# Supplementary material for: A Neural Controller Model Considering the Vestibulospinal Tract in Human Postural Control
Source: Front Comput Neurosci. 2022 Feb 25;16:785099. doi: 10.3389/fncom.2022.785099 (PMC8913724; doi:10.3389/fncom.2022.785099)
Supplement: Supplementary file 8 [file Data_Sheet_3.zip › SimulationResults/VST+/4.451/opt_0/jiang_CoPpositon_pos.sto]

CoP
version=1
nRows=3536
nColumns=11
inDegrees=no

This file contains CoP trajectory (of origin) and orientations.

Units are S.I. units (seconds, meters, Newtons, ...)
Angles are in degrees.

endheader
time	cop-x	cop-z	cop-x-calcn-r	com-x	com-y	com-z	com-x-calcn-r	com-x-vel	com-y-vel	s_torques
      0.00062996	     -0.05999527	     -0.00049884	     -0.20136995	     -0.06439674	      0.88304623	     -0.00036994	     -0.21868178	      0.00001206	      0.00002955	     37.95971529
      0.00125993	     -0.05906343	     -0.00046833	     -0.20043868	     -0.06439673	      0.88304627	     -0.00036992	     -0.21865037	      0.00001338	      0.00008687	     31.99322372
      0.00226400	     -0.05824660	     -0.00044507	     -0.19962178	     -0.06439674	      0.88304641	     -0.00036988	     -0.21858446	     -0.00003198	      0.00021128	     24.16907647
      0.00354839	     -0.05791847	     -0.00043968	     -0.19929244	     -0.06439685	      0.88304680	     -0.00036979	     -0.21849940	     -0.00015133	      0.00039291	     23.59300574
      0.00608462	     -0.05815553	     -0.00045365	     -0.19952607	     -0.06439760	      0.88304823	     -0.00036956	     -0.21838242	     -0.00044323	      0.00071919	     23.06796533
      0.00714607	     -0.05827900	     -0.00045860	     -0.19964820	     -0.06439813	      0.88304905	     -0.00036944	     -0.21835440	     -0.00056015	      0.00082657	     21.95792835
      0.00846257	     -0.05838436	     -0.00046166	     -0.19975208	     -0.06439896	      0.88305021	     -0.00036928	     -0.21833074	     -0.00069308	      0.00093588	     20.95564148
      0.01057558	     -0.05842432	     -0.00046198	     -0.19979000	     -0.06440063	      0.88305233	     -0.00036900	     -0.21830738	     -0.00088623	      0.00106361	     20.26384093
      0.01172405	     -0.05840543	     -0.00046020	     -0.19977011	     -0.06440171	      0.88305359	     -0.00036884	     -0.21829820	     -0.00098430	      0.00111264	     19.90580755
      0.01287252	     -0.05836930	     -0.00045867	     -0.19973299	     -0.06440289	      0.88305489	     -0.00036867	     -0.21829004	     -0.00107988	      0.00114930	     19.76393339
      0.01481068	     -0.05829909	     -0.00045603	     -0.19966115	     -0.06440514	      0.88305715	     -0.00036838	     -0.21827727	     -0.00123767	      0.00118585	     19.57148298
      0.01624718	     -0.05824772	     -0.00045507	     -0.19960858	     -0.06440700	      0.88305886	     -0.00036815	     -0.21826830	     -0.00135292	      0.00119402	     19.39423225
      0.01768367	     -0.05820693	     -0.00045417	     -0.19956658	     -0.06440903	      0.88306058	     -0.00036791	     -0.21825974	     -0.00146734	      0.00118586	     19.53496353
      0.01912017	     -0.05816821	     -0.00045458	     -0.19952666	     -0.06441121	      0.88306227	     -0.00036766	     -0.21825175	     -0.00157987	      0.00116398	     19.21368093
      0.02055666	     -0.05814192	     -0.00045484	     -0.19949916	     -0.06441356	      0.88306391	     -0.00036741	     -0.21824434	     -0.00169172	      0.00112604	     19.39621013
      0.02199316	     -0.05811878	     -0.00045638	     -0.19947483	     -0.06441607	      0.88306549	     -0.00036716	     -0.21823767	     -0.00180118	      0.00107503	     19.14792807
      0.02342965	     -0.05810472	     -0.00045762	     -0.19945959	     -0.06441874	      0.88306699	     -0.00036690	     -0.21823172	     -0.00190925	      0.00101005	     19.12261505
      0.02486615	     -0.05809460	     -0.00046010	     -0.19944829	     -0.06442156	      0.88306839	     -0.00036663	     -0.21822659	     -0.00201523	      0.00093236	     19.19089517
      0.02630264	     -0.05809442	     -0.00046194	     -0.19944697	     -0.06442453	      0.88306967	     -0.00036636	     -0.21822224	     -0.00211848	      0.00084370	     19.19528872
      0.02773914	     -0.05809331	     -0.00046465	     -0.19944473	     -0.06442764	      0.88307081	     -0.00036608	     -0.21821879	     -0.00221950	      0.00074468	     19.24801659
      0.02917563	     -0.05810175	     -0.00046642	     -0.19945208	     -0.06443090	      0.88307180	     -0.00036580	     -0.21821616	     -0.00231736	      0.00063704	     19.23587235
      0.03061213	     -0.05811098	     -0.00046910	     -0.19946024	     -0.06443430	      0.88307264	     -0.00036552	     -0.21821446	     -0.00241276	      0.00052172	     19.39964730
      0.03204862	     -0.05812785	     -0.00047076	     -0.19947608	     -0.06443783	      0.88307330	     -0.00036523	     -0.21821368	     -0.00250452	      0.00040048	     19.58125013
      0.03348512	     -0.05814448	     -0.00047331	     -0.19949171	     -0.06444149	      0.88307379	     -0.00036494	     -0.21821385	     -0.00259306	      0.00027520	     19.80350571
      0.03492161	     -0.05816765	     -0.00047457	     -0.19951394	     -0.06444528	      0.88307409	     -0.00036464	     -0.21821498	     -0.00267765	      0.00014718	     20.00003927
      0.03635811	     -0.05818892	     -0.00047682	     -0.19953429	     -0.06444919	      0.88307421	     -0.00036433	     -0.21821709	     -0.00275894	      0.00001769	     20.49521163
      0.03763702	     -0.05821346	     -0.00047762	     -0.19955806	     -0.06445276	      0.88307416	     -0.00036406	     -0.21821975	     -0.00282731	     -0.00009695	     20.73563816
      0.03891593	     -0.05823724	     -0.00047894	     -0.19958109	     -0.06445642	      0.88307396	     -0.00036378	     -0.21822318	     -0.00289289	     -0.00021070	     21.30088948
      0.04019483	     -0.05826259	     -0.00047976	     -0.19960575	     -0.06446016	      0.88307362	     -0.00036350	     -0.21822736	     -0.00295452	     -0.00032147	     21.68407584
      0.04147374	     -0.05828804	     -0.00048058	     -0.19963053	     -0.06446397	      0.88307314	     -0.00036321	     -0.21823226	     -0.00301309	     -0.00042932	     22.32512575
      0.04324643	     -0.05832671	     -0.00048145	     -0.19966835	     -0.06446938	      0.88307225	     -0.00036280	     -0.21824022	     -0.00308765	     -0.00057119	     23.01066509
      0.04482723	     -0.05835643	     -0.00048235	     -0.19969736	     -0.06447431	      0.88307125	     -0.00036243	     -0.21824841	     -0.00314921	     -0.00068912	     24.10927217
      0.04617665	     -0.05838516	     -0.00048257	     -0.19972555	     -0.06447859	      0.88307026	     -0.00036211	     -0.21825608	     -0.00319688	     -0.00078196	     24.76359110
      0.04752607	     -0.05841146	     -0.00048299	     -0.19975135	     -0.06448294	      0.88306915	     -0.00036178	     -0.21826439	     -0.00324122	     -0.00086766	     25.73399583
      0.04887549	     -0.05843919	     -0.00048310	     -0.19977862	     -0.06448734	      0.88306792	     -0.00036145	     -0.21827328	     -0.00328107	     -0.00094438	     26.43721648
      0.05022491	     -0.05846474	     -0.00048331	     -0.19980375	     -0.06449179	      0.88306660	     -0.00036111	     -0.21828270	     -0.00331789	     -0.00101277	     27.46692365
      0.05193446	     -0.05849952	     -0.00048324	     -0.19983806	     -0.06449750	      0.88306480	     -0.00036068	     -0.21829534	     -0.00335886	     -0.00108614	     28.27101916
      0.05333150	     -0.05851799	     -0.00048338	     -0.19985619	     -0.06450221	      0.88306325	     -0.00036032	     -0.21830611	     -0.00338900	     -0.00113385	     29.46451211
      0.05472854	     -0.05854018	     -0.00048307	     -0.19987807	     -0.06450697	      0.88306164	     -0.00035995	     -0.21831711	     -0.00341604	     -0.00117205	     30.29709504
      0.05612558	     -0.05855897	     -0.00048322	     -0.19989659	     -0.06451176	      0.88305998	     -0.00035959	     -0.21832834	     -0.00343997	     -0.00119929	     31.16032060
      0.05752263	     -0.05857594	     -0.00048300	     -0.19991332	     -0.06451658	      0.88305829	     -0.00035921	     -0.21833972	     -0.00346163	     -0.00121621	     31.93280966
      0.05891967	     -0.05859091	     -0.00048327	     -0.19992807	     -0.06452143	      0.88305659	     -0.00035884	     -0.21835114	     -0.00348147	     -0.00122310	     32.74436380
      0.06031671	     -0.05860290	     -0.00048322	     -0.19993987	     -0.06452630	      0.88305488	     -0.00035845	     -0.21836256	     -0.00349919	     -0.00121931	     33.20861610
      0.06171375	     -0.05861174	     -0.00048373	     -0.19994854	     -0.06453121	      0.88305319	     -0.00035807	     -0.21837389	     -0.00351617	     -0.00120609	     33.96846085
      0.06353887	     -0.05862390	     -0.00048369	     -0.19996049	     -0.06453764	      0.88305101	     -0.00035756	     -0.21838845	     -0.00353702	     -0.00117545	     34.48034618
      0.06471962	     -0.05862639	     -0.00048463	     -0.19996284	     -0.06454183	      0.88304964	     -0.00035722	     -0.21839772	     -0.00354985	     -0.00114682	     34.82405071
      0.06590037	     -0.05863038	     -0.00048461	     -0.19996671	     -0.06454602	      0.88304831	     -0.00035689	     -0.21840680	     -0.00356281	     -0.00111321	     35.10630527
      0.06745576	     -0.05863143	     -0.00048458	     -0.19996762	     -0.06455158	      0.88304661	     -0.00035644	     -0.21841849	     -0.00358008	     -0.00106145	     35.41697931
      0.06901116	     -0.05862931	     -0.00048406	     -0.19996535	     -0.06455716	      0.88304501	     -0.00035599	     -0.21842970	     -0.00359745	     -0.00100133	     35.48269262
      0.07056656	     -0.05862136	     -0.00048358	     -0.19995726	     -0.06456277	      0.88304350	     -0.00035553	     -0.21844042	     -0.00361606	     -0.00093467	     35.93098681
      0.07190178	     -0.05861756	     -0.00048287	     -0.19995332	     -0.06456761	      0.88304229	     -0.00035514	     -0.21844916	     -0.00363281	     -0.00087340	     35.88006432
      0.07323701	     -0.05860843	     -0.00048228	     -0.19994406	     -0.06457247	      0.88304117	     -0.00035474	     -0.21845755	     -0.00364998	     -0.00080798	     35.85248436
      0.07457223	     -0.05859980	     -0.00048166	     -0.19993528	     -0.06457736	      0.88304014	     -0.00035433	     -0.21846554	     -0.00366870	     -0.00074039	     35.98299493
      0.07652404	     -0.05858354	     -0.00048086	     -0.19991879	     -0.06458455	      0.88303879	     -0.00035374	     -0.21847658	     -0.00369798	     -0.00063869	     36.15722112
      0.07773916	     -0.05857613	     -0.00048042	     -0.19991123	     -0.06458905	      0.88303805	     -0.00035337	     -0.21848300	     -0.00371714	     -0.00057355	     35.79992540
      0.07895429	     -0.05856360	     -0.00047999	     -0.19989854	     -0.06459358	      0.88303740	     -0.00035299	     -0.21848915	     -0.00373750	     -0.00050837	     35.82012048
      0.08016941	     -0.05855172	     -0.00047957	     -0.19988648	     -0.06459814	      0.88303682	     -0.00035261	     -0.21849496	     -0.00375923	     -0.00044386	     35.94446344
      0.08185044	     -0.05853041	     -0.00047926	     -0.19986488	     -0.06460448	      0.88303615	     -0.00035208	     -0.21850243	     -0.00379375	     -0.00035532	     36.76383692
      0.08353148	     -0.05851152	     -0.00048025	     -0.19984547	     -0.06461090	      0.88303562	     -0.00035155	     -0.21850913	     -0.00384843	     -0.00026988	     38.54183365
      0.08503008	     -0.05852707	     -0.00048226	     -0.19986026	     -0.06461672	      0.88303527	     -0.00035108	     -0.21851521	     -0.00392619	     -0.00020122	     41.13904545
      0.08652868	     -0.05858190	     -0.00048360	     -0.19991408	     -0.06462268	      0.88303501	     -0.00035059	     -0.21852301	     -0.00403032	     -0.00014430	     44.30185612
      0.08802727	     -0.05867851	     -0.00048431	     -0.20000948	     -0.06462881	      0.88303483	     -0.00035011	     -0.21853379	     -0.00415477	     -0.00010420	     47.48620212
      0.08928903	     -0.05877835	     -0.00048297	     -0.20010823	     -0.06463413	      0.88303471	     -0.00034969	     -0.21854572	     -0.00426985	     -0.00008683	     50.57794240
      0.09055079	     -0.05888576	     -0.00048090	     -0.20021454	     -0.06463959	      0.88303461	     -0.00034928	     -0.21856029	     -0.00438838	     -0.00008302	     52.78012503
      0.09181255	     -0.05899489	     -0.00047768	     -0.20032258	     -0.06464520	      0.88303450	     -0.00034886	     -0.21857724	     -0.00450800	     -0.00009339	     55.08164898
      0.09375364	     -0.05916615	     -0.00047158	     -0.20049225	     -0.06465413	      0.88303428	     -0.00034821	     -0.21860736	     -0.00468548	     -0.00013211	     57.73703117
      0.09531556	     -0.05929726	     -0.00046602	     -0.20062217	     -0.06466155	      0.88303404	     -0.00034769	     -0.21863458	     -0.00481996	     -0.00017981	     60.17840209
      0.09687748	     -0.05943969	     -0.00046137	     -0.20076352	     -0.06466918	      0.88303371	     -0.00034716	     -0.21866395	     -0.00494169	     -0.00023869	     61.95260018
      0.09827626	     -0.05955781	     -0.00045660	     -0.20088079	     -0.06467616	      0.88303334	     -0.00034669	     -0.21869204	     -0.00503910	     -0.00029772	     64.08463757
      0.09967503	     -0.05968729	     -0.00045340	     -0.20100952	     -0.06468327	      0.88303288	     -0.00034623	     -0.21872146	     -0.00512433	     -0.00036171	     65.94420162
      0.10107380	     -0.05981139	     -0.00045003	     -0.20113300	     -0.06469049	      0.88303233	     -0.00034576	     -0.21875223	     -0.00519694	     -0.00042811	     68.08609087
      0.10247258	     -0.05994129	     -0.00044798	     -0.20126237	     -0.06469780	      0.88303168	     -0.00034530	     -0.21878406	     -0.00525735	     -0.00049612	     70.13544042
      0.10387135	     -0.06007026	     -0.00044604	     -0.20139093	     -0.06470519	      0.88303094	     -0.00034485	     -0.21881691	     -0.00530621	     -0.00056501	     72.50166382
      0.10527013	     -0.06020476	     -0.00044531	     -0.20152512	     -0.06471264	      0.88303010	     -0.00034440	     -0.21885060	     -0.00534341	     -0.00063338	     74.32405190
      0.10666890	     -0.06033873	     -0.00044468	     -0.20165887	     -0.06472014	      0.88302917	     -0.00034395	     -0.21888510	     -0.00537063	     -0.00070119	     76.43592160
      0.10807669	     -0.06047979	     -0.00044481	     -0.20179980	     -0.06472771	      0.88302813	     -0.00034351	     -0.21892049	     -0.00538859	     -0.00076892	     78.32104298
      0.10948447	     -0.06062193	     -0.00044511	     -0.20194190	     -0.06473530	      0.88302700	     -0.00034307	     -0.21895655	     -0.00539708	     -0.00083456	     79.45421905
      0.11089225	     -0.06076637	     -0.00044589	     -0.20208637	     -0.06474290	      0.88302578	     -0.00034264	     -0.21899319	     -0.00539864	     -0.00089908	     81.06954166
      0.11229292	     -0.06091480	     -0.00044667	     -0.20223489	     -0.06475046	      0.88302448	     -0.00034222	     -0.21903018	     -0.00539332	     -0.00096197	     82.09743000
      0.11369358	     -0.06106674	     -0.00044789	     -0.20238699	     -0.06475801	      0.88302309	     -0.00034181	     -0.21906773	     -0.00538151	     -0.00102213	     82.37532190
      0.11509424	     -0.06121960	     -0.00044896	     -0.20254006	     -0.06476554	      0.88302162	     -0.00034140	     -0.21910579	     -0.00536555	     -0.00108053	     83.07167275
      0.11686651	     -0.06141905	     -0.00045000	     -0.20273984	     -0.06477502	      0.88301964	     -0.00034088	     -0.21915467	     -0.00533845	     -0.00115017	     82.52286203
      0.11863878	     -0.06161552	     -0.00045044	     -0.20293670	     -0.06478446	      0.88301754	     -0.00034038	     -0.21920427	     -0.00530790	     -0.00121557	     83.37249483
      0.12013421	     -0.06178672	     -0.00045070	     -0.20310828	     -0.06479237	      0.88301569	     -0.00033996	     -0.21924658	     -0.00527687	     -0.00126551	     81.57681518
      0.12162964	     -0.06195119	     -0.00045033	     -0.20327316	     -0.06480024	      0.88301376	     -0.00033954	     -0.21928934	     -0.00524501	     -0.00131175	     81.33381752
      0.12312507	     -0.06212039	     -0.00044993	     -0.20344278	     -0.06480806	      0.88301176	     -0.00033913	     -0.21933241	     -0.00521079	     -0.00135318	     80.08603369
      0.12462051	     -0.06228288	     -0.00044887	     -0.20360572	     -0.06481582	      0.88300971	     -0.00033872	     -0.21937577	     -0.00517568	     -0.00138962	     79.32497267
      0.12611594	     -0.06244389	     -0.00044781	     -0.20376719	     -0.06482354	      0.88300761	     -0.00033831	     -0.21941937	     -0.00513894	     -0.00141941	     77.74353530
      0.12741632	     -0.06258180	     -0.00044649	     -0.20390552	     -0.06483020	      0.88300575	     -0.00033796	     -0.21945746	     -0.00510715	     -0.00144155	     77.10499237
      0.12871669	     -0.06271819	     -0.00044505	     -0.20404233	     -0.06483682	      0.88300387	     -0.00033761	     -0.21949567	     -0.00507385	     -0.00145848	     75.74001190
      0.13001707	     -0.06285036	     -0.00044289	     -0.20417493	     -0.06484339	      0.88300196	     -0.00033727	     -0.21953390	     -0.00504077	     -0.00147151	     74.94044721
      0.13175587	     -0.06302260	     -0.00044034	     -0.20434777	     -0.06485212	      0.88299939	     -0.00033681	     -0.21958501	     -0.00499473	     -0.00148134	     72.75859534
      0.13327466	     -0.06316434	     -0.00043812	     -0.20449002	     -0.06485968	      0.88299714	     -0.00033641	     -0.21962956	     -0.00495514	     -0.00148348	     72.17607603
      0.13479344	     -0.06330758	     -0.00043592	     -0.20463378	     -0.06486717	      0.88299489	     -0.00033602	     -0.21967385	     -0.00491429	     -0.00148029	     71.04791916
      0.13631223	     -0.06344205	     -0.00043368	     -0.20476878	     -0.06487460	      0.88299265	     -0.00033563	     -0.21971789	     -0.00487216	     -0.00147099	     69.86946450
      0.13762388	     -0.06355819	     -0.00043186	     -0.20488538	     -0.06488097	      0.88299072	     -0.00033530	     -0.21975558	     -0.00483552	     -0.00145986	     69.15225848
      0.13893552	     -0.06367080	     -0.00043024	     -0.20499847	     -0.06488729	      0.88298882	     -0.00033497	     -0.21979297	     -0.00479712	     -0.00144430	     67.92650642
      0.14024717	     -0.06377997	     -0.00042879	     -0.20510810	     -0.06489355	      0.88298694	     -0.00033464	     -0.21982997	     -0.00475853	     -0.00142596	     67.28455875
      0.14224917	     -0.06394284	     -0.00042678	     -0.20527171	     -0.06490302	      0.88298411	     -0.00033416	     -0.21988557	     -0.00469663	     -0.00139161	     65.46195612
      0.14371256	     -0.06405444	     -0.00042566	     -0.20538386	     -0.06490986	      0.88298210	     -0.00033380	     -0.21992542	     -0.00465118	     -0.00136274	     65.19636930
      0.14517595	     -0.06416792	     -0.00042470	     -0.20549790	     -0.06491663	      0.88298013	     -0.00033346	     -0.21996456	     -0.00460264	     -0.00132998	     63.58942446
      0.14663933	     -0.06427436	     -0.00042349	     -0.20560491	     -0.06492333	      0.88297821	     -0.00033312	     -0.22000302	     -0.00455387	     -0.00129482	     63.09165721
      0.14810272	     -0.06438145	     -0.00042194	     -0.20571260	     -0.06492996	      0.88297634	     -0.00033278	     -0.22004077	     -0.00450327	     -0.00125784	     62.35670581
      0.14955966	     -0.06448678	     -0.00042050	     -0.20581853	     -0.06493648	      0.88297453	     -0.00033246	     -0.22007771	     -0.00445050	     -0.00121894	     61.17566854
      0.15101660	     -0.06458774	     -0.00041907	     -0.20592011	     -0.06494293	      0.88297279	     -0.00033213	     -0.22011397	     -0.00439674	     -0.00117913	     60.64705112
      0.15241248	     -0.06468515	     -0.00041765	     -0.20601812	     -0.06494903	      0.88297117	     -0.00033183	     -0.22014802	     -0.00434327	     -0.00114076	     59.92001539
      0.15380836	     -0.06477864	     -0.00041615	     -0.20611224	     -0.06495505	      0.88296960	     -0.00033153	     -0.22018143	     -0.00428745	     -0.00110162	     58.87539553
      0.15520425	     -0.06486937	     -0.00041471	     -0.20620361	     -0.06496100	      0.88296809	     -0.00033124	     -0.22021414	     -0.00423060	     -0.00106339	     58.40581903
      0.15689561	     -0.06497970	     -0.00041311	     -0.20631474	     -0.06496809	      0.88296633	     -0.00033089	     -0.22025281	     -0.00415797	     -0.00101746	     56.90658732
      0.15858697	     -0.06508302	     -0.00041165	     -0.20641888	     -0.06497506	      0.88296465	     -0.00033055	     -0.22029048	     -0.00408405	     -0.00097311	     56.49726740
      0.15996569	     -0.06516764	     -0.00041047	     -0.20650418	     -0.06498065	      0.88296333	     -0.00033028	     -0.22032042	     -0.00402092	     -0.00093808	     55.56861979
      0.16134441	     -0.06524875	     -0.00040908	     -0.20658600	     -0.06498615	      0.88296206	     -0.00033002	     -0.22034969	     -0.00395657	     -0.00090497	     55.10159521
      0.16289048	     -0.06533960	     -0.00040751	     -0.20667765	     -0.06499221	      0.88296069	     -0.00032973	     -0.22038179	     -0.00388200	     -0.00087018	     54.34407636
      0.16443656	     -0.06543190	     -0.00040618	     -0.20677077	     -0.06499815	      0.88295937	     -0.00032945	     -0.22041314	     -0.00380516	     -0.00083762	     53.54318816
      0.16598263	     -0.06551686	     -0.00040443	     -0.20685658	     -0.06500397	      0.88295810	     -0.00032918	     -0.22044385	     -0.00372633	     -0.00080751	     52.75095011
      0.16752870	     -0.06560220	     -0.00040289	     -0.20694279	     -0.06500967	      0.88295687	     -0.00032891	     -0.22047385	     -0.00364510	     -0.00077971	     51.69742429
      0.16907477	     -0.06567935	     -0.00040066	     -0.20702082	     -0.06501525	      0.88295569	     -0.00032866	     -0.22050310	     -0.00356337	     -0.00075591	     51.46482735
      0.17062084	     -0.06575110	     -0.00039870	     -0.20709346	     -0.06502069	      0.88295454	     -0.00032841	     -0.22053139	     -0.00347905	     -0.00073327	     50.38795603
      0.17216691	     -0.06581345	     -0.00039640	     -0.20715671	     -0.06502600	      0.88295342	     -0.00032817	     -0.22055860	     -0.00339439	     -0.00071395	     49.99003903
      0.17371298	     -0.06586883	     -0.00039454	     -0.20721300	     -0.06503119	      0.88295233	     -0.00032794	     -0.22058461	     -0.00330800	     -0.00069601	     49.09677985
      0.17525905	     -0.06591420	     -0.00039289	     -0.20725928	     -0.06503623	      0.88295126	     -0.00032773	     -0.22060932	     -0.00322160	     -0.00067962	     48.75609707
      0.17680512	     -0.06595558	     -0.00039166	     -0.20730155	     -0.06504115	      0.88295022	     -0.00032752	     -0.22063268	     -0.00313422	     -0.00066425	     48.25230171
      0.17835119	     -0.06599073	     -0.00039062	     -0.20733761	     -0.06504592	      0.88294921	     -0.00032732	     -0.22065474	     -0.00304645	     -0.00065005	     47.98275784
      0.17985256	     -0.06602519	     -0.00039000	     -0.20737294	     -0.06505043	      0.88294824	     -0.00032713	     -0.22067490	     -0.00295998	     -0.00063700	     47.40262214
      0.18135394	     -0.06604913	     -0.00038936	     -0.20739776	     -0.06505481	      0.88294730	     -0.00032696	     -0.22069394	     -0.00287271	     -0.00062371	     46.88753497
      0.18285531	     -0.06607129	     -0.00038905	     -0.20742080	     -0.06505906	      0.88294637	     -0.00032679	     -0.22071176	     -0.00278493	     -0.00061161	     46.65528666
      0.18439693	     -0.06609212	     -0.00038883	     -0.20744254	     -0.06506328	      0.88294544	     -0.00032664	     -0.22072881	     -0.00269374	     -0.00059984	     46.29700759
      0.18593855	     -0.06610574	     -0.00038862	     -0.20745708	     -0.06506736	      0.88294452	     -0.00032649	     -0.22074467	     -0.00260164	     -0.00058832	     45.89373527
      0.18748017	     -0.06611678	     -0.00038877	     -0.20746904	     -0.06507130	      0.88294362	     -0.00032635	     -0.22075923	     -0.00250882	     -0.00057671	     45.49523431
      0.18904463	     -0.06612464	     -0.00038878	     -0.20747784	     -0.06507516	      0.88294273	     -0.00032623	     -0.22077277	     -0.00241385	     -0.00056567	     45.03674961
      0.19060909	     -0.06612662	     -0.00038887	     -0.20748076	     -0.06507886	      0.88294185	     -0.00032611	     -0.22078504	     -0.00231907	     -0.00055557	     44.97602345
      0.19217355	     -0.06612595	     -0.00038898	     -0.20748103	     -0.06508241	      0.88294099	     -0.00032601	     -0.22079599	     -0.00222322	     -0.00054483	     44.40647817
      0.19373801	     -0.06612015	     -0.00038910	     -0.20747616	     -0.06508581	      0.88294015	     -0.00032592	     -0.22080567	     -0.00212785	     -0.00053509	     44.29108580
      0.19530247	     -0.06611447	     -0.00038924	     -0.20747142	     -0.06508907	      0.88293932	     -0.00032584	     -0.22081406	     -0.00203272	     -0.00052651	     44.30789289
      0.19686693	     -0.06610033	     -0.00038921	     -0.20745823	     -0.06509217	      0.88293850	     -0.00032578	     -0.22082127	     -0.00193658	     -0.00051680	     43.57897627
      0.19843139	     -0.06608378	     -0.00038935	     -0.20744260	     -0.06509513	      0.88293770	     -0.00032573	     -0.22082722	     -0.00184156	     -0.00050806	     43.50114694
      0.19999585	     -0.06606363	     -0.00038924	     -0.20742339	     -0.06509794	      0.88293691	     -0.00032568	     -0.22083196	     -0.00174690	     -0.00050001	     43.45024315
      0.20156031	     -0.06603972	     -0.00038927	     -0.20740041	     -0.06510060	      0.88293614	     -0.00032565	     -0.22083549	     -0.00165193	     -0.00049064	     42.93607336
      0.20312477	     -0.06601046	     -0.00038897	     -0.20737208	     -0.06510311	      0.88293537	     -0.00032564	     -0.22083782	     -0.00155783	     -0.00048172	     42.76535627
      0.20468923	     -0.06597649	     -0.00038863	     -0.20733902	     -0.06510547	      0.88293463	     -0.00032563	     -0.22083894	     -0.00146419	     -0.00047235	     42.60812299
      0.20625369	     -0.06593831	     -0.00038813	     -0.20730177	     -0.06510769	      0.88293390	     -0.00032564	     -0.22083883	     -0.00137120	     -0.00046256	     42.52692135
      0.20781815	     -0.06589581	     -0.00038751	     -0.20726019	     -0.06510976	      0.88293318	     -0.00032565	     -0.22083754	     -0.00127816	     -0.00045156	     42.08493772
      0.20938261	     -0.06584561	     -0.00038680	     -0.20721090	     -0.06511169	      0.88293248	     -0.00032568	     -0.22083503	     -0.00118635	     -0.00043956	     42.04640167
      0.21094707	     -0.06579116	     -0.00038594	     -0.20715735	     -0.06511347	      0.88293181	     -0.00032573	     -0.22083123	     -0.00109507	     -0.00042653	     41.92419221
      0.21251153	     -0.06573231	     -0.00038513	     -0.20709940	     -0.06511512	      0.88293115	     -0.00032578	     -0.22082618	     -0.00100397	     -0.00041180	     41.50250607
      0.21407599	     -0.06566665	     -0.00038423	     -0.20703463	     -0.06511662	      0.88293052	     -0.00032585	     -0.22081985	     -0.00091417	     -0.00039557	     41.42515928
      0.21564045	     -0.06559660	     -0.00038347	     -0.20696545	     -0.06511798	      0.88292991	     -0.00032592	     -0.22081222	     -0.00082498	     -0.00037770	     41.23628870
      0.21720492	     -0.06552062	     -0.00038259	     -0.20689034	     -0.06511920	      0.88292934	     -0.00032601	     -0.22080330	     -0.00073678	     -0.00035816	     41.13294136
      0.21876938	     -0.06544316	     -0.00038197	     -0.20681373	     -0.06512028	      0.88292879	     -0.00032611	     -0.22079304	     -0.00064980	     -0.00033751	     41.15460272
      0.22033384	     -0.06535533	     -0.00038102	     -0.20672676	     -0.06512123	      0.88292828	     -0.00032623	     -0.22078152	     -0.00056327	     -0.00031396	     40.70623100
      0.22189830	     -0.06526487	     -0.00038048	     -0.20663712	     -0.06512205	      0.88292781	     -0.00032636	     -0.22076865	     -0.00047863	     -0.00028936	     40.59843616
      0.22346276	     -0.06516882	     -0.00037969	     -0.20654188	     -0.06512273	      0.88292738	     -0.00032649	     -0.22075445	     -0.00039575	     -0.00026326	     40.52978195
      0.22502722	     -0.06506869	     -0.00037911	     -0.20644254	     -0.06512329	      0.88292699	     -0.00032665	     -0.22073890	     -0.00031448	     -0.00023543	     40.27395467
      0.22659168	     -0.06496281	     -0.00037837	     -0.20633742	     -0.06512372	      0.88292664	     -0.00032681	     -0.22072202	     -0.00023581	     -0.00020632	     40.29009135
      0.22815614	     -0.06485409	     -0.00037788	     -0.20622944	     -0.06512403	      0.88292634	     -0.00032699	     -0.22070382	     -0.00015913	     -0.00017588	     40.11899180
      0.22972060	     -0.06474136	     -0.00037706	     -0.20611742	     -0.06512422	      0.88292609	     -0.00032718	     -0.22068433	     -0.00008564	     -0.00014539	     40.35622226
      0.23128506	     -0.06462877	     -0.00037670	     -0.20600552	     -0.06512430	      0.88292589	     -0.00032739	     -0.22066366	     -0.00001337	     -0.00011277	     39.74993700
      0.23284952	     -0.06451058	     -0.00037584	     -0.20588799	     -0.06512426	      0.88292574	     -0.00032761	     -0.22064188	      0.00005519	     -0.00008075	     39.82458109
      0.23441398	     -0.06439285	     -0.00037527	     -0.20577087	     -0.06512412	      0.88292564	     -0.00032784	     -0.22061902	      0.00012128	     -0.00004895	     39.79659485
      0.23597844	     -0.06427654	     -0.00037458	     -0.20565516	     -0.06512388	      0.88292558	     -0.00032808	     -0.22059519	      0.00018439	     -0.00001838	     39.98715686
      0.23754290	     -0.06415616	     -0.00037398	     -0.20553535	     -0.06512355	      0.88292558	     -0.00032834	     -0.22057057	      0.00024567	      0.00001230	     39.71949805
      0.23910736	     -0.06403707	     -0.00037345	     -0.20541680	     -0.06512312	      0.88292562	     -0.00032862	     -0.22054518	      0.00030392	      0.00004090	     39.80544721
      0.24067182	     -0.06391916	     -0.00037308	     -0.20529940	     -0.06512260	      0.88292571	     -0.00032890	     -0.22051913	      0.00035980	      0.00006775	     39.86706580
      0.24223628	     -0.06380009	     -0.00037277	     -0.20518081	     -0.06512199	      0.88292583	     -0.00032921	     -0.22049252	      0.00041318	      0.00009252	     40.05832907
      0.24380074	     -0.06368234	     -0.00037246	     -0.20506352	     -0.06512131	      0.88292599	     -0.00032953	     -0.22046539	      0.00046413	      0.00011437	     40.34576626
      0.24536520	     -0.06356457	     -0.00037237	     -0.20494617	     -0.06512054	      0.88292619	     -0.00032986	     -0.22043781	      0.00051354	      0.00013475	     40.30536492
      0.24700888	     -0.06344388	     -0.00037222	     -0.20482590	     -0.06511966	      0.88292643	     -0.00033022	     -0.22040843	      0.00056274	      0.00015215	     40.58528950
      0.24848701	     -0.06333187	     -0.00037223	     -0.20471425	     -0.06511880	      0.88292666	     -0.00033057	     -0.22038176	      0.00060553	      0.00016590	     40.66354014
      0.24996514	     -0.06322418	     -0.00037232	     -0.20460689	     -0.06511787	      0.88292691	     -0.00033093	     -0.22035481	      0.00064607	      0.00017615	     41.09186633
      0.25144328	     -0.06311400	     -0.00037235	     -0.20449704	     -0.06511689	      0.88292718	     -0.00033130	     -0.22032772	      0.00068563	      0.00018441	     41.20873860
      0.25282768	     -0.06301422	     -0.00037253	     -0.20439754	     -0.06511591	      0.88292744	     -0.00033166	     -0.22030220	      0.00072075	      0.00018887	     41.64332606
      0.25421208	     -0.06291416	     -0.00037267	     -0.20429774	     -0.06511489	      0.88292770	     -0.00033204	     -0.22027661	      0.00075534	      0.00019179	     41.66741188
      0.25559648	     -0.06281379	     -0.00037297	     -0.20419761	     -0.06511382	      0.88292797	     -0.00033242	     -0.22025096	      0.00078780	      0.00019207	     42.15129259
      0.25703862	     -0.06271147	     -0.00037325	     -0.20409554	     -0.06511266	      0.88292824	     -0.00033284	     -0.22022417	      0.00082009	      0.00018964	     42.59594560
      0.25848075	     -0.06261011	     -0.00037364	     -0.20399440	     -0.06511146	      0.88292852	     -0.00033327	     -0.22019738	      0.00085118	      0.00018557	     42.74464395
      0.25992288	     -0.06250790	     -0.00037404	     -0.20389238	     -0.06511021	      0.88292878	     -0.00033371	     -0.22017059	      0.00087956	      0.00017889	     43.37719634
      0.26133830	     -0.06241041	     -0.00037442	     -0.20379506	     -0.06510895	      0.88292903	     -0.00033416	     -0.22014430	      0.00090563	      0.00016989	     43.90943918
      0.26275372	     -0.06231433	     -0.00037488	     -0.20369912	     -0.06510765	      0.88292926	     -0.00033462	     -0.22011810	      0.00093025	      0.00015960	     44.22539810
      0.26416915	     -0.06222069	     -0.00037535	     -0.20360561	     -0.06510631	      0.88292948	     -0.00033509	     -0.22009198	      0.00095226	      0.00014663	     45.00056918
      0.26558457	     -0.06212748	     -0.00037575	     -0.20351252	     -0.06510495	      0.88292967	     -0.00033557	     -0.22006602	      0.00097334	      0.00013275	     45.30722282
      0.26699999	     -0.06203685	     -0.00037624	     -0.20342197	     -0.06510356	      0.88292985	     -0.00033606	     -0.22004021	      0.00099196	      0.00011654	     46.14458160
      0.26841692	     -0.06194962	     -0.00037667	     -0.20333483	     -0.06510214	      0.88293000	     -0.00033657	     -0.22001461	      0.00100997	      0.00009942	     46.51533611
      0.26983386	     -0.06186276	     -0.00037706	     -0.20324802	     -0.06510070	      0.88293013	     -0.00033708	     -0.21998925	      0.00102602	      0.00008089	     47.34619438
      0.27119887	     -0.06178421	     -0.00037739	     -0.20316952	     -0.06509929	      0.88293023	     -0.00033759	     -0.21996506	      0.00104057	      0.00006172	     48.09049596
      0.27256388	     -0.06170669	     -0.00037773	     -0.20309204	     -0.06509786	      0.88293030	     -0.00033810	     -0.21994119	      0.00105488	      0.00004249	     48.52348052
      0.27392889	     -0.06163041	     -0.00037812	     -0.20301579	     -0.06509641	      0.88293034	     -0.00033862	     -0.21991762	      0.00106790	      0.00002238	     49.37988271
      0.27548353	     -0.06154858	     -0.00037856	     -0.20293399	     -0.06509474	      0.88293036	     -0.00033923	     -0.21989114	      0.00108227	     -0.00000123	     50.27710455
      0.27703816	     -0.06146896	     -0.00037897	     -0.20285440	     -0.06509304	      0.88293034	     -0.00033984	     -0.21986514	      0.00109698	     -0.00002423	     50.67475527
      0.27859280	     -0.06138917	     -0.00037949	     -0.20277462	     -0.06509133	      0.88293029	     -0.00034047	     -0.21983958	      0.00111038	     -0.00004720	     51.72657224
      0.28014743	     -0.06131349	     -0.00037995	     -0.20269895	     -0.06508959	      0.88293019	     -0.00034110	     -0.21981443	      0.00112393	     -0.00006958	     52.56701377
      0.28170207	     -0.06123938	     -0.00038052	     -0.20262485	     -0.06508783	      0.88293007	     -0.00034174	     -0.21978973	      0.00113686	     -0.00009192	     53.76879199
      0.28325670	     -0.06117001	     -0.00038111	     -0.20255549	     -0.06508606	      0.88292991	     -0.00034238	     -0.21976547	      0.00115079	     -0.00011199	     54.19219581
      0.28486319	     -0.06109764	     -0.00038177	     -0.20248312	     -0.06508420	      0.88292971	     -0.00034306	     -0.21974091	      0.00116438	     -0.00013218	     55.22095116
      0.28624731	     -0.06103670	     -0.00038220	     -0.20242218	     -0.06508258	      0.88292952	     -0.00034365	     -0.21972012	      0.00117621	     -0.00014789	     55.85536233
      0.28763143	     -0.06097620	     -0.00038287	     -0.20236168	     -0.06508094	      0.88292931	     -0.00034424	     -0.21969971	      0.00118730	     -0.00016239	     56.86016134
      0.28938753	     -0.06090629	     -0.00038274	     -0.20229177	     -0.06507884	      0.88292901	     -0.00034500	     -0.21967448	      0.00120168	     -0.00017866	     57.44256927
      0.29086167	     -0.06083969	     -0.00038339	     -0.20222515	     -0.06507706	      0.88292874	     -0.00034564	     -0.21965378	      0.00121266	     -0.00018853	     58.45660577
      0.29233581	     -0.06078272	     -0.00038308	     -0.20216818	     -0.06507527	      0.88292845	     -0.00034628	     -0.21963340	      0.00122355	     -0.00019768	     59.17165526
      0.29380995	     -0.06072325	     -0.00038409	     -0.20210868	     -0.06507346	      0.88292815	     -0.00034693	     -0.21961353	      0.00123407	     -0.00020448	     60.01359876
      0.29528409	     -0.06066639	     -0.00038382	     -0.20205180	     -0.06507163	      0.88292785	     -0.00034758	     -0.21959408	      0.00124380	     -0.00020918	     60.78969192
      0.29675824	     -0.06061041	     -0.00038485	     -0.20199578	     -0.06506979	      0.88292754	     -0.00034823	     -0.21957502	      0.00125296	     -0.00021172	     61.75324808
      0.29823238	     -0.06055616	     -0.00038493	     -0.20194151	     -0.06506794	      0.88292722	     -0.00034889	     -0.21955633	      0.00126165	     -0.00021213	     62.34912022
      0.29970652	     -0.06050166	     -0.00038678	     -0.20188694	     -0.06506607	      0.88292691	     -0.00034954	     -0.21953794	      0.00126948	     -0.00021019	     63.20525748
      0.30118066	     -0.06044874	     -0.00038709	     -0.20183397	     -0.06506420	      0.88292661	     -0.00035020	     -0.21951984	      0.00127678	     -0.00020593	     63.66399726
      0.30265480	     -0.06039370	     -0.00038915	     -0.20177885	     -0.06506231	      0.88292631	     -0.00035086	     -0.21950200	      0.00128252	     -0.00020002	     64.86610919
      0.30412894	     -0.06034416	     -0.00038930	     -0.20172924	     -0.06506041	      0.88292602	     -0.00035151	     -0.21948435	      0.00128824	     -0.00019201	     65.17408421
      0.30560308	     -0.06029212	     -0.00039163	     -0.20167710	     -0.06505851	      0.88292574	     -0.00035217	     -0.21946701	      0.00129268	     -0.00018196	     66.07255666
      0.30707722	     -0.06024167	     -0.00039170	     -0.20162657	     -0.06505660	      0.88292548	     -0.00035283	     -0.21944987	      0.00129618	     -0.00017037	     66.68822527
      0.30855136	     -0.06019322	     -0.00039428	     -0.20157799	     -0.06505469	      0.88292524	     -0.00035348	     -0.21943297	      0.00129859	     -0.00015739	     67.73151296
      0.31002550	     -0.06014837	     -0.00039438	     -0.20153305	     -0.06505277	      0.88292502	     -0.00035413	     -0.21941637	      0.00130052	     -0.00014309	     67.99568354
      0.31134762	     -0.06010768	     -0.00039704	     -0.20149223	     -0.06505106	      0.88292484	     -0.00035472	     -0.21940176	      0.00130114	     -0.00012860	     68.79221623
      0.31266973	     -0.06007223	     -0.00039778	     -0.20145667	     -0.06504933	      0.88292468	     -0.00035530	     -0.21938743	      0.00130095	     -0.00011410	     69.37125898
      0.31399184	     -0.06003861	     -0.00039948	     -0.20142293	     -0.06504762	      0.88292454	     -0.00035588	     -0.21937347	      0.00130057	     -0.00009840	     69.71793475
      0.31531395	     -0.06000714	     -0.00040064	     -0.20139133	     -0.06504590	      0.88292442	     -0.00035645	     -0.21935988	      0.00129899	     -0.00008265	     70.40734132
      0.31762181	     -0.05996674	     -0.00040428	     -0.20135068	     -0.06504290	      0.88292426	     -0.00035745	     -0.21933727	      0.00129579	     -0.00005467	     70.80632438
      0.31874198	     -0.05995155	     -0.00040452	     -0.20133537	     -0.06504145	      0.88292421	     -0.00035793	     -0.21932697	      0.00129279	     -0.00004145	     71.50924476
      0.31986215	     -0.05994401	     -0.00040607	     -0.20132770	     -0.06504001	      0.88292417	     -0.00035840	     -0.21931723	      0.00128997	     -0.00002878	     71.89722084
      0.32171228	     -0.05994804	     -0.00040806	     -0.20133153	     -0.06503762	      0.88292413	     -0.00035918	     -0.21930262	      0.00128484	     -0.00001026	     72.43121431
      0.32356242	     -0.05996386	     -0.00041019	     -0.20134714	     -0.06503525	      0.88292413	     -0.00035994	     -0.21929017	      0.00127988	      0.00000549	     72.65468012
      0.32503140	     -0.05998625	     -0.00041063	     -0.20136939	     -0.06503338	      0.88292414	     -0.00036054	     -0.21928198	      0.00127592	      0.00001420	     73.00974807
      0.32650038	     -0.06002012	     -0.00041189	     -0.20140312	     -0.06503150	      0.88292417	     -0.00036112	     -0.21927536	      0.00127237	      0.00001924	     73.45734866
      0.32824664	     -0.06007070	     -0.00041149	     -0.20145356	     -0.06502928	      0.88292420	     -0.00036180	     -0.21926967	      0.00126910	      0.00001957	     73.67319940
      0.32959950	     -0.06011779	     -0.00041295	     -0.20150053	     -0.06502757	      0.88292423	     -0.00036232	     -0.21926688	      0.00126759	      0.00001658	     73.84954268
      0.33095237	     -0.06017181	     -0.00041230	     -0.20155448	     -0.06502585	      0.88292425	     -0.00036282	     -0.21926556	      0.00126702	      0.00000915	     73.86555463
      0.33230524	     -0.06023146	     -0.00041267	     -0.20161406	     -0.06502414	      0.88292425	     -0.00036332	     -0.21926571	      0.00126737	     -0.00000236	     74.12522797
      0.33385106	     -0.06030842	     -0.00041198	     -0.20169095	     -0.06502218	      0.88292423	     -0.00036387	     -0.21926765	      0.00126914	     -0.00002089	     74.20381946
      0.33539687	     -0.06039134	     -0.00041239	     -0.20177382	     -0.06502022	      0.88292418	     -0.00036441	     -0.21927150	      0.00127340	     -0.00004378	     73.80556724
      0.33694269	     -0.06048124	     -0.00041143	     -0.20186370	     -0.06501824	      0.88292409	     -0.00036493	     -0.21927722	      0.00127835	     -0.00007255	     74.08439004
      0.33848851	     -0.06057995	     -0.00041269	     -0.20196239	     -0.06501626	      0.88292396	     -0.00036544	     -0.21928482	      0.00128606	     -0.00010598	     73.87552662
      0.34003432	     -0.06068374	     -0.00041099	     -0.20206621	     -0.06501427	      0.88292377	     -0.00036593	     -0.21929425	      0.00129584	     -0.00014375	     73.44862694
      0.34127348	     -0.06077259	     -0.00041250	     -0.20215508	     -0.06501265	      0.88292357	     -0.00036631	     -0.21930312	      0.00130517	     -0.00017733	     73.42425337
      0.34251264	     -0.06086570	     -0.00041238	     -0.20224823	     -0.06501103	      0.88292332	     -0.00036669	     -0.21931312	      0.00131621	     -0.00021322	     73.06176901
      0.34410209	     -0.06099035	     -0.00041314	     -0.20237295	     -0.06500893	      0.88292295	     -0.00036715	     -0.21932759	      0.00133237	     -0.00026258	     72.68211433
      0.34569153	     -0.06112034	     -0.00041330	     -0.20250306	     -0.06500679	      0.88292249	     -0.00036759	     -0.21934378	      0.00135130	     -0.00031441	     71.89723065
      0.34728098	     -0.06125708	     -0.00041460	     -0.20263992	     -0.06500463	      0.88292195	     -0.00036801	     -0.21936166	      0.00137194	     -0.00036870	     71.68355789
      0.34865752	     -0.06138094	     -0.00041479	     -0.20276391	     -0.06500273	      0.88292141	     -0.00036837	     -0.21937851	      0.00139228	     -0.00041667	     70.92979584
      0.35003407	     -0.06150900	     -0.00041589	     -0.20289212	     -0.06500080	      0.88292080	     -0.00036870	     -0.21939659	      0.00141392	     -0.00046577	     70.71831297
      0.35195841	     -0.06170002	     -0.00041632	     -0.20308339	     -0.06499804	      0.88291984	     -0.00036915	     -0.21942390	      0.00144756	     -0.00053555	     69.88816496
      0.35335834	     -0.06183846	     -0.00041821	     -0.20322202	     -0.06499600	      0.88291905	     -0.00036945	     -0.21944526	      0.00147479	     -0.00058507	     69.14798154
      0.35475827	     -0.06198222	     -0.00041846	     -0.20336601	     -0.06499391	      0.88291820	     -0.00036974	     -0.21946769	      0.00150360	     -0.00063474	     68.44774140
      0.35615820	     -0.06213007	     -0.00041996	     -0.20351410	     -0.06499179	      0.88291727	     -0.00037001	     -0.21949118	      0.00153457	     -0.00068306	     67.79478962
      0.35755813	     -0.06228157	     -0.00042069	     -0.20366587	     -0.06498962	      0.88291629	     -0.00037027	     -0.21951571	      0.00156719	     -0.00073019	     67.20091682
      0.35930806	     -0.06247807	     -0.00042220	     -0.20386274	     -0.06498684	      0.88291496	     -0.00037056	     -0.21954782	      0.00161119	     -0.00078656	     66.01238469
      0.36105798	     -0.06267260	     -0.00042224	     -0.20405767	     -0.06498398	      0.88291354	     -0.00037082	     -0.21958139	      0.00165800	     -0.00083752	     64.77643302
      0.36242339	     -0.06283067	     -0.00042414	     -0.20421607	     -0.06498169	      0.88291237	     -0.00037101	     -0.21960849	      0.00169626	     -0.00087495	     64.45596317
      0.36378879	     -0.06299068	     -0.00042444	     -0.20437644	     -0.06497934	      0.88291115	     -0.00037117	     -0.21963641	      0.00173673	     -0.00090966	     63.75892188
      0.36560591	     -0.06320595	     -0.00042613	     -0.20459222	     -0.06497614	      0.88290946	     -0.00037137	     -0.21967475	      0.00179367	     -0.00095107	     62.90387506
      0.36699983	     -0.06337169	     -0.00042649	     -0.20475838	     -0.06497361	      0.88290811	     -0.00037150	     -0.21970497	      0.00183997	     -0.00097837	     61.87027444
      0.36839375	     -0.06353677	     -0.00042811	     -0.20492389	     -0.06497101	      0.88290673	     -0.00037160	     -0.21973594	      0.00188804	     -0.00100183	     61.09228552
      0.36978767	     -0.06370542	     -0.00042874	     -0.20509301	     -0.06496834	      0.88290532	     -0.00037169	     -0.21976755	      0.00193819	     -0.00102150	     60.17196510
      0.37147144	     -0.06391054	     -0.00042928	     -0.20529873	     -0.06496502	      0.88290358	     -0.00037177	     -0.21980659	      0.00200167	     -0.00103967	     58.88966849
      0.37315520	     -0.06411041	     -0.00042890	     -0.20549923	     -0.06496160	      0.88290182	     -0.00037183	     -0.21984638	      0.00206690	     -0.00105274	     58.39861561
      0.37483896	     -0.06431180	     -0.00043036	     -0.20570128	     -0.06495806	      0.88290004	     -0.00037185	     -0.21988669	      0.00213685	     -0.00105787	     56.51178102
      0.37635282	     -0.06448694	     -0.00043115	     -0.20587702	     -0.06495478	      0.88289844	     -0.00037185	     -0.21992343	      0.00220059	     -0.00105812	     56.23214367
      0.37786668	     -0.06466715	     -0.00043235	     -0.20605788	     -0.06495140	      0.88289684	     -0.00037182	     -0.21996056	      0.00226739	     -0.00105449	     55.44086013
      0.37938053	     -0.06484515	     -0.00043241	     -0.20623655	     -0.06494791	      0.88289525	     -0.00037178	     -0.21999806	      0.00233697	     -0.00104560	     54.39168275
      0.38085002	     -0.06501644	     -0.00043309	     -0.20640852	     -0.06494443	      0.88289372	     -0.00037171	     -0.22003470	      0.00240617	     -0.00103352	     53.74572887
      0.38231951	     -0.06518536	     -0.00043331	     -0.20657815	     -0.06494084	      0.88289222	     -0.00037163	     -0.22007148	      0.00247836	     -0.00101651	     52.60756860
      0.38367421	     -0.06533896	     -0.00043354	     -0.20673242	     -0.06493744	      0.88289085	     -0.00037153	     -0.22010542	      0.00254603	     -0.00099817	     52.01352464
      0.38502890	     -0.06549110	     -0.00043362	     -0.20688525	     -0.06493394	      0.88288952	     -0.00037142	     -0.22013933	      0.00261638	     -0.00097575	     50.91572808
      0.38638359	     -0.06564052	     -0.00043379	     -0.20703538	     -0.06493035	      0.88288821	     -0.00037129	     -0.22017316	      0.00268774	     -0.00095068	     50.32162270
      0.38834016	     -0.06585722	     -0.00043414	     -0.20725314	     -0.06492498	      0.88288639	     -0.00037107	     -0.22022183	      0.00279435	     -0.00090966	     49.15053382
      0.38968350	     -0.06599922	     -0.00043429	     -0.20739590	     -0.06492118	      0.88288519	     -0.00037091	     -0.22025511	      0.00286961	     -0.00087814	     48.39673112
      0.39102684	     -0.06614342	     -0.00043484	     -0.20754086	     -0.06491727	      0.88288403	     -0.00037073	     -0.22028816	      0.00294686	     -0.00084416	     47.53587971
      0.39267156	     -0.06631751	     -0.00043532	     -0.20771592	     -0.06491235	      0.88288268	     -0.00037049	     -0.22032843	      0.00304372	     -0.00080062	     46.53864844
      0.39431627	     -0.06648727	     -0.00043597	     -0.20788667	     -0.06490726	      0.88288140	     -0.00037023	     -0.22036833	      0.00314356	     -0.00075346	     45.35233276
      0.39596099	     -0.06665132	     -0.00043608	     -0.20805176	     -0.06490201	      0.88288020	     -0.00036995	     -0.22040777	      0.00324553	     -0.00070474	     44.55615271
      0.39760571	     -0.06681325	     -0.00043659	     -0.20821474	     -0.06489658	      0.88287908	     -0.00036966	     -0.22044664	      0.00335026	     -0.00065434	     43.65544866
      0.39925043	     -0.06696894	     -0.00043635	     -0.20837152	     -0.06489099	      0.88287805	     -0.00036934	     -0.22048490	      0.00345712	     -0.00060336	     43.04055158
      0.40089515	     -0.06712332	     -0.00043683	     -0.20852700	     -0.06488521	      0.88287710	     -0.00036902	     -0.22052243	      0.00356757	     -0.00055042	     41.75666925
      0.40231977	     -0.06724747	     -0.00043634	     -0.20865214	     -0.06488006	      0.88287635	     -0.00036872	     -0.22055429	      0.00366445	     -0.00050462	     41.33310764
      0.40374439	     -0.06736999	     -0.00043645	     -0.20877567	     -0.06487477	      0.88287566	     -0.00036841	     -0.22058542	      0.00376350	     -0.00045876	     40.74220621
      0.40507949	     -0.06748122	     -0.00043633	     -0.20888786	     -0.06486968	      0.88287508	     -0.00036812	     -0.22061389	      0.00385785	     -0.00041614	     40.18724561
      0.40641459	     -0.06758540	     -0.00043571	     -0.20899303	     -0.06486447	      0.88287455	     -0.00036782	     -0.22064162	      0.00395442	     -0.00037259	     39.37061028
      0.40774969	     -0.06768337	     -0.00043478	     -0.20909200	     -0.06485912	      0.88287408	     -0.00036751	     -0.22066851	      0.00405176	     -0.00032920	     38.92233843
      0.41001784	     -0.06783830	     -0.00043342	     -0.20924865	     -0.06484974	      0.88287342	     -0.00036697	     -0.22071207	      0.00422050	     -0.00025520	     37.94243299
      0.41168671	     -0.06793902	     -0.00043303	     -0.20935066	     -0.06484259	      0.88287304	     -0.00036656	     -0.22074219	      0.00434740	     -0.00019947	     37.00907756
      0.41335559	     -0.06802619	     -0.00043349	     -0.20943912	     -0.06483523	      0.88287276	     -0.00036616	     -0.22077037	      0.00447477	     -0.00014380	     36.73895042
      0.41500219	     -0.06810650	     -0.00043441	     -0.20952072	     -0.06482776	      0.88287256	     -0.00036575	     -0.22079610	      0.00460307	     -0.00008787	     35.68820627
      0.41641931	     -0.06816482	     -0.00043542	     -0.20958015	     -0.06482116	      0.88287247	     -0.00036539	     -0.22081661	      0.00471356	     -0.00003878	     35.32002397
      0.41783643	     -0.06821776	     -0.00043677	     -0.20963421	     -0.06481440	      0.88287245	     -0.00036504	     -0.22083553	      0.00482472	      0.00001080	     34.93618144
      0.41916780	     -0.06826388	     -0.00043808	     -0.20968137	     -0.06480791	      0.88287250	     -0.00036470	     -0.22085185	      0.00492950	      0.00005744	     34.55512869
      0.42049918	     -0.06830441	     -0.00043947	     -0.20972295	     -0.06480127	      0.88287261	     -0.00036437	     -0.22086683	      0.00503522	      0.00010533	     33.93174098
      0.42183056	     -0.06833949	     -0.00044083	     -0.20975908	     -0.06479450	      0.88287278	     -0.00036403	     -0.22088042	      0.00514060	      0.00015321	     33.63142508
      0.42482790	     -0.06840655	     -0.00044377	     -0.20982852	     -0.06477873	      0.88287340	     -0.00036328	     -0.22090595	      0.00537908	      0.00026169	     32.58496808
      0.42627322	     -0.06842246	     -0.00044471	     -0.20984557	     -0.06477088	      0.88287382	     -0.00036292	     -0.22091587	      0.00549370	      0.00031473	     32.33014190
      0.42771853	     -0.06843817	     -0.00044583	     -0.20986243	     -0.06476285	      0.88287431	     -0.00036257	     -0.22092409	      0.00560898	      0.00036787	     31.73150548
      0.42916385	     -0.06844527	     -0.00044652	     -0.20987069	     -0.06475466	      0.88287488	     -0.00036222	     -0.22093070	      0.00572338	      0.00042040	     31.52252809
      0.43073423	     -0.06845026	     -0.00044755	     -0.20987691	     -0.06474558	      0.88287559	     -0.00036184	     -0.22093602	      0.00584769	      0.00047701	     31.09959237
      0.43230460	     -0.06844199	     -0.00044823	     -0.20986988	     -0.06473630	      0.88287638	     -0.00036146	     -0.22093949	      0.00597168	      0.00053415	     30.64278483
      0.43355461	     -0.06843277	     -0.00044886	     -0.20986165	     -0.06472877	      0.88287708	     -0.00036117	     -0.22094082	      0.00606951	      0.00057849	     30.45837426
      0.43480462	     -0.06841680	     -0.00044929	     -0.20984665	     -0.06472112	      0.88287783	     -0.00036088	     -0.22094094	      0.00616739	      0.00062317	     30.07604402
      0.43605464	     -0.06839576	     -0.00044964	     -0.20982658	     -0.06471335	      0.88287863	     -0.00036060	     -0.22093979	      0.00626427	      0.00066699	     29.88686336
      0.43777945	     -0.06835849	     -0.00044997	     -0.20979066	     -0.06470243	      0.88287984	     -0.00036021	     -0.22093614	      0.00639752	      0.00072730	     29.29295513
      0.43950425	     -0.06830686	     -0.00045012	     -0.20974033	     -0.06469129	      0.88288114	     -0.00035984	     -0.22093001	      0.00652839	      0.00078690	     29.14013193
      0.44104220	     -0.06825648	     -0.00045042	     -0.20969111	     -0.06468116	      0.88288239	     -0.00035951	     -0.22092237	      0.00664368	      0.00083908	     28.92435465
      0.44258015	     -0.06819210	     -0.00045040	     -0.20962788	     -0.06467085	      0.88288372	     -0.00035920	     -0.22091280	      0.00675776	      0.00089157	     28.52290375
      0.44411809	     -0.06812233	     -0.00045059	     -0.20955922	     -0.06466037	      0.88288513	     -0.00035889	     -0.22090120	      0.00686977	      0.00094282	     28.30223677
      0.44565604	     -0.06804388	     -0.00045062	     -0.20948188	     -0.06464972	      0.88288662	     -0.00035860	     -0.22088762	      0.00697961	      0.00099286	     28.21647576
      0.44719398	     -0.06795795	     -0.00045090	     -0.20939702	     -0.06463890	      0.88288819	     -0.00035832	     -0.22087203	      0.00708790	      0.00104317	     27.86415617
      0.44866243	     -0.06786966	     -0.00045105	     -0.20930973	     -0.06462842	      0.88288975	     -0.00035806	     -0.22085529	      0.00718860	      0.00108965	     27.79978004
      0.45013087	     -0.06777073	     -0.00045106	     -0.20921179	     -0.06461779	      0.88289139	     -0.00035781	     -0.22083677	      0.00728742	      0.00113597	     27.57255779
      0.45159931	     -0.06766855	     -0.00045141	     -0.20911057	     -0.06460702	      0.88289309	     -0.00035757	     -0.22081638	      0.00738364	      0.00118145	     27.42056253
      0.45306776	     -0.06755465	     -0.00045141	     -0.20899760	     -0.06459611	      0.88289486	     -0.00035735	     -0.22079422	      0.00747735	      0.00122652	     27.24298692
      0.45486433	     -0.06741458	     -0.00045203	     -0.20885862	     -0.06458258	      0.88289711	     -0.00035709	     -0.22076454	      0.00758805	      0.00127981	     27.12258215
      0.45642971	     -0.06727440	     -0.00045176	     -0.20871937	     -0.06457062	      0.88289915	     -0.00035687	     -0.22073667	      0.00768135	      0.00132734	     26.77013964
      0.45799509	     -0.06712747	     -0.00045229	     -0.20857332	     -0.06455853	      0.88290127	     -0.00035667	     -0.22070649	      0.00777029	      0.00137314	     26.74726088
      0.45956047	     -0.06697708	     -0.00045233	     -0.20842378	     -0.06454630	      0.88290345	     -0.00035649	     -0.22067424	      0.00785587	      0.00141740	     26.57896721
      0.46112585	     -0.06681829	     -0.00045281	     -0.20826579	     -0.06453394	      0.88290570	     -0.00035631	     -0.22063998	      0.00793721	      0.00146056	     26.53635316
      0.46269122	     -0.06665151	     -0.00045279	     -0.20809978	     -0.06452145	      0.88290802	     -0.00035615	     -0.22060368	      0.00801437	      0.00150262	     26.50026934
      0.46403847	     -0.06650451	     -0.00045312	     -0.20795338	     -0.06451061	      0.88291007	     -0.00035603	     -0.22057084	      0.00807723	      0.00153756	     26.53200769
      0.46538573	     -0.06635340	     -0.00045345	     -0.20780286	     -0.06449969	      0.88291217	     -0.00035591	     -0.22053662	      0.00813715	      0.00157228	     26.33667345
      0.46673298	     -0.06619958	     -0.00045387	     -0.20764959	     -0.06448869	      0.88291431	     -0.00035580	     -0.22050106	      0.00819311	      0.00160551	     26.39052851
      0.46838331	     -0.06600983	     -0.00045439	     -0.20746047	     -0.06447511	      0.88291699	     -0.00035567	     -0.22045587	      0.00825746	      0.00164498	     26.20045080
      0.47003365	     -0.06581566	     -0.00045471	     -0.20726685	     -0.06446144	      0.88291973	     -0.00035556	     -0.22040904	      0.00831566	      0.00168181	     26.38959411
      0.47168398	     -0.06562263	     -0.00045502	     -0.20707435	     -0.06444767	      0.88292254	     -0.00035546	     -0.22036068	      0.00836953	      0.00171717	     26.15981294
      0.47316443	     -0.06544552	     -0.00045481	     -0.20689766	     -0.06443525	      0.88292510	     -0.00035538	     -0.22031618	      0.00841269	      0.00174588	     26.21199191
      0.47464488	     -0.06526949	     -0.00045453	     -0.20672202	     -0.06442276	      0.88292771	     -0.00035531	     -0.22027068	      0.00845192	      0.00177173	     26.21974778
      0.47612533	     -0.06509336	     -0.00045387	     -0.20654623	     -0.06441022	      0.88293035	     -0.00035525	     -0.22022433	      0.00848690	      0.00179387	     26.42737050
      0.47760578	     -0.06491801	     -0.00045316	     -0.20637120	     -0.06439763	      0.88293302	     -0.00035519	     -0.22017724	      0.00851874	      0.00181355	     26.26258238
      0.47908622	     -0.06474049	     -0.00045197	     -0.20619395	     -0.06438500	      0.88293571	     -0.00035514	     -0.22012949	      0.00854600	      0.00182865	     26.52660326
      0.48056667	     -0.06456627	     -0.00045084	     -0.20601999	     -0.06437233	      0.88293843	     -0.00035509	     -0.22008112	      0.00857027	      0.00184052	     26.50301798
      0.48211174	     -0.06438236	     -0.00044906	     -0.20583629	     -0.06435907	      0.88294128	     -0.00035505	     -0.22003016	      0.00859153	      0.00184800	     26.70140830
      0.48365681	     -0.06420019	     -0.00044759	     -0.20565431	     -0.06434578	      0.88294414	     -0.00035502	     -0.21997872	      0.00860947	      0.00185188	     26.71073237
      0.48520188	     -0.06401855	     -0.00044551	     -0.20547283	     -0.06433247	      0.88294700	     -0.00035499	     -0.21992690	      0.00862360	      0.00185067	     26.85854647
      0.48674695	     -0.06384217	     -0.00044383	     -0.20529657	     -0.06431914	      0.88294986	     -0.00035496	     -0.21987476	      0.00863419	      0.00184450	     27.12860290
      0.48829202	     -0.06366185	     -0.00044147	     -0.20511635	     -0.06430579	      0.88295270	     -0.00035494	     -0.21982247	      0.00864211	      0.00183481	     27.20577372
      0.48988326	     -0.06348143	     -0.00043955	     -0.20493600	     -0.06429204	      0.88295561	     -0.00035492	     -0.21976846	      0.00864672	      0.00181940	     27.53069897
      0.49147450	     -0.06330241	     -0.00043711	     -0.20475702	     -0.06427827	      0.88295849	     -0.00035490	     -0.21971442	      0.00864883	      0.00180030	     27.61054332
      0.49277083	     -0.06316001	     -0.00043552	     -0.20461464	     -0.06426706	      0.88296081	     -0.00035489	     -0.21967041	      0.00864796	      0.00178061	     28.02106203
      0.49406715	     -0.06301819	     -0.00043371	     -0.20447282	     -0.06425585	      0.88296310	     -0.00035488	     -0.21962650	      0.00864610	      0.00175898	     28.08138788
      0.49536348	     -0.06287840	     -0.00043197	     -0.20433302	     -0.06424465	      0.88296537	     -0.00035488	     -0.21958268	      0.00864222	      0.00173409	     28.41710605
      0.49728727	     -0.06267685	     -0.00042940	     -0.20413143	     -0.06422803	      0.88296867	     -0.00035488	     -0.21951796	      0.00863482	      0.00169290	     28.62636838
      0.49893747	     -0.06250354	     -0.00042736	     -0.20395806	     -0.06421379	      0.88297143	     -0.00035489	     -0.21946278	      0.00862526	      0.00165350	     29.20900696
      0.50058768	     -0.06233827	     -0.00042535	     -0.20379272	     -0.06419956	      0.88297412	     -0.00035490	     -0.21940791	      0.00861492	      0.00161067	     29.47945043
      0.50223789	     -0.06216743	     -0.00042308	     -0.20362180	     -0.06418536	      0.88297674	     -0.00035492	     -0.21935342	      0.00860278	      0.00156489	     30.01676007
      0.50388809	     -0.06199846	     -0.00042098	     -0.20345273	     -0.06417117	      0.88297928	     -0.00035495	     -0.21929896	      0.00858969	      0.00151666	     30.50698883
      0.50527361	     -0.06184262	     -0.00041930	     -0.20329680	     -0.06415928	      0.88298136	     -0.00035498	     -0.21925321	      0.00857774	      0.00147579	     31.01457480
      0.50665913	     -0.06168852	     -0.00041796	     -0.20314261	     -0.06414740	      0.88298337	     -0.00035501	     -0.21920711	      0.00856480	      0.00143428	     31.53685085
      0.50804465	     -0.06152592	     -0.00041655	     -0.20297989	     -0.06413555	      0.88298533	     -0.00035505	     -0.21916068	      0.00855087	      0.00139372	     32.04586898
      0.50980567	     -0.06131962	     -0.00041576	     -0.20277342	     -0.06412050	      0.88298774	     -0.00035512	     -0.21910105	      0.00853142	      0.00134438	     32.54868374
      0.51125845	     -0.06114561	     -0.00041576	     -0.20259923	     -0.06410812	      0.88298967	     -0.00035518	     -0.21905147	      0.00851265	      0.00130612	     33.35541684
      0.51271123	     -0.06097238	     -0.00041629	     -0.20242581	     -0.06409577	      0.88299154	     -0.00035525	     -0.21900159	      0.00849277	      0.00127118	     33.78631182
      0.51416400	     -0.06079749	     -0.00041652	     -0.20225071	     -0.06408345	      0.88299336	     -0.00035533	     -0.21895146	      0.00847036	      0.00123888	     34.53121535
      0.51561678	     -0.06062385	     -0.00041678	     -0.20207684	     -0.06407116	      0.88299514	     -0.00035542	     -0.21890114	      0.00844657	      0.00121048	     34.97773107
      0.51706956	     -0.06044663	     -0.00041691	     -0.20189937	     -0.06405891	      0.88299688	     -0.00035552	     -0.21885067	      0.00842037	      0.00118561	     35.71032155
      0.51846799	     -0.06028134	     -0.00041705	     -0.20173383	     -0.06404715	      0.88299852	     -0.00035562	     -0.21880196	      0.00839327	      0.00116474	     36.40331427
      0.51986642	     -0.06011547	     -0.00041730	     -0.20156769	     -0.06403543	      0.88300014	     -0.00035573	     -0.21875329	      0.00836497	      0.00114817	     36.85438581
      0.52126485	     -0.05995155	     -0.00041763	     -0.20140347	     -0.06402376	      0.88300174	     -0.00035585	     -0.21870465	      0.00833432	      0.00113455	     37.61423745
      0.52283228	     -0.05976975	     -0.00041789	     -0.20122133	     -0.06401072	      0.88300351	     -0.00035600	     -0.21865027	      0.00829805	      0.00112278	     38.43736909
      0.52439970	     -0.05959662	     -0.00041869	     -0.20104782	     -0.06399774	      0.88300526	     -0.00035616	     -0.21859611	      0.00825990	      0.00111501	     39.08421968
      0.52596713	     -0.05942305	     -0.00041953	     -0.20087386	     -0.06398483	      0.88300700	     -0.00035632	     -0.21854241	      0.00821939	      0.00111026	     39.95479705
      0.52753456	     -0.05926283	     -0.00042123	     -0.20071322	     -0.06397198	      0.88300874	     -0.00035650	     -0.21848925	      0.00817762	      0.00110891	     40.33706375
      0.52910198	     -0.05910295	     -0.00042318	     -0.20055288	     -0.06395920	      0.88301048	     -0.00035670	     -0.21843684	      0.00813307	      0.00110857	     41.38731276
      0.53039910	     -0.05897790	     -0.00042553	     -0.20042744	     -0.06394867	      0.88301192	     -0.00035686	     -0.21839414	      0.00809553	      0.00111060	     41.72224220
      0.53169621	     -0.05885687	     -0.00042719	     -0.20030601	     -0.06393819	      0.88301336	     -0.00035704	     -0.21835217	      0.00805608	      0.00111287	     42.45144297
      0.53328027	     -0.05872058	     -0.00042934	     -0.20016922	     -0.06392547	      0.88301513	     -0.00035726	     -0.21830200	      0.00800694	      0.00111685	     42.84091521
      0.53486433	     -0.05858548	     -0.00043113	     -0.20003360	     -0.06391283	      0.88301690	     -0.00035750	     -0.21825305	      0.00795518	      0.00112049	     43.92836466
      0.53612407	     -0.05848784	     -0.00043243	     -0.19993556	     -0.06390283	      0.88301831	     -0.00035769	     -0.21821489	      0.00791388	      0.00112355	     44.09149488
      0.53738381	     -0.05838959	     -0.00043355	     -0.19983688	     -0.06389289	      0.88301973	     -0.00035789	     -0.21817741	      0.00787099	      0.00112550	     44.73903380
      0.53890855	     -0.05827650	     -0.00043454	     -0.19972328	     -0.06388093	      0.88302145	     -0.00035814	     -0.21813290	      0.00781857	      0.00112711	     45.02476293
      0.54043330	     -0.05816282	     -0.00043528	     -0.19960908	     -0.06386905	      0.88302317	     -0.00035841	     -0.21808924	      0.00776396	      0.00112644	     45.90263841
      0.54195805	     -0.05805876	     -0.00043525	     -0.19950449	     -0.06385725	      0.88302488	     -0.00035868	     -0.21804632	      0.00770896	      0.00112434	     46.01131260
      0.54323253	     -0.05796987	     -0.00043552	     -0.19941515	     -0.06384746	      0.88302631	     -0.00035891	     -0.21801109	      0.00766145	      0.00112015	     46.61902850
      0.54450701	     -0.05788808	     -0.00043495	     -0.19933291	     -0.06383773	      0.88302774	     -0.00035915	     -0.21797637	      0.00761350	      0.00111446	     46.81234970
      0.54578149	     -0.05780730	     -0.00043465	     -0.19925167	     -0.06382805	      0.88302915	     -0.00035940	     -0.21794221	      0.00756443	      0.00110671	     47.20508277
      0.54762406	     -0.05770255	     -0.00043384	     -0.19914622	     -0.06381418	      0.88303118	     -0.00035976	     -0.21789375	      0.00749185	      0.00109162	     47.56520044
      0.54903455	     -0.05761707	     -0.00043376	     -0.19906020	     -0.06380365	      0.88303271	     -0.00036005	     -0.21785756	      0.00743513	      0.00107889	     47.74347832
      0.55044505	     -0.05753865	     -0.00043247	     -0.19898123	     -0.06379321	      0.88303422	     -0.00036034	     -0.21782187	      0.00737683	      0.00106312	     47.97293235
      0.55185555	     -0.05746547	     -0.00043201	     -0.19890748	     -0.06378285	      0.88303571	     -0.00036064	     -0.21778682	      0.00731737	      0.00104502	     48.27179583
      0.55326604	     -0.05739460	     -0.00042995	     -0.19883604	     -0.06377257	      0.88303717	     -0.00036095	     -0.21775246	      0.00725685	      0.00102519	     48.19751140
      0.55467654	     -0.05732441	     -0.00042955	     -0.19876525	     -0.06376237	      0.88303860	     -0.00036126	     -0.21771875	      0.00719450	      0.00100322	     48.61130476
      0.55608704	     -0.05725829	     -0.00042635	     -0.19869855	     -0.06375227	      0.88304000	     -0.00036157	     -0.21768565	      0.00713101	      0.00097959	     48.51416943
      0.55749753	     -0.05719366	     -0.00042569	     -0.19863328	     -0.06374226	      0.88304136	     -0.00036190	     -0.21765320	      0.00706606	      0.00095491	     48.67292885
      0.55873125	     -0.05713938	     -0.00042263	     -0.19857847	     -0.06373358	      0.88304253	     -0.00036218	     -0.21762533	      0.00700797	      0.00093229	     48.61755126
      0.55996498	     -0.05708648	     -0.00042111	     -0.19852501	     -0.06372497	      0.88304366	     -0.00036247	     -0.21759794	      0.00694865	      0.00090866	     48.75920007
      0.56145892	     -0.05702508	     -0.00041794	     -0.19846292	     -0.06371464	      0.88304500	     -0.00036283	     -0.21756539	      0.00687572	      0.00087938	     48.61100926
      0.56295287	     -0.05696594	     -0.00041594	     -0.19840306	     -0.06370442	      0.88304629	     -0.00036319	     -0.21753350	      0.00680052	      0.00084877	     48.94330559
      0.56420139	     -0.05691806	     -0.00041264	     -0.19835460	     -0.06369597	      0.88304733	     -0.00036350	     -0.21750738	      0.00673736	      0.00082359	     48.58950189
      0.56544992	     -0.05687141	     -0.00041056	     -0.19830732	     -0.06368760	      0.88304834	     -0.00036380	     -0.21748171	      0.00667241	      0.00079747	     48.77794049
      0.56699177	     -0.05681698	     -0.00040702	     -0.19825212	     -0.06367738	      0.88304955	     -0.00036419	     -0.21745067	      0.00659141	      0.00076545	     48.51003565
      0.56837058	     -0.05676997	     -0.00040501	     -0.19820439	     -0.06366834	      0.88305058	     -0.00036454	     -0.21742354	      0.00651684	      0.00073642	     48.82493131
      0.56974939	     -0.05672516	     -0.00040179	     -0.19815886	     -0.06365941	      0.88305158	     -0.00036489	     -0.21739700	      0.00644182	      0.00070835	     48.45288707
      0.57112820	     -0.05667969	     -0.00040022	     -0.19811263	     -0.06365058	      0.88305254	     -0.00036524	     -0.21737102	      0.00636437	      0.00068040	     48.76500656
      0.57250701	     -0.05663857	     -0.00039718	     -0.19807075	     -0.06364186	      0.88305346	     -0.00036559	     -0.21734556	      0.00628571	      0.00065331	     48.59145722
      0.57388583	     -0.05659638	     -0.00039565	     -0.19802776	     -0.06363324	      0.88305434	     -0.00036595	     -0.21732068	      0.00620491	      0.00062717	     48.73584838
      0.57526464	     -0.05655641	     -0.00039240	     -0.19798699	     -0.06362475	      0.88305519	     -0.00036631	     -0.21729631	      0.00612230	      0.00060236	     48.60156739
      0.57664345	     -0.05651836	     -0.00039103	     -0.19794809	     -0.06361636	      0.88305600	     -0.00036667	     -0.21727247	      0.00603706	      0.00057838	     48.95776186
      0.57802226	     -0.05648224	     -0.00038784	     -0.19791113	     -0.06360810	      0.88305678	     -0.00036703	     -0.21724920	      0.00595027	      0.00055596	     48.78826544
      0.57940107	     -0.05644677	     -0.00038712	     -0.19787475	     -0.06359996	      0.88305753	     -0.00036739	     -0.21722647	      0.00586094	      0.00053494	     49.08250880
      0.58077988	     -0.05641503	     -0.00038413	     -0.19784212	     -0.06359194	      0.88305826	     -0.00036775	     -0.21720429	      0.00576961	      0.00051505	     49.18031097
      0.58215869	     -0.05638496	     -0.00038358	     -0.19781111	     -0.06358405	      0.88305896	     -0.00036810	     -0.21718271	      0.00567679	      0.00049715	     49.26506854
      0.58353750	     -0.05635584	     -0.00038043	     -0.19778106	     -0.06357628	      0.88305963	     -0.00036846	     -0.21716171	      0.00558190	      0.00048057	     49.39640113
      0.58491631	     -0.05633065	     -0.00037961	     -0.19775489	     -0.06356865	      0.88306028	     -0.00036881	     -0.21714131	      0.00548542	      0.00046518	     49.83147429
      0.58613321	     -0.05630965	     -0.00037644	     -0.19773305	     -0.06356203	      0.88306084	     -0.00036912	     -0.21712383	      0.00539981	      0.00045345	     49.68238387
      0.58735011	     -0.05629066	     -0.00037498	     -0.19771320	     -0.06355551	      0.88306139	     -0.00036943	     -0.21710683	      0.00531288	      0.00044246	     50.01115873
      0.58882608	     -0.05627012	     -0.00037221	     -0.19769160	     -0.06354775	      0.88306203	     -0.00036980	     -0.21708689	      0.00520726	      0.00043114	     49.96103258
      0.59030206	     -0.05625060	     -0.00037086	     -0.19767100	     -0.06354014	      0.88306266	     -0.00037016	     -0.21706765	      0.00510023	      0.00042097	     50.50821457
      0.59160022	     -0.05623584	     -0.00036861	     -0.19765530	     -0.06353358	      0.88306320	     -0.00037048	     -0.21705134	      0.00500672	      0.00041426	     50.27053364
      0.59289838	     -0.05622288	     -0.00036815	     -0.19764138	     -0.06352714	      0.88306373	     -0.00037078	     -0.21703561	      0.00491227	      0.00040813	     50.65904579
      0.59419654	     -0.05621196	     -0.00036666	     -0.19762951	     -0.06352083	      0.88306426	     -0.00037109	     -0.21702047	      0.00481849	      0.00040380	     50.51596709
      0.59549470	     -0.05620217	     -0.00036613	     -0.19761876	     -0.06351463	      0.88306478	     -0.00037139	     -0.21700589	      0.00472424	      0.00040024	     50.81341040
      0.59706029	     -0.05619381	     -0.00036453	     -0.19760926	     -0.06350733	      0.88306541	     -0.00037174	     -0.21698905	      0.00461161	      0.00039795	     50.55605109
      0.59846429	     -0.05618476	     -0.00036467	     -0.19759917	     -0.06350092	      0.88306597	     -0.00037204	     -0.21697459	      0.00451000	      0.00039711	     50.99470132
      0.59986828	     -0.05618077	     -0.00036287	     -0.19759416	     -0.06349466	      0.88306652	     -0.00037234	     -0.21696069	      0.00440914	      0.00039727	     50.89408238
      0.60127227	     -0.05617634	     -0.00036373	     -0.19758869	     -0.06348854	      0.88306708	     -0.00037263	     -0.21694740	      0.00430871	      0.00039899	     50.93130557
      0.60252122	     -0.05617295	     -0.00036212	     -0.19758440	     -0.06348322	      0.88306758	     -0.00037288	     -0.21693602	      0.00421927	      0.00040120	     50.86078491
      0.60377018	     -0.05617181	     -0.00036251	     -0.19758235	     -0.06347800	      0.88306808	     -0.00037312	     -0.21692506	      0.00413004	      0.00040401	     50.97563917
      0.60501913	     -0.05617132	     -0.00036182	     -0.19758095	     -0.06347290	      0.88306859	     -0.00037335	     -0.21691454	      0.00404118	      0.00040759	     50.83924064
      0.60669252	     -0.05617491	     -0.00036238	     -0.19758332	     -0.06346624	      0.88306928	     -0.00037364	     -0.21690108	      0.00392194	      0.00041280	     51.02682003
      0.60801392	     -0.05617598	     -0.00036130	     -0.19758345	     -0.06346112	      0.88306983	     -0.00037386	     -0.21689102	      0.00382834	      0.00041797	     50.68691557
      0.60933531	     -0.05618148	     -0.00036237	     -0.19758798	     -0.06345612	      0.88307038	     -0.00037407	     -0.21688143	      0.00373468	      0.00042342	     50.63613045
      0.61065671	     -0.05619070	     -0.00036190	     -0.19759625	     -0.06345125	      0.88307095	     -0.00037427	     -0.21687236	      0.00364078	      0.00042852	     50.56564645
      0.61197811	     -0.05620341	     -0.00036304	     -0.19760801	     -0.06344650	      0.88307152	     -0.00037446	     -0.21686391	      0.00354720	      0.00043398	     50.38633067
      0.61329950	     -0.05622108	     -0.00036339	     -0.19762472	     -0.06344187	      0.88307209	     -0.00037464	     -0.21685615	      0.00345317	      0.00043877	     50.31102825
      0.61495071	     -0.05625388	     -0.00036559	     -0.19765631	     -0.06343627	      0.88307282	     -0.00037484	     -0.21684761	      0.00333625	      0.00044427	     49.92523619
      0.61614816	     -0.05628217	     -0.00036556	     -0.19768373	     -0.06343232	      0.88307336	     -0.00037497	     -0.21684233	      0.00325075	      0.00044720	     49.91868287
      0.61734561	     -0.05631536	     -0.00036677	     -0.19771606	     -0.06342848	      0.88307389	     -0.00037510	     -0.21683787	      0.00316563	      0.00044901	     49.82277782
      0.61889819	     -0.05636577	     -0.00036702	     -0.19776537	     -0.06342365	      0.88307459	     -0.00037524	     -0.21683336	      0.00305537	      0.00044901	     49.63846705
      0.62045077	     -0.05642018	     -0.00036814	     -0.19781867	     -0.06341899	      0.88307528	     -0.00037537	     -0.21683033	      0.00294527	      0.00044615	     49.57006500
      0.62177680	     -0.05646890	     -0.00036703	     -0.19786647	     -0.06341515	      0.88307587	     -0.00037546	     -0.21682885	      0.00285155	      0.00044165	     49.26470273
      0.62310282	     -0.05652333	     -0.00036778	     -0.19791996	     -0.06341143	      0.88307645	     -0.00037553	     -0.21682839	      0.00275751	      0.00043374	     49.45274453
      0.62442884	     -0.05658057	     -0.00036689	     -0.19797630	     -0.06340784	      0.88307702	     -0.00037560	     -0.21682899	      0.00266439	      0.00042372	     49.05319654
      0.62575486	     -0.05664038	     -0.00036734	     -0.19803518	     -0.06340437	      0.88307758	     -0.00037565	     -0.21683062	      0.00257077	      0.00041051	     49.23455011
      0.62708089	     -0.05670411	     -0.00036670	     -0.19809801	     -0.06340102	      0.88307811	     -0.00037569	     -0.21683330	      0.00247782	      0.00039465	     49.02338709
      0.62869438	     -0.05678626	     -0.00036742	     -0.19817904	     -0.06339711	      0.88307873	     -0.00037571	     -0.21683796	      0.00236453	      0.00037097	     49.30614785
      0.62993093	     -0.05685116	     -0.00036649	     -0.19824311	     -0.06339424	      0.88307918	     -0.00037572	     -0.21684259	      0.00227887	      0.00035092	     48.85116003
      0.63116748	     -0.05691906	     -0.00036714	     -0.19831016	     -0.06339148	      0.88307960	     -0.00037572	     -0.21684811	      0.00219291	      0.00032774	     49.04044973
      0.63266503	     -0.05700524	     -0.00036724	     -0.19839533	     -0.06338827	      0.88308006	     -0.00037570	     -0.21685601	      0.00209009	      0.00029706	     48.76540901
      0.63416258	     -0.05709348	     -0.00036910	     -0.19848254	     -0.06338522	      0.88308048	     -0.00037567	     -0.21686521	      0.00198730	      0.00026280	     49.19519320
      0.63545124	     -0.05717189	     -0.00036972	     -0.19856010	     -0.06338271	      0.88308080	     -0.00037563	     -0.21687417	      0.00190053	      0.00023179	     48.78653185
      0.63673990	     -0.05725207	     -0.00037215	     -0.19863940	     -0.06338032	      0.88308108	     -0.00037558	     -0.21688407	      0.00181379	      0.00019837	     49.06583220
      0.63802856	     -0.05733471	     -0.00037411	     -0.19872118	     -0.06337804	      0.88308131	     -0.00037551	     -0.21689490	      0.00172848	      0.00016378	     48.89334925
      0.63931722	     -0.05741928	     -0.00037698	     -0.19880489	     -0.06337586	      0.88308150	     -0.00037544	     -0.21690664	      0.00164369	      0.00012744	     49.08823661
      0.64060588	     -0.05750542	     -0.00037966	     -0.19889018	     -0.06337380	      0.88308164	     -0.00037536	     -0.21691927	      0.00156045	      0.00009051	     48.94484362
      0.64189454	     -0.05759297	     -0.00038283	     -0.19897689	     -0.06337184	      0.88308173	     -0.00037527	     -0.21693276	      0.00147788	      0.00005236	     49.11915789
      0.64357315	     -0.05771057	     -0.00038698	     -0.19909341	     -0.06336945	      0.88308178	     -0.00037515	     -0.21695158	      0.00137310	      0.00000233	     48.79318234
      0.64525175	     -0.05782550	     -0.00039227	     -0.19920728	     -0.06336723	      0.88308174	     -0.00037500	     -0.21697172	      0.00126959	     -0.00004812	     49.26660609
      0.64648336	     -0.05791432	     -0.00039533	     -0.19929534	     -0.06336571	      0.88308166	     -0.00037488	     -0.21698725	      0.00119576	     -0.00008483	     49.07830821
      0.64771497	     -0.05800397	     -0.00039958	     -0.19938424	     -0.06336429	      0.88308153	     -0.00037476	     -0.21700345	      0.00112316	     -0.00012155	     49.27765335
      0.64930347	     -0.05812213	     -0.00040448	     -0.19950147	     -0.06336258	      0.88308130	     -0.00037459	     -0.21702534	      0.00103235	     -0.00016777	     49.08365989
      0.65069207	     -0.05822557	     -0.00040953	     -0.19960410	     -0.06336120	      0.88308104	     -0.00037442	     -0.21704530	      0.00095445	     -0.00020761	     49.48289233
      0.65208067	     -0.05832792	     -0.00041358	     -0.19970569	     -0.06335992	      0.88308073	     -0.00037425	     -0.21706597	      0.00087958	     -0.00024536	     49.17041077
      0.65346928	     -0.05842910	     -0.00041892	     -0.19980612	     -0.06335875	      0.88308036	     -0.00037406	     -0.21708728	      0.00080594	     -0.00028219	     49.51122692
      0.65485788	     -0.05853340	     -0.00042346	     -0.19990970	     -0.06335768	      0.88307994	     -0.00037387	     -0.21710926	      0.00073533	     -0.00031647	     49.17036588
      0.65624648	     -0.05863571	     -0.00042876	     -0.20001130	     -0.06335671	      0.88307948	     -0.00037365	     -0.21713186	      0.00066611	     -0.00034900	     49.43599837
      0.65797237	     -0.05876575	     -0.00043358	     -0.20014054	     -0.06335563	      0.88307885	     -0.00037337	     -0.21716073	      0.00058362	     -0.00038663	     49.32278779
      0.65919925	     -0.05885604	     -0.00043816	     -0.20023026	     -0.06335495	      0.88307836	     -0.00037316	     -0.21718177	      0.00052725	     -0.00041039	     49.36452372
      0.66042612	     -0.05894768	     -0.00044121	     -0.20032138	     -0.06335434	      0.88307784	     -0.00037294	     -0.21720320	      0.00047254	     -0.00043261	     49.29799576
      0.66204685	     -0.05906728	     -0.00044586	     -0.20044033	     -0.06335363	      0.88307712	     -0.00037262	     -0.21723208	      0.00040298	     -0.00045902	     49.32140027
      0.66366758	     -0.05918650	     -0.00044918	     -0.20055895	     -0.06335303	      0.88307636	     -0.00037229	     -0.21726148	      0.00033686	     -0.00048131	     48.98917948
      0.66504577	     -0.05928612	     -0.00045344	     -0.20065807	     -0.06335260	      0.88307568	     -0.00037199	     -0.21728689	      0.00028243	     -0.00049768	     49.23268215
      0.66642396	     -0.05938811	     -0.00045580	     -0.20075960	     -0.06335225	      0.88307498	     -0.00037167	     -0.21731262	      0.00023046	     -0.00051181	     49.07270136
      0.66780215	     -0.05948813	     -0.00045942	     -0.20085919	     -0.06335197	      0.88307427	     -0.00037133	     -0.21733868	      0.00018098	     -0.00052299	     48.89118297
      0.66918034	     -0.05958665	     -0.00046181	     -0.20095732	     -0.06335175	      0.88307354	     -0.00037097	     -0.21736501	      0.00013321	     -0.00053208	     48.85738353
      0.67092425	     -0.05971293	     -0.00046619	     -0.20108312	     -0.06335157	      0.88307261	     -0.00037049	     -0.21739863	      0.00007590	     -0.00054063	     48.95623599
      0.67222625	     -0.05980168	     -0.00046727	     -0.20117157	     -0.06335150	      0.88307190	     -0.00037011	     -0.21742394	      0.00003566	     -0.00054420	     48.56632658
      0.67352824	     -0.05989161	     -0.00047014	     -0.20126121	     -0.06335148	      0.88307119	     -0.00036971	     -0.21744934	     -0.00000280	     -0.00054597	     48.44600149
      0.67483024	     -0.05998112	     -0.00047191	     -0.20135046	     -0.06335150	      0.88307048	     -0.00036929	     -0.21747482	     -0.00003967	     -0.00054642	     48.36607027
      0.67647070	     -0.06009421	     -0.00047491	     -0.20146325	     -0.06335160	      0.88306959	     -0.00036873	     -0.21750708	     -0.00008280	     -0.00054420	     47.87997423
      0.67811116	     -0.06020109	     -0.00047648	     -0.20156987	     -0.06335178	      0.88306870	     -0.00036813	     -0.21753944	     -0.00012407	     -0.00053989	     47.88666702
      0.67948144	     -0.06029048	     -0.00047944	     -0.20165906	     -0.06335197	      0.88306796	     -0.00036761	     -0.21756641	     -0.00015577	     -0.00053381	     47.61934332
      0.68085172	     -0.06037749	     -0.00048054	     -0.20174591	     -0.06335220	      0.88306723	     -0.00036706	     -0.21759337	     -0.00018597	     -0.00052708	     47.53036990
      0.68255878	     -0.06049055	     -0.00048409	     -0.20185878	     -0.06335255	      0.88306634	     -0.00036634	     -0.21762685	     -0.00022018	     -0.00051681	     47.07767165
      0.68383511	     -0.06056574	     -0.00048474	     -0.20193387	     -0.06335285	      0.88306569	     -0.00036577	     -0.21765188	     -0.00024420	     -0.00050703	     46.89399749
      0.68511143	     -0.06064478	     -0.00048696	     -0.20201282	     -0.06335317	      0.88306505	     -0.00036519	     -0.21767678	     -0.00026655	     -0.00049719	     46.78884350
      0.68680189	     -0.06074921	     -0.00048852	     -0.20211717	     -0.06335365	      0.88306422	     -0.00036438	     -0.21770962	     -0.00029326	     -0.00048324	     46.38373285
      0.68849235	     -0.06084879	     -0.00049135	     -0.20221670	     -0.06335416	      0.88306342	     -0.00036353	     -0.21774228	     -0.00031693	     -0.00046751	     46.01570506
      0.68982914	     -0.06092425	     -0.00049113	     -0.20229216	     -0.06335460	      0.88306280	     -0.00036282	     -0.21776788	     -0.00033412	     -0.00045518	     45.86920219
      0.69116592	     -0.06100044	     -0.00049309	     -0.20236836	     -0.06335505	      0.88306220	     -0.00036209	     -0.21779326	     -0.00034885	     -0.00044188	     45.46526039
      0.69250271	     -0.06107312	     -0.00049387	     -0.20244107	     -0.06335553	      0.88306162	     -0.00036134	     -0.21781840	     -0.00036237	     -0.00042871	     45.31285367
      0.69417881	     -0.06116405	     -0.00049573	     -0.20253206	     -0.06335615	      0.88306091	     -0.00036035	     -0.21784954	     -0.00037622	     -0.00041170	     44.67421227
      0.69554281	     -0.06122994	     -0.00049627	     -0.20259803	     -0.06335667	      0.88306036	     -0.00035952	     -0.21787448	     -0.00038616	     -0.00039728	     44.47266043
      0.69690682	     -0.06129647	     -0.00049766	     -0.20266465	     -0.06335720	      0.88305983	     -0.00035866	     -0.21789897	     -0.00039456	     -0.00038313	     44.33191988
      0.69856870	     -0.06137499	     -0.00049902	     -0.20274329	     -0.06335786	      0.88305921	     -0.00035758	     -0.21792824	     -0.00040258	     -0.00036617	     44.04518203
      0.69995302	     -0.06143552	     -0.00050083	     -0.20280395	     -0.06335843	      0.88305871	     -0.00035665	     -0.21795208	     -0.00040698	     -0.00035125	     43.48471366
      0.70133735	     -0.06148959	     -0.00050178	     -0.20285817	     -0.06335899	      0.88305823	     -0.00035569	     -0.21797535	     -0.00041071	     -0.00033676	     43.38660656
      0.70279088	     -0.06154322	     -0.00050345	     -0.20291195	     -0.06335959	      0.88305775	     -0.00035466	     -0.21799917	     -0.00041311	     -0.00032180	     43.17368737
      0.70424440	     -0.06159290	     -0.00050474	     -0.20296181	     -0.06336019	      0.88305730	     -0.00035360	     -0.21802238	     -0.00041354	     -0.00030597	     42.61306835
      0.70569793	     -0.06163712	     -0.00050615	     -0.20300621	     -0.06336079	      0.88305687	     -0.00035251	     -0.21804490	     -0.00041362	     -0.00029066	     42.61648110
      0.70721280	     -0.06168040	     -0.00050724	     -0.20304971	     -0.06336142	      0.88305644	     -0.00035134	     -0.21806759	     -0.00041158	     -0.00027417	     42.07110221
      0.70872767	     -0.06171425	     -0.00050909	     -0.20308377	     -0.06336204	      0.88305603	     -0.00035015	     -0.21808941	     -0.00040926	     -0.00025773	     41.99729395
      0.71024254	     -0.06174731	     -0.00051084	     -0.20311706	     -0.06336266	      0.88305566	     -0.00034893	     -0.21811031	     -0.00040534	     -0.00024074	     41.50824538
      0.71175742	     -0.06177566	     -0.00051301	     -0.20314562	     -0.06336327	      0.88305530	     -0.00034768	     -0.21813032	     -0.00040142	     -0.00022417	     41.55025547
      0.71327229	     -0.06180171	     -0.00051423	     -0.20317192	     -0.06336387	      0.88305498	     -0.00034641	     -0.21814942	     -0.00039586	     -0.00020713	     41.05288524
      0.71478716	     -0.06182018	     -0.00051578	     -0.20319064	     -0.06336447	      0.88305468	     -0.00034511	     -0.21816755	     -0.00039052	     -0.00019069	     41.14159358
      0.71630204	     -0.06183853	     -0.00051645	     -0.20320924	     -0.06336506	      0.88305440	     -0.00034379	     -0.21818465	     -0.00038365	     -0.00017420	     40.73157511
      0.71781691	     -0.06185214	     -0.00051789	     -0.20322311	     -0.06336563	      0.88305415	     -0.00034245	     -0.21820071	     -0.00037711	     -0.00015867	     40.93822222
      0.71933178	     -0.06186044	     -0.00051822	     -0.20323169	     -0.06336620	      0.88305392	     -0.00034108	     -0.21821574	     -0.00036890	     -0.00014248	     40.50234159
      0.72063171	     -0.06186444	     -0.00051920	     -0.20323592	     -0.06336667	      0.88305374	     -0.00033990	     -0.21822778	     -0.00036228	     -0.00012998	     40.67162790
      0.72193163	     -0.06186714	     -0.00051953	     -0.20323887	     -0.06336714	      0.88305358	     -0.00033870	     -0.21823904	     -0.00035442	     -0.00011712	     40.36102902
      0.72323156	     -0.06186538	     -0.00051992	     -0.20323736	     -0.06336759	      0.88305344	     -0.00033749	     -0.21824950	     -0.00034688	     -0.00010502	     40.44144913
      0.72523561	     -0.06186074	     -0.00052022	     -0.20323312	     -0.06336828	      0.88305325	     -0.00033560	     -0.21826411	     -0.00033365	     -0.00008653	     39.93960318
      0.72650711	     -0.06184717	     -0.00052043	     -0.20321979	     -0.06336870	      0.88305314	     -0.00033438	     -0.21827236	     -0.00032623	     -0.00007541	     40.33280424
      0.72777861	     -0.06183600	     -0.00052066	     -0.20320887	     -0.06336911	      0.88305305	     -0.00033316	     -0.21827977	     -0.00031776	     -0.00006400	     40.20709757
      0.72953643	     -0.06181427	     -0.00052088	     -0.20318748	     -0.06336965	      0.88305295	     -0.00033145	     -0.21828879	     -0.00030645	     -0.00004972	     40.43427082
      0.73097164	     -0.06179611	     -0.00052142	     -0.20316959	     -0.06337009	      0.88305289	     -0.00033005	     -0.21829503	     -0.00029655	     -0.00003733	     40.21913785
      0.73240684	     -0.06176842	     -0.00052163	     -0.20314219	     -0.06337051	      0.88305285	     -0.00032864	     -0.21830033	     -0.00028673	     -0.00002508	     40.10276283
      0.73384205	     -0.06174206	     -0.00052225	     -0.20311610	     -0.06337091	      0.88305282	     -0.00032722	     -0.21830460	     -0.00027760	     -0.00001405	     40.37547372
      0.73527725	     -0.06170772	     -0.00052261	     -0.20308202	     -0.06337130	      0.88305281	     -0.00032579	     -0.21830795	     -0.00026817	     -0.00000264	     40.36424574
      0.73671246	     -0.06167398	     -0.00052357	     -0.20304855	     -0.06337168	      0.88305281	     -0.00032436	     -0.21831026	     -0.00025934	      0.00000853	     40.49439154
      0.73814766	     -0.06163046	     -0.00052421	     -0.20300528	     -0.06337205	      0.88305283	     -0.00032292	     -0.21831162	     -0.00025127	      0.00002000	     40.61662143
      0.73967290	     -0.06158505	     -0.00052557	     -0.20296011	     -0.06337242	      0.88305287	     -0.00032139	     -0.21831185	     -0.00024431	      0.00003172	     40.88055358
      0.74119814	     -0.06152741	     -0.00052645	     -0.20290269	     -0.06337279	      0.88305293	     -0.00031986	     -0.21831092	     -0.00023932	      0.00004456	     41.02019556
      0.74272338	     -0.06146848	     -0.00052832	     -0.20284395	     -0.06337316	      0.88305301	     -0.00031833	     -0.21830872	     -0.00023739	      0.00005700	     41.41621117
      0.74424863	     -0.06140274	     -0.00052922	     -0.20277837	     -0.06337352	      0.88305310	     -0.00031680	     -0.21830531	     -0.00023890	      0.00006918	     42.02998338
      0.74594751	     -0.06133381	     -0.00053227	     -0.20270956	     -0.06337393	      0.88305323	     -0.00031510	     -0.21830008	     -0.00024399	      0.00008254	     42.47872341
      0.74728571	     -0.06126761	     -0.00053276	     -0.20264343	     -0.06337426	      0.88305335	     -0.00031376	     -0.21829511	     -0.00025150	      0.00009361	     43.05579850
      0.74862391	     -0.06120942	     -0.00053531	     -0.20258527	     -0.06337460	      0.88305348	     -0.00031243	     -0.21828932	     -0.00026160	      0.00010328	     43.80561334
      0.75025451	     -0.06113724	     -0.00053696	     -0.20251311	     -0.06337504	      0.88305366	     -0.00031081	     -0.21828150	     -0.00027622	      0.00011467	     44.30176464
      0.75170634	     -0.06107199	     -0.00053995	     -0.20244782	     -0.06337546	      0.88305383	     -0.00030937	     -0.21827386	     -0.00029274	      0.00012370	     45.31867523
      0.75315817	     -0.06100715	     -0.00054121	     -0.20238295	     -0.06337589	      0.88305402	     -0.00030794	     -0.21826567	     -0.00031051	      0.00013183	     46.01414978
      0.75460999	     -0.06094660	     -0.00054415	     -0.20232233	     -0.06337636	      0.88305422	     -0.00030652	     -0.21825704	     -0.00033013	      0.00013838	     47.03338871
      0.75626637	     -0.06087710	     -0.00054517	     -0.20225278	     -0.06337692	      0.88305445	     -0.00030491	     -0.21824685	     -0.00035309	      0.00014376	     48.04824367
      0.75759013	     -0.06082259	     -0.00054815	     -0.20219819	     -0.06337740	      0.88305464	     -0.00030363	     -0.21823842	     -0.00037169	      0.00014798	     48.76782067
      0.75891389	     -0.06076812	     -0.00054901	     -0.20214367	     -0.06337791	      0.88305484	     -0.00030235	     -0.21822978	     -0.00039024	      0.00015006	     49.68740265
      0.76023765	     -0.06071690	     -0.00055069	     -0.20209240	     -0.06337844	      0.88305504	     -0.00030109	     -0.21822100	     -0.00040805	      0.00015054	     50.60641870
      0.76226363	     -0.06064002	     -0.00055147	     -0.20201547	     -0.06337929	      0.88305534	     -0.00029917	     -0.21820736	     -0.00043313	      0.00014841	     52.00770565
      0.76361722	     -0.06058883	     -0.00055363	     -0.20196425	     -0.06337989	      0.88305554	     -0.00029790	     -0.21819813	     -0.00044793	      0.00014598	     52.83141753
      0.76497080	     -0.06053664	     -0.00055356	     -0.20191207	     -0.06338050	      0.88305574	     -0.00029664	     -0.21818880	     -0.00046087	      0.00014201	     53.68106248
      0.76632438	     -0.06048797	     -0.00055454	     -0.20186342	     -0.06338113	      0.88305593	     -0.00029538	     -0.21817935	     -0.00047212	      0.00013644	     54.74217701
      0.76767796	     -0.06043818	     -0.00055455	     -0.20181368	     -0.06338178	      0.88305611	     -0.00029414	     -0.21816984	     -0.00048058	      0.00013039	     55.38106403
      0.76903154	     -0.06038793	     -0.00055481	     -0.20176350	     -0.06338243	      0.88305628	     -0.00029291	     -0.21816020	     -0.00048750	      0.00012306	     56.41934676
      0.77104678	     -0.06031291	     -0.00055395	     -0.20168864	     -0.06338342	      0.88305652	     -0.00029109	     -0.21814562	     -0.00049364	      0.00011023	     57.73623275
      0.77239021	     -0.06026577	     -0.00055445	     -0.20164161	     -0.06338409	      0.88305666	     -0.00028989	     -0.21813568	     -0.00049535	      0.00010112	     58.48710788
      0.77373364	     -0.06021344	     -0.00055334	     -0.20158942	     -0.06338475	      0.88305679	     -0.00028871	     -0.21812562	     -0.00049496	      0.00009162	     59.06890655
      0.77507707	     -0.06016454	     -0.00055292	     -0.20154067	     -0.06338542	      0.88305690	     -0.00028753	     -0.21811534	     -0.00049350	      0.00008069	     59.96533037
      0.77671358	     -0.06010576	     -0.00055149	     -0.20148211	     -0.06338622	      0.88305702	     -0.00028611	     -0.21810265	     -0.00048874	      0.00006723	     60.21770669
      0.77835008	     -0.06004278	     -0.00055087	     -0.20141934	     -0.06338702	      0.88305712	     -0.00028470	     -0.21808971	     -0.00048349	      0.00005285	     61.38644782
      0.77968839	     -0.05999187	     -0.00054877	     -0.20136864	     -0.06338766	      0.88305719	     -0.00028356	     -0.21807886	     -0.00047727	      0.00004120	     61.70329009
      0.78102670	     -0.05994195	     -0.00054793	     -0.20131892	     -0.06338829	      0.88305723	     -0.00028243	     -0.21806781	     -0.00047074	      0.00002885	     62.39249747
      0.78289028	     -0.05987312	     -0.00054487	     -0.20125040	     -0.06338916	      0.88305727	     -0.00028088	     -0.21805215	     -0.00046006	      0.00001137	     62.86026504
      0.78421121	     -0.05982475	     -0.00054457	     -0.20120222	     -0.06338976	      0.88305728	     -0.00027979	     -0.21804085	     -0.00045200	     -0.00000106	     63.23772816
      0.78553214	     -0.05977519	     -0.00054217	     -0.20115288	     -0.06339036	      0.88305727	     -0.00027871	     -0.21802940	     -0.00044373	     -0.00001358	     63.51719261
      0.78685306	     -0.05972631	     -0.00054073	     -0.20110421	     -0.06339094	      0.88305724	     -0.00027764	     -0.21801782	     -0.00043514	     -0.00002569	     63.63950465
      0.78848145	     -0.05966455	     -0.00053788	     -0.20104271	     -0.06339164	      0.88305719	     -0.00027633	     -0.21800337	     -0.00042493	     -0.00004049	     63.96206081
      0.78989128	     -0.05961242	     -0.00053617	     -0.20099080	     -0.06339223	      0.88305712	     -0.00027521	     -0.21799071	     -0.00041629	     -0.00005311	     64.10264936
      0.79130111	     -0.05956030	     -0.00053343	     -0.20093890	     -0.06339281	      0.88305704	     -0.00027410	     -0.21797791	     -0.00040797	     -0.00006499	     64.13615715
      0.79303188	     -0.05949851	     -0.00053106	     -0.20087735	     -0.06339351	      0.88305691	     -0.00027275	     -0.21796205	     -0.00039858	     -0.00007976	     64.15398582
      0.79476265	     -0.05942995	     -0.00052566	     -0.20080906	     -0.06339419	      0.88305676	     -0.00027142	     -0.21794596	     -0.00039005	     -0.00009251	     63.91006639
      0.79593756	     -0.05938587	     -0.00052520	     -0.20076511	     -0.06339465	      0.88305665	     -0.00027052	     -0.21793482	     -0.00038558	     -0.00010130	     64.37371618
      0.79711247	     -0.05934241	     -0.00052245	     -0.20072180	     -0.06339510	      0.88305653	     -0.00026963	     -0.21792358	     -0.00038138	     -0.00011022	     64.51368901
      0.79881296	     -0.05928118	     -0.00051924	     -0.20066076	     -0.06339574	      0.88305633	     -0.00026835	     -0.21790718	     -0.00037587	     -0.00012231	     64.29357603
      0.80051345	     -0.05921635	     -0.00051457	     -0.20059612	     -0.06339638	      0.88305611	     -0.00026708	     -0.21789059	     -0.00037293	     -0.00013438	     64.93854571
      0.80188142	     -0.05916889	     -0.00051262	     -0.20054878	     -0.06339689	      0.88305592	     -0.00026607	     -0.21787708	     -0.00037027	     -0.00014275	     64.39779615
      0.80324940	     -0.05911707	     -0.00050841	     -0.20049709	     -0.06339739	      0.88305572	     -0.00026507	     -0.21786350	     -0.00036968	     -0.00015144	     64.75444813
      0.80461737	     -0.05906925	     -0.00050567	     -0.20044937	     -0.06339790	      0.88305551	     -0.00026407	     -0.21784980	     -0.00036942	     -0.00015951	     64.63013843
      0.80598535	     -0.05901875	     -0.00050155	     -0.20039898	     -0.06339840	      0.88305528	     -0.00026308	     -0.21783604	     -0.00037040	     -0.00016737	     64.81754528
      0.80782443	     -0.05895615	     -0.00049781	     -0.20033647	     -0.06339909	      0.88305497	     -0.00026175	     -0.21781740	     -0.00037296	     -0.00017776	     64.95166480
      0.80900176	     -0.05891269	     -0.00049321	     -0.20029310	     -0.06339953	      0.88305475	     -0.00026091	     -0.21780544	     -0.00037527	     -0.00018374	     64.98893555
      0.81017908	     -0.05887194	     -0.00049014	     -0.20025240	     -0.06339997	      0.88305453	     -0.00026007	     -0.21779344	     -0.00037801	     -0.00018964	     65.01069382
      0.81165266	     -0.05882098	     -0.00048553	     -0.20020150	     -0.06340053	      0.88305425	     -0.00025902	     -0.21777838	     -0.00038258	     -0.00019752	     65.34782612
      0.81312623	     -0.05877231	     -0.00048119	     -0.20015288	     -0.06340110	      0.88305395	     -0.00025798	     -0.21776330	     -0.00038697	     -0.00020461	     65.00325509
      0.81459981	     -0.05871936	     -0.00047626	     -0.20009997	     -0.06340167	      0.88305364	     -0.00025695	     -0.21774822	     -0.00039308	     -0.00021184	     65.51798451
      0.81607339	     -0.05867218	     -0.00047187	     -0.20005281	     -0.06340226	      0.88305333	     -0.00025592	     -0.21773308	     -0.00039973	     -0.00021946	     65.81131788
      0.81754696	     -0.05862302	     -0.00046664	     -0.20000369	     -0.06340285	      0.88305300	     -0.00025489	     -0.21771800	     -0.00040629	     -0.00022625	     65.60416558
      0.81902054	     -0.05857488	     -0.00046243	     -0.19995554	     -0.06340346	      0.88305266	     -0.00025386	     -0.21770293	     -0.00041445	     -0.00023325	     66.04182973
      0.82049412	     -0.05852646	     -0.00045680	     -0.19990713	     -0.06340407	      0.88305231	     -0.00025284	     -0.21768788	     -0.00042331	     -0.00024074	     66.54528636
      0.82196769	     -0.05848328	     -0.00045273	     -0.19986394	     -0.06340470	      0.88305195	     -0.00025182	     -0.21767286	     -0.00043180	     -0.00024695	     66.15457129
      0.82344127	     -0.05843206	     -0.00044619	     -0.19981272	     -0.06340535	      0.88305158	     -0.00025080	     -0.21765795	     -0.00044233	     -0.00025383	     67.02313697
      0.82471391	     -0.05839763	     -0.00044271	     -0.19977827	     -0.06340591	      0.88305126	     -0.00024993	     -0.21764505	     -0.00045097	     -0.00025899	     66.79928444
      0.82598655	     -0.05835722	     -0.00043746	     -0.19973784	     -0.06340649	      0.88305092	     -0.00024906	     -0.21763223	     -0.00046081	     -0.00026428	     67.23142224
      0.82725920	     -0.05831978	     -0.00043301	     -0.19970038	     -0.06340709	      0.88305058	     -0.00024819	     -0.21761945	     -0.00047074	     -0.00026888	     67.28017306
      0.82883165	     -0.05827249	     -0.00042720	     -0.19965305	     -0.06340784	      0.88305016	     -0.00024712	     -0.21760372	     -0.00048449	     -0.00027482	     67.91054604
      0.83040410	     -0.05822847	     -0.00042217	     -0.19960898	     -0.06340861	      0.88304972	     -0.00024606	     -0.21758805	     -0.00049773	     -0.00027892	     67.41857529
      0.83176090	     -0.05818466	     -0.00041674	     -0.19956512	     -0.06340930	      0.88304934	     -0.00024514	     -0.21757462	     -0.00051133	     -0.00028295	     68.32755574
      0.83311769	     -0.05814845	     -0.00041243	     -0.19952885	     -0.06341000	      0.88304895	     -0.00024424	     -0.21756123	     -0.00052441	     -0.00028620	     68.23401631
      0.83447449	     -0.05810742	     -0.00040719	     -0.19948776	     -0.06341072	      0.88304856	     -0.00024334	     -0.21754795	     -0.00053867	     -0.00028939	     68.75387301
      0.83583128	     -0.05807089	     -0.00040268	     -0.19945116	     -0.06341146	      0.88304817	     -0.00024245	     -0.21753473	     -0.00055303	     -0.00029190	     68.80826239
      0.83718808	     -0.05803250	     -0.00039749	     -0.19941270	     -0.06341222	      0.88304777	     -0.00024157	     -0.21752164	     -0.00056836	     -0.00029435	     69.27318277
      0.83854487	     -0.05799720	     -0.00039258	     -0.19937733	     -0.06341300	      0.88304737	     -0.00024070	     -0.21750867	     -0.00058348	     -0.00029578	     69.18486631
      0.83990167	     -0.05795976	     -0.00038728	     -0.19933981	     -0.06341380	      0.88304697	     -0.00023983	     -0.21749580	     -0.00059968	     -0.00029717	     69.69440723
      0.84167648	     -0.05791729	     -0.00038052	     -0.19929724	     -0.06341489	      0.88304644	     -0.00023871	     -0.21747915	     -0.00062033	     -0.00029804	     69.41124471
      0.84299923	     -0.05787704	     -0.00037442	     -0.19925692	     -0.06341572	      0.88304605	     -0.00023789	     -0.21746691	     -0.00063696	     -0.00029815	     70.12816951
      0.84432199	     -0.05784573	     -0.00036908	     -0.19922553	     -0.06341657	      0.88304565	     -0.00023708	     -0.21745472	     -0.00065327	     -0.00029798	     70.23637915
      0.84564475	     -0.05781203	     -0.00036322	     -0.19919175	     -0.06341745	      0.88304526	     -0.00023628	     -0.21744270	     -0.00066964	     -0.00029726	     70.43265081
      0.84733860	     -0.05777395	     -0.00035616	     -0.19915357	     -0.06341860	      0.88304475	     -0.00023527	     -0.21742747	     -0.00069128	     -0.00029651	     70.86238851
      0.84873722	     -0.05773673	     -0.00034964	     -0.19911628	     -0.06341958	      0.88304434	     -0.00023444	     -0.21741509	     -0.00070846	     -0.00029397	     70.66499414
      0.85013583	     -0.05770716	     -0.00034387	     -0.19908661	     -0.06342058	      0.88304393	     -0.00023363	     -0.21740278	     -0.00072643	     -0.00029202	     70.76153511
      0.85153444	     -0.05767167	     -0.00033749	     -0.19905104	     -0.06342161	      0.88304353	     -0.00023283	     -0.21739066	     -0.00074437	     -0.00028946	     70.93888825
      0.85293305	     -0.05764160	     -0.00033178	     -0.19902087	     -0.06342266	      0.88304312	     -0.00023205	     -0.21737863	     -0.00076254	     -0.00028665	     70.91100363
      0.85433166	     -0.05760744	     -0.00032543	     -0.19898662	     -0.06342374	      0.88304272	     -0.00023127	     -0.21736675	     -0.00078108	     -0.00028365	     71.16351477
      0.85573027	     -0.05757878	     -0.00031975	     -0.19895786	     -0.06342485	      0.88304233	     -0.00023051	     -0.21735499	     -0.00079944	     -0.00028003	     70.85506916
      0.85712888	     -0.05754533	     -0.00031331	     -0.19892430	     -0.06342598	      0.88304194	     -0.00022976	     -0.21734341	     -0.00081874	     -0.00027651	     71.21495217
      0.85852750	     -0.05751778	     -0.00030746	     -0.19889664	     -0.06342714	      0.88304156	     -0.00022902	     -0.21733197	     -0.00083747	     -0.00027219	     70.68365384
      0.85992611	     -0.05748438	     -0.00030112	     -0.19886313	     -0.06342832	      0.88304118	     -0.00022830	     -0.21732069	     -0.00085749	     -0.00026806	     71.11609868
      0.86132472	     -0.05745712	     -0.00029523	     -0.19883575	     -0.06342954	      0.88304081	     -0.00022758	     -0.21730953	     -0.00087715	     -0.00026361	     70.76253980
      0.86272333	     -0.05742620	     -0.00028900	     -0.19880470	     -0.06343078	      0.88304044	     -0.00022688	     -0.21729853	     -0.00089761	     -0.00025923	     70.93492737
      0.86412194	     -0.05739905	     -0.00028314	     -0.19877742	     -0.06343205	      0.88304008	     -0.00022619	     -0.21728767	     -0.00091807	     -0.00025448	     70.55252241
      0.86552055	     -0.05736762	     -0.00027706	     -0.19874585	     -0.06343335	      0.88303973	     -0.00022551	     -0.21727696	     -0.00093931	     -0.00024970	     70.66057747
      0.86691916	     -0.05734187	     -0.00027121	     -0.19871994	     -0.06343468	      0.88303938	     -0.00022484	     -0.21726636	     -0.00096100	     -0.00024502	     70.47730111
      0.86831778	     -0.05731210	     -0.00026517	     -0.19869003	     -0.06343604	      0.88303904	     -0.00022418	     -0.21725596	     -0.00098312	     -0.00024018	     70.44691844
      0.86971639	     -0.05728627	     -0.00025884	     -0.19866403	     -0.06343743	      0.88303871	     -0.00022353	     -0.21724567	     -0.00100578	     -0.00023516	     70.16712176
      0.87111500	     -0.05725687	     -0.00025253	     -0.19863446	     -0.06343885	      0.88303839	     -0.00022288	     -0.21723556	     -0.00102939	     -0.00023029	     70.32895773
      0.87251361	     -0.05723331	     -0.00024604	     -0.19861073	     -0.06344031	      0.88303807	     -0.00022225	     -0.21722557	     -0.00105312	     -0.00022503	     69.82629922
      0.87391222	     -0.05720489	     -0.00023995	     -0.19858212	     -0.06344180	      0.88303776	     -0.00022163	     -0.21721580	     -0.00107790	     -0.00021978	     69.88020813
      0.87531083	     -0.05718080	     -0.00023351	     -0.19855784	     -0.06344332	      0.88303745	     -0.00022101	     -0.21720618	     -0.00110329	     -0.00021468	     69.63992156
      0.87670945	     -0.05715675	     -0.00022759	     -0.19853358	     -0.06344488	      0.88303716	     -0.00022041	     -0.21719678	     -0.00112962	     -0.00021002	     69.75917401
      0.87810806	     -0.05713708	     -0.00022116	     -0.19851369	     -0.06344648	      0.88303687	     -0.00021980	     -0.21718766	     -0.00115631	     -0.00020558	     69.31078737
      0.87950667	     -0.05711693	     -0.00021552	     -0.19849330	     -0.06344812	      0.88303658	     -0.00021921	     -0.21717889	     -0.00118420	     -0.00020169	     69.39781755
      0.88090528	     -0.05710503	     -0.00020932	     -0.19848115	     -0.06344979	      0.88303630	     -0.00021861	     -0.21717051	     -0.00121313	     -0.00019913	     69.27549602
      0.88230389	     -0.05709435	     -0.00020424	     -0.19847020	     -0.06345151	      0.88303602	     -0.00021803	     -0.21716269	     -0.00124295	     -0.00019783	     69.35323149
      0.88370250	     -0.05709157	     -0.00019835	     -0.19846714	     -0.06345327	      0.88303575	     -0.00021744	     -0.21715548	     -0.00127368	     -0.00019810	     69.09399274
      0.88510111	     -0.05709339	     -0.00019402	     -0.19846863	     -0.06345508	      0.88303547	     -0.00021686	     -0.21714903	     -0.00130605	     -0.00020095	     69.64343601
      0.88649973	     -0.05710324	     -0.00018868	     -0.19847817	     -0.06345692	      0.88303518	     -0.00021628	     -0.21714346	     -0.00133843	     -0.00020577	     69.23710206
      0.88789834	     -0.05711632	     -0.00018524	     -0.19849088	     -0.06345882	      0.88303489	     -0.00021570	     -0.21713889	     -0.00137243	     -0.00021364	     69.88454159
      0.88929695	     -0.05714168	     -0.00018054	     -0.19851588	     -0.06346076	      0.88303458	     -0.00021511	     -0.21713538	     -0.00140658	     -0.00022454	     69.77863105
      0.89069556	     -0.05717052	     -0.00017785	     -0.19854434	     -0.06346276	      0.88303426	     -0.00021453	     -0.21713311	     -0.00144132	     -0.00023847	     70.24825405
      0.89209417	     -0.05720722	     -0.00017328	     -0.19858066	     -0.06346480	      0.88303392	     -0.00021395	     -0.21713207	     -0.00147618	     -0.00025555	     70.21595825
      0.89334921	     -0.05724386	     -0.00017085	     -0.19861694	     -0.06346667	      0.88303358	     -0.00021342	     -0.21713221	     -0.00150800	     -0.00027415	     70.91301460
      0.89460425	     -0.05728511	     -0.00016721	     -0.19865784	     -0.06346858	      0.88303323	     -0.00021289	     -0.21713338	     -0.00153901	     -0.00029486	     70.92522407
      0.89585929	     -0.05732981	     -0.00016418	     -0.19870219	     -0.06347053	      0.88303284	     -0.00021236	     -0.21713556	     -0.00157033	     -0.00031860	     71.48941942
      0.89744021	     -0.05739396	     -0.00015986	     -0.19876589	     -0.06347304	      0.88303231	     -0.00021169	     -0.21713979	     -0.00160835	     -0.00035154	     71.47430894
      0.89902114	     -0.05746069	     -0.00015632	     -0.19883217	     -0.06347562	      0.88303173	     -0.00021100	     -0.21714567	     -0.00164647	     -0.00038830	     72.49027534
      0.90031165	     -0.05752382	     -0.00015235	     -0.19889496	     -0.06347776	      0.88303121	     -0.00021044	     -0.21715166	     -0.00167615	     -0.00042121	     72.67542432
      0.90160215	     -0.05758862	     -0.00014946	     -0.19895942	     -0.06347994	      0.88303064	     -0.00020987	     -0.21715878	     -0.00170442	     -0.00045556	     72.91432336
      0.90289266	     -0.05765821	     -0.00014608	     -0.19902867	     -0.06348216	      0.88303003	     -0.00020930	     -0.21716701	     -0.00173191	     -0.00049225	     73.39422221
      0.90484403	     -0.05777367	     -0.00014207	     -0.19914364	     -0.06348558	      0.88302901	     -0.00020843	     -0.21718158	     -0.00176977	     -0.00055051	     73.58581849
      0.90615196	     -0.05785266	     -0.00013822	     -0.19922232	     -0.06348791	      0.88302827	     -0.00020783	     -0.21719274	     -0.00179387	     -0.00059133	     74.18607107
      0.90745989	     -0.05793784	     -0.00013581	     -0.19930720	     -0.06349027	      0.88302747	     -0.00020723	     -0.21720497	     -0.00181571	     -0.00063342	     74.67878671
      0.90876783	     -0.05802594	     -0.00013262	     -0.19939503	     -0.06349266	      0.88302661	     -0.00020663	     -0.21721827	     -0.00183518	     -0.00067598	     74.78260552
      0.91007576	     -0.05811704	     -0.00013015	     -0.19948586	     -0.06349507	      0.88302570	     -0.00020601	     -0.21723258	     -0.00185303	     -0.00071944	     75.28702735
      0.91168203	     -0.05823513	     -0.00012682	     -0.19960366	     -0.06349806	      0.88302450	     -0.00020525	     -0.21725151	     -0.00187102	     -0.00077253	     75.01523238
      0.91328831	     -0.05835396	     -0.00012468	     -0.19972220	     -0.06350108	      0.88302321	     -0.00020448	     -0.21727188	     -0.00188684	     -0.00082549	     75.81475929
      0.91469643	     -0.05846340	     -0.00012161	     -0.19983145	     -0.06350375	      0.88302202	     -0.00020380	     -0.21729082	     -0.00189725	     -0.00087133	     75.80099680
      0.91610456	     -0.05857560	     -0.00012056	     -0.19994344	     -0.06350642	      0.88302076	     -0.00020311	     -0.21731080	     -0.00190514	     -0.00091637	     76.25372776
      0.91751268	     -0.05869218	     -0.00011821	     -0.20005985	     -0.06350911	      0.88301944	     -0.00020241	     -0.21733179	     -0.00191013	     -0.00096042	     76.25420362
      0.91892080	     -0.05881168	     -0.00011762	     -0.20017919	     -0.06351180	      0.88301806	     -0.00020171	     -0.21735375	     -0.00191226	     -0.00100266	     76.35495541
      0.92032893	     -0.05893314	     -0.00011552	     -0.20030054	     -0.06351449	      0.88301662	     -0.00020100	     -0.21737666	     -0.00191182	     -0.00104315	     76.30179373
      0.92173705	     -0.05905774	     -0.00011492	     -0.20042504	     -0.06351718	      0.88301512	     -0.00020028	     -0.21740043	     -0.00190912	     -0.00108189	     76.58468934
      0.92314518	     -0.05918380	     -0.00011335	     -0.20055103	     -0.06351987	      0.88301357	     -0.00019955	     -0.21742505	     -0.00190325	     -0.00111785	     76.16197474
      0.92455330	     -0.05931013	     -0.00011322	     -0.20067730	     -0.06352254	      0.88301197	     -0.00019881	     -0.21745044	     -0.00189582	     -0.00115179	     76.49748051
      0.92596143	     -0.05944027	     -0.00011250	     -0.20080741	     -0.06352521	      0.88301033	     -0.00019807	     -0.21747654	     -0.00188544	     -0.00118275	     76.09476074
      0.92736955	     -0.05956886	     -0.00011302	     -0.20093598	     -0.06352785	      0.88300864	     -0.00019732	     -0.21750333	     -0.00187327	     -0.00121071	     76.11862675
      0.92877767	     -0.05969781	     -0.00011289	     -0.20106493	     -0.06353048	      0.88300692	     -0.00019656	     -0.21753071	     -0.00185920	     -0.00123573	     76.03268606
      0.93069772	     -0.05987992	     -0.00011467	     -0.20124706	     -0.06353403	      0.88300452	     -0.00019551	     -0.21756890	     -0.00183631	     -0.00126473	     75.41487528
      0.93189737	     -0.05998725	     -0.00011442	     -0.20135443	     -0.06353622	      0.88300299	     -0.00019485	     -0.21759332	     -0.00182123	     -0.00127868	     75.47074069
      0.93309702	     -0.06009916	     -0.00011556	     -0.20146638	     -0.06353840	      0.88300145	     -0.00019418	     -0.21761802	     -0.00180449	     -0.00129098	     75.45628643
      0.93470937	     -0.06025162	     -0.00011666	     -0.20161892	     -0.06354129	      0.88299936	     -0.00019327	     -0.21765177	     -0.00178033	     -0.00130447	     75.42516623
      0.93632172	     -0.06040391	     -0.00011869	     -0.20177131	     -0.06354414	      0.88299725	     -0.00019234	     -0.21768612	     -0.00175292	     -0.00131271	     74.43224506
      0.93793406	     -0.06055114	     -0.00012011	     -0.20191865	     -0.06354694	      0.88299513	     -0.00019141	     -0.21772098	     -0.00172523	     -0.00131720	     74.73743791
      0.93954641	     -0.06070344	     -0.00012314	     -0.20207108	     -0.06354970	      0.88299300	     -0.00019047	     -0.21775622	     -0.00169454	     -0.00131735	     74.16217570
      0.94115876	     -0.06085025	     -0.00012375	     -0.20221806	     -0.06355241	      0.88299088	     -0.00018951	     -0.21779188	     -0.00166269	     -0.00131380	     74.06184123
      0.94252165	     -0.06097669	     -0.00012737	     -0.20234462	     -0.06355465	      0.88298910	     -0.00018870	     -0.21782226	     -0.00163382	     -0.00130731	     73.71168764
      0.94388454	     -0.06109997	     -0.00012849	     -0.20246808	     -0.06355686	      0.88298732	     -0.00018788	     -0.21785286	     -0.00160404	     -0.00129893	     73.55433639
      0.94524743	     -0.06122477	     -0.00013127	     -0.20259305	     -0.06355902	      0.88298556	     -0.00018705	     -0.21788363	     -0.00157227	     -0.00128754	     72.98563314
      0.94661032	     -0.06134653	     -0.00013333	     -0.20271499	     -0.06356115	      0.88298381	     -0.00018621	     -0.21791455	     -0.00153977	     -0.00127422	     72.87488852
      0.94879543	     -0.06154436	     -0.00013842	     -0.20291314	     -0.06356445	      0.88298105	     -0.00018485	     -0.21796435	     -0.00148405	     -0.00124830	     72.08196476
      0.94998027	     -0.06164664	     -0.00013925	     -0.20301562	     -0.06356619	      0.88297958	     -0.00018411	     -0.21799145	     -0.00145297	     -0.00123252	     72.02961639
      0.95116511	     -0.06175060	     -0.00014177	     -0.20311979	     -0.06356789	      0.88297813	     -0.00018336	     -0.21801855	     -0.00142027	     -0.00121495	     71.61628036
      0.95273652	     -0.06188709	     -0.00014495	     -0.20325656	     -0.06357009	      0.88297624	     -0.00018236	     -0.21805447	     -0.00137589	     -0.00119043	     71.42073447
      0.95430793	     -0.06202228	     -0.00014844	     -0.20339205	     -0.06357222	      0.88297439	     -0.00018135	     -0.21809035	     -0.00132861	     -0.00116312	     70.32191902
      0.95587935	     -0.06214999	     -0.00015216	     -0.20352008	     -0.06357427	      0.88297259	     -0.00018033	     -0.21812611	     -0.00128111	     -0.00113457	     70.43692151
      0.95745076	     -0.06228023	     -0.00015648	     -0.20365064	     -0.06357624	      0.88297083	     -0.00017930	     -0.21816171	     -0.00123156	     -0.00110494	     69.97165050
      0.95902218	     -0.06240927	     -0.00016077	     -0.20378002	     -0.06357814	      0.88296912	     -0.00017826	     -0.21819728	     -0.00117979	     -0.00107337	     69.03285176
      0.96059359	     -0.06253489	     -0.00016533	     -0.20390599	     -0.06357995	      0.88296746	     -0.00017722	     -0.21823273	     -0.00112759	     -0.00104104	     68.86120957
      0.96216501	     -0.06265770	     -0.00016993	     -0.20402917	     -0.06358168	      0.88296585	     -0.00017617	     -0.21826798	     -0.00107369	     -0.00100810	     68.57322793
      0.96378975	     -0.06278486	     -0.00017534	     -0.20415672	     -0.06358338	      0.88296424	     -0.00017507	     -0.21830414	     -0.00101609	     -0.00097349	     67.81729477
      0.96541450	     -0.06290268	     -0.00018142	     -0.20427494	     -0.06358498	      0.88296268	     -0.00017397	     -0.21834013	     -0.00095732	     -0.00093752	     67.41255260
      0.96685294	     -0.06301035	     -0.00018602	     -0.20438297	     -0.06358632	      0.88296136	     -0.00017299	     -0.21837169	     -0.00090441	     -0.00090586	     67.04234538
      0.96829137	     -0.06310955	     -0.00019071	     -0.20448256	     -0.06358758	      0.88296008	     -0.00017200	     -0.21840298	     -0.00085009	     -0.00087308	     66.63402312
      0.97004449	     -0.06323203	     -0.00019599	     -0.20460553	     -0.06358901	      0.88295858	     -0.00017079	     -0.21844047	     -0.00078274	     -0.00083323	     66.21288505
      0.97156156	     -0.06332701	     -0.00020149	     -0.20470095	     -0.06359015	      0.88295735	     -0.00016974	     -0.21847237	     -0.00072266	     -0.00079692	     65.55338740
      0.97307864	     -0.06341994	     -0.00020590	     -0.20479433	     -0.06359120	      0.88295616	     -0.00016868	     -0.21850353	     -0.00066188	     -0.00076040	     65.02187688
      0.97459572	     -0.06350502	     -0.00021111	     -0.20487987	     -0.06359216	      0.88295504	     -0.00016761	     -0.21853389	     -0.00059999	     -0.00072255	     64.59894169
      0.97611279	     -0.06358650	     -0.00021456	     -0.20496185	     -0.06359303	      0.88295397	     -0.00016654	     -0.21856331	     -0.00053746	     -0.00068393	     64.15529865
      0.97762987	     -0.06365865	     -0.00021927	     -0.20503449	     -0.06359379	      0.88295297	     -0.00016547	     -0.21859176	     -0.00047402	     -0.00064398	     63.73662708
      0.97914694	     -0.06372822	     -0.00022251	     -0.20510458	     -0.06359446	      0.88295202	     -0.00016439	     -0.21861910	     -0.00040961	     -0.00060264	     63.00216222
      0.98066402	     -0.06379083	     -0.00022732	     -0.20516770	     -0.06359504	      0.88295114	     -0.00016331	     -0.21864538	     -0.00034499	     -0.00056053	     62.67077923
      0.98218110	     -0.06384974	     -0.00023074	     -0.20522714	     -0.06359551	      0.88295032	     -0.00016223	     -0.21867053	     -0.00027924	     -0.00051665	     61.81082126
      0.98354122	     -0.06389927	     -0.00023499	     -0.20527713	     -0.06359585	      0.88294964	     -0.00016125	     -0.21869213	     -0.00022075	     -0.00047726	     61.69845860
      0.98490135	     -0.06394465	     -0.00023792	     -0.20532300	     -0.06359611	      0.88294902	     -0.00016028	     -0.21871284	     -0.00016098	     -0.00043619	     60.82479274
      0.98626147	     -0.06398574	     -0.00024103	     -0.20536458	     -0.06359629	      0.88294846	     -0.00015930	     -0.21873268	     -0.00010182	     -0.00039470	     60.53204083
      0.98826543	     -0.06404339	     -0.00024585	     -0.20542296	     -0.06359640	      0.88294773	     -0.00015787	     -0.21876034	     -0.00001328	     -0.00033163	     59.07528862
      0.98981959	     -0.06407878	     -0.00025074	     -0.20545890	     -0.06359637	      0.88294725	     -0.00015675	     -0.21878046	      0.00005344	     -0.00028189	     59.30145013
      0.99137375	     -0.06411088	     -0.00025443	     -0.20549158	     -0.06359624	      0.88294685	     -0.00015564	     -0.21879936	      0.00012167	     -0.00023054	     58.10158446
      0.99292792	     -0.06413686	     -0.00025980	     -0.20551810	     -0.06359600	      0.88294654	     -0.00015452	     -0.21881703	      0.00018775	     -0.00017950	     58.20037239
      0.99448208	     -0.06415784	     -0.00026311	     -0.20553967	     -0.06359565	      0.88294630	     -0.00015341	     -0.21883345	      0.00025464	     -0.00012720	     57.03673769
      0.99603624	     -0.06417167	     -0.00026900	     -0.20555405	     -0.06359521	      0.88294614	     -0.00015230	     -0.21884860	      0.00031981	     -0.00007450	     56.64412070
      0.99739093	     -0.06418171	     -0.00027195	     -0.20556459	     -0.06359473	      0.88294607	     -0.00015134	     -0.21886074	      0.00037581	     -0.00002887	     56.09785604
      0.99874562	     -0.06418531	     -0.00027636	     -0.20556868	     -0.06359419	      0.88294606	     -0.00015038	     -0.21887191	      0.00043121	      0.00001752	     55.40207862
      1.00010032	     -0.06418395	     -0.00028009	     -0.20556781	     -0.06359357	      0.88294612	     -0.00014942	     -0.21888205	      0.00048504	      0.00006366	     55.00958890
      1.00223722	     -0.06417589	     -0.00028687	     -0.20556051	     -0.06359244	      0.88294633	     -0.00014791	     -0.21889597	      0.00056863	      0.00013695	     53.56292840
      1.00359959	     -0.06415910	     -0.00028993	     -0.20554421	     -0.06359163	      0.88294655	     -0.00014695	     -0.21890350	      0.00061886	      0.00018382	     53.53636516
      1.00496196	     -0.06414261	     -0.00029409	     -0.20552818	     -0.06359076	      0.88294683	     -0.00014599	     -0.21890993	      0.00066819	      0.00023030	     53.15204350
      1.00677002	     -0.06411602	     -0.00029864	     -0.20550223	     -0.06358949	      0.88294730	     -0.00014473	     -0.21891695	      0.00073235	      0.00029209	     51.94793298
      1.00814327	     -0.06408405	     -0.00030278	     -0.20547071	     -0.06358845	      0.88294774	     -0.00014377	     -0.21892105	      0.00077782	      0.00033848	     52.02272636
      1.00951653	     -0.06405329	     -0.00030630	     -0.20544040	     -0.06358735	      0.88294823	     -0.00014281	     -0.21892403	      0.00082279	      0.00038476	     51.39125646
      1.01133541	     -0.06400655	     -0.00031143	     -0.20539424	     -0.06358581	      0.88294899	     -0.00014155	     -0.21892649	      0.00087945	      0.00044412	     50.88129684
      1.01295810	     -0.06395513	     -0.00031521	     -0.20534333	     -0.06358434	      0.88294975	     -0.00014042	     -0.21892711	      0.00092820	      0.00049821	     49.87370727
      1.01458079	     -0.06389794	     -0.00032014	     -0.20528663	     -0.06358280	      0.88295060	     -0.00013930	     -0.21892626	      0.00097357	      0.00055018	     49.81325906
      1.01620348	     -0.06383851	     -0.00032290	     -0.20522769	     -0.06358118	      0.88295154	     -0.00013819	     -0.21892397	      0.00101728	      0.00059994	     49.29980586
      1.01751222	     -0.06378528	     -0.00032708	     -0.20517482	     -0.06357983	      0.88295235	     -0.00013729	     -0.21892108	      0.00105091	      0.00064007	     48.85096214
      1.01882095	     -0.06372845	     -0.00032984	     -0.20511836	     -0.06357843	      0.88295321	     -0.00013639	     -0.21891728	      0.00108318	      0.00067923	     48.33349942
      1.02012968	     -0.06366753	     -0.00033301	     -0.20505779	     -0.06357699	      0.88295413	     -0.00013550	     -0.21891253	      0.00111341	      0.00071699	     48.12638691
      1.02192035	     -0.06358042	     -0.00033696	     -0.20497114	     -0.06357496	      0.88295546	     -0.00013428	     -0.21890453	      0.00115312	      0.00076784	     47.19614309
      1.02371102	     -0.06348620	     -0.00034170	     -0.20487734	     -0.06357287	      0.88295688	     -0.00013307	     -0.21889476	      0.00118782	      0.00081645	     47.42572778
      1.02509398	     -0.06340676	     -0.00034420	     -0.20479822	     -0.06357121	      0.88295803	     -0.00013213	     -0.21888609	      0.00121391	      0.00085508	     46.50969603
      1.02647693	     -0.06332165	     -0.00034746	     -0.20471340	     -0.06356951	      0.88295924	     -0.00013120	     -0.21887627	      0.00123683	      0.00089150	     46.43540489
      1.02785989	     -0.06323969	     -0.00035022	     -0.20463173	     -0.06356778	      0.88296050	     -0.00013026	     -0.21886541	      0.00125855	      0.00092677	     45.95265849
      1.02924284	     -0.06315290	     -0.00035325	     -0.20454519	     -0.06356603	      0.88296180	     -0.00012933	     -0.21885364	      0.00127799	      0.00096085	     45.68358643
      1.03070085	     -0.06306097	     -0.00035620	     -0.20445352	     -0.06356415	      0.88296323	     -0.00012836	     -0.21884022	      0.00129621	      0.00099512	     45.48759267
      1.03215885	     -0.06296498	     -0.00035922	     -0.20435777	     -0.06356225	      0.88296470	     -0.00012738	     -0.21882586	      0.00131289	      0.00102887	     44.85519195
      1.03361685	     -0.06286819	     -0.00036228	     -0.20426118	     -0.06356033	      0.88296623	     -0.00012641	     -0.21881058	      0.00132647	      0.00106049	     44.78727854
      1.03524020	     -0.06276167	     -0.00036573	     -0.20415488	     -0.06355816	      0.88296798	     -0.00012534	     -0.21879263	      0.00133967	      0.00109358	     44.29946625
      1.03686355	     -0.06265197	     -0.00036936	     -0.20404536	     -0.06355598	      0.88296978	     -0.00012427	     -0.21877379	      0.00135012	      0.00112528	     43.86223152
      1.03848689	     -0.06254168	     -0.00037263	     -0.20393522	     -0.06355378	      0.88297163	     -0.00012320	     -0.21875411	      0.00135714	      0.00115302	     43.91699713
      1.04011024	     -0.06243423	     -0.00037695	     -0.20382790	     -0.06355157	      0.88297352	     -0.00012215	     -0.21873368	      0.00136293	      0.00117959	     43.18180788
      1.04150582	     -0.06233732	     -0.00037968	     -0.20373107	     -0.06354967	      0.88297518	     -0.00012125	     -0.21871561	      0.00136483	      0.00119927	     43.19034209
      1.04290141	     -0.06224395	     -0.00038333	     -0.20363777	     -0.06354777	      0.88297687	     -0.00012035	     -0.21869708	      0.00136521	      0.00121626	     43.07586097
      1.04429928	     -0.06215127	     -0.00038637	     -0.20354513	     -0.06354586	      0.88297858	     -0.00011946	     -0.21867816	      0.00136368	      0.00123036	     43.03097054
      1.04569715	     -0.06205844	     -0.00038980	     -0.20345234	     -0.06354395	      0.88298031	     -0.00011857	     -0.21865893	      0.00136099	      0.00124275	     42.59024228
      1.04709502	     -0.06196404	     -0.00039295	     -0.20335795	     -0.06354205	      0.88298205	     -0.00011769	     -0.21863941	      0.00135569	      0.00125235	     42.59337648
      1.04850606	     -0.06187173	     -0.00039624	     -0.20326564	     -0.06354015	      0.88298382	     -0.00011681	     -0.21861943	      0.00134857	      0.00125913	     42.56301284
      1.04991711	     -0.06177969	     -0.00039938	     -0.20317359	     -0.06353825	      0.88298560	     -0.00011594	     -0.21859927	      0.00134021	      0.00126412	     42.18808272
      1.05132815	     -0.06168655	     -0.00040249	     -0.20308041	     -0.06353637	      0.88298739	     -0.00011507	     -0.21857894	      0.00132930	      0.00126624	     42.24236959
      1.05278876	     -0.06159385	     -0.00040553	     -0.20298766	     -0.06353443	      0.88298924	     -0.00011418	     -0.21855772	      0.00131629	      0.00126544	     42.25432080
      1.05424938	     -0.06150086	     -0.00040834	     -0.20289461	     -0.06353252	      0.88299108	     -0.00011330	     -0.21853645	      0.00130207	      0.00126268	     41.92222017
      1.05570999	     -0.06140750	     -0.00041066	     -0.20280116	     -0.06353063	      0.88299292	     -0.00011243	     -0.21851511	      0.00128525	      0.00125704	     42.04598102
      1.05706936	     -0.06132449	     -0.00041268	     -0.20271807	     -0.06352890	      0.88299463	     -0.00011163	     -0.21849521	      0.00126818	      0.00124915	     42.10325960
      1.05842874	     -0.06124177	     -0.00041464	     -0.20263526	     -0.06352718	      0.88299632	     -0.00011084	     -0.21847536	      0.00125018	      0.00123988	     41.87543419
      1.05978812	     -0.06115920	     -0.00041645	     -0.20255258	     -0.06352550	      0.88299800	     -0.00011006	     -0.21845553	      0.00123017	      0.00122831	     42.01116724
      1.06136828	     -0.06106733	     -0.00041819	     -0.20246058	     -0.06352357	      0.88299993	     -0.00010916	     -0.21843256	      0.00120530	      0.00121217	     42.14665928
      1.06278634	     -0.06098621	     -0.00041960	     -0.20237933	     -0.06352188	      0.88300164	     -0.00010837	     -0.21841208	      0.00118212	      0.00119626	     41.92372468
      1.06420440	     -0.06090487	     -0.00042093	     -0.20229784	     -0.06352022	      0.88300332	     -0.00010758	     -0.21839172	      0.00115685	      0.00117819	     42.12358285
      1.06554128	     -0.06083250	     -0.00042230	     -0.20222532	     -0.06351869	      0.88300488	     -0.00010686	     -0.21837264	      0.00113186	      0.00115903	     42.34315536
      1.06687815	     -0.06076085	     -0.00042360	     -0.20215351	     -0.06351720	      0.88300642	     -0.00010614	     -0.21835375	      0.00110640	      0.00113914	     42.21214196
      1.06821503	     -0.06068996	     -0.00042480	     -0.20208246	     -0.06351573	      0.88300793	     -0.00010543	     -0.21833501	      0.00107927	      0.00111739	     42.46650076
      1.07136626	     -0.06053733	     -0.00042744	     -0.20192942	     -0.06351244	      0.88301136	     -0.00010381	     -0.21829147	      0.00101217	      0.00106132	     42.50004245
      1.07227458	     -0.06048440	     -0.00042792	     -0.20187634	     -0.06351153	      0.88301232	     -0.00010336	     -0.21827917	      0.00099048	      0.00104395	     43.06584538
      1.07351706	     -0.06042032	     -0.00042910	     -0.20181206	     -0.06351032	      0.88301360	     -0.00010275	     -0.21826238	      0.00096011	      0.00101958	     43.45797776
      1.07580730	     -0.06030704	     -0.00043127	     -0.20169836	     -0.06350819	      0.88301588	     -0.00010165	     -0.21823177	      0.00089910	      0.00097301	     44.06843876
      1.07697765	     -0.06024626	     -0.00043244	     -0.20163733	     -0.06350716	      0.88301700	     -0.00010110	     -0.21821628	      0.00086412	      0.00094801	     44.84835709
      1.07814799	     -0.06018738	     -0.00043376	     -0.20157818	     -0.06350617	      0.88301810	     -0.00010056	     -0.21820091	      0.00082714	      0.00092296	     45.33103973
      1.07976934	     -0.06010896	     -0.00043544	     -0.20149934	     -0.06350487	      0.88301957	     -0.00009983	     -0.21817981	      0.00077101	      0.00088686	     46.45483001
      1.08139070	     -0.06003253	     -0.00043689	     -0.20142244	     -0.06350367	      0.88302098	     -0.00009912	     -0.21815901	      0.00071032	      0.00085030	     47.30517278
      1.08301205	     -0.05995463	     -0.00043855	     -0.20134402	     -0.06350257	      0.88302232	     -0.00009844	     -0.21813854	      0.00064358	      0.00081239	     48.80239924
      1.08440452	     -0.05989669	     -0.00043962	     -0.20128561	     -0.06350172	      0.88302343	     -0.00009786	     -0.21812120	      0.00058277	      0.00077858	     50.06356019
      1.08579699	     -0.05983787	     -0.00044093	     -0.20122629	     -0.06350095	      0.88302449	     -0.00009730	     -0.21810427	      0.00051924	      0.00074462	     51.19011980
      1.08718947	     -0.05978305	     -0.00044195	     -0.20117093	     -0.06350027	      0.88302550	     -0.00009676	     -0.21808772	      0.00045258	      0.00070954	     52.65058737
      1.08870619	     -0.05972723	     -0.00044355	     -0.20111451	     -0.06349964	      0.88302655	     -0.00009619	     -0.21807019	      0.00037752	      0.00067018	     54.54611199
      1.09022291	     -0.05967618	     -0.00044473	     -0.20106285	     -0.06349913	      0.88302754	     -0.00009564	     -0.21805325	      0.00030131	      0.00063092	     55.94515276
      1.09173963	     -0.05962140	     -0.00044607	     -0.20100743	     -0.06349873	      0.88302846	     -0.00009510	     -0.21803690	      0.00022237	      0.00059073	     58.27348780
      1.09306524	     -0.05958320	     -0.00044688	     -0.20096867	     -0.06349848	      0.88302922	     -0.00009465	     -0.21802302	      0.00015299	      0.00055517	     60.06017678
      1.09439085	     -0.05954114	     -0.00044779	     -0.20092605	     -0.06349832	      0.88302994	     -0.00009421	     -0.21800962	      0.00008303	      0.00051999	     61.92003509
      1.09571646	     -0.05950261	     -0.00044851	     -0.20088696	     -0.06349826	      0.88303060	     -0.00009379	     -0.21799661	      0.00001226	      0.00048453	     64.08471713
      1.09754092	     -0.05945086	     -0.00044939	     -0.20083444	     -0.06349833	      0.88303144	     -0.00009323	     -0.21797941	     -0.00008488	      0.00043623	     67.06553172
      1.09883613	     -0.05941950	     -0.00044994	     -0.20080253	     -0.06349848	      0.88303198	     -0.00009286	     -0.21796766	     -0.00015407	      0.00040199	     69.51137820
      1.10013134	     -0.05938546	     -0.00045030	     -0.20076795	     -0.06349873	      0.88303248	     -0.00009249	     -0.21795634	     -0.00022228	      0.00036852	     71.87162211
      1.10179323	     -0.05934968	     -0.00045078	     -0.20073149	     -0.06349917	      0.88303306	     -0.00009204	     -0.21794238	     -0.00030870	      0.00032580	     75.16556664
      1.10318192	     -0.05931651	     -0.00045080	     -0.20069778	     -0.06349964	      0.88303349	     -0.00009168	     -0.21793128	     -0.00037921	      0.00029104	     78.09145838
      1.10457062	     -0.05929153	     -0.00045114	     -0.20067228	     -0.06350022	      0.88303387	     -0.00009133	     -0.21792061	     -0.00044766	      0.00025719	     80.85703805
      1.10595932	     -0.05926329	     -0.00045093	     -0.20064354	     -0.06350089	      0.88303420	     -0.00009100	     -0.21791046	     -0.00051400	      0.00022418	     83.95088234
      1.10734802	     -0.05924016	     -0.00045103	     -0.20061993	     -0.06350165	      0.88303449	     -0.00009068	     -0.21790073	     -0.00057755	      0.00019252	     86.82461797
      1.10873672	     -0.05921567	     -0.00045065	     -0.20059500	     -0.06350249	      0.88303474	     -0.00009038	     -0.21789147	     -0.00063856	      0.00016201	     90.12600713
      1.11047535	     -0.05919186	     -0.00045078	     -0.20057067	     -0.06350366	      0.88303499	     -0.00009002	     -0.21788046	     -0.00071006	      0.00012602	     93.74416919
      1.11172027	     -0.05916920	     -0.00044978	     -0.20054768	     -0.06350458	      0.88303513	     -0.00008977	     -0.21787297	     -0.00075833	      0.00010231	     96.75205111
      1.11296519	     -0.05915207	     -0.00044964	     -0.20053023	     -0.06350555	      0.88303524	     -0.00008954	     -0.21786575	     -0.00080364	      0.00007998	     99.40382839
      1.11461025	     -0.05912794	     -0.00044871	     -0.20050573	     -0.06350692	      0.88303535	     -0.00008924	     -0.21785660	     -0.00085934	      0.00005300	    103.02136959
      1.11625530	     -0.05910722	     -0.00044863	     -0.20048468	     -0.06350838	      0.88303542	     -0.00008896	     -0.21784783	     -0.00090981	      0.00002982	    105.89240737
      1.11748942	     -0.05908289	     -0.00044690	     -0.20046015	     -0.06350952	      0.88303545	     -0.00008876	     -0.21784147	     -0.00094547	      0.00001432	    108.96574010
      1.11872354	     -0.05906566	     -0.00044628	     -0.20044273	     -0.06351071	      0.88303546	     -0.00008858	     -0.21783519	     -0.00097820	      0.00000095	    111.17165579
      1.12038465	     -0.05903677	     -0.00044463	     -0.20041362	     -0.06351237	      0.88303545	     -0.00008834	     -0.21782694	     -0.00101910	     -0.00001406	    114.37559048
      1.12204577	     -0.05901596	     -0.00044437	     -0.20039260	     -0.06351409	      0.88303541	     -0.00008811	     -0.21781870	     -0.00105620	     -0.00002535	    116.70845866
      1.12318932	     -0.05898817	     -0.00044247	     -0.20036470	     -0.06351531	      0.88303538	     -0.00008797	     -0.21781316	     -0.00108029	     -0.00003049	    118.74882330
      1.12433287	     -0.05896716	     -0.00044177	     -0.20034359	     -0.06351656	      0.88303534	     -0.00008783	     -0.21780751	     -0.00110289	     -0.00003433	    120.43611740
      1.12594752	     -0.05893684	     -0.00044036	     -0.20031313	     -0.06351837	      0.88303529	     -0.00008766	     -0.21779949	     -0.00113294	     -0.00003741	    122.78550584
      1.12751791	     -0.05890766	     -0.00043930	     -0.20028384	     -0.06352017	      0.88303523	     -0.00008750	     -0.21779164	     -0.00115989	     -0.00003741	    124.26755039
      1.12908830	     -0.05887128	     -0.00043706	     -0.20024738	     -0.06352201	      0.88303517	     -0.00008735	     -0.21778373	     -0.00118562	     -0.00003395	    126.07176341
      1.13044281	     -0.05884518	     -0.00043635	     -0.20022119	     -0.06352363	      0.88303513	     -0.00008724	     -0.21777676	     -0.00120701	     -0.00002946	    127.41306479
      1.13179733	     -0.05881441	     -0.00043443	     -0.20019036	     -0.06352528	      0.88303509	     -0.00008713	     -0.21776975	     -0.00122729	     -0.00002284	    128.50486708
      1.13315184	     -0.05878572	     -0.00043342	     -0.20016161	     -0.06352695	      0.88303507	     -0.00008704	     -0.21776263	     -0.00124704	     -0.00001476	    129.35735599
      1.13450635	     -0.05875387	     -0.00043162	     -0.20012969	     -0.06352866	      0.88303505	     -0.00008696	     -0.21775542	     -0.00126645	     -0.00000526	    130.29600012
      1.13614603	     -0.05871875	     -0.00043043	     -0.20009450	     -0.06353075	      0.88303505	     -0.00008687	     -0.21774655	     -0.00128935	      0.00000790	    130.68864942
      1.13754925	     -0.05868021	     -0.00042805	     -0.20005590	     -0.06353258	      0.88303507	     -0.00008681	     -0.21773885	     -0.00130921	      0.00002076	    131.62704565
      1.13895247	     -0.05864891	     -0.00042713	     -0.20002452	     -0.06353443	      0.88303511	     -0.00008675	     -0.21773096	     -0.00132920	      0.00003401	    132.15516432
      1.14035569	     -0.05861200	     -0.00042465	     -0.19998755	     -0.06353631	      0.88303517	     -0.00008671	     -0.21772303	     -0.00134909	      0.00004807	    132.54544848
      1.14175891	     -0.05858028	     -0.00042372	     -0.19995574	     -0.06353821	      0.88303525	     -0.00008668	     -0.21771497	     -0.00136957	      0.00006229	    132.84578137
      1.14316213	     -0.05854250	     -0.00042108	     -0.19991788	     -0.06354015	      0.88303535	     -0.00008666	     -0.21770688	     -0.00139030	      0.00007681	    133.16962415
      1.14456535	     -0.05851071	     -0.00041993	     -0.19988600	     -0.06354212	      0.88303546	     -0.00008665	     -0.21769866	     -0.00141162	      0.00009119	    133.26561796
      1.14596857	     -0.05847287	     -0.00041703	     -0.19984807	     -0.06354411	      0.88303560	     -0.00008664	     -0.21769042	     -0.00143334	      0.00010552	    133.46188617
      1.14737179	     -0.05844075	     -0.00041584	     -0.19981584	     -0.06354614	      0.88303576	     -0.00008665	     -0.21768209	     -0.00145568	      0.00011939	    133.44280662
      1.14877501	     -0.05840289	     -0.00041284	     -0.19977788	     -0.06354820	      0.88303594	     -0.00008666	     -0.21767378	     -0.00147853	      0.00013274	    133.62669769
      1.15017823	     -0.05837257	     -0.00041174	     -0.19974743	     -0.06355029	      0.88303613	     -0.00008669	     -0.21766541	     -0.00150182	      0.00014530	    133.42169594
      1.15158145	     -0.05833520	     -0.00040860	     -0.19970995	     -0.06355241	      0.88303634	     -0.00008672	     -0.21765712	     -0.00152564	      0.00015694	    133.53769486
      1.15298467	     -0.05830524	     -0.00040752	     -0.19967984	     -0.06355457	      0.88303657	     -0.00008676	     -0.21764880	     -0.00154962	      0.00016774	    133.09050681
      1.15438789	     -0.05826861	     -0.00040423	     -0.19964309	     -0.06355676	      0.88303681	     -0.00008680	     -0.21764057	     -0.00157446	      0.00017705	    133.47831128
      1.15579111	     -0.05824090	     -0.00040287	     -0.19961522	     -0.06355899	      0.88303707	     -0.00008685	     -0.21763235	     -0.00159910	      0.00018527	    132.89956330
      1.15719433	     -0.05820580	     -0.00039891	     -0.19957999	     -0.06356125	      0.88303733	     -0.00008691	     -0.21762425	     -0.00162452	      0.00019196	    133.11305396
      1.15859755	     -0.05817971	     -0.00039748	     -0.19955373	     -0.06356355	      0.88303761	     -0.00008697	     -0.21761620	     -0.00164964	      0.00019748	    132.31801692
      1.16000077	     -0.05814462	     -0.00039323	     -0.19951851	     -0.06356588	      0.88303789	     -0.00008704	     -0.21760830	     -0.00167548	      0.00020142	    132.44461264
      1.16140399	     -0.05812083	     -0.00039173	     -0.19949453	     -0.06356825	      0.88303817	     -0.00008711	     -0.21760045	     -0.00170129	      0.00020366	    131.86003782
      1.16280721	     -0.05808918	     -0.00038701	     -0.19946274	     -0.06357065	      0.88303846	     -0.00008718	     -0.21759283	     -0.00172733	      0.00020419	    131.65280789
      1.16421043	     -0.05806950	     -0.00038507	     -0.19944288	     -0.06357310	      0.88303874	     -0.00008726	     -0.21758536	     -0.00175360	      0.00020247	    130.98843442
      1.16561365	     -0.05804380	     -0.00037984	     -0.19941704	     -0.06357558	      0.88303902	     -0.00008734	     -0.21757825	     -0.00177978	      0.00019869	    130.45392401
      1.16701687	     -0.05803450	     -0.00037815	     -0.19940754	     -0.06357809	      0.88303930	     -0.00008742	     -0.21757149	     -0.00180631	      0.00019189	    129.76304988
      1.16842009	     -0.05802192	     -0.00037351	     -0.19939481	     -0.06358064	      0.88303956	     -0.00008751	     -0.21756543	     -0.00183244	      0.00018226	    129.11403928
      1.16982332	     -0.05802789	     -0.00037289	     -0.19940056	     -0.06358323	      0.88303981	     -0.00008760	     -0.21756011	     -0.00185842	      0.00016903	    128.11668069
      1.17108347	     -0.05803177	     -0.00036964	     -0.19940428	     -0.06358559	      0.88304001	     -0.00008768	     -0.21755621	     -0.00188138	      0.00015392	    127.60137608
      1.17234362	     -0.05804825	     -0.00036887	     -0.19942058	     -0.06358798	      0.88304020	     -0.00008777	     -0.21755315	     -0.00190368	      0.00013556	    126.61671470
      1.17386277	     -0.05807285	     -0.00036686	     -0.19944497	     -0.06359089	      0.88304038	     -0.00008787	     -0.21755076	     -0.00192971	      0.00010893	    125.60387435
      1.17538191	     -0.05811165	     -0.00036695	     -0.19948354	     -0.06359384	      0.88304052	     -0.00008799	     -0.21754986	     -0.00195457	      0.00007703	    124.22029263
      1.17672762	     -0.05814730	     -0.00036505	     -0.19951902	     -0.06359648	      0.88304061	     -0.00008809	     -0.21755044	     -0.00197550	      0.00004461	    123.34974606
      1.17807332	     -0.05819728	     -0.00036556	     -0.19956881	     -0.06359915	      0.88304064	     -0.00008820	     -0.21755232	     -0.00199519	      0.00000764	    122.08974247
      1.17941903	     -0.05825096	     -0.00036464	     -0.19962232	     -0.06360185	      0.88304062	     -0.00008831	     -0.21755565	     -0.00201341	     -0.00003352	    120.92340431
      1.18076473	     -0.05831451	     -0.00036509	     -0.19968570	     -0.06360457	      0.88304055	     -0.00008843	     -0.21756042	     -0.00203016	     -0.00007889	    119.56422517
      1.18211044	     -0.05838329	     -0.00036464	     -0.19975434	     -0.06360732	      0.88304041	     -0.00008855	     -0.21756670	     -0.00204542	     -0.00012846	    118.37339735
      1.18377432	     -0.05848144	     -0.00036514	     -0.19985233	     -0.06361073	      0.88304014	     -0.00008871	     -0.21757657	     -0.00206161	     -0.00019534	    116.24865442
      1.18543819	     -0.05857935	     -0.00036306	     -0.19995012	     -0.06361418	      0.88303976	     -0.00008888	     -0.21758880	     -0.00207517	     -0.00026696	    114.64815493
      1.18657156	     -0.05865738	     -0.00036439	     -0.20002805	     -0.06361653	      0.88303943	     -0.00008900	     -0.21759836	     -0.00208297	     -0.00031893	    113.46860350
      1.18770493	     -0.05873639	     -0.00036396	     -0.20010700	     -0.06361890	      0.88303903	     -0.00008912	     -0.21760902	     -0.00208917	     -0.00037327	    112.36406459
      1.18948293	     -0.05886989	     -0.00036315	     -0.20024044	     -0.06362262	      0.88303829	     -0.00008933	     -0.21762789	     -0.00209556	     -0.00046198	    110.04144943
      1.19090510	     -0.05898023	     -0.00036152	     -0.20035076	     -0.06362560	      0.88303758	     -0.00008950	     -0.21764479	     -0.00209866	     -0.00053602	    108.80277965
      1.19232728	     -0.05909775	     -0.00036042	     -0.20046827	     -0.06362858	      0.88303677	     -0.00008968	     -0.21766324	     -0.00209833	     -0.00061116	    106.45233552
      1.19374945	     -0.05921425	     -0.00035828	     -0.20058481	     -0.06363157	      0.88303584	     -0.00008987	     -0.21768317	     -0.00209666	     -0.00068820	    105.34857900
      1.19517162	     -0.05934043	     -0.00035664	     -0.20071104	     -0.06363455	      0.88303481	     -0.00009007	     -0.21770449	     -0.00209140	     -0.00076540	    102.95059741
      1.19659379	     -0.05946694	     -0.00035411	     -0.20083764	     -0.06363752	      0.88303367	     -0.00009029	     -0.21772719	     -0.00208468	     -0.00084326	    101.75505849
      1.19801596	     -0.05960029	     -0.00035196	     -0.20097110	     -0.06364047	      0.88303241	     -0.00009051	     -0.21775120	     -0.00207452	     -0.00092052	     99.54051017
      1.19943813	     -0.05973351	     -0.00034894	     -0.20110446	     -0.06364342	      0.88303105	     -0.00009074	     -0.21777644	     -0.00206201	     -0.00099693	     97.86476478
      1.20086030	     -0.05987291	     -0.00034641	     -0.20124403	     -0.06364634	      0.88302958	     -0.00009099	     -0.21780281	     -0.00204688	     -0.00107229	     96.12016772
      1.20249893	     -0.06003278	     -0.00034240	     -0.20140412	     -0.06364968	      0.88302775	     -0.00009129	     -0.21783453	     -0.00202616	     -0.00115728	     94.35459914
      1.20413757	     -0.06020558	     -0.00033967	     -0.20157718	     -0.06365298	      0.88302579	     -0.00009161	     -0.21786743	     -0.00200145	     -0.00123920	     91.93795591
      1.20536520	     -0.06032330	     -0.00033586	     -0.20169513	     -0.06365542	      0.88302423	     -0.00009187	     -0.21789298	     -0.00198081	     -0.00129772	     90.47792940
      1.20659284	     -0.06044907	     -0.00033329	     -0.20182113	     -0.06365784	      0.88302260	     -0.00009213	     -0.21791895	     -0.00195785	     -0.00135406	     88.88345668
      1.20806749	     -0.06060381	     -0.00032992	     -0.20197617	     -0.06366070	      0.88302056	     -0.00009246	     -0.21795090	     -0.00192815	     -0.00141959	     87.44325563
      1.20954214	     -0.06076213	     -0.00032689	     -0.20213482	     -0.06366352	      0.88301842	     -0.00009281	     -0.21798361	     -0.00189471	     -0.00148072	     85.01160283
      1.21101679	     -0.06091537	     -0.00032336	     -0.20228841	     -0.06366629	      0.88301619	     -0.00009317	     -0.21801698	     -0.00185998	     -0.00153783	     83.83810445
      1.21249144	     -0.06107357	     -0.00032009	     -0.20244698	     -0.06366901	      0.88301388	     -0.00009355	     -0.21805080	     -0.00182273	     -0.00159097	     82.36181273
      1.21396609	     -0.06122898	     -0.00031636	     -0.20260279	     -0.06367167	      0.88301150	     -0.00009395	     -0.21808508	     -0.00178232	     -0.00163863	     80.24240875
      1.21544074	     -0.06138355	     -0.00031311	     -0.20275777	     -0.06367426	      0.88300905	     -0.00009437	     -0.21811969	     -0.00174098	     -0.00168191	     79.17791145
      1.21721573	     -0.06157139	     -0.00030900	     -0.20294612	     -0.06367731	      0.88300603	     -0.00009489	     -0.21816170	     -0.00168844	     -0.00172816	     77.89314264
      1.21874433	     -0.06173412	     -0.00030647	     -0.20310931	     -0.06367985	      0.88300336	     -0.00009536	     -0.21819816	     -0.00163960	     -0.00176083	     75.70116018
      1.22007824	     -0.06187213	     -0.00030322	     -0.20324773	     -0.06368201	      0.88300099	     -0.00009578	     -0.21823016	     -0.00159691	     -0.00178625	     75.26205087
      1.22141214	     -0.06201406	     -0.00030058	     -0.20339009	     -0.06368411	      0.88299860	     -0.00009622	     -0.21826227	     -0.00155135	     -0.00180680	     73.72633630
      1.22274605	     -0.06215249	     -0.00029754	     -0.20352897	     -0.06368615	      0.88299617	     -0.00009667	     -0.21829448	     -0.00150517	     -0.00182382	     73.02549388
      1.22503833	     -0.06239597	     -0.00029313	     -0.20377325	     -0.06368951	      0.88299197	     -0.00009748	     -0.21834996	     -0.00142127	     -0.00184365	     70.97034465
      1.22617424	     -0.06251067	     -0.00029021	     -0.20388836	     -0.06369110	      0.88298987	     -0.00009789	     -0.21837753	     -0.00137869	     -0.00184951	     70.66835925
      1.22731014	     -0.06262755	     -0.00028783	     -0.20400566	     -0.06369264	      0.88298777	     -0.00009831	     -0.21840506	     -0.00133434	     -0.00185216	     69.85848581
      1.22890980	     -0.06279097	     -0.00028435	     -0.20416970	     -0.06369472	      0.88298480	     -0.00009892	     -0.21844375	     -0.00127044	     -0.00185206	     69.15260366
      1.23050946	     -0.06295204	     -0.00028070	     -0.20433141	     -0.06369670	      0.88298185	     -0.00009954	     -0.21848236	     -0.00120283	     -0.00184598	     67.44019211
      1.23210912	     -0.06310641	     -0.00027693	     -0.20448643	     -0.06369857	      0.88297890	     -0.00010018	     -0.21852089	     -0.00113462	     -0.00183561	     67.17174539
      1.23370878	     -0.06326526	     -0.00027338	     -0.20464597	     -0.06370033	      0.88297597	     -0.00010083	     -0.21855926	     -0.00106294	     -0.00182082	     66.12815329
      1.23530844	     -0.06341798	     -0.00026970	     -0.20479939	     -0.06370197	      0.88297308	     -0.00010150	     -0.21859752	     -0.00098948	     -0.00180261	     65.94374524
      1.23690810	     -0.06357642	     -0.00026655	     -0.20495856	     -0.06370349	      0.88297021	     -0.00010218	     -0.21863553	     -0.00091227	     -0.00178125	     64.77927689
      1.23850776	     -0.06372018	     -0.00026289	     -0.20510308	     -0.06370489	      0.88296738	     -0.00010288	     -0.21867347	     -0.00083318	     -0.00175601	     64.33083112
      1.23983645	     -0.06384515	     -0.00026018	     -0.20522868	     -0.06370595	      0.88296506	     -0.00010347	     -0.21870478	     -0.00076537	     -0.00173341	     63.71672531
      1.24116514	     -0.06396563	     -0.00025714	     -0.20534983	     -0.06370692	      0.88296277	     -0.00010406	     -0.21873594	     -0.00069609	     -0.00170981	     63.52551387
      1.24303754	     -0.06413577	     -0.00025301	     -0.20552093	     -0.06370813	      0.88295960	     -0.00010491	     -0.21877948	     -0.00059427	     -0.00167428	     62.37510380
      1.24462405	     -0.06426966	     -0.00024928	     -0.20565565	     -0.06370900	      0.88295697	     -0.00010565	     -0.21881594	     -0.00050666	     -0.00164327	     62.67499999
      1.24621056	     -0.06441169	     -0.00024631	     -0.20579855	     -0.06370974	      0.88295439	     -0.00010639	     -0.21885186	     -0.00041473	     -0.00161089	     61.60636700
      1.24779707	     -0.06454257	     -0.00024311	     -0.20593032	     -0.06371032	      0.88295186	     -0.00010715	     -0.21888743	     -0.00032106	     -0.00157830	     61.60092698
      1.24938358	     -0.06467846	     -0.00024033	     -0.20606711	     -0.06371075	      0.88294938	     -0.00010792	     -0.21892244	     -0.00022341	     -0.00154481	     60.66401548
      1.25068588	     -0.06478308	     -0.00023765	     -0.20617250	     -0.06371099	      0.88294739	     -0.00010855	     -0.21895080	     -0.00014208	     -0.00151803	     60.79765913
      1.25198817	     -0.06488737	     -0.00023521	     -0.20627759	     -0.06371112	      0.88294543	     -0.00010920	     -0.21897873	     -0.00005773	     -0.00149046	     60.16149654
      1.25329047	     -0.06498694	     -0.00023277	     -0.20637796	     -0.06371114	      0.88294351	     -0.00010984	     -0.21900618	      0.00002787	     -0.00146325	     60.04166556
      1.25539992	     -0.06514515	     -0.00022901	     -0.20653751	     -0.06371093	      0.88294047	     -0.00011091	     -0.21904951	      0.00017176	     -0.00141853	     58.80158948
      1.25695941	     -0.06524780	     -0.00022624	     -0.20664118	     -0.06371058	      0.88293828	     -0.00011170	     -0.21908049	      0.00027943	     -0.00138515	     59.18976737
      1.25851890	     -0.06534862	     -0.00022319	     -0.20674305	     -0.06371006	      0.88293615	     -0.00011251	     -0.21911034	      0.00039060	     -0.00135139	     58.67895397
      1.26007840	     -0.06543920	     -0.00021997	     -0.20683471	     -0.06370936	      0.88293407	     -0.00011332	     -0.21913898	      0.00050369	     -0.00131707	     58.42264134
      1.26163789	     -0.06552279	     -0.00021640	     -0.20691940	     -0.06370849	      0.88293204	     -0.00011414	     -0.21916627	      0.00061888	     -0.00128195	     58.05344425
      1.26319739	     -0.06559848	     -0.00021274	     -0.20699621	     -0.06370743	      0.88293007	     -0.00011496	     -0.21919209	      0.00073519	     -0.00124685	     58.14805180
      1.26475688	     -0.06566536	     -0.00020847	     -0.20706424	     -0.06370619	      0.88292815	     -0.00011580	     -0.21921638	      0.00085460	     -0.00120917	     57.16969012
      1.26603097	     -0.06571480	     -0.00020468	     -0.20711463	     -0.06370504	      0.88292663	     -0.00011649	     -0.21923508	      0.00095185	     -0.00117896	     57.35468340
      1.26730506	     -0.06576111	     -0.00020095	     -0.20716190	     -0.06370376	      0.88292515	     -0.00011718	     -0.21925279	      0.00105102	     -0.00114718	     56.83474478
      1.26857915	     -0.06580334	     -0.00019743	     -0.20720510	     -0.06370236	      0.88292371	     -0.00011788	     -0.21926949	      0.00115040	     -0.00111529	     56.73203372
      1.27045878	     -0.06586024	     -0.00019348	     -0.20726342	     -0.06370006	      0.88292166	     -0.00011893	     -0.21929231	      0.00129929	     -0.00106653	     55.81105314
      1.27202335	     -0.06589580	     -0.00019048	     -0.20730016	     -0.06369793	      0.88292002	     -0.00011981	     -0.21930958	      0.00142303	     -0.00102467	     55.91206336
      1.27358793	     -0.06592758	     -0.00018778	     -0.20733313	     -0.06369561	      0.88291845	     -0.00012070	     -0.21932518	      0.00154814	     -0.00098174	     55.57024360
      1.27515250	     -0.06595281	     -0.00018541	     -0.20735955	     -0.06369309	      0.88291695	     -0.00012160	     -0.21933917	      0.00167323	     -0.00093858	     55.65095814
      1.27671708	     -0.06597225	     -0.00018340	     -0.20738017	     -0.06369037	      0.88291552	     -0.00012252	     -0.21935154	      0.00180011	     -0.00089326	     54.77008553
      1.27828165	     -0.06598094	     -0.00018167	     -0.20739004	     -0.06368746	      0.88291415	     -0.00012344	     -0.21936228	      0.00192552	     -0.00084828	     55.14655480
      1.27984623	     -0.06598901	     -0.00018029	     -0.20739929	     -0.06368434	      0.88291286	     -0.00012438	     -0.21937129	      0.00205220	     -0.00080190	     54.57085096
      1.28141080	     -0.06598307	     -0.00017893	     -0.20739453	     -0.06368103	      0.88291165	     -0.00012533	     -0.21937867	      0.00217855	     -0.00075436	     54.17764698
      1.28297537	     -0.06597159	     -0.00017763	     -0.20738423	     -0.06367753	      0.88291050	     -0.00012629	     -0.21938430	      0.00230429	     -0.00070651	     53.98929980
      1.28453995	     -0.06595153	     -0.00017643	     -0.20736533	     -0.06367382	      0.88290944	     -0.00012726	     -0.21938817	      0.00242924	     -0.00065803	     53.96757637
      1.28631147	     -0.06592116	     -0.00017510	     -0.20733627	     -0.06366940	      0.88290832	     -0.00012837	     -0.21939041	      0.00257001	     -0.00060249	     53.72223854
      1.28808299	     -0.06587965	     -0.00017412	     -0.20729606	     -0.06366472	      0.88290730	     -0.00012950	     -0.21939039	      0.00270979	     -0.00054529	     53.27509851
      1.28985452	     -0.06582787	     -0.00017276	     -0.20724555	     -0.06365980	      0.88290639	     -0.00013064	     -0.21938806	      0.00284696	     -0.00048806	     53.53020323
      1.29126480	     -0.06578106	     -0.00017249	     -0.20719975	     -0.06365571	      0.88290573	     -0.00013156	     -0.21938451	      0.00295558	     -0.00044124	     53.13637742
      1.29267508	     -0.06572576	     -0.00017151	     -0.20714544	     -0.06365146	      0.88290514	     -0.00013248	     -0.21937952	      0.00306280	     -0.00039388	     52.84665370
      1.29408535	     -0.06566562	     -0.00017103	     -0.20708627	     -0.06364707	      0.88290462	     -0.00013342	     -0.21937302	      0.00316792	     -0.00034674	     52.99583939
      1.29592324	     -0.06558142	     -0.00017002	     -0.20700332	     -0.06364112	      0.88290404	     -0.00013465	     -0.21936241	      0.00330344	     -0.00028473	     52.45958660
      1.29776113	     -0.06547759	     -0.00017005	     -0.20690069	     -0.06363493	      0.88290358	     -0.00013590	     -0.21934929	      0.00343456	     -0.00022091	     52.84216012
      1.29921083	     -0.06539497	     -0.00016868	     -0.20681901	     -0.06362988	      0.88290329	     -0.00013689	     -0.21933709	      0.00353642	     -0.00017074	     52.61110997
      1.30066054	     -0.06530656	     -0.00016899	     -0.20673150	     -0.06362468	      0.88290308	     -0.00013789	     -0.21932340	      0.00363541	     -0.00012079	     52.87602669
      1.30211024	     -0.06521130	     -0.00016826	     -0.20663713	     -0.06361934	      0.88290294	     -0.00013890	     -0.21930823	      0.00373306	     -0.00006974	     52.48860532
      1.30355995	     -0.06511036	     -0.00016837	     -0.20653704	     -0.06361386	      0.88290288	     -0.00013992	     -0.21929156	      0.00382731	     -0.00001898	     52.81957974
      1.30524201	     -0.06498882	     -0.00016772	     -0.20641648	     -0.06360733	      0.88290290	     -0.00014111	     -0.21927041	      0.00393412	      0.00003977	     52.76425694
      1.30692407	     -0.06485868	     -0.00016796	     -0.20628725	     -0.06360062	      0.88290301	     -0.00014232	     -0.21924734	      0.00403749	      0.00009964	     52.65453198
      1.30834443	     -0.06474218	     -0.00016685	     -0.20617152	     -0.06359483	      0.88290319	     -0.00014334	     -0.21922633	      0.00412165	      0.00014951	     52.86420280
      1.30976478	     -0.06462325	     -0.00016672	     -0.20605331	     -0.06358892	      0.88290344	     -0.00014438	     -0.21920398	      0.00420325	      0.00019865	     53.14823952
      1.31125547	     -0.06449679	     -0.00016605	     -0.20592760	     -0.06358259	      0.88290377	     -0.00014548	     -0.21917916	      0.00428621	      0.00024903	     53.41540085
      1.31274615	     -0.06436720	     -0.00016591	     -0.20579872	     -0.06357614	      0.88290418	     -0.00014659	     -0.21915309	      0.00436709	      0.00029922	     53.22244772
      1.31423684	     -0.06423370	     -0.00016574	     -0.20566589	     -0.06356957	      0.88290466	     -0.00014772	     -0.21912580	      0.00444433	      0.00034786	     53.64464844
      1.31564495	     -0.06410930	     -0.00016603	     -0.20554210	     -0.06356326	      0.88290518	     -0.00014879	     -0.21909900	      0.00451486	      0.00039200	     53.97457114
      1.31705305	     -0.06398291	     -0.00016641	     -0.20541628	     -0.06355686	      0.88290577	     -0.00014988	     -0.21907134	      0.00458365	      0.00043541	     53.87636762
      1.31846116	     -0.06385523	     -0.00016713	     -0.20528915	     -0.06355036	      0.88290641	     -0.00015098	     -0.21904286	      0.00464932	      0.00047662	     54.31699226
      1.32030809	     -0.06368841	     -0.00016817	     -0.20512301	     -0.06354169	      0.88290734	     -0.00015245	     -0.21900441	      0.00473229	      0.00052752	     54.65921092
      1.32188244	     -0.06354814	     -0.00016968	     -0.20498327	     -0.06353419	      0.88290820	     -0.00015372	     -0.21897074	      0.00479995	      0.00056825	     54.99544885
      1.32345679	     -0.06340319	     -0.00017069	     -0.20483886	     -0.06352658	      0.88290913	     -0.00015500	     -0.21893641	      0.00486478	      0.00060603	     55.31320916
      1.32503114	     -0.06326171	     -0.00017283	     -0.20469785	     -0.06351887	      0.88291011	     -0.00015631	     -0.21890142	      0.00492748	      0.00064151	     55.29933006
      1.32660549	     -0.06311909	     -0.00017400	     -0.20455570	     -0.06351107	      0.88291114	     -0.00015764	     -0.21886591	      0.00498702	      0.00067312	     55.67825348
      1.32817984	     -0.06297814	     -0.00017662	     -0.20441516	     -0.06350317	      0.88291223	     -0.00015899	     -0.21882993	      0.00504398	      0.00070136	     56.15913096
      1.32975419	     -0.06283874	     -0.00017761	     -0.20427619	     -0.06349519	      0.88291335	     -0.00016036	     -0.21879356	      0.00509850	      0.00072607	     56.51368973
      1.33132854	     -0.06269945	     -0.00018092	     -0.20413727	     -0.06348712	      0.88291451	     -0.00016175	     -0.21875690	      0.00515067	      0.00074798	     56.84239714
      1.33290289	     -0.06255972	     -0.00018125	     -0.20399792	     -0.06347897	      0.88291570	     -0.00016317	     -0.21871997	      0.00519990	      0.00076611	     57.26520244
      1.33426603	     -0.06244266	     -0.00018460	     -0.20388115	     -0.06347185	      0.88291676	     -0.00016442	     -0.21868783	      0.00524096	      0.00077986	     57.42076310
      1.33562917	     -0.06232417	     -0.00018573	     -0.20376294	     -0.06346468	      0.88291783	     -0.00016569	     -0.21865558	      0.00527954	      0.00079098	     57.80657832
      1.33734077	     -0.06217970	     -0.00018903	     -0.20361880	     -0.06345561	      0.88291919	     -0.00016731	     -0.21861498	      0.00532571	      0.00080216	     58.04350713
      1.33874790	     -0.06206023	     -0.00018993	     -0.20349959	     -0.06344809	      0.88292033	     -0.00016867	     -0.21858155	      0.00536076	      0.00080841	     58.52839790
      1.34015503	     -0.06194474	     -0.00019261	     -0.20338434	     -0.06344052	      0.88292147	     -0.00017005	     -0.21854812	      0.00539458	      0.00081328	     58.54994786
      1.34156216	     -0.06182822	     -0.00019404	     -0.20326805	     -0.06343291	      0.88292261	     -0.00017145	     -0.21851473	      0.00542568	      0.00081559	     59.00658028
      1.34364191	     -0.06167121	     -0.00019897	     -0.20311133	     -0.06342158	      0.88292431	     -0.00017357	     -0.21846540	      0.00546878	      0.00081483	     59.18155292
      1.34478483	     -0.06157438	     -0.00019899	     -0.20301468	     -0.06341531	      0.88292524	     -0.00017475	     -0.21843860	      0.00549007	      0.00081457	     59.38636931
      1.34592775	     -0.06148299	     -0.00020057	     -0.20292343	     -0.06340903	      0.88292617	     -0.00017595	     -0.21841170	      0.00551021	      0.00081260	     59.66393122
      1.34786006	     -0.06133836	     -0.00020228	     -0.20277906	     -0.06339835	      0.88292774	     -0.00017801	     -0.21836639	      0.00554155	      0.00080546	     60.06862998
      1.34943493	     -0.06122450	     -0.00020448	     -0.20266536	     -0.06338960	      0.88292900	     -0.00017973	     -0.21832976	      0.00556496	      0.00079873	     60.00474018
      1.35100980	     -0.06111123	     -0.00020527	     -0.20255227	     -0.06338082	      0.88293025	     -0.00018147	     -0.21829345	      0.00558563	      0.00078987	     60.23513827
      1.35258467	     -0.06100358	     -0.00020782	     -0.20244476	     -0.06337201	      0.88293149	     -0.00018325	     -0.21825741	      0.00560387	      0.00078004	     60.47624527
      1.35398911	     -0.06090584	     -0.00020766	     -0.20234716	     -0.06336413	      0.88293257	     -0.00018485	     -0.21822555	      0.00561796	      0.00077077	     60.67090484
      1.35539356	     -0.06081521	     -0.00021015	     -0.20225662	     -0.06335623	      0.88293365	     -0.00018649	     -0.21819392	      0.00563000	      0.00076088	     60.93747319
      1.35679800	     -0.06072366	     -0.00021084	     -0.20216518	     -0.06334832	      0.88293471	     -0.00018815	     -0.21816260	      0.00564060	      0.00075132	     60.74959283
      1.35820245	     -0.06063459	     -0.00021301	     -0.20207617	     -0.06334039	      0.88293576	     -0.00018983	     -0.21813155	      0.00564854	      0.00074138	     61.04248961
      1.35960689	     -0.06054711	     -0.00021504	     -0.20198875	     -0.06333245	      0.88293679	     -0.00019154	     -0.21810079	      0.00565494	      0.00073196	     60.92829047
      1.36101134	     -0.06046191	     -0.00021846	     -0.20190357	     -0.06332451	      0.88293782	     -0.00019327	     -0.21807044	      0.00565914	      0.00072310	     60.90356342
      1.36241578	     -0.06037827	     -0.00022129	     -0.20181994	     -0.06331656	      0.88293883	     -0.00019502	     -0.21804046	      0.00566115	      0.00071470	     60.96506914
      1.36396206	     -0.06028942	     -0.00022546	     -0.20173107	     -0.06330781	      0.88293992	     -0.00019699	     -0.21800791	      0.00566088	      0.00070591	     61.09443567
      1.36550834	     -0.06020174	     -0.00022899	     -0.20164338	     -0.06329905	      0.88294101	     -0.00019898	     -0.21797590	      0.00565897	      0.00069907	     60.57515793
      1.36705461	     -0.06011588	     -0.00023367	     -0.20155746	     -0.06329031	      0.88294209	     -0.00020100	     -0.21794438	      0.00565339	      0.00069278	     61.01769129
      1.36860089	     -0.06003434	     -0.00023656	     -0.20147588	     -0.06328157	      0.88294315	     -0.00020306	     -0.21791333	      0.00564653	      0.00068796	     60.45213944
      1.36996463	     -0.05996140	     -0.00024100	     -0.20140286	     -0.06327388	      0.88294409	     -0.00020489	     -0.21788630	      0.00563792	      0.00068499	     60.54686887
      1.37132838	     -0.05989084	     -0.00024358	     -0.20133222	     -0.06326619	      0.88294502	     -0.00020675	     -0.21785956	      0.00562747	      0.00068279	     60.49233434
      1.37269212	     -0.05982223	     -0.00024749	     -0.20126351	     -0.06325853	      0.88294595	     -0.00020863	     -0.21783313	      0.00561545	      0.00068170	     60.35529338
      1.37405586	     -0.05975524	     -0.00025058	     -0.20119642	     -0.06325088	      0.88294688	     -0.00021054	     -0.21780699	      0.00560160	      0.00068167	     60.19507206
      1.37573026	     -0.05967614	     -0.00025533	     -0.20111716	     -0.06324152	      0.88294802	     -0.00021291	     -0.21777534	      0.00558223	      0.00068282	     59.94223422
      1.37723271	     -0.05960307	     -0.00025817	     -0.20104395	     -0.06323314	      0.88294905	     -0.00021507	     -0.21774728	      0.00556267	      0.00068621	     59.56883183
      1.37873515	     -0.05953355	     -0.00026292	     -0.20097425	     -0.06322480	      0.88295009	     -0.00021726	     -0.21771951	      0.00554068	      0.00069015	     59.61895760
      1.38023760	     -0.05946533	     -0.00026464	     -0.20090587	     -0.06321650	      0.88295113	     -0.00021947	     -0.21769207	      0.00551667	      0.00069500	     59.39657312
      1.38174005	     -0.05940227	     -0.00026999	     -0.20084259	     -0.06320823	      0.88295218	     -0.00022172	     -0.21766495	      0.00549085	      0.00070113	     59.25607637
      1.38292336	     -0.05935007	     -0.00027120	     -0.20079023	     -0.06320174	      0.88295301	     -0.00022350	     -0.21764386	      0.00546910	      0.00070713	     58.91267123
      1.38410668	     -0.05930086	     -0.00027423	     -0.20074084	     -0.06319528	      0.88295385	     -0.00022531	     -0.21762295	      0.00544583	      0.00071329	     58.88507380
      1.38567414	     -0.05923743	     -0.00027748	     -0.20067716	     -0.06318677	      0.88295497	     -0.00022773	     -0.21759557	      0.00541371	      0.00072278	     58.38670705
      1.38724159	     -0.05917490	     -0.00028110	     -0.20061434	     -0.06317831	      0.88295612	     -0.00023018	     -0.21756853	      0.00537848	      0.00073258	     58.62756445
      1.38863273	     -0.05912081	     -0.00028330	     -0.20056002	     -0.06317085	      0.88295714	     -0.00023238	     -0.21754485	      0.00534678	      0.00074300	     57.85333914
      1.39002388	     -0.05906893	     -0.00028656	     -0.20050786	     -0.06316344	      0.88295818	     -0.00023460	     -0.21752144	      0.00531234	      0.00075310	     58.03185697
      1.39141502	     -0.05901853	     -0.00028890	     -0.20045719	     -0.06315607	      0.88295924	     -0.00023685	     -0.21749835	      0.00527719	      0.00076405	     57.52948838
      1.39280616	     -0.05896904	     -0.00029203	     -0.20040739	     -0.06314876	      0.88296031	     -0.00023913	     -0.21747554	      0.00524026	      0.00077522	     57.38891468
      1.39448932	     -0.05891217	     -0.00029472	     -0.20035016	     -0.06313998	      0.88296162	     -0.00024191	     -0.21744833	      0.00519395	      0.00078916	     56.89952393
      1.39567623	     -0.05887152	     -0.00029773	     -0.20030922	     -0.06313383	      0.88296257	     -0.00024390	     -0.21742939	      0.00515962	      0.00079874	     56.99798888
      1.39686315	     -0.05883295	     -0.00029976	     -0.20027037	     -0.06312773	      0.88296352	     -0.00024590	     -0.21741064	      0.00512490	      0.00080882	     56.64363830
      1.39836556	     -0.05878542	     -0.00030264	     -0.20022247	     -0.06312006	      0.88296475	     -0.00024846	     -0.21738721	      0.00507907	      0.00082101	     56.56491333
      1.39986797	     -0.05874150	     -0.00030509	     -0.20017818	     -0.06311247	      0.88296599	     -0.00025105	     -0.21736414	      0.00503280	      0.00083385	     55.77530797
      1.40137037	     -0.05869409	     -0.00030789	     -0.20013038	     -0.06310494	      0.88296725	     -0.00025366	     -0.21734141	      0.00498402	      0.00084633	     55.84910355
      1.40287278	     -0.05865216	     -0.00031018	     -0.20008805	     -0.06309749	      0.88296853	     -0.00025631	     -0.21731896	      0.00493442	      0.00085846	     55.49569798
      1.40437518	     -0.05860942	     -0.00031329	     -0.20004488	     -0.06309012	      0.88296983	     -0.00025898	     -0.21729687	      0.00488354	      0.00087013	     55.43100554
      1.40570151	     -0.05857586	     -0.00031526	     -0.20001095	     -0.06308367	      0.88297099	     -0.00026137	     -0.21727765	      0.00483805	      0.00088022	     54.89540765
      1.40702783	     -0.05854081	     -0.00031796	     -0.19997552	     -0.06307728	      0.88297216	     -0.00026378	     -0.21725869	      0.00479137	      0.00088976	     54.82556507
      1.40835415	     -0.05850776	     -0.00032016	     -0.19994208	     -0.06307096	      0.88297335	     -0.00026621	     -0.21723999	      0.00474414	      0.00089898	     54.40488005
      1.40968048	     -0.05847442	     -0.00032259	     -0.19990835	     -0.06306470	      0.88297455	     -0.00026866	     -0.21722153	      0.00469592	      0.00090775	     54.19865774
      1.41134481	     -0.05843452	     -0.00032492	     -0.19986795	     -0.06305693	      0.88297607	     -0.00027177	     -0.21719870	      0.00463408	      0.00091790	     53.87151910
      1.41279500	     -0.05840046	     -0.00032741	     -0.19983342	     -0.06305025	      0.88297741	     -0.00027451	     -0.21717913	      0.00457896	      0.00092592	     53.75503802
      1.41424519	     -0.05836876	     -0.00032899	     -0.19980128	     -0.06304365	      0.88297875	     -0.00027727	     -0.21715987	      0.00452291	      0.00093328	     53.23536391
      1.41569539	     -0.05833322	     -0.00033169	     -0.19976526	     -0.06303714	      0.88298011	     -0.00028007	     -0.21714090	      0.00446535	      0.00094018	     53.20219585
      1.41699567	     -0.05830695	     -0.00033305	     -0.19973857	     -0.06303136	      0.88298134	     -0.00028260	     -0.21712408	      0.00441255	      0.00094507	     52.94746486
      1.41829596	     -0.05827777	     -0.00033525	     -0.19970893	     -0.06302566	      0.88298257	     -0.00028515	     -0.21710752	      0.00435894	      0.00094965	     52.74733710
      1.41959624	     -0.05825002	     -0.00033692	     -0.19968073	     -0.06302003	      0.88298381	     -0.00028773	     -0.21709114	      0.00430369	      0.00095311	     52.69681009
      1.42129221	     -0.05821378	     -0.00033960	     -0.19964388	     -0.06301279	      0.88298543	     -0.00029112	     -0.21707007	      0.00422998	      0.00095686	     52.38072286
      1.42264878	     -0.05818482	     -0.00034132	     -0.19961441	     -0.06300710	      0.88298673	     -0.00029386	     -0.21705341	      0.00416796	      0.00095876	     52.57036340
      1.42400536	     -0.05815370	     -0.00034394	     -0.19958275	     -0.06300149	      0.88298803	     -0.00029662	     -0.21703697	      0.00410426	      0.00096012	     52.61743344
      1.42536193	     -0.05812595	     -0.00034599	     -0.19955444	     -0.06299596	      0.88298933	     -0.00029941	     -0.21702074	      0.00403806	      0.00096014	     52.75414288
      1.42709383	     -0.05809191	     -0.00034936	     -0.19951965	     -0.06298905	      0.88299099	     -0.00030301	     -0.21700043	      0.00395073	      0.00095891	     52.84520631
      1.42834388	     -0.05806800	     -0.00035087	     -0.19949519	     -0.06298415	      0.88299219	     -0.00030563	     -0.21698604	      0.00388495	      0.00095686	     53.07431471
      1.42959394	     -0.05804592	     -0.00035313	     -0.19947252	     -0.06297933	      0.88299338	     -0.00030827	     -0.21697190	      0.00381763	      0.00095356	     53.44792718
      1.43114440	     -0.05802233	     -0.00035539	     -0.19944821	     -0.06297348	      0.88299486	     -0.00031158	     -0.21695478	      0.00373264	      0.00094835	     53.50369923
      1.43252954	     -0.05800009	     -0.00035774	     -0.19942530	     -0.06296836	      0.88299617	     -0.00031456	     -0.21693991	      0.00365441	      0.00094183	     54.16335286
      1.43391469	     -0.05798391	     -0.00035965	     -0.19940844	     -0.06296336	      0.88299747	     -0.00031756	     -0.21692544	      0.00357601	      0.00093467	     54.16163359
      1.43529983	     -0.05796668	     -0.00036172	     -0.19939053	     -0.06295846	      0.88299876	     -0.00032060	     -0.21691144	      0.00349624	      0.00092577	     54.73983736
      1.43668497	     -0.05795428	     -0.00036337	     -0.19937746	     -0.06295367	      0.88300003	     -0.00032365	     -0.21689790	      0.00341688	      0.00091613	     54.75663474
      1.43807011	     -0.05794127	     -0.00036524	     -0.19936376	     -0.06294899	      0.88300129	     -0.00032674	     -0.21688484	      0.00333684	      0.00090491	     55.38570425
      1.43945526	     -0.05793219	     -0.00036689	     -0.19935401	     -0.06294443	      0.88300254	     -0.00032985	     -0.21687227	      0.00325811	      0.00089336	     55.29775351
      1.44084040	     -0.05792053	     -0.00036856	     -0.19934168	     -0.06293997	      0.88300377	     -0.00033298	     -0.21686017	      0.00317922	      0.00088040	     55.89799329
      1.44222554	     -0.05791512	     -0.00037006	     -0.19933562	     -0.06293562	      0.88300498	     -0.00033614	     -0.21684852	      0.00310199	      0.00086690	     55.89155170
      1.44361068	     -0.05790614	     -0.00037139	     -0.19932599	     -0.06293137	      0.88300617	     -0.00033933	     -0.21683735	      0.00302540	      0.00085247	     56.28071893
      1.44499582	     -0.05790269	     -0.00037263	     -0.19932191	     -0.06292724	      0.88300734	     -0.00034254	     -0.21682658	      0.00295003	      0.00083679	     56.51216328
      1.44638097	     -0.05789674	     -0.00037370	     -0.19931535	     -0.06292320	      0.88300849	     -0.00034578	     -0.21681629	      0.00287639	      0.00082068	     56.56619327
      1.44776611	     -0.05789361	     -0.00037494	     -0.19931161	     -0.06291927	      0.88300961	     -0.00034904	     -0.21680638	      0.00280360	      0.00080319	     56.80934575
      1.44947624	     -0.05788994	     -0.00037629	     -0.19930720	     -0.06291455	      0.88301097	     -0.00035311	     -0.21679475	      0.00271583	      0.00077987	     57.23043970
      1.45066805	     -0.05789197	     -0.00037791	     -0.19930872	     -0.06291135	      0.88301188	     -0.00035596	     -0.21678703	      0.00265625	      0.00076275	     57.06210783
      1.45185986	     -0.05789342	     -0.00037946	     -0.19930967	     -0.06290822	      0.88301278	     -0.00035884	     -0.21677966	      0.00259757	      0.00074462	     57.22442027
      1.45348878	     -0.05790131	     -0.00038236	     -0.19931688	     -0.06290405	      0.88301397	     -0.00036281	     -0.21677021	      0.00251916	      0.00071802	     57.26813945
      1.45511770	     -0.05791196	     -0.00038569	     -0.19932685	     -0.06290001	      0.88301512	     -0.00036681	     -0.21676159	      0.00244273	      0.00068978	     57.46819867
      1.45641253	     -0.05792695	     -0.00038944	     -0.19934129	     -0.06289688	      0.88301600	     -0.00037002	     -0.21675540	      0.00238356	      0.00066618	     57.24367592
      1.45770737	     -0.05794372	     -0.00039294	     -0.19935752	     -0.06289383	      0.88301685	     -0.00037325	     -0.21674988	      0.00232527	      0.00064082	     57.46349958
      1.45900220	     -0.05796664	     -0.00039712	     -0.19937991	     -0.06289086	      0.88301766	     -0.00037651	     -0.21674508	      0.00226857	      0.00061437	     57.27386551
      1.46058879	     -0.05799647	     -0.00040200	     -0.19940908	     -0.06288732	      0.88301861	     -0.00038052	     -0.21674022	      0.00220032	      0.00057992	     57.44360607
      1.46217538	     -0.05803322	     -0.00040756	     -0.19944520	     -0.06288388	      0.88301950	     -0.00038457	     -0.21673644	      0.00213424	      0.00054361	     57.00728905
      1.46345558	     -0.05805722	     -0.00041108	     -0.19946871	     -0.06288118	      0.88302018	     -0.00038786	     -0.21673419	      0.00208178	      0.00051371	     57.21190999
      1.46473578	     -0.05809150	     -0.00041548	     -0.19950250	     -0.06287855	      0.88302081	     -0.00039118	     -0.21673257	      0.00203052	      0.00048216	     57.03154853
      1.46601598	     -0.05812375	     -0.00041930	     -0.19953426	     -0.06287598	      0.88302141	     -0.00039451	     -0.21673171	      0.00198019	      0.00044961	     57.05424622
      1.46777537	     -0.05817820	     -0.00042532	     -0.19958805	     -0.06287256	      0.88302216	     -0.00039912	     -0.21673163	      0.00191237	      0.00040310	     56.86950568
      1.46910723	     -0.05821232	     -0.00042872	     -0.19962169	     -0.06287004	      0.88302267	     -0.00040263	     -0.21673252	      0.00186191	      0.00036777	     56.93435120
      1.47043909	     -0.05825542	     -0.00043306	     -0.19966430	     -0.06286760	      0.88302314	     -0.00040616	     -0.21673408	      0.00181207	      0.00033129	     56.76831909
      1.47177095	     -0.05829762	     -0.00043610	     -0.19970604	     -0.06286522	      0.88302356	     -0.00040970	     -0.21673640	      0.00176276	      0.00029438	     56.81674087
      1.47310281	     -0.05834355	     -0.00043964	     -0.19975149	     -0.06286290	      0.88302392	     -0.00041327	     -0.21673945	      0.00171407	      0.00025714	     56.70717239
      1.47475929	     -0.05840195	     -0.00044301	     -0.19980933	     -0.06286011	      0.88302431	     -0.00041773	     -0.21674426	      0.00165401	      0.00021015	     56.95012345
      1.47614295	     -0.05845277	     -0.00044666	     -0.19985968	     -0.06285786	      0.88302457	     -0.00042147	     -0.21674914	      0.00160512	      0.00017140	     56.64887469
      1.47752661	     -0.05850216	     -0.00044886	     -0.19990862	     -0.06285567	      0.88302479	     -0.00042523	     -0.21675479	      0.00155698	      0.00013280	     56.72570783
      1.47891028	     -0.05855838	     -0.00045194	     -0.19996438	     -0.06285355	      0.88302494	     -0.00042900	     -0.21676116	      0.00150957	      0.00009389	     56.76375467
      1.48029394	     -0.05861151	     -0.00045367	     -0.20001709	     -0.06285149	      0.88302505	     -0.00043279	     -0.21676830	      0.00146388	      0.00005598	     56.64784855
      1.48167761	     -0.05866837	     -0.00045616	     -0.20007353	     -0.06284950	      0.88302510	     -0.00043660	     -0.21677610	      0.00141899	      0.00001830	     56.74718192
      1.48341735	     -0.05874024	     -0.00045758	     -0.20014491	     -0.06284707	      0.88302509	     -0.00044140	     -0.21678691	      0.00136505	     -0.00002816	     56.85494861
      1.48463358	     -0.05879559	     -0.00046031	     -0.20019990	     -0.06284544	      0.88302503	     -0.00044477	     -0.21679510	      0.00132907	     -0.00005965	     56.68638239
      1.48584980	     -0.05884870	     -0.00046150	     -0.20025269	     -0.06284384	      0.88302494	     -0.00044815	     -0.21680380	      0.00129439	     -0.00009069	     56.80732676
      1.48752814	     -0.05892670	     -0.00046396	     -0.20033026	     -0.06284171	      0.88302476	     -0.00045284	     -0.21681661	      0.00124946	     -0.00013223	     56.66087236
      1.48920648	     -0.05900017	     -0.00046471	     -0.20040335	     -0.06283965	      0.88302450	     -0.00045754	     -0.21683029	      0.00120757	     -0.00017221	     56.79831152
      1.49040091	     -0.05905754	     -0.00046677	     -0.20046045	     -0.06283822	      0.88302428	     -0.00046090	     -0.21684044	      0.00117980	     -0.00019916	     56.64872025
      1.49159533	     -0.05911139	     -0.00046724	     -0.20051406	     -0.06283683	      0.88302402	     -0.00046427	     -0.21685094	      0.00115347	     -0.00022564	     56.80314081
      1.49322031	     -0.05918770	     -0.00046852	     -0.20059007	     -0.06283498	      0.88302363	     -0.00046886	     -0.21686573	      0.00112095	     -0.00025967	     56.54084410
      1.49484529	     -0.05925999	     -0.00046899	     -0.20066208	     -0.06283318	      0.88302318	     -0.00047347	     -0.21688103	      0.00109043	     -0.00029254	     57.09495092
      1.49619209	     -0.05932512	     -0.00047073	     -0.20072700	     -0.06283173	      0.88302277	     -0.00047731	     -0.21689402	      0.00106888	     -0.00031710	     56.47272247
      1.49753889	     -0.05938548	     -0.00047123	     -0.20078717	     -0.06283030	      0.88302233	     -0.00048115	     -0.21690731	      0.00104826	     -0.00034144	     56.78708067
      1.49888569	     -0.05945051	     -0.00047274	     -0.20085202	     -0.06282890	      0.88302185	     -0.00048500	     -0.21692085	      0.00103061	     -0.00036383	     56.40197684
      1.50023249	     -0.05951180	     -0.00047362	     -0.20091316	     -0.06282753	      0.88302135	     -0.00048886	     -0.21693465	      0.00101425	     -0.00038527	     56.58139235
      1.50205115	     -0.05959785	     -0.00047651	     -0.20099902	     -0.06282570	      0.88302062	     -0.00049409	     -0.21695364	      0.00099606	     -0.00041172	     56.13724523
      1.50326450	     -0.05965088	     -0.00047755	     -0.20105194	     -0.06282450	      0.88302011	     -0.00049758	     -0.21696658	      0.00098515	     -0.00042831	     56.41186514
      1.50447786	     -0.05970900	     -0.00047966	     -0.20110996	     -0.06282331	      0.88301958	     -0.00050108	     -0.21697970	      0.00097639	     -0.00044339	     56.16116746
      1.50600073	     -0.05978108	     -0.00048192	     -0.20118193	     -0.06282183	      0.88301889	     -0.00050548	     -0.21699647	      0.00096692	     -0.00046156	     56.25723496
      1.50752361	     -0.05985571	     -0.00048463	     -0.20125648	     -0.06282036	      0.88301818	     -0.00050989	     -0.21701353	      0.00096092	     -0.00047736	     55.55131084
      1.50904648	     -0.05992400	     -0.00048676	     -0.20132471	     -0.06281890	      0.88301744	     -0.00051431	     -0.21703086	      0.00095597	     -0.00049216	     55.84667950
      1.51056936	     -0.05999974	     -0.00048973	     -0.20140041	     -0.06281745	      0.88301668	     -0.00051873	     -0.21704832	      0.00095378	     -0.00050605	     55.60910558
      1.51209223	     -0.06006990	     -0.00049131	     -0.20147057	     -0.06281600	      0.88301590	     -0.00052316	     -0.21706606	      0.00095443	     -0.00051818	     55.22404528
      1.51344047	     -0.06013544	     -0.00049410	     -0.20153612	     -0.06281471	      0.88301520	     -0.00052708	     -0.21708185	      0.00095628	     -0.00052825	     55.09335224
      1.51478871	     -0.06019825	     -0.00049558	     -0.20159896	     -0.06281342	      0.88301448	     -0.00053102	     -0.21709777	      0.00095983	     -0.00053812	     55.11545887
      1.51613695	     -0.06026400	     -0.00049791	     -0.20166476	     -0.06281212	      0.88301374	     -0.00053495	     -0.21711379	      0.00096588	     -0.00054681	     54.57510726
      1.51748519	     -0.06032635	     -0.00049968	     -0.20172718	     -0.06281081	      0.88301300	     -0.00053889	     -0.21712991	      0.00097295	     -0.00055537	     54.58621083
      1.51946680	     -0.06042504	     -0.00050338	     -0.20182600	     -0.06280887	      0.88301189	     -0.00054470	     -0.21715372	      0.00098720	     -0.00056697	     53.93552450
      1.52064677	     -0.06047805	     -0.00050453	     -0.20187912	     -0.06280770	      0.88301122	     -0.00054816	     -0.21716802	      0.00099691	     -0.00057375	     54.01514408
      1.52182674	     -0.06053460	     -0.00050662	     -0.20193577	     -0.06280652	      0.88301054	     -0.00055162	     -0.21718232	      0.00100841	     -0.00057989	     53.67186111
      1.52341770	     -0.06060817	     -0.00050910	     -0.20200952	     -0.06280490	      0.88300961	     -0.00055629	     -0.21720160	      0.00102540	     -0.00058841	     53.54934578
      1.52500866	     -0.06068380	     -0.00051195	     -0.20208534	     -0.06280325	      0.88300866	     -0.00056098	     -0.21722083	      0.00104579	     -0.00059566	     52.58178383
      1.52659962	     -0.06075042	     -0.00051416	     -0.20215218	     -0.06280157	      0.88300771	     -0.00056566	     -0.21723999	      0.00106677	     -0.00060308	     52.78611964
      1.52819058	     -0.06082453	     -0.00051762	     -0.20222651	     -0.06279986	      0.88300675	     -0.00057035	     -0.21725890	      0.00109097	     -0.00061005	     52.02121752
      1.52959706	     -0.06088050	     -0.00051940	     -0.20228272	     -0.06279831	      0.88300588	     -0.00057450	     -0.21727550	      0.00111323	     -0.00061607	     52.12052263
      1.53100353	     -0.06094462	     -0.00052269	     -0.20234707	     -0.06279672	      0.88300501	     -0.00057866	     -0.21729189	      0.00113760	     -0.00062169	     51.62199203
      1.53241000	     -0.06100278	     -0.00052484	     -0.20240548	     -0.06279511	      0.88300413	     -0.00058281	     -0.21730815	      0.00116294	     -0.00062747	     51.55275878
      1.53381648	     -0.06106477	     -0.00052798	     -0.20246775	     -0.06279345	      0.88300325	     -0.00058697	     -0.21732421	      0.00119055	     -0.00063211	     50.83344905
      1.53522295	     -0.06112121	     -0.00053040	     -0.20252447	     -0.06279176	      0.88300236	     -0.00059113	     -0.21734009	      0.00121854	     -0.00063676	     50.81269134
      1.53694827	     -0.06119560	     -0.00053423	     -0.20259923	     -0.06278962	      0.88300125	     -0.00059623	     -0.21735924	      0.00125562	     -0.00064131	     49.92407667
      1.53840599	     -0.06124604	     -0.00053590	     -0.20265000	     -0.06278777	      0.88300032	     -0.00060054	     -0.21737513	      0.00128733	     -0.00064426	     49.98018310
      1.53986372	     -0.06130159	     -0.00053887	     -0.20270589	     -0.06278587	      0.88299938	     -0.00060484	     -0.21739052	      0.00132080	     -0.00064610	     49.45569495
      1.54132144	     -0.06134914	     -0.00054015	     -0.20275381	     -0.06278392	      0.88299843	     -0.00060914	     -0.21740546	      0.00135481	     -0.00064719	     49.34697524
      1.54277916	     -0.06139630	     -0.00054195	     -0.20280136	     -0.06278192	      0.88299749	     -0.00061344	     -0.21741984	      0.00139057	     -0.00064612	     48.59519826
      1.54423688	     -0.06143402	     -0.00054210	     -0.20283949	     -0.06277987	      0.88299655	     -0.00061773	     -0.21743359	      0.00142603	     -0.00064455	     48.62746107
      1.54569461	     -0.06147364	     -0.00054290	     -0.20287953	     -0.06277776	      0.88299561	     -0.00062202	     -0.21744660	      0.00146357	     -0.00064059	     47.70058711
      1.54715233	     -0.06150056	     -0.00054273	     -0.20290687	     -0.06277560	      0.88299468	     -0.00062630	     -0.21745885	      0.00150047	     -0.00063545	     47.72498946
      1.54861005	     -0.06153082	     -0.00054339	     -0.20293756	     -0.06277339	      0.88299376	     -0.00063057	     -0.21747020	      0.00153814	     -0.00062910	     47.40345302
      1.55006777	     -0.06155389	     -0.00054321	     -0.20296106	     -0.06277112	      0.88299285	     -0.00063484	     -0.21748075	      0.00157691	     -0.00062006	     46.72915682
      1.55152550	     -0.06157411	     -0.00054335	     -0.20298172	     -0.06276879	      0.88299195	     -0.00063909	     -0.21749043	      0.00161512	     -0.00060997	     46.61284343
      1.55298322	     -0.06159151	     -0.00054272	     -0.20299957	     -0.06276641	      0.88299107	     -0.00064334	     -0.21749922	      0.00165413	     -0.00059793	     46.14118146
      1.55444094	     -0.06160629	     -0.00054250	     -0.20301480	     -0.06276397	      0.88299021	     -0.00064758	     -0.21750718	      0.00169333	     -0.00058422	     45.72149359
      1.55589866	     -0.06161430	     -0.00054167	     -0.20302326	     -0.06276147	      0.88298937	     -0.00065181	     -0.21751426	      0.00173218	     -0.00056948	     45.64460973
      1.55735639	     -0.06162185	     -0.00054135	     -0.20303125	     -0.06275892	      0.88298855	     -0.00065602	     -0.21752040	      0.00177159	     -0.00055286	     45.17206802
      1.55898575	     -0.06162404	     -0.00054048	     -0.20303395	     -0.06275599	      0.88298767	     -0.00066073	     -0.21752628	      0.00181522	     -0.00053336	     44.86367490
      1.56061511	     -0.06162316	     -0.00054025	     -0.20303355	     -0.06275300	      0.88298682	     -0.00066541	     -0.21753101	      0.00185897	     -0.00051134	     44.24132654
      1.56204354	     -0.06161239	     -0.00053871	     -0.20302322	     -0.06275032	      0.88298610	     -0.00066951	     -0.21753420	      0.00189628	     -0.00049144	     44.24220252
      1.56347196	     -0.06160293	     -0.00053818	     -0.20301418	     -0.06274758	      0.88298541	     -0.00067359	     -0.21753642	      0.00193343	     -0.00047091	     44.06416533
      1.56490039	     -0.06158842	     -0.00053662	     -0.20300009	     -0.06274480	      0.88298475	     -0.00067766	     -0.21753770	      0.00197010	     -0.00044982	     43.89044410
      1.56632882	     -0.06156937	     -0.00053545	     -0.20298147	     -0.06274196	      0.88298413	     -0.00068171	     -0.21753805	      0.00200644	     -0.00042771	     43.58847495
      1.56775725	     -0.06154522	     -0.00053356	     -0.20295773	     -0.06273906	      0.88298353	     -0.00068575	     -0.21753743	      0.00204187	     -0.00040529	     43.46268780
      1.56957260	     -0.06151202	     -0.00053104	     -0.20292505	     -0.06273532	      0.88298282	     -0.00069087	     -0.21753528	      0.00208599	     -0.00037637	     43.20739930
      1.57110640	     -0.06147431	     -0.00052812	     -0.20288779	     -0.06273209	      0.88298226	     -0.00069516	     -0.21753228	      0.00212237	     -0.00035081	     42.99729758
      1.57264019	     -0.06143616	     -0.00052544	     -0.20285006	     -0.06272881	      0.88298175	     -0.00069944	     -0.21752814	      0.00215735	     -0.00032601	     43.10798608
      1.57417398	     -0.06139056	     -0.00052214	     -0.20280489	     -0.06272547	      0.88298127	     -0.00070369	     -0.21752290	      0.00219200	     -0.00030040	     42.91735268
      1.57570778	     -0.06134500	     -0.00051882	     -0.20275975	     -0.06272208	      0.88298082	     -0.00070792	     -0.21751655	      0.00222579	     -0.00027525	     42.72079018
      1.57701272	     -0.06129948	     -0.00051556	     -0.20271457	     -0.06271916	      0.88298048	     -0.00071150	     -0.21751032	      0.00225324	     -0.00025444	     42.91315378
      1.57831766	     -0.06125293	     -0.00051221	     -0.20266838	     -0.06271620	      0.88298016	     -0.00071506	     -0.21750330	      0.00228075	     -0.00023314	     42.65572716
      1.57962260	     -0.06120231	     -0.00050871	     -0.20261809	     -0.06271321	      0.88297987	     -0.00071861	     -0.21749551	      0.00230691	     -0.00021258	     42.79831571
      1.58127954	     -0.06113667	     -0.00050399	     -0.20255288	     -0.06270936	      0.88297954	     -0.00072308	     -0.21748450	      0.00234002	     -0.00018642	     42.42356226
      1.58275726	     -0.06107374	     -0.00049980	     -0.20249031	     -0.06270588	      0.88297928	     -0.00072704	     -0.21747364	      0.00236735	     -0.00016406	     42.80300586
      1.58423499	     -0.06100588	     -0.00049507	     -0.20242281	     -0.06270236	      0.88297906	     -0.00073097	     -0.21746184	      0.00239487	     -0.00014137	     42.54764383
      1.58571272	     -0.06093480	     -0.00049039	     -0.20235209	     -0.06269881	      0.88297886	     -0.00073488	     -0.21744908	      0.00242087	     -0.00012016	     42.74145786
      1.58752500	     -0.06085094	     -0.00048403	     -0.20226865	     -0.06269439	      0.88297867	     -0.00073964	     -0.21743210	      0.00245198	     -0.00009590	     42.77476709
      1.58885748	     -0.06077643	     -0.00047972	     -0.20219444	     -0.06269111	      0.88297855	     -0.00074311	     -0.21741886	      0.00247415	     -0.00007786	     42.73967205
      1.59018996	     -0.06070506	     -0.00047487	     -0.20212336	     -0.06268780	      0.88297846	     -0.00074656	     -0.21740475	      0.00249565	     -0.00006138	     42.78066054
      1.59152243	     -0.06063354	     -0.00047056	     -0.20205212	     -0.06268446	      0.88297839	     -0.00074998	     -0.21738993	      0.00251652	     -0.00004615	     42.85631791
      1.59334319	     -0.06053648	     -0.00046431	     -0.20195543	     -0.06267985	      0.88297832	     -0.00075462	     -0.21736872	      0.00254426	     -0.00002752	     42.87832173
      1.59474130	     -0.06045585	     -0.00046054	     -0.20187505	     -0.06267628	      0.88297829	     -0.00075816	     -0.21735167	      0.00256475	     -0.00001350	     42.88114488
      1.59613941	     -0.06037760	     -0.00045585	     -0.20179705	     -0.06267268	      0.88297828	     -0.00076167	     -0.21733396	      0.00258464	     -0.00000155	     42.93841790
      1.59753752	     -0.06030025	     -0.00045215	     -0.20171993	     -0.06266905	      0.88297829	     -0.00076515	     -0.21731570	      0.00260366	      0.00000859	     43.18476889
      1.59893564	     -0.06022172	     -0.00044757	     -0.20164164	     -0.06266540	      0.88297831	     -0.00076861	     -0.21729696	      0.00262257	      0.00001757	     43.13740972
      1.60066629	     -0.06012456	     -0.00044329	     -0.20154474	     -0.06266084	      0.88297834	     -0.00077285	     -0.21727312	      0.00264528	      0.00002684	     43.02089596
      1.60194493	     -0.06005298	     -0.00043931	     -0.20147333	     -0.06265745	      0.88297838	     -0.00077596	     -0.21725509	      0.00266074	      0.00003212	     43.35123623
      1.60322357	     -0.05997984	     -0.00043653	     -0.20140036	     -0.06265404	      0.88297843	     -0.00077904	     -0.21723677	      0.00267619	      0.00003624	     43.41889911
      1.60484610	     -0.05989064	     -0.00043221	     -0.20131136	     -0.06264968	      0.88297849	     -0.00078292	     -0.21721313	      0.00269505	      0.00003934	     43.48972229
      1.60646863	     -0.05980125	     -0.00042885	     -0.20122215	     -0.06264529	      0.88297855	     -0.00078677	     -0.21718921	      0.00271328	      0.00004088	     43.45484644
      1.60809117	     -0.05971008	     -0.00042377	     -0.20113116	     -0.06264088	      0.88297862	     -0.00079057	     -0.21716497	      0.00273018	      0.00004026	     43.68439468
      1.60938086	     -0.05963762	     -0.00042181	     -0.20105881	     -0.06263735	      0.88297867	     -0.00079357	     -0.21714547	      0.00274305	      0.00003841	     43.91235858
      1.61067055	     -0.05956690	     -0.00041827	     -0.20098820	     -0.06263380	      0.88297872	     -0.00079654	     -0.21712580	      0.00275550	      0.00003518	     44.04201719
      1.61234696	     -0.05947565	     -0.00041511	     -0.20089707	     -0.06262917	      0.88297877	     -0.00080037	     -0.21710007	      0.00277100	      0.00002929	     44.21966682
      1.61369324	     -0.05940391	     -0.00041115	     -0.20082544	     -0.06262543	      0.88297881	     -0.00080341	     -0.21707927	      0.00278264	      0.00002295	     44.40035491
      1.61503953	     -0.05933041	     -0.00040837	     -0.20075203	     -0.06262168	      0.88297883	     -0.00080642	     -0.21705841	      0.00279394	      0.00001591	     44.49013528
      1.61638581	     -0.05925905	     -0.00040477	     -0.20068075	     -0.06261791	      0.88297885	     -0.00080940	     -0.21703746	      0.00280444	      0.00000752	     44.66958194
      1.61810958	     -0.05916967	     -0.00040094	     -0.20059145	     -0.06261306	      0.88297885	     -0.00081318	     -0.21701063	      0.00281689	     -0.00000523	     44.95135502
      1.61959017	     -0.05909056	     -0.00039622	     -0.20051241	     -0.06260888	      0.88297884	     -0.00081639	     -0.21698753	      0.00282698	     -0.00001582	     44.87068564
      1.62107075	     -0.05901329	     -0.00039290	     -0.20043519	     -0.06260469	      0.88297880	     -0.00081956	     -0.21696437	      0.00283562	     -0.00002831	     45.28358198
      1.62255134	     -0.05893891	     -0.00038736	     -0.20036087	     -0.06260049	      0.88297875	     -0.00082269	     -0.21694124	      0.00284360	     -0.00004196	     45.51413139
      1.62387470	     -0.05887287	     -0.00038462	     -0.20029484	     -0.06259672	      0.88297869	     -0.00082546	     -0.21692063	      0.00285000	     -0.00005490	     45.84092153
      1.62519807	     -0.05880879	     -0.00038005	     -0.20023078	     -0.06259295	      0.88297861	     -0.00082821	     -0.21690007	      0.00285595	     -0.00006841	     46.00000087
      1.62652143	     -0.05874493	     -0.00037663	     -0.20016693	     -0.06258916	      0.88297851	     -0.00083092	     -0.21687961	      0.00286122	     -0.00008251	     46.29684979
      1.62784480	     -0.05868348	     -0.00037257	     -0.20010548	     -0.06258537	      0.88297839	     -0.00083361	     -0.21685921	      0.00286611	     -0.00009694	     46.47830582
      1.62947265	     -0.05860971	     -0.00036825	     -0.20003168	     -0.06258070	      0.88297821	     -0.00083687	     -0.21683432	      0.00287147	     -0.00011517	     46.73845216
      1.63110050	     -0.05853691	     -0.00036283	     -0.19995887	     -0.06257602	      0.88297801	     -0.00084009	     -0.21680959	      0.00287620	     -0.00013350	     46.90052830
      1.63247235	     -0.05847489	     -0.00035986	     -0.19989681	     -0.06257208	      0.88297782	     -0.00084277	     -0.21678885	      0.00287907	     -0.00014917	     47.47544173
      1.63384420	     -0.05841625	     -0.00035539	     -0.19983813	     -0.06256813	      0.88297760	     -0.00084542	     -0.21676822	      0.00288194	     -0.00016484	     47.69028260
      1.63521605	     -0.05835923	     -0.00035239	     -0.19978105	     -0.06256417	      0.88297737	     -0.00084804	     -0.21674775	      0.00288396	     -0.00018091	     48.19105072
      1.63658790	     -0.05830358	     -0.00034835	     -0.19972534	     -0.06256021	      0.88297711	     -0.00085062	     -0.21672744	      0.00288619	     -0.00019623	     48.20629613
      1.63795975	     -0.05824753	     -0.00034540	     -0.19966920	     -0.06255625	      0.88297683	     -0.00085318	     -0.21670729	      0.00288713	     -0.00021171	     48.77286358
      1.63973085	     -0.05817838	     -0.00033996	     -0.19959996	     -0.06255114	      0.88297643	     -0.00085645	     -0.21668152	      0.00288807	     -0.00023150	     49.13259104
      1.64090544	     -0.05813328	     -0.00033841	     -0.19955477	     -0.06254775	      0.88297616	     -0.00085858	     -0.21666456	      0.00288813	     -0.00024383	     49.48109573
      1.64208003	     -0.05808872	     -0.00033539	     -0.19951012	     -0.06254435	      0.88297586	     -0.00086070	     -0.21664774	      0.00288805	     -0.00025595	     49.70394765
      1.64351406	     -0.05803645	     -0.00033240	     -0.19945773	     -0.06254021	      0.88297548	     -0.00086325	     -0.21662736	      0.00288704	     -0.00027089	     50.26616816
      1.64494810	     -0.05798536	     -0.00032904	     -0.19940653	     -0.06253607	      0.88297509	     -0.00086578	     -0.21660721	      0.00288633	     -0.00028452	     50.27868014
      1.64638213	     -0.05793291	     -0.00032635	     -0.19935394	     -0.06253194	      0.88297467	     -0.00086827	     -0.21658725	      0.00288418	     -0.00029769	     50.92751585
      1.64781617	     -0.05788487	     -0.00032305	     -0.19930575	     -0.06252780	      0.88297423	     -0.00087074	     -0.21656746	      0.00288155	     -0.00031069	     51.46653314
      1.64925020	     -0.05783592	     -0.00032052	     -0.19925665	     -0.06252367	      0.88297378	     -0.00087318	     -0.21654792	      0.00287920	     -0.00032178	     51.56775035
      1.65068424	     -0.05778793	     -0.00031739	     -0.19920851	     -0.06251954	      0.88297331	     -0.00087558	     -0.21652856	      0.00287545	     -0.00033281	     52.22067744
      1.65222877	     -0.05773928	     -0.00031515	     -0.19915968	     -0.06251511	      0.88297279	     -0.00087815	     -0.21650795	      0.00287173	     -0.00034327	     52.42562455
      1.65377331	     -0.05768853	     -0.00031137	     -0.19910875	     -0.06251067	      0.88297225	     -0.00088068	     -0.21648759	      0.00286675	     -0.00035271	     53.04602512
      1.65503593	     -0.05765042	     -0.00031035	     -0.19907046	     -0.06250706	      0.88297180	     -0.00088273	     -0.21647109	      0.00286242	     -0.00035981	     53.52071053
      1.65629855	     -0.05761163	     -0.00030778	     -0.19903152	     -0.06250345	      0.88297134	     -0.00088476	     -0.21645476	      0.00285811	     -0.00036566	     53.70208916
      1.65756117	     -0.05757401	     -0.00030630	     -0.19899373	     -0.06249984	      0.88297088	     -0.00088676	     -0.21643858	      0.00285292	     -0.00037113	     54.23198137
      1.65912827	     -0.05752921	     -0.00030400	     -0.19894872	     -0.06249538	      0.88297029	     -0.00088922	     -0.21641873	      0.00284674	     -0.00037624	     54.30954049
      1.66069538	     -0.05748231	     -0.00030296	     -0.19890158	     -0.06249092	      0.88296970	     -0.00089166	     -0.21639911	      0.00283903	     -0.00038014	     55.13037125
      1.66226248	     -0.05743833	     -0.00029983	     -0.19885739	     -0.06248648	      0.88296910	     -0.00089406	     -0.21637968	      0.00283127	     -0.00038298	     55.45550534
      1.66343947	     -0.05740683	     -0.00030014	     -0.19882568	     -0.06248315	      0.88296865	     -0.00089584	     -0.21636523	      0.00282511	     -0.00038387	     55.84943496
      1.66461646	     -0.05737515	     -0.00029873	     -0.19879384	     -0.06247983	      0.88296820	     -0.00089761	     -0.21635094	      0.00281892	     -0.00038416	     56.05941678
      1.66610637	     -0.05733726	     -0.00029794	     -0.19875570	     -0.06247563	      0.88296762	     -0.00089982	     -0.21633303	      0.00281039	     -0.00038408	     56.62217050
      1.66759628	     -0.05730045	     -0.00029656	     -0.19871868	     -0.06247145	      0.88296705	     -0.00090201	     -0.21631537	      0.00280253	     -0.00038221	     56.46128064
      1.66908619	     -0.05726131	     -0.00029674	     -0.19867928	     -0.06246728	      0.88296648	     -0.00090417	     -0.21629793	      0.00279326	     -0.00037954	     57.20053223
      1.67057610	     -0.05722630	     -0.00029544	     -0.19864404	     -0.06246313	      0.88296592	     -0.00090630	     -0.21628066	      0.00278409	     -0.00037611	     57.43525771
      1.67183932	     -0.05719597	     -0.00029659	     -0.19861348	     -0.06245962	      0.88296545	     -0.00090809	     -0.21626623	      0.00277635	     -0.00037197	     57.66249454
      1.67310254	     -0.05716666	     -0.00029617	     -0.19858397	     -0.06245611	      0.88296498	     -0.00090985	     -0.21625194	      0.00276806	     -0.00036755	     57.92734258
      1.67467412	     -0.05713147	     -0.00029722	     -0.19854850	     -0.06245177	      0.88296441	     -0.00091202	     -0.21623439	      0.00275782	     -0.00036087	     58.06429201
      1.67605922	     -0.05710113	     -0.00029687	     -0.19851793	     -0.06244796	      0.88296391	     -0.00091391	     -0.21621910	      0.00274786	     -0.00035458	     58.40487723
      1.67744432	     -0.05707103	     -0.00029843	     -0.19848757	     -0.06244416	      0.88296343	     -0.00091578	     -0.21620400	      0.00273800	     -0.00034723	     58.51183627
      1.67882942	     -0.05704120	     -0.00029845	     -0.19845750	     -0.06244038	      0.88296295	     -0.00091762	     -0.21618906	      0.00272739	     -0.00033952	     58.67004890
      1.68021452	     -0.05701348	     -0.00030039	     -0.19842951	     -0.06243660	      0.88296249	     -0.00091944	     -0.21617429	      0.00271629	     -0.00033130	     58.91067278
      1.68159962	     -0.05698570	     -0.00030070	     -0.19840148	     -0.06243285	      0.88296203	     -0.00092124	     -0.21615972	      0.00270480	     -0.00032252	     58.88427026
      1.68298472	     -0.05696004	     -0.00030294	     -0.19837553	     -0.06242911	      0.88296159	     -0.00092301	     -0.21614531	      0.00269249	     -0.00031341	     59.11241327
      1.68436982	     -0.05693351	     -0.00030346	     -0.19834874	     -0.06242539	      0.88296117	     -0.00092476	     -0.21613111	      0.00267981	     -0.00030378	     58.98707284
      1.68575492	     -0.05690786	     -0.00030595	     -0.19832280	     -0.06242169	      0.88296075	     -0.00092649	     -0.21611707	      0.00266634	     -0.00029351	     59.08905156
      1.68714002	     -0.05688371	     -0.00030673	     -0.19829837	     -0.06241801	      0.88296035	     -0.00092819	     -0.21610320	      0.00265195	     -0.00028326	     59.14586109
      1.68852512	     -0.05686007	     -0.00030944	     -0.19827442	     -0.06241434	      0.88295997	     -0.00092987	     -0.21608954	      0.00263711	     -0.00027243	     59.11963790
      1.68991022	     -0.05683606	     -0.00031025	     -0.19825013	     -0.06241070	      0.88295960	     -0.00093153	     -0.21607605	      0.00262139	     -0.00026117	     59.00707860
      1.69129532	     -0.05681452	     -0.00031312	     -0.19822826	     -0.06240708	      0.88295925	     -0.00093317	     -0.21606273	      0.00260442	     -0.00025009	     59.25666565
      1.69268042	     -0.05679217	     -0.00031406	     -0.19820562	     -0.06240349	      0.88295891	     -0.00093478	     -0.21604963	      0.00258753	     -0.00023772	     58.67547720
      1.69406552	     -0.05676932	     -0.00031720	     -0.19818243	     -0.06239992	      0.88295859	     -0.00093637	     -0.21603674	      0.00256865	     -0.00022535	     59.00561813
      1.69545062	     -0.05674981	     -0.00031825	     -0.19816260	     -0.06239637	      0.88295828	     -0.00093794	     -0.21602406	      0.00254930	     -0.00021274	     58.75142337
      1.69683572	     -0.05672970	     -0.00032163	     -0.19814213	     -0.06239285	      0.88295800	     -0.00093948	     -0.21601164	      0.00252919	     -0.00019929	     58.59000046
      1.69822082	     -0.05670872	     -0.00032278	     -0.19812082	     -0.06238937	      0.88295773	     -0.00094101	     -0.21599941	      0.00250771	     -0.00018582	     58.49989217
      1.69960592	     -0.05669122	     -0.00032632	     -0.19810293	     -0.06238591	      0.88295748	     -0.00094251	     -0.21598737	      0.00248556	     -0.00017180	     58.37707727
      1.70099103	     -0.05667199	     -0.00032752	     -0.19808336	     -0.06238248	      0.88295726	     -0.00094399	     -0.21597557	      0.00246259	     -0.00015731	     57.99475869
      1.70237613	     -0.05665321	     -0.00033120	     -0.19806417	     -0.06237909	      0.88295705	     -0.00094546	     -0.21596396	      0.00243822	     -0.00014280	     58.12151770
      1.70376123	     -0.05663693	     -0.00033231	     -0.19804754	     -0.06237573	      0.88295686	     -0.00094689	     -0.21595253	      0.00241329	     -0.00012808	     57.71826260
      1.70514633	     -0.05661988	     -0.00033618	     -0.19803007	     -0.06237240	      0.88295669	     -0.00094832	     -0.21594134	      0.00238719	     -0.00011318	     57.66858099
      1.70653143	     -0.05660311	     -0.00033721	     -0.19801293	     -0.06236911	      0.88295655	     -0.00094971	     -0.21593033	      0.00236050	     -0.00009771	     57.14852473
      1.70791653	     -0.05658837	     -0.00034132	     -0.19799775	     -0.06236586	      0.88295642	     -0.00095110	     -0.21591952	      0.00233210	     -0.00008272	     57.36369326
      1.70930163	     -0.05657358	     -0.00034236	     -0.19798257	     -0.06236265	      0.88295632	     -0.00095246	     -0.21590895	      0.00230364	     -0.00006714	     56.67358264
      1.71068673	     -0.05655831	     -0.00034670	     -0.19796685	     -0.06235948	      0.88295624	     -0.00095380	     -0.21589857	      0.00227345	     -0.00005167	     56.80997408
      1.71207183	     -0.05654564	     -0.00034771	     -0.19795376	     -0.06235636	      0.88295617	     -0.00095512	     -0.21588839	      0.00224262	     -0.00003639	     56.36179712
      1.71330348	     -0.05653319	     -0.00035168	     -0.19794090	     -0.06235361	      0.88295614	     -0.00095629	     -0.21587954	      0.00221454	     -0.00002225	     56.14861863
      1.71453513	     -0.05652203	     -0.00035375	     -0.19792934	     -0.06235090	      0.88295612	     -0.00095744	     -0.21587087	      0.00218538	     -0.00000857	     55.94473960
      1.71606938	     -0.05650976	     -0.00035780	     -0.19791655	     -0.06234758	      0.88295612	     -0.00095885	     -0.21586035	      0.00214846	      0.00000876	     55.50608691
      1.71760362	     -0.05649828	     -0.00036018	     -0.19790455	     -0.06234431	      0.88295615	     -0.00096024	     -0.21585011	      0.00210970	      0.00002546	     55.42543200
      1.71887288	     -0.05648746	     -0.00036433	     -0.19789328	     -0.06234165	      0.88295619	     -0.00096138	     -0.21584187	      0.00207738	      0.00003970	     55.11553732
      1.72014213	     -0.05647920	     -0.00036666	     -0.19788458	     -0.06233904	      0.88295625	     -0.00096251	     -0.21583380	      0.00204417	      0.00005334	     54.80955853
      1.72141139	     -0.05647115	     -0.00037018	     -0.19787606	     -0.06233646	      0.88295632	     -0.00096362	     -0.21582596	      0.00201024	      0.00006673	     54.59485737
      1.72298342	     -0.05646438	     -0.00037356	     -0.19786873	     -0.06233334	      0.88295644	     -0.00096498	     -0.21581651	      0.00196738	      0.00008278	     54.15782536
      1.72455545	     -0.05645466	     -0.00037865	     -0.19785841	     -0.06233028	      0.88295658	     -0.00096633	     -0.21580742	      0.00192357	      0.00009910	     53.83011298
      1.72579716	     -0.05644879	     -0.00038067	     -0.19785209	     -0.06232791	      0.88295671	     -0.00096738	     -0.21580042	      0.00188794	      0.00011115	     53.65023835
      1.72703887	     -0.05644363	     -0.00038434	     -0.19784645	     -0.06232559	      0.88295686	     -0.00096842	     -0.21579362	      0.00185201	      0.00012294	     53.42718089
      1.72828059	     -0.05643957	     -0.00038722	     -0.19784192	     -0.06232331	      0.88295702	     -0.00096945	     -0.21578702	      0.00181555	      0.00013441	     53.13038945
      1.72992146	     -0.05643480	     -0.00039180	     -0.19783651	     -0.06232037	      0.88295725	     -0.00097080	     -0.21577861	      0.00176636	      0.00014866	     52.89654159
      1.73156234	     -0.05643047	     -0.00039499	     -0.19783156	     -0.06231752	      0.88295751	     -0.00097213	     -0.21577053	      0.00171686	      0.00016332	     52.16451630
      1.73266074	     -0.05642894	     -0.00039880	     -0.19782957	     -0.06231565	      0.88295769	     -0.00097302	     -0.21576530	      0.00168251	      0.00017196	     52.27952058
      1.73375915	     -0.05642805	     -0.00040148	     -0.19782825	     -0.06231382	      0.88295789	     -0.00097390	     -0.21576026	      0.00164840	      0.00018077	     51.92970065
      1.73524141	     -0.05642961	     -0.00040548	     -0.19782922	     -0.06231141	      0.88295816	     -0.00097507	     -0.21575373	      0.00160136	      0.00019153	     51.72827248
      1.73672368	     -0.05643590	     -0.00040933	     -0.19783491	     -0.06230907	      0.88295845	     -0.00097624	     -0.21574765	      0.00155456	      0.00020206	     50.93201790
      1.73820594	     -0.05644329	     -0.00041386	     -0.19784168	     -0.06230680	      0.88295876	     -0.00097740	     -0.21574207	      0.00150612	      0.00021129	     50.89078063
      1.73968820	     -0.05645943	     -0.00041789	     -0.19785721	     -0.06230461	      0.88295908	     -0.00097855	     -0.21573708	      0.00145752	      0.00021882	     50.53115703
      1.74117047	     -0.05647929	     -0.00042346	     -0.19787644	     -0.06230248	      0.88295941	     -0.00097969	     -0.21573286	      0.00140879	      0.00022465	     50.26702738
      1.74244118	     -0.05649965	     -0.00042697	     -0.19789627	     -0.06230072	      0.88295970	     -0.00098067	     -0.21572985	      0.00136678	      0.00022816	     49.84297232
      1.74371188	     -0.05652341	     -0.00043200	     -0.19791947	     -0.06229901	      0.88295999	     -0.00098164	     -0.21572742	      0.00132429	      0.00022959	     49.81580275
      1.74498259	     -0.05655036	     -0.00043641	     -0.19794588	     -0.06229735	      0.88296028	     -0.00098261	     -0.21572562	      0.00128226	      0.00022983	     49.34444681
      1.74625330	     -0.05658003	     -0.00044150	     -0.19797499	     -0.06229575	      0.88296057	     -0.00098357	     -0.21572446	      0.00123946	      0.00022779	     49.31263839
      1.74785509	     -0.05662364	     -0.00044756	     -0.19801790	     -0.06229381	      0.88296093	     -0.00098478	     -0.21572395	      0.00118595	      0.00022295	     48.68709135
      1.74945688	     -0.05666758	     -0.00045502	     -0.19806112	     -0.06229195	      0.88296128	     -0.00098599	     -0.21572454	      0.00113073	      0.00021487	     49.00996764
      1.75068211	     -0.05670869	     -0.00045937	     -0.19810169	     -0.06229060	      0.88296154	     -0.00098691	     -0.21572570	      0.00108851	      0.00020626	     48.64954945
      1.75190735	     -0.05675018	     -0.00046503	     -0.19814261	     -0.06228929	      0.88296179	     -0.00098783	     -0.21572757	      0.00104599	      0.00019611	     48.54605212
      1.75313258	     -0.05679516	     -0.00047017	     -0.19818704	     -0.06228803	      0.88296202	     -0.00098875	     -0.21573011	      0.00100281	      0.00018361	     48.51491323
      1.75476656	     -0.05686025	     -0.00047753	     -0.19825138	     -0.06228644	      0.88296230	     -0.00098998	     -0.21573460	      0.00094549	      0.00016438	     48.16529817
      1.75640054	     -0.05692597	     -0.00048421	     -0.19831636	     -0.06228494	      0.88296255	     -0.00099120	     -0.21574035	      0.00088704	      0.00014185	     48.26505687
      1.75803452	     -0.05700250	     -0.00049298	     -0.19839211	     -0.06228354	      0.88296277	     -0.00099243	     -0.21574727	      0.00082864	      0.00011566	     48.59765744
      1.75920871	     -0.05705335	     -0.00049645	     -0.19844247	     -0.06228259	      0.88296289	     -0.00099331	     -0.21575310	      0.00078742	      0.00009602	     48.19334874
      1.76038290	     -0.05710921	     -0.00050192	     -0.19849778	     -0.06228169	      0.88296299	     -0.00099419	     -0.21575949	      0.00074621	      0.00007453	     48.24617443
      1.76188869	     -0.05718615	     -0.00050799	     -0.19857406	     -0.06228061	      0.88296308	     -0.00099532	     -0.21576862	      0.00069401	      0.00004472	     48.28951301
      1.76339448	     -0.05726667	     -0.00051458	     -0.19865394	     -0.06227960	      0.88296312	     -0.00099645	     -0.21577885	      0.00064354	      0.00001379	     48.04467382
      1.76490027	     -0.05734634	     -0.00051968	     -0.19873299	     -0.06227867	      0.88296312	     -0.00099758	     -0.21579010	      0.00059360	     -0.00001882	     48.17970266
      1.76640606	     -0.05743211	     -0.00052659	     -0.19881814	     -0.06227781	      0.88296307	     -0.00099872	     -0.21580229	      0.00054605	     -0.00005153	     48.04056168
      1.76769745	     -0.05750700	     -0.00053030	     -0.19889255	     -0.06227713	      0.88296298	     -0.00099970	     -0.21581354	      0.00050629	     -0.00008081	     48.06301952
      1.76898884	     -0.05758443	     -0.00053574	     -0.19896949	     -0.06227650	      0.88296286	     -0.00100068	     -0.21582550	      0.00046877	     -0.00010960	     47.85579031
      1.77028023	     -0.05766152	     -0.00054000	     -0.19904613	     -0.06227592	      0.88296270	     -0.00100167	     -0.21583813	      0.00043241	     -0.00013879	     47.88077274
      1.77215147	     -0.05777668	     -0.00054737	     -0.19916065	     -0.06227516	      0.88296240	     -0.00100310	     -0.21585749	      0.00038345	     -0.00018026	     47.59186493
      1.77344442	     -0.05785271	     -0.00055036	     -0.19923629	     -0.06227469	      0.88296215	     -0.00100409	     -0.21587152	      0.00035105	     -0.00020856	     47.67286681
      1.77473736	     -0.05793199	     -0.00055522	     -0.19931518	     -0.06227425	      0.88296186	     -0.00100509	     -0.21588602	      0.00032101	     -0.00023570	     47.48598072
      1.77603031	     -0.05801049	     -0.00055896	     -0.19939331	     -0.06227386	      0.88296154	     -0.00100610	     -0.21590097	      0.00029226	     -0.00026234	     47.46643588
      1.77761551	     -0.05810921	     -0.00056431	     -0.19949161	     -0.06227342	      0.88296110	     -0.00100734	     -0.21591990	      0.00026007	     -0.00029303	     47.01837338
      1.77920071	     -0.05820333	     -0.00056820	     -0.19958535	     -0.06227303	      0.88296061	     -0.00100858	     -0.21593941	      0.00022948	     -0.00032200	     47.05009401
      1.78062243	     -0.05829132	     -0.00057342	     -0.19967299	     -0.06227272	      0.88296014	     -0.00100971	     -0.21595731	      0.00020453	     -0.00034619	     46.87837702
      1.78204414	     -0.05837527	     -0.00057637	     -0.19975666	     -0.06227245	      0.88295963	     -0.00101084	     -0.21597559	      0.00018137	     -0.00036878	     46.74068261
      1.78346586	     -0.05846409	     -0.00058170	     -0.19984517	     -0.06227221	      0.88295909	     -0.00101198	     -0.21599423	      0.00016028	     -0.00038956	     46.58384032
      1.78488757	     -0.05854944	     -0.00058449	     -0.19993028	     -0.06227199	      0.88295852	     -0.00101313	     -0.21601326	      0.00014108	     -0.00040857	     46.32679398
      1.78630929	     -0.05863802	     -0.00058963	     -0.20001859	     -0.06227180	      0.88295793	     -0.00101428	     -0.21603259	      0.00012383	     -0.00042536	     46.11705307
      1.78773100	     -0.05872254	     -0.00059192	     -0.20010292	     -0.06227164	      0.88295731	     -0.00101545	     -0.21605224	      0.00010837	     -0.00044029	     45.84471570
      1.78915272	     -0.05880890	     -0.00059616	     -0.20018907	     -0.06227149	      0.88295668	     -0.00101662	     -0.21607208	      0.00009454	     -0.00045321	     45.73797609
      1.79057443	     -0.05889049	     -0.00059739	     -0.20027052	     -0.06227137	      0.88295603	     -0.00101781	     -0.21609212	      0.00008256	     -0.00046406	     45.41561960
      1.79199615	     -0.05897330	     -0.00060093	     -0.20035317	     -0.06227126	      0.88295536	     -0.00101900	     -0.21611219	      0.00007224	     -0.00047255	     45.21018619
      1.79341787	     -0.05905062	     -0.00060179	     -0.20043039	     -0.06227116	      0.88295468	     -0.00102020	     -0.21613233	      0.00006367	     -0.00047875	     44.81303472
      1.79483958	     -0.05912826	     -0.00060511	     -0.20050790	     -0.06227108	      0.88295400	     -0.00102142	     -0.21615242	      0.00005632	     -0.00048301	     44.75037860
      1.79626130	     -0.05920572	     -0.00060610	     -0.20058529	     -0.06227100	      0.88295331	     -0.00102264	     -0.21617250	      0.00005070	     -0.00048531	     44.41056412
      1.79768301	     -0.05928090	     -0.00060940	     -0.20066037	     -0.06227093	      0.88295262	     -0.00102388	     -0.21619257	      0.00004655	     -0.00048537	     44.19495466
      1.79910473	     -0.05935386	     -0.00061050	     -0.20073329	     -0.06227087	      0.88295193	     -0.00102512	     -0.21621259	      0.00004403	     -0.00048324	     43.77658905
      1.80052644	     -0.05942581	     -0.00061414	     -0.20080517	     -0.06227081	      0.88295125	     -0.00102638	     -0.21623259	      0.00004258	     -0.00047941	     43.65718109
      1.80194816	     -0.05949821	     -0.00061577	     -0.20087753	     -0.06227075	      0.88295057	     -0.00102765	     -0.21625258	      0.00004265	     -0.00047384	     43.29825349
      1.80336988	     -0.05956856	     -0.00061913	     -0.20094785	     -0.06227069	      0.88294990	     -0.00102894	     -0.21627258	      0.00004405	     -0.00046654	     43.07487045
      1.80479159	     -0.05963634	     -0.00062060	     -0.20101562	     -0.06227062	      0.88294924	     -0.00103023	     -0.21629251	      0.00004702	     -0.00045732	     42.65358539
      1.80621331	     -0.05970393	     -0.00062347	     -0.20108321	     -0.06227055	      0.88294860	     -0.00103153	     -0.21631231	      0.00005076	     -0.00044731	     42.64090651
      1.80763502	     -0.05976894	     -0.00062471	     -0.20114825	     -0.06227048	      0.88294797	     -0.00103285	     -0.21633199	      0.00005656	     -0.00043555	     42.08663280
      1.80905674	     -0.05983108	     -0.00062717	     -0.20121041	     -0.06227039	      0.88294736	     -0.00103418	     -0.21635149	      0.00006283	     -0.00042319	     42.08648936
      1.81047845	     -0.05989458	     -0.00062824	     -0.20127396	     -0.06227030	      0.88294677	     -0.00103552	     -0.21637077	      0.00007093	     -0.00040975	     41.64594428
      1.81190017	     -0.05995290	     -0.00063036	     -0.20133234	     -0.06227019	      0.88294620	     -0.00103688	     -0.21638985	      0.00008005	     -0.00039536	     41.45023646
      1.81332188	     -0.06000965	     -0.00063119	     -0.20138917	     -0.06227007	      0.88294565	     -0.00103824	     -0.21640865	      0.00009011	     -0.00038089	     41.27326105
      1.81504237	     -0.06007840	     -0.00063357	     -0.20145802	     -0.06226990	      0.88294501	     -0.00103991	     -0.21643101	      0.00010452	     -0.00036249	     40.73628855
      1.81631657	     -0.06012486	     -0.00063363	     -0.20150457	     -0.06226976	      0.88294455	     -0.00104116	     -0.21644730	      0.00011547	     -0.00034854	     40.67401827
      1.81759077	     -0.06017174	     -0.00063500	     -0.20155155	     -0.06226961	      0.88294412	     -0.00104242	     -0.21646334	      0.00012746	     -0.00033498	     40.58954842
      1.81924619	     -0.06023043	     -0.00063564	     -0.20161039	     -0.06226938	      0.88294358	     -0.00104407	     -0.21648379	      0.00014487	     -0.00031719	     40.11719338
      1.82069749	     -0.06028041	     -0.00063743	     -0.20166048	     -0.06226916	      0.88294313	     -0.00104554	     -0.21650133	      0.00016036	     -0.00030237	     40.28024438
      1.82214879	     -0.06032463	     -0.00063760	     -0.20170487	     -0.06226892	      0.88294270	     -0.00104701	     -0.21651849	      0.00017766	     -0.00028724	     39.85680652
      1.82360009	     -0.06036926	     -0.00063931	     -0.20174964	     -0.06226864	      0.88294229	     -0.00104850	     -0.21653517	      0.00019545	     -0.00027286	     39.79795048
      1.82505139	     -0.06040647	     -0.00063934	     -0.20178703	     -0.06226835	      0.88294191	     -0.00105001	     -0.21655138	      0.00021444	     -0.00025835	     39.47401009
      1.82650269	     -0.06044252	     -0.00064101	     -0.20182323	     -0.06226802	      0.88294154	     -0.00105152	     -0.21656698	      0.00023358	     -0.00024487	     39.57830843
      1.82795399	     -0.06047411	     -0.00064091	     -0.20185503	     -0.06226767	      0.88294120	     -0.00105305	     -0.21658200	      0.00025427	     -0.00023080	     39.08563107
      1.82940529	     -0.06050237	     -0.00064272	     -0.20188346	     -0.06226728	      0.88294087	     -0.00105460	     -0.21659638	      0.00027443	     -0.00021759	     39.27958876
      1.83085659	     -0.06052961	     -0.00064265	     -0.20191091	     -0.06226687	      0.88294057	     -0.00105615	     -0.21661014	      0.00029613	     -0.00020391	     38.79532104
      1.83230789	     -0.06055354	     -0.00064440	     -0.20193502	     -0.06226643	      0.88294028	     -0.00105772	     -0.21662326	      0.00031718	     -0.00019093	     39.01098544
      1.83375919	     -0.06057347	     -0.00064402	     -0.20195518	     -0.06226595	      0.88294001	     -0.00105931	     -0.21663575	      0.00033937	     -0.00017778	     38.69752792
      1.83521050	     -0.06059183	     -0.00064555	     -0.20197374	     -0.06226544	      0.88293977	     -0.00106091	     -0.21664756	      0.00036159	     -0.00016491	     38.68731676
      1.83666180	     -0.06060753	     -0.00064496	     -0.20198968	     -0.06226490	      0.88293954	     -0.00106252	     -0.21665876	      0.00038440	     -0.00015229	     38.46852394
      1.83811310	     -0.06061957	     -0.00064615	     -0.20200194	     -0.06226433	      0.88293932	     -0.00106415	     -0.21666928	      0.00040715	     -0.00014006	     38.56462999
      1.83956440	     -0.06063179	     -0.00064545	     -0.20201441	     -0.06226372	      0.88293913	     -0.00106579	     -0.21667911	      0.00043041	     -0.00012823	     38.46122420
      1.84101570	     -0.06063800	     -0.00064694	     -0.20202085	     -0.06226308	      0.88293895	     -0.00106744	     -0.21668831	      0.00045392	     -0.00011626	     38.43266038
      1.84246700	     -0.06064462	     -0.00064658	     -0.20202772	     -0.06226240	      0.88293879	     -0.00106911	     -0.21669679	      0.00047779	     -0.00010446	     38.28104119
      1.84391830	     -0.06064661	     -0.00064791	     -0.20202996	     -0.06226169	      0.88293865	     -0.00107080	     -0.21670464	      0.00050174	     -0.00009281	     38.28024289
      1.84536960	     -0.06064580	     -0.00064751	     -0.20202941	     -0.06226094	      0.88293852	     -0.00107249	     -0.21671177	      0.00052598	     -0.00008129	     38.19194655
      1.84682090	     -0.06064378	     -0.00064871	     -0.20202763	     -0.06226016	      0.88293841	     -0.00107420	     -0.21671819	      0.00054982	     -0.00007066	     38.46087535
      1.84827220	     -0.06063693	     -0.00064856	     -0.20202106	     -0.06225935	      0.88293832	     -0.00107593	     -0.21672391	      0.00057496	     -0.00005872	     38.03507491
      1.84972350	     -0.06062713	     -0.00064986	     -0.20201151	     -0.06225849	      0.88293824	     -0.00107767	     -0.21672888	      0.00059883	     -0.00004810	     38.40889010
      1.85117480	     -0.06061638	     -0.00064963	     -0.20200105	     -0.06225761	      0.88293818	     -0.00107943	     -0.21673313	      0.00062412	     -0.00003655	     37.96553063
      1.85262610	     -0.06059896	     -0.00065093	     -0.20198388	     -0.06225668	      0.88293813	     -0.00108120	     -0.21673664	      0.00064819	     -0.00002539	     38.25383638
      1.85407741	     -0.06058196	     -0.00065067	     -0.20196717	     -0.06225573	      0.88293811	     -0.00108298	     -0.21673936	      0.00067246	     -0.00001468	     38.31887413
      1.85552871	     -0.06056020	     -0.00065195	     -0.20194567	     -0.06225473	      0.88293809	     -0.00108478	     -0.21674136	      0.00069722	     -0.00000287	     38.09253668
      1.85698001	     -0.06053365	     -0.00065168	     -0.20191942	     -0.06225370	      0.88293810	     -0.00108659	     -0.21674257	      0.00072102	      0.00000847	     38.26013535
      1.85843131	     -0.06050749	     -0.00065292	     -0.20189352	     -0.06225264	      0.88293812	     -0.00108841	     -0.21674296	      0.00074485	      0.00001991	     38.29376295
      1.85988261	     -0.06047413	     -0.00065261	     -0.20186045	     -0.06225154	      0.88293816	     -0.00109025	     -0.21674260	      0.00076858	      0.00003225	     38.16310348
      1.86133391	     -0.06044022	     -0.00065381	     -0.20182680	     -0.06225041	      0.88293821	     -0.00109211	     -0.21674141	      0.00079112	      0.00004382	     38.51076103
      1.86278521	     -0.06040309	     -0.00065336	     -0.20178996	     -0.06224924	      0.88293828	     -0.00109397	     -0.21673946	      0.00081450	      0.00005682	     38.12161993
      1.86423651	     -0.06036062	     -0.00065450	     -0.20174775	     -0.06224805	      0.88293838	     -0.00109585	     -0.21673670	      0.00083615	      0.00006941	     38.47827637
      1.86568781	     -0.06031847	     -0.00065389	     -0.20170589	     -0.06224682	      0.88293849	     -0.00109775	     -0.21673311	      0.00085785	      0.00008220	     38.44339028
      1.86713911	     -0.06027029	     -0.00065476	     -0.20165796	     -0.06224556	      0.88293861	     -0.00109965	     -0.21672875	      0.00087888	      0.00009548	     38.47482054
      1.86859041	     -0.06021900	     -0.00065380	     -0.20160696	     -0.06224427	      0.88293876	     -0.00110157	     -0.21672354	      0.00089939	      0.00010925	     38.38617361
      1.87004171	     -0.06016623	     -0.00065445	     -0.20155444	     -0.06224295	      0.88293893	     -0.00110349	     -0.21671747	      0.00091845	      0.00012270	     38.71386034
      1.87149301	     -0.06010866	     -0.00065314	     -0.20149714	     -0.06224160	      0.88293912	     -0.00110543	     -0.21671063	      0.00093742	      0.00013683	     38.59198919
      1.87294431	     -0.06005234	     -0.00065365	     -0.20144106	     -0.06224023	      0.88293933	     -0.00110738	     -0.21670297	      0.00095509	      0.00015042	     38.76635947
      1.87439562	     -0.05999185	     -0.00065212	     -0.20138083	     -0.06223883	      0.88293956	     -0.00110934	     -0.21669462	      0.00097240	      0.00016451	     38.64457032
      1.87584692	     -0.05993162	     -0.00065267	     -0.20132082	     -0.06223741	      0.88293980	     -0.00111131	     -0.21668556	      0.00098797	      0.00017733	     39.06049432
      1.87712106	     -0.05987790	     -0.00065131	     -0.20126732	     -0.06223614	      0.88294004	     -0.00111305	     -0.21667709	      0.00100193	      0.00018899	     38.84184447
      1.87839521	     -0.05982322	     -0.00065113	     -0.20121283	     -0.06223485	      0.88294029	     -0.00111479	     -0.21666816	      0.00101446	      0.00019958	     39.08977618
      1.88010140	     -0.05975079	     -0.00064991	     -0.20114066	     -0.06223311	      0.88294064	     -0.00111714	     -0.21665555	      0.00103093	      0.00021319	     38.99176104
      1.88140472	     -0.05969346	     -0.00064976	     -0.20108350	     -0.06223176	      0.88294092	     -0.00111894	     -0.21664543	      0.00104194	      0.00022230	     39.37657958
      1.88270804	     -0.05963717	     -0.00064881	     -0.20102739	     -0.06223039	      0.88294122	     -0.00112075	     -0.21663493	      0.00105309	      0.00023121	     39.30102642
      1.88401136	     -0.05958044	     -0.00064826	     -0.20097082	     -0.06222901	      0.88294152	     -0.00112256	     -0.21662408	      0.00106294	      0.00023868	     39.58339317
      1.88566293	     -0.05951006	     -0.00064709	     -0.20090066	     -0.06222725	      0.88294192	     -0.00112487	     -0.21660989	      0.00107527	      0.00024716	     39.44055715
      1.88711303	     -0.05944248	     -0.00064634	     -0.20083323	     -0.06222568	      0.88294229	     -0.00112690	     -0.21659702	      0.00108395	      0.00025284	     39.96966645
      1.88856312	     -0.05937856	     -0.00064501	     -0.20076948	     -0.06222410	      0.88294266	     -0.00112893	     -0.21658372	      0.00109257	      0.00025784	     39.94175569
      1.89001321	     -0.05931417	     -0.00064431	     -0.20070522	     -0.06222251	      0.88294303	     -0.00113098	     -0.21657011	      0.00109916	      0.00026007	     40.52400564
      1.89146330	     -0.05925182	     -0.00064279	     -0.20064302	     -0.06222092	      0.88294341	     -0.00113302	     -0.21655624	      0.00110609	      0.00026202	     40.29981472
      1.89291340	     -0.05918568	     -0.00064197	     -0.20057698	     -0.06221931	      0.88294379	     -0.00113508	     -0.21654212	      0.00111062	      0.00026118	     40.95217459
      1.89436349	     -0.05912570	     -0.00064014	     -0.20051712	     -0.06221769	      0.88294417	     -0.00113713	     -0.21652774	      0.00111516	      0.00025934	     40.97521847
      1.89581358	     -0.05906115	     -0.00063922	     -0.20045267	     -0.06221607	      0.88294454	     -0.00113919	     -0.21651323	      0.00111835	      0.00025537	     41.40592018
      1.89726368	     -0.05900102	     -0.00063704	     -0.20039265	     -0.06221445	      0.88294491	     -0.00114125	     -0.21649853	      0.00112135	      0.00025042	     41.44652788
      1.89854234	     -0.05894715	     -0.00063611	     -0.20033885	     -0.06221302	      0.88294523	     -0.00114307	     -0.21648550	      0.00112292	      0.00024393	     41.92859521
      1.89982100	     -0.05889580	     -0.00063435	     -0.20028758	     -0.06221158	      0.88294553	     -0.00114490	     -0.21647241	      0.00112486	      0.00023686	     41.98035744
      1.90109966	     -0.05884469	     -0.00063291	     -0.20023655	     -0.06221014	      0.88294583	     -0.00114672	     -0.21645928	      0.00112611	      0.00022819	     42.36027716
      1.90275926	     -0.05878182	     -0.00063052	     -0.20017378	     -0.06220827	      0.88294620	     -0.00114908	     -0.21644223	      0.00112847	      0.00021587	     42.34412607
      1.90422836	     -0.05872233	     -0.00062872	     -0.20011436	     -0.06220661	      0.88294651	     -0.00115118	     -0.21642712	      0.00112954	      0.00020324	     42.99871363
      1.90569747	     -0.05866769	     -0.00062619	     -0.20005981	     -0.06220495	      0.88294680	     -0.00115327	     -0.21641195	      0.00113176	      0.00019022	     42.99754132
      1.90716657	     -0.05861188	     -0.00062450	     -0.20000408	     -0.06220329	      0.88294707	     -0.00115537	     -0.21639680	      0.00113314	      0.00017506	     43.69429392
      1.90847287	     -0.05856551	     -0.00062200	     -0.19995780	     -0.06220180	      0.88294729	     -0.00115723	     -0.21638333	      0.00113575	      0.00016174	     43.55698186
      1.90977917	     -0.05851730	     -0.00062017	     -0.19990966	     -0.06220032	      0.88294749	     -0.00115909	     -0.21636988	      0.00113766	      0.00014695	     44.02435895
      1.91108548	     -0.05847162	     -0.00061781	     -0.19986407	     -0.06219883	      0.88294767	     -0.00116094	     -0.21635643	      0.00114040	      0.00013197	     44.09683442
      1.91239178	     -0.05842568	     -0.00061571	     -0.19981820	     -0.06219734	      0.88294783	     -0.00116280	     -0.21634301	      0.00114294	      0.00011623	     44.43428294
      1.91423583	     -0.05836482	     -0.00061226	     -0.19975747	     -0.06219523	      0.88294803	     -0.00116541	     -0.21632411	      0.00114780	      0.00009382	     44.29439610
      1.91560089	     -0.05831473	     -0.00061026	     -0.19970746	     -0.06219366	      0.88294814	     -0.00116734	     -0.21631015	      0.00115051	      0.00007674	     44.94752115
      1.91696595	     -0.05827029	     -0.00060743	     -0.19966311	     -0.06219209	      0.88294824	     -0.00116926	     -0.21629615	      0.00115428	      0.00005975	     44.97412211
      1.91833100	     -0.05822437	     -0.00060529	     -0.19961726	     -0.06219051	      0.88294831	     -0.00117118	     -0.21628220	      0.00115784	      0.00004257	     45.30599036
      1.92004655	     -0.05817163	     -0.00060152	     -0.19956463	     -0.06218852	      0.88294836	     -0.00117358	     -0.21626467	      0.00116246	      0.00002052	     45.58530148
      1.92133276	     -0.05812721	     -0.00059984	     -0.19952029	     -0.06218702	      0.88294838	     -0.00117538	     -0.21625159	      0.00116644	      0.00000511	     45.61622715
      1.92261898	     -0.05808689	     -0.00059704	     -0.19948004	     -0.06218552	      0.88294837	     -0.00117717	     -0.21623847	      0.00116997	     -0.00001087	     45.81547386
      1.92424814	     -0.05803598	     -0.00059458	     -0.19942921	     -0.06218361	      0.88294834	     -0.00117943	     -0.21622191	      0.00117465	     -0.00003058	     45.99349898
      1.92553648	     -0.05799763	     -0.00059159	     -0.19939093	     -0.06218209	      0.88294829	     -0.00118120	     -0.21620884	      0.00117791	     -0.00004626	     46.19173909
      1.92682483	     -0.05795844	     -0.00058958	     -0.19935180	     -0.06218057	      0.88294822	     -0.00118297	     -0.21619581	      0.00118161	     -0.00006091	     46.16809344
      1.92811317	     -0.05791982	     -0.00058701	     -0.19931324	     -0.06217905	      0.88294813	     -0.00118474	     -0.21618279	      0.00118467	     -0.00007560	     46.41359780
      1.93015940	     -0.05786208	     -0.00058404	     -0.19925557	     -0.06217662	      0.88294795	     -0.00118752	     -0.21616223	      0.00119004	     -0.00009775	     46.31677896
      1.93141334	     -0.05782452	     -0.00058069	     -0.19921807	     -0.06217513	      0.88294782	     -0.00118922	     -0.21614967	      0.00119236	     -0.00011092	     46.68187912
      1.93266728	     -0.05778969	     -0.00057889	     -0.19918327	     -0.06217363	      0.88294768	     -0.00119090	     -0.21613715	      0.00119509	     -0.00012348	     46.78627369
      1.93435119	     -0.05774457	     -0.00057535	     -0.19913821	     -0.06217161	      0.88294746	     -0.00119316	     -0.21612040	      0.00119821	     -0.00014017	     47.06072669
      1.93577489	     -0.05770573	     -0.00057392	     -0.19909939	     -0.06216991	      0.88294725	     -0.00119505	     -0.21610634	      0.00120153	     -0.00015240	     46.87568955
      1.93719860	     -0.05766728	     -0.00057036	     -0.19906098	     -0.06216819	      0.88294702	     -0.00119693	     -0.21609232	      0.00120375	     -0.00016503	     47.18947418
      1.93862230	     -0.05763133	     -0.00056916	     -0.19902504	     -0.06216648	      0.88294678	     -0.00119879	     -0.21607840	      0.00120680	     -0.00017619	     46.99460913
      1.94004601	     -0.05759219	     -0.00056536	     -0.19898593	     -0.06216476	      0.88294652	     -0.00120065	     -0.21606456	      0.00120897	     -0.00018683	     47.21346000
      1.94131410	     -0.05756141	     -0.00056427	     -0.19895514	     -0.06216322	      0.88294628	     -0.00120229	     -0.21605227	      0.00121073	     -0.00019611	     47.42271167
      1.94258218	     -0.05752904	     -0.00056149	     -0.19892279	     -0.06216169	      0.88294602	     -0.00120392	     -0.21604006	      0.00121294	     -0.00020417	     47.27359259
      1.94385027	     -0.05749722	     -0.00055958	     -0.19889097	     -0.06216015	      0.88294576	     -0.00120553	     -0.21602790	      0.00121441	     -0.00021212	     47.49496533
      1.94559065	     -0.05745543	     -0.00055599	     -0.19884919	     -0.06215803	      0.88294538	     -0.00120773	     -0.21601129	      0.00121695	     -0.00022174	     47.22657034
      1.94702092	     -0.05741872	     -0.00055443	     -0.19881244	     -0.06215629	      0.88294506	     -0.00120953	     -0.21599771	      0.00121779	     -0.00022917	     47.72481368
      1.94845119	     -0.05738579	     -0.00055107	     -0.19877951	     -0.06215455	      0.88294473	     -0.00121130	     -0.21598416	      0.00121916	     -0.00023590	     47.57385665
      1.94988146	     -0.05735167	     -0.00055002	     -0.19874534	     -0.06215280	      0.88294438	     -0.00121306	     -0.21597071	      0.00121986	     -0.00024229	     47.82358752
      1.95116519	     -0.05732113	     -0.00054682	     -0.19871478	     -0.06215124	      0.88294407	     -0.00121463	     -0.21595867	      0.00122059	     -0.00024704	     47.70496160
      1.95244893	     -0.05729160	     -0.00054534	     -0.19868520	     -0.06214967	      0.88294375	     -0.00121618	     -0.21594666	      0.00122051	     -0.00025214	     47.98254040
      1.95373267	     -0.05726230	     -0.00054268	     -0.19865587	     -0.06214810	      0.88294342	     -0.00121771	     -0.21593472	      0.00122068	     -0.00025642	     47.87485338
      1.95501641	     -0.05723328	     -0.00054067	     -0.19862680	     -0.06214654	      0.88294309	     -0.00121924	     -0.21592282	      0.00121990	     -0.00026084	     48.13316550
      1.95660226	     -0.05719952	     -0.00053757	     -0.19859297	     -0.06214460	      0.88294267	     -0.00122110	     -0.21590821	      0.00121923	     -0.00026543	     47.86001272
      1.95818812	     -0.05716230	     -0.00053563	     -0.19855565	     -0.06214267	      0.88294225	     -0.00122293	     -0.21589368	      0.00121685	     -0.00026976	     48.37846592
      1.95953694	     -0.05713268	     -0.00053257	     -0.19852596	     -0.06214103	      0.88294188	     -0.00122448	     -0.21588136	      0.00121482	     -0.00027318	     48.34183509
      1.96088575	     -0.05710463	     -0.00053152	     -0.19849779	     -0.06213940	      0.88294151	     -0.00122601	     -0.21586914	      0.00121219	     -0.00027641	     48.55109057
      1.96223457	     -0.05707704	     -0.00052897	     -0.19847011	     -0.06213776	      0.88294114	     -0.00122752	     -0.21585706	      0.00120936	     -0.00027929	     48.53684702
      1.96358338	     -0.05704935	     -0.00052786	     -0.19844230	     -0.06213613	      0.88294076	     -0.00122901	     -0.21584508	      0.00120583	     -0.00028228	     48.85234073
      1.96493220	     -0.05702326	     -0.00052560	     -0.19841611	     -0.06213451	      0.88294038	     -0.00123048	     -0.21583322	      0.00120238	     -0.00028489	     48.83336698
      1.96628101	     -0.05699725	     -0.00052441	     -0.19838997	     -0.06213289	      0.88293999	     -0.00123194	     -0.21582148	      0.00119824	     -0.00028771	     49.12929559
      1.96762983	     -0.05697223	     -0.00052234	     -0.19836482	     -0.06213128	      0.88293960	     -0.00123338	     -0.21580986	      0.00119449	     -0.00028986	     49.00303811
      1.96897865	     -0.05694773	     -0.00052112	     -0.19834019	     -0.06212967	      0.88293921	     -0.00123480	     -0.21579835	      0.00118986	     -0.00029236	     49.36100319
      1.97032746	     -0.05692343	     -0.00051912	     -0.19831575	     -0.06212807	      0.88293881	     -0.00123621	     -0.21578696	      0.00118569	     -0.00029437	     49.30379388
      1.97195282	     -0.05689390	     -0.00051773	     -0.19828604	     -0.06212614	      0.88293833	     -0.00123788	     -0.21577338	      0.00118018	     -0.00029670	     49.54977543
      1.97331032	     -0.05687151	     -0.00051533	     -0.19826352	     -0.06212455	      0.88293793	     -0.00123926	     -0.21576214	      0.00117542	     -0.00029867	     49.65162226
      1.97466782	     -0.05684813	     -0.00051453	     -0.19823998	     -0.06212295	      0.88293752	     -0.00124062	     -0.21575103	      0.00117082	     -0.00030012	     49.72844314
      1.97602531	     -0.05682466	     -0.00051228	     -0.19821638	     -0.06212137	      0.88293711	     -0.00124196	     -0.21574001	      0.00116580	     -0.00030165	     49.87966908
      1.97738281	     -0.05680295	     -0.00051142	     -0.19819450	     -0.06211979	      0.88293670	     -0.00124328	     -0.21572908	      0.00116088	     -0.00030280	     49.96130350
      1.97903040	     -0.05677632	     -0.00050827	     -0.19816770	     -0.06211788	      0.88293620	     -0.00124487	     -0.21571599	      0.00115476	     -0.00030380	     49.89858817
      1.98021389	     -0.05675594	     -0.00050793	     -0.19814716	     -0.06211652	      0.88293584	     -0.00124599	     -0.21570666	      0.00114980	     -0.00030435	     50.21981731
      1.98139738	     -0.05673747	     -0.00050602	     -0.19812856	     -0.06211516	      0.88293548	     -0.00124710	     -0.21569738	      0.00114497	     -0.00030471	     50.25267430
      1.98302084	     -0.05671234	     -0.00050450	     -0.19810323	     -0.06211331	      0.88293499	     -0.00124860	     -0.21568481	      0.00113810	     -0.00030491	     50.36053922
      1.98446466	     -0.05669021	     -0.00050221	     -0.19808093	     -0.06211167	      0.88293455	     -0.00124992	     -0.21567374	      0.00113181	     -0.00030464	     50.30436318
      1.98590848	     -0.05666810	     -0.00050180	     -0.19805861	     -0.06211004	      0.88293411	     -0.00125121	     -0.21566283	      0.00112509	     -0.00030395	     50.47097042
      1.98735230	     -0.05664528	     -0.00049923	     -0.19803562	     -0.06210842	      0.88293367	     -0.00125249	     -0.21565204	      0.00111787	     -0.00030326	     50.59143970
      1.98879612	     -0.05662622	     -0.00049956	     -0.19801634	     -0.06210681	      0.88293323	     -0.00125376	     -0.21564137	      0.00111050	     -0.00030218	     50.73866028
      1.99001886	     -0.05660654	     -0.00049714	     -0.19799652	     -0.06210546	      0.88293286	     -0.00125481	     -0.21563247	      0.00110415	     -0.00030075	     50.62589381
      1.99124160	     -0.05658952	     -0.00049669	     -0.19797932	     -0.06210411	      0.88293250	     -0.00125586	     -0.21562364	      0.00109722	     -0.00029967	     50.82558160
      1.99274405	     -0.05656857	     -0.00049488	     -0.19795816	     -0.06210247	      0.88293205	     -0.00125712	     -0.21561294	      0.00108885	     -0.00029780	     50.66814486
      1.99424649	     -0.05654694	     -0.00049458	     -0.19793630	     -0.06210084	      0.88293160	     -0.00125837	     -0.21560238	      0.00107916	     -0.00029634	     51.14412940
      1.99554057	     -0.05652975	     -0.00049254	     -0.19791893	     -0.06209945	      0.88293122	     -0.00125943	     -0.21559340	      0.00107148	     -0.00029395	     50.76111593
      1.99683464	     -0.05651276	     -0.00049219	     -0.19790175	     -0.06209807	      0.88293084	     -0.00126047	     -0.21558454	      0.00106260	     -0.00029228	     51.04438906
      1.99812872	     -0.05649582	     -0.00049063	     -0.19788462	     -0.06209670	      0.88293046	     -0.00126150	     -0.21557579	      0.00105403	     -0.00028997	     50.84085385
      1.99942280	     -0.05647874	     -0.00048992	     -0.19786734	     -0.06209534	      0.88293009	     -0.00126252	     -0.21556715	      0.00104449	     -0.00028796	     51.05811037
      2.00071687	     -0.05646263	     -0.00048864	     -0.19785104	     -0.06209399	      0.88292972	     -0.00126352	     -0.21555862	      0.00103514	     -0.00028534	     50.88949804
      2.00201095	     -0.05644719	     -0.00048779	     -0.19783539	     -0.06209266	      0.88292935	     -0.00126450	     -0.21555020	      0.00102491	     -0.00028297	     51.05480972
      2.00363766	     -0.05642999	     -0.00048620	     -0.19781794	     -0.06209100	      0.88292889	     -0.00126572	     -0.21553981	      0.00101245	     -0.00027928	     50.60624166
      2.00509979	     -0.05641007	     -0.00048562	     -0.19779777	     -0.06208953	      0.88292849	     -0.00126680	     -0.21553062	      0.00099960	     -0.00027603	     51.05619092
      2.00641254	     -0.05639542	     -0.00048392	     -0.19778291	     -0.06208823	      0.88292813	     -0.00126775	     -0.21552244	      0.00098851	     -0.00027266	     50.80881829
      2.00772529	     -0.05638123	     -0.00048348	     -0.19776849	     -0.06208694	      0.88292777	     -0.00126869	     -0.21551439	      0.00097646	     -0.00026973	     51.05586008
      2.00903804	     -0.05636743	     -0.00048211	     -0.19775449	     -0.06208566	      0.88292742	     -0.00126961	     -0.21550648	      0.00096470	     -0.00026637	     50.82669317
      2.01035079	     -0.05635339	     -0.00048147	     -0.19774021	     -0.06208441	      0.88292707	     -0.00127051	     -0.21549869	      0.00095211	     -0.00026330	     50.97229718
      2.01202988	     -0.05633813	     -0.00047962	     -0.19772467	     -0.06208282	      0.88292663	     -0.00127165	     -0.21548894	      0.00093619	     -0.00025902	     50.57782471
      2.01329706	     -0.05632701	     -0.00047972	     -0.19771331	     -0.06208164	      0.88292631	     -0.00127249	     -0.21548174	      0.00092297	     -0.00025615	     50.92873181
      2.01456424	     -0.05631750	     -0.00047843	     -0.19770358	     -0.06208048	      0.88292598	     -0.00127331	     -0.21547474	      0.00091014	     -0.00025301	     50.68739383
      2.01610300	     -0.05631049	     -0.00047826	     -0.19769628	     -0.06207909	      0.88292560	     -0.00127429	     -0.21546654	      0.00089383	     -0.00024966	     50.68896372
      2.01746142	     -0.05630750	     -0.00047676	     -0.19769305	     -0.06207789	      0.88292526	     -0.00127514	     -0.21545969	      0.00087931	     -0.00024692	     50.44339713
      2.01881984	     -0.05630820	     -0.00047696	     -0.19769348	     -0.06207670	      0.88292493	     -0.00127597	     -0.21545325	      0.00086415	     -0.00024508	     50.58757351
      2.02017826	     -0.05631469	     -0.00047563	     -0.19769971	     -0.06207554	      0.88292459	     -0.00127678	     -0.21544734	      0.00084939	     -0.00024378	     50.23184371
      2.02153668	     -0.05632545	     -0.00047602	     -0.19771020	     -0.06207440	      0.88292426	     -0.00127758	     -0.21544202	      0.00083395	     -0.00024403	     50.39407382
      2.02289510	     -0.05634071	     -0.00047489	     -0.19772521	     -0.06207327	      0.88292393	     -0.00127836	     -0.21543738	      0.00081947	     -0.00024487	     49.86445663
      2.02425352	     -0.05635858	     -0.00047536	     -0.19774280	     -0.06207217	      0.88292360	     -0.00127912	     -0.21543342	      0.00080424	     -0.00024753	     50.07281183
      2.02561194	     -0.05638190	     -0.00047447	     -0.19776587	     -0.06207109	      0.88292326	     -0.00127987	     -0.21543018	      0.00078971	     -0.00025183	     49.78972752
      2.02697036	     -0.05640866	     -0.00047511	     -0.19779237	     -0.06207003	      0.88292291	     -0.00128059	     -0.21542771	      0.00077552	     -0.00025764	     49.69091188
      2.02832878	     -0.05643813	     -0.00047462	     -0.19782159	     -0.06206898	      0.88292256	     -0.00128130	     -0.21542600	      0.00076165	     -0.00026516	     49.47197974
      2.02968720	     -0.05647221	     -0.00047544	     -0.19785540	     -0.06206796	      0.88292219	     -0.00128200	     -0.21542505	      0.00074811	     -0.00027447	     49.41848031
      2.03104562	     -0.05650745	     -0.00047511	     -0.19789041	     -0.06206695	      0.88292181	     -0.00128267	     -0.21542489	      0.00073527	     -0.00028531	     49.06887708
      2.03268112	     -0.05655346	     -0.00047659	     -0.19793610	     -0.06206576	      0.88292133	     -0.00128347	     -0.21542566	      0.00072057	     -0.00030019	     48.78149327
      2.03384427	     -0.05658785	     -0.00047600	     -0.19797030	     -0.06206493	      0.88292098	     -0.00128401	     -0.21542683	      0.00071006	     -0.00031214	     48.68195072
      2.03500741	     -0.05662306	     -0.00047673	     -0.19800531	     -0.06206411	      0.88292061	     -0.00128455	     -0.21542851	      0.00070024	     -0.00032507	     48.56851847
      2.03658696	     -0.05667570	     -0.00047723	     -0.19805768	     -0.06206301	      0.88292008	     -0.00128526	     -0.21543156	      0.00068754	     -0.00034430	     48.29951474
      2.03816650	     -0.05672875	     -0.00047876	     -0.19811046	     -0.06206194	      0.88291952	     -0.00128594	     -0.21543553	      0.00067564	     -0.00036476	     48.08678132
      2.03974605	     -0.05678617	     -0.00047888	     -0.19816763	     -0.06206088	      0.88291892	     -0.00128660	     -0.21544036	      0.00066482	     -0.00038579	     47.51737734
      2.04089974	     -0.05683055	     -0.00048101	     -0.19821180	     -0.06206011	      0.88291847	     -0.00128707	     -0.21544446	      0.00065692	     -0.00040240	     47.60027729
      2.04205344	     -0.05687725	     -0.00048188	     -0.19825832	     -0.06205936	      0.88291800	     -0.00128753	     -0.21544904	      0.00064996	     -0.00041903	     47.26556004
      2.04357994	     -0.05694084	     -0.00048371	     -0.19832167	     -0.06205838	      0.88291734	     -0.00128811	     -0.21545584	      0.00064108	     -0.00044185	     47.06993020
      2.04510645	     -0.05700999	     -0.00048514	     -0.19839061	     -0.06205740	      0.88291665	     -0.00128868	     -0.21546344	      0.00063348	     -0.00046478	     46.49548823
      2.04663295	     -0.05707699	     -0.00048772	     -0.19845737	     -0.06205644	      0.88291592	     -0.00128922	     -0.21547187	      0.00062653	     -0.00048736	     46.27608887
      2.04815945	     -0.05714876	     -0.00048874	     -0.19852894	     -0.06205549	      0.88291516	     -0.00128975	     -0.21548102	      0.00062031	     -0.00051034	     45.94049935
      2.04938714	     -0.05720731	     -0.00049147	     -0.19858732	     -0.06205473	      0.88291452	     -0.00129015	     -0.21548894	      0.00061622	     -0.00052850	     45.79105381
      2.05061482	     -0.05726822	     -0.00049284	     -0.19864807	     -0.06205398	      0.88291386	     -0.00129054	     -0.21549730	      0.00061288	     -0.00054627	     45.41957561
      2.05210825	     -0.05734248	     -0.00049539	     -0.19872215	     -0.06205306	      0.88291303	     -0.00129100	     -0.21550809	      0.00060943	     -0.00056750	     45.19947574
      2.05360167	     -0.05742036	     -0.00049714	     -0.19879986	     -0.06205216	      0.88291217	     -0.00129144	     -0.21551944	      0.00060718	     -0.00058786	     44.67769244
      2.05509510	     -0.05749393	     -0.00050036	     -0.19887326	     -0.06205125	      0.88291128	     -0.00129185	     -0.21553138	      0.00060566	     -0.00060650	     44.45668059
      2.05658853	     -0.05757355	     -0.00050176	     -0.19895273	     -0.06205035	      0.88291036	     -0.00129225	     -0.21554380	      0.00060458	     -0.00062484	     44.18155195
      2.05785624	     -0.05763861	     -0.00050505	     -0.19901765	     -0.06204958	      0.88290956	     -0.00129257	     -0.21555480	      0.00060464	     -0.00063872	     43.93027481
      2.05912396	     -0.05770665	     -0.00050671	     -0.19908558	     -0.06204881	      0.88290874	     -0.00129288	     -0.21556615	      0.00060532	     -0.00065179	     43.51785842
      2.06039167	     -0.05777539	     -0.00050935	     -0.19915420	     -0.06204805	      0.88290790	     -0.00129317	     -0.21557784	      0.00060610	     -0.00066428	     43.41873962
      2.06165939	     -0.05784340	     -0.00051145	     -0.19922210	     -0.06204728	      0.88290705	     -0.00129345	     -0.21558987	      0.00060797	     -0.00067511	     42.99952918
      2.06292711	     -0.05791159	     -0.00051389	     -0.19929019	     -0.06204650	      0.88290619	     -0.00129372	     -0.21560217	      0.00060978	     -0.00068518	     42.88856994
      2.06456603	     -0.05800153	     -0.00051676	     -0.19938001	     -0.06204550	      0.88290506	     -0.00129404	     -0.21561849	      0.00061360	     -0.00069588	     42.20507074
      2.06620495	     -0.05808643	     -0.00052083	     -0.19946477	     -0.06204449	      0.88290391	     -0.00129434	     -0.21563522	      0.00061680	     -0.00070446	     42.29382095
      2.06756300	     -0.05815903	     -0.00052307	     -0.19953728	     -0.06204365	      0.88290295	     -0.00129457	     -0.21564933	      0.00062015	     -0.00070978	     41.93856151
      2.06892105	     -0.05823205	     -0.00052663	     -0.19961018	     -0.06204281	      0.88290198	     -0.00129478	     -0.21566369	      0.00062307	     -0.00071417	     42.02089146
      2.07027911	     -0.05830488	     -0.00052902	     -0.19968293	     -0.06204196	      0.88290101	     -0.00129498	     -0.21567828	      0.00062678	     -0.00071642	     41.53644062
      2.07163716	     -0.05837505	     -0.00053245	     -0.19975298	     -0.06204111	      0.88290004	     -0.00129517	     -0.21569306	      0.00062942	     -0.00071766	     41.68957975
      2.07334160	     -0.05846447	     -0.00053507	     -0.19984228	     -0.06204003	      0.88289881	     -0.00129538	     -0.21571177	      0.00063260	     -0.00071771	     41.54061050
      2.07457788	     -0.05852706	     -0.00053847	     -0.19990477	     -0.06203925	      0.88289793	     -0.00129552	     -0.21572549	      0.00063482	     -0.00071557	     41.46668068
      2.07581415	     -0.05859084	     -0.00054024	     -0.19996846	     -0.06203846	      0.88289705	     -0.00129565	     -0.21573928	      0.00063630	     -0.00071311	     41.46192556
      2.07745290	     -0.05867654	     -0.00054367	     -0.20005402	     -0.06203742	      0.88289588	     -0.00129581	     -0.21575775	      0.00063832	     -0.00070803	     41.29295263
      2.07909165	     -0.05876139	     -0.00054569	     -0.20013876	     -0.06203637	      0.88289473	     -0.00129594	     -0.21577642	      0.00063918	     -0.00070175	     41.47411276
      2.08036604	     -0.05882669	     -0.00054932	     -0.20020393	     -0.06203556	      0.88289384	     -0.00129603	     -0.21579108	      0.00064024	     -0.00069546	     41.51592801
      2.08164044	     -0.05889435	     -0.00055126	     -0.20027149	     -0.06203474	      0.88289295	     -0.00129611	     -0.21580586	      0.00064125	     -0.00068876	     41.51444594
      2.08318414	     -0.05897721	     -0.00055517	     -0.20035422	     -0.06203375	      0.88289190	     -0.00129619	     -0.21582404	      0.00064283	     -0.00067979	     41.59243089
      2.08472783	     -0.05906006	     -0.00055814	     -0.20043695	     -0.06203276	      0.88289086	     -0.00129626	     -0.21584255	      0.00064539	     -0.00066925	     41.37816313
      2.08627153	     -0.05914329	     -0.00056356	     -0.20052003	     -0.06203176	      0.88288983	     -0.00129631	     -0.21586141	      0.00064801	     -0.00065830	     41.87554808
      2.08748961	     -0.05921138	     -0.00056526	     -0.20058806	     -0.06203097	      0.88288903	     -0.00129633	     -0.21587651	      0.00065150	     -0.00064946	     41.74509342
      2.08870769	     -0.05927792	     -0.00056857	     -0.20065452	     -0.06203017	      0.88288825	     -0.00129635	     -0.21589182	      0.00065606	     -0.00063978	     41.72396836
      2.08992578	     -0.05934413	     -0.00057116	     -0.20072068	     -0.06202937	      0.88288748	     -0.00129636	     -0.21590726	      0.00066140	     -0.00063021	     41.82986088
      2.09161289	     -0.05943588	     -0.00057496	     -0.20081238	     -0.06202824	      0.88288642	     -0.00129636	     -0.21592885	      0.00067155	     -0.00061606	     41.59160017
      2.09330000	     -0.05952297	     -0.00057837	     -0.20089945	     -0.06202710	      0.88288540	     -0.00129633	     -0.21595056	      0.00068337	     -0.00060132	     41.83923509
      2.09498711	     -0.05961347	     -0.00058276	     -0.20098995	     -0.06202594	      0.88288439	     -0.00129629	     -0.21597225	      0.00069815	     -0.00058635	     41.94832676
      2.09667423	     -0.05969398	     -0.00058394	     -0.20107054	     -0.06202474	      0.88288342	     -0.00129624	     -0.21599395	      0.00071585	     -0.00057048	     41.82763963
      2.09780498	     -0.05975274	     -0.00058838	     -0.20112930	     -0.06202393	      0.88288278	     -0.00129619	     -0.21600839	      0.00072906	     -0.00055932	     41.84374627
      2.09893573	     -0.05980753	     -0.00059048	     -0.20118416	     -0.06202309	      0.88288215	     -0.00129614	     -0.21602281	      0.00074361	     -0.00054808	     41.76484254
      2.10033393	     -0.05987559	     -0.00059363	     -0.20125229	     -0.06202204	      0.88288140	     -0.00129606	     -0.21604052	      0.00076280	     -0.00053463	     41.85326590
      2.10173213	     -0.05994098	     -0.00059658	     -0.20131779	     -0.06202096	      0.88288066	     -0.00129598	     -0.21605812	      0.00078432	     -0.00052037	     41.56308598
      2.10313032	     -0.06000200	     -0.00059987	     -0.20137892	     -0.06201985	      0.88287994	     -0.00129588	     -0.21607548	      0.00080672	     -0.00050597	     41.68959613
      2.10456795	     -0.06006439	     -0.00060312	     -0.20144144	     -0.06201867	      0.88287923	     -0.00129578	     -0.21609302	      0.00083139	     -0.00049109	     41.66261505
      2.10600557	     -0.06012270	     -0.00060664	     -0.20149991	     -0.06201746	      0.88287853	     -0.00129566	     -0.21611025	      0.00085812	     -0.00047498	     41.29709185
      2.10744319	     -0.06017497	     -0.00061011	     -0.20155234	     -0.06201620	      0.88287786	     -0.00129553	     -0.21612706	      0.00088534	     -0.00045844	     41.39249356
      2.10888081	     -0.06022578	     -0.00061369	     -0.20160333	     -0.06201491	      0.88287721	     -0.00129539	     -0.21614332	      0.00091360	     -0.00044179	     41.45759967
      2.11031844	     -0.06027043	     -0.00061709	     -0.20164817	     -0.06201358	      0.88287659	     -0.00129525	     -0.21615905	      0.00094372	     -0.00042316	     41.01726599
      2.11175606	     -0.06031132	     -0.00062081	     -0.20168925	     -0.06201220	      0.88287600	     -0.00129509	     -0.21617413	      0.00097358	     -0.00040441	     41.18299161
      2.11338359	     -0.06035554	     -0.00062453	     -0.20173371	     -0.06201058	      0.88287536	     -0.00129490	     -0.21619044	      0.00100905	     -0.00038173	     40.73662226
      2.11501112	     -0.06039226	     -0.00062919	     -0.20177066	     -0.06200891	      0.88287475	     -0.00129470	     -0.21620590	      0.00104430	     -0.00035774	     40.80313699
      2.11663865	     -0.06042654	     -0.00063164	     -0.20180521	     -0.06200719	      0.88287419	     -0.00129449	     -0.21622044	      0.00108010	     -0.00033295	     40.59045223
      2.11782258	     -0.06044644	     -0.00063627	     -0.20182526	     -0.06200589	      0.88287381	     -0.00129433	     -0.21623042	      0.00110626	     -0.00031303	     40.50548592
      2.11900652	     -0.06046705	     -0.00063925	     -0.20184604	     -0.06200457	      0.88287345	     -0.00129417	     -0.21623990	      0.00113242	     -0.00029314	     40.43601551
      2.12057955	     -0.06049107	     -0.00064370	     -0.20187030	     -0.06200276	      0.88287301	     -0.00129394	     -0.21625180	      0.00116718	     -0.00026626	     40.38239301
      2.12215259	     -0.06051365	     -0.00064769	     -0.20189312	     -0.06200089	      0.88287261	     -0.00129370	     -0.21626284	      0.00120216	     -0.00023828	     40.13986132
      2.12372563	     -0.06052748	     -0.00065252	     -0.20190717	     -0.06199898	      0.88287226	     -0.00129346	     -0.21627306	      0.00123684	     -0.00020886	     40.03242202
      2.12529867	     -0.06054221	     -0.00065611	     -0.20192214	     -0.06199700	      0.88287196	     -0.00129320	     -0.21628235	      0.00127075	     -0.00017965	     40.15264355
      2.12687170	     -0.06054838	     -0.00066150	     -0.20192853	     -0.06199498	      0.88287170	     -0.00129294	     -0.21629078	      0.00130517	     -0.00014855	     39.86285721
      2.12823444	     -0.06055162	     -0.00066390	     -0.20193198	     -0.06199318	      0.88287151	     -0.00129270	     -0.21629733	      0.00133417	     -0.00012177	     39.80409528
      2.12959718	     -0.06055271	     -0.00066850	     -0.20193325	     -0.06199134	      0.88287137	     -0.00129246	     -0.21630318	      0.00136300	     -0.00009414	     39.74742334
      2.13095992	     -0.06055048	     -0.00067133	     -0.20193123	     -0.06198946	      0.88287126	     -0.00129221	     -0.21630836	      0.00139137	     -0.00006649	     39.69758324
      2.13263121	     -0.06054531	     -0.00067649	     -0.20192628	     -0.06198711	      0.88287118	     -0.00129189	     -0.21631376	      0.00142588	     -0.00003203	     39.53964321
      2.13386550	     -0.06053604	     -0.00067852	     -0.20191720	     -0.06198533	      0.88287115	     -0.00129165	     -0.21631712	      0.00145080	     -0.00000596	     39.48055169
      2.13509979	     -0.06052574	     -0.00068175	     -0.20190706	     -0.06198353	      0.88287116	     -0.00129141	     -0.21631988	      0.00147515	      0.00001977	     39.57628759
      2.13673543	     -0.06050894	     -0.00068505	     -0.20189050	     -0.06198109	      0.88287122	     -0.00129108	     -0.21632270	      0.00150756	      0.00005435	     39.30021071
      2.13837107	     -0.06048541	     -0.00068932	     -0.20186716	     -0.06197860	      0.88287134	     -0.00129074	     -0.21632452	      0.00153830	      0.00008856	     39.65483952
      2.13971424	     -0.06046563	     -0.00069116	     -0.20184759	     -0.06197652	      0.88287148	     -0.00129045	     -0.21632526	      0.00156403	      0.00011686	     39.33961119
      2.14105742	     -0.06044110	     -0.00069440	     -0.20182322	     -0.06197440	      0.88287165	     -0.00129016	     -0.21632537	      0.00158870	      0.00014482	     39.44723468
      2.14270677	     -0.06041023	     -0.00069686	     -0.20179257	     -0.06197175	      0.88287192	     -0.00128980	     -0.21632456	      0.00161845	      0.00017843	     39.48993574
      2.14414720	     -0.06037528	     -0.00070052	     -0.20175779	     -0.06196940	      0.88287220	     -0.00128947	     -0.21632307	      0.00164414	      0.00020818	     39.42806110
      2.14558764	     -0.06033955	     -0.00070215	     -0.20172226	     -0.06196702	      0.88287252	     -0.00128914	     -0.21632078	      0.00166926	      0.00023718	     39.33299351
      2.14702807	     -0.06030176	     -0.00070588	     -0.20168461	     -0.06196459	      0.88287288	     -0.00128880	     -0.21631772	      0.00169327	      0.00026512	     39.61617747
      2.14846850	     -0.06026059	     -0.00070725	     -0.20164364	     -0.06196214	      0.88287328	     -0.00128845	     -0.21631394	      0.00171784	      0.00029365	     39.18376089
      2.14990893	     -0.06021422	     -0.00071090	     -0.20159740	     -0.06195965	      0.88287373	     -0.00128809	     -0.21630939	      0.00174053	      0.00032087	     39.54124670
      2.15134936	     -0.06016911	     -0.00071192	     -0.20155247	     -0.06195712	      0.88287421	     -0.00128773	     -0.21630405	      0.00176344	      0.00034757	     39.32996545
      2.15278979	     -0.06011736	     -0.00071554	     -0.20150086	     -0.06195457	      0.88287473	     -0.00128737	     -0.21629801	      0.00178535	      0.00037399	     39.41345699
      2.15423022	     -0.06006548	     -0.00071636	     -0.20144915	     -0.06195198	      0.88287528	     -0.00128699	     -0.21629122	      0.00180641	      0.00039897	     39.47469803
      2.15567065	     -0.06001262	     -0.00072007	     -0.20139640	     -0.06194936	      0.88287588	     -0.00128662	     -0.21628375	      0.00182732	      0.00042378	     39.32179888
      2.15711108	     -0.05995626	     -0.00072083	     -0.20134021	     -0.06194672	      0.88287650	     -0.00128623	     -0.21627564	      0.00184699	      0.00044741	     39.34412441
      2.15838136	     -0.05990814	     -0.00072405	     -0.20129217	     -0.06194436	      0.88287708	     -0.00128589	     -0.21626796	      0.00186359	      0.00046700	     39.50367530
      2.15965165	     -0.05985815	     -0.00072562	     -0.20124229	     -0.06194198	      0.88287769	     -0.00128554	     -0.21625987	      0.00188012	      0.00048626	     39.30995399
      2.16092193	     -0.05980791	     -0.00072807	     -0.20119214	     -0.06193958	      0.88287832	     -0.00128519	     -0.21625137	      0.00189550	      0.00050410	     39.43986205
      2.16251572	     -0.05974543	     -0.00073061	     -0.20112979	     -0.06193655	      0.88287914	     -0.00128475	     -0.21624018	      0.00191471	      0.00052547	     39.14581508
      2.16410950	     -0.05968334	     -0.00073419	     -0.20106777	     -0.06193348	      0.88287999	     -0.00128430	     -0.21622845	      0.00193184	      0.00054446	     39.52173982
      2.16550161	     -0.05962554	     -0.00073599	     -0.20101007	     -0.06193078	      0.88288076	     -0.00128390	     -0.21621783	      0.00194707	      0.00056062	     39.19737477
      2.16689373	     -0.05956914	     -0.00073936	     -0.20095373	     -0.06192806	      0.88288155	     -0.00128350	     -0.21620684	      0.00196097	      0.00057454	     39.34538890
      2.16828584	     -0.05951361	     -0.00074146	     -0.20089828	     -0.06192532	      0.88288236	     -0.00128310	     -0.21619555	      0.00197440	      0.00058676	     39.31638113
      2.16996691	     -0.05944743	     -0.00074591	     -0.20083214	     -0.06192199	      0.88288336	     -0.00128261	     -0.21618154	      0.00198966	      0.00059932	     39.44051599
      2.17126030	     -0.05939488	     -0.00074732	     -0.20077966	     -0.06191941	      0.88288414	     -0.00128223	     -0.21617054	      0.00200092	      0.00060762	     39.27841845
      2.17255370	     -0.05934292	     -0.00075090	     -0.20072773	     -0.06191682	      0.88288493	     -0.00128186	     -0.21615932	      0.00201139	      0.00061474	     39.31660776
      2.17411131	     -0.05927995	     -0.00075386	     -0.20066480	     -0.06191367	      0.88288589	     -0.00128140	     -0.21614556	      0.00202308	      0.00062162	     39.30418880
      2.17566892	     -0.05922071	     -0.00075931	     -0.20060556	     -0.06191051	      0.88288687	     -0.00128094	     -0.21613153	      0.00203344	      0.00062651	     39.53584941
      2.17694817	     -0.05916673	     -0.00076146	     -0.20055161	     -0.06190791	      0.88288767	     -0.00128056	     -0.21611991	      0.00204159	      0.00063031	     39.30063796
      2.17822742	     -0.05911580	     -0.00076611	     -0.20050066	     -0.06190529	      0.88288848	     -0.00128018	     -0.21610809	      0.00204869	      0.00063290	     39.34339190
      2.17950666	     -0.05906565	     -0.00077006	     -0.20045049	     -0.06190267	      0.88288929	     -0.00127979	     -0.21609616	      0.00205472	      0.00063431	     39.45305847
      2.18112447	     -0.05900399	     -0.00077630	     -0.20038880	     -0.06189934	      0.88289032	     -0.00127931	     -0.21608096	      0.00206174	      0.00063569	     39.20252027
      2.18274227	     -0.05893912	     -0.00078129	     -0.20032389	     -0.06189600	      0.88289134	     -0.00127883	     -0.21606562	      0.00206623	      0.00063620	     39.40001722
      2.18415911	     -0.05888379	     -0.00078740	     -0.20026850	     -0.06189307	      0.88289225	     -0.00127840	     -0.21605203	      0.00206903	      0.00063612	     39.47754221
      2.18557595	     -0.05882582	     -0.00079034	     -0.20021051	     -0.06189014	      0.88289315	     -0.00127797	     -0.21603829	      0.00207049	      0.00063528	     39.50637337
      2.18699279	     -0.05876707	     -0.00079552	     -0.20015170	     -0.06188720	      0.88289405	     -0.00127755	     -0.21602437	      0.00207057	      0.00063352	     39.69395579
      2.18840964	     -0.05870599	     -0.00079755	     -0.20009061	     -0.06188427	      0.88289494	     -0.00127712	     -0.21601018	      0.00206978	      0.00063151	     39.59709909
      2.18982648	     -0.05864223	     -0.00080215	     -0.20002678	     -0.06188134	      0.88289583	     -0.00127669	     -0.21599572	      0.00206746	      0.00062879	     39.77209542
      2.19124332	     -0.05857540	     -0.00080331	     -0.19995993	     -0.06187841	      0.88289672	     -0.00127626	     -0.21598092	      0.00206407	      0.00062577	     39.71481869
      2.19249985	     -0.05851640	     -0.00080677	     -0.19990087	     -0.06187582	      0.88289751	     -0.00127588	     -0.21596750	      0.00205948	      0.00062229	     40.01767254
      2.19375638	     -0.05845469	     -0.00080804	     -0.19983912	     -0.06187324	      0.88289829	     -0.00127550	     -0.21595382	      0.00205447	      0.00061906	     39.92583136
      2.19501292	     -0.05839174	     -0.00080985	     -0.19977611	     -0.06187066	      0.88289906	     -0.00127511	     -0.21593985	      0.00204788	      0.00061505	     40.15367613
      2.19655738	     -0.05831436	     -0.00081101	     -0.19969868	     -0.06186750	      0.88290001	     -0.00127464	     -0.21592231	      0.00203908	      0.00061016	     40.00977460
      2.19810185	     -0.05823673	     -0.00081305	     -0.19962095	     -0.06186436	      0.88290095	     -0.00127416	     -0.21590440	      0.00202777	      0.00060427	     40.45035287
      2.19949121	     -0.05816547	     -0.00081315	     -0.19954962	     -0.06186155	      0.88290178	     -0.00127373	     -0.21588805	      0.00201720	      0.00059909	     40.33378241
      2.20088057	     -0.05809559	     -0.00081469	     -0.19947963	     -0.06185876	      0.88290261	     -0.00127330	     -0.21587145	      0.00200473	      0.00059232	     40.76579144
      2.20226993	     -0.05802527	     -0.00081408	     -0.19940924	     -0.06185598	      0.88290343	     -0.00127287	     -0.21585468	      0.00199233	      0.00058571	     40.52474511
      2.20365929	     -0.05795337	     -0.00081514	     -0.19933722	     -0.06185322	      0.88290424	     -0.00127243	     -0.21583771	      0.00197796	      0.00057790	     40.94938572
      2.20504865	     -0.05788820	     -0.00081429	     -0.19927195	     -0.06185048	      0.88290503	     -0.00127199	     -0.21582063	      0.00196294	      0.00056878	     41.09783752
      2.20643801	     -0.05782573	     -0.00081544	     -0.19920934	     -0.06184777	      0.88290582	     -0.00127155	     -0.21580363	      0.00194761	      0.00055930	     41.07261834
      2.20782737	     -0.05776429	     -0.00081445	     -0.19914778	     -0.06184507	      0.88290659	     -0.00127110	     -0.21578676	      0.00193102	      0.00054828	     41.28974944
      2.20921672	     -0.05770910	     -0.00081557	     -0.19909244	     -0.06184240	      0.88290734	     -0.00127065	     -0.21577007	      0.00191378	      0.00053546	     41.66161013
      2.21060608	     -0.05765638	     -0.00081445	     -0.19903959	     -0.06183976	      0.88290808	     -0.00127020	     -0.21575368	      0.00189700	      0.00052206	     41.45624545
      2.21199544	     -0.05760520	     -0.00081566	     -0.19898823	     -0.06183713	      0.88290879	     -0.00126974	     -0.21573758	      0.00187896	      0.00050676	     41.92737655
      2.21338480	     -0.05755952	     -0.00081440	     -0.19894242	     -0.06183453	      0.88290948	     -0.00126928	     -0.21572180	      0.00186107	      0.00048967	     42.06399389
      2.21477416	     -0.05751655	     -0.00081576	     -0.19889928	     -0.06183196	      0.88291015	     -0.00126881	     -0.21570640	      0.00184346	      0.00047164	     42.12957945
      2.21616352	     -0.05747478	     -0.00081445	     -0.19885737	     -0.06182941	      0.88291079	     -0.00126833	     -0.21569137	      0.00182535	      0.00045186	     42.34480116
      2.21755288	     -0.05743692	     -0.00081586	     -0.19881933	     -0.06182689	      0.88291141	     -0.00126785	     -0.21567669	      0.00180723	      0.00043030	     42.72072048
      2.21879174	     -0.05740425	     -0.00081472	     -0.19878655	     -0.06182466	      0.88291193	     -0.00126741	     -0.21566392	      0.00179168	      0.00041044	     42.64975472
      2.22003060	     -0.05737302	     -0.00081528	     -0.19875516	     -0.06182245	      0.88291242	     -0.00126697	     -0.21565142	      0.00177569	      0.00038912	     42.96596438
      2.22152542	     -0.05733724	     -0.00081475	     -0.19871923	     -0.06181981	      0.88291298	     -0.00126643	     -0.21563669	      0.00175719	      0.00036269	     42.93177701
      2.22302024	     -0.05730038	     -0.00081550	     -0.19868219	     -0.06181720	      0.88291351	     -0.00126588	     -0.21562232	      0.00173800	      0.00033461	     43.48899852
      2.22435493	     -0.05727299	     -0.00081464	     -0.19865467	     -0.06181489	      0.88291394	     -0.00126537	     -0.21560978	      0.00172187	      0.00030943	     43.37368356
      2.22568963	     -0.05724475	     -0.00081524	     -0.19862628	     -0.06181260	      0.88291433	     -0.00126486	     -0.21559761	      0.00170560	      0.00028322	     43.60147669
      2.22702433	     -0.05721862	     -0.00081429	     -0.19860003	     -0.06181033	      0.88291469	     -0.00126434	     -0.21558572	      0.00168975	      0.00025656	     43.65093050
      2.22835902	     -0.05719376	     -0.00081436	     -0.19857503	     -0.06180809	      0.88291502	     -0.00126381	     -0.21557413	      0.00167387	      0.00022918	     43.94005702
      2.22997414	     -0.05716588	     -0.00081280	     -0.19854701	     -0.06180540	      0.88291536	     -0.00126316	     -0.21556050	      0.00165565	      0.00019600	     43.84619497
      2.23113802	     -0.05714590	     -0.00081304	     -0.19852692	     -0.06180348	      0.88291557	     -0.00126268	     -0.21555091	      0.00164213	      0.00017152	     44.21924260
      2.23230191	     -0.05712685	     -0.00081209	     -0.19850777	     -0.06180158	      0.88291576	     -0.00126219	     -0.21554152	      0.00162945	      0.00014751	     44.20649955
      2.23373532	     -0.05710502	     -0.00081158	     -0.19848581	     -0.06179925	      0.88291595	     -0.00126158	     -0.21553020	      0.00161360	      0.00011744	     44.48526866
      2.23516872	     -0.05708445	     -0.00081058	     -0.19846513	     -0.06179695	      0.88291610	     -0.00126095	     -0.21551916	      0.00159899	      0.00008844	     44.21153151
      2.23660213	     -0.05706167	     -0.00081007	     -0.19844222	     -0.06179467	      0.88291620	     -0.00126031	     -0.21550836	      0.00158376	      0.00005966	     44.57713159
      2.23803553	     -0.05704337	     -0.00080870	     -0.19842381	     -0.06179241	      0.88291627	     -0.00125966	     -0.21549776	      0.00156896	      0.00003093	     44.75739772
      2.23946893	     -0.05702399	     -0.00080822	     -0.19840432	     -0.06179017	      0.88291629	     -0.00125899	     -0.21548742	      0.00155529	      0.00000392	     44.56893569
      2.24090234	     -0.05700431	     -0.00080638	     -0.19838454	     -0.06178795	      0.88291628	     -0.00125831	     -0.21547727	      0.00154112	     -0.00002271	     44.79552357
      2.24233574	     -0.05698726	     -0.00080617	     -0.19836737	     -0.06178575	      0.88291623	     -0.00125761	     -0.21546731	      0.00152731	     -0.00004866	     45.01777385
      2.24357770	     -0.05697192	     -0.00080414	     -0.19835197	     -0.06178386	      0.88291615	     -0.00125699	     -0.21545884	      0.00151606	     -0.00006961	     44.80360660
      2.24481966	     -0.05695665	     -0.00080340	     -0.19833660	     -0.06178199	      0.88291605	     -0.00125637	     -0.21545049	      0.00150426	     -0.00009014	     45.02874808
      2.24634545	     -0.05693897	     -0.00080136	     -0.19831882	     -0.06177970	      0.88291590	     -0.00125558	     -0.21544039	      0.00149047	     -0.00011362	     44.85714713
      2.24787123	     -0.05692192	     -0.00080072	     -0.19830165	     -0.06177744	      0.88291571	     -0.00125477	     -0.21543043	      0.00147561	     -0.00013635	     45.38862618
      2.24909600	     -0.05690592	     -0.00079842	     -0.19828558	     -0.06177564	      0.88291553	     -0.00125411	     -0.21542255	      0.00146467	     -0.00015240	     45.03946660
      2.25032077	     -0.05689059	     -0.00079761	     -0.19827016	     -0.06177385	      0.88291533	     -0.00125344	     -0.21541472	      0.00145275	     -0.00016819	     45.26639193
      2.25186765	     -0.05687398	     -0.00079555	     -0.19825343	     -0.06177162	      0.88291506	     -0.00125257	     -0.21540494	      0.00143738	     -0.00018679	     45.29741778
      2.25341453	     -0.05685387	     -0.00079450	     -0.19823318	     -0.06176941	      0.88291476	     -0.00125168	     -0.21539529	      0.00142101	     -0.00020347	     45.49543776
      2.25467035	     -0.05683719	     -0.00079179	     -0.19821640	     -0.06176763	      0.88291449	     -0.00125094	     -0.21538748	      0.00140677	     -0.00021586	     45.57727331
      2.25592617	     -0.05682164	     -0.00079066	     -0.19820071	     -0.06176588	      0.88291422	     -0.00125019	     -0.21537970	      0.00139134	     -0.00022770	     45.91879353
      2.25718199	     -0.05680599	     -0.00078872	     -0.19818494	     -0.06176414	      0.88291392	     -0.00124942	     -0.21537197	      0.00137541	     -0.00023814	     45.95841109
      2.25843781	     -0.05679059	     -0.00078723	     -0.19816939	     -0.06176242	      0.88291362	     -0.00124864	     -0.21536429	      0.00135790	     -0.00024823	     46.35004069
      2.25998922	     -0.05677324	     -0.00078480	     -0.19815185	     -0.06176033	      0.88291322	     -0.00124765	     -0.21535488	      0.00133558	     -0.00025918	     46.36160118
      2.26154063	     -0.05675277	     -0.00078305	     -0.19813115	     -0.06175828	      0.88291281	     -0.00124665	     -0.21534557	      0.00131075	     -0.00026920	     47.06835179
      2.26292460	     -0.05673816	     -0.00078016	     -0.19811635	     -0.06175648	      0.88291244	     -0.00124573	     -0.21533731	      0.00128761	     -0.00027781	     47.45441726
      2.26430858	     -0.05672326	     -0.00077887	     -0.19810122	     -0.06175472	      0.88291205	     -0.00124479	     -0.21532917	      0.00126380	     -0.00028517	     47.79415305
      2.26569256	     -0.05671075	     -0.00077583	     -0.19808850	     -0.06175298	      0.88291165	     -0.00124383	     -0.21532114	      0.00123857	     -0.00029285	     48.35368210
      2.26707653	     -0.05669752	     -0.00077457	     -0.19807502	     -0.06175129	      0.88291124	     -0.00124285	     -0.21531327	      0.00121335	     -0.00029940	     48.65227076
      2.26846051	     -0.05668477	     -0.00077133	     -0.19806204	     -0.06174963	      0.88291082	     -0.00124185	     -0.21530552	      0.00118704	     -0.00030598	     49.20819719
      2.26984449	     -0.05667377	     -0.00077019	     -0.19805078	     -0.06174800	      0.88291039	     -0.00124083	     -0.21529792	      0.00116041	     -0.00031257	     49.92638181
      2.27122846	     -0.05666411	     -0.00076667	     -0.19804089	     -0.06174641	      0.88290995	     -0.00123979	     -0.21529049	      0.00113427	     -0.00031845	     50.14588340
      2.27261244	     -0.05665412	     -0.00076568	     -0.19803062	     -0.06174486	      0.88290951	     -0.00123873	     -0.21528323	      0.00110755	     -0.00032444	     50.96857068
      2.27399641	     -0.05664527	     -0.00076186	     -0.19802155	     -0.06174335	      0.88290905	     -0.00123765	     -0.21527614	      0.00108157	     -0.00033029	     51.36881742
      2.27538039	     -0.05663835	     -0.00076096	     -0.19801435	     -0.06174187	      0.88290859	     -0.00123655	     -0.21526921	      0.00105595	     -0.00033597	     52.03213271
      2.27661740	     -0.05663054	     -0.00075759	     -0.19800635	     -0.06174058	      0.88290817	     -0.00123554	     -0.21526317	      0.00103387	     -0.00034062	     52.34485280
      2.27785441	     -0.05662436	     -0.00075599	     -0.19799994	     -0.06173931	      0.88290775	     -0.00123452	     -0.21525725	      0.00101212	     -0.00034559	     53.00193935
      2.27909141	     -0.05661863	     -0.00075344	     -0.19799402	     -0.06173807	      0.88290732	     -0.00123348	     -0.21525147	      0.00099154	     -0.00035014	     53.36438993
      2.28066037	     -0.05661303	     -0.00075097	     -0.19798816	     -0.06173654	      0.88290677	     -0.00123213	     -0.21524431	      0.00096608	     -0.00035649	     54.26035934
      2.28222932	     -0.05660748	     -0.00074716	     -0.19798240	     -0.06173504	      0.88290620	     -0.00123075	     -0.21523737	      0.00094363	     -0.00036125	     54.11585311
      2.28347027	     -0.05660080	     -0.00074590	     -0.19797552	     -0.06173388	      0.88290575	     -0.00122964	     -0.21523200	      0.00092562	     -0.00036566	     55.08906974
      2.28471122	     -0.05659736	     -0.00074309	     -0.19797192	     -0.06173274	      0.88290530	     -0.00122851	     -0.21522674	      0.00090956	     -0.00036969	     55.35799670
      2.28622155	     -0.05659258	     -0.00074083	     -0.19796694	     -0.06173138	      0.88290473	     -0.00122711	     -0.21522051	      0.00089121	     -0.00037462	     55.99124353
      2.28773188	     -0.05658963	     -0.00073707	     -0.19796384	     -0.06173005	      0.88290416	     -0.00122568	     -0.21521443	      0.00087529	     -0.00037871	     55.96294600
      2.28903273	     -0.05658513	     -0.00073591	     -0.19795917	     -0.06172892	      0.88290367	     -0.00122442	     -0.21520932	      0.00086204	     -0.00038211	     56.67487667
      2.29033358	     -0.05658175	     -0.00073276	     -0.19795567	     -0.06172780	      0.88290317	     -0.00122314	     -0.21520431	      0.00085042	     -0.00038516	     56.86379350
      2.29163444	     -0.05657895	     -0.00073099	     -0.19795274	     -0.06172670	      0.88290267	     -0.00122184	     -0.21519939	      0.00083980	     -0.00038776	     57.18119673
      2.29324179	     -0.05657562	     -0.00072716	     -0.19794928	     -0.06172536	      0.88290204	     -0.00122020	     -0.21519346	      0.00082823	     -0.00039041	     57.23735951
      2.29447760	     -0.05657010	     -0.00072596	     -0.19794364	     -0.06172435	      0.88290156	     -0.00121892	     -0.21518895	      0.00081998	     -0.00039143	     57.60076587
      2.29571341	     -0.05656704	     -0.00072321	     -0.19794049	     -0.06172334	      0.88290107	     -0.00121761	     -0.21518448	      0.00081237	     -0.00039256	     57.80381160
      2.29724635	     -0.05656435	     -0.00072098	     -0.19793768	     -0.06172210	      0.88290047	     -0.00121596	     -0.21517907	      0.00080432	     -0.00039295	     57.75153857
      2.29877930	     -0.05656042	     -0.00071711	     -0.19793366	     -0.06172087	      0.88289987	     -0.00121427	     -0.21517378	      0.00079639	     -0.00039292	     58.03763554
      2.30004295	     -0.05656027	     -0.00071592	     -0.19793341	     -0.06171987	      0.88289937	     -0.00121285	     -0.21516954	      0.00079072	     -0.00039252	     58.12009471
      2.30130660	     -0.05656257	     -0.00071300	     -0.19793564	     -0.06171887	      0.88289888	     -0.00121141	     -0.21516548	      0.00078552	     -0.00039192	     58.03608613
      2.30257025	     -0.05656674	     -0.00071118	     -0.19793971	     -0.06171788	      0.88289838	     -0.00120995	     -0.21516166	      0.00078068	     -0.00039132	     58.06676568
      2.30414307	     -0.05657856	     -0.00070808	     -0.19795144	     -0.06171666	      0.88289777	     -0.00120809	     -0.21515732	      0.00077539	     -0.00039095	     57.85037424
      2.30571588	     -0.05659336	     -0.00070664	     -0.19796613	     -0.06171544	      0.88289715	     -0.00120620	     -0.21515359	      0.00077087	     -0.00039070	     57.72351330
      2.30699344	     -0.05660731	     -0.00070353	     -0.19798002	     -0.06171446	      0.88289665	     -0.00120463	     -0.21515102	      0.00076743	     -0.00039133	     57.73397857
      2.30827099	     -0.05662691	     -0.00070230	     -0.19799953	     -0.06171348	      0.88289615	     -0.00120304	     -0.21514891	      0.00076454	     -0.00039310	     57.79593654
      2.30954855	     -0.05664830	     -0.00069996	     -0.19802086	     -0.06171251	      0.88289565	     -0.00120142	     -0.21514732	      0.00076278	     -0.00039524	     57.43293726
      2.31082611	     -0.05667189	     -0.00069839	     -0.19804438	     -0.06171153	      0.88289514	     -0.00119978	     -0.21514622	      0.00076100	     -0.00039879	     57.47564255
      2.31240507	     -0.05670516	     -0.00069573	     -0.19807758	     -0.06171033	      0.88289451	     -0.00119771	     -0.21514559	      0.00076051	     -0.00040410	     56.79759340
      2.31398404	     -0.05673690	     -0.00069451	     -0.19810924	     -0.06170913	      0.88289386	     -0.00119560	     -0.21514572	      0.00075980	     -0.00041110	     57.12333321
      2.31522550	     -0.05676681	     -0.00069175	     -0.19813911	     -0.06170819	      0.88289335	     -0.00119391	     -0.21514631	      0.00076028	     -0.00041799	     56.69852717
      2.31646695	     -0.05679714	     -0.00069061	     -0.19816939	     -0.06170725	      0.88289283	     -0.00119220	     -0.21514737	      0.00076146	     -0.00042551	     56.46520271
      2.31770841	     -0.05683014	     -0.00068880	     -0.19820235	     -0.06170630	      0.88289229	     -0.00119046	     -0.21514889	      0.00076281	     -0.00043448	     56.28768048
      2.31930361	     -0.05687587	     -0.00068707	     -0.19824803	     -0.06170508	      0.88289159	     -0.00118819	     -0.21515156	      0.00076607	     -0.00044701	     55.60195717
      2.32089882	     -0.05692038	     -0.00068444	     -0.19829252	     -0.06170386	      0.88289087	     -0.00118588	     -0.21515498	      0.00076929	     -0.00046112	     55.47573420
      2.32228802	     -0.05696453	     -0.00068380	     -0.19833662	     -0.06170279	      0.88289022	     -0.00118383	     -0.21515854	      0.00077289	     -0.00047486	     55.34360408
      2.32367722	     -0.05701214	     -0.00068133	     -0.19838422	     -0.06170171	      0.88288955	     -0.00118176	     -0.21516271	      0.00077762	     -0.00048953	     54.75057597
      2.32506641	     -0.05706046	     -0.00068100	     -0.19843251	     -0.06170063	      0.88288886	     -0.00117965	     -0.21516751	      0.00078280	     -0.00050506	     54.54141839
      2.32645561	     -0.05710862	     -0.00067852	     -0.19848068	     -0.06169953	      0.88288814	     -0.00117752	     -0.21517285	      0.00078853	     -0.00052174	     54.22134695
      2.32784481	     -0.05716143	     -0.00067821	     -0.19853347	     -0.06169843	      0.88288741	     -0.00117535	     -0.21517871	      0.00079517	     -0.00053894	     53.85337942
      2.32923400	     -0.05721201	     -0.00067581	     -0.19858408	     -0.06169732	      0.88288664	     -0.00117316	     -0.21518509	      0.00080256	     -0.00055642	     53.31844076
      2.33062320	     -0.05726359	     -0.00067546	     -0.19863566	     -0.06169620	      0.88288586	     -0.00117093	     -0.21519191	      0.00081006	     -0.00057464	     53.26079960
      2.33201240	     -0.05731915	     -0.00067316	     -0.19869125	     -0.06169507	      0.88288505	     -0.00116868	     -0.21519914	      0.00081875	     -0.00059289	     52.59822588
      2.33340159	     -0.05737446	     -0.00067324	     -0.19874657	     -0.06169393	      0.88288421	     -0.00116640	     -0.21520686	      0.00082783	     -0.00061092	     52.34961520
      2.33479079	     -0.05743103	     -0.00067128	     -0.19880319	     -0.06169277	      0.88288335	     -0.00116409	     -0.21521501	      0.00083734	     -0.00062927	     52.00152578
      2.33617999	     -0.05749195	     -0.00067144	     -0.19886413	     -0.06169160	      0.88288246	     -0.00116175	     -0.21522360	      0.00084781	     -0.00064714	     51.59067852
      2.33756918	     -0.05755189	     -0.00066962	     -0.19892414	     -0.06169042	      0.88288155	     -0.00115938	     -0.21523265	      0.00085897	     -0.00066462	     51.05977825
      2.33895838	     -0.05761295	     -0.00066973	     -0.19898524	     -0.06168922	      0.88288062	     -0.00115699	     -0.21524210	      0.00087043	     -0.00068198	     50.93706070
      2.34034758	     -0.05767709	     -0.00066791	     -0.19904946	     -0.06168800	      0.88287966	     -0.00115456	     -0.21525194	      0.00088311	     -0.00069882	     50.31413258
      2.34173677	     -0.05774034	     -0.00066804	     -0.19911277	     -0.06168676	      0.88287868	     -0.00115211	     -0.21526219	      0.00089639	     -0.00071496	     50.02862006
      2.34312597	     -0.05780422	     -0.00066641	     -0.19917676	     -0.06168551	      0.88287767	     -0.00114964	     -0.21527278	      0.00091050	     -0.00073057	     49.59830414
      2.34451517	     -0.05787234	     -0.00066671	     -0.19924495	     -0.06168423	      0.88287665	     -0.00114713	     -0.21528372	      0.00092522	     -0.00074589	     49.41188330
      2.34590436	     -0.05794018	     -0.00066533	     -0.19931291	     -0.06168294	      0.88287560	     -0.00114460	     -0.21529507	      0.00094154	     -0.00075986	     48.68847058
      2.34729356	     -0.05800835	     -0.00066560	     -0.19938118	     -0.06168162	      0.88287454	     -0.00114204	     -0.21530675	      0.00095788	     -0.00077373	     48.65292255
      2.34868276	     -0.05807940	     -0.00066438	     -0.19945237	     -0.06168027	      0.88287345	     -0.00113945	     -0.21531877	      0.00097598	     -0.00078639	     47.95500459
      2.35007195	     -0.05815010	     -0.00066493	     -0.19952319	     -0.06167891	      0.88287235	     -0.00113683	     -0.21533116	      0.00099456	     -0.00079836	     47.75371314
      2.35146115	     -0.05822333	     -0.00066414	     -0.19959658	     -0.06167751	      0.88287123	     -0.00113419	     -0.21534389	      0.00101417	     -0.00080966	     47.32977667
      2.35285035	     -0.05829797	     -0.00066479	     -0.19967136	     -0.06167609	      0.88287010	     -0.00113151	     -0.21535700	      0.00103509	     -0.00081969	     46.88737609
      2.35423954	     -0.05837311	     -0.00066443	     -0.19974666	     -0.06167463	      0.88286896	     -0.00112881	     -0.21537046	      0.00105652	     -0.00082923	     46.62029163
      2.35562874	     -0.05845072	     -0.00066527	     -0.19982444	     -0.06167315	      0.88286780	     -0.00112609	     -0.21538428	      0.00107961	     -0.00083721	     46.09446881
      2.35701794	     -0.05852798	     -0.00066536	     -0.19990189	     -0.06167163	      0.88286663	     -0.00112333	     -0.21539844	      0.00110314	     -0.00084471	     45.84407141
      2.35840713	     -0.05860471	     -0.00066626	     -0.19997881	     -0.06167008	      0.88286545	     -0.00112055	     -0.21541293	      0.00112825	     -0.00085076	     45.34521585
      2.35979633	     -0.05867947	     -0.00066603	     -0.20005379	     -0.06166850	      0.88286427	     -0.00111774	     -0.21542767	      0.00115403	     -0.00085574	     45.03544245
      2.36118283	     -0.05875624	     -0.00066620	     -0.20013078	     -0.06166688	      0.88286308	     -0.00111490	     -0.21544256	      0.00118056	     -0.00085995	     44.77022978
      2.36256934	     -0.05883191	     -0.00066574	     -0.20020669	     -0.06166523	      0.88286188	     -0.00111204	     -0.21545766	      0.00120878	     -0.00086225	     44.08585986
      2.36395584	     -0.05890689	     -0.00066585	     -0.20028192	     -0.06166353	      0.88286069	     -0.00110915	     -0.21547293	      0.00123709	     -0.00086381	     43.96995531
      2.36541337	     -0.05898824	     -0.00066543	     -0.20036355	     -0.06166170	      0.88285943	     -0.00110608	     -0.21548913	      0.00126808	     -0.00086471	     43.60776593
      2.36687090	     -0.05906932	     -0.00066553	     -0.20044492	     -0.06165983	      0.88285817	     -0.00110299	     -0.21550553	      0.00130084	     -0.00086375	     42.89610057
      2.36832842	     -0.05914765	     -0.00066502	     -0.20052356	     -0.06165791	      0.88285691	     -0.00109986	     -0.21552205	      0.00133377	     -0.00086198	     42.72024943
      2.36978595	     -0.05922786	     -0.00066522	     -0.20060407	     -0.06165594	      0.88285565	     -0.00109670	     -0.21553865	      0.00136773	     -0.00085967	     42.52944540
      2.37124347	     -0.05930740	     -0.00066460	     -0.20068395	     -0.06165392	      0.88285440	     -0.00109351	     -0.21555535	      0.00140363	     -0.00085591	     41.80236060
      2.37270100	     -0.05938446	     -0.00066519	     -0.20076133	     -0.06165185	      0.88285316	     -0.00109029	     -0.21557211	      0.00143957	     -0.00085144	     41.75156326
      2.37415852	     -0.05946476	     -0.00066471	     -0.20084199	     -0.06164973	      0.88285192	     -0.00108704	     -0.21558890	      0.00147665	     -0.00084670	     41.45940681
      2.37561605	     -0.05954087	     -0.00066607	     -0.20091844	     -0.06164755	      0.88285069	     -0.00108376	     -0.21560576	      0.00151540	     -0.00084013	     40.89852729
      2.37707357	     -0.05961921	     -0.00066617	     -0.20099713	     -0.06164531	      0.88284947	     -0.00108045	     -0.21562266	      0.00155418	     -0.00083350	     40.74010793
      2.37853110	     -0.05969591	     -0.00066779	     -0.20107419	     -0.06164302	      0.88284826	     -0.00107712	     -0.21563963	      0.00159433	     -0.00082582	     40.41696873
      2.37998863	     -0.05977360	     -0.00066765	     -0.20115227	     -0.06164066	      0.88284707	     -0.00107375	     -0.21565660	      0.00163549	     -0.00081748	     39.94230827
      2.38144615	     -0.05984934	     -0.00066949	     -0.20122839	     -0.06163825	      0.88284588	     -0.00107035	     -0.21567359	      0.00167741	     -0.00080848	     39.72768774
      2.38290368	     -0.05992053	     -0.00066893	     -0.20129999	     -0.06163577	      0.88284471	     -0.00106693	     -0.21569045	      0.00172008	     -0.00079922	     39.48213032
      2.38436120	     -0.05999172	     -0.00067081	     -0.20137157	     -0.06163323	      0.88284355	     -0.00106348	     -0.21570709	      0.00176386	     -0.00078880	     39.22092918
      2.38581873	     -0.06005971	     -0.00067009	     -0.20144001	     -0.06163063	      0.88284241	     -0.00106000	     -0.21572354	      0.00180847	     -0.00077814	     38.83646078
      2.38727625	     -0.06012593	     -0.00067235	     -0.20150663	     -0.06162796	      0.88284129	     -0.00105649	     -0.21573971	      0.00185386	     -0.00076620	     38.62117164
      2.38873378	     -0.06019056	     -0.00067153	     -0.20157172	     -0.06162523	      0.88284018	     -0.00105295	     -0.21575558	      0.00189963	     -0.00075440	     38.42627622
      2.39019131	     -0.06025165	     -0.00067424	     -0.20163323	     -0.06162242	      0.88283909	     -0.00104939	     -0.21577113	      0.00194690	     -0.00074083	     37.99257455
      2.39149604	     -0.06030108	     -0.00067382	     -0.20168308	     -0.06161986	      0.88283813	     -0.00104618	     -0.21578467	      0.00198914	     -0.00072825	     37.86533144
      2.39280077	     -0.06034864	     -0.00067536	     -0.20173104	     -0.06161723	      0.88283719	     -0.00104295	     -0.21579781	      0.00203190	     -0.00071503	     37.76834097
      2.39410550	     -0.06039320	     -0.00067586	     -0.20177602	     -0.06161455	      0.88283626	     -0.00103969	     -0.21581049	      0.00207538	     -0.00070062	     37.45104281
      2.39541024	     -0.06043341	     -0.00067686	     -0.20181665	     -0.06161182	      0.88283536	     -0.00103642	     -0.21582268	      0.00211890	     -0.00068529	     37.32246240
      2.39699579	     -0.06048082	     -0.00067776	     -0.20186458	     -0.06160842	      0.88283429	     -0.00103241	     -0.21583676	      0.00217201	     -0.00066563	     37.17302623
      2.39858134	     -0.06051946	     -0.00067884	     -0.20190373	     -0.06160493	      0.88283325	     -0.00102837	     -0.21585005	      0.00222554	     -0.00064410	     36.95704773
      2.39992480	     -0.06055354	     -0.00067974	     -0.20193824	     -0.06160191	      0.88283240	     -0.00102493	     -0.21586061	      0.00227096	     -0.00062450	     36.72883815
      2.40126826	     -0.06058152	     -0.00068071	     -0.20196667	     -0.06159883	      0.88283157	     -0.00102147	     -0.21587062	      0.00231671	     -0.00060366	     36.45015194
      2.40261173	     -0.06061014	     -0.00068172	     -0.20199572	     -0.06159568	      0.88283078	     -0.00101798	     -0.21587999	      0.00236196	     -0.00058269	     36.45294746
      2.40424438	     -0.06064249	     -0.00068297	     -0.20202861	     -0.06159178	      0.88282985	     -0.00101372	     -0.21589065	      0.00241782	     -0.00055550	     35.98811284
      2.40587703	     -0.06066755	     -0.00068436	     -0.20205421	     -0.06158779	      0.88282896	     -0.00100943	     -0.21590044	      0.00247278	     -0.00052707	     35.99372701
      2.40750968	     -0.06069125	     -0.00068535	     -0.20207845	     -0.06158371	      0.88282813	     -0.00100511	     -0.21590928	      0.00252813	     -0.00049730	     35.69152056
      2.40914234	     -0.06070941	     -0.00068743	     -0.20209711	     -0.06157954	      0.88282734	     -0.00100077	     -0.21591723	      0.00258251	     -0.00046708	     35.87413721
      2.41045627	     -0.06072199	     -0.00068781	     -0.20211013	     -0.06157611	      0.88282674	     -0.00099725	     -0.21592292	      0.00262690	     -0.00044118	     35.55012596
      2.41177020	     -0.06073223	     -0.00068941	     -0.20212078	     -0.06157263	      0.88282618	     -0.00099371	     -0.21592801	      0.00267055	     -0.00041565	     35.61348750
      2.41346809	     -0.06074219	     -0.00069018	     -0.20213129	     -0.06156805	      0.88282550	     -0.00098912	     -0.21593372	      0.00272655	     -0.00038287	     35.69562484
      2.41490191	     -0.06074764	     -0.00069238	     -0.20213718	     -0.06156411	      0.88282497	     -0.00098522	     -0.21593774	      0.00277385	     -0.00035382	     35.47565670
      2.41633573	     -0.06074916	     -0.00069258	     -0.20213916	     -0.06156010	      0.88282449	     -0.00098130	     -0.21594104	      0.00282060	     -0.00032505	     35.28544178
      2.41776954	     -0.06074600	     -0.00069447	     -0.20213642	     -0.06155602	      0.88282404	     -0.00097736	     -0.21594359	      0.00286613	     -0.00029641	     35.47162928
      2.41920336	     -0.06074255	     -0.00069457	     -0.20213343	     -0.06155188	      0.88282364	     -0.00097340	     -0.21594536	      0.00291109	     -0.00026838	     35.55676503
      2.42063718	     -0.06073395	     -0.00069621	     -0.20212525	     -0.06154767	      0.88282327	     -0.00096942	     -0.21594644	      0.00295609	     -0.00023937	     35.32608995
      2.42207100	     -0.06072304	     -0.00069644	     -0.20211476	     -0.06154340	      0.88282295	     -0.00096543	     -0.21594676	      0.00299966	     -0.00021122	     35.50611642
      2.42350481	     -0.06071035	     -0.00069792	     -0.20210248	     -0.06153907	      0.88282267	     -0.00096141	     -0.21594641	      0.00304303	     -0.00018330	     35.51474767
      2.42493863	     -0.06069392	     -0.00069822	     -0.20208647	     -0.06153468	      0.88282242	     -0.00095738	     -0.21594535	      0.00308608	     -0.00015510	     35.41548644
      2.42637245	     -0.06067660	     -0.00069968	     -0.20206954	     -0.06153022	      0.88282222	     -0.00095334	     -0.21594359	      0.00312802	     -0.00012793	     35.71644533
      2.42780627	     -0.06065461	     -0.00069995	     -0.20204796	     -0.06152571	      0.88282206	     -0.00094927	     -0.21594119	      0.00317050	     -0.00010037	     35.52751579
      2.42924008	     -0.06063041	     -0.00070140	     -0.20202415	     -0.06152113	      0.88282193	     -0.00094519	     -0.21593809	      0.00321186	     -0.00007382	     35.81510109
      2.43067390	     -0.06060460	     -0.00070175	     -0.20199874	     -0.06151650	      0.88282185	     -0.00094110	     -0.21593434	      0.00325389	     -0.00004695	     35.57891468
      2.43210772	     -0.06057398	     -0.00070318	     -0.20196850	     -0.06151180	      0.88282180	     -0.00093699	     -0.21592990	      0.00329474	     -0.00002061	     35.86725284
      2.43385320	     -0.06053475	     -0.00070303	     -0.20192976	     -0.06150601	      0.88282179	     -0.00093197	     -0.21592358	      0.00334427	      0.00001036	     36.08939290
      2.43510393	     -0.06050357	     -0.00070503	     -0.20189889	     -0.06150180	      0.88282182	     -0.00092835	     -0.21591844	      0.00337998	      0.00003355	     35.96275936
      2.43635466	     -0.06047064	     -0.00070528	     -0.20186630	     -0.06149755	      0.88282187	     -0.00092473	     -0.21591276	      0.00341507	      0.00005580	     36.06848994
      2.43789549	     -0.06042673	     -0.00070626	     -0.20182279	     -0.06149226	      0.88282198	     -0.00092025	     -0.21590507	      0.00345798	      0.00008247	     36.19390887
      2.43943632	     -0.06037866	     -0.00070637	     -0.20177514	     -0.06148690	      0.88282213	     -0.00091576	     -0.21589654	      0.00350082	      0.00010935	     36.09569625
      2.44097715	     -0.06032689	     -0.00070747	     -0.20172376	     -0.06148147	      0.88282232	     -0.00091125	     -0.21588715	      0.00354232	      0.00013543	     36.48180975
      2.44251798	     -0.06027415	     -0.00070676	     -0.20167143	     -0.06147598	      0.88282255	     -0.00090673	     -0.21587695	      0.00358403	      0.00016116	     36.37168844
      2.44386115	     -0.06022358	     -0.00070797	     -0.20162118	     -0.06147114	      0.88282278	     -0.00090278	     -0.21586740	      0.00361954	      0.00018375	     36.51797749
      2.44520432	     -0.06017328	     -0.00070749	     -0.20157123	     -0.06146626	      0.88282304	     -0.00089881	     -0.21585722	      0.00365448	      0.00020537	     36.66864006
      2.44654749	     -0.06012220	     -0.00070813	     -0.20152047	     -0.06146132	      0.88282333	     -0.00089484	     -0.21584651	      0.00368935	      0.00022689	     36.65465165
      2.44789066	     -0.06007082	     -0.00070812	     -0.20146942	     -0.06145635	      0.88282365	     -0.00089085	     -0.21583527	      0.00372330	      0.00024744	     36.85462117
      2.44923383	     -0.06001800	     -0.00070854	     -0.20141692	     -0.06145132	      0.88282399	     -0.00088686	     -0.21582357	      0.00375727	      0.00026782	     36.80786173
      2.45057701	     -0.05996431	     -0.00070872	     -0.20136354	     -0.06144625	      0.88282437	     -0.00088286	     -0.21581141	      0.00379034	      0.00028714	     36.98063497
      2.45231427	     -0.05989796	     -0.00070930	     -0.20129759	     -0.06143963	      0.88282489	     -0.00087767	     -0.21579507	      0.00383302	      0.00031104	     36.84982700
      2.45371701	     -0.05983978	     -0.00070960	     -0.20123971	     -0.06143423	      0.88282534	     -0.00087348	     -0.21578146	      0.00386647	      0.00032993	     37.00337434
      2.45511974	     -0.05978332	     -0.00071030	     -0.20118355	     -0.06142879	      0.88282581	     -0.00086927	     -0.21576745	      0.00389928	      0.00034734	     37.21417366
      2.45669835	     -0.05971996	     -0.00071044	     -0.20112053	     -0.06142260	      0.88282637	     -0.00086453	     -0.21575129	      0.00393565	      0.00036527	     37.36995482
      2.45827696	     -0.05965768	     -0.00071186	     -0.20105856	     -0.06141636	      0.88282696	     -0.00085978	     -0.21573475	      0.00397197	      0.00038263	     37.20786460
      2.45985556	     -0.05959270	     -0.00071209	     -0.20099389	     -0.06141006	      0.88282758	     -0.00085502	     -0.21571785	      0.00400634	      0.00039774	     37.67987996
      2.46125246	     -0.05953534	     -0.00071477	     -0.20093678	     -0.06140444	      0.88282815	     -0.00085080	     -0.21570261	      0.00403724	      0.00041115	     37.47318110
      2.46264937	     -0.05947221	     -0.00071522	     -0.20087391	     -0.06139878	      0.88282873	     -0.00084657	     -0.21568702	      0.00406639	      0.00042308	     37.79132159
      2.46404627	     -0.05940410	     -0.00071738	     -0.20080603	     -0.06139308	      0.88282933	     -0.00084234	     -0.21567095	      0.00409520	      0.00043509	     37.81488548
      2.46544317	     -0.05932762	     -0.00071762	     -0.20072981	     -0.06138734	      0.88282994	     -0.00083810	     -0.21565425	      0.00412275	      0.00044700	     37.91913885
      2.46684007	     -0.05924345	     -0.00071888	     -0.20064588	     -0.06138157	      0.88283058	     -0.00083386	     -0.21563678	      0.00414892	      0.00045938	     38.11492978
      2.46823698	     -0.05915170	     -0.00071881	     -0.20055436	     -0.06137575	      0.88283123	     -0.00082961	     -0.21561837	      0.00417330	      0.00047206	     38.38015119
      2.46963388	     -0.05905121	     -0.00071951	     -0.20045409	     -0.06136991	      0.88283190	     -0.00082535	     -0.21559899	      0.00419667	      0.00048689	     38.26934352
      2.47103078	     -0.05894213	     -0.00071898	     -0.20034522	     -0.06136403	      0.88283259	     -0.00082109	     -0.21557852	      0.00421722	      0.00050279	     38.59059163
      2.47251476	     -0.05882082	     -0.00071853	     -0.20022411	     -0.06135776	      0.88283335	     -0.00081656	     -0.21555558	      0.00423683	      0.00052124	     38.81236919
      2.47399874	     -0.05869775	     -0.00071701	     -0.20010122	     -0.06135146	      0.88283414	     -0.00081203	     -0.21553147	      0.00425402	      0.00054191	     38.90000073
      2.47548272	     -0.05856948	     -0.00071628	     -0.19997311	     -0.06134513	      0.88283496	     -0.00080749	     -0.21550640	      0.00426835	      0.00056420	     39.11796492
      2.47696670	     -0.05844370	     -0.00071395	     -0.19984747	     -0.06133879	      0.88283581	     -0.00080295	     -0.21548043	      0.00428016	      0.00058775	     39.28088577
      2.47845068	     -0.05831278	     -0.00071284	     -0.19971665	     -0.06133243	      0.88283670	     -0.00079840	     -0.21545376	      0.00428930	      0.00061230	     39.55414170
      2.47993466	     -0.05818328	     -0.00070930	     -0.19958727	     -0.06132606	      0.88283763	     -0.00079385	     -0.21542644	      0.00429655	      0.00063803	     39.50249714
      2.48125484	     -0.05807057	     -0.00070873	     -0.19947459	     -0.06132038	      0.88283849	     -0.00078980	     -0.21540170	      0.00430033	      0.00066036	     39.96802954
      2.48257501	     -0.05795680	     -0.00070571	     -0.19936088	     -0.06131470	      0.88283938	     -0.00078575	     -0.21537665	      0.00430299	      0.00068318	     39.97823372
      2.48389519	     -0.05784428	     -0.00070433	     -0.19924836	     -0.06130902	      0.88284029	     -0.00078170	     -0.21535135	      0.00430354	      0.00070564	     40.29464123
      2.48555525	     -0.05770581	     -0.00070088	     -0.19910990	     -0.06130188	      0.88284149	     -0.00077660	     -0.21531931	      0.00430192	      0.00073297	     40.60869104
      2.48685154	     -0.05760133	     -0.00070047	     -0.19900538	     -0.06129631	      0.88284245	     -0.00077262	     -0.21529422	      0.00429924	      0.00075431	     40.76735884
      2.48814783	     -0.05749847	     -0.00069783	     -0.19890249	     -0.06129073	      0.88284344	     -0.00076864	     -0.21526915	      0.00429499	      0.00077421	     40.97187035
      2.48970727	     -0.05738039	     -0.00069672	     -0.19878432	     -0.06128404	      0.88284467	     -0.00076385	     -0.21523908	      0.00428827	      0.00079656	     41.27745120
      2.49126671	     -0.05726364	     -0.00069251	     -0.19866752	     -0.06127736	      0.88284592	     -0.00075905	     -0.21520923	      0.00427990	      0.00081652	     41.51147265
      2.49240610	     -0.05718038	     -0.00069289	     -0.19858415	     -0.06127249	      0.88284686	     -0.00075556	     -0.21518753	      0.00427283	      0.00083003	     41.76378211
      2.49354550	     -0.05709919	     -0.00069124	     -0.19850288	     -0.06126762	      0.88284782	     -0.00075206	     -0.21516600	      0.00426501	      0.00084168	     41.97587320
      2.49526454	     -0.05697963	     -0.00068976	     -0.19838317	     -0.06126030	      0.88284928	     -0.00074678	     -0.21513385	      0.00425197	      0.00085629	     42.34451009
      2.49663424	     -0.05688710	     -0.00068749	     -0.19829052	     -0.06125449	      0.88285045	     -0.00074257	     -0.21510851	      0.00424054	      0.00086515	     42.59815945
      2.49800395	     -0.05679661	     -0.00068631	     -0.19819989	     -0.06124869	      0.88285164	     -0.00073837	     -0.21508343	      0.00422835	      0.00087168	     42.82560440
      2.49937365	     -0.05670868	     -0.00068386	     -0.19811183	     -0.06124291	      0.88285284	     -0.00073417	     -0.21505862	      0.00421536	      0.00087579	     42.99690136
      2.50074336	     -0.05662591	     -0.00068244	     -0.19802889	     -0.06123714	      0.88285404	     -0.00072997	     -0.21503412	      0.00420122	      0.00087685	     43.42066341
      2.50246061	     -0.05652932	     -0.00067860	     -0.19793214	     -0.06122994	      0.88285555	     -0.00072471	     -0.21500401	      0.00418323	      0.00087404	     43.43374552
      2.50362358	     -0.05646129	     -0.00067801	     -0.19786394	     -0.06122508	      0.88285656	     -0.00072115	     -0.21498396	      0.00416998	      0.00087060	     43.81436584
      2.50478655	     -0.05640104	     -0.00067587	     -0.19780355	     -0.06122024	      0.88285757	     -0.00071759	     -0.21496419	      0.00415657	      0.00086429	     44.04958057
      2.50629344	     -0.05632735	     -0.00067391	     -0.19772966	     -0.06121399	      0.88285886	     -0.00071298	     -0.21493916	      0.00413878	      0.00085274	     44.37222815
      2.50780032	     -0.05626111	     -0.00067151	     -0.19766322	     -0.06120777	      0.88286014	     -0.00070837	     -0.21491475	      0.00412076	      0.00083786	     44.51997832
      2.50930720	     -0.05619258	     -0.00067028	     -0.19759447	     -0.06120157	      0.88286139	     -0.00070376	     -0.21489105	      0.00410238	      0.00082052	     44.74909887
      2.51064498	     -0.05613766	     -0.00066784	     -0.19753937	     -0.06119610	      0.88286247	     -0.00069968	     -0.21487051	      0.00408530	      0.00080199	     45.08785714
      2.51198275	     -0.05608474	     -0.00066680	     -0.19748624	     -0.06119064	      0.88286353	     -0.00069560	     -0.21485055	      0.00406843	      0.00078203	     45.19687828
      2.51332053	     -0.05603768	     -0.00066479	     -0.19743899	     -0.06118521	      0.88286457	     -0.00069152	     -0.21483114	      0.00405090	      0.00075974	     45.41642884
      2.51465830	     -0.05599379	     -0.00066377	     -0.19739489	     -0.06117981	      0.88286557	     -0.00068744	     -0.21481236	      0.00403329	      0.00073587	     45.55228239
      2.51599608	     -0.05595255	     -0.00066195	     -0.19735344	     -0.06117442	      0.88286653	     -0.00068337	     -0.21479415	      0.00401528	      0.00071041	     45.71424154
      2.51765324	     -0.05590456	     -0.00066054	     -0.19730519	     -0.06116779	      0.88286768	     -0.00067832	     -0.21477238	      0.00399220	      0.00067632	     46.19742650
      2.51898046	     -0.05587068	     -0.00065804	     -0.19727111	     -0.06116250	      0.88286856	     -0.00067429	     -0.21475552	      0.00397409	      0.00064860	     46.03413585
      2.52030767	     -0.05583688	     -0.00065690	     -0.19723710	     -0.06115724	      0.88286940	     -0.00067025	     -0.21473919	      0.00395555	      0.00061967	     46.15910173
      2.52163489	     -0.05580517	     -0.00065446	     -0.19720518	     -0.06115200	      0.88287021	     -0.00066622	     -0.21472333	      0.00393646	      0.00058961	     46.38896574
      2.52330539	     -0.05576958	     -0.00065294	     -0.19716931	     -0.06114544	      0.88287116	     -0.00066116	     -0.21470404	      0.00391223	      0.00055091	     46.67526387
      2.52451639	     -0.05574506	     -0.00064991	     -0.19714462	     -0.06114072	      0.88287181	     -0.00065748	     -0.21469053	      0.00389471	      0.00052281	     46.59231538
      2.52572739	     -0.05572274	     -0.00064847	     -0.19712210	     -0.06113601	      0.88287243	     -0.00065382	     -0.21467739	      0.00387660	      0.00049433	     46.80301795
      2.52721384	     -0.05569777	     -0.00064570	     -0.19709690	     -0.06113027	      0.88287313	     -0.00064932	     -0.21466178	      0.00385460	      0.00045993	     46.68083884
      2.52870029	     -0.05567378	     -0.00064394	     -0.19707264	     -0.06112455	      0.88287379	     -0.00064482	     -0.21464671	      0.00383137	      0.00042535	     47.14487230
      2.52999230	     -0.05565618	     -0.00064115	     -0.19705484	     -0.06111962	      0.88287432	     -0.00064092	     -0.21463405	      0.00381188	      0.00039657	     46.86750900
      2.53128432	     -0.05563897	     -0.00063946	     -0.19703741	     -0.06111470	      0.88287482	     -0.00063702	     -0.21462178	      0.00379130	      0.00036773	     47.17480309
      2.53257633	     -0.05562437	     -0.00063700	     -0.19702260	     -0.06110982	      0.88287527	     -0.00063312	     -0.21460991	      0.00377108	      0.00034008	     47.05146077
      2.53386834	     -0.05561116	     -0.00063504	     -0.19700916	     -0.06110496	      0.88287570	     -0.00062922	     -0.21459842	      0.00375004	      0.00031277	     47.28616578
      2.53516035	     -0.05559971	     -0.00063272	     -0.19699750	     -0.06110013	      0.88287608	     -0.00062533	     -0.21458732	      0.00372941	      0.00028703	     47.11660396
      2.53645237	     -0.05558876	     -0.00063060	     -0.19698632	     -0.06109532	      0.88287644	     -0.00062144	     -0.21457658	      0.00370792	      0.00026195	     47.33534251
      2.53824827	     -0.05557939	     -0.00062715	     -0.19697666	     -0.06108869	      0.88287688	     -0.00061604	     -0.21456227	      0.00367861	      0.00022948	     46.92706149
      2.53958477	     -0.05556778	     -0.00062506	     -0.19696481	     -0.06108379	      0.88287717	     -0.00061202	     -0.21455206	      0.00365539	      0.00020679	     47.44121895
      2.54092128	     -0.05556458	     -0.00062248	     -0.19696137	     -0.06107892	      0.88287743	     -0.00060800	     -0.21454216	      0.00363253	      0.00018535	     47.36860624
      2.54225778	     -0.05555881	     -0.00062040	     -0.19695537	     -0.06107408	      0.88287767	     -0.00060399	     -0.21453268	      0.00360959	      0.00016569	     47.36949129
      2.54359429	     -0.05555628	     -0.00061803	     -0.19695260	     -0.06106927	      0.88287788	     -0.00059998	     -0.21452352	      0.00358616	      0.00014728	     47.39354362
      2.54523047	     -0.05555403	     -0.00061564	     -0.19695005	     -0.06106343	      0.88287810	     -0.00059507	     -0.21451279	      0.00355727	      0.00012676	     47.51333178
      2.54641540	     -0.05555521	     -0.00061364	     -0.19695102	     -0.06105923	      0.88287824	     -0.00059151	     -0.21450534	      0.00353622	      0.00011356	     47.35183503
      2.54760033	     -0.05555577	     -0.00061191	     -0.19695135	     -0.06105505	      0.88287837	     -0.00058796	     -0.21449816	      0.00351473	      0.00010126	     47.48007717
      2.54920482	     -0.05556026	     -0.00060950	     -0.19695555	     -0.06104943	      0.88287852	     -0.00058315	     -0.21448884	      0.00348569	      0.00008662	     47.31601547
      2.55080932	     -0.05556400	     -0.00060734	     -0.19695898	     -0.06104386	      0.88287865	     -0.00057835	     -0.21448000	      0.00345578	      0.00007376	     47.64223729
      2.55195701	     -0.05557120	     -0.00060578	     -0.19696596	     -0.06103991	      0.88287873	     -0.00057491	     -0.21447396	      0.00343468	      0.00006619	     47.35832966
      2.55310470	     -0.05557821	     -0.00060443	     -0.19697275	     -0.06103598	      0.88287880	     -0.00057147	     -0.21446818	      0.00341308	      0.00005915	     47.45813217
      2.55473901	     -0.05559206	     -0.00060252	     -0.19698628	     -0.06103043	      0.88287889	     -0.00056658	     -0.21446041	      0.00338248	      0.00005077	     47.31086380
      2.55620292	     -0.05560438	     -0.00060079	     -0.19699831	     -0.06102550	      0.88287896	     -0.00056220	     -0.21445388	      0.00335458	      0.00004448	     47.51183867
      2.55766683	     -0.05562025	     -0.00059918	     -0.19701391	     -0.06102061	      0.88287902	     -0.00055782	     -0.21444772	      0.00332719	      0.00003990	     47.18295898
      2.55893860	     -0.05562984	     -0.00059761	     -0.19702326	     -0.06101639	      0.88287907	     -0.00055401	     -0.21444266	      0.00330297	      0.00003673	     47.40893621
      2.56021037	     -0.05564503	     -0.00059622	     -0.19703821	     -0.06101220	      0.88287911	     -0.00055020	     -0.21443781	      0.00327898	      0.00003428	     47.30418780
      2.56148213	     -0.05565793	     -0.00059467	     -0.19705086	     -0.06100805	      0.88287916	     -0.00054640	     -0.21443320	      0.00325504	      0.00003268	     47.33339589
      2.56312676	     -0.05567760	     -0.00059280	     -0.19707023	     -0.06100272	      0.88287921	     -0.00054147	     -0.21442753	      0.00322401	      0.00003132	     47.30858259
      2.56438848	     -0.05569059	     -0.00059118	     -0.19708299	     -0.06099867	      0.88287925	     -0.00053770	     -0.21442340	      0.00320046	      0.00003163	     47.28443113
      2.56565020	     -0.05570621	     -0.00058976	     -0.19709838	     -0.06099464	      0.88287929	     -0.00053392	     -0.21441942	      0.00317713	      0.00003243	     47.07993816
      2.56691193	     -0.05572009	     -0.00058811	     -0.19711204	     -0.06099065	      0.88287933	     -0.00053014	     -0.21441560	      0.00315340	      0.00003331	     47.22073908
      2.56817365	     -0.05573582	     -0.00058663	     -0.19712754	     -0.06098669	      0.88287937	     -0.00052636	     -0.21441191	      0.00313027	      0.00003513	     47.00989984
      2.56943537	     -0.05575099	     -0.00058505	     -0.19714249	     -0.06098275	      0.88287942	     -0.00052258	     -0.21440836	      0.00310672	      0.00003696	     47.10312678
      2.57097794	     -0.05577199	     -0.00058323	     -0.19716322	     -0.06097798	      0.88287948	     -0.00051796	     -0.21440421	      0.00307884	      0.00004026	     46.66875114
      2.57252052	     -0.05578712	     -0.00058128	     -0.19717808	     -0.06097325	      0.88287954	     -0.00051334	     -0.21440026	      0.00305007	      0.00004392	     46.94997229
      2.57406309	     -0.05580970	     -0.00057977	     -0.19720038	     -0.06096857	      0.88287961	     -0.00050872	     -0.21439641	      0.00302193	      0.00004773	     46.71301770
      2.57519580	     -0.05582170	     -0.00057813	     -0.19721219	     -0.06096516	      0.88287967	     -0.00050533	     -0.21439372	      0.00300128	      0.00005097	     46.79245799
      2.57632851	     -0.05583669	     -0.00057684	     -0.19722699	     -0.06096177	      0.88287973	     -0.00050193	     -0.21439111	      0.00298088	      0.00005411	     46.66275223
      2.57789055	     -0.05585737	     -0.00057478	     -0.19724740	     -0.06095714	      0.88287982	     -0.00049725	     -0.21438764	      0.00295265	      0.00005812	     46.70345403
      2.57945260	     -0.05587885	     -0.00057286	     -0.19726863	     -0.06095255	      0.88287991	     -0.00049257	     -0.21438435	      0.00292502	      0.00006220	     46.37664414
      2.58101465	     -0.05589352	     -0.00057021	     -0.19728306	     -0.06094800	      0.88288001	     -0.00048788	     -0.21438121	      0.00289726	      0.00006671	     46.51006944
      2.58214954	     -0.05591183	     -0.00056894	     -0.19730117	     -0.06094472	      0.88288009	     -0.00048448	     -0.21437895	      0.00287717	      0.00006920	     46.33693860
      2.58328443	     -0.05592591	     -0.00056711	     -0.19731508	     -0.06094147	      0.88288017	     -0.00048107	     -0.21437680	      0.00285739	      0.00007188	     46.25652385
      2.58480678	     -0.05594751	     -0.00056479	     -0.19733645	     -0.06093714	      0.88288028	     -0.00047651	     -0.21437405	      0.00283067	      0.00007457	     46.25890932
      2.58632913	     -0.05597085	     -0.00056220	     -0.19735956	     -0.06093285	      0.88288040	     -0.00047194	     -0.21437152	      0.00280504	      0.00007752	     45.74766516
      2.58785148	     -0.05599551	     -0.00056012	     -0.19738397	     -0.06092860	      0.88288052	     -0.00046737	     -0.21436926	      0.00277855	      0.00007966	     45.79399671
      2.58937383	     -0.05602065	     -0.00055693	     -0.19740890	     -0.06092439	      0.88288064	     -0.00046279	     -0.21436735	      0.00275245	      0.00008094	     45.91156861
      2.59064930	     -0.05605157	     -0.00055548	     -0.19743961	     -0.06092089	      0.88288074	     -0.00045896	     -0.21436605	      0.00273093	      0.00008095	     45.70449887
      2.59192477	     -0.05607846	     -0.00055258	     -0.19746633	     -0.06091742	      0.88288085	     -0.00045512	     -0.21436517	      0.00270990	      0.00008054	     45.58993510
      2.59320024	     -0.05611080	     -0.00055026	     -0.19749850	     -0.06091398	      0.88288095	     -0.00045128	     -0.21436465	      0.00268880	      0.00007881	     45.54399507
      2.59477955	     -0.05615208	     -0.00054607	     -0.19753959	     -0.06090975	      0.88288107	     -0.00044653	     -0.21436461	      0.00266377	      0.00007570	     45.18761428
      2.59619781	     -0.05619324	     -0.00054304	     -0.19758057	     -0.06090599	      0.88288117	     -0.00044226	     -0.21436513	      0.00264105	      0.00007143	     45.16760523
      2.59761607	     -0.05623400	     -0.00053778	     -0.19762120	     -0.06090226	      0.88288127	     -0.00043798	     -0.21436625	      0.00261879	      0.00006513	     45.32144294
      2.59885714	     -0.05627514	     -0.00053438	     -0.19766221	     -0.06089902	      0.88288135	     -0.00043424	     -0.21436769	      0.00260056	      0.00005897	     44.88439319
      2.60009820	     -0.05631376	     -0.00052942	     -0.19770074	     -0.06089581	      0.88288142	     -0.00043049	     -0.21436960	      0.00258214	      0.00005092	     44.98206968
      2.60160148	     -0.05636667	     -0.00052400	     -0.19775354	     -0.06089194	      0.88288148	     -0.00042595	     -0.21437250	      0.00256128	      0.00003983	     44.58112071
      2.60310476	     -0.05641662	     -0.00051713	     -0.19780340	     -0.06088811	      0.88288153	     -0.00042140	     -0.21437607	      0.00254030	      0.00002622	     44.90132018
      2.60433336	     -0.05646252	     -0.00051273	     -0.19784923	     -0.06088500	      0.88288156	     -0.00041768	     -0.21437947	      0.00252488	      0.00001459	     44.37429837
      2.60556195	     -0.05650615	     -0.00050715	     -0.19789281	     -0.06088190	      0.88288157	     -0.00041397	     -0.21438332	      0.00250927	      0.00000109	     44.45575807
      2.60703668	     -0.05656264	     -0.00050091	     -0.19794924	     -0.06087822	      0.88288156	     -0.00040950	     -0.21438851	      0.00249209	     -0.00001612	     44.04741618
      2.60851140	     -0.05661434	     -0.00049367	     -0.19800090	     -0.06087455	      0.88288152	     -0.00040503	     -0.21439428	      0.00247496	     -0.00003530	     44.28242202
      2.60998613	     -0.05667374	     -0.00048751	     -0.19806027	     -0.06087092	      0.88288145	     -0.00040057	     -0.21440053	      0.00246003	     -0.00005496	     43.58068122
      2.61122584	     -0.05671621	     -0.00048112	     -0.19810274	     -0.06086787	      0.88288138	     -0.00039681	     -0.21440618	      0.00244719	     -0.00007282	     43.88050602
      2.61246556	     -0.05676354	     -0.00047562	     -0.19815006	     -0.06086485	      0.88288127	     -0.00039305	     -0.21441212	      0.00243569	     -0.00009104	     43.58262219
      2.61370527	     -0.05680925	     -0.00046964	     -0.19819578	     -0.06086183	      0.88288115	     -0.00038930	     -0.21441835	      0.00242465	     -0.00010985	     43.51438090
      2.61541582	     -0.05687577	     -0.00046189	     -0.19826231	     -0.06085770	      0.88288094	     -0.00038411	     -0.21442741	      0.00241057	     -0.00013676	     43.20971442
      2.61694439	     -0.05692982	     -0.00045449	     -0.19831639	     -0.06085402	      0.88288071	     -0.00037949	     -0.21443592	      0.00239908	     -0.00016013	     43.05979485
      2.61820560	     -0.05697923	     -0.00044932	     -0.19836582	     -0.06085100	      0.88288050	     -0.00037567	     -0.21444315	      0.00239020	     -0.00017992	     42.84970111
      2.61946680	     -0.05702616	     -0.00044362	     -0.19841278	     -0.06084799	      0.88288026	     -0.00037185	     -0.21445062	      0.00238175	     -0.00020017	     42.90742404
      2.62072800	     -0.05707460	     -0.00043838	     -0.19846125	     -0.06084500	      0.88287999	     -0.00036804	     -0.21445831	      0.00237445	     -0.00021986	     42.61155616
      2.62198921	     -0.05712175	     -0.00043313	     -0.19850845	     -0.06084201	      0.88287970	     -0.00036423	     -0.21446617	      0.00236729	     -0.00023974	     42.61059772
      2.62353320	     -0.05718144	     -0.00042705	     -0.19856819	     -0.06083836	      0.88287931	     -0.00035957	     -0.21447602	      0.00236012	     -0.00026304	     42.11221644
      2.62507718	     -0.05723564	     -0.00042101	     -0.19862245	     -0.06083472	      0.88287889	     -0.00035491	     -0.21448609	      0.00235284	     -0.00028568	     42.27770829
      2.62662117	     -0.05729931	     -0.00041563	     -0.19868618	     -0.06083109	      0.88287843	     -0.00035025	     -0.21449628	      0.00234672	     -0.00030786	     42.07320404
      2.62785431	     -0.05734044	     -0.00041093	     -0.19872738	     -0.06082820	      0.88287804	     -0.00034654	     -0.21450464	      0.00234256	     -0.00032430	     42.00381877
      2.62908746	     -0.05738706	     -0.00040670	     -0.19877407	     -0.06082531	      0.88287763	     -0.00034283	     -0.21451303	      0.00233917	     -0.00034013	     41.74863196
      2.63032060	     -0.05743201	     -0.00040243	     -0.19881908	     -0.06082243	      0.88287720	     -0.00033912	     -0.21452150	      0.00233590	     -0.00035566	     41.78821365
      2.63192206	     -0.05749185	     -0.00039705	     -0.19887902	     -0.06081869	      0.88287662	     -0.00033431	     -0.21453261	      0.00233319	     -0.00037412	     41.35796465
      2.63352353	     -0.05754561	     -0.00039158	     -0.19893290	     -0.06081496	      0.88287601	     -0.00032951	     -0.21454382	      0.00233026	     -0.00039134	     41.64757979
      2.63485083	     -0.05759719	     -0.00038721	     -0.19898458	     -0.06081187	      0.88287548	     -0.00032553	     -0.21455311	      0.00232931	     -0.00040416	     41.22466042
      2.63617813	     -0.05764253	     -0.00038269	     -0.19903003	     -0.06080877	      0.88287493	     -0.00032156	     -0.21456251	      0.00232853	     -0.00041594	     41.24252429
      2.63750543	     -0.05769091	     -0.00037829	     -0.19907853	     -0.06080568	      0.88287437	     -0.00031759	     -0.21457193	      0.00232842	     -0.00042684	     41.11002067
      2.63919654	     -0.05774820	     -0.00037264	     -0.19913599	     -0.06080175	      0.88287364	     -0.00031254	     -0.21458403	      0.00232942	     -0.00043898	     41.03212420
      2.64041223	     -0.05779141	     -0.00036865	     -0.19917932	     -0.06079891	      0.88287310	     -0.00030892	     -0.21459269	      0.00233051	     -0.00044702	     40.93013805
      2.64162792	     -0.05783038	     -0.00036461	     -0.19921843	     -0.06079608	      0.88287256	     -0.00030529	     -0.21460135	      0.00233256	     -0.00045353	     40.77802455
      2.64284361	     -0.05786978	     -0.00036055	     -0.19925797	     -0.06079324	      0.88287200	     -0.00030167	     -0.21460996	      0.00233477	     -0.00045957	     40.76417912
      2.64454704	     -0.05792493	     -0.00035492	     -0.19931333	     -0.06078926	      0.88287121	     -0.00029660	     -0.21462197	      0.00233948	     -0.00046608	     40.34969596
      2.64625048	     -0.05797502	     -0.00034953	     -0.19936363	     -0.06078527	      0.88287041	     -0.00029154	     -0.21463391	      0.00234416	     -0.00047098	     40.50302055
      2.64771521	     -0.05801788	     -0.00034507	     -0.19940670	     -0.06078184	      0.88286972	     -0.00028719	     -0.21464403	      0.00234978	     -0.00047343	     40.22098501
      2.64917994	     -0.05805834	     -0.00034081	     -0.19944734	     -0.06077839	      0.88286903	     -0.00028285	     -0.21465407	      0.00235546	     -0.00047482	     40.27116467
      2.65100619	     -0.05810966	     -0.00033554	     -0.19949893	     -0.06077408	      0.88286816	     -0.00027744	     -0.21466641	      0.00236395	     -0.00047517	     40.14239901
      2.65225544	     -0.05814009	     -0.00033178	     -0.19952955	     -0.06077112	      0.88286757	     -0.00027374	     -0.21467477	      0.00237035	     -0.00047332	     39.94534355
      2.65350468	     -0.05817033	     -0.00032829	     -0.19955998	     -0.06076816	      0.88286698	     -0.00027005	     -0.21468297	      0.00237702	     -0.00047143	     39.99350348
      2.65513150	     -0.05821287	     -0.00032359	     -0.19960278	     -0.06076428	      0.88286621	     -0.00026524	     -0.21469345	      0.00238653	     -0.00046815	     39.89039028
      2.65675833	     -0.05824676	     -0.00031937	     -0.19963693	     -0.06076039	      0.88286546	     -0.00026043	     -0.21470377	      0.00239673	     -0.00046339	     39.92018974
      2.65802627	     -0.05827699	     -0.00031561	     -0.19966737	     -0.06075735	      0.88286487	     -0.00025669	     -0.21471157	      0.00240530	     -0.00045860	     39.63962438
      2.65929421	     -0.05830262	     -0.00031238	     -0.19969321	     -0.06075429	      0.88286429	     -0.00025295	     -0.21471924	      0.00241415	     -0.00045336	     39.59373246
      2.66056215	     -0.05832868	     -0.00030891	     -0.19971950	     -0.06075123	      0.88286372	     -0.00024922	     -0.21472672	      0.00242307	     -0.00044793	     39.57021034
      2.66221579	     -0.05836162	     -0.00030479	     -0.19975273	     -0.06074721	      0.88286299	     -0.00024435	     -0.21473622	      0.00243582	     -0.00043957	     39.17835948
      2.66386943	     -0.05839336	     -0.00030038	     -0.19978476	     -0.06074317	      0.88286227	     -0.00023949	     -0.21474538	      0.00244784	     -0.00043081	     39.31590809
      2.66526978	     -0.05841482	     -0.00029758	     -0.19980646	     -0.06073974	      0.88286167	     -0.00023538	     -0.21475290	      0.00245891	     -0.00042189	     39.18221397
      2.66667013	     -0.05843941	     -0.00029355	     -0.19983131	     -0.06073629	      0.88286109	     -0.00023127	     -0.21476014	      0.00246985	     -0.00041351	     39.12592716
      2.66807048	     -0.05846120	     -0.00029074	     -0.19985335	     -0.06073282	      0.88286051	     -0.00022717	     -0.21476718	      0.00248111	     -0.00040510	     39.15216403
      2.66947083	     -0.05848365	     -0.00028675	     -0.19987607	     -0.06072934	      0.88285995	     -0.00022307	     -0.21477394	      0.00249291	     -0.00039626	     38.88804435
      2.67087118	     -0.05850210	     -0.00028411	     -0.19989478	     -0.06072584	      0.88285940	     -0.00021898	     -0.21478048	      0.00250455	     -0.00038746	     38.96855620
      2.67227153	     -0.05852080	     -0.00028036	     -0.19991374	     -0.06072232	      0.88285887	     -0.00021489	     -0.21478670	      0.00251635	     -0.00037898	     38.90171547
      2.67367188	     -0.05853611	     -0.00027809	     -0.19992930	     -0.06071879	      0.88285834	     -0.00021081	     -0.21479265	      0.00252873	     -0.00036987	     38.70430012
      2.67507223	     -0.05854953	     -0.00027472	     -0.19994300	     -0.06071524	      0.88285783	     -0.00020674	     -0.21479830	      0.00254065	     -0.00036087	     38.69918082
      2.67647258	     -0.05856232	     -0.00027259	     -0.19995604	     -0.06071167	      0.88285733	     -0.00020267	     -0.21480363	      0.00255249	     -0.00035240	     38.83745244
      2.67787293	     -0.05857451	     -0.00026938	     -0.19996850	     -0.06070809	      0.88285684	     -0.00019861	     -0.21480866	      0.00256525	     -0.00034315	     38.43751775
      2.67927328	     -0.05858167	     -0.00026742	     -0.19997591	     -0.06070449	      0.88285637	     -0.00019456	     -0.21481336	      0.00257707	     -0.00033458	     38.70042621
      2.68067363	     -0.05859058	     -0.00026445	     -0.19998509	     -0.06070087	      0.88285591	     -0.00019051	     -0.21481766	      0.00258951	     -0.00032602	     38.51291045
      2.68207398	     -0.05859507	     -0.00026274	     -0.19998982	     -0.06069724	      0.88285546	     -0.00018648	     -0.21482162	      0.00260161	     -0.00031769	     38.58655426
      2.68347433	     -0.05859891	     -0.00026003	     -0.19999393	     -0.06069359	      0.88285502	     -0.00018245	     -0.21482515	      0.00261399	     -0.00030892	     38.39062810
      2.68487468	     -0.05860006	     -0.00025850	     -0.19999532	     -0.06068992	      0.88285459	     -0.00017843	     -0.21482828	      0.00262568	     -0.00030071	     38.59296609
      2.68627503	     -0.05860074	     -0.00025596	     -0.19999627	     -0.06068623	      0.88285417	     -0.00017442	     -0.21483099	      0.00263784	     -0.00029223	     38.35647735
      2.68767538	     -0.05859679	     -0.00025449	     -0.19999256	     -0.06068253	      0.88285377	     -0.00017042	     -0.21483325	      0.00264922	     -0.00028410	     38.55434725
      2.68907574	     -0.05859365	     -0.00025218	     -0.19998968	     -0.06067881	      0.88285338	     -0.00016643	     -0.21483503	      0.00266092	     -0.00027579	     38.38505468
      2.69047609	     -0.05858612	     -0.00025104	     -0.19998237	     -0.06067508	      0.88285300	     -0.00016245	     -0.21483638	      0.00267192	     -0.00026769	     38.55417791
      2.69187644	     -0.05858013	     -0.00024907	     -0.19997663	     -0.06067133	      0.88285263	     -0.00015848	     -0.21483721	      0.00268306	     -0.00025944	     38.41978558
      2.69327679	     -0.05856834	     -0.00024816	     -0.19996506	     -0.06066756	      0.88285227	     -0.00015452	     -0.21483758	      0.00269377	     -0.00025083	     38.45410833
      2.69467714	     -0.05855553	     -0.00024638	     -0.19995249	     -0.06066379	      0.88285193	     -0.00015057	     -0.21483742	      0.00270392	     -0.00024261	     38.57676089
      2.69607749	     -0.05854254	     -0.00024570	     -0.19993971	     -0.06065999	      0.88285159	     -0.00014663	     -0.21483673	      0.00271405	     -0.00023403	     38.58989222
      2.69747784	     -0.05852610	     -0.00024421	     -0.19992349	     -0.06065618	      0.88285127	     -0.00014270	     -0.21483554	      0.00272390	     -0.00022521	     38.53022098
      2.69887819	     -0.05850664	     -0.00024368	     -0.19990423	     -0.06065236	      0.88285096	     -0.00013879	     -0.21483381	      0.00273308	     -0.00021632	     38.67903893
      2.70027854	     -0.05848756	     -0.00024233	     -0.19988536	     -0.06064853	      0.88285067	     -0.00013488	     -0.21483152	      0.00274172	     -0.00020775	     38.84275842
      2.70167889	     -0.05846437	     -0.00024192	     -0.19986236	     -0.06064468	      0.88285038	     -0.00013099	     -0.21482869	      0.00275067	     -0.00019795	     38.65404914
      2.70307924	     -0.05843579	     -0.00024040	     -0.19983399	     -0.06064083	      0.88285011	     -0.00012711	     -0.21482525	      0.00275842	     -0.00018842	     38.89406090
      2.70469529	     -0.05840192	     -0.00023974	     -0.19980032	     -0.06063636	      0.88284982	     -0.00012265	     -0.21482041	      0.00276705	     -0.00017719	     39.07561371
      2.70612900	     -0.05836324	     -0.00023717	     -0.19976186	     -0.06063239	      0.88284957	     -0.00011870	     -0.21481538	      0.00277440	     -0.00016598	     39.00598823
      2.70756271	     -0.05832582	     -0.00023710	     -0.19972460	     -0.06062841	      0.88284934	     -0.00011477	     -0.21480959	      0.00278086	     -0.00015488	     39.21844035
      2.70899641	     -0.05828102	     -0.00023373	     -0.19968001	     -0.06062442	      0.88284913	     -0.00011085	     -0.21480308	      0.00278723	     -0.00014280	     39.12329735
      2.71024172	     -0.05823532	     -0.00023297	     -0.19963445	     -0.06062094	      0.88284896	     -0.00010745	     -0.21479672	      0.00279165	     -0.00013207	     39.45817158
      2.71148703	     -0.05818629	     -0.00023030	     -0.19958559	     -0.06061746	      0.88284880	     -0.00010407	     -0.21478962	      0.00279597	     -0.00012049	     39.52528111
      2.71273234	     -0.05813178	     -0.00022838	     -0.19953122	     -0.06061398	      0.88284866	     -0.00010069	     -0.21478180	      0.00279951	     -0.00010808	     39.68865132
      2.71440743	     -0.05805651	     -0.00022520	     -0.19945613	     -0.06060929	      0.88284849	     -0.00009617	     -0.21477008	      0.00280292	     -0.00009020	     39.90146655
      2.71608251	     -0.05797110	     -0.00022298	     -0.19937087	     -0.06060459	      0.88284836	     -0.00009166	     -0.21475713	      0.00280479	     -0.00006936	     39.93894243
      2.71739647	     -0.05790100	     -0.00021981	     -0.19930089	     -0.06060090	      0.88284828	     -0.00008813	     -0.21474612	      0.00280431	     -0.00005208	     40.25232123
      2.71871042	     -0.05782942	     -0.00021789	     -0.19922940	     -0.06059722	      0.88284822	     -0.00008462	     -0.21473439	      0.00280248	     -0.00003392	     40.58747193
      2.72002437	     -0.05775592	     -0.00021512	     -0.19915598	     -0.06059354	      0.88284819	     -0.00008111	     -0.21472201	      0.00279957	     -0.00001422	     40.67127192
      2.72133833	     -0.05768109	     -0.00021308	     -0.19908119	     -0.06058986	      0.88284818	     -0.00007762	     -0.21470902	      0.00279455	      0.00000603	     41.10210357
      2.72265228	     -0.05760495	     -0.00021086	     -0.19900509	     -0.06058620	      0.88284820	     -0.00007414	     -0.21469550	      0.00278860	      0.00002796	     41.15324252
      2.72396624	     -0.05752676	     -0.00020906	     -0.19892690	     -0.06058254	      0.88284826	     -0.00007066	     -0.21468147	      0.00278034	      0.00005043	     41.60135453
      2.72603311	     -0.05740429	     -0.00020543	     -0.19880443	     -0.06057681	      0.88284840	     -0.00006522	     -0.21465848	      0.00276493	      0.00008767	     41.76702550
      2.72719131	     -0.05733031	     -0.00020404	     -0.19873042	     -0.06057361	      0.88284851	     -0.00006217	     -0.21464514	      0.00275373	      0.00010905	     42.37780062
      2.72834952	     -0.05725765	     -0.00020175	     -0.19865772	     -0.06057043	      0.88284865	     -0.00005914	     -0.21463145	      0.00274188	      0.00013085	     42.65378492
      2.73017598	     -0.05714213	     -0.00019849	     -0.19854213	     -0.06056544	      0.88284892	     -0.00005437	     -0.21460922	      0.00272084	      0.00016534	     43.24905281
      2.73166267	     -0.05704413	     -0.00019504	     -0.19844406	     -0.06056141	      0.88284919	     -0.00005051	     -0.21459063	      0.00270210	      0.00019411	     43.53952746
      2.73299999	     -0.05695713	     -0.00019291	     -0.19835696	     -0.06055781	      0.88284947	     -0.00004704	     -0.21457350	      0.00268363	      0.00021943	     44.08100205
      2.73433730	     -0.05686954	     -0.00018984	     -0.19826929	     -0.06055423	      0.88284978	     -0.00004358	     -0.21455609	      0.00266444	      0.00024483	     44.31908528
      2.73567462	     -0.05678342	     -0.00018771	     -0.19818305	     -0.06055068	      0.88285012	     -0.00004014	     -0.21453842	      0.00264382	      0.00026919	     44.89428161
      2.73701194	     -0.05669971	     -0.00018529	     -0.19809921	     -0.06054716	      0.88285050	     -0.00003670	     -0.21452061	      0.00262268	      0.00029301	     45.19526011
      2.73834925	     -0.05661479	     -0.00018370	     -0.19801414	     -0.06054367	      0.88285090	     -0.00003328	     -0.21450265	      0.00260048	      0.00031604	     45.69321426
      2.73999180	     -0.05651142	     -0.00018131	     -0.19791059	     -0.06053942	      0.88285144	     -0.00002909	     -0.21448041	      0.00257198	      0.00034291	     46.29427999
      2.74133277	     -0.05642707	     -0.00018033	     -0.19782606	     -0.06053599	      0.88285192	     -0.00002568	     -0.21446210	      0.00254788	      0.00036398	     46.73268494
      2.74267375	     -0.05634539	     -0.00017838	     -0.19774420	     -0.06053259	      0.88285242	     -0.00002228	     -0.21444371	      0.00252282	      0.00038391	     47.09272453
      2.74401472	     -0.05626426	     -0.00017737	     -0.19766288	     -0.06052922	      0.88285295	     -0.00001889	     -0.21442528	      0.00249654	      0.00040206	     47.76816947
      2.74535570	     -0.05618475	     -0.00017589	     -0.19758316	     -0.06052589	      0.88285350	     -0.00001552	     -0.21440685	      0.00247007	      0.00041926	     47.97514613
      2.74669667	     -0.05610250	     -0.00017518	     -0.19750069	     -0.06052260	      0.88285407	     -0.00001215	     -0.21438841	      0.00244207	      0.00043437	     48.73148875
      2.74803765	     -0.05602275	     -0.00017380	     -0.19742072	     -0.06051934	      0.88285466	     -0.00000880	     -0.21436991	      0.00241393	      0.00044824	     49.03239784
      2.74937862	     -0.05593871	     -0.00017257	     -0.19733645	     -0.06051612	      0.88285527	     -0.00000545	     -0.21435135	      0.00238466	      0.00046043	     49.64326992
      2.75099521	     -0.05584365	     -0.00017076	     -0.19724110	     -0.06051230	      0.88285603	     -0.00000144	     -0.21432880	      0.00234816	      0.00047233	     50.40979821
      2.75228635	     -0.05576228	     -0.00016997	     -0.19715949	     -0.06050928	      0.88285664	      0.00000176	     -0.21431079	      0.00231889	      0.00048127	     50.68177253
      2.75357748	     -0.05568890	     -0.00016899	     -0.19708585	     -0.06050631	      0.88285727	      0.00000494	     -0.21429275	      0.00228858	      0.00048801	     51.12361472
      2.75486862	     -0.05561803	     -0.00016854	     -0.19701471	     -0.06050338	      0.88285790	      0.00000812	     -0.21427483	      0.00225761	      0.00049290	     51.70359683
      2.75647464	     -0.05553618	     -0.00016778	     -0.19693252	     -0.06049978	      0.88285870	      0.00001206	     -0.21425283	      0.00221877	      0.00049655	     52.12254147
      2.75777234	     -0.05546693	     -0.00016761	     -0.19686299	     -0.06049692	      0.88285934	      0.00001523	     -0.21423529	      0.00218683	      0.00049793	     52.71036764
      2.75907003	     -0.05540195	     -0.00016711	     -0.19679771	     -0.06049411	      0.88285999	      0.00001839	     -0.21421789	      0.00215466	      0.00049737	     53.14485886
      2.76036772	     -0.05533532	     -0.00016689	     -0.19673080	     -0.06049133	      0.88286063	      0.00002154	     -0.21420065	      0.00212241	      0.00049557	     53.56698521
      2.76166541	     -0.05527136	     -0.00016642	     -0.19666654	     -0.06048860	      0.88286127	      0.00002468	     -0.21418355	      0.00208972	      0.00049214	     54.02317181
      2.76329388	     -0.05519088	     -0.00016578	     -0.19658570	     -0.06048523	      0.88286207	      0.00002861	     -0.21416231	      0.00204906	      0.00048644	     54.21978148
      2.76458542	     -0.05512789	     -0.00016507	     -0.19652241	     -0.06048260	      0.88286269	      0.00003172	     -0.21414559	      0.00201585	      0.00048060	     54.76612860
      2.76587697	     -0.05506487	     -0.00016464	     -0.19645909	     -0.06048002	      0.88286331	      0.00003481	     -0.21412900	      0.00198268	      0.00047345	     55.27870575
      2.76716851	     -0.05500679	     -0.00016430	     -0.19640071	     -0.06047748	      0.88286392	      0.00003790	     -0.21411260	      0.00194959	      0.00046546	     55.49037395
      2.76873731	     -0.05493742	     -0.00016442	     -0.19633095	     -0.06047445	      0.88286464	      0.00004164	     -0.21409303	      0.00190863	      0.00045396	     56.16460622
      2.77004404	     -0.05488767	     -0.00016481	     -0.19628087	     -0.06047198	      0.88286523	      0.00004475	     -0.21407706	      0.00187493	      0.00044409	     56.09865010
      2.77135076	     -0.05483544	     -0.00016524	     -0.19622829	     -0.06046955	      0.88286580	      0.00004784	     -0.21406151	      0.00184044	      0.00043272	     56.55580271
      2.77265749	     -0.05479046	     -0.00016574	     -0.19618297	     -0.06046717	      0.88286636	      0.00005093	     -0.21404632	      0.00180601	      0.00042049	     56.67501659
      2.77396421	     -0.05474359	     -0.00016629	     -0.19613576	     -0.06046484	      0.88286690	      0.00005401	     -0.21403156	      0.00177122	      0.00040740	     56.97864032
      2.77527094	     -0.05470305	     -0.00016699	     -0.19609486	     -0.06046254	      0.88286742	      0.00005708	     -0.21401718	      0.00173626	      0.00039357	     57.10464073
      2.77657767	     -0.05466371	     -0.00016763	     -0.19605517	     -0.06046030	      0.88286793	      0.00006014	     -0.21400327	      0.00170083	      0.00037871	     57.41862370
      2.77821816	     -0.05462453	     -0.00016873	     -0.19601554	     -0.06045754	      0.88286853	      0.00006398	     -0.21398645	      0.00165643	      0.00035886	     57.34882489
      2.77944412	     -0.05458909	     -0.00016943	     -0.19597976	     -0.06045553	      0.88286896	      0.00006684	     -0.21397442	      0.00162270	      0.00034377	     57.71033510
      2.78067009	     -0.05456235	     -0.00017044	     -0.19595268	     -0.06045357	      0.88286937	      0.00006969	     -0.21396272	      0.00158881	      0.00032752	     57.87614189
      2.78216833	     -0.05452899	     -0.00017125	     -0.19591890	     -0.06045122	      0.88286985	      0.00007316	     -0.21394900	      0.00154762	      0.00030738	     57.85284338
      2.78366657	     -0.05449987	     -0.00017242	     -0.19588936	     -0.06044893	      0.88287029	      0.00007662	     -0.21393579	      0.00150552	      0.00028635	     58.09278159
      2.78490274	     -0.05447363	     -0.00017266	     -0.19586278	     -0.06044709	      0.88287064	      0.00007947	     -0.21392530	      0.00147094	      0.00026879	     58.21333828
      2.78613891	     -0.05445303	     -0.00017337	     -0.19584183	     -0.06044529	      0.88287096	      0.00008232	     -0.21391512	      0.00143602	      0.00025076	     58.22551294
      2.78737509	     -0.05443102	     -0.00017364	     -0.19581948	     -0.06044354	      0.88287126	      0.00008515	     -0.21390530	      0.00140105	      0.00023276	     58.25239986
      2.78896001	     -0.05440827	     -0.00017449	     -0.19579628	     -0.06044135	      0.88287161	      0.00008877	     -0.21389319	      0.00135550	      0.00020887	     58.45333822
      2.79036412	     -0.05438754	     -0.00017482	     -0.19577516	     -0.06043948	      0.88287189	      0.00009197	     -0.21388296	      0.00131573	      0.00018864	     58.18088254
      2.79176824	     -0.05437200	     -0.00017589	     -0.19575921	     -0.06043766	      0.88287214	      0.00009516	     -0.21387316	      0.00127486	      0.00016759	     58.33551527
      2.79302401	     -0.05435744	     -0.00017600	     -0.19574430	     -0.06043608	      0.88287234	      0.00009800	     -0.21386477	      0.00123854	      0.00014916	     58.36484526
      2.79427979	     -0.05434786	     -0.00017688	     -0.19573435	     -0.06043455	      0.88287251	      0.00010083	     -0.21385676	      0.00120213	      0.00013074	     58.20787976
      2.79553557	     -0.05433750	     -0.00017722	     -0.19572363	     -0.06043306	      0.88287266	      0.00010365	     -0.21384912	      0.00116547	      0.00011250	     58.24696969
      2.79708784	     -0.05433016	     -0.00017830	     -0.19571583	     -0.06043129	      0.88287282	      0.00010713	     -0.21384019	      0.00112002	      0.00009011	     58.13242886
      2.79841501	     -0.05432269	     -0.00017861	     -0.19570798	     -0.06042983	      0.88287293	      0.00011009	     -0.21383300	      0.00108104	      0.00007172	     58.14865088
      2.79974218	     -0.05432205	     -0.00017955	     -0.19570695	     -0.06042842	      0.88287301	      0.00011304	     -0.21382623	      0.00104204	      0.00005353	     57.92126440
      2.80106935	     -0.05431964	     -0.00017967	     -0.19570415	     -0.06042706	      0.88287307	      0.00011598	     -0.21381993	      0.00100286	      0.00003590	     57.91492352
      2.80239652	     -0.05432377	     -0.00018067	     -0.19570789	     -0.06042576	      0.88287311	      0.00011891	     -0.21381407	      0.00096368	      0.00001877	     57.71401951
      2.80372369	     -0.05432691	     -0.00018093	     -0.19571065	     -0.06042450	      0.88287312	      0.00012182	     -0.21380869	      0.00092425	      0.00000185	     57.79695014
      2.80505086	     -0.05433579	     -0.00018191	     -0.19571915	     -0.06042330	      0.88287311	      0.00012473	     -0.21380376	      0.00088537	     -0.00001414	     57.37413645
      2.80637802	     -0.05434166	     -0.00018214	     -0.19572464	     -0.06042216	      0.88287308	      0.00012762	     -0.21379930	      0.00084597	     -0.00002992	     57.48857200
      2.80770519	     -0.05435506	     -0.00018305	     -0.19573765	     -0.06042106	      0.88287303	      0.00013051	     -0.21379526	      0.00080703	     -0.00004507	     57.16562341
      2.80903236	     -0.05436572	     -0.00018333	     -0.19574794	     -0.06042001	      0.88287296	      0.00013338	     -0.21379170	      0.00076787	     -0.00005992	     57.17848310
      2.81035953	     -0.05438386	     -0.00018426	     -0.19576570	     -0.06041902	      0.88287287	      0.00013624	     -0.21378855	      0.00072915	     -0.00007406	     56.79123501
      2.81168670	     -0.05439896	     -0.00018463	     -0.19578042	     -0.06041808	      0.88287277	      0.00013909	     -0.21378590	      0.00069023	     -0.00008780	     56.76079677
      2.81301387	     -0.05442152	     -0.00018562	     -0.19580261	     -0.06041719	      0.88287264	      0.00014193	     -0.21378366	      0.00065151	     -0.00010121	     56.51716750
      2.81434104	     -0.05444178	     -0.00018605	     -0.19582251	     -0.06041635	      0.88287250	      0.00014476	     -0.21378192	      0.00061301	     -0.00011417	     56.36750191
      2.81566821	     -0.05446763	     -0.00018701	     -0.19584798	     -0.06041556	      0.88287234	      0.00014757	     -0.21378059	      0.00057476	     -0.00012663	     56.05241763
      2.81699538	     -0.05449138	     -0.00018744	     -0.19587137	     -0.06041482	      0.88287216	      0.00015038	     -0.21377973	      0.00053646	     -0.00013894	     56.05048941
      2.81832255	     -0.05452062	     -0.00018831	     -0.19590024	     -0.06041414	      0.88287197	      0.00015317	     -0.21377925	      0.00049870	     -0.00015080	     55.72158086
      2.81964972	     -0.05454639	     -0.00018856	     -0.19592567	     -0.06041350	      0.88287176	      0.00015595	     -0.21377919	      0.00046098	     -0.00016248	     55.65630969
      2.82097688	     -0.05457782	     -0.00018921	     -0.19595675	     -0.06041291	      0.88287154	      0.00015872	     -0.21377945	      0.00042378	     -0.00017371	     55.30515173
      2.82230405	     -0.05460490	     -0.00018931	     -0.19598350	     -0.06041237	      0.88287130	      0.00016148	     -0.21378008	      0.00038679	     -0.00018449	     55.15672416
      2.82363122	     -0.05463550	     -0.00018968	     -0.19601375	     -0.06041189	      0.88287105	      0.00016423	     -0.21378096	      0.00035000	     -0.00019514	     54.97139111
      2.82525105	     -0.05467032	     -0.00018930	     -0.19604818	     -0.06041136	      0.88287072	      0.00016757	     -0.21378244	      0.00030562	     -0.00020773	     54.87910645
      2.82640284	     -0.05469948	     -0.00018976	     -0.19607705	     -0.06041102	      0.88287048	      0.00016993	     -0.21378370	      0.00027448	     -0.00021637	     54.53528393
      2.82755464	     -0.05472581	     -0.00018952	     -0.19610312	     -0.06041072	      0.88287023	      0.00017228	     -0.21378515	      0.00024354	     -0.00022471	     54.41257466
      2.82910298	     -0.05476338	     -0.00018951	     -0.19614031	     -0.06041038	      0.88286987	      0.00017544	     -0.21378737	      0.00020237	     -0.00023568	     54.15762220
      2.83065132	     -0.05479990	     -0.00018902	     -0.19617648	     -0.06041010	      0.88286950	      0.00017858	     -0.21378986	      0.00016175	     -0.00024595	     53.99471030
      2.83189580	     -0.05483050	     -0.00018936	     -0.19620679	     -0.06040991	      0.88286919	      0.00018109	     -0.21379207	      0.00012961	     -0.00025338	     53.65952305
      2.83314029	     -0.05486003	     -0.00018912	     -0.19623604	     -0.06040977	      0.88286887	      0.00018359	     -0.21379443	      0.00009747	     -0.00026111	     53.70161861
      2.83438477	     -0.05489202	     -0.00018924	     -0.19626774	     -0.06040967	      0.88286854	      0.00018608	     -0.21379697	      0.00006619	     -0.00026803	     53.34135478
      2.83562925	     -0.05492275	     -0.00018921	     -0.19629820	     -0.06040961	      0.88286820	      0.00018857	     -0.21379966	      0.00003476	     -0.00027499	     53.34422770
      2.83687373	     -0.05495452	     -0.00018933	     -0.19632968	     -0.06040958	      0.88286785	      0.00019104	     -0.21380251	      0.00000417	     -0.00028102	     53.00214682
      2.83811821	     -0.05498585	     -0.00018941	     -0.19636075	     -0.06040960	      0.88286750	      0.00019351	     -0.21380550	     -0.00002660	     -0.00028707	     52.99925176
      2.83965240	     -0.05502686	     -0.00018958	     -0.19640142	     -0.06040967	      0.88286705	      0.00019653	     -0.21380939	     -0.00006327	     -0.00029335	     52.41231668
      2.84118658	     -0.05506246	     -0.00018971	     -0.19643669	     -0.06040979	      0.88286660	      0.00019954	     -0.21381349	     -0.00010046	     -0.00029901	     52.61071701
      2.84250585	     -0.05509933	     -0.00018991	     -0.19647328	     -0.06040995	      0.88286620	      0.00020212	     -0.21381712	     -0.00013176	     -0.00030370	     52.41510049
      2.84382511	     -0.05513237	     -0.00019006	     -0.19650605	     -0.06041014	      0.88286580	      0.00020469	     -0.21382094	     -0.00016222	     -0.00030724	     52.12720749
      2.84514437	     -0.05516745	     -0.00019028	     -0.19654085	     -0.06041038	      0.88286539	      0.00020725	     -0.21382487	     -0.00019283	     -0.00031071	     52.06958433
      2.84674352	     -0.05520716	     -0.00019047	     -0.19658023	     -0.06041071	      0.88286489	      0.00021034	     -0.21382985	     -0.00022910	     -0.00031415	     52.00823739
      2.84793303	     -0.05524135	     -0.00019070	     -0.19661419	     -0.06041100	      0.88286452	      0.00021263	     -0.21383365	     -0.00025585	     -0.00031658	     51.82552210
      2.84912255	     -0.05527105	     -0.00019086	     -0.19664366	     -0.06041132	      0.88286414	      0.00021491	     -0.21383758	     -0.00028208	     -0.00031819	     51.67894816
      2.85055922	     -0.05530959	     -0.00019107	     -0.19668191	     -0.06041175	      0.88286368	      0.00021766	     -0.21384242	     -0.00031393	     -0.00032036	     51.71731052
      2.85199588	     -0.05534721	     -0.00019126	     -0.19671925	     -0.06041222	      0.88286322	      0.00022039	     -0.21384742	     -0.00034461	     -0.00032136	     51.28534813
      2.85343255	     -0.05538342	     -0.00019146	     -0.19675519	     -0.06041274	      0.88286276	      0.00022311	     -0.21385252	     -0.00037595	     -0.00032222	     51.37786673
      2.85486921	     -0.05542018	     -0.00019161	     -0.19679167	     -0.06041330	      0.88286229	      0.00022583	     -0.21385771	     -0.00040722	     -0.00032344	     51.67629339
      2.85613403	     -0.05545561	     -0.00019188	     -0.19682686	     -0.06041383	      0.88286188	      0.00022820	     -0.21386241	     -0.00043364	     -0.00032332	     51.23063915
      2.85739885	     -0.05548905	     -0.00019212	     -0.19686006	     -0.06041440	      0.88286147	      0.00023058	     -0.21386724	     -0.00046080	     -0.00032395	     51.49543518
      2.85866367	     -0.05552651	     -0.00019246	     -0.19689728	     -0.06041500	      0.88286106	      0.00023294	     -0.21387223	     -0.00048721	     -0.00032414	     51.31073230
      2.85992849	     -0.05556442	     -0.00019294	     -0.19693495	     -0.06041563	      0.88286065	      0.00023529	     -0.21387742	     -0.00051394	     -0.00032479	     51.50344570
      2.86119331	     -0.05560541	     -0.00019351	     -0.19697570	     -0.06041630	      0.88286024	      0.00023764	     -0.21388287	     -0.00053995	     -0.00032507	     51.34282322
      2.86245813	     -0.05564781	     -0.00019409	     -0.19701785	     -0.06041700	      0.88285983	      0.00023999	     -0.21388860	     -0.00056627	     -0.00032604	     51.56643662
      2.86400254	     -0.05570470	     -0.00019470	     -0.19707447	     -0.06041790	      0.88285933	      0.00024284	     -0.21389605	     -0.00059714	     -0.00032714	     51.23906082
      2.86554695	     -0.05575899	     -0.00019512	     -0.19712848	     -0.06041884	      0.88285882	      0.00024568	     -0.21390405	     -0.00062859	     -0.00032903	     51.70576100
      2.86690853	     -0.05581594	     -0.00019523	     -0.19718520	     -0.06041972	      0.88285837	      0.00024818	     -0.21391152	     -0.00065547	     -0.00033169	     51.70250204
      2.86827010	     -0.05586990	     -0.00019513	     -0.19723893	     -0.06042063	      0.88285792	      0.00025067	     -0.21391952	     -0.00068157	     -0.00033486	     51.81837033
      2.86963167	     -0.05592852	     -0.00019463	     -0.19729735	     -0.06042157	      0.88285746	      0.00025316	     -0.21392797	     -0.00070741	     -0.00033938	     51.92928848
      2.87099324	     -0.05598586	     -0.00019403	     -0.19735449	     -0.06042256	      0.88285699	      0.00025564	     -0.21393690	     -0.00073226	     -0.00034471	     52.12597944
      2.87235481	     -0.05604720	     -0.00019312	     -0.19741565	     -0.06042357	      0.88285652	      0.00025812	     -0.21394628	     -0.00075631	     -0.00035108	     52.08690013
      2.87371638	     -0.05610619	     -0.00019215	     -0.19747446	     -0.06042461	      0.88285604	      0.00026059	     -0.21395613	     -0.00078001	     -0.00035907	     52.60671846
      2.87507796	     -0.05616977	     -0.00019082	     -0.19753790	     -0.06042569	      0.88285554	      0.00026306	     -0.21396639	     -0.00080185	     -0.00036743	     52.26120283
      2.87643953	     -0.05622790	     -0.00018959	     -0.19759588	     -0.06042680	      0.88285503	      0.00026553	     -0.21397710	     -0.00082382	     -0.00037732	     52.89070959
      2.87780110	     -0.05629425	     -0.00018806	     -0.19766209	     -0.06042793	      0.88285451	      0.00026799	     -0.21398816	     -0.00084417	     -0.00038812	     52.76639491
      2.87916267	     -0.05635571	     -0.00018674	     -0.19772342	     -0.06042910	      0.88285398	      0.00027045	     -0.21399970	     -0.00086388	     -0.00040001	     53.18569785
      2.88052424	     -0.05642358	     -0.00018515	     -0.19779119	     -0.06043029	      0.88285342	      0.00027290	     -0.21401162	     -0.00088213	     -0.00041251	     53.03041822
      2.88188581	     -0.05648641	     -0.00018387	     -0.19785392	     -0.06043150	      0.88285285	      0.00027535	     -0.21402400	     -0.00089977	     -0.00042602	     53.54480427
      2.88324739	     -0.05655601	     -0.00018228	     -0.19792342	     -0.06043274	      0.88285226	      0.00027779	     -0.21403672	     -0.00091611	     -0.00044058	     53.57506666
      2.88460896	     -0.05661983	     -0.00018092	     -0.19798717	     -0.06043399	      0.88285165	      0.00028023	     -0.21404987	     -0.00093100	     -0.00045525	     53.75682311
      2.88597053	     -0.05668600	     -0.00017931	     -0.19805327	     -0.06043527	      0.88285102	      0.00028267	     -0.21406329	     -0.00094513	     -0.00047072	     53.91584400
      2.88733210	     -0.05675024	     -0.00017805	     -0.19811746	     -0.06043657	      0.88285037	      0.00028510	     -0.21407700	     -0.00095803	     -0.00048665	     54.32104211
      2.88869367	     -0.05681737	     -0.00017654	     -0.19818454	     -0.06043788	      0.88284970	      0.00028753	     -0.21409099	     -0.00096952	     -0.00050274	     54.27931990
      2.89005524	     -0.05688114	     -0.00017538	     -0.19824828	     -0.06043921	      0.88284900	      0.00028995	     -0.21410523	     -0.00098004	     -0.00051880	     54.63396311
      2.89141682	     -0.05694700	     -0.00017402	     -0.19831411	     -0.06044055	      0.88284828	      0.00029237	     -0.21411969	     -0.00098924	     -0.00053466	     54.65736347
      2.89277839	     -0.05700976	     -0.00017295	     -0.19837686	     -0.06044190	      0.88284755	      0.00029478	     -0.21413434	     -0.00099778	     -0.00055072	     55.17869512
      2.89413996	     -0.05707471	     -0.00017163	     -0.19844182	     -0.06044326	      0.88284679	      0.00029719	     -0.21414914	     -0.00100437	     -0.00056577	     54.96329216
      2.89550153	     -0.05713412	     -0.00017064	     -0.19850123	     -0.06044464	      0.88284600	      0.00029960	     -0.21416408	     -0.00101079	     -0.00058063	     55.54930269
      2.89686310	     -0.05719770	     -0.00016945	     -0.19856483	     -0.06044602	      0.88284520	      0.00030200	     -0.21417908	     -0.00101563	     -0.00059470	     55.57250079
      2.89822467	     -0.05725656	     -0.00016853	     -0.19862372	     -0.06044740	      0.88284439	      0.00030439	     -0.21419420	     -0.00101970	     -0.00060802	     55.92714611
      2.89958624	     -0.05731770	     -0.00016733	     -0.19868490	     -0.06044879	      0.88284355	      0.00030678	     -0.21420932	     -0.00102260	     -0.00062038	     55.99468699
      2.90094782	     -0.05737299	     -0.00016633	     -0.19874024	     -0.06045019	      0.88284270	      0.00030917	     -0.21422448	     -0.00102461	     -0.00063148	     56.26761124
      2.90230939	     -0.05742921	     -0.00016519	     -0.19879652	     -0.06045158	      0.88284183	      0.00031155	     -0.21423956	     -0.00102573	     -0.00064156	     56.46969738
      2.90398474	     -0.05749681	     -0.00016437	     -0.19886420	     -0.06045330	      0.88284075	      0.00031447	     -0.21425808	     -0.00102609	     -0.00065260	     57.07477531
      2.90516112	     -0.05754561	     -0.00016366	     -0.19891306	     -0.06045451	      0.88283997	      0.00031651	     -0.21427107	     -0.00102483	     -0.00065844	     56.84814721
      2.90633750	     -0.05759243	     -0.00016319	     -0.19895995	     -0.06045571	      0.88283920	      0.00031856	     -0.21428405	     -0.00102353	     -0.00066382	     57.19668712
      2.90786696	     -0.05765399	     -0.00016239	     -0.19902162	     -0.06045727	      0.88283818	      0.00032121	     -0.21430090	     -0.00102022	     -0.00066876	     57.17381250
      2.90939642	     -0.05771196	     -0.00016147	     -0.19907969	     -0.06045883	      0.88283715	      0.00032385	     -0.21431770	     -0.00101680	     -0.00067248	     57.92221618
      2.91072804	     -0.05776271	     -0.00016052	     -0.19913057	     -0.06046018	      0.88283626	      0.00032615	     -0.21433225	     -0.00101154	     -0.00067297	     57.55282000
      2.91205966	     -0.05781120	     -0.00015979	     -0.19917917	     -0.06046153	      0.88283536	      0.00032844	     -0.21434672	     -0.00100649	     -0.00067298	     58.11583340
      2.91339127	     -0.05786120	     -0.00015899	     -0.19922930	     -0.06046286	      0.88283446	      0.00033073	     -0.21436114	     -0.00099967	     -0.00067108	     58.00575743
      2.91472289	     -0.05790703	     -0.00015816	     -0.19927527	     -0.06046419	      0.88283357	      0.00033301	     -0.21437549	     -0.00099253	     -0.00066816	     58.41825350
      2.91636922	     -0.05796640	     -0.00015714	     -0.19933483	     -0.06046581	      0.88283248	      0.00033582	     -0.21439307	     -0.00098159	     -0.00066239	     58.18911304
      2.91771545	     -0.05800810	     -0.00015654	     -0.19937669	     -0.06046713	      0.88283159	      0.00033811	     -0.21440740	     -0.00097234	     -0.00065605	     58.69866492
      2.91906168	     -0.05805474	     -0.00015576	     -0.19942350	     -0.06046843	      0.88283071	      0.00034040	     -0.21442159	     -0.00096194	     -0.00064879	     58.82314721
      2.92040791	     -0.05809658	     -0.00015493	     -0.19946552	     -0.06046972	      0.88282984	      0.00034269	     -0.21443574	     -0.00095026	     -0.00064004	     58.90621783
      2.92175415	     -0.05813925	     -0.00015407	     -0.19950839	     -0.06047099	      0.88282899	      0.00034497	     -0.21444977	     -0.00093790	     -0.00063053	     59.07139323
      2.92347782	     -0.05819178	     -0.00015303	     -0.19956118	     -0.06047259	      0.88282791	      0.00034788	     -0.21446758	     -0.00092032	     -0.00061693	     59.15956989
      2.92465405	     -0.05822753	     -0.00015250	     -0.19959711	     -0.06047367	      0.88282719	      0.00034986	     -0.21447964	     -0.00090753	     -0.00060637	     59.17226674
      2.92583028	     -0.05826127	     -0.00015179	     -0.19963103	     -0.06047473	      0.88282649	      0.00035183	     -0.21449159	     -0.00089425	     -0.00059568	     59.42679946
      2.92741714	     -0.05830693	     -0.00015075	     -0.19967698	     -0.06047613	      0.88282555	      0.00035449	     -0.21450757	     -0.00087457	     -0.00057996	     59.23990260
      2.92900400	     -0.05834825	     -0.00014952	     -0.19971857	     -0.06047750	      0.88282465	      0.00035715	     -0.21452332	     -0.00085486	     -0.00056411	     59.93777356
      2.93032591	     -0.05838399	     -0.00014852	     -0.19975457	     -0.06047862	      0.88282391	      0.00035935	     -0.21453625	     -0.00083608	     -0.00054904	     59.32679370
      2.93164782	     -0.05841611	     -0.00014728	     -0.19978694	     -0.06047971	      0.88282319	      0.00036155	     -0.21454903	     -0.00081774	     -0.00053465	     59.71110350
      2.93296973	     -0.05845035	     -0.00014609	     -0.19982146	     -0.06048078	      0.88282250	      0.00036374	     -0.21456165	     -0.00079786	     -0.00051949	     59.43529036
      2.93429164	     -0.05848127	     -0.00014478	     -0.19985266	     -0.06048182	      0.88282182	      0.00036592	     -0.21457411	     -0.00077798	     -0.00050463	     59.69262477
      2.93561355	     -0.05851352	     -0.00014356	     -0.19988518	     -0.06048284	      0.88282116	      0.00036810	     -0.21458640	     -0.00075673	     -0.00048914	     59.40819143
      2.93693546	     -0.05854356	     -0.00014228	     -0.19991552	     -0.06048382	      0.88282053	      0.00037028	     -0.21459854	     -0.00073556	     -0.00047408	     59.62085497
      2.93860644	     -0.05858483	     -0.00014079	     -0.19995716	     -0.06048503	      0.88281975	      0.00037301	     -0.21461368	     -0.00070694	     -0.00045474	     59.02835339
      2.93998462	     -0.05860933	     -0.00013919	     -0.19998197	     -0.06048599	      0.88281913	      0.00037526	     -0.21462598	     -0.00068400	     -0.00043938	     59.57331877
      2.94136281	     -0.05863917	     -0.00013793	     -0.20001214	     -0.06048691	      0.88281854	      0.00037750	     -0.21463799	     -0.00065944	     -0.00042373	     59.25072562
      2.94274099	     -0.05866445	     -0.00013640	     -0.20003774	     -0.06048781	      0.88281797	      0.00037974	     -0.21464980	     -0.00063511	     -0.00040934	     59.54147491
      2.94411918	     -0.05869207	     -0.00013514	     -0.20006570	     -0.06048866	      0.88281741	      0.00038196	     -0.21466135	     -0.00060928	     -0.00039463	     58.99975327
      2.94549736	     -0.05871292	     -0.00013363	     -0.20008689	     -0.06048949	      0.88281688	      0.00038418	     -0.21467266	     -0.00058401	     -0.00038083	     59.31260785
      2.94715670	     -0.05874388	     -0.00013232	     -0.20011825	     -0.06049043	      0.88281626	      0.00038683	     -0.21468584	     -0.00055265	     -0.00036534	     59.15601190
      2.94841276	     -0.05875743	     -0.00013094	     -0.20013213	     -0.06049111	      0.88281581	      0.00038884	     -0.21469558	     -0.00052818	     -0.00035319	     59.03599308
      2.94966882	     -0.05877557	     -0.00013036	     -0.20015058	     -0.06049176	      0.88281537	      0.00039083	     -0.21470500	     -0.00050383	     -0.00034219	     59.00039477
      2.95124009	     -0.05879478	     -0.00012949	     -0.20017019	     -0.06049252	      0.88281484	      0.00039331	     -0.21471648	     -0.00047236	     -0.00032851	     58.63363241
      2.95281135	     -0.05881220	     -0.00012931	     -0.20018799	     -0.06049324	      0.88281434	      0.00039579	     -0.21472751	     -0.00044117	     -0.00031542	     58.67711783
      2.95417072	     -0.05882278	     -0.00012842	     -0.20019893	     -0.06049382	      0.88281392	      0.00039791	     -0.21473668	     -0.00041373	     -0.00030466	     58.76292630
      2.95553010	     -0.05883679	     -0.00012859	     -0.20021328	     -0.06049437	      0.88281351	      0.00040003	     -0.21474549	     -0.00038555	     -0.00029402	     58.41528073
      2.95688947	     -0.05884529	     -0.00012807	     -0.20022212	     -0.06049487	      0.88281312	      0.00040214	     -0.21475395	     -0.00035762	     -0.00028416	     58.56518387
      2.95824885	     -0.05885596	     -0.00012842	     -0.20023313	     -0.06049534	      0.88281274	      0.00040424	     -0.21476204	     -0.00032861	     -0.00027399	     58.08549473
      2.95960823	     -0.05886081	     -0.00012828	     -0.20023834	     -0.06049577	      0.88281237	      0.00040633	     -0.21476977	     -0.00030017	     -0.00026457	     58.27629912
      2.96096760	     -0.05886960	     -0.00012893	     -0.20024747	     -0.06049615	      0.88281202	      0.00040841	     -0.21477709	     -0.00027075	     -0.00025495	     57.90998248
      2.96232698	     -0.05887298	     -0.00012928	     -0.20025119	     -0.06049650	      0.88281168	      0.00041048	     -0.21478407	     -0.00024146	     -0.00024542	     57.88185636
      2.96382780	     -0.05887971	     -0.00013025	     -0.20025830	     -0.06049684	      0.88281132	      0.00041276	     -0.21479129	     -0.00020907	     -0.00023539	     57.85024499
      2.96532863	     -0.05888032	     -0.00013057	     -0.20025930	     -0.06049713	      0.88281097	      0.00041502	     -0.21479810	     -0.00017559	     -0.00022434	     57.26353816
      2.96682946	     -0.05888345	     -0.00013213	     -0.20026281	     -0.06049737	      0.88281064	      0.00041728	     -0.21480438	     -0.00014301	     -0.00021379	     57.37565680
      2.96833029	     -0.05887972	     -0.00013196	     -0.20025948	     -0.06049756	      0.88281033	      0.00041953	     -0.21481025	     -0.00010960	     -0.00020266	     57.08565681
      2.96960246	     -0.05888042	     -0.00013369	     -0.20026048	     -0.06049768	      0.88281008	      0.00042142	     -0.21481481	     -0.00008152	     -0.00019326	     56.96860935
      2.97087464	     -0.05887681	     -0.00013389	     -0.20025721	     -0.06049777	      0.88280984	      0.00042331	     -0.21481905	     -0.00005332	     -0.00018374	     56.87885725
      2.97214682	     -0.05887377	     -0.00013489	     -0.20025450	     -0.06049782	      0.88280961	      0.00042520	     -0.21482295	     -0.00002496	     -0.00017395	     56.63349601
      2.97373871	     -0.05886783	     -0.00013527	     -0.20024898	     -0.06049783	      0.88280935	      0.00042754	     -0.21482732	      0.00001046	     -0.00016150	     56.36277856
      2.97514525	     -0.05886066	     -0.00013634	     -0.20024218	     -0.06049779	      0.88280913	      0.00042961	     -0.21483073	      0.00004184	     -0.00014957	     56.01936123
      2.97655179	     -0.05884954	     -0.00013645	     -0.20023142	     -0.06049771	      0.88280892	      0.00043167	     -0.21483368	      0.00007256	     -0.00013786	     56.12154875
      2.97824916	     -0.05884233	     -0.00013797	     -0.20022465	     -0.06049755	      0.88280870	      0.00043414	     -0.21483663	      0.00011030	     -0.00012335	     55.53036208
      2.97948622	     -0.05882620	     -0.00013733	     -0.20020885	     -0.06049740	      0.88280856	      0.00043593	     -0.21483841	      0.00013716	     -0.00011202	     55.57368101
      2.98072327	     -0.05881693	     -0.00013819	     -0.20019990	     -0.06049722	      0.88280843	      0.00043772	     -0.21483980	      0.00016393	     -0.00010108	     55.44361946
      2.98224342	     -0.05880150	     -0.00013836	     -0.20018487	     -0.06049694	      0.88280828	      0.00043991	     -0.21484108	      0.00019713	     -0.00008696	     54.93243699
      2.98376357	     -0.05878425	     -0.00013947	     -0.20016799	     -0.06049662	      0.88280816	      0.00044209	     -0.21484183	      0.00022924	     -0.00007263	     54.92784255
      2.98503191	     -0.05876797	     -0.00013930	     -0.20015203	     -0.06049631	      0.88280808	      0.00044390	     -0.21484206	      0.00025575	     -0.00006097	     54.88308815
      2.98630024	     -0.05875220	     -0.00014005	     -0.20013658	     -0.06049597	      0.88280801	      0.00044570	     -0.21484193	      0.00028256	     -0.00004851	     54.44109712
      2.98756858	     -0.05873324	     -0.00014028	     -0.20011794	     -0.06049559	      0.88280795	      0.00044750	     -0.21484144	      0.00030839	     -0.00003647	     54.45955364
      2.98941922	     -0.05870868	     -0.00014135	     -0.20009382	     -0.06049499	      0.88280790	      0.00045011	     -0.21484011	      0.00034635	     -0.00001849	     53.76093523
      2.99079885	     -0.05868191	     -0.00014112	     -0.20006738	     -0.06049449	      0.88280789	      0.00045205	     -0.21483866	      0.00037294	     -0.00000538	     54.12137294
      2.99217849	     -0.05866223	     -0.00014234	     -0.20004801	     -0.06049396	      0.88280789	      0.00045398	     -0.21483676	      0.00039996	      0.00000780	     53.73855716
      2.99355813	     -0.05863710	     -0.00014229	     -0.20002320	     -0.06049339	      0.88280791	      0.00045591	     -0.21483451	      0.00042598	      0.00002054	     53.76505517
      2.99493776	     -0.05861499	     -0.00014354	     -0.20000139	     -0.06049278	      0.88280794	      0.00045782	     -0.21483190	      0.00045191	      0.00003328	     53.40462412
      2.99631740	     -0.05858779	     -0.00014367	     -0.19997450	     -0.06049214	      0.88280800	      0.00045973	     -0.21482896	      0.00047704	      0.00004583	     53.31489052
      2.99769704	     -0.05856544	     -0.00014506	     -0.19995244	     -0.06049147	      0.88280807	      0.00046163	     -0.21482568	      0.00050147	      0.00005777	     53.22199627
      2.99937065	     -0.05853264	     -0.00014497	     -0.19992001	     -0.06049060	      0.88280818	      0.00046392	     -0.21482139	      0.00053043	      0.00007147	     53.11318451
      3.00051564	     -0.05851350	     -0.00014673	     -0.19990108	     -0.06048999	      0.88280827	      0.00046548	     -0.21481817	      0.00054984	      0.00008124	     52.87902839
      3.00166064	     -0.05849176	     -0.00014715	     -0.19987957	     -0.06048935	      0.88280836	      0.00046703	     -0.21481477	      0.00056860	      0.00009002	     52.90318256
      3.00334342	     -0.05846205	     -0.00014843	     -0.19985019	     -0.06048837	      0.88280853	      0.00046930	     -0.21480950	      0.00059569	      0.00010214	     52.71793860
      3.00502621	     -0.05842943	     -0.00014868	     -0.19981790	     -0.06048734	      0.88280871	      0.00047156	     -0.21480389	      0.00062195	      0.00011352	     52.58192283
      3.00625425	     -0.05840808	     -0.00015039	     -0.19979676	     -0.06048657	      0.88280885	      0.00047320	     -0.21479959	      0.00064056	      0.00012161	     52.46198618
      3.00748230	     -0.05838440	     -0.00015079	     -0.19977331	     -0.06048577	      0.88280901	      0.00047483	     -0.21479515	      0.00065844	      0.00012851	     52.59341073
      3.00901519	     -0.05835845	     -0.00015200	     -0.19974764	     -0.06048474	      0.88280921	      0.00047685	     -0.21478942	      0.00068092	      0.00013674	     52.22989005
      3.01054808	     -0.05832663	     -0.00015213	     -0.19971610	     -0.06048368	      0.88280942	      0.00047886	     -0.21478350	      0.00070177	      0.00014360	     52.61131452
      3.01185276	     -0.05830640	     -0.00015343	     -0.19969610	     -0.06048275	      0.88280961	      0.00048056	     -0.21477828	      0.00072001	      0.00014916	     52.19868537
      3.01315743	     -0.05828101	     -0.00015344	     -0.19967094	     -0.06048180	      0.88280981	      0.00048225	     -0.21477296	      0.00073700	      0.00015352	     52.41279558
      3.01446211	     -0.05825892	     -0.00015420	     -0.19964907	     -0.06048083	      0.88281002	      0.00048394	     -0.21476752	      0.00075427	      0.00015772	     52.13457743
      3.01576679	     -0.05823399	     -0.00015424	     -0.19962437	     -0.06047984	      0.88281022	      0.00048561	     -0.21476197	      0.00077052	      0.00016076	     52.31446422
      3.01735765	     -0.05820842	     -0.00015485	     -0.19959907	     -0.06047859	      0.88281048	      0.00048764	     -0.21475505	      0.00079079	      0.00016403	     51.86557337
      3.01870660	     -0.05818287	     -0.00015456	     -0.19957375	     -0.06047752	      0.88281070	      0.00048934	     -0.21474909	      0.00080654	      0.00016566	     52.25207227
      3.02005555	     -0.05816037	     -0.00015505	     -0.19955147	     -0.06047642	      0.88281093	      0.00049104	     -0.21474303	      0.00082285	      0.00016705	     52.03540220
      3.02140450	     -0.05813571	     -0.00015460	     -0.19952705	     -0.06047530	      0.88281115	      0.00049272	     -0.21473688	      0.00083839	      0.00016717	     52.23684684
      3.02275345	     -0.05811464	     -0.00015487	     -0.19950620	     -0.06047416	      0.88281138	      0.00049439	     -0.21473064	      0.00085431	      0.00016698	     52.00850005
      3.02410240	     -0.05809050	     -0.00015434	     -0.19948228	     -0.06047299	      0.88281160	      0.00049606	     -0.21472433	      0.00086942	      0.00016564	     52.23861395
      3.02545136	     -0.05806989	     -0.00015440	     -0.19946189	     -0.06047181	      0.88281183	      0.00049770	     -0.21471794	      0.00088517	      0.00016429	     51.91720511
      3.02680031	     -0.05804636	     -0.00015390	     -0.19943859	     -0.06047061	      0.88281205	      0.00049934	     -0.21471149	      0.00090005	      0.00016190	     52.15353521
      3.02849823	     -0.05802373	     -0.00015417	     -0.19941623	     -0.06046906	      0.88281232	      0.00050139	     -0.21470328	      0.00091952	      0.00015816	     51.76904849
      3.02977890	     -0.05799762	     -0.00015311	     -0.19939034	     -0.06046788	      0.88281252	      0.00050291	     -0.21469704	      0.00093358	      0.00015525	     52.00533796
      3.03105958	     -0.05797865	     -0.00015327	     -0.19937157	     -0.06046667	      0.88281272	      0.00050443	     -0.21469068	      0.00094765	      0.00015142	     52.05586748
      3.03263281	     -0.05795084	     -0.00015227	     -0.19934403	     -0.06046517	      0.88281295	      0.00050628	     -0.21468278	      0.00096526	      0.00014654	     51.93451468
      3.03420604	     -0.05793095	     -0.00015323	     -0.19932436	     -0.06046363	      0.88281318	      0.00050811	     -0.21467468	      0.00098189	      0.00014064	     52.17108975
      3.03535509	     -0.05790573	     -0.00015175	     -0.19929934	     -0.06046250	      0.88281334	      0.00050944	     -0.21466878	      0.00099436	      0.00013688	     52.03503737
      3.03650414	     -0.05788685	     -0.00015180	     -0.19928064	     -0.06046135	      0.88281349	      0.00051075	     -0.21466271	      0.00100661	      0.00013276	     51.97094738
      3.03788554	     -0.05786315	     -0.00015123	     -0.19925715	     -0.06045995	      0.88281367	      0.00051233	     -0.21465531	      0.00102070	      0.00012697	     52.15528214
      3.03926693	     -0.05784086	     -0.00015094	     -0.19923506	     -0.06045853	      0.88281384	      0.00051388	     -0.21464781	      0.00103519	      0.00012165	     51.86212472
      3.04064833	     -0.05781520	     -0.00015027	     -0.19920961	     -0.06045709	      0.88281401	      0.00051543	     -0.21464020	      0.00104856	      0.00011602	     52.12021869
      3.04225689	     -0.05778932	     -0.00014997	     -0.19918396	     -0.06045539	      0.88281419	      0.00051720	     -0.21463116	      0.00106394	      0.00010919	     52.16186128
      3.04386546	     -0.05775938	     -0.00014867	     -0.19915427	     -0.06045367	      0.88281436	      0.00051896	     -0.21462205	      0.00107940	      0.00010319	     51.92102335
      3.04508703	     -0.05774150	     -0.00014942	     -0.19913652	     -0.06045234	      0.88281448	      0.00052029	     -0.21461505	      0.00109007	      0.00009843	     52.07860069
      3.04630859	     -0.05772152	     -0.00014883	     -0.19911671	     -0.06045100	      0.88281460	      0.00052160	     -0.21460807	      0.00110068	      0.00009359	     52.20235582
      3.04787284	     -0.05770039	     -0.00014914	     -0.19909577	     -0.06044927	      0.88281474	      0.00052326	     -0.21459915	      0.00111432	      0.00008773	     52.05193980
      3.04909883	     -0.05768093	     -0.00014846	     -0.19907647	     -0.06044790	      0.88281484	      0.00052455	     -0.21459218	      0.00112421	      0.00008270	     52.33471588
      3.05032483	     -0.05766407	     -0.00014850	     -0.19905976	     -0.06044651	      0.88281494	      0.00052583	     -0.21458521	      0.00113462	      0.00007842	     52.14987154
      3.05155082	     -0.05764660	     -0.00014820	     -0.19904243	     -0.06044512	      0.88281504	      0.00052710	     -0.21457825	      0.00114429	      0.00007371	     52.33348436
      3.05326266	     -0.05762651	     -0.00014818	     -0.19902255	     -0.06044315	      0.88281516	      0.00052885	     -0.21456860	      0.00115837	      0.00006765	     52.00255462
      3.05497450	     -0.05759832	     -0.00014713	     -0.19899457	     -0.06044115	      0.88281527	      0.00053058	     -0.21455905	      0.00117089	      0.00006159	     52.72273957
      3.05609891	     -0.05759038	     -0.00014777	     -0.19898674	     -0.06043983	      0.88281534	      0.00053170	     -0.21455274	      0.00117978	      0.00005748	     52.43570147
      3.05722332	     -0.05757597	     -0.00014736	     -0.19897247	     -0.06043850	      0.88281540	      0.00053282	     -0.21454651	      0.00118853	      0.00005382	     52.40787290
      3.05871745	     -0.05756012	     -0.00014718	     -0.19895678	     -0.06043672	      0.88281547	      0.00053428	     -0.21453826	      0.00119962	      0.00004842	     52.58919302
      3.06021157	     -0.05754535	     -0.00014677	     -0.19894218	     -0.06043491	      0.88281554	      0.00053573	     -0.21453011	      0.00121163	      0.00004387	     52.15036086
      3.06170570	     -0.05752843	     -0.00014674	     -0.19892543	     -0.06043310	      0.88281560	      0.00053716	     -0.21452204	      0.00122254	      0.00003920	     52.44632710
      3.06319983	     -0.05751322	     -0.00014602	     -0.19891039	     -0.06043126	      0.88281566	      0.00053858	     -0.21451401	      0.00123371	      0.00003451	     52.58773591
      3.06480325	     -0.05750176	     -0.00014674	     -0.19889908	     -0.06042927	      0.88281571	      0.00054007	     -0.21450547	      0.00124587	      0.00002938	     52.61382499
      3.06611773	     -0.05748804	     -0.00014523	     -0.19888553	     -0.06042763	      0.88281575	      0.00054129	     -0.21449859	      0.00125621	      0.00002566	     52.49404538
      3.06743221	     -0.05747823	     -0.00014585	     -0.19887586	     -0.06042597	      0.88281578	      0.00054249	     -0.21449173	      0.00126610	      0.00002166	     52.63319040
[truncated: 261,614 more chars]
