# Supplementary material for: A Neural Controller Model Considering the Vestibulospinal Tract in Human Postural Control
Source: Front Comput Neurosci. 2022 Feb 25;16:785099. doi: 10.3389/fncom.2022.785099 (PMC8913724; doi:10.3389/fncom.2022.785099)
Supplement: Supplementary file 8 [file Data_Sheet_3.zip › SimulationResults/VST+/4.451/opt_1/jiang_CoPpositon_pos.sto]

CoP
version=1
nRows=3538
nColumns=11
inDegrees=no

This file contains CoP trajectory (of origin) and orientations.

Units are S.I. units (seconds, meters, Newtons, ...)
Angles are in degrees.

endheader
time	cop-x	cop-z	cop-x-calcn-r	com-x	com-y	com-z	com-x-calcn-r	com-x-vel	com-y-vel	s_torques
      0.00062999	     -0.05999525	     -0.00049884	     -0.20136993	     -0.06439674	      0.88304623	     -0.00036994	     -0.21868178	      0.00001206	      0.00002955	     37.95939109
      0.00125998	     -0.05906360	     -0.00046834	     -0.20043884	     -0.06439673	      0.88304627	     -0.00036992	     -0.21865037	      0.00001338	      0.00008687	     31.99166813
      0.00226404	     -0.05824775	     -0.00044512	     -0.19962294	     -0.06439674	      0.88304641	     -0.00036988	     -0.21858448	     -0.00003199	      0.00021127	     24.16299654
      0.00354845	     -0.05792199	     -0.00043983	     -0.19929596	     -0.06439685	      0.88304680	     -0.00036979	     -0.21849946	     -0.00015130	      0.00039283	     23.56432914
      0.00608611	     -0.05816646	     -0.00045408	     -0.19953699	     -0.06439760	      0.88304823	     -0.00036956	     -0.21838271	     -0.00044305	      0.00071898	     22.97927885
      0.00714700	     -0.05829324	     -0.00045915	     -0.19966243	     -0.06439813	      0.88304905	     -0.00036944	     -0.21835489	     -0.00055964	      0.00082615	     21.84592719
      0.00846315	     -0.05840294	     -0.00046236	     -0.19977066	     -0.06439896	      0.88305021	     -0.00036928	     -0.21833149	     -0.00069209	      0.00093522	     20.84065648
      0.01057896	     -0.05844983	     -0.00046292	     -0.19981551	     -0.06440063	      0.88305233	     -0.00036901	     -0.21830853	     -0.00088454	      0.00106281	     20.14863810
      0.01172766	     -0.05843461	     -0.00046130	     -0.19979928	     -0.06440170	      0.88305358	     -0.00036885	     -0.21829959	     -0.00098198	      0.00111170	     19.81251562
      0.01287636	     -0.05840207	     -0.00045993	     -0.19976577	     -0.06440289	      0.88305488	     -0.00036868	     -0.21829166	     -0.00107688	      0.00114823	     19.67831040
      0.01481562	     -0.05833770	     -0.00045761	     -0.19969978	     -0.06440513	      0.88305715	     -0.00036839	     -0.21827924	     -0.00123343	      0.00118463	     19.50506841
      0.01625232	     -0.05829048	     -0.00045694	     -0.19965136	     -0.06440698	      0.88305886	     -0.00036817	     -0.21827051	     -0.00134761	      0.00119268	     19.33250236
      0.01768902	     -0.05825360	     -0.00045638	     -0.19961328	     -0.06440900	      0.88306057	     -0.00036794	     -0.21826216	     -0.00146090	      0.00118443	     19.48231917
      0.01912573	     -0.05821855	     -0.00045717	     -0.19957703	     -0.06441118	      0.88306226	     -0.00036771	     -0.21825436	     -0.00157224	      0.00116244	     19.16721162
      0.02056243	     -0.05819562	     -0.00045786	     -0.19955291	     -0.06441352	      0.88306390	     -0.00036747	     -0.21824711	     -0.00168284	      0.00112443	     19.34476363
      0.02199914	     -0.05817550	     -0.00045988	     -0.19953160	     -0.06441601	      0.88306548	     -0.00036722	     -0.21824058	     -0.00179105	      0.00107333	     19.11240971
      0.02343584	     -0.05816405	     -0.00046152	     -0.19951897	     -0.06441866	      0.88306698	     -0.00036697	     -0.21823474	     -0.00189784	      0.00100833	     19.09005568
      0.02487255	     -0.05815634	     -0.00046456	     -0.19951010	     -0.06442146	      0.88306837	     -0.00036672	     -0.21822970	     -0.00200255	      0.00093068	     19.16091689
      0.02630925	     -0.05815703	     -0.00046697	     -0.19950966	     -0.06442441	      0.88306965	     -0.00036646	     -0.21822542	     -0.00210455	      0.00084220	     19.10625404
      0.02774596	     -0.05815863	     -0.00047041	     -0.19951013	     -0.06442751	      0.88307079	     -0.00036620	     -0.21822202	     -0.00220447	      0.00074329	     19.17737283
      0.02918266	     -0.05816800	     -0.00047280	     -0.19951842	     -0.06443075	      0.88307178	     -0.00036594	     -0.21821943	     -0.00230131	      0.00063587	     19.17651361
      0.03061937	     -0.05817823	     -0.00047614	     -0.19952759	     -0.06443412	      0.88307261	     -0.00036567	     -0.21821774	     -0.00239579	      0.00052089	     19.39506189
      0.03205607	     -0.05819582	     -0.00047841	     -0.19954417	     -0.06443763	      0.88307327	     -0.00036540	     -0.21821696	     -0.00248656	      0.00040048	     19.46589546
      0.03349278	     -0.05821145	     -0.00048157	     -0.19955879	     -0.06444127	      0.88307376	     -0.00036513	     -0.21821712	     -0.00257459	      0.00027584	     19.72166206
      0.03492948	     -0.05823612	     -0.00048344	     -0.19958252	     -0.06444503	      0.88307407	     -0.00036485	     -0.21821818	     -0.00265902	      0.00014807	     20.09696336
      0.03636619	     -0.05825699	     -0.00048630	     -0.19960248	     -0.06444890	      0.88307419	     -0.00036456	     -0.21822025	     -0.00273943	      0.00002034	     20.32842838
      0.03780289	     -0.05828333	     -0.00048761	     -0.19962796	     -0.06445290	      0.88307412	     -0.00036428	     -0.21822321	     -0.00281639	     -0.00010770	     20.73931759
      0.03923960	     -0.05831025	     -0.00049004	     -0.19965406	     -0.06445699	      0.88307388	     -0.00036398	     -0.21822712	     -0.00288935	     -0.00023379	     21.32221940
      0.04050873	     -0.05833428	     -0.00049081	     -0.19967741	     -0.06446070	      0.88307351	     -0.00036372	     -0.21823135	     -0.00295001	     -0.00034189	     21.65114447
      0.04177785	     -0.05835943	     -0.00049218	     -0.19970191	     -0.06446448	      0.88307301	     -0.00036345	     -0.21823626	     -0.00300789	     -0.00044724	     22.31249371
      0.04304698	     -0.05838533	     -0.00049302	     -0.19972720	     -0.06446833	      0.88307238	     -0.00036318	     -0.21824187	     -0.00306190	     -0.00054766	     22.80652044
      0.04431611	     -0.05841008	     -0.00049367	     -0.19975138	     -0.06447225	      0.88307162	     -0.00036290	     -0.21824811	     -0.00311299	     -0.00064335	     23.52711634
      0.04598825	     -0.05844299	     -0.00049382	     -0.19978361	     -0.06447751	      0.88307045	     -0.00036253	     -0.21825726	     -0.00317449	     -0.00075992	     24.23391045
      0.04766039	     -0.05847148	     -0.00049392	     -0.19981148	     -0.06448287	      0.88306909	     -0.00036215	     -0.21826740	     -0.00323107	     -0.00086502	     25.39866159
      0.04904173	     -0.05849796	     -0.00049361	     -0.19983750	     -0.06448736	      0.88306784	     -0.00036183	     -0.21827641	     -0.00327327	     -0.00094225	     26.15680312
      0.05042307	     -0.05852321	     -0.00049352	     -0.19986233	     -0.06449191	      0.88306649	     -0.00036151	     -0.21828602	     -0.00331229	     -0.00101112	     27.17341547
      0.05180441	     -0.05854783	     -0.00049297	     -0.19988658	     -0.06449651	      0.88306505	     -0.00036118	     -0.21829618	     -0.00334685	     -0.00106953	     27.80333661
      0.05318575	     -0.05856820	     -0.00049257	     -0.19990661	     -0.06450115	      0.88306354	     -0.00036085	     -0.21830677	     -0.00337889	     -0.00111863	     28.92141156
      0.05471562	     -0.05859109	     -0.00049182	     -0.19992918	     -0.06450635	      0.88306179	     -0.00036047	     -0.21831886	     -0.00341058	     -0.00116157	     29.80232576
      0.05624549	     -0.05861005	     -0.00049150	     -0.19994784	     -0.06451159	      0.88305999	     -0.00036009	     -0.21833125	     -0.00343880	     -0.00119134	     30.76465294
      0.05761679	     -0.05862508	     -0.00049053	     -0.19996266	     -0.06451632	      0.88305835	     -0.00035974	     -0.21834249	     -0.00346169	     -0.00120788	     31.37211188
      0.05898809	     -0.05863535	     -0.00049023	     -0.19997272	     -0.06452108	      0.88305668	     -0.00035939	     -0.21835375	     -0.00348259	     -0.00121397	     32.21970051
      0.06035939	     -0.05864664	     -0.00048944	     -0.19998384	     -0.06452587	      0.88305502	     -0.00035904	     -0.21836496	     -0.00350210	     -0.00121138	     32.77529573
      0.06173068	     -0.05865444	     -0.00048924	     -0.19999148	     -0.06453068	      0.88305337	     -0.00035868	     -0.21837610	     -0.00351978	     -0.00119881	     33.27420456
      0.06310198	     -0.05865994	     -0.00048882	     -0.19999682	     -0.06453552	      0.88305174	     -0.00035832	     -0.21838707	     -0.00353703	     -0.00117793	     33.89687387
      0.06504357	     -0.05866747	     -0.00048964	     -0.20000414	     -0.06454241	      0.88304949	     -0.00035781	     -0.21840223	     -0.00356038	     -0.00113489	     34.80050951
      0.06620856	     -0.05866645	     -0.00048915	     -0.20000302	     -0.06454657	      0.88304819	     -0.00035749	     -0.21841114	     -0.00357363	     -0.00110106	     34.66600755
      0.06737356	     -0.05866472	     -0.00048960	     -0.20000116	     -0.06455074	      0.88304693	     -0.00035718	     -0.21841974	     -0.00358712	     -0.00106240	     35.01709333
      0.06853855	     -0.05866380	     -0.00048987	     -0.20000013	     -0.06455493	      0.88304571	     -0.00035686	     -0.21842809	     -0.00360102	     -0.00101983	     35.25726306
      0.07026475	     -0.05866115	     -0.00049032	     -0.19999732	     -0.06456116	      0.88304401	     -0.00035639	     -0.21844004	     -0.00362166	     -0.00094914	     35.26382427
      0.07199095	     -0.05865249	     -0.00049036	     -0.19998848	     -0.06456743	      0.88304244	     -0.00035591	     -0.21845142	     -0.00364438	     -0.00087162	     35.82177577
      0.07340435	     -0.05864697	     -0.00049054	     -0.19998281	     -0.06457260	      0.88304125	     -0.00035552	     -0.21846025	     -0.00366278	     -0.00080343	     35.52240423
      0.07481775	     -0.05863589	     -0.00049028	     -0.19997157	     -0.06457779	      0.88304017	     -0.00035512	     -0.21846864	     -0.00368322	     -0.00073278	     35.79652320
      0.07634119	     -0.05862643	     -0.00049052	     -0.19996194	     -0.06458342	      0.88303911	     -0.00035469	     -0.21847719	     -0.00370572	     -0.00065397	     35.55996407
      0.07786462	     -0.05861018	     -0.00049000	     -0.19994550	     -0.06458908	      0.88303818	     -0.00035426	     -0.21848525	     -0.00373065	     -0.00057444	     35.92895101
      0.07938806	     -0.05860218	     -0.00049068	     -0.19993728	     -0.06459478	      0.88303736	     -0.00035382	     -0.21849277	     -0.00375600	     -0.00049375	     35.47591864
      0.08068607	     -0.05858309	     -0.00048972	     -0.19991800	     -0.06459967	      0.88303677	     -0.00035345	     -0.21849887	     -0.00377999	     -0.00042594	     36.23670763
      0.08198409	     -0.05856302	     -0.00049034	     -0.19989767	     -0.06460460	      0.88303626	     -0.00035307	     -0.21850438	     -0.00380960	     -0.00035847	     37.24983797
      0.08328210	     -0.05853973	     -0.00049102	     -0.19987396	     -0.06460957	      0.88303583	     -0.00035269	     -0.21850925	     -0.00385520	     -0.00029330	     38.87377586
      0.08497945	     -0.05855238	     -0.00049355	     -0.19988571	     -0.06461619	      0.88303540	     -0.00035218	     -0.21851558	     -0.00394694	     -0.00021545	     41.66873871
      0.08630438	     -0.05859790	     -0.00049452	     -0.19993029	     -0.06462148	      0.88303515	     -0.00035179	     -0.21852203	     -0.00404376	     -0.00016499	     44.72126654
      0.08762930	     -0.05868358	     -0.00049548	     -0.20001488	     -0.06462691	      0.88303496	     -0.00035139	     -0.21853089	     -0.00415679	     -0.00012853	     47.83592799
      0.08935046	     -0.05882236	     -0.00049338	     -0.20015215	     -0.06463420	      0.88303476	     -0.00035086	     -0.21854699	     -0.00431732	     -0.00010463	     51.84825976
      0.09057169	     -0.05893079	     -0.00049165	     -0.20025949	     -0.06463954	      0.88303464	     -0.00035048	     -0.21856146	     -0.00443506	     -0.00010376	     53.85525743
      0.09179292	     -0.05903875	     -0.00048799	     -0.20036639	     -0.06464503	      0.88303451	     -0.00035010	     -0.21857825	     -0.00455233	     -0.00011617	     56.12754028
      0.09337418	     -0.05918039	     -0.00048289	     -0.20050672	     -0.06465235	      0.88303430	     -0.00034961	     -0.21860293	     -0.00469828	     -0.00014845	     58.27327851
      0.09495545	     -0.05931608	     -0.00047692	     -0.20064121	     -0.06465989	      0.88303403	     -0.00034911	     -0.21863042	     -0.00483537	     -0.00019648	     60.79999467
      0.09653671	     -0.05946415	     -0.00047238	     -0.20078819	     -0.06466763	      0.88303367	     -0.00034862	     -0.21866022	     -0.00495869	     -0.00025627	     62.61928429
      0.09789361	     -0.05957865	     -0.00046768	     -0.20090186	     -0.06467443	      0.88303329	     -0.00034819	     -0.21868760	     -0.00505300	     -0.00031324	     64.66846299
      0.09925052	     -0.05970414	     -0.00046470	     -0.20102663	     -0.06468134	      0.88303282	     -0.00034777	     -0.21871625	     -0.00513540	     -0.00037519	     66.49797949
      0.10060743	     -0.05982805	     -0.00046156	     -0.20114992	     -0.06468836	      0.88303227	     -0.00034735	     -0.21874620	     -0.00520585	     -0.00044013	     68.78285156
      0.10244306	     -0.06000620	     -0.00045939	     -0.20132742	     -0.06469799	      0.88303138	     -0.00034679	     -0.21878844	     -0.00528223	     -0.00053089	     71.72654025
      0.10376551	     -0.06012602	     -0.00045729	     -0.20144689	     -0.06470500	      0.88303063	     -0.00034639	     -0.21882008	     -0.00532408	     -0.00059585	     73.76171404
      0.10508795	     -0.06025528	     -0.00045703	     -0.20157588	     -0.06471206	      0.88302980	     -0.00034599	     -0.21885242	     -0.00535610	     -0.00066132	     75.70225365
      0.10641039	     -0.06038582	     -0.00045672	     -0.20170623	     -0.06471916	      0.88302888	     -0.00034560	     -0.21888550	     -0.00537880	     -0.00072617	     77.67292143
      0.10812035	     -0.06056051	     -0.00045734	     -0.20188080	     -0.06472838	      0.88302757	     -0.00034510	     -0.21892925	     -0.00539584	     -0.00080913	     80.01478705
      0.10983032	     -0.06074141	     -0.00045793	     -0.20206172	     -0.06473761	      0.88302612	     -0.00034461	     -0.21897401	     -0.00539991	     -0.00088971	     81.73364252
      0.11111961	     -0.06087671	     -0.00045900	     -0.20219709	     -0.06474457	      0.88302493	     -0.00034425	     -0.21900843	     -0.00539587	     -0.00094862	     82.56307223
      0.11240890	     -0.06101486	     -0.00045974	     -0.20233537	     -0.06475152	      0.88302367	     -0.00034389	     -0.21904323	     -0.00538617	     -0.00100588	     83.32402340
      0.11369820	     -0.06115687	     -0.00046079	     -0.20247757	     -0.06475846	      0.88302234	     -0.00034354	     -0.21907846	     -0.00537216	     -0.00106218	     83.99887995
      0.11538010	     -0.06134589	     -0.00046170	     -0.20266689	     -0.06476747	      0.88302049	     -0.00034309	     -0.21912507	     -0.00534697	     -0.00113195	     83.55197582
      0.11706200	     -0.06153669	     -0.00046251	     -0.20285805	     -0.06477644	      0.88301853	     -0.00034264	     -0.21917231	     -0.00531799	     -0.00119819	     84.22095278
      0.11874390	     -0.06172676	     -0.00046266	     -0.20304856	     -0.06478536	      0.88301647	     -0.00034220	     -0.21922015	     -0.00528286	     -0.00125773	     82.35117991
      0.12012602	     -0.06188041	     -0.00046284	     -0.20320257	     -0.06479264	      0.88301470	     -0.00034184	     -0.21925985	     -0.00525320	     -0.00130355	     82.68482288
      0.12150814	     -0.06203794	     -0.00046244	     -0.20336050	     -0.06479988	      0.88301286	     -0.00034148	     -0.21929985	     -0.00522103	     -0.00134570	     82.00195923
      0.12290658	     -0.06219663	     -0.00046162	     -0.20351961	     -0.06480715	      0.88301096	     -0.00034113	     -0.21934064	     -0.00518723	     -0.00138447	     81.17228833
      0.12430501	     -0.06235166	     -0.00046049	     -0.20367509	     -0.06481438	      0.88300900	     -0.00034077	     -0.21938169	     -0.00515158	     -0.00141757	     79.60410096
      0.12570344	     -0.06250332	     -0.00045925	     -0.20382720	     -0.06482156	      0.88300699	     -0.00034042	     -0.21942297	     -0.00511608	     -0.00144579	     78.89056515
      0.12703519	     -0.06264919	     -0.00045769	     -0.20397351	     -0.06482835	      0.88300505	     -0.00034009	     -0.21946246	     -0.00508158	     -0.00146824	     77.80532763
      0.12836693	     -0.06279164	     -0.00045578	     -0.20411642	     -0.06483510	      0.88300308	     -0.00033976	     -0.21950212	     -0.00504586	     -0.00148518	     76.36157024
      0.12969868	     -0.06292882	     -0.00045322	     -0.20425407	     -0.06484179	      0.88300110	     -0.00033944	     -0.21954181	     -0.00501040	     -0.00149770	     75.53376360
      0.13165449	     -0.06312480	     -0.00044975	     -0.20445074	     -0.06485154	      0.88299816	     -0.00033896	     -0.21960009	     -0.00495726	     -0.00150768	     73.93473811
      0.13299806	     -0.06325462	     -0.00044729	     -0.20458105	     -0.06485818	      0.88299613	     -0.00033864	     -0.21964004	     -0.00491951	     -0.00150811	     72.50887080
      0.13434163	     -0.06337933	     -0.00044476	     -0.20470624	     -0.06486476	      0.88299411	     -0.00033832	     -0.21967978	     -0.00488191	     -0.00150445	     71.75125981
      0.13602140	     -0.06353162	     -0.00044162	     -0.20485915	     -0.06487292	      0.88299159	     -0.00033793	     -0.21972904	     -0.00483369	     -0.00149414	     70.53682462
      0.13738908	     -0.06365017	     -0.00043913	     -0.20497821	     -0.06487950	      0.88298955	     -0.00033761	     -0.21976870	     -0.00479287	     -0.00148037	     69.16740339
      0.13875675	     -0.06376240	     -0.00043690	     -0.20509095	     -0.06488603	      0.88298754	     -0.00033730	     -0.21980784	     -0.00475199	     -0.00146287	     68.51421615
      0.14018903	     -0.06387806	     -0.00043468	     -0.20520716	     -0.06489281	      0.88298546	     -0.00033698	     -0.21984817	     -0.00470804	     -0.00144080	     67.58859914
      0.14162131	     -0.06399070	     -0.00043280	     -0.20532035	     -0.06489952	      0.88298341	     -0.00033666	     -0.21988783	     -0.00466224	     -0.00141409	     66.15278314
      0.14305359	     -0.06409791	     -0.00043139	     -0.20542810	     -0.06490616	      0.88298141	     -0.00033635	     -0.21992676	     -0.00461625	     -0.00138396	     65.54777042
      0.14448586	     -0.06420557	     -0.00043024	     -0.20553632	     -0.06491274	      0.88297945	     -0.00033605	     -0.21996494	     -0.00456903	     -0.00135127	     64.83160862
      0.14591814	     -0.06430891	     -0.00042890	     -0.20564024	     -0.06491925	      0.88297754	     -0.00033575	     -0.22000240	     -0.00451941	     -0.00131479	     63.46494214
      0.14735042	     -0.06440790	     -0.00042720	     -0.20573981	     -0.06492569	      0.88297569	     -0.00033546	     -0.22003910	     -0.00446944	     -0.00127667	     62.98872325
      0.14899294	     -0.06452224	     -0.00042534	     -0.20585484	     -0.06493298	      0.88297363	     -0.00033513	     -0.22008028	     -0.00440979	     -0.00123100	     62.00989294
      0.15063546	     -0.06463444	     -0.00042376	     -0.20596774	     -0.06494017	      0.88297164	     -0.00033481	     -0.22012055	     -0.00434742	     -0.00118310	     60.66695903
      0.15227798	     -0.06474559	     -0.00042246	     -0.20607960	     -0.06494726	      0.88296974	     -0.00033450	     -0.22015987	     -0.00428414	     -0.00113541	     60.36468986
      0.15392050	     -0.06485079	     -0.00042105	     -0.20618555	     -0.06495424	      0.88296792	     -0.00033419	     -0.22019827	     -0.00421685	     -0.00108605	     58.75303659
      0.15547561	     -0.06494853	     -0.00041978	     -0.20628401	     -0.06496075	      0.88296626	     -0.00033392	     -0.22023374	     -0.00415226	     -0.00104129	     58.38722753
      0.15703071	     -0.06504759	     -0.00041865	     -0.20638382	     -0.06496715	      0.88296468	     -0.00033364	     -0.22026835	     -0.00408413	     -0.00099671	     57.12988322
      0.15858581	     -0.06514129	     -0.00041726	     -0.20647827	     -0.06497345	      0.88296316	     -0.00033338	     -0.22030218	     -0.00401504	     -0.00095513	     56.92829797
      0.16014092	     -0.06523658	     -0.00041626	     -0.20657434	     -0.06497964	      0.88296171	     -0.00033312	     -0.22033517	     -0.00394204	     -0.00091381	     55.43967872
      0.16169602	     -0.06532632	     -0.00041474	     -0.20666488	     -0.06498571	      0.88296032	     -0.00033287	     -0.22036742	     -0.00386780	     -0.00087575	     54.90745771
      0.16325112	     -0.06541981	     -0.00041343	     -0.20675920	     -0.06499167	      0.88295898	     -0.00033263	     -0.22039891	     -0.00379120	     -0.00084074	     54.18682973
      0.16480623	     -0.06550578	     -0.00041159	     -0.20684601	     -0.06499750	      0.88295770	     -0.00033239	     -0.22042977	     -0.00371193	     -0.00080760	     53.19274415
      0.16636133	     -0.06559516	     -0.00041001	     -0.20693625	     -0.06500321	      0.88295647	     -0.00033216	     -0.22045990	     -0.00363168	     -0.00077876	     52.88154984
      0.16791643	     -0.06567384	     -0.00040758	     -0.20701583	     -0.06500880	      0.88295528	     -0.00033194	     -0.22048941	     -0.00354842	     -0.00075119	     51.61416060
      0.16947154	     -0.06574943	     -0.00040546	     -0.20709231	     -0.06501425	      0.88295413	     -0.00033173	     -0.22051805	     -0.00346462	     -0.00072771	     51.17173168
      0.17102664	     -0.06581893	     -0.00040284	     -0.20716273	     -0.06501957	      0.88295301	     -0.00033152	     -0.22054577	     -0.00337880	     -0.00070686	     50.26419190
      0.17258175	     -0.06587811	     -0.00040055	     -0.20722283	     -0.06502476	      0.88295193	     -0.00033133	     -0.22057241	     -0.00329252	     -0.00068847	     49.83793956
      0.17413685	     -0.06592950	     -0.00039837	     -0.20727514	     -0.06502981	      0.88295087	     -0.00033114	     -0.22059780	     -0.00320517	     -0.00067202	     49.32831257
      0.17569195	     -0.06597622	     -0.00039684	     -0.20732277	     -0.06503473	      0.88294984	     -0.00033096	     -0.22062189	     -0.00311742	     -0.00065761	     49.06678064
      0.17724706	     -0.06601456	     -0.00039541	     -0.20736202	     -0.06503951	      0.88294883	     -0.00033079	     -0.22064471	     -0.00302807	     -0.00064354	     48.25182500
      0.17868285	     -0.06604828	     -0.00039467	     -0.20739658	     -0.06504380	      0.88294791	     -0.00033064	     -0.22066460	     -0.00294563	     -0.00063209	     47.99769995
      0.18011864	     -0.06607431	     -0.00039390	     -0.20742346	     -0.06504797	      0.88294701	     -0.00033051	     -0.22068345	     -0.00286200	     -0.00062047	     47.43449731
      0.18157313	     -0.06610078	     -0.00039356	     -0.20745078	     -0.06505207	      0.88294612	     -0.00033037	     -0.22070141	     -0.00277696	     -0.00060996	     47.16238586
      0.18302761	     -0.06611974	     -0.00039307	     -0.20747061	     -0.06505604	      0.88294524	     -0.00033025	     -0.22071832	     -0.00269085	     -0.00059947	     46.70581611
      0.18448209	     -0.06613869	     -0.00039305	     -0.20749041	     -0.06505989	      0.88294437	     -0.00033014	     -0.22073409	     -0.00260411	     -0.00058947	     46.36933153
      0.18593658	     -0.06614979	     -0.00039277	     -0.20750239	     -0.06506362	      0.88294352	     -0.00033004	     -0.22074880	     -0.00251661	     -0.00057972	     46.00590443
      0.18747864	     -0.06616306	     -0.00039295	     -0.20751657	     -0.06506743	      0.88294264	     -0.00032994	     -0.22076312	     -0.00242324	     -0.00057019	     45.69580783
      0.18902070	     -0.06616665	     -0.00039282	     -0.20752109	     -0.06507109	      0.88294177	     -0.00032985	     -0.22077626	     -0.00232911	     -0.00056016	     45.24394892
      0.19049619	     -0.06616863	     -0.00039287	     -0.20752396	     -0.06507446	      0.88294095	     -0.00032978	     -0.22078762	     -0.00223911	     -0.00055186	     45.11707933
      0.19197168	     -0.06616670	     -0.00039283	     -0.20752292	     -0.06507770	      0.88294014	     -0.00032972	     -0.22079782	     -0.00214838	     -0.00054292	     44.69850033
      0.19329468	     -0.06616243	     -0.00039270	     -0.20751944	     -0.06508049	      0.88293942	     -0.00032967	     -0.22080596	     -0.00206762	     -0.00053615	     44.70836468
      0.19461769	     -0.06615503	     -0.00039254	     -0.20751285	     -0.06508317	      0.88293872	     -0.00032963	     -0.22081320	     -0.00198602	     -0.00052860	     44.23531526
      0.19594069	     -0.06614397	     -0.00039229	     -0.20750259	     -0.06508574	      0.88293803	     -0.00032959	     -0.22081951	     -0.00190523	     -0.00052177	     44.20119725
      0.19774247	     -0.06612668	     -0.00039186	     -0.20748640	     -0.06508908	      0.88293709	     -0.00032956	     -0.22082663	     -0.00179472	     -0.00051229	     43.64084685
      0.19918120	     -0.06610630	     -0.00039146	     -0.20746688	     -0.06509159	      0.88293636	     -0.00032955	     -0.22083114	     -0.00170734	     -0.00050436	     43.56334048
      0.20061992	     -0.06608341	     -0.00039095	     -0.20744484	     -0.06509399	      0.88293564	     -0.00032954	     -0.22083456	     -0.00162036	     -0.00049649	     43.49327533
      0.20228528	     -0.06605334	     -0.00039000	     -0.20741578	     -0.06509660	      0.88293482	     -0.00032954	     -0.22083724	     -0.00151984	     -0.00048727	     43.19724014
      0.20395063	     -0.06601676	     -0.00038918	     -0.20738019	     -0.06509905	      0.88293402	     -0.00032956	     -0.22083852	     -0.00141966	     -0.00047635	     42.75163445
      0.20561599	     -0.06597260	     -0.00038771	     -0.20733702	     -0.06510133	      0.88293324	     -0.00032959	     -0.22083838	     -0.00132096	     -0.00046564	     42.89605243
      0.20709528	     -0.06593069	     -0.00038692	     -0.20729598	     -0.06510322	      0.88293256	     -0.00032962	     -0.22083701	     -0.00123287	     -0.00045440	     42.48320134
      0.20857457	     -0.06588242	     -0.00038556	     -0.20724858	     -0.06510498	      0.88293189	     -0.00032967	     -0.22083454	     -0.00114614	     -0.00044342	     42.64356009
      0.21005387	     -0.06583157	     -0.00038463	     -0.20719859	     -0.06510661	      0.88293125	     -0.00032972	     -0.22083091	     -0.00105910	     -0.00043040	     42.28104216
      0.21180086	     -0.06576419	     -0.00038313	     -0.20713223	     -0.06510837	      0.88293051	     -0.00032980	     -0.22082518	     -0.00095729	     -0.00041401	     42.02973561
      0.21354785	     -0.06569191	     -0.00038219	     -0.20706094	     -0.06510996	      0.88292980	     -0.00032989	     -0.22081782	     -0.00085654	     -0.00039573	     41.82040531
      0.21497248	     -0.06562396	     -0.00038096	     -0.20699380	     -0.06511112	      0.88292925	     -0.00032998	     -0.22081064	     -0.00077501	     -0.00037841	     41.60684922
      0.21639710	     -0.06555346	     -0.00038015	     -0.20692409	     -0.06511217	      0.88292872	     -0.00033008	     -0.22080230	     -0.00069461	     -0.00036009	     41.61232987
      0.21787740	     -0.06547532	     -0.00037900	     -0.20684677	     -0.06511314	      0.88292820	     -0.00033019	     -0.22079248	     -0.00061175	     -0.00033961	     41.48811838
      0.21935771	     -0.06539493	     -0.00037832	     -0.20676718	     -0.06511398	      0.88292772	     -0.00033031	     -0.22078142	     -0.00052981	     -0.00031709	     41.29110030
      0.22083801	     -0.06530481	     -0.00037731	     -0.20667785	     -0.06511470	      0.88292727	     -0.00033044	     -0.22076918	     -0.00044918	     -0.00029290	     41.15641805
      0.22231831	     -0.06521572	     -0.00037688	     -0.20658953	     -0.06511531	      0.88292685	     -0.00033058	     -0.22075565	     -0.00037003	     -0.00026730	     41.03922660
      0.22379861	     -0.06511679	     -0.00037597	     -0.20649135	     -0.06511580	      0.88292648	     -0.00033073	     -0.22074094	     -0.00029253	     -0.00024028	     40.90823542
      0.22527891	     -0.06501748	     -0.00037567	     -0.20639278	     -0.06511618	      0.88292614	     -0.00033090	     -0.22072499	     -0.00021646	     -0.00021147	     40.55127195
      0.22675921	     -0.06491334	     -0.00037510	     -0.20628934	     -0.06511644	      0.88292585	     -0.00033107	     -0.22070785	     -0.00014290	     -0.00018216	     40.53217783
      0.22823951	     -0.06480810	     -0.00037477	     -0.20618478	     -0.06511660	      0.88292560	     -0.00033126	     -0.22068955	     -0.00007161	     -0.00015234	     40.55834953
      0.22971981	     -0.06469897	     -0.00037430	     -0.20607631	     -0.06511666	      0.88292540	     -0.00033146	     -0.22067019	     -0.00000204	     -0.00012133	     40.25019543
      0.23120011	     -0.06458711	     -0.00037398	     -0.20596508	     -0.06511661	      0.88292524	     -0.00033167	     -0.22064976	      0.00006446	     -0.00009042	     40.35301380
      0.23272276	     -0.06447535	     -0.00037374	     -0.20585394	     -0.06511646	      0.88292513	     -0.00033189	     -0.22062770	      0.00013076	     -0.00005874	     40.21314789
      0.23424541	     -0.06435702	     -0.00037347	     -0.20573621	     -0.06511621	      0.88292507	     -0.00033213	     -0.22060477	      0.00019456	     -0.00002657	     40.05459140
      0.23576806	     -0.06424174	     -0.00037343	     -0.20562149	     -0.06511587	      0.88292505	     -0.00033239	     -0.22058095	      0.00025541	      0.00000400	     40.19577579
      0.23733601	     -0.06412375	     -0.00037323	     -0.20550406	     -0.06511542	      0.88292508	     -0.00033266	     -0.22055571	      0.00031605	      0.00003440	     40.05637073
      0.23890397	     -0.06400398	     -0.00037321	     -0.20538482	     -0.06511488	      0.88292515	     -0.00033295	     -0.22052979	      0.00037372	      0.00006295	     40.20360315
      0.24030128	     -0.06389739	     -0.00037299	     -0.20527867	     -0.06511432	      0.88292526	     -0.00033321	     -0.22050614	      0.00042341	      0.00008704	     40.16828294
      0.24169859	     -0.06379065	     -0.00037305	     -0.20517235	     -0.06511370	      0.88292540	     -0.00033349	     -0.22048204	      0.00047084	      0.00010913	     40.39159845
      0.24304124	     -0.06369000	     -0.00037307	     -0.20507208	     -0.06511304	      0.88292556	     -0.00033377	     -0.22045852	      0.00051474	      0.00012808	     40.59147212
      0.24438388	     -0.06358910	     -0.00037314	     -0.20497155	     -0.06511232	      0.88292574	     -0.00033406	     -0.22043473	      0.00055763	      0.00014582	     40.49972612
      0.24572652	     -0.06348738	     -0.00037319	     -0.20487018	     -0.06511154	      0.88292595	     -0.00033436	     -0.22041066	      0.00059832	      0.00016116	     40.78728342
      0.24743316	     -0.06336031	     -0.00037319	     -0.20474353	     -0.06511048	      0.88292624	     -0.00033476	     -0.22037973	      0.00064804	      0.00017737	     41.06726857
      0.24881270	     -0.06325786	     -0.00037321	     -0.20464141	     -0.06510956	      0.88292649	     -0.00033510	     -0.22035452	      0.00068707	      0.00018859	     41.01555462
      0.25019224	     -0.06315442	     -0.00037323	     -0.20453826	     -0.06510858	      0.88292676	     -0.00033544	     -0.22032914	      0.00072398	      0.00019722	     41.37513723
      0.25158905	     -0.06305233	     -0.00037321	     -0.20443646	     -0.06510755	      0.88292704	     -0.00033581	     -0.22030329	      0.00076002	      0.00020319	     41.68922038
      0.25298586	     -0.06295074	     -0.00037318	     -0.20433514	     -0.06510646	      0.88292732	     -0.00033618	     -0.22027737	      0.00079534	      0.00020746	     41.68487141
      0.25438267	     -0.06284802	     -0.00037318	     -0.20423268	     -0.06510533	      0.88292761	     -0.00033657	     -0.22025138	      0.00082863	      0.00020910	     42.13098906
      0.25568873	     -0.06275493	     -0.00037318	     -0.20413981	     -0.06510422	      0.88292789	     -0.00033694	     -0.22022702	      0.00085850	      0.00020801	     42.54227804
      0.25699478	     -0.06266147	     -0.00037321	     -0.20404657	     -0.06510308	      0.88292816	     -0.00033733	     -0.22020266	      0.00088767	      0.00020566	     42.66980881
      0.25830084	     -0.06256815	     -0.00037329	     -0.20395344	     -0.06510191	      0.88292842	     -0.00033772	     -0.22017828	      0.00091484	      0.00020093	     43.16627384
      0.26106393	     -0.06237712	     -0.00037339	     -0.20376278	     -0.06509930	      0.88292896	     -0.00033859	     -0.22012674	      0.00096854	      0.00018538	     43.57423545
      0.26219703	     -0.06229825	     -0.00037363	     -0.20368402	     -0.06509819	      0.88292916	     -0.00033896	     -0.22010566	      0.00098732	      0.00017598	     44.50405487
      0.26333014	     -0.06222071	     -0.00037376	     -0.20360660	     -0.06509707	      0.88292936	     -0.00033934	     -0.22008463	      0.00100614	      0.00016654	     44.75035906
      0.26475318	     -0.06212714	     -0.00037400	     -0.20351314	     -0.06509562	      0.88292958	     -0.00033982	     -0.22005831	      0.00102762	      0.00015203	     45.43532094
      0.26617622	     -0.06203625	     -0.00037430	     -0.20342236	     -0.06509414	      0.88292979	     -0.00034032	     -0.22003219	      0.00104817	      0.00013642	     45.73189315
      0.26759926	     -0.06194540	     -0.00037472	     -0.20333159	     -0.06509264	      0.88292997	     -0.00034082	     -0.22000627	      0.00106651	      0.00011914	     46.49567888
      0.26902230	     -0.06186035	     -0.00037509	     -0.20324661	     -0.06509111	      0.88293013	     -0.00034134	     -0.21998056	      0.00108343	      0.00009983	     47.33068795
      0.27044534	     -0.06177570	     -0.00037547	     -0.20316201	     -0.06508955	      0.88293026	     -0.00034187	     -0.21995517	      0.00110014	      0.00008072	     47.64780410
      0.27186838	     -0.06169434	     -0.00037594	     -0.20308070	     -0.06508798	      0.88293036	     -0.00034241	     -0.21993005	      0.00111488	      0.00005963	     48.61399478
      0.27329142	     -0.06161684	     -0.00037645	     -0.20300324	     -0.06508638	      0.88293043	     -0.00034296	     -0.21990529	      0.00112989	      0.00003860	     48.96369995
      0.27471446	     -0.06153901	     -0.00037709	     -0.20292543	     -0.06508476	      0.88293046	     -0.00034352	     -0.21988089	      0.00114348	      0.00001701	     49.85416845
      0.27613750	     -0.06146644	     -0.00037773	     -0.20285287	     -0.06508313	      0.88293047	     -0.00034408	     -0.21985682	      0.00115656	     -0.00000539	     50.76772577
      0.27756054	     -0.06139441	     -0.00037844	     -0.20278086	     -0.06508147	      0.88293045	     -0.00034466	     -0.21983316	      0.00117020	     -0.00002661	     51.15316319
      0.27898358	     -0.06132375	     -0.00037917	     -0.20271020	     -0.06507980	      0.88293040	     -0.00034524	     -0.21980987	      0.00118266	     -0.00004837	     52.16493572
      0.28065027	     -0.06124559	     -0.00038002	     -0.20263206	     -0.06507781	      0.88293030	     -0.00034594	     -0.21978306	      0.00119799	     -0.00007286	     52.72236585
      0.28210821	     -0.06117901	     -0.00038094	     -0.20256547	     -0.06507606	      0.88293017	     -0.00034655	     -0.21976002	      0.00121022	     -0.00009397	     53.90174211
      0.28356615	     -0.06111118	     -0.00038165	     -0.20249765	     -0.06507428	      0.88293002	     -0.00034718	     -0.21973738	      0.00122314	     -0.00011319	     54.45256836
      0.28535854	     -0.06103152	     -0.00038266	     -0.20241798	     -0.06507208	      0.88292980	     -0.00034795	     -0.21971005	      0.00123855	     -0.00013567	     55.38558255
      0.28715092	     -0.06095342	     -0.00038328	     -0.20233988	     -0.06506984	      0.88292954	     -0.00034873	     -0.21968332	      0.00125296	     -0.00015599	     56.51206939
      0.28837452	     -0.06090138	     -0.00038428	     -0.20228783	     -0.06506830	      0.88292934	     -0.00034927	     -0.21966547	      0.00126292	     -0.00016792	     57.13496293
      0.28959812	     -0.06085092	     -0.00038437	     -0.20223736	     -0.06506675	      0.88292913	     -0.00034981	     -0.21964797	      0.00127242	     -0.00017867	     57.70272654
      0.29131187	     -0.06078438	     -0.00038500	     -0.20217079	     -0.06506456	      0.88292881	     -0.00035057	     -0.21962395	      0.00128496	     -0.00019183	     58.66873592
      0.29285138	     -0.06071984	     -0.00038499	     -0.20210624	     -0.06506258	      0.88292851	     -0.00035127	     -0.21960290	      0.00129588	     -0.00020008	     59.17941676
      0.29439089	     -0.06065951	     -0.00038615	     -0.20204588	     -0.06506057	      0.88292820	     -0.00035196	     -0.21958231	      0.00130558	     -0.00020634	     60.13515453
      0.29593039	     -0.06060125	     -0.00038587	     -0.20198758	     -0.06505856	      0.88292787	     -0.00035266	     -0.21956218	      0.00131462	     -0.00021008	     60.85718484
      0.29726333	     -0.06055033	     -0.00038697	     -0.20193660	     -0.06505680	      0.88292759	     -0.00035326	     -0.21954509	      0.00132146	     -0.00021177	     61.88912053
      0.29859626	     -0.06050275	     -0.00038747	     -0.20188899	     -0.06505503	      0.88292731	     -0.00035387	     -0.21952826	      0.00132827	     -0.00021136	     62.39996061
      0.29992920	     -0.06045347	     -0.00038870	     -0.20183964	     -0.06505326	      0.88292703	     -0.00035448	     -0.21951172	      0.00133420	     -0.00020924	     63.12097850
      0.30158517	     -0.06039379	     -0.00038979	     -0.20177988	     -0.06505104	      0.88292669	     -0.00035524	     -0.21949148	      0.00134070	     -0.00020421	     63.88496076
      0.30324115	     -0.06033566	     -0.00039162	     -0.20172164	     -0.06504882	      0.88292635	     -0.00035599	     -0.21947157	      0.00134556	     -0.00019710	     65.10474724
      0.30461879	     -0.06028842	     -0.00039233	     -0.20167433	     -0.06504696	      0.88292609	     -0.00035663	     -0.21945526	      0.00134974	     -0.00018868	     65.29177010
      0.30599644	     -0.06024057	     -0.00039381	     -0.20162638	     -0.06504510	      0.88292584	     -0.00035726	     -0.21943916	      0.00135214	     -0.00017943	     66.34235313
      0.30737409	     -0.06019603	     -0.00039482	     -0.20158174	     -0.06504324	      0.88292560	     -0.00035789	     -0.21942327	      0.00135465	     -0.00016824	     66.66719978
      0.30875174	     -0.06015220	     -0.00039630	     -0.20153780	     -0.06504137	      0.88292537	     -0.00035852	     -0.21940762	      0.00135562	     -0.00015621	     67.62574916
      0.31012938	     -0.06011003	     -0.00039761	     -0.20149551	     -0.06503950	      0.88292517	     -0.00035914	     -0.21939224	      0.00135639	     -0.00014272	     68.04661566
      0.31187465	     -0.06006057	     -0.00039965	     -0.20144589	     -0.06503714	      0.88292493	     -0.00035994	     -0.21937317	      0.00135639	     -0.00012415	     68.52983595
      0.31337864	     -0.06002220	     -0.00040096	     -0.20140737	     -0.06503510	      0.88292476	     -0.00036061	     -0.21935717	      0.00135452	     -0.00010707	     69.53049842
      0.31488264	     -0.05998700	     -0.00040315	     -0.20137201	     -0.06503306	      0.88292461	     -0.00036129	     -0.21934169	      0.00135262	     -0.00008936	     70.08201799
      0.31638663	     -0.05995690	     -0.00040375	     -0.20134177	     -0.06503103	      0.88292449	     -0.00036196	     -0.21932676	      0.00135000	     -0.00007134	     70.43431733
      0.31789062	     -0.05993443	     -0.00040658	     -0.20131911	     -0.06502900	      0.88292440	     -0.00036263	     -0.21931251	      0.00134603	     -0.00005387	     71.54088984
      0.31939462	     -0.05992281	     -0.00040679	     -0.20130735	     -0.06502698	      0.88292433	     -0.00036329	     -0.21929919	      0.00134240	     -0.00003693	     71.46581843
      0.32066480	     -0.05991808	     -0.00040936	     -0.20130245	     -0.06502528	      0.88292429	     -0.00036384	     -0.21928880	      0.00133849	     -0.00002308	     72.13039927
      0.32193498	     -0.05992376	     -0.00041008	     -0.20130799	     -0.06502358	      0.88292427	     -0.00036439	     -0.21927931	      0.00133457	     -0.00001115	     72.42583552
      0.32348836	     -0.05994038	     -0.00041169	     -0.20132444	     -0.06502151	      0.88292426	     -0.00036505	     -0.21926914	      0.00132984	      0.00000087	     72.78839774
      0.32504173	     -0.05996758	     -0.00041209	     -0.20135149	     -0.06501945	      0.88292427	     -0.00036570	     -0.21926065	      0.00132564	      0.00001021	     72.77961499
      0.32659510	     -0.06000386	     -0.00041369	     -0.20138760	     -0.06501739	      0.88292429	     -0.00036634	     -0.21925397	      0.00132104	      0.00001485	     73.74290519
      0.32792442	     -0.06004663	     -0.00041330	     -0.20143026	     -0.06501564	      0.88292431	     -0.00036688	     -0.21924973	      0.00131863	      0.00001546	     73.50893173
      0.32925374	     -0.06009253	     -0.00041402	     -0.20147606	     -0.06501389	      0.88292433	     -0.00036741	     -0.21924694	      0.00131665	      0.00001257	     73.84579095
      0.33058306	     -0.06014555	     -0.00041386	     -0.20152899	     -0.06501214	      0.88292434	     -0.00036793	     -0.21924554	      0.00131556	      0.00000584	     73.99732867
      0.33254877	     -0.06023545	     -0.00041454	     -0.20161877	     -0.06500955	      0.88292434	     -0.00036868	     -0.21924609	      0.00131586	     -0.00001126	     74.40874929
      0.33383084	     -0.06030114	     -0.00041370	     -0.20168441	     -0.06500786	      0.88292431	     -0.00036915	     -0.21924813	      0.00131780	     -0.00002676	     74.06938075
      0.33511292	     -0.06037130	     -0.00041400	     -0.20175453	     -0.06500617	      0.88292427	     -0.00036962	     -0.21925148	      0.00132049	     -0.00004617	     74.28232976
      0.33668045	     -0.06046465	     -0.00041366	     -0.20184785	     -0.06500410	      0.88292417	     -0.00037018	     -0.21925734	      0.00132625	     -0.00007414	     73.73015037
      0.33824798	     -0.06056147	     -0.00041407	     -0.20194466	     -0.06500201	      0.88292403	     -0.00037072	     -0.21926510	      0.00133286	     -0.00010774	     74.24096721
      0.33981552	     -0.06066969	     -0.00041337	     -0.20205290	     -0.06499992	      0.88292384	     -0.00037125	     -0.21927468	      0.00134304	     -0.00014483	     73.20621890
      0.34120820	     -0.06076713	     -0.00041424	     -0.20215036	     -0.06499804	      0.88292361	     -0.00037170	     -0.21928476	      0.00135303	     -0.00018202	     73.65609500
      0.34260088	     -0.06087335	     -0.00041381	     -0.20225664	     -0.06499615	      0.88292333	     -0.00037214	     -0.21929620	      0.00136533	     -0.00022249	     73.19555287
      0.34399357	     -0.06098227	     -0.00041448	     -0.20236563	     -0.06499424	      0.88292299	     -0.00037257	     -0.21930905	      0.00137973	     -0.00026534	     72.86586288
      0.34538625	     -0.06109644	     -0.00041456	     -0.20247989	     -0.06499230	      0.88292259	     -0.00037299	     -0.21932322	      0.00139585	     -0.00031043	     72.43942804
      0.34677894	     -0.06121614	     -0.00041526	     -0.20259970	     -0.06499035	      0.88292212	     -0.00037339	     -0.21933869	      0.00141354	     -0.00035788	     72.21726306
      0.34817162	     -0.06134061	     -0.00041571	     -0.20272430	     -0.06498837	      0.88292159	     -0.00037378	     -0.21935545	      0.00143399	     -0.00040588	     71.27695680
      0.34956430	     -0.06146710	     -0.00041646	     -0.20285094	     -0.06498635	      0.88292099	     -0.00037415	     -0.21937344	      0.00145539	     -0.00045528	     71.11905746
      0.35112375	     -0.06161826	     -0.00041725	     -0.20300229	     -0.06498406	      0.88292024	     -0.00037456	     -0.21939498	      0.00148187	     -0.00051157	     70.51053721
      0.35268319	     -0.06177147	     -0.00041837	     -0.20315572	     -0.06498173	      0.88291940	     -0.00037494	     -0.21941803	      0.00151130	     -0.00056708	     69.56015725
      0.35407443	     -0.06191349	     -0.00041922	     -0.20329795	     -0.06497961	      0.88291857	     -0.00037527	     -0.21943977	      0.00153863	     -0.00061713	     69.25301645
      0.35546566	     -0.06205918	     -0.00042025	     -0.20344388	     -0.06497745	      0.88291768	     -0.00037558	     -0.21946260	      0.00156900	     -0.00066536	     68.19817090
      0.35685690	     -0.06220683	     -0.00042120	     -0.20359178	     -0.06497524	      0.88291672	     -0.00037587	     -0.21948647	      0.00160036	     -0.00071302	     67.80845728
      0.35889707	     -0.06243469	     -0.00042264	     -0.20382007	     -0.06497193	      0.88291520	     -0.00037627	     -0.21952323	      0.00165104	     -0.00077986	     66.13050399
      0.36034848	     -0.06259299	     -0.00042367	     -0.20397870	     -0.06496950	      0.88291403	     -0.00037654	     -0.21955065	      0.00168873	     -0.00082394	     65.80253604
      0.36179989	     -0.06275958	     -0.00042485	     -0.20414563	     -0.06496702	      0.88291281	     -0.00037678	     -0.21957894	      0.00172880	     -0.00086576	     65.13185817
      0.36339140	     -0.06294395	     -0.00042561	     -0.20433042	     -0.06496424	      0.88291139	     -0.00037703	     -0.21961105	      0.00177547	     -0.00090819	     64.17689802
      0.36498291	     -0.06313091	     -0.00042691	     -0.20451782	     -0.06496137	      0.88290992	     -0.00037725	     -0.21964412	      0.00182497	     -0.00094532	     62.95104868
      0.36657443	     -0.06331549	     -0.00042756	     -0.20470287	     -0.06495843	      0.88290839	     -0.00037745	     -0.21967813	      0.00187662	     -0.00097843	     62.18554247
      0.36816594	     -0.06350679	     -0.00042971	     -0.20489466	     -0.06495540	      0.88290681	     -0.00037763	     -0.21971304	      0.00193105	     -0.00100655	     61.09141231
      0.36975745	     -0.06369396	     -0.00043008	     -0.20508236	     -0.06495228	      0.88290519	     -0.00037778	     -0.21974889	      0.00198772	     -0.00102974	     60.45948861
      0.37134897	     -0.06389005	     -0.00043161	     -0.20527900	     -0.06494907	      0.88290353	     -0.00037791	     -0.21978549	      0.00204727	     -0.00104788	     59.31977630
      0.37276343	     -0.06405703	     -0.00043098	     -0.20544651	     -0.06494614	      0.88290204	     -0.00037800	     -0.21981866	      0.00210244	     -0.00105929	     58.60993919
      0.37417789	     -0.06422822	     -0.00043216	     -0.20561825	     -0.06494312	      0.88290054	     -0.00037807	     -0.21985226	      0.00215960	     -0.00106694	     57.85173737
      0.37602493	     -0.06444535	     -0.00043316	     -0.20583613	     -0.06493906	      0.88289856	     -0.00037814	     -0.21989690	      0.00223736	     -0.00107112	     57.00475832
      0.37752659	     -0.06462696	     -0.00043546	     -0.20601835	     -0.06493565	      0.88289695	     -0.00037817	     -0.21993363	      0.00230383	     -0.00106801	     55.58221600
      0.37902824	     -0.06479928	     -0.00043504	     -0.20619135	     -0.06493214	      0.88289536	     -0.00037818	     -0.21997077	      0.00237213	     -0.00106082	     54.82393548
      0.38052989	     -0.06497456	     -0.00043610	     -0.20636732	     -0.06492853	      0.88289377	     -0.00037816	     -0.22000804	      0.00244262	     -0.00104927	     53.96252856
      0.38203155	     -0.06514380	     -0.00043591	     -0.20653728	     -0.06492480	      0.88289221	     -0.00037813	     -0.22004548	      0.00251558	     -0.00103314	     53.08523220
      0.38353320	     -0.06531326	     -0.00043660	     -0.20670748	     -0.06492097	      0.88289067	     -0.00037807	     -0.22008291	      0.00259055	     -0.00101278	     52.23457692
      0.38505631	     -0.06548445	     -0.00043650	     -0.20687945	     -0.06491697	      0.88288915	     -0.00037800	     -0.22012083	      0.00266889	     -0.00098805	     51.32802787
      0.38657942	     -0.06565070	     -0.00043697	     -0.20704650	     -0.06491284	      0.88288766	     -0.00037790	     -0.22015869	      0.00274972	     -0.00095834	     50.24727772
      0.38810253	     -0.06581698	     -0.00043704	     -0.20721360	     -0.06490859	      0.88288623	     -0.00037779	     -0.22019639	      0.00283193	     -0.00092604	     49.72932405
      0.38962564	     -0.06597999	     -0.00043738	     -0.20737747	     -0.06490421	      0.88288484	     -0.00037765	     -0.22023393	      0.00291756	     -0.00088940	     48.47174850
      0.39086692	     -0.06611155	     -0.00043766	     -0.20750974	     -0.06490055	      0.88288376	     -0.00037753	     -0.22026435	      0.00298813	     -0.00085824	     47.97890144
      0.39210820	     -0.06624167	     -0.00043801	     -0.20764059	     -0.06489679	      0.88288272	     -0.00037739	     -0.22029461	      0.00306096	     -0.00082457	     47.11778869
      0.39334948	     -0.06637068	     -0.00043841	     -0.20777034	     -0.06489295	      0.88288171	     -0.00037725	     -0.22032468	      0.00313479	     -0.00078982	     46.52386952
      0.39515523	     -0.06655809	     -0.00043910	     -0.20795886	     -0.06488719	      0.88288033	     -0.00037702	     -0.22036810	      0.00324574	     -0.00073645	     45.08194782
      0.39696098	     -0.06673643	     -0.00043965	     -0.20813834	     -0.06488122	      0.88287905	     -0.00037676	     -0.22041108	      0.00335863	     -0.00068085	     44.48888952
      0.39876673	     -0.06691870	     -0.00044012	     -0.20832179	     -0.06487506	      0.88287788	     -0.00037649	     -0.22045330	      0.00347563	     -0.00062408	     43.15862768
      0.40057248	     -0.06707958	     -0.00043992	     -0.20848389	     -0.06486867	      0.88287680	     -0.00037620	     -0.22049487	      0.00359490	     -0.00056466	     42.62856097
      0.40192224	     -0.06720354	     -0.00043987	     -0.20860878	     -0.06486376	      0.88287607	     -0.00037597	     -0.22052519	      0.00368669	     -0.00052076	     41.76273597
      0.40327199	     -0.06732020	     -0.00043953	     -0.20872640	     -0.06485872	      0.88287540	     -0.00037573	     -0.22055493	      0.00377984	     -0.00047713	     41.27894827
      0.40519937	     -0.06748464	     -0.00043920	     -0.20889223	     -0.06485130	      0.88287454	     -0.00037537	     -0.22059617	      0.00391672	     -0.00041483	     39.88645297
      0.40676478	     -0.06760029	     -0.00043780	     -0.20900905	     -0.06484508	      0.88287393	     -0.00037507	     -0.22062854	      0.00402932	     -0.00036331	     39.54146861
      0.40833018	     -0.06771387	     -0.00043658	     -0.20912381	     -0.06483869	      0.88287340	     -0.00037477	     -0.22065962	      0.00414418	     -0.00031236	     38.89825035
      0.41008027	     -0.06782941	     -0.00043480	     -0.20924071	     -0.06483132	      0.88287290	     -0.00037442	     -0.22069283	      0.00427513	     -0.00025538	     37.98866138
      0.41158614	     -0.06791627	     -0.00043444	     -0.20932874	     -0.06482480	      0.88287256	     -0.00037411	     -0.22071980	      0.00438930	     -0.00020497	     37.36611924
      0.41309201	     -0.06799323	     -0.00043431	     -0.20940687	     -0.06481810	      0.88287229	     -0.00037380	     -0.22074510	      0.00450430	     -0.00015509	     36.99642350
      0.41459787	     -0.06806561	     -0.00043506	     -0.20948042	     -0.06481123	      0.88287209	     -0.00037348	     -0.22076865	      0.00462100	     -0.00010402	     36.27697016
      0.41628023	     -0.06813647	     -0.00043588	     -0.20955261	     -0.06480335	      0.88287196	     -0.00037313	     -0.22079297	      0.00475194	     -0.00004693	     35.73901920
      0.41796258	     -0.06820051	     -0.00043779	     -0.20961797	     -0.06479524	      0.88287193	     -0.00037277	     -0.22081506	      0.00488443	      0.00001231	     34.79341929
      0.41939853	     -0.06824436	     -0.00043894	     -0.20966295	     -0.06478815	      0.88287199	     -0.00037247	     -0.22083216	      0.00499721	      0.00006328	     34.51415506
      0.42083448	     -0.06828565	     -0.00044060	     -0.20970537	     -0.06478089	      0.88287212	     -0.00037217	     -0.22084761	      0.00511056	      0.00011465	     34.11695006
      0.42215365	     -0.06831979	     -0.00044198	     -0.20974055	     -0.06477408	      0.88287230	     -0.00037189	     -0.22086040	      0.00521477	      0.00016173	     33.77389226
      0.42347282	     -0.06834832	     -0.00044335	     -0.20977012	     -0.06476713	      0.88287254	     -0.00037162	     -0.22087189	      0.00531971	      0.00020986	     33.18806918
      0.42479199	     -0.06837130	     -0.00044462	     -0.20979415	     -0.06476004	      0.88287285	     -0.00037134	     -0.22088202	      0.00542415	      0.00025772	     32.90884604
      0.42733665	     -0.06840426	     -0.00044677	     -0.20982913	     -0.06474599	      0.88287362	     -0.00037082	     -0.22089778	      0.00562665	      0.00035063	     31.78238243
      0.42856524	     -0.06841003	     -0.00044748	     -0.20983587	     -0.06473901	      0.88287408	     -0.00037058	     -0.22090359	      0.00572307	      0.00039497	     31.85770464
      0.42979383	     -0.06841340	     -0.00044828	     -0.20984021	     -0.06473192	      0.88287460	     -0.00037033	     -0.22090822	      0.00582031	      0.00043980	     31.43449854
      0.43102242	     -0.06841242	     -0.00044913	     -0.20984020	     -0.06472471	      0.88287516	     -0.00037009	     -0.22091167	      0.00591689	      0.00048400	     31.19370831
      0.43276281	     -0.06840418	     -0.00045016	     -0.20983333	     -0.06471430	      0.88287606	     -0.00036976	     -0.22091459	      0.00605377	      0.00054662	     30.52319275
      0.43450320	     -0.06838286	     -0.00045097	     -0.20981336	     -0.06470364	      0.88287706	     -0.00036943	     -0.22091516	      0.00618894	      0.00060866	     30.31256794
      0.43624359	     -0.06835357	     -0.00045153	     -0.20978542	     -0.06469275	      0.88287818	     -0.00036912	     -0.22091326	      0.00632342	      0.00066981	     29.85888094
      0.43769138	     -0.06831839	     -0.00045185	     -0.20975136	     -0.06468352	      0.88287918	     -0.00036886	     -0.22090979	      0.00643423	      0.00072066	     29.54348778
      0.43913917	     -0.06827629	     -0.00045207	     -0.20971036	     -0.06467412	      0.88288026	     -0.00036861	     -0.22090456	      0.00654371	      0.00077057	     29.36475590
      0.44066571	     -0.06822628	     -0.00045237	     -0.20966148	     -0.06466405	      0.88288148	     -0.00036836	     -0.22089714	      0.00665777	      0.00082208	     29.18247543
      0.44219225	     -0.06816631	     -0.00045256	     -0.20960265	     -0.06465380	      0.88288277	     -0.00036812	     -0.22088783	      0.00677107	      0.00087384	     28.66938174
      0.44371878	     -0.06809869	     -0.00045290	     -0.20953614	     -0.06464338	      0.88288415	     -0.00036789	     -0.22087655	      0.00688175	      0.00092435	     28.60748640
      0.44534884	     -0.06801874	     -0.00045314	     -0.20945736	     -0.06463206	      0.88288570	     -0.00036765	     -0.22086241	      0.00699866	      0.00097795	     28.17451169
      0.44697890	     -0.06792769	     -0.00045346	     -0.20936744	     -0.06462056	      0.88288733	     -0.00036743	     -0.22084605	      0.00711267	      0.00103080	     28.02007609
      0.44860896	     -0.06782862	     -0.00045357	     -0.20926949	     -0.06460888	      0.88288906	     -0.00036722	     -0.22082745	      0.00722420	      0.00108275	     27.81628376
      0.45023902	     -0.06772121	     -0.00045401	     -0.20916316	     -0.06459701	      0.88289086	     -0.00036703	     -0.22080664	      0.00733324	      0.00113451	     27.46888158
      0.45186908	     -0.06760358	     -0.00045410	     -0.20904659	     -0.06458497	      0.88289275	     -0.00036685	     -0.22078362	      0.00743873	      0.00118527	     27.37252211
      0.45349914	     -0.06747822	     -0.00045448	     -0.20892225	     -0.06457276	      0.88289473	     -0.00036668	     -0.22075837	      0.00754114	      0.00123521	     27.19514713
      0.45512920	     -0.06734304	     -0.00045424	     -0.20878806	     -0.06456039	      0.88289678	     -0.00036653	     -0.22073090	      0.00763967	      0.00128350	     27.23507835
      0.45675926	     -0.06720154	     -0.00045476	     -0.20864750	     -0.06454786	      0.88289891	     -0.00036639	     -0.22070118	      0.00773546	      0.00133242	     26.82273871
      0.45819535	     -0.06706661	     -0.00045455	     -0.20851337	     -0.06453669	      0.88290086	     -0.00036628	     -0.22067316	      0.00781582	      0.00137393	     26.82028211
      0.45963145	     -0.06692679	     -0.00045457	     -0.20837432	     -0.06452541	      0.88290286	     -0.00036619	     -0.22064339	      0.00789320	      0.00141433	     26.75779716
      0.46098655	     -0.06678998	     -0.00045440	     -0.20823821	     -0.06451467	      0.88290480	     -0.00036610	     -0.22061371	      0.00796300	      0.00145111	     26.81501672
      0.46234166	     -0.06664703	     -0.00045433	     -0.20809593	     -0.06450383	      0.88290679	     -0.00036603	     -0.22058253	      0.00803032	      0.00148790	     26.57820696
      0.46369677	     -0.06649888	     -0.00045432	     -0.20794841	     -0.06449291	      0.88290883	     -0.00036597	     -0.22054984	      0.00809385	      0.00152344	     26.60157381
      0.46582504	     -0.06626222	     -0.00045461	     -0.20771266	     -0.06447558	      0.88291213	     -0.00036589	     -0.22049562	      0.00818704	      0.00157725	     26.56553487
      0.46736709	     -0.06608332	     -0.00045462	     -0.20753437	     -0.06446291	      0.88291459	     -0.00036585	     -0.22045436	      0.00824924	      0.00161484	     26.51991989
      0.46890913	     -0.06590649	     -0.00045507	     -0.20735811	     -0.06445014	      0.88291711	     -0.00036581	     -0.22041149	      0.00830677	      0.00165089	     26.46988778
      0.47045118	     -0.06572340	     -0.00045475	     -0.20717554	     -0.06443729	      0.88291968	     -0.00036579	     -0.22036727	      0.00835969	      0.00168487	     26.44582350
      0.47199322	     -0.06554561	     -0.00045496	     -0.20699822	     -0.06442436	      0.88292231	     -0.00036578	     -0.22032172	      0.00840790	      0.00171614	     26.45981200
      0.47353527	     -0.06536008	     -0.00045406	     -0.20681313	     -0.06441136	      0.88292498	     -0.00036578	     -0.22027515	      0.00845177	      0.00174503	     26.48668805
      0.47507731	     -0.06517871	     -0.00045383	     -0.20663215	     -0.06439830	      0.88292769	     -0.00036578	     -0.22022749	      0.00849152	      0.00177110	     26.35043775
      0.47661936	     -0.06499482	     -0.00045261	     -0.20644862	     -0.06438517	      0.88293044	     -0.00036579	     -0.22017898	      0.00852659	      0.00179320	     26.41675859
      0.47816140	     -0.06481186	     -0.00045161	     -0.20626597	     -0.06437200	      0.88293322	     -0.00036581	     -0.22012966	      0.00855745	      0.00181109	     26.61103978
      0.47970345	     -0.06462943	     -0.00045013	     -0.20608383	     -0.06435878	      0.88293602	     -0.00036584	     -0.22007964	      0.00858475	      0.00182571	     26.61767708
      0.48123899	     -0.06444818	     -0.00044863	     -0.20590282	     -0.06434558	      0.88293883	     -0.00036587	     -0.22002928	      0.00860816	      0.00183589	     26.62638907
      0.48277453	     -0.06426555	     -0.00044667	     -0.20572040	     -0.06433235	      0.88294166	     -0.00036591	     -0.21997842	      0.00862743	      0.00184129	     26.90712379
      0.48431006	     -0.06408566	     -0.00044497	     -0.20554070	     -0.06431909	      0.88294449	     -0.00036595	     -0.21992711	      0.00864379	      0.00184314	     26.86380285
      0.48584560	     -0.06390666	     -0.00044281	     -0.20536184	     -0.06430581	      0.88294731	     -0.00036599	     -0.21987545	      0.00865593	      0.00183929	     27.31008643
      0.48738114	     -0.06373087	     -0.00044101	     -0.20518616	     -0.06429251	      0.88295013	     -0.00036604	     -0.21982357	      0.00866615	      0.00183269	     27.21342065
      0.48891668	     -0.06355352	     -0.00043872	     -0.20500890	     -0.06427920	      0.88295294	     -0.00036610	     -0.21977152	      0.00867245	      0.00182106	     27.46338382
      0.49045222	     -0.06337986	     -0.00043669	     -0.20483530	     -0.06426588	      0.88295572	     -0.00036616	     -0.21971934	      0.00867608	      0.00180523	     27.65722252
      0.49198776	     -0.06320905	     -0.00043448	     -0.20466453	     -0.06425255	      0.88295848	     -0.00036622	     -0.21966713	      0.00867679	      0.00178488	     28.00272893
      0.49352330	     -0.06303912	     -0.00043230	     -0.20449462	     -0.06423923	      0.88296120	     -0.00036628	     -0.21961501	      0.00867545	      0.00176075	     28.26277260
      0.49505884	     -0.06287370	     -0.00043033	     -0.20432918	     -0.06422591	      0.88296389	     -0.00036635	     -0.21956297	      0.00867178	      0.00173300	     28.54282676
      0.49659438	     -0.06270937	     -0.00042815	     -0.20416483	     -0.06421260	      0.88296653	     -0.00036642	     -0.21951116	      0.00866635	      0.00170167	     28.78663477
      0.49856851	     -0.06250813	     -0.00042612	     -0.20396352	     -0.06419550	      0.88296984	     -0.00036652	     -0.21944486	      0.00865632	      0.00165530	     29.40872993
      0.49993555	     -0.06236588	     -0.00042379	     -0.20382123	     -0.06418367	      0.88297208	     -0.00036659	     -0.21939939	      0.00864852	      0.00162227	     29.50611952
      0.50130259	     -0.06222352	     -0.00042239	     -0.20367880	     -0.06417185	      0.88297427	     -0.00036667	     -0.21935400	      0.00863897	      0.00158590	     30.01246043
      0.50266963	     -0.06208378	     -0.00042050	     -0.20353900	     -0.06416005	      0.88297642	     -0.00036675	     -0.21930874	      0.00862918	      0.00154765	     30.28556629
      0.50403668	     -0.06194052	     -0.00041884	     -0.20339565	     -0.06414826	      0.88297851	     -0.00036683	     -0.21926355	      0.00861819	      0.00150771	     30.80406629
      0.50637355	     -0.06169452	     -0.00041590	     -0.20314951	     -0.06412815	      0.88298195	     -0.00036699	     -0.21918628	      0.00859838	      0.00143773	     31.42868727
      0.50762217	     -0.06154893	     -0.00041597	     -0.20300380	     -0.06411742	      0.88298372	     -0.00036708	     -0.21914477	      0.00858592	      0.00140237	     32.04736390
      0.50887080	     -0.06140681	     -0.00041545	     -0.20286156	     -0.06410671	      0.88298545	     -0.00036718	     -0.21910295	      0.00857276	      0.00136715	     32.52188823
      0.51050575	     -0.06121688	     -0.00041515	     -0.20267146	     -0.06409270	      0.88298765	     -0.00036731	     -0.21904781	      0.00855411	      0.00132273	     33.06114104
      0.51214070	     -0.06102460	     -0.00041481	     -0.20247899	     -0.06407874	      0.88298978	     -0.00036746	     -0.21899218	      0.00853269	      0.00128104	     33.89293299
      0.51377566	     -0.06082555	     -0.00041530	     -0.20227972	     -0.06406480	      0.88299184	     -0.00036761	     -0.21893612	      0.00850970	      0.00124453	     34.33533231
      0.51517840	     -0.06065426	     -0.00041540	     -0.20210821	     -0.06405288	      0.88299357	     -0.00036775	     -0.21888766	      0.00848738	      0.00121647	     35.00079295
      0.51658114	     -0.06048426	     -0.00041628	     -0.20193798	     -0.06404099	      0.88299525	     -0.00036790	     -0.21883897	      0.00846313	      0.00119178	     35.67706228
      0.51802113	     -0.06031237	     -0.00041653	     -0.20176584	     -0.06402883	      0.88299695	     -0.00036806	     -0.21878885	      0.00843617	      0.00116980	     36.38951710
      0.51946111	     -0.06014237	     -0.00041731	     -0.20159556	     -0.06401670	      0.88299863	     -0.00036823	     -0.21873872	      0.00840779	      0.00115249	     36.80555157
      0.52090110	     -0.05997193	     -0.00041779	     -0.20142482	     -0.06400461	      0.88300027	     -0.00036841	     -0.21868862	      0.00837676	      0.00113861	     37.60274112
      0.52239521	     -0.05980145	     -0.00041883	     -0.20125400	     -0.06399212	      0.88300197	     -0.00036860	     -0.21863671	      0.00834257	      0.00112758	     38.37243117
      0.52388933	     -0.05963159	     -0.00041930	     -0.20108380	     -0.06397968	      0.88300365	     -0.00036880	     -0.21858507	      0.00830696	      0.00112088	     38.83733187
      0.52538345	     -0.05946757	     -0.00042043	     -0.20091941	     -0.06396730	      0.88300532	     -0.00036902	     -0.21853371	      0.00826849	      0.00111620	     39.81075363
      0.52687756	     -0.05930617	     -0.00042071	     -0.20075763	     -0.06395498	      0.88300698	     -0.00036924	     -0.21848275	      0.00822936	      0.00111507	     40.15267244
      0.52837168	     -0.05915064	     -0.00042300	     -0.20060167	     -0.06394271	      0.88300865	     -0.00036947	     -0.21843225	      0.00818735	      0.00111532	     41.15509163
      0.52986580	     -0.05900101	     -0.00042444	     -0.20045161	     -0.06393051	      0.88301032	     -0.00036971	     -0.21838248	      0.00814440	      0.00111808	     41.61014514
      0.53135991	     -0.05886003	     -0.00042784	     -0.20031015	     -0.06391838	      0.88301199	     -0.00036997	     -0.21833359	      0.00809903	      0.00112188	     42.42949832
      0.53268968	     -0.05874101	     -0.00042834	     -0.20019073	     -0.06390763	      0.88301349	     -0.00037020	     -0.21829101	      0.00805761	      0.00112642	     42.79131513
      0.53401945	     -0.05862785	     -0.00043084	     -0.20007712	     -0.06389695	      0.88301499	     -0.00037044	     -0.21824927	      0.00801456	      0.00113072	     43.50181157
      0.53534921	     -0.05851951	     -0.00043182	     -0.19996835	     -0.06388632	      0.88301649	     -0.00037068	     -0.21820838	      0.00797077	      0.00113489	     43.96557944
      0.53701454	     -0.05839054	     -0.00043431	     -0.19983882	     -0.06387309	      0.88301839	     -0.00037100	     -0.21815825	      0.00791400	      0.00113864	     44.87456712
      0.53829958	     -0.05829079	     -0.00043427	     -0.19973864	     -0.06386295	      0.88301985	     -0.00037125	     -0.21812037	      0.00786988	      0.00114147	     45.00931152
      0.53958462	     -0.05819511	     -0.00043541	     -0.19964252	     -0.06385287	      0.88302132	     -0.00037151	     -0.21808308	      0.00782419	      0.00114233	     45.60458768
      0.54114016	     -0.05808608	     -0.00043513	     -0.19953296	     -0.06384074	      0.88302310	     -0.00037183	     -0.21803871	      0.00776799	      0.00114115	     45.97308016
      0.54269570	     -0.05797654	     -0.00043594	     -0.19942287	     -0.06382870	      0.88302487	     -0.00037216	     -0.21799521	      0.00771053	      0.00113798	     46.48057864
      0.54400290	     -0.05789065	     -0.00043437	     -0.19933652	     -0.06381865	      0.88302635	     -0.00037244	     -0.21795924	      0.00766097	      0.00113247	     46.86196990
      0.54531011	     -0.05780749	     -0.00043447	     -0.19925288	     -0.06380867	      0.88302783	     -0.00037273	     -0.21792387	      0.00761096	      0.00112531	     47.14326935
      0.54661732	     -0.05772727	     -0.00043351	     -0.19917218	     -0.06379876	      0.88302929	     -0.00037302	     -0.21788908	      0.00755966	      0.00111563	     47.49868670
      0.54828983	     -0.05763080	     -0.00043346	     -0.19907507	     -0.06378617	      0.88303115	     -0.00037341	     -0.21784541	      0.00749335	      0.00110059	     47.52771878
      0.54957560	     -0.05755870	     -0.00043208	     -0.19900247	     -0.06377657	      0.88303255	     -0.00037370	     -0.21781248	      0.00744041	      0.00108669	     47.97554326
      0.55086137	     -0.05748833	     -0.00043154	     -0.19893159	     -0.06376704	      0.88303394	     -0.00037401	     -0.21778010	      0.00738692	      0.00107105	     48.17488335
      0.55214714	     -0.05742101	     -0.00043003	     -0.19886376	     -0.06375757	      0.88303531	     -0.00037432	     -0.21774825	      0.00733227	      0.00105353	     48.34067526
      0.55394097	     -0.05733082	     -0.00042874	     -0.19877282	     -0.06374449	      0.88303717	     -0.00037475	     -0.21770472	      0.00725390	      0.00102572	     48.74396570
      0.55530983	     -0.05726436	     -0.00042606	     -0.19870580	     -0.06373460	      0.88303856	     -0.00037509	     -0.21767217	      0.00719310	      0.00100369	     48.49249644
      0.55667869	     -0.05720015	     -0.00042496	     -0.19864099	     -0.06372480	      0.88303992	     -0.00037543	     -0.21764023	      0.00713070	      0.00097979	     48.63218463
      0.55804755	     -0.05713758	     -0.00042202	     -0.19857782	     -0.06371508	      0.88304124	     -0.00037578	     -0.21760888	      0.00706675	      0.00095418	     48.76098595
      0.55941640	     -0.05707876	     -0.00042047	     -0.19851838	     -0.06370545	      0.88304253	     -0.00037613	     -0.21757811	      0.00700158	      0.00092727	     48.89257202
      0.56078526	     -0.05702106	     -0.00041735	     -0.19846006	     -0.06369591	      0.88304378	     -0.00037648	     -0.21754794	      0.00693532	      0.00089951	     48.77757594
      0.56215412	     -0.05696611	     -0.00041552	     -0.19840446	     -0.06368647	      0.88304499	     -0.00037684	     -0.21751832	      0.00686743	      0.00087081	     48.91602275
      0.56352298	     -0.05691246	     -0.00041219	     -0.19835016	     -0.06367711	      0.88304617	     -0.00037720	     -0.21748929	      0.00679845	      0.00084157	     48.79050764
      0.56489183	     -0.05686101	     -0.00041020	     -0.19829803	     -0.06366785	      0.88304730	     -0.00037756	     -0.21746080	      0.00672814	      0.00081223	     48.79519464
      0.56626069	     -0.05681105	     -0.00040695	     -0.19824740	     -0.06365869	      0.88304839	     -0.00037793	     -0.21743289	      0.00665639	      0.00078249	     48.79629413
      0.56762955	     -0.05676355	     -0.00040502	     -0.19819919	     -0.06364963	      0.88304944	     -0.00037829	     -0.21740557	      0.00658346	      0.00075282	     48.81614276
      0.56899841	     -0.05671890	     -0.00040184	     -0.19815382	     -0.06364067	      0.88305045	     -0.00037866	     -0.21737883	      0.00650917	      0.00072333	     48.74301397
      0.57036726	     -0.05667417	     -0.00040016	     -0.19810835	     -0.06363181	      0.88305142	     -0.00037904	     -0.21735269	      0.00643342	      0.00069439	     48.75610177
      0.57173612	     -0.05663103	     -0.00039735	     -0.19806446	     -0.06362306	      0.88305235	     -0.00037941	     -0.21732708	      0.00635619	      0.00066638	     48.62283227
      0.57310498	     -0.05658953	     -0.00039568	     -0.19802217	     -0.06361441	      0.88305325	     -0.00037978	     -0.21730202	      0.00627679	      0.00063892	     48.83422343
      0.57477461	     -0.05654211	     -0.00039158	     -0.19797380	     -0.06360401	      0.88305429	     -0.00038024	     -0.21727223	      0.00617792	      0.00060692	     48.59461424
      0.57592360	     -0.05650818	     -0.00039095	     -0.19793916	     -0.06359696	      0.88305497	     -0.00038055	     -0.21725218	      0.00610773	      0.00058633	     48.83884883
      0.57707259	     -0.05647748	     -0.00038866	     -0.19790776	     -0.06358998	      0.88305563	     -0.00038087	     -0.21723249	      0.00603617	      0.00056618	     48.92640728
      0.57869447	     -0.05643660	     -0.00038662	     -0.19786585	     -0.06358027	      0.88305653	     -0.00038131	     -0.21720539	      0.00593308	      0.00053970	     48.92479053
      0.58012558	     -0.05640197	     -0.00038424	     -0.19783030	     -0.06357185	      0.88305729	     -0.00038170	     -0.21718212	      0.00583912	      0.00051750	     49.27305587
      0.58155670	     -0.05637101	     -0.00038318	     -0.19779838	     -0.06356356	      0.88305801	     -0.00038208	     -0.21715949	      0.00574407	      0.00049788	     49.14487799
      0.58298781	     -0.05633920	     -0.00038036	     -0.19776560	     -0.06355541	      0.88305871	     -0.00038246	     -0.21713751	      0.00564631	      0.00047937	     49.43925412
      0.58441893	     -0.05631458	     -0.00037936	     -0.19773997	     -0.06354740	      0.88305939	     -0.00038284	     -0.21711613	      0.00554724	      0.00046252	     49.68028025
      0.58570117	     -0.05629008	     -0.00037598	     -0.19771460	     -0.06354034	      0.88305997	     -0.00038318	     -0.21709759	      0.00545745	      0.00044941	     49.64866196
      0.58698342	     -0.05627039	     -0.00037479	     -0.19769398	     -0.06353340	      0.88306054	     -0.00038351	     -0.21707957	      0.00536635	      0.00043709	     50.00858053
      0.58826566	     -0.05625163	     -0.00037225	     -0.19767432	     -0.06352658	      0.88306109	     -0.00038384	     -0.21706210	      0.00527505	      0.00042663	     49.95703452
      0.58954790	     -0.05623497	     -0.00037080	     -0.19765673	     -0.06351988	      0.88306163	     -0.00038417	     -0.21704517	      0.00518267	      0.00041708	     50.28915717
      0.59083015	     -0.05621896	     -0.00036901	     -0.19763979	     -0.06351329	      0.88306216	     -0.00038449	     -0.21702880	      0.00509043	      0.00040936	     50.24504546
      0.59211239	     -0.05620527	     -0.00036799	     -0.19762516	     -0.06350682	      0.88306268	     -0.00038480	     -0.21701298	      0.00499743	      0.00040257	     50.52976775
      0.59370628	     -0.05619229	     -0.00036650	     -0.19761101	     -0.06349895	      0.88306332	     -0.00038519	     -0.21699414	      0.00488253	      0.00039646	     50.29895301
      0.59530017	     -0.05617797	     -0.00036628	     -0.19759550	     -0.06349126	      0.88306395	     -0.00038556	     -0.21697616	      0.00476666	      0.00039219	     50.78343199
      0.59654517	     -0.05616997	     -0.00036449	     -0.19758659	     -0.06348538	      0.88306443	     -0.00038585	     -0.21696264	      0.00467672	      0.00039014	     50.69861399
      0.59779016	     -0.05616351	     -0.00036434	     -0.19757922	     -0.06347962	      0.88306492	     -0.00038612	     -0.21694961	      0.00458682	      0.00038894	     50.89709767
      0.59930682	     -0.05615737	     -0.00036296	     -0.19757196	     -0.06347274	      0.88306551	     -0.00038645	     -0.21693440	      0.00447796	      0.00038894	     50.76199942
      0.60082349	     -0.05615164	     -0.00036363	     -0.19756511	     -0.06346603	      0.88306610	     -0.00038677	     -0.21691984	      0.00436902	      0.00039020	     51.06539662
      0.60202019	     -0.05614899	     -0.00036199	     -0.19756161	     -0.06346086	      0.88306657	     -0.00038701	     -0.21690881	      0.00428354	      0.00039205	     50.86783513
      0.60321690	     -0.05614747	     -0.00036219	     -0.19755921	     -0.06345578	      0.88306704	     -0.00038724	     -0.21689818	      0.00419812	      0.00039454	     50.94234954
      0.60481151	     -0.05614645	     -0.00036113	     -0.19755704	     -0.06344918	      0.88306767	     -0.00038754	     -0.21688462	      0.00408464	      0.00039866	     50.83475557
      0.60622226	     -0.05614838	     -0.00036197	     -0.19755793	     -0.06344348	      0.88306824	     -0.00038779	     -0.21687317	      0.00398439	      0.00040320	     50.92250097
      0.60763302	     -0.05615000	     -0.00036051	     -0.19755855	     -0.06343793	      0.88306881	     -0.00038803	     -0.21686228	      0.00388454	      0.00040841	     50.60841727
      0.60904378	     -0.05615489	     -0.00036233	     -0.19756240	     -0.06343252	      0.88306939	     -0.00038825	     -0.21685190	      0.00378443	      0.00041383	     50.79911461
      0.61023775	     -0.05616214	     -0.00036109	     -0.19756881	     -0.06342806	      0.88306989	     -0.00038843	     -0.21684358	      0.00369991	      0.00041859	     50.52415097
      0.61143172	     -0.05617336	     -0.00036212	     -0.19757915	     -0.06342369	      0.88307039	     -0.00038860	     -0.21683576	      0.00361524	      0.00042331	     50.50887910
      0.61298943	     -0.05619366	     -0.00036249	     -0.19759833	     -0.06341814	      0.88307105	     -0.00038880	     -0.21682641	      0.00350483	      0.00042917	     50.27194093
      0.61454714	     -0.05622345	     -0.00036509	     -0.19762696	     -0.06341277	      0.88307172	     -0.00038899	     -0.21681816	      0.00339419	      0.00043409	     50.33796026
      0.61570880	     -0.05624676	     -0.00036459	     -0.19764945	     -0.06340888	      0.88307223	     -0.00038912	     -0.21681282	      0.00331191	      0.00043748	     49.96787930
      0.61687045	     -0.05627633	     -0.00036578	     -0.19767818	     -0.06340508	      0.88307274	     -0.00038923	     -0.21680816	      0.00322933	      0.00043950	     49.95596443
      0.61848340	     -0.05632329	     -0.00036609	     -0.19772399	     -0.06339996	      0.88307345	     -0.00038937	     -0.21680295	      0.00311500	      0.00044055	     49.65156918
      0.61979101	     -0.05636673	     -0.00036710	     -0.19776649	     -0.06339595	      0.88307403	     -0.00038947	     -0.21679982	      0.00302192	      0.00043894	     49.77268730
      0.62109862	     -0.05641260	     -0.00036676	     -0.19781144	     -0.06339206	      0.88307460	     -0.00038956	     -0.21679769	      0.00292955	      0.00043592	     49.39836462
      0.62240623	     -0.05646209	     -0.00036711	     -0.19786001	     -0.06338829	      0.88307516	     -0.00038963	     -0.21679655	      0.00283659	      0.00043004	     49.51560549
      0.62401232	     -0.05652959	     -0.00036628	     -0.19792640	     -0.06338382	      0.88307585	     -0.00038970	     -0.21679652	      0.00272333	      0.00041974	     49.06154352
      0.62537956	     -0.05659048	     -0.00036718	     -0.19798632	     -0.06338016	      0.88307641	     -0.00038974	     -0.21679773	      0.00262619	      0.00040743	     49.44203352
      0.62674679	     -0.05665555	     -0.00036612	     -0.19805045	     -0.06337664	      0.88307696	     -0.00038977	     -0.21680008	      0.00253001	      0.00039222	     49.09651826
      0.62811402	     -0.05672369	     -0.00036715	     -0.19811764	     -0.06337325	      0.88307748	     -0.00038978	     -0.21680357	      0.00243390	      0.00037403	     49.24540882
      0.62948126	     -0.05679616	     -0.00036635	     -0.19818918	     -0.06336998	      0.88307798	     -0.00038978	     -0.21680820	      0.00233819	      0.00035255	     49.07811401
      0.63084849	     -0.05687075	     -0.00036776	     -0.19826282	     -0.06336685	      0.88307845	     -0.00038976	     -0.21681398	      0.00224301	      0.00032811	     49.24989882
      0.63221573	     -0.05694914	     -0.00036752	     -0.19834028	     -0.06336385	      0.88307888	     -0.00038973	     -0.21682086	      0.00214853	      0.00030076	     49.07796460
      0.63358296	     -0.05702835	     -0.00036953	     -0.19841855	     -0.06336098	      0.88307927	     -0.00038969	     -0.21682885	      0.00205467	      0.00027084	     49.24352131
      0.63495020	     -0.05710955	     -0.00037026	     -0.19849883	     -0.06335823	      0.88307962	     -0.00038963	     -0.21683789	      0.00196183	      0.00023880	     49.01742442
      0.63631743	     -0.05719336	     -0.00037321	     -0.19858170	     -0.06335561	      0.88307992	     -0.00038956	     -0.21684797	      0.00186945	      0.00020438	     49.31129149
      0.63768466	     -0.05727957	     -0.00037493	     -0.19866700	     -0.06335312	      0.88308018	     -0.00038948	     -0.21685910	      0.00177848	      0.00016827	     49.10731115
      0.63905190	     -0.05736866	     -0.00037868	     -0.19875516	     -0.06335075	      0.88308038	     -0.00038939	     -0.21687124	      0.00168834	      0.00013044	     49.35783981
      0.64041913	     -0.05745832	     -0.00038122	     -0.19884392	     -0.06334850	      0.88308053	     -0.00038929	     -0.21688439	      0.00159973	      0.00009154	     49.17497544
      0.64178637	     -0.05754995	     -0.00038540	     -0.19893465	     -0.06334637	      0.88308063	     -0.00038917	     -0.21689848	      0.00151231	      0.00005188	     49.30781065
      0.64315360	     -0.05764319	     -0.00038864	     -0.19902700	     -0.06334437	      0.88308067	     -0.00038905	     -0.21691348	      0.00142625	      0.00001142	     49.29796549
      0.64452083	     -0.05773737	     -0.00039324	     -0.19912031	     -0.06334247	      0.88308066	     -0.00038891	     -0.21692936	      0.00134185	     -0.00002928	     49.40775348
      0.64588807	     -0.05783375	     -0.00039694	     -0.19921584	     -0.06334070	      0.88308059	     -0.00038876	     -0.21694606	      0.00125912	     -0.00007006	     49.39803583
      0.64725530	     -0.05793016	     -0.00040165	     -0.19931142	     -0.06333903	      0.88308047	     -0.00038861	     -0.21696357	      0.00117822	     -0.00011043	     49.45246639
      0.64862254	     -0.05802821	     -0.00040585	     -0.19940865	     -0.06333747	      0.88308029	     -0.00038844	     -0.21698183	      0.00109927	     -0.00015005	     49.38206513
      0.64998977	     -0.05812793	     -0.00041099	     -0.19950756	     -0.06333602	      0.88308006	     -0.00038826	     -0.21700082	      0.00102200	     -0.00018907	     49.56406407
      0.65198092	     -0.05827762	     -0.00041709	     -0.19965614	     -0.06333410	      0.88307963	     -0.00038798	     -0.21702981	      0.00091372	     -0.00024395	     49.25661637
      0.65307063	     -0.05835542	     -0.00042266	     -0.19973332	     -0.06333313	      0.88307935	     -0.00038782	     -0.21704628	      0.00085577	     -0.00027210	     49.55225834
      0.65416034	     -0.05843690	     -0.00042691	     -0.19981422	     -0.06333223	      0.88307904	     -0.00038764	     -0.21706316	      0.00079938	     -0.00029962	     49.57037607
      0.65594969	     -0.05857063	     -0.00043402	     -0.19994703	     -0.06333088	      0.88307846	     -0.00038735	     -0.21709180	      0.00070973	     -0.00034249	     49.64511255
      0.65742227	     -0.05868295	     -0.00043923	     -0.20005864	     -0.06332989	      0.88307793	     -0.00038708	     -0.21711611	      0.00063893	     -0.00037500	     49.60110196
      0.65889485	     -0.05879002	     -0.00044389	     -0.20016503	     -0.06332900	      0.88307736	     -0.00038681	     -0.21714106	      0.00057067	     -0.00040474	     49.60906649
      0.66036743	     -0.05889951	     -0.00044779	     -0.20027390	     -0.06332821	      0.88307674	     -0.00038651	     -0.21716654	      0.00050532	     -0.00043157	     49.36919488
      0.66184001	     -0.05900925	     -0.00045207	     -0.20038304	     -0.06332751	      0.88307609	     -0.00038620	     -0.21719256	      0.00044175	     -0.00045649	     49.68308245
      0.66331259	     -0.05911815	     -0.00045545	     -0.20049138	     -0.06332690	      0.88307540	     -0.00038586	     -0.21721909	      0.00038197	     -0.00047742	     49.13108577
      0.66478517	     -0.05922579	     -0.00045971	     -0.20059848	     -0.06332638	      0.88307468	     -0.00038551	     -0.21724606	      0.00032334	     -0.00049619	     49.51949350
      0.66625775	     -0.05933471	     -0.00046252	     -0.20070692	     -0.06332595	      0.88307394	     -0.00038514	     -0.21727344	      0.00026810	     -0.00051177	     49.10513882
      0.66773033	     -0.05943926	     -0.00046682	     -0.20081099	     -0.06332559	      0.88307318	     -0.00038474	     -0.21730117	      0.00021484	     -0.00052421	     49.21003476
      0.66905112	     -0.05953513	     -0.00046887	     -0.20090649	     -0.06332534	      0.88307248	     -0.00038437	     -0.21732626	      0.00016905	     -0.00053335	     49.05570083
      0.67037192	     -0.05962707	     -0.00047204	     -0.20099807	     -0.06332515	      0.88307177	     -0.00038398	     -0.21735157	      0.00012534	     -0.00053996	     48.95322985
      0.67169271	     -0.05971831	     -0.00047419	     -0.20108898	     -0.06332501	      0.88307105	     -0.00038357	     -0.21737700	      0.00008335	     -0.00054456	     48.81671806
      0.67347332	     -0.05983927	     -0.00047802	     -0.20120952	     -0.06332491	      0.88307008	     -0.00038298	     -0.21741147	      0.00002945	     -0.00054784	     48.84352285
      0.67476909	     -0.05992916	     -0.00047979	     -0.20129915	     -0.06332490	      0.88306937	     -0.00038253	     -0.21743665	     -0.00000732	     -0.00054756	     48.48124977
      0.67606486	     -0.06001507	     -0.00048240	     -0.20138481	     -0.06332493	      0.88306866	     -0.00038206	     -0.21746195	     -0.00004239	     -0.00054558	     48.30627789
      0.67762220	     -0.06011912	     -0.00048465	     -0.20148859	     -0.06332503	      0.88306782	     -0.00038147	     -0.21749242	     -0.00008270	     -0.00054205	     48.29219644
      0.67917953	     -0.06022234	     -0.00048751	     -0.20159158	     -0.06332518	      0.88306698	     -0.00038084	     -0.21752296	     -0.00011932	     -0.00053532	     47.64709607
      0.68073686	     -0.06032035	     -0.00048902	     -0.20168940	     -0.06332540	      0.88306615	     -0.00038018	     -0.21755354	     -0.00015480	     -0.00052762	     47.71965034
      0.68229419	     -0.06042061	     -0.00049222	     -0.20178947	     -0.06332566	      0.88306533	     -0.00037949	     -0.21758403	     -0.00018673	     -0.00051764	     47.28486878
      0.68367029	     -0.06050525	     -0.00049275	     -0.20187400	     -0.06332594	      0.88306463	     -0.00037885	     -0.21761089	     -0.00021356	     -0.00050805	     47.19803059
      0.68504638	     -0.06059035	     -0.00049525	     -0.20195900	     -0.06332625	      0.88306394	     -0.00037819	     -0.21763767	     -0.00023799	     -0.00049740	     46.92825507
      0.68642247	     -0.06067245	     -0.00049626	     -0.20204103	     -0.06332659	      0.88306326	     -0.00037749	     -0.21766433	     -0.00026042	     -0.00048575	     46.57697262
      0.68779857	     -0.06075414	     -0.00049826	     -0.20212265	     -0.06332697	      0.88306260	     -0.00037677	     -0.21769081	     -0.00028125	     -0.00047374	     46.47862640
      0.68969835	     -0.06086783	     -0.00049908	     -0.20223633	     -0.06332753	      0.88306172	     -0.00037573	     -0.21772717	     -0.00030610	     -0.00045672	     45.73377247
      0.69094284	     -0.06093153	     -0.00050157	     -0.20230001	     -0.06332792	      0.88306116	     -0.00037503	     -0.21775070	     -0.00032121	     -0.00044326	     45.69734937
      0.69218733	     -0.06099990	     -0.00050252	     -0.20236839	     -0.06332832	      0.88306061	     -0.00037430	     -0.21777395	     -0.00033451	     -0.00043050	     45.48367165
      0.69407318	     -0.06110376	     -0.00050516	     -0.20247230	     -0.06332897	      0.88305982	     -0.00037314	     -0.21780879	     -0.00035143	     -0.00041212	     45.05362185
      0.69534932	     -0.06116729	     -0.00050579	     -0.20253590	     -0.06332943	      0.88305930	     -0.00037234	     -0.21783207	     -0.00036097	     -0.00039901	     44.74893172
      0.69662547	     -0.06123142	     -0.00050755	     -0.20260010	     -0.06332989	      0.88305880	     -0.00037150	     -0.21785501	     -0.00036932	     -0.00038659	     44.64436331
      0.69829780	     -0.06131341	     -0.00050966	     -0.20268221	     -0.06333052	      0.88305817	     -0.00037038	     -0.21788459	     -0.00037727	     -0.00036974	     43.93040331
      0.69972580	     -0.06137449	     -0.00051196	     -0.20274340	     -0.06333106	      0.88305765	     -0.00036939	     -0.21790928	     -0.00038339	     -0.00035554	     43.99378608
      0.70115381	     -0.06143278	     -0.00051357	     -0.20280183	     -0.06333161	      0.88305715	     -0.00036836	     -0.21793333	     -0.00038709	     -0.00034038	     43.50619090
      0.70258182	     -0.06148507	     -0.00051554	     -0.20285426	     -0.06333217	      0.88305668	     -0.00036732	     -0.21795671	     -0.00039030	     -0.00032628	     43.54999343
      0.70400982	     -0.06153346	     -0.00051728	     -0.20290282	     -0.06333272	      0.88305622	     -0.00036624	     -0.21797946	     -0.00039102	     -0.00031048	     42.84074825
      0.70543783	     -0.06157634	     -0.00051888	     -0.20294587	     -0.06333328	      0.88305579	     -0.00036514	     -0.21800154	     -0.00039183	     -0.00029573	     42.91600798
      0.70686584	     -0.06161793	     -0.00052035	     -0.20298765	     -0.06333384	      0.88305538	     -0.00036401	     -0.21802292	     -0.00039041	     -0.00027992	     42.33798696
      0.70829384	     -0.06165344	     -0.00052193	     -0.20302335	     -0.06333440	      0.88305499	     -0.00036286	     -0.21804353	     -0.00038906	     -0.00026475	     42.37964667
      0.70972185	     -0.06168568	     -0.00052384	     -0.20305580	     -0.06333495	      0.88305462	     -0.00036168	     -0.21806338	     -0.00038577	     -0.00024865	     41.77060499
      0.71114986	     -0.06171203	     -0.00052606	     -0.20308234	     -0.06333550	      0.88305428	     -0.00036048	     -0.21808245	     -0.00038266	     -0.00023268	     41.76319445
      0.71257787	     -0.06173876	     -0.00052780	     -0.20310928	     -0.06333604	      0.88305396	     -0.00035926	     -0.21810069	     -0.00037885	     -0.00021738	     41.72252577
      0.71400587	     -0.06175991	     -0.00052933	     -0.20313067	     -0.06333658	      0.88305366	     -0.00035801	     -0.21811813	     -0.00037350	     -0.00020090	     41.18864303
      0.71543388	     -0.06177681	     -0.00053059	     -0.20314779	     -0.06333711	      0.88305338	     -0.00035674	     -0.21813469	     -0.00036856	     -0.00018560	     41.28244181
      0.71695305	     -0.06179334	     -0.00053181	     -0.20316459	     -0.06333767	      0.88305311	     -0.00035538	     -0.21815130	     -0.00036168	     -0.00016913	     40.83634031
      0.71847222	     -0.06180526	     -0.00053286	     -0.20317676	     -0.06333821	      0.88305287	     -0.00035399	     -0.21816688	     -0.00035509	     -0.00015346	     40.93098889
      0.71999140	     -0.06181133	     -0.00053380	     -0.20318311	     -0.06333875	      0.88305265	     -0.00035258	     -0.21818140	     -0.00034715	     -0.00013738	     40.57509515
      0.72151057	     -0.06181430	     -0.00053445	     -0.20318635	     -0.06333927	      0.88305245	     -0.00035114	     -0.21819480	     -0.00033968	     -0.00012273	     40.81783231
      0.72302974	     -0.06181373	     -0.00053496	     -0.20318607	     -0.06333978	      0.88305228	     -0.00034970	     -0.21820713	     -0.00033052	     -0.00010755	     40.34284857
      0.72454891	     -0.06180760	     -0.00053536	     -0.20318023	     -0.06334027	      0.88305212	     -0.00034823	     -0.21821835	     -0.00032238	     -0.00009394	     40.70939774
      0.72606808	     -0.06180132	     -0.00053583	     -0.20317424	     -0.06334075	      0.88305199	     -0.00034675	     -0.21822847	     -0.00031225	     -0.00007948	     40.09982166
      0.72758726	     -0.06178459	     -0.00053616	     -0.20315780	     -0.06334122	      0.88305188	     -0.00034525	     -0.21823754	     -0.00030345	     -0.00006617	     40.44678774
      0.72910643	     -0.06177139	     -0.00053669	     -0.20314489	     -0.06334168	      0.88305179	     -0.00034374	     -0.21824544	     -0.00029360	     -0.00005318	     40.27779353
      0.73062560	     -0.06174879	     -0.00053710	     -0.20312258	     -0.06334211	      0.88305172	     -0.00034222	     -0.21825235	     -0.00028400	     -0.00004062	     40.32863031
      0.73197524	     -0.06172804	     -0.00053780	     -0.20310209	     -0.06334249	      0.88305167	     -0.00034086	     -0.21825753	     -0.00027517	     -0.00002899	     40.19735055
      0.73332488	     -0.06170155	     -0.00053828	     -0.20307585	     -0.06334286	      0.88305164	     -0.00033949	     -0.21826187	     -0.00026699	     -0.00001830	     40.43024728
      0.73467451	     -0.06167435	     -0.00053903	     -0.20304890	     -0.06334321	      0.88305162	     -0.00033812	     -0.21826535	     -0.00025832	     -0.00000726	     40.29875049
      0.73602415	     -0.06164233	     -0.00053978	     -0.20301712	     -0.06334356	      0.88305162	     -0.00033674	     -0.21826798	     -0.00025047	      0.00000336	     40.51254705
      0.73782840	     -0.06159791	     -0.00054097	     -0.20297303	     -0.06334400	      0.88305164	     -0.00033489	     -0.21827019	     -0.00024010	      0.00001752	     40.38764977
      0.73963265	     -0.06153276	     -0.00054203	     -0.20290816	     -0.06334443	      0.88305168	     -0.00033304	     -0.21827077	     -0.00023278	      0.00003297	     40.91328989
      0.74094653	     -0.06148967	     -0.00054300	     -0.20286525	     -0.06334473	      0.88305173	     -0.00033169	     -0.21826999	     -0.00022896	      0.00004342	     41.17329522
      0.74226040	     -0.06144055	     -0.00054424	     -0.20281630	     -0.06334503	      0.88305180	     -0.00033033	     -0.21826836	     -0.00022704	      0.00005400	     41.47613969
      0.74388811	     -0.06137724	     -0.00054569	     -0.20275317	     -0.06334540	      0.88305190	     -0.00032866	     -0.21826517	     -0.00022755	      0.00006688	     41.80180483
      0.74527544	     -0.06131528	     -0.00054718	     -0.20269132	     -0.06334572	      0.88305200	     -0.00032723	     -0.21826140	     -0.00023133	      0.00007807	     42.29194293
      0.74666276	     -0.06125396	     -0.00054864	     -0.20263009	     -0.06334604	      0.88305211	     -0.00032581	     -0.21825668	     -0.00023804	      0.00008877	     42.88819495
      0.74801217	     -0.06119466	     -0.00055036	     -0.20257082	     -0.06334637	      0.88305224	     -0.00032443	     -0.21825129	     -0.00024738	      0.00009828	     43.64250881
      0.74936158	     -0.06113499	     -0.00055204	     -0.20251118	     -0.06334671	      0.88305238	     -0.00032305	     -0.21824523	     -0.00025855	      0.00010801	     44.00417428
      0.75071099	     -0.06107406	     -0.00055382	     -0.20245025	     -0.06334707	      0.88305253	     -0.00032167	     -0.21823858	     -0.00027267	      0.00011665	     44.81616620
      0.75230668	     -0.06100550	     -0.00055590	     -0.20238165	     -0.06334752	      0.88305272	     -0.00032005	     -0.21823004	     -0.00029169	      0.00012542	     45.81496932
      0.75370887	     -0.06094539	     -0.00055773	     -0.20232151	     -0.06334794	      0.88305291	     -0.00031864	     -0.21822208	     -0.00030952	      0.00013264	     46.33003242
      0.75511105	     -0.06088473	     -0.00055948	     -0.20226079	     -0.06334839	      0.88305310	     -0.00031723	     -0.21821374	     -0.00032920	      0.00013838	     47.28561049
      0.75644199	     -0.06083055	     -0.00056108	     -0.20220655	     -0.06334884	      0.88305328	     -0.00031590	     -0.21820553	     -0.00034844	      0.00014214	     48.28641601
      0.75777292	     -0.06077667	     -0.00056259	     -0.20215261	     -0.06334931	      0.88305347	     -0.00031458	     -0.21819711	     -0.00036721	      0.00014537	     48.87072428
      0.75910386	     -0.06072283	     -0.00056396	     -0.20209871	     -0.06334982	      0.88305367	     -0.00031326	     -0.21818850	     -0.00038634	      0.00014686	     49.87586281
      0.76134190	     -0.06063867	     -0.00056605	     -0.20201446	     -0.06335071	      0.88305400	     -0.00031107	     -0.21817368	     -0.00041649	      0.00014602	     51.44283635
      0.76275196	     -0.06058326	     -0.00056697	     -0.20195903	     -0.06335131	      0.88305420	     -0.00030970	     -0.21816422	     -0.00043330	      0.00014425	     52.13715543
      0.76416201	     -0.06053170	     -0.00056795	     -0.20190745	     -0.06335194	      0.88305440	     -0.00030834	     -0.21815461	     -0.00044894	      0.00014046	     53.24004369
      0.76575365	     -0.06047394	     -0.00056853	     -0.20184970	     -0.06335266	      0.88305462	     -0.00030682	     -0.21814370	     -0.00046362	      0.00013432	     54.26253528
      0.76734528	     -0.06041790	     -0.00056933	     -0.20179370	     -0.06335341	      0.88305483	     -0.00030531	     -0.21813264	     -0.00047509	      0.00012760	     55.03342660
      0.76893692	     -0.06035590	     -0.00056873	     -0.20173179	     -0.06335417	      0.88305503	     -0.00030382	     -0.21812147	     -0.00048407	      0.00011881	     56.28843504
      0.77020443	     -0.06031207	     -0.00056930	     -0.20168803	     -0.06335479	      0.88305517	     -0.00030264	     -0.21811237	     -0.00048891	      0.00011090	     57.05732173
      0.77147194	     -0.06026479	     -0.00056876	     -0.20164086	     -0.06335541	      0.88305531	     -0.00030147	     -0.21810317	     -0.00049200	      0.00010209	     57.92560442
      0.77315049	     -0.06020524	     -0.00056844	     -0.20158147	     -0.06335624	      0.88305547	     -0.00029993	     -0.21809078	     -0.00049335	      0.00008915	     58.85487453
      0.77482904	     -0.06013961	     -0.00056688	     -0.20151603	     -0.06335707	      0.88305561	     -0.00029841	     -0.21807814	     -0.00049202	      0.00007601	     59.78496437
      0.77606759	     -0.06009711	     -0.00056672	     -0.20147368	     -0.06335768	      0.88305569	     -0.00029730	     -0.21806860	     -0.00048970	      0.00006518	     60.39593775
      0.77730614	     -0.06005068	     -0.00056556	     -0.20142742	     -0.06335828	      0.88305577	     -0.00029619	     -0.21805894	     -0.00048601	      0.00005441	     60.90800230
      0.77897470	     -0.05998933	     -0.00056419	     -0.20136630	     -0.06335909	      0.88305585	     -0.00029472	     -0.21804567	     -0.00047983	      0.00003889	     61.71575873
      0.78044451	     -0.05993600	     -0.00056250	     -0.20131319	     -0.06335979	      0.88305589	     -0.00029344	     -0.21803373	     -0.00047297	      0.00002520	     62.21646133
      0.78191432	     -0.05988059	     -0.00056100	     -0.20125801	     -0.06336048	      0.88305592	     -0.00029216	     -0.21802160	     -0.00046522	      0.00001135	     62.63277915
      0.78338413	     -0.05982635	     -0.00055913	     -0.20120400	     -0.06336115	      0.88305593	     -0.00029090	     -0.21800921	     -0.00045685	     -0.00000267	     63.10219527
      0.78485394	     -0.05977156	     -0.00055752	     -0.20114945	     -0.06336182	      0.88305591	     -0.00028965	     -0.21799666	     -0.00044787	     -0.00001667	     63.34901797
      0.78632375	     -0.05971772	     -0.00055522	     -0.20109585	     -0.06336247	      0.88305588	     -0.00028842	     -0.21798393	     -0.00043881	     -0.00003057	     63.72836657
      0.78779357	     -0.05966282	     -0.00055324	     -0.20104118	     -0.06336311	      0.88305582	     -0.00028719	     -0.21797107	     -0.00042950	     -0.00004415	     63.82967675
      0.78926338	     -0.05960823	     -0.00055057	     -0.20098683	     -0.06336373	      0.88305575	     -0.00028597	     -0.21795806	     -0.00042061	     -0.00005744	     64.14299795
      0.79073319	     -0.05955431	     -0.00054817	     -0.20093313	     -0.06336434	      0.88305566	     -0.00028477	     -0.21794492	     -0.00041183	     -0.00007020	     64.10441439
      0.79220300	     -0.05949855	     -0.00054508	     -0.20087760	     -0.06336494	      0.88305554	     -0.00028358	     -0.21793160	     -0.00040389	     -0.00008261	     64.40645497
      0.79367281	     -0.05944520	     -0.00054251	     -0.20082447	     -0.06336553	      0.88305541	     -0.00028239	     -0.21791809	     -0.00039633	     -0.00009442	     64.26329869
      0.79514262	     -0.05938832	     -0.00053904	     -0.20076779	     -0.06336611	      0.88305527	     -0.00028122	     -0.21790441	     -0.00038999	     -0.00010587	     64.60106729
      0.79661243	     -0.05933633	     -0.00053643	     -0.20071598	     -0.06336668	      0.88305510	     -0.00028006	     -0.21789054	     -0.00038412	     -0.00011665	     64.33348864
      0.79785893	     -0.05928728	     -0.00053331	     -0.20066710	     -0.06336715	      0.88305495	     -0.00027908	     -0.21787866	     -0.00038026	     -0.00012540	     64.54585335
      0.79910544	     -0.05924220	     -0.00053064	     -0.20062215	     -0.06336763	      0.88305479	     -0.00027810	     -0.21786665	     -0.00037687	     -0.00013381	     64.44802447
      0.80062636	     -0.05918554	     -0.00052687	     -0.20056566	     -0.06336820	      0.88305458	     -0.00027692	     -0.21785185	     -0.00037412	     -0.00014386	     64.64437298
      0.80216808	     -0.05913144	     -0.00052322	     -0.20051170	     -0.06336877	      0.88305435	     -0.00027573	     -0.21783671	     -0.00037211	     -0.00015347	     64.41187635
      0.80370980	     -0.05907167	     -0.00051886	     -0.20045208	     -0.06336935	      0.88305411	     -0.00027455	     -0.21782145	     -0.00037154	     -0.00016206	     64.54645383
      0.80525152	     -0.05901908	     -0.00051516	     -0.20039959	     -0.06336992	      0.88305385	     -0.00027338	     -0.21780599	     -0.00037234	     -0.00017083	     64.67745389
      0.80650611	     -0.05897132	     -0.00051122	     -0.20035193	     -0.06337039	      0.88305363	     -0.00027243	     -0.21779337	     -0.00037357	     -0.00017736	     64.84802867
      0.80776070	     -0.05892846	     -0.00050779	     -0.20030915	     -0.06337086	      0.88305341	     -0.00027149	     -0.21778068	     -0.00037539	     -0.00018397	     64.85277901
      0.80935374	     -0.05887329	     -0.00050289	     -0.20025407	     -0.06337146	      0.88305311	     -0.00027029	     -0.21776452	     -0.00037869	     -0.00019239	     65.05400646
      0.81094677	     -0.05881996	     -0.00049843	     -0.20020081	     -0.06337206	      0.88305279	     -0.00026911	     -0.21774831	     -0.00038247	     -0.00019995	     64.84694226
      0.81220209	     -0.05877391	     -0.00049411	     -0.20015481	     -0.06337255	      0.88305254	     -0.00026817	     -0.21773552	     -0.00038673	     -0.00020646	     65.37058555
      0.81345740	     -0.05873288	     -0.00049028	     -0.20011383	     -0.06337303	      0.88305228	     -0.00026724	     -0.21772270	     -0.00039074	     -0.00021243	     65.27248476
      0.81471272	     -0.05869050	     -0.00048614	     -0.20007148	     -0.06337353	      0.88305201	     -0.00026632	     -0.21770987	     -0.00039570	     -0.00021877	     65.57432658
      0.81630258	     -0.05864000	     -0.00048098	     -0.20002103	     -0.06337416	      0.88305165	     -0.00026515	     -0.21769365	     -0.00040185	     -0.00022627	     65.32107076
      0.81789244	     -0.05858457	     -0.00047548	     -0.19996562	     -0.06337481	      0.88305129	     -0.00026398	     -0.21767747	     -0.00040976	     -0.00023376	     65.93652363
      0.81948230	     -0.05853792	     -0.00047049	     -0.19991897	     -0.06337546	      0.88305091	     -0.00026281	     -0.21766125	     -0.00041812	     -0.00024170	     66.14505614
      0.82078868	     -0.05849315	     -0.00046558	     -0.19987421	     -0.06337602	      0.88305059	     -0.00026186	     -0.21764802	     -0.00042506	     -0.00024712	     66.19270079
      0.82209506	     -0.05845486	     -0.00046111	     -0.19983592	     -0.06337658	      0.88305026	     -0.00026091	     -0.21763479	     -0.00043284	     -0.00025301	     66.35985830
      0.82340145	     -0.05841359	     -0.00045617	     -0.19979465	     -0.06337715	      0.88304993	     -0.00025996	     -0.21762163	     -0.00044109	     -0.00025872	     66.63235330
      0.82512220	     -0.05836661	     -0.00044995	     -0.19974765	     -0.06337792	      0.88304948	     -0.00025871	     -0.21760431	     -0.00045253	     -0.00026610	     66.65286882
      0.82648256	     -0.05831936	     -0.00044435	     -0.19970039	     -0.06337854	      0.88304911	     -0.00025772	     -0.21759076	     -0.00046251	     -0.00027051	     66.96295458
      0.82784293	     -0.05828015	     -0.00043948	     -0.19966116	     -0.06337917	      0.88304874	     -0.00025674	     -0.21757714	     -0.00047302	     -0.00027518	     67.13167028
      0.82920329	     -0.05823803	     -0.00043424	     -0.19961901	     -0.06337982	      0.88304836	     -0.00025577	     -0.21756360	     -0.00048433	     -0.00027971	     67.56001351
      0.83085989	     -0.05819262	     -0.00042861	     -0.19957354	     -0.06338064	      0.88304790	     -0.00025458	     -0.21754717	     -0.00049864	     -0.00028458	     67.61750865
      0.83215770	     -0.05815107	     -0.00042324	     -0.19953195	     -0.06338129	      0.88304752	     -0.00025366	     -0.21753441	     -0.00051090	     -0.00028808	     68.09374095
      0.83345551	     -0.05811563	     -0.00041872	     -0.19949646	     -0.06338197	      0.88304715	     -0.00025274	     -0.21752166	     -0.00052352	     -0.00029106	     68.15525910
      0.83502963	     -0.05806789	     -0.00041219	     -0.19944865	     -0.06338280	      0.88304669	     -0.00025164	     -0.21750635	     -0.00053998	     -0.00029440	     68.64515891
      0.83660374	     -0.05802899	     -0.00040702	     -0.19940966	     -0.06338367	      0.88304622	     -0.00025055	     -0.21749109	     -0.00055685	     -0.00029659	     68.51384864
      0.83781522	     -0.05799037	     -0.00040160	     -0.19937098	     -0.06338435	      0.88304586	     -0.00024971	     -0.21747951	     -0.00057085	     -0.00029801	     69.06080613
      0.83902670	     -0.05795926	     -0.00039711	     -0.19933981	     -0.06338505	      0.88304550	     -0.00024888	     -0.21746797	     -0.00058492	     -0.00029910	     69.18196405
      0.84066403	     -0.05791388	     -0.00039017	     -0.19929434	     -0.06338602	      0.88304501	     -0.00024777	     -0.21745255	     -0.00060465	     -0.00030035	     69.61454832
      0.84230136	     -0.05787534	     -0.00038380	     -0.19925569	     -0.06338703	      0.88304452	     -0.00024668	     -0.21743726	     -0.00062443	     -0.00030045	     69.49585023
      0.84353245	     -0.05783908	     -0.00037776	     -0.19921937	     -0.06338781	      0.88304415	     -0.00024586	     -0.21742596	     -0.00063997	     -0.00030034	     70.01738227
      0.84476353	     -0.05781040	     -0.00037264	     -0.19919061	     -0.06338860	      0.88304378	     -0.00024506	     -0.21741473	     -0.00065530	     -0.00029988	     70.07804037
      0.84637340	     -0.05776927	     -0.00036516	     -0.19914939	     -0.06338968	      0.88304330	     -0.00024402	     -0.21740027	     -0.00067571	     -0.00029907	     70.44527270
      0.84798326	     -0.05773456	     -0.00035864	     -0.19911458	     -0.06339078	      0.88304282	     -0.00024299	     -0.21738592	     -0.00069584	     -0.00029716	     70.22455755
      0.84923580	     -0.05769998	     -0.00035220	     -0.19907993	     -0.06339166	      0.88304245	     -0.00024220	     -0.21737494	     -0.00071210	     -0.00029556	     70.68955281
      0.85048833	     -0.05767256	     -0.00034685	     -0.19905243	     -0.06339256	      0.88304208	     -0.00024142	     -0.21736401	     -0.00072811	     -0.00029362	     70.66056650
      0.85206209	     -0.05763410	     -0.00033949	     -0.19901387	     -0.06339373	      0.88304162	     -0.00024045	     -0.21735047	     -0.00074864	     -0.00029104	     70.94935287
      0.85363585	     -0.05760284	     -0.00033326	     -0.19898249	     -0.06339492	      0.88304116	     -0.00023950	     -0.21733702	     -0.00076897	     -0.00028765	     70.64643986
      0.85490847	     -0.05756875	     -0.00032691	     -0.19894832	     -0.06339591	      0.88304080	     -0.00023874	     -0.21732636	     -0.00078599	     -0.00028464	     70.99039187
      0.85618108	     -0.05754289	     -0.00032157	     -0.19892237	     -0.06339692	      0.88304044	     -0.00023799	     -0.21731575	     -0.00080292	     -0.00028158	     70.88337906
      0.85775690	     -0.05750685	     -0.00031407	     -0.19888621	     -0.06339820	      0.88304000	     -0.00023707	     -0.21730285	     -0.00082432	     -0.00027775	     71.00151031
      0.85913450	     -0.05747885	     -0.00030845	     -0.19885810	     -0.06339935	      0.88303962	     -0.00023628	     -0.21729169	     -0.00084303	     -0.00027351	     70.72082117
      0.86051211	     -0.05744774	     -0.00030184	     -0.19882688	     -0.06340053	      0.88303924	     -0.00023550	     -0.21728069	     -0.00086273	     -0.00027005	     71.11309416
      0.86188971	     -0.05742148	     -0.00029615	     -0.19880050	     -0.06340173	      0.88303887	     -0.00023474	     -0.21726982	     -0.00088167	     -0.00026559	     70.49935062
      0.86326732	     -0.05738956	     -0.00028974	     -0.19876845	     -0.06340296	      0.88303851	     -0.00023398	     -0.21725911	     -0.00090202	     -0.00026154	     70.88144628
      0.86464492	     -0.05736392	     -0.00028402	     -0.19874267	     -0.06340421	      0.88303815	     -0.00023323	     -0.21724850	     -0.00092225	     -0.00025737	     70.63085669
      0.86602253	     -0.05733427	     -0.00027781	     -0.19871288	     -0.06340550	      0.88303780	     -0.00023249	     -0.21723807	     -0.00094299	     -0.00025298	     70.59388196
      0.86740013	     -0.05730881	     -0.00027202	     -0.19868727	     -0.06340681	      0.88303746	     -0.00023177	     -0.21722774	     -0.00096443	     -0.00024883	     70.52124041
      0.86877774	     -0.05728045	     -0.00026577	     -0.19865876	     -0.06340815	      0.88303712	     -0.00023105	     -0.21721760	     -0.00098589	     -0.00024400	     70.20073723
      0.87015534	     -0.05725351	     -0.00025961	     -0.19863165	     -0.06340953	      0.88303678	     -0.00023034	     -0.21720758	     -0.00100855	     -0.00023940	     70.26373187
      0.87198887	     -0.05721952	     -0.00025077	     -0.19859745	     -0.06341141	      0.88303635	     -0.00022941	     -0.21719447	     -0.00103899	     -0.00023323	     69.87066798
      0.87319180	     -0.05719651	     -0.00024595	     -0.19857427	     -0.06341267	      0.88303607	     -0.00022880	     -0.21718604	     -0.00105999	     -0.00022828	     69.80250491
      0.87439473	     -0.05717394	     -0.00024050	     -0.19855153	     -0.06341396	      0.88303580	     -0.00022820	     -0.21717774	     -0.00108146	     -0.00022414	     69.89955250
      0.87610871	     -0.05714727	     -0.00023309	     -0.19852462	     -0.06341584	      0.88303542	     -0.00022736	     -0.21716616	     -0.00111241	     -0.00021833	     69.49041980
      0.87758294	     -0.05712150	     -0.00022655	     -0.19849862	     -0.06341750	      0.88303510	     -0.00022664	     -0.21715655	     -0.00114025	     -0.00021350	     69.55571470
      0.87905716	     -0.05710276	     -0.00022041	     -0.19847963	     -0.06341920	      0.88303479	     -0.00022593	     -0.21714722	     -0.00116916	     -0.00020955	     69.43738203
      0.88053139	     -0.05708486	     -0.00021413	     -0.19846147	     -0.06342094	      0.88303449	     -0.00022522	     -0.21713835	     -0.00119910	     -0.00020620	     69.61264864
      0.88175906	     -0.05707932	     -0.00020946	     -0.19845570	     -0.06342243	      0.88303423	     -0.00022464	     -0.21713140	     -0.00122477	     -0.00020453	     69.30918434
      0.88298672	     -0.05707510	     -0.00020479	     -0.19845123	     -0.06342395	      0.88303398	     -0.00022405	     -0.21712496	     -0.00125147	     -0.00020419	     69.45171562
      0.88457027	     -0.05707862	     -0.00019906	     -0.19845441	     -0.06342596	      0.88303366	     -0.00022330	     -0.21711755	     -0.00128701	     -0.00020622	     69.46424882
      0.88615381	     -0.05708798	     -0.00019398	     -0.19846338	     -0.06342803	      0.88303333	     -0.00022255	     -0.21711126	     -0.00132381	     -0.00021100	     69.77998112
      0.88742594	     -0.05710231	     -0.00018974	     -0.19847741	     -0.06342973	      0.88303306	     -0.00022195	     -0.21710712	     -0.00135399	     -0.00021704	     69.66493048
      0.88869806	     -0.05712118	     -0.00018607	     -0.19849596	     -0.06343147	      0.88303277	     -0.00022134	     -0.21710385	     -0.00138501	     -0.00022591	     70.08298937
      0.89023689	     -0.05715363	     -0.00018130	     -0.19852800	     -0.06343363	      0.88303242	     -0.00022061	     -0.21710118	     -0.00142273	     -0.00024001	     70.08987112
      0.89177573	     -0.05718977	     -0.00017745	     -0.19856372	     -0.06343585	      0.88303203	     -0.00021988	     -0.21709997	     -0.00146102	     -0.00025763	     70.58478077
      0.89303554	     -0.05722744	     -0.00017338	     -0.19860105	     -0.06343771	      0.88303170	     -0.00021928	     -0.21710006	     -0.00149266	     -0.00027521	     70.80764585
      0.89429536	     -0.05726740	     -0.00017022	     -0.19864065	     -0.06343961	      0.88303134	     -0.00021867	     -0.21710119	     -0.00152415	     -0.00029554	     71.30975970
      0.89581602	     -0.05732464	     -0.00016569	     -0.19869747	     -0.06344196	      0.88303087	     -0.00021793	     -0.21710390	     -0.00156158	     -0.00032358	     71.52723075
      0.89733668	     -0.05738413	     -0.00016216	     -0.19875653	     -0.06344436	      0.88303035	     -0.00021719	     -0.21710817	     -0.00159848	     -0.00035478	     72.09462753
      0.89885734	     -0.05745166	     -0.00015698	     -0.19882366	     -0.06344682	      0.88302979	     -0.00021645	     -0.21711395	     -0.00163484	     -0.00039008	     72.54930183
      0.90011759	     -0.05751235	     -0.00015462	     -0.19888400	     -0.06344890	      0.88302928	     -0.00021582	     -0.21711990	     -0.00166366	     -0.00042112	     73.02485036
      0.90137784	     -0.05757767	     -0.00015086	     -0.19894899	     -0.06345101	      0.88302873	     -0.00021519	     -0.21712694	     -0.00169148	     -0.00045446	     73.23875063
      0.90289604	     -0.05766183	     -0.00014736	     -0.19903275	     -0.06345361	      0.88302800	     -0.00021443	     -0.21713686	     -0.00172377	     -0.00049744	     73.96724481
      0.90424045	     -0.05774069	     -0.00014333	     -0.19911129	     -0.06345594	      0.88302731	     -0.00021374	     -0.21714694	     -0.00174990	     -0.00053676	     73.87179189
      0.90558485	     -0.05782186	     -0.00014029	     -0.19919214	     -0.06345831	      0.88302656	     -0.00021305	     -0.21715819	     -0.00177511	     -0.00057805	     74.60390356
      0.90726233	     -0.05793030	     -0.00013526	     -0.19930021	     -0.06346131	      0.88302555	     -0.00021218	     -0.21717381	     -0.00180306	     -0.00063097	     74.68136050
      0.90844735	     -0.05800908	     -0.00013302	     -0.19937874	     -0.06346346	      0.88302478	     -0.00021156	     -0.21718587	     -0.00182140	     -0.00066955	     75.34649095
      0.90963236	     -0.05809130	     -0.00012996	     -0.19946073	     -0.06346563	      0.88302396	     -0.00021094	     -0.21719876	     -0.00183747	     -0.00070808	     75.42445561
      0.91111695	     -0.05819839	     -0.00012675	     -0.19956755	     -0.06346837	      0.88302287	     -0.00021015	     -0.21721604	     -0.00185568	     -0.00075732	     75.98796158
      0.91260154	     -0.05830977	     -0.00012342	     -0.19967869	     -0.06347114	      0.88302171	     -0.00020935	     -0.21723454	     -0.00186997	     -0.00080577	     75.65092911
      0.91408614	     -0.05842052	     -0.00012092	     -0.19978921	     -0.06347392	      0.88302048	     -0.00020854	     -0.21725420	     -0.00188246	     -0.00085407	     76.36276455
      0.91557073	     -0.05853823	     -0.00011804	     -0.19990672	     -0.06347673	      0.88301918	     -0.00020772	     -0.21727492	     -0.00189157	     -0.00090190	     76.55465945
      0.91705532	     -0.05865906	     -0.00011656	     -0.20002737	     -0.06347954	      0.88301780	     -0.00020690	     -0.21729677	     -0.00189696	     -0.00094797	     76.39912898
      0.91853992	     -0.05878142	     -0.00011421	     -0.20014958	     -0.06348236	      0.88301636	     -0.00020607	     -0.21731967	     -0.00190005	     -0.00099261	     76.58895303
      0.92002451	     -0.05890826	     -0.00011390	     -0.20027628	     -0.06348518	      0.88301486	     -0.00020523	     -0.21734355	     -0.00190033	     -0.00103579	     77.12155684
      0.92130662	     -0.05902130	     -0.00011193	     -0.20038924	     -0.06348761	      0.88301350	     -0.00020450	     -0.21736497	     -0.00189743	     -0.00107077	     76.64146843
      0.92258873	     -0.05913497	     -0.00011140	     -0.20050284	     -0.06349004	      0.88301211	     -0.00020377	     -0.21738711	     -0.00189324	     -0.00110439	     76.92941833
      0.92418685	     -0.05928006	     -0.00011004	     -0.20064788	     -0.06349306	      0.88301031	     -0.00020284	     -0.21741562	     -0.00188443	     -0.00114316	     76.45223743
      0.92578498	     -0.05942439	     -0.00011037	     -0.20079216	     -0.06349607	      0.88300846	     -0.00020191	     -0.21744509	     -0.00187390	     -0.00117914	     77.10638394
      0.92703716	     -0.05954055	     -0.00010941	     -0.20090832	     -0.06349841	      0.88300697	     -0.00020117	     -0.21746878	     -0.00186249	     -0.00120415	     76.37782500
      0.92828934	     -0.05965581	     -0.00010984	     -0.20102358	     -0.06350073	      0.88300544	     -0.00020042	     -0.21749298	     -0.00185038	     -0.00122732	     76.53488970
      0.92991571	     -0.05980721	     -0.00010991	     -0.20117501	     -0.06350373	      0.88300342	     -0.00019944	     -0.21752509	     -0.00183160	     -0.00125329	     75.95160641
      0.93154208	     -0.05995610	     -0.00011133	     -0.20132394	     -0.06350669	      0.88300137	     -0.00019845	     -0.21755789	     -0.00181164	     -0.00127538	     76.48035444
      0.93282972	     -0.06007685	     -0.00011130	     -0.20144475	     -0.06350901	      0.88299972	     -0.00019766	     -0.21758429	     -0.00179300	     -0.00128911	     75.65037364
      0.93411736	     -0.06019574	     -0.00011242	     -0.20156370	     -0.06351131	      0.88299805	     -0.00019686	     -0.21761107	     -0.00177400	     -0.00130056	     75.75323608
      0.93577564	     -0.06035021	     -0.00011316	     -0.20171829	     -0.06351423	      0.88299588	     -0.00019582	     -0.21764606	     -0.00174679	     -0.00131086	     75.00999336
      0.93743391	     -0.06049961	     -0.00011553	     -0.20186779	     -0.06351710	      0.88299370	     -0.00019477	     -0.21768154	     -0.00171889	     -0.00131714	     75.60814172
      0.93871929	     -0.06061951	     -0.00011588	     -0.20198782	     -0.06351929	      0.88299201	     -0.00019394	     -0.21770928	     -0.00169460	     -0.00131837	     74.70470569
      0.94000466	     -0.06073568	     -0.00011774	     -0.20210411	     -0.06352146	      0.88299032	     -0.00019311	     -0.21773728	     -0.00166972	     -0.00131732	     74.59321717
      0.94161558	     -0.06088325	     -0.00011950	     -0.20225184	     -0.06352412	      0.88298820	     -0.00019207	     -0.21777263	     -0.00163673	     -0.00131260	     74.13981933
      0.94322650	     -0.06102959	     -0.00012257	     -0.20239836	     -0.06352673	      0.88298609	     -0.00019101	     -0.21780834	     -0.00160190	     -0.00130402	     73.81286064
      0.94462542	     -0.06115442	     -0.00012406	     -0.20252337	     -0.06352895	      0.88298427	     -0.00019008	     -0.21783954	     -0.00157013	     -0.00129356	     73.33503965
      0.94602434	     -0.06127875	     -0.00012696	     -0.20264789	     -0.06353112	      0.88298247	     -0.00018914	     -0.21787087	     -0.00153740	     -0.00128096	     73.36001805
      0.94773835	     -0.06143119	     -0.00012924	     -0.20280059	     -0.06353372	      0.88298029	     -0.00018799	     -0.21790943	     -0.00149452	     -0.00126216	     72.47404177
      0.94898803	     -0.06154053	     -0.00013233	     -0.20291011	     -0.06353557	      0.88297872	     -0.00018714	     -0.21793762	     -0.00146276	     -0.00124695	     72.63168575
      0.95023771	     -0.06164952	     -0.00013444	     -0.20301930	     -0.06353737	      0.88297717	     -0.00018628	     -0.21796586	     -0.00142904	     -0.00122962	     72.05331545
      0.95148739	     -0.06175764	     -0.00013710	     -0.20312764	     -0.06353914	      0.88297565	     -0.00018542	     -0.21799411	     -0.00139469	     -0.00121130	     71.87655604
      0.95324739	     -0.06190961	     -0.00014104	     -0.20327994	     -0.06354155	      0.88297354	     -0.00018420	     -0.21803391	     -0.00134355	     -0.00118288	     70.86488081
      0.95500740	     -0.06205438	     -0.00014571	     -0.20342503	     -0.06354387	      0.88297149	     -0.00018297	     -0.21807364	     -0.00129160	     -0.00115226	     70.99610420
      0.95645112	     -0.06217595	     -0.00014919	     -0.20354690	     -0.06354570	      0.88296984	     -0.00018196	     -0.21810606	     -0.00124674	     -0.00112588	     70.31229178
      0.95789484	     -0.06229126	     -0.00015386	     -0.20366250	     -0.06354747	      0.88296824	     -0.00018093	     -0.21813849	     -0.00120076	     -0.00109788	     69.97992273
      0.95934512	     -0.06241018	     -0.00015777	     -0.20378174	     -0.06354918	      0.88296667	     -0.00017990	     -0.21817098	     -0.00115357	     -0.00106967	     69.66789506
      0.96079540	     -0.06252618	     -0.00016244	     -0.20389807	     -0.06355081	      0.88296514	     -0.00017886	     -0.21820341	     -0.00110433	     -0.00103982	     68.89833962
      0.96224567	     -0.06264016	     -0.00016682	     -0.20401238	     -0.06355238	      0.88296365	     -0.00017782	     -0.21823571	     -0.00105472	     -0.00100997	     68.75097629
      0.96395646	     -0.06277136	     -0.00017297	     -0.20414399	     -0.06355413	      0.88296195	     -0.00017658	     -0.21827359	     -0.00099394	     -0.00097418	     67.99761009
      0.96566725	     -0.06289591	     -0.00017878	     -0.20426896	     -0.06355578	      0.88296032	     -0.00017533	     -0.21831119	     -0.00093170	     -0.00093673	     67.22357129
      0.96707304	     -0.06299487	     -0.00018417	     -0.20436828	     -0.06355705	      0.88295902	     -0.00017430	     -0.21834177	     -0.00088027	     -0.00090621	     67.31995571
      0.96847884	     -0.06309371	     -0.00018829	     -0.20446750	     -0.06355825	      0.88295777	     -0.00017326	     -0.21837202	     -0.00082687	     -0.00087454	     66.63203146
      0.97005473	     -0.06319958	     -0.00019363	     -0.20457381	     -0.06355951	      0.88295642	     -0.00017209	     -0.21840547	     -0.00076652	     -0.00083919	     66.48236431
      0.97163063	     -0.06330179	     -0.00019826	     -0.20467649	     -0.06356067	      0.88295513	     -0.00017092	     -0.21843832	     -0.00070373	     -0.00080213	     65.34267950
      0.97320652	     -0.06339402	     -0.00020400	     -0.20476917	     -0.06356173	      0.88295389	     -0.00016974	     -0.21847046	     -0.00064134	     -0.00076491	     65.53733106
      0.97478241	     -0.06348470	     -0.00020815	     -0.20486035	     -0.06356269	      0.88295272	     -0.00016856	     -0.21850167	     -0.00057641	     -0.00072607	     64.49290756
      0.97635831	     -0.06356362	     -0.00021350	     -0.20493976	     -0.06356354	      0.88295160	     -0.00016737	     -0.21853193	     -0.00051159	     -0.00068646	     64.44502283
      0.97793420	     -0.06363890	     -0.00021624	     -0.20501559	     -0.06356430	      0.88295055	     -0.00016617	     -0.21856103	     -0.00044478	     -0.00064469	     63.29430398
      0.97929191	     -0.06369840	     -0.00022104	     -0.20507553	     -0.06356486	      0.88294970	     -0.00016514	     -0.21858518	     -0.00038766	     -0.00060835	     63.29929393
      0.98064961	     -0.06375436	     -0.00022407	     -0.20513196	     -0.06356535	      0.88294890	     -0.00016411	     -0.21860845	     -0.00032927	     -0.00057076	     62.57079235
      0.98233885	     -0.06381930	     -0.00022934	     -0.20519748	     -0.06356585	      0.88294798	     -0.00016282	     -0.21863615	     -0.00025624	     -0.00052274	     61.88722298
      0.98375301	     -0.06386904	     -0.00023269	     -0.20524772	     -0.06356616	      0.88294727	     -0.00016174	     -0.21865828	     -0.00019472	     -0.00048116	     61.28908361
      0.98516716	     -0.06391402	     -0.00023661	     -0.20529319	     -0.06356640	      0.88294662	     -0.00016065	     -0.21867941	     -0.00013321	     -0.00043891	     60.98813172
      0.98708864	     -0.06397136	     -0.00023998	     -0.20535125	     -0.06356657	      0.88294583	     -0.00015918	     -0.21870663	     -0.00004873	     -0.00038018	     60.01002593
      0.98843514	     -0.06400550	     -0.00024466	     -0.20538586	     -0.06356660	      0.88294535	     -0.00015815	     -0.21872467	      0.00001022	     -0.00033737	     59.59464820
      0.98978165	     -0.06403790	     -0.00024791	     -0.20541875	     -0.06356654	      0.88294492	     -0.00015712	     -0.21874182	      0.00006927	     -0.00029443	     59.03531295
      0.99140593	     -0.06407149	     -0.00025283	     -0.20545293	     -0.06356637	      0.88294449	     -0.00015587	     -0.21876136	      0.00014032	     -0.00024193	     58.31813192
      0.99303022	     -0.06409786	     -0.00025706	     -0.20547990	     -0.06356609	      0.88294414	     -0.00015463	     -0.21877956	      0.00021103	     -0.00018840	     57.38515749
      0.99465451	     -0.06411734	     -0.00026270	     -0.20549996	     -0.06356569	      0.88294388	     -0.00015339	     -0.21879637	      0.00028029	     -0.00013429	     56.97174003
      0.99609880	     -0.06412959	     -0.00026632	     -0.20551274	     -0.06356524	      0.88294372	     -0.00015229	     -0.21881011	      0.00034135	     -0.00008564	     56.32316457
      0.99754309	     -0.06413732	     -0.00027125	     -0.20552098	     -0.06356470	      0.88294363	     -0.00015120	     -0.21882271	      0.00040111	     -0.00003704	     55.99714524
      0.99937741	     -0.06414218	     -0.00027583	     -0.20552652	     -0.06356390	      0.88294362	     -0.00014981	     -0.21883713	      0.00047630	      0.00002489	     54.85540509
      1.00072671	     -0.06413543	     -0.00028094	     -0.20552024	     -0.06356322	      0.88294368	     -0.00014879	     -0.21884652	      0.00052960	      0.00007132	     54.58871760
      1.00207601	     -0.06412738	     -0.00028465	     -0.20551267	     -0.06356247	      0.88294381	     -0.00014777	     -0.21885485	      0.00058198	      0.00011722	     54.07733376
      1.00386935	     -0.06410991	     -0.00029046	     -0.20549582	     -0.06356137	      0.88294407	     -0.00014642	     -0.21886438	      0.00064949	      0.00017801	     53.48605350
      1.00537228	     -0.06409060	     -0.00029422	     -0.20547703	     -0.06356035	      0.88294438	     -0.00014530	     -0.21887096	      0.00070440	      0.00022928	     52.77717962
      1.00687521	     -0.06406243	     -0.00029914	     -0.20544937	     -0.06355925	      0.88294476	     -0.00014418	     -0.21887631	      0.00075717	      0.00028012	     52.34691248
      1.00837815	     -0.06403266	     -0.00030302	     -0.20542011	     -0.06355807	      0.88294522	     -0.00014306	     -0.21888035	      0.00080838	      0.00033085	     51.68371230
      1.00988108	     -0.06399393	     -0.00030773	     -0.20538186	     -0.06355682	      0.88294576	     -0.00014194	     -0.21888316	      0.00085763	      0.00038124	     51.13339194
      1.01139976	     -0.06395392	     -0.00031166	     -0.20534234	     -0.06355548	      0.88294638	     -0.00014082	     -0.21888469	      0.00090532	      0.00043103	     50.64046442
      1.01291844	     -0.06390413	     -0.00031620	     -0.20529301	     -0.06355407	      0.88294707	     -0.00013970	     -0.21888499	      0.00095123	      0.00048105	     50.03034814
      1.01445915	     -0.06385063	     -0.00031995	     -0.20523998	     -0.06355257	      0.88294785	     -0.00013856	     -0.21888395	      0.00099528	      0.00053015	     49.69736246
      1.01599987	     -0.06379297	     -0.00032446	     -0.20518277	     -0.06355101	      0.88294870	     -0.00013743	     -0.21888162	      0.00103804	      0.00057936	     48.88646986
      1.01754059	     -0.06372767	     -0.00032794	     -0.20511790	     -0.06354938	      0.88294963	     -0.00013631	     -0.21887799	      0.00107754	      0.00062677	     48.77879449
      1.01908131	     -0.06366021	     -0.00033244	     -0.20505086	     -0.06354769	      0.88295063	     -0.00013519	     -0.21887305	      0.00111600	      0.00067425	     47.99477368
      1.02038504	     -0.06359838	     -0.00033534	     -0.20498937	     -0.06354621	      0.88295154	     -0.00013424	     -0.21886787	      0.00114598	      0.00071276	     47.85086279
      1.02168877	     -0.06353375	     -0.00033872	     -0.20492506	     -0.06354470	      0.88295249	     -0.00013329	     -0.21886180	      0.00117511	      0.00075124	     47.26478150
      1.02299250	     -0.06346530	     -0.00034190	     -0.20485692	     -0.06354315	      0.88295350	     -0.00013235	     -0.21885481	      0.00120202	      0.00078845	     47.05648904
      1.02494412	     -0.06335924	     -0.00034672	     -0.20475131	     -0.06354077	      0.88295509	     -0.00013094	     -0.21884271	      0.00124005	      0.00084293	     46.21938824
      1.02689573	     -0.06324095	     -0.00035111	     -0.20463342	     -0.06353831	      0.88295679	     -0.00012954	     -0.21882862	      0.00127219	      0.00089479	     46.70396383
      1.02820386	     -0.06316297	     -0.00035420	     -0.20455570	     -0.06353663	      0.88295798	     -0.00012860	     -0.21881804	      0.00129358	      0.00092904	     45.71960101
      1.02951200	     -0.06307939	     -0.00035706	     -0.20447235	     -0.06353493	      0.88295922	     -0.00012767	     -0.21880660	      0.00131232	      0.00096222	     45.33456204
      1.03082013	     -0.06299566	     -0.00035992	     -0.20438884	     -0.06353320	      0.88296049	     -0.00012674	     -0.21879433	      0.00132896	      0.00099353	     45.18022166
      1.03249072	     -0.06288829	     -0.00036355	     -0.20428174	     -0.06353096	      0.88296219	     -0.00012555	     -0.21877759	      0.00134859	      0.00103214	     44.42457993
      1.03416132	     -0.06277587	     -0.00036729	     -0.20416954	     -0.06352870	      0.88296394	     -0.00012437	     -0.21875972	      0.00136413	      0.00106839	     44.38457080
      1.03583191	     -0.06266651	     -0.00037119	     -0.20406039	     -0.06352641	      0.88296576	     -0.00012320	     -0.21874080	      0.00137780	      0.00110241	     43.76642698
      1.03750250	     -0.06255464	     -0.00037511	     -0.20394868	     -0.06352410	      0.88296762	     -0.00012203	     -0.21872098	      0.00138744	      0.00113299	     43.89719001
      1.03898970	     -0.06245528	     -0.00037860	     -0.20384945	     -0.06352203	      0.88296933	     -0.00012099	     -0.21870264	      0.00139488	      0.00115882	     43.28522939
      1.04047690	     -0.06235391	     -0.00038234	     -0.20374819	     -0.06351995	      0.88297107	     -0.00011997	     -0.21868374	      0.00139938	      0.00118134	     43.19408015
      1.04196410	     -0.06225547	     -0.00038590	     -0.20364983	     -0.06351787	      0.88297284	     -0.00011895	     -0.21866430	      0.00140193	      0.00120110	     42.99017608
      1.04345130	     -0.06215712	     -0.00038978	     -0.20355154	     -0.06351578	      0.88297464	     -0.00011793	     -0.21864442	      0.00140226	      0.00121791	     42.90380761
      1.04493849	     -0.06205786	     -0.00039324	     -0.20345233	     -0.06351370	      0.88297646	     -0.00011693	     -0.21862415	      0.00140089	      0.00123268	     42.51534412
      1.04642569	     -0.06195948	     -0.00039719	     -0.20335396	     -0.06351162	      0.88297830	     -0.00011593	     -0.21860352	      0.00139663	      0.00124373	     42.66869237
      1.04791289	     -0.06186233	     -0.00040043	     -0.20325684	     -0.06350954	      0.88298016	     -0.00011494	     -0.21858262	      0.00139144	      0.00125298	     42.10204610
      1.04940009	     -0.06176468	     -0.00040438	     -0.20315915	     -0.06350748	      0.88298203	     -0.00011396	     -0.21856147	      0.00138286	      0.00125839	     42.40220831
      1.05088729	     -0.06166898	     -0.00040729	     -0.20306344	     -0.06350543	      0.88298390	     -0.00011298	     -0.21854015	      0.00137342	      0.00126164	     41.97411895
      1.05237448	     -0.06157423	     -0.00041112	     -0.20296862	     -0.06350340	      0.88298578	     -0.00011202	     -0.21851867	      0.00136127	      0.00126137	     42.11235771
      1.05386168	     -0.06147958	     -0.00041357	     -0.20287392	     -0.06350138	      0.88298765	     -0.00011106	     -0.21849710	      0.00134792	      0.00125920	     41.73748698
      1.05519986	     -0.06139545	     -0.00041637	     -0.20278972	     -0.06349959	      0.88298934	     -0.00011021	     -0.21847763	      0.00133343	      0.00125401	     42.02932229
      1.05653804	     -0.06131268	     -0.00041807	     -0.20270689	     -0.06349781	      0.88299101	     -0.00010937	     -0.21845815	      0.00131830	      0.00124735	     41.77960202
      1.05787623	     -0.06123092	     -0.00042024	     -0.20262504	     -0.06349606	      0.88299267	     -0.00010854	     -0.21843866	      0.00130120	      0.00123822	     41.90264648
      1.05965079	     -0.06112777	     -0.00042244	     -0.20252176	     -0.06349377	      0.88299486	     -0.00010744	     -0.21841291	      0.00127725	      0.00122360	     41.57790981
      1.06101242	     -0.06104373	     -0.00042424	     -0.20243761	     -0.06349205	      0.88299652	     -0.00010662	     -0.21839321	      0.00125619	      0.00121006	     41.94952078
      1.06237405	     -0.06096629	     -0.00042543	     -0.20236004	     -0.06349035	      0.88299815	     -0.00010580	     -0.21837355	      0.00123462	      0.00119517	     41.83713040
      1.06373567	     -0.06088958	     -0.00042694	     -0.20228319	     -0.06348869	      0.88299977	     -0.00010500	     -0.21835403	      0.00121134	      0.00117802	     42.04352138
      1.06547797	     -0.06079689	     -0.00042858	     -0.20219033	     -0.06348660	      0.88300180	     -0.00010398	     -0.21832928	      0.00118075	      0.00115411	     41.77611373
      1.06695937	     -0.06071408	     -0.00043039	     -0.20210734	     -0.06348488	      0.88300349	     -0.00010314	     -0.21830846	      0.00115214	      0.00113183	     42.20716965
      1.06844077	     -0.06064030	     -0.00043157	     -0.20203338	     -0.06348319	      0.88300515	     -0.00010230	     -0.21828777	      0.00112273	      0.00110765	     42.33309918
      1.06992218	     -0.06056202	     -0.00043316	     -0.20195490	     -0.06348155	      0.88300677	     -0.00010148	     -0.21826738	      0.00109196	      0.00108207	     42.60679054
      1.07140358	     -0.06049002	     -0.00043427	     -0.20188270	     -0.06347996	      0.88300836	     -0.00010068	     -0.21824714	      0.00105997	      0.00105531	     42.68687249
      1.07288499	     -0.06041324	     -0.00043625	     -0.20180569	     -0.06347841	      0.88300990	     -0.00009989	     -0.21822719	      0.00102561	      0.00102694	     43.20771970
      1.07416361	     -0.06035147	     -0.00043748	     -0.20174370	     -0.06347712	      0.88301120	     -0.00009922	     -0.21821012	      0.00099440	      0.00100202	     43.37501076
      1.07544224	     -0.06028729	     -0.00043895	     -0.20167928	     -0.06347587	      0.88301246	     -0.00009857	     -0.21819321	      0.00096053	      0.00097583	     44.00101218
      1.07672086	     -0.06022376	     -0.00044049	     -0.20161549	     -0.06347466	      0.88301369	     -0.00009792	     -0.21817644	      0.00092458	      0.00094940	     44.38766182
      1.07826619	     -0.06014800	     -0.00044233	     -0.20153938	     -0.06347327	      0.88301514	     -0.00009716	     -0.21815635	      0.00087667	      0.00091598	     45.41171965
      1.07981151	     -0.06007563	     -0.00044404	     -0.20146662	     -0.06347196	      0.88301653	     -0.00009641	     -0.21813649	      0.00082541	      0.00088274	     45.87398058
      1.08135683	     -0.05999878	     -0.00044555	     -0.20138934	     -0.06347072	      0.88301786	     -0.00009569	     -0.21811687	      0.00076808	      0.00084803	     47.24590116
      1.08290216	     -0.05993112	     -0.00044719	     -0.20132119	     -0.06346958	      0.88301915	     -0.00009498	     -0.21809744	      0.00070696	      0.00081251	     48.23175463
      1.08421944	     -0.05987159	     -0.00044838	     -0.20126122	     -0.06346869	      0.88302020	     -0.00009440	     -0.21808115	      0.00065091	      0.00078117	     49.58505240
      1.08553671	     -0.05981809	     -0.00044960	     -0.20120726	     -0.06346787	      0.88302120	     -0.00009383	     -0.21806515	      0.00059252	      0.00074941	     50.63936632
      1.08685399	     -0.05976493	     -0.00045073	     -0.20115361	     -0.06346713	      0.88302217	     -0.00009327	     -0.21804948	      0.00053129	      0.00071686	     52.00653788
      1.08867154	     -0.05969834	     -0.00045254	     -0.20108631	     -0.06346624	      0.88302343	     -0.00009253	     -0.21802848	      0.00044313	      0.00067030	     54.13650307
      1.08993147	     -0.05965330	     -0.00045379	     -0.20104077	     -0.06346572	      0.88302426	     -0.00009203	     -0.21801436	      0.00038036	      0.00063847	     55.62235351
      1.09119140	     -0.05961032	     -0.00045492	     -0.20099726	     -0.06346529	      0.88302504	     -0.00009154	     -0.21800062	      0.00031615	      0.00060625	     57.07664339
      1.09280505	     -0.05955841	     -0.00045602	     -0.20094468	     -0.06346484	      0.88302598	     -0.00009094	     -0.21798357	      0.00023201	      0.00056344	     59.47803668
      1.09441870	     -0.05951130	     -0.00045700	     -0.20089689	     -0.06346454	      0.88302686	     -0.00009036	     -0.21796716	      0.00014712	      0.00052061	     61.62959155
      1.09586273	     -0.05946511	     -0.00045766	     -0.20085008	     -0.06346438	      0.88302758	     -0.00008986	     -0.21795303	      0.00006974	      0.00048212	     64.14620211
      1.09730676	     -0.05942720	     -0.00045822	     -0.20081155	     -0.06346434	      0.88302825	     -0.00008937	     -0.21793933	     -0.00000775	      0.00044342	     66.61246874
      1.09875079	     -0.05938886	     -0.00045876	     -0.20077260	     -0.06346440	      0.88302886	     -0.00008891	     -0.21792617	     -0.00008502	      0.00040513	     69.31535969
      1.10019482	     -0.05935633	     -0.00045915	     -0.20073947	     -0.06346458	      0.88302942	     -0.00008846	     -0.21791355	     -0.00016142	      0.00036729	     71.79677987
      1.10163885	     -0.05932002	     -0.00045929	     -0.20070257	     -0.06346487	      0.88302992	     -0.00008803	     -0.21790148	     -0.00023709	      0.00032984	     74.86683166
      1.10308288	     -0.05929415	     -0.00045955	     -0.20067612	     -0.06346526	      0.88303037	     -0.00008761	     -0.21788990	     -0.00031099	      0.00029286	     77.75309684
      1.10452690	     -0.05926206	     -0.00045937	     -0.20064349	     -0.06346577	      0.88303077	     -0.00008721	     -0.21787893	     -0.00038268	      0.00025704	     80.91636602
      1.10597093	     -0.05923913	     -0.00045945	     -0.20062003	     -0.06346637	      0.88303112	     -0.00008683	     -0.21786841	     -0.00045180	      0.00022226	     83.84021854
      1.10722560	     -0.05921513	     -0.00045900	     -0.20059560	     -0.06346697	      0.88303138	     -0.00008651	     -0.21785972	     -0.00050974	      0.00019288	     86.94057585
      1.10848026	     -0.05919625	     -0.00045883	     -0.20057631	     -0.06346765	      0.88303160	     -0.00008620	     -0.21785139	     -0.00056479	      0.00016491	     89.56348555
      1.11000380	     -0.05917253	     -0.00045827	     -0.20055214	     -0.06346856	      0.88303183	     -0.00008584	     -0.21784176	     -0.00062851	      0.00013234	     93.27129880
      1.11152733	     -0.05915233	     -0.00045791	     -0.20053152	     -0.06346956	      0.88303201	     -0.00008550	     -0.21783262	     -0.00068744	      0.00010233	     96.28270280
      1.11305087	     -0.05912616	     -0.00045690	     -0.20050498	     -0.06347065	      0.88303214	     -0.00008517	     -0.21782393	     -0.00074268	      0.00007463	    100.01205311
      1.11439283	     -0.05911162	     -0.00045671	     -0.20049013	     -0.06347168	      0.88303222	     -0.00008490	     -0.21781654	     -0.00078764	      0.00005227	    102.82470318
      1.11573479	     -0.05908984	     -0.00045559	     -0.20046809	     -0.06347276	      0.88303228	     -0.00008463	     -0.21780946	     -0.00082931	      0.00003216	    105.83150577
      1.11707676	     -0.05907209	     -0.00045476	     -0.20045011	     -0.06347390	      0.88303231	     -0.00008438	     -0.21780256	     -0.00086769	      0.00001446	    108.41769012
      1.11841872	     -0.05905050	     -0.00045350	     -0.20042831	     -0.06347509	      0.88303232	     -0.00008415	     -0.21779585	     -0.00090339	     -0.00000103	    111.28768287
      1.12020355	     -0.05902760	     -0.00045256	     -0.20040518	     -0.06347674	      0.88303230	     -0.00008385	     -0.21778707	     -0.00094648	     -0.00001809	    114.46166660
      1.12142221	     -0.05900232	     -0.00045089	     -0.20037976	     -0.06347791	      0.88303228	     -0.00008365	     -0.21778122	     -0.00097354	     -0.00002692	    116.75041802
      1.12264086	     -0.05898287	     -0.00045010	     -0.20036019	     -0.06347911	      0.88303224	     -0.00008347	     -0.21777532	     -0.00099853	     -0.00003385	    118.57877404
      1.12413455	     -0.05895621	     -0.00044863	     -0.20033341	     -0.06348063	      0.88303218	     -0.00008326	     -0.21776812	     -0.00102745	     -0.00004031	    121.18596461
      1.12562824	     -0.05893143	     -0.00044761	     -0.20030851	     -0.06348218	      0.88303212	     -0.00008306	     -0.21776088	     -0.00105319	     -0.00004323	    122.36058526
      1.12712193	     -0.05889742	     -0.00044560	     -0.20027442	     -0.06348377	      0.88303206	     -0.00008288	     -0.21775361	     -0.00107844	     -0.00004370	    124.98281791
      1.12861562	     -0.05887222	     -0.00044463	     -0.20024913	     -0.06348540	      0.88303199	     -0.00008271	     -0.21774615	     -0.00110178	     -0.00004190	    126.48783415
      1.13010931	     -0.05883647	     -0.00044189	     -0.20021333	     -0.06348706	      0.88303193	     -0.00008255	     -0.21773868	     -0.00112342	     -0.00003679	    127.68987963
      1.13135061	     -0.05881287	     -0.00044138	     -0.20018967	     -0.06348847	      0.88303189	     -0.00008243	     -0.21773232	     -0.00114126	     -0.00003119	    128.81834843
      1.13259190	     -0.05878404	     -0.00043953	     -0.20016079	     -0.06348990	      0.88303186	     -0.00008232	     -0.21772591	     -0.00115839	     -0.00002416	    129.88350461
      1.13420211	     -0.05874980	     -0.00043807	     -0.20012650	     -0.06349178	      0.88303183	     -0.00008219	     -0.21771742	     -0.00117994	     -0.00001305	    130.73443221
      1.13581232	     -0.05870780	     -0.00043506	     -0.20008445	     -0.06349370	      0.88303181	     -0.00008207	     -0.21770880	     -0.00120132	     -0.00000001	    131.86773635
      1.13703310	     -0.05868304	     -0.00043461	     -0.20005963	     -0.06349517	      0.88303182	     -0.00008199	     -0.21770209	     -0.00121735	      0.00001101	    132.08933973
      1.13825387	     -0.05865135	     -0.00043254	     -0.20002791	     -0.06349667	      0.88303184	     -0.00008192	     -0.21769532	     -0.00123359	      0.00002278	    132.66885784
      1.13992219	     -0.05861385	     -0.00043079	     -0.19999032	     -0.06349875	      0.88303189	     -0.00008183	     -0.21768588	     -0.00125602	      0.00003962	    133.04586095
      1.14138725	     -0.05857275	     -0.00042787	     -0.19994918	     -0.06350060	      0.88303196	     -0.00008177	     -0.21767753	     -0.00127617	      0.00005533	    133.57308815
      1.14285231	     -0.05854202	     -0.00042697	     -0.19991836	     -0.06350249	      0.88303206	     -0.00008172	     -0.21766899	     -0.00129665	      0.00007098	    133.53024623
      1.14415364	     -0.05850455	     -0.00042382	     -0.19988083	     -0.06350418	      0.88303216	     -0.00008169	     -0.21766141	     -0.00131542	      0.00008519	    133.99797990
      1.14545498	     -0.05847541	     -0.00042253	     -0.19985161	     -0.06350591	      0.88303228	     -0.00008166	     -0.21765370	     -0.00133462	      0.00009892	    134.08114299
      1.14675631	     -0.05844159	     -0.00042000	     -0.19981771	     -0.06350766	      0.88303241	     -0.00008164	     -0.21764599	     -0.00135408	      0.00011259	    134.12647807
      1.14839178	     -0.05840415	     -0.00041808	     -0.19978014	     -0.06350989	      0.88303261	     -0.00008163	     -0.21763622	     -0.00137976	      0.00012849	    134.52911368
      1.14981718	     -0.05836593	     -0.00041473	     -0.19974184	     -0.06351188	      0.88303281	     -0.00008163	     -0.21762774	     -0.00140180	      0.00014260	    134.00894191
      1.15124258	     -0.05833485	     -0.00041359	     -0.19971063	     -0.06351389	      0.88303302	     -0.00008164	     -0.21761921	     -0.00142533	      0.00015475	    134.32723457
      1.15266798	     -0.05829803	     -0.00040984	     -0.19967371	     -0.06351594	      0.88303325	     -0.00008166	     -0.21761075	     -0.00144835	      0.00016650	    133.80005811
      1.15409338	     -0.05826760	     -0.00040898	     -0.19964312	     -0.06351802	      0.88303349	     -0.00008168	     -0.21760228	     -0.00147260	      0.00017667	    133.90629975
      1.15551878	     -0.05823055	     -0.00040440	     -0.19960596	     -0.06352014	      0.88303375	     -0.00008171	     -0.21759390	     -0.00149700	      0.00018549	    133.98688534
      1.15694417	     -0.05820452	     -0.00040348	     -0.19957977	     -0.06352229	      0.88303402	     -0.00008175	     -0.21758552	     -0.00152141	      0.00019315	    133.29228302
      1.15821057	     -0.05817127	     -0.00039908	     -0.19954642	     -0.06352423	      0.88303427	     -0.00008179	     -0.21757821	     -0.00154375	      0.00019869	    133.43028251
      1.15947696	     -0.05814654	     -0.00039718	     -0.19952155	     -0.06352620	      0.88303452	     -0.00008183	     -0.21757090	     -0.00156607	      0.00020299	    133.05839780
      1.16102441	     -0.05811198	     -0.00039277	     -0.19948683	     -0.06352864	      0.88303484	     -0.00008189	     -0.21756214	     -0.00159357	      0.00020644	    132.74387555
      1.16257187	     -0.05808639	     -0.00039076	     -0.19946105	     -0.06353113	      0.88303516	     -0.00008195	     -0.21755349	     -0.00162108	      0.00020793	    131.87874281
      1.16377528	     -0.05806021	     -0.00038629	     -0.19943476	     -0.06353309	      0.88303541	     -0.00008200	     -0.21754699	     -0.00164307	      0.00020741	    131.93107950
      1.16497870	     -0.05804352	     -0.00038383	     -0.19941792	     -0.06353508	      0.88303566	     -0.00008205	     -0.21754065	     -0.00166494	      0.00020513	    131.46084130
      1.16659930	     -0.05802473	     -0.00037935	     -0.19939896	     -0.06353781	      0.88303599	     -0.00008212	     -0.21753263	     -0.00169422	      0.00019939	    130.55983329
      1.16802219	     -0.05801921	     -0.00037716	     -0.19939325	     -0.06354024	      0.88303627	     -0.00008219	     -0.21752622	     -0.00172055	      0.00019069	    130.21782863
      1.16944509	     -0.05801825	     -0.00037349	     -0.19939213	     -0.06354270	      0.88303653	     -0.00008226	     -0.21752069	     -0.00174569	      0.00017945	    128.87564869
      1.17086798	     -0.05803004	     -0.00037211	     -0.19940371	     -0.06354520	      0.88303677	     -0.00008233	     -0.21751613	     -0.00177140	      0.00016383	    128.40629324
      1.17229087	     -0.05804758	     -0.00036881	     -0.19942108	     -0.06354774	      0.88303699	     -0.00008241	     -0.21751279	     -0.00179587	      0.00014419	    127.30757996
      1.17371377	     -0.05807832	     -0.00036823	     -0.19945161	     -0.06355032	      0.88303718	     -0.00008248	     -0.21751072	     -0.00181971	      0.00012006	    126.24374735
      1.17513666	     -0.05811152	     -0.00036522	     -0.19948465	     -0.06355292	      0.88303733	     -0.00008257	     -0.21751008	     -0.00184273	      0.00009099	    125.48706171
      1.17655956	     -0.05816085	     -0.00036545	     -0.19953378	     -0.06355556	      0.88303744	     -0.00008265	     -0.21751086	     -0.00186401	      0.00005736	    123.85373423
      1.17798245	     -0.05820911	     -0.00036259	     -0.19958190	     -0.06355823	      0.88303749	     -0.00008274	     -0.21751325	     -0.00188444	      0.00001876	    123.03664734
      1.17940535	     -0.05827583	     -0.00036345	     -0.19964843	     -0.06356092	      0.88303749	     -0.00008283	     -0.21751716	     -0.00190333	     -0.00002510	    121.65455745
      1.18082824	     -0.05834021	     -0.00036038	     -0.19971270	     -0.06356364	      0.88303742	     -0.00008293	     -0.21752280	     -0.00191999	     -0.00007322	    120.05634173
      1.18225114	     -0.05842019	     -0.00036152	     -0.19979251	     -0.06356638	      0.88303728	     -0.00008303	     -0.21753003	     -0.00193555	     -0.00012639	    118.77324394
      1.18367403	     -0.05849827	     -0.00035813	     -0.19987051	     -0.06356915	      0.88303706	     -0.00008314	     -0.21753898	     -0.00194901	     -0.00018428	    117.65441538
      1.18493386	     -0.05858179	     -0.00035888	     -0.19995392	     -0.06357161	      0.88303679	     -0.00008324	     -0.21754825	     -0.00195881	     -0.00023877	    115.86773143
      1.18619369	     -0.05866259	     -0.00035731	     -0.20003467	     -0.06357408	      0.88303646	     -0.00008335	     -0.21755886	     -0.00196741	     -0.00029662	    114.76448996
      1.18771437	     -0.05877079	     -0.00035693	     -0.20014279	     -0.06357708	      0.88303595	     -0.00008349	     -0.21757336	     -0.00197488	     -0.00036966	    112.58064297
      1.18923506	     -0.05888041	     -0.00035475	     -0.20025238	     -0.06358009	      0.88303533	     -0.00008363	     -0.21758969	     -0.00198082	     -0.00044676	    111.61133304
      1.19075575	     -0.05900227	     -0.00035436	     -0.20037423	     -0.06358310	      0.88303459	     -0.00008379	     -0.21760774	     -0.00198248	     -0.00052560	    108.64963843
      1.19198172	     -0.05909623	     -0.00035154	     -0.20046821	     -0.06358553	      0.88303391	     -0.00008392	     -0.21762356	     -0.00198319	     -0.00059147	    108.00310717
      1.19320769	     -0.05919874	     -0.00035027	     -0.20057075	     -0.06358796	      0.88303314	     -0.00008406	     -0.21764041	     -0.00198122	     -0.00065804	    106.25650100
      1.19474438	     -0.05933083	     -0.00034777	     -0.20070292	     -0.06359101	      0.88303206	     -0.00008425	     -0.21766302	     -0.00197661	     -0.00074276	    104.57270267
      1.19628106	     -0.05947036	     -0.00034577	     -0.20084254	     -0.06359404	      0.88303086	     -0.00008445	     -0.21768723	     -0.00196849	     -0.00082772	    102.13880833
      1.19781775	     -0.05960818	     -0.00034250	     -0.20098050	     -0.06359706	      0.88302952	     -0.00008466	     -0.21771296	     -0.00195767	     -0.00091214	    100.33066759
      1.19935443	     -0.05975574	     -0.00034076	     -0.20112820	     -0.06360005	      0.88302805	     -0.00008489	     -0.21774001	     -0.00194400	     -0.00099600	     98.50885779
      1.20071300	     -0.05988408	     -0.00033736	     -0.20125671	     -0.06360268	      0.88302665	     -0.00008510	     -0.21776504	     -0.00192923	     -0.00106920	     97.07385126
      1.20207157	     -0.06001972	     -0.00033543	     -0.20139253	     -0.06360529	      0.88302515	     -0.00008533	     -0.21779098	     -0.00191138	     -0.00114025	     94.85382197
      1.20343014	     -0.06015319	     -0.00033249	     -0.20152621	     -0.06360788	      0.88302355	     -0.00008557	     -0.21781780	     -0.00189194	     -0.00120970	     93.58453876
      1.20478871	     -0.06029103	     -0.00033009	     -0.20166429	     -0.06361043	      0.88302186	     -0.00008582	     -0.21784540	     -0.00186933	     -0.00127635	     91.55213581
      1.20614728	     -0.06042792	     -0.00032718	     -0.20180144	     -0.06361296	      0.88302009	     -0.00008608	     -0.21787371	     -0.00184475	     -0.00134029	     90.05356205
      1.20764250	     -0.06058278	     -0.00032421	     -0.20195660	     -0.06361569	      0.88301803	     -0.00008639	     -0.21790560	     -0.00181509	     -0.00140748	     88.37788076
      1.20913772	     -0.06073865	     -0.00032086	     -0.20211281	     -0.06361838	      0.88301588	     -0.00008671	     -0.21793824	     -0.00178185	     -0.00146977	     86.03655004
      1.21063294	     -0.06089338	     -0.00031753	     -0.20226789	     -0.06362102	      0.88301364	     -0.00008705	     -0.21797149	     -0.00174725	     -0.00152830	     84.84413932
      1.21215926	     -0.06105755	     -0.00031388	     -0.20243245	     -0.06362366	      0.88301126	     -0.00008742	     -0.21800596	     -0.00170860	     -0.00158340	     82.88330932
      1.21368558	     -0.06121718	     -0.00031058	     -0.20259249	     -0.06362624	      0.88300881	     -0.00008780	     -0.21804100	     -0.00166762	     -0.00163273	     81.12467213
      1.21521190	     -0.06137923	     -0.00030684	     -0.20275497	     -0.06362875	      0.88300628	     -0.00008820	     -0.21807643	     -0.00162494	     -0.00167784	     79.97787537
      1.21673822	     -0.06154101	     -0.00030347	     -0.20291720	     -0.06363119	      0.88300369	     -0.00008863	     -0.21811225	     -0.00157936	     -0.00171754	     78.28180959
      1.21826454	     -0.06170078	     -0.00029984	     -0.20307744	     -0.06363357	      0.88300104	     -0.00008906	     -0.21814833	     -0.00153191	     -0.00175170	     76.90990955
      1.21993119	     -0.06187675	     -0.00029617	     -0.20325394	     -0.06363608	      0.88299809	     -0.00008956	     -0.21818799	     -0.00147821	     -0.00178380	     75.81328488
      1.22159784	     -0.06205294	     -0.00029171	     -0.20343069	     -0.06363849	      0.88299510	     -0.00009008	     -0.21822782	     -0.00142136	     -0.00180905	     74.16231536
      1.22308055	     -0.06220408	     -0.00028821	     -0.20358235	     -0.06364056	      0.88299240	     -0.00009056	     -0.21826336	     -0.00136940	     -0.00182650	     73.23742664
      1.22456326	     -0.06235591	     -0.00028416	     -0.20373471	     -0.06364255	      0.88298969	     -0.00009106	     -0.21829889	     -0.00131498	     -0.00183872	     71.95662539
      1.22602164	     -0.06250610	     -0.00028083	     -0.20388543	     -0.06364443	      0.88298700	     -0.00009157	     -0.21833380	     -0.00126030	     -0.00184700	     71.24752167
      1.22748002	     -0.06265277	     -0.00027715	     -0.20403267	     -0.06364623	      0.88298430	     -0.00009209	     -0.21836868	     -0.00120281	     -0.00184994	     69.89804606
      1.22893839	     -0.06279749	     -0.00027390	     -0.20417795	     -0.06364794	      0.88298160	     -0.00009262	     -0.21840345	     -0.00114448	     -0.00184903	     69.41966496
      1.23065610	     -0.06296729	     -0.00027007	     -0.20434844	     -0.06364984	      0.88297843	     -0.00009327	     -0.21844428	     -0.00107213	     -0.00184230	     67.94177909
      1.23237381	     -0.06313456	     -0.00026659	     -0.20451642	     -0.06365162	      0.88297528	     -0.00009393	     -0.21848504	     -0.00099882	     -0.00183061	     67.84451382
      1.23409152	     -0.06330380	     -0.00026175	     -0.20468641	     -0.06365327	      0.88297215	     -0.00009462	     -0.21852569	     -0.00092086	     -0.00181388	     66.23572123
      1.23544183	     -0.06343085	     -0.00025973	     -0.20481405	     -0.06365447	      0.88296971	     -0.00009517	     -0.21855756	     -0.00085869	     -0.00179718	     66.02442056
      1.23679213	     -0.06355828	     -0.00025679	     -0.20494210	     -0.06365559	      0.88296730	     -0.00009573	     -0.21858927	     -0.00079383	     -0.00177846	     65.25781961
      1.23814243	     -0.06368357	     -0.00025477	     -0.20506800	     -0.06365662	      0.88296491	     -0.00009630	     -0.21862087	     -0.00072773	     -0.00175823	     64.99672485
      1.23991964	     -0.06385005	     -0.00025107	     -0.20523535	     -0.06365783	      0.88296181	     -0.00009707	     -0.21866232	     -0.00063679	     -0.00172834	     63.61428951
      1.24141172	     -0.06398085	     -0.00024809	     -0.20536688	     -0.06365872	      0.88295925	     -0.00009773	     -0.21869688	     -0.00055952	     -0.00170119	     63.65750573
      1.24290379	     -0.06411285	     -0.00024467	     -0.20549964	     -0.06365950	      0.88295673	     -0.00009840	     -0.21873107	     -0.00047931	     -0.00167263	     63.12986448
      1.24439587	     -0.06424224	     -0.00024149	     -0.20562982	     -0.06366015	      0.88295426	     -0.00009908	     -0.21876489	     -0.00039720	     -0.00164357	     62.95078622
      1.24588794	     -0.06437124	     -0.00023807	     -0.20575964	     -0.06366068	      0.88295183	     -0.00009976	     -0.21879833	     -0.00031159	     -0.00161308	     61.92068253
      1.24738002	     -0.06449427	     -0.00023519	     -0.20588348	     -0.06366108	      0.88294944	     -0.00010046	     -0.21883134	     -0.00022472	     -0.00158245	     61.88110421
      1.24887209	     -0.06461824	     -0.00023207	     -0.20600830	     -0.06366135	      0.88294711	     -0.00010117	     -0.21886386	     -0.00013501	     -0.00155192	     61.56666886
      1.25039133	     -0.06474239	     -0.00022908	     -0.20613334	     -0.06366149	      0.88294477	     -0.00010190	     -0.21889649	     -0.00004030	     -0.00152028	     60.82328468
      1.25191057	     -0.06486176	     -0.00022618	     -0.20625363	     -0.06366147	      0.88294249	     -0.00010264	     -0.21892855	      0.00005622	     -0.00148896	     60.73155260
      1.25349551	     -0.06498328	     -0.00022331	     -0.20637613	     -0.06366130	      0.88294015	     -0.00010342	     -0.21896134	      0.00016057	     -0.00145605	     60.07955315
      1.25508044	     -0.06509543	     -0.00022025	     -0.20648928	     -0.06366097	      0.88293787	     -0.00010421	     -0.21899329	      0.00026682	     -0.00142375	     60.11539109
      1.25666538	     -0.06520299	     -0.00021743	     -0.20659789	     -0.06366046	      0.88293564	     -0.00010501	     -0.21902421	      0.00037688	     -0.00139019	     59.30992664
      1.25825032	     -0.06530077	     -0.00021444	     -0.20669672	     -0.06365977	      0.88293346	     -0.00010582	     -0.21905400	      0.00048875	     -0.00135696	     59.12791102
      1.25983526	     -0.06539139	     -0.00021135	     -0.20678843	     -0.06365891	      0.88293134	     -0.00010664	     -0.21908248	      0.00060315	     -0.00132319	     58.78703036
      1.26142020	     -0.06547337	     -0.00020809	     -0.20687151	     -0.06365786	      0.88292927	     -0.00010746	     -0.21910954	      0.00071937	     -0.00128897	     58.65855266
      1.26294701	     -0.06554639	     -0.00020486	     -0.20694563	     -0.06365667	      0.88292733	     -0.00010827	     -0.21913419	      0.00083372	     -0.00125491	     58.08981420
      1.26447382	     -0.06560933	     -0.00020126	     -0.20700967	     -0.06365531	      0.88292544	     -0.00010908	     -0.21915739	      0.00094887	     -0.00122041	     58.09420165
      1.26600063	     -0.06566785	     -0.00019712	     -0.20706933	     -0.06365377	      0.88292360	     -0.00010990	     -0.21917910	      0.00106622	     -0.00118421	     57.51930587
      1.26752744	     -0.06572147	     -0.00019333	     -0.20712408	     -0.06365206	      0.88292182	     -0.00011073	     -0.21919938	      0.00118384	     -0.00114801	     57.65355935
      1.26905425	     -0.06576792	     -0.00018961	     -0.20717168	     -0.06365016	      0.88292010	     -0.00011157	     -0.21921823	      0.00130408	     -0.00110939	     56.74341491
      1.27058106	     -0.06580933	     -0.00018674	     -0.20721423	     -0.06364808	      0.88291843	     -0.00011242	     -0.21923559	      0.00142373	     -0.00107109	     57.04901336
      1.27210787	     -0.06584293	     -0.00018416	     -0.20724899	     -0.06364581	      0.88291683	     -0.00011328	     -0.21925147	      0.00154555	     -0.00103080	     56.33048323
      1.27358981	     -0.06587001	     -0.00018209	     -0.20727718	     -0.06364343	      0.88291533	     -0.00011413	     -0.21926541	      0.00166411	     -0.00099089	     55.96214470
      1.27507175	     -0.06589061	     -0.00018017	     -0.20729890	     -0.06364088	      0.88291389	     -0.00011498	     -0.21927788	      0.00178286	     -0.00095012	     55.84919176
      1.27655618	     -0.06590677	     -0.00017858	     -0.20731618	     -0.06363814	      0.88291251	     -0.00011585	     -0.21928889	      0.00190208	     -0.00090884	     55.76407934
      1.27804061	     -0.06591541	     -0.00017707	     -0.20732594	     -0.06363523	      0.88291119	     -0.00011672	     -0.21929844	      0.00202240	     -0.00086576	     55.06663376
      1.27952505	     -0.06591630	     -0.00017591	     -0.20732794	     -0.06363214	      0.88290994	     -0.00011760	     -0.21930646	      0.00214171	     -0.00082227	     55.13727957
      1.28158071	     -0.06591091	     -0.00017418	     -0.20732410	     -0.06362757	      0.88290831	     -0.00011884	     -0.21931508	      0.00230732	     -0.00076141	     54.70352469
      1.28318426	     -0.06589078	     -0.00017348	     -0.20730515	     -0.06362376	      0.88290713	     -0.00011982	     -0.21931970	      0.00243593	     -0.00071057	     54.22360297
      1.28478781	     -0.06586609	     -0.00017208	     -0.20728165	     -0.06361975	      0.88290604	     -0.00012081	     -0.21932244	      0.00256340	     -0.00065971	     54.21817025
      1.28639137	     -0.06583505	     -0.00017154	     -0.20725178	     -0.06361554	      0.88290502	     -0.00012181	     -0.21932334	      0.00269048	     -0.00060891	     54.01354099
      1.28799492	     -0.06579486	     -0.00016984	     -0.20721276	     -0.06361113	      0.88290408	     -0.00012282	     -0.21932244	      0.00281666	     -0.00055724	     53.69349517
      1.28959847	     -0.06574698	     -0.00016976	     -0.20716603	     -0.06360651	      0.88290323	     -0.00012384	     -0.21931962	      0.00294087	     -0.00050524	     53.86132234
      1.29120202	     -0.06568830	     -0.00016790	     -0.20710850	     -0.06360170	      0.88290246	     -0.00012487	     -0.21931491	      0.00306456	     -0.00045161	     53.26345428
      1.29280557	     -0.06562476	     -0.00016832	     -0.20704605	     -0.06359668	      0.88290178	     -0.00012591	     -0.21930823	      0.00318496	     -0.00039836	     53.78242696
      1.29440912	     -0.06554980	     -0.00016626	     -0.20697221	     -0.06359148	      0.88290119	     -0.00012696	     -0.21929969	      0.00330506	     -0.00034296	     52.98076918
      1.29585081	     -0.06547639	     -0.00016683	     -0.20689975	     -0.06358664	      0.88290073	     -0.00012792	     -0.21929033	      0.00340977	     -0.00029355	     53.32930517
      1.29729250	     -0.06539861	     -0.00016578	     -0.20682292	     -0.06358165	      0.88290034	     -0.00012888	     -0.21927943	      0.00351351	     -0.00024328	     53.02288702
      1.29873419	     -0.06531540	     -0.00016590	     -0.20674062	     -0.06357651	      0.88290003	     -0.00012985	     -0.21926701	      0.00361446	     -0.00019305	     53.26176429
      1.30049165	     -0.06520617	     -0.00016509	     -0.20663250	     -0.06357005	      0.88289974	     -0.00013104	     -0.21924988	      0.00373528	     -0.00013138	     53.02201426
      1.30206630	     -0.06509906	     -0.00016573	     -0.20652632	     -0.06356409	      0.88289958	     -0.00013212	     -0.21923264	      0.00384035	     -0.00007448	     52.94283455
      1.30364096	     -0.06498704	     -0.00016489	     -0.20641522	     -0.06355796	      0.88289951	     -0.00013320	     -0.21921362	      0.00394258	     -0.00001805	     52.93077473
      1.30521562	     -0.06486903	     -0.00016565	     -0.20629809	     -0.06355167	      0.88289952	     -0.00013430	     -0.21919288	      0.00404158	      0.00003821	     53.19429453
      1.30679027	     -0.06474523	     -0.00016461	     -0.20617516	     -0.06354523	      0.88289963	     -0.00013541	     -0.21917046	      0.00413779	      0.00009421	     53.29313778
      1.30836493	     -0.06461700	     -0.00016545	     -0.20604774	     -0.06353864	      0.88289982	     -0.00013653	     -0.21914640	      0.00423071	      0.00014958	     53.56800512
      1.30993959	     -0.06448466	     -0.00016426	     -0.20591620	     -0.06353191	      0.88290010	     -0.00013765	     -0.21912075	      0.00432119	      0.00020485	     53.32671276
      1.31151424	     -0.06434789	     -0.00016560	     -0.20578016	     -0.06352504	      0.88290046	     -0.00013880	     -0.21909363	      0.00440758	      0.00025908	     53.76499753
      1.31308890	     -0.06421151	     -0.00016444	     -0.20564453	     -0.06351803	      0.88290091	     -0.00013995	     -0.21906511	      0.00449100	      0.00031147	     54.02651601
      1.31466356	     -0.06407112	     -0.00016636	     -0.20550480	     -0.06351090	      0.88290145	     -0.00014112	     -0.21903536	      0.00457197	      0.00036348	     53.91043010
      1.31603023	     -0.06394754	     -0.00016575	     -0.20538179	     -0.06350460	      0.88290197	     -0.00014214	     -0.21900862	      0.00463925	      0.00040666	     54.16526338
      1.31739691	     -0.06382561	     -0.00016710	     -0.20526039	     -0.06349822	      0.88290256	     -0.00014318	     -0.21898109	      0.00470417	      0.00044777	     54.58605391
      1.31876359	     -0.06370285	     -0.00016777	     -0.20513816	     -0.06349174	      0.88290320	     -0.00014422	     -0.21895289	      0.00476755	      0.00048750	     54.58368623
      1.32013026	     -0.06357902	     -0.00016901	     -0.20501481	     -0.06348519	      0.88290389	     -0.00014528	     -0.21892404	      0.00482818	      0.00052488	     55.00747497
      1.32184062	     -0.06342542	     -0.00017048	     -0.20486179	     -0.06347687	      0.88290482	     -0.00014663	     -0.21888712	      0.00490193	      0.00056904	     54.97106556
      1.32355098	     -0.06327334	     -0.00017280	     -0.20471024	     -0.06346842	      0.88290583	     -0.00014799	     -0.21884941	      0.00497109	      0.00060882	     55.90795665
      1.32505916	     -0.06313579	     -0.00017405	     -0.20457315	     -0.06346088	      0.88290678	     -0.00014922	     -0.21881568	      0.00503099	      0.00064265	     55.53359398
      1.32656735	     -0.06299631	     -0.00017644	     -0.20443409	     -0.06345325	      0.88290777	     -0.00015046	     -0.21878136	      0.00508721	      0.00067268	     56.23348333
      1.32807554	     -0.06286561	     -0.00017816	     -0.20430379	     -0.06344553	      0.88290880	     -0.00015172	     -0.21874661	      0.00514153	      0.00069869	     56.64383772
      1.32958372	     -0.06273097	     -0.00018082	     -0.20416952	     -0.06343774	      0.88290988	     -0.00015300	     -0.21871164	      0.00519422	      0.00072253	     56.72757542
      1.33109191	     -0.06259978	     -0.00018270	     -0.20403869	     -0.06342987	      0.88291098	     -0.00015430	     -0.21867637	      0.00524388	      0.00074250	     57.28096715
      1.33260010	     -0.06246751	     -0.00018547	     -0.20390676	     -0.06342192	      0.88291211	     -0.00015562	     -0.21864093	      0.00529187	      0.00076006	     57.45219567
      1.33410828	     -0.06233882	     -0.00018739	     -0.20377840	     -0.06341391	      0.88291327	     -0.00015696	     -0.21860529	      0.00533719	      0.00077434	     57.77427009
      1.33561647	     -0.06220894	     -0.00019026	     -0.20364881	     -0.06340583	      0.88291445	     -0.00015833	     -0.21856957	      0.00538033	      0.00078639	     58.04378350
      1.33712466	     -0.06208201	     -0.00019213	     -0.20352216	     -0.06339768	      0.88291564	     -0.00015972	     -0.21853375	      0.00542058	      0.00079495	     58.56683526
      1.33863284	     -0.06195743	     -0.00019504	     -0.20339785	     -0.06338948	      0.88291685	     -0.00016113	     -0.21849792	      0.00545946	      0.00080201	     58.49485098
      1.34014103	     -0.06183187	     -0.00019675	     -0.20327254	     -0.06338121	      0.88291806	     -0.00016257	     -0.21846211	      0.00549490	      0.00080569	     59.09881394
      1.34164922	     -0.06171144	     -0.00019976	     -0.20315233	     -0.06337290	      0.88291928	     -0.00016404	     -0.21842630	      0.00552877	      0.00080771	     59.25860240
      1.34352650	     -0.06156438	     -0.00020105	     -0.20300557	     -0.06336249	      0.88292079	     -0.00016590	     -0.21838197	      0.00556748	      0.00080611	     59.49863223
      1.34468644	     -0.06147179	     -0.00020459	     -0.20291311	     -0.06335601	      0.88292173	     -0.00016707	     -0.21835463	      0.00558956	      0.00080500	     59.70139964
      1.34584639	     -0.06138325	     -0.00020587	     -0.20282472	     -0.06334952	      0.88292266	     -0.00016825	     -0.21832734	      0.00561023	      0.00080220	     59.95475927
      1.34752742	     -0.06125923	     -0.00020780	     -0.20270090	     -0.06334006	      0.88292400	     -0.00017000	     -0.21828802	      0.00563831	      0.00079603	     59.98889534
      1.34920844	     -0.06113984	     -0.00020946	     -0.20258169	     -0.06333057	      0.88292533	     -0.00017178	     -0.21824899	      0.00566273	      0.00078734	     60.62877955
      1.35088947	     -0.06102055	     -0.00021167	     -0.20246257	     -0.06332103	      0.88292665	     -0.00017359	     -0.21821033	      0.00568582	      0.00077898	     60.07544787
      1.35232547	     -0.06091762	     -0.00021217	     -0.20235978	     -0.06331285	      0.88292776	     -0.00017516	     -0.21817751	      0.00570194	      0.00077038	     60.67552126
      1.35376147	     -0.06082304	     -0.00021420	     -0.20226531	     -0.06330465	      0.88292886	     -0.00017676	     -0.21814492	      0.00571660	      0.00076098	     60.87715572
      1.35514728	     -0.06073281	     -0.00021521	     -0.20217518	     -0.06329672	      0.88292991	     -0.00017833	     -0.21811376	      0.00572867	      0.00075112	     61.11158178
      1.35653310	     -0.06064564	     -0.00021708	     -0.20208809	     -0.06328877	      0.88293094	     -0.00017992	     -0.21808290	      0.00573957	      0.00074189	     60.85015979
      1.35791892	     -0.06055572	     -0.00021890	     -0.20199824	     -0.06328081	      0.88293197	     -0.00018153	     -0.21805234	      0.00574775	      0.00073232	     61.14478904
      1.35962708	     -0.06045417	     -0.00022261	     -0.20189674	     -0.06327099	      0.88293321	     -0.00018355	     -0.21801511	      0.00575536	      0.00072059	     61.25803392
      1.36133525	     -0.06034929	     -0.00022540	     -0.20179190	     -0.06326115	      0.88293443	     -0.00018561	     -0.21797852	      0.00576067	      0.00071050	     60.85923201
      1.36260083	     -0.06027663	     -0.00022950	     -0.20171922	     -0.06325386	      0.88293532	     -0.00018715	     -0.21795174	      0.00576169	      0.00070282	     61.20371253
      1.36386641	     -0.06020366	     -0.00023235	     -0.20164624	     -0.06324657	      0.88293621	     -0.00018872	     -0.21792534	      0.00576196	      0.00069648	     60.96519102
      1.36513200	     -0.06013343	     -0.00023574	     -0.20157598	     -0.06323928	      0.88293709	     -0.00019030	     -0.21789926	      0.00576009	      0.00069041	     61.07323192
      1.36703158	     -0.06003217	     -0.00024029	     -0.20147466	     -0.06322834	      0.88293839	     -0.00019272	     -0.21786076	      0.00575526	      0.00068318	     60.43801871
      1.36859014	     -0.05994724	     -0.00024481	     -0.20138965	     -0.06321938	      0.88293945	     -0.00019473	     -0.21782966	      0.00574734	      0.00067868	     60.83546290
      1.37014870	     -0.05986647	     -0.00024764	     -0.20130881	     -0.06321043	      0.88294051	     -0.00019677	     -0.21779893	      0.00573768	      0.00067546	     60.64485388
      1.37152771	     -0.05979731	     -0.00025202	     -0.20123955	     -0.06320252	      0.88294144	     -0.00019861	     -0.21777209	      0.00572701	      0.00067358	     60.64206064
      1.37290673	     -0.05972933	     -0.00025462	     -0.20117148	     -0.06319463	      0.88294237	     -0.00020046	     -0.21774555	      0.00571475	      0.00067302	     60.36272280
      1.37428575	     -0.05966254	     -0.00025869	     -0.20110457	     -0.06318676	      0.88294329	     -0.00020234	     -0.21771932	      0.00570054	      0.00067366	     60.23182232
      1.37566477	     -0.05959602	     -0.00026163	     -0.20103793	     -0.06317891	      0.88294422	     -0.00020424	     -0.21769337	      0.00568436	      0.00067531	     60.12321376
      1.37769486	     -0.05950998	     -0.00026831	     -0.20095164	     -0.06316740	      0.88294560	     -0.00020709	     -0.21765562	      0.00565729	      0.00067900	     60.03462199
      1.37875848	     -0.05945679	     -0.00026886	     -0.20089836	     -0.06316139	      0.88294632	     -0.00020860	     -0.21763625	      0.00564171	      0.00068346	     59.55622393
      1.37982210	     -0.05940623	     -0.00027116	     -0.20084767	     -0.06315540	      0.88294705	     -0.00021012	     -0.21761691	      0.00562474	      0.00068802	     59.47315532
      1.38157433	     -0.05933177	     -0.00027505	     -0.20077297	     -0.06314557	      0.88294826	     -0.00021266	     -0.21758531	      0.00559512	      0.00069609	     59.07577168
      1.38301494	     -0.05927099	     -0.00027834	     -0.20071198	     -0.06313753	      0.88294927	     -0.00021478	     -0.21755972	      0.00556809	      0.00070302	     59.23918779
      1.38445555	     -0.05921454	     -0.00028159	     -0.20065530	     -0.06312953	      0.88295029	     -0.00021692	     -0.21753441	      0.00554005	      0.00071155	     58.82800700
      1.38609071	     -0.05915061	     -0.00028497	     -0.20059110	     -0.06312049	      0.88295146	     -0.00021938	     -0.21750615	      0.00550598	      0.00072185	     58.44061281
      1.38751250	     -0.05909477	     -0.00028754	     -0.20053501	     -0.06311269	      0.88295250	     -0.00022155	     -0.21748186	      0.00547428	      0.00073199	     58.19006866
      1.38893430	     -0.05903985	     -0.00029034	     -0.20047983	     -0.06310493	      0.88295354	     -0.00022374	     -0.21745785	      0.00544060	      0.00074256	     58.19370342
      1.39048030	     -0.05898804	     -0.00029338	     -0.20042771	     -0.06309655	      0.88295470	     -0.00022615	     -0.21743205	      0.00540260	      0.00075461	     57.75851158
      1.39202631	     -0.05892881	     -0.00029644	     -0.20036816	     -0.06308823	      0.88295588	     -0.00022859	     -0.21740666	      0.00536266	      0.00076803	     57.52185542
      1.39340113	     -0.05888520	     -0.00029929	     -0.20032425	     -0.06308088	      0.88295694	     -0.00023079	     -0.21738431	      0.00532539	      0.00077960	     57.33793148
      1.39477596	     -0.05883666	     -0.00030190	     -0.20027540	     -0.06307358	      0.88295802	     -0.00023300	     -0.21736229	      0.00528702	      0.00079153	     57.17089145
      1.39615078	     -0.05879445	     -0.00030459	     -0.20023286	     -0.06306634	      0.88295912	     -0.00023525	     -0.21734050	      0.00524754	      0.00080355	     56.76490040
      1.39752561	     -0.05874959	     -0.00030698	     -0.20018767	     -0.06305916	      0.88296023	     -0.00023751	     -0.21731905	      0.00520660	      0.00081555	     56.64859519
      1.39890043	     -0.05870968	     -0.00030947	     -0.20014741	     -0.06305203	      0.88296136	     -0.00023980	     -0.21729784	      0.00516440	      0.00082720	     56.43511746
      1.40027526	     -0.05866856	     -0.00031175	     -0.20010595	     -0.06304496	      0.88296251	     -0.00024211	     -0.21727694	      0.00512154	      0.00083922	     56.00104141
      1.40165008	     -0.05862895	     -0.00031424	     -0.20006597	     -0.06303794	      0.88296367	     -0.00024444	     -0.21725631	      0.00507706	      0.00085077	     55.87147318
      1.40330055	     -0.05858305	     -0.00031694	     -0.20001962	     -0.06302961	      0.88296508	     -0.00024728	     -0.21723190	      0.00502240	      0.00086389	     55.73678049
      1.40461261	     -0.05854967	     -0.00031957	     -0.19998587	     -0.06302305	      0.88296622	     -0.00024956	     -0.21721279	      0.00497861	      0.00087450	     55.13407366
      1.40592467	     -0.05851405	     -0.00032181	     -0.19994988	     -0.06301655	      0.88296738	     -0.00025186	     -0.21719394	      0.00493325	      0.00088416	     55.12766091
      1.40759300	     -0.05847516	     -0.00032504	     -0.19991051	     -0.06300836	      0.88296886	     -0.00025481	     -0.21717032	      0.00487528	      0.00089611	     54.44270925
      1.40885593	     -0.05844201	     -0.00032696	     -0.19987698	     -0.06300224	      0.88297000	     -0.00025707	     -0.21715273	      0.00482970	      0.00090422	     54.59255403
      1.41011885	     -0.05841282	     -0.00032921	     -0.19984741	     -0.06299617	      0.88297115	     -0.00025935	     -0.21713535	      0.00478411	      0.00091234	     54.13282415
      1.41138177	     -0.05838279	     -0.00033096	     -0.19981700	     -0.06299015	      0.88297230	     -0.00026165	     -0.21711821	      0.00473724	      0.00091966	     54.02114433
      1.41312683	     -0.05834575	     -0.00033362	     -0.19977942	     -0.06298194	      0.88297392	     -0.00026486	     -0.21709490	      0.00467185	      0.00092933	     53.30786057
      1.41462883	     -0.05830840	     -0.00033552	     -0.19974160	     -0.06297497	      0.88297532	     -0.00026766	     -0.21707519	      0.00461312	      0.00093659	     53.55535037
      1.41613083	     -0.05828067	     -0.00033820	     -0.19971338	     -0.06296809	      0.88297673	     -0.00027049	     -0.21705572	      0.00455396	      0.00094283	     53.00657576
      1.41735721	     -0.05825149	     -0.00033963	     -0.19968379	     -0.06296253	      0.88297789	     -0.00027282	     -0.21704008	      0.00450433	      0.00094763	     53.00237675
      1.41858359	     -0.05822728	     -0.00034162	     -0.19965917	     -0.06295704	      0.88297905	     -0.00027516	     -0.21702462	      0.00445399	      0.00095158	     52.71720032
      1.42007142	     -0.05819666	     -0.00034366	     -0.19962803	     -0.06295046	      0.88298047	     -0.00027804	     -0.21700611	      0.00439104	      0.00095490	     52.80245567
      1.42155925	     -0.05816804	     -0.00034618	     -0.19959887	     -0.06294397	      0.88298190	     -0.00028095	     -0.21698786	      0.00432717	      0.00095794	     52.23874279
      1.42304708	     -0.05813201	     -0.00034846	     -0.19956227	     -0.06293758	      0.88298332	     -0.00028389	     -0.21696989	      0.00425981	      0.00095965	     52.64875048
      1.42437048	     -0.05810946	     -0.00035123	     -0.19953920	     -0.06293199	      0.88298459	     -0.00028652	     -0.21695407	      0.00419819	      0.00095993	     52.60701754
      1.42569387	     -0.05808110	     -0.00035328	     -0.19951030	     -0.06292647	      0.88298586	     -0.00028918	     -0.21693853	      0.00413471	      0.00095989	     52.59624853
      1.42701726	     -0.05805657	     -0.00035580	     -0.19948521	     -0.06292104	      0.88298713	     -0.00029187	     -0.21692319	      0.00406862	      0.00095848	     52.80097298
      1.42873820	     -0.05802320	     -0.00035828	     -0.19945108	     -0.06291412	      0.88298878	     -0.00029539	     -0.21690364	      0.00397986	      0.00095524	     53.08922540
      1.42993614	     -0.05800639	     -0.00036076	     -0.19943371	     -0.06290939	      0.88298992	     -0.00029787	     -0.21689027	      0.00391595	      0.00095150	     53.32456812
      1.43113407	     -0.05798642	     -0.00036254	     -0.19941319	     -0.06290474	      0.88299106	     -0.00030036	     -0.21687720	      0.00385100	      0.00094740	     53.45254605
      1.43259736	     -0.05796649	     -0.00036500	     -0.19939256	     -0.06289916	      0.88299244	     -0.00030344	     -0.21686157	      0.00376954	      0.00094043	     53.94199396
      1.43406065	     -0.05794862	     -0.00036710	     -0.19937399	     -0.06289370	      0.88299381	     -0.00030654	     -0.21684643	      0.00368753	      0.00093268	     53.95548097
      1.43552393	     -0.05793139	     -0.00036941	     -0.19935604	     -0.06288837	      0.88299517	     -0.00030968	     -0.21683176	      0.00360376	      0.00092341	     54.43075519
      1.43698722	     -0.05791768	     -0.00037111	     -0.19934161	     -0.06288316	      0.88299651	     -0.00031284	     -0.21681759	      0.00351953	      0.00091233	     54.99995608
      1.43845051	     -0.05790843	     -0.00037353	     -0.19933164	     -0.06287807	      0.88299784	     -0.00031603	     -0.21680396	      0.00343625	      0.00090082	     54.90586086
      1.43991380	     -0.05789454	     -0.00037475	     -0.19931705	     -0.06287310	      0.88299915	     -0.00031925	     -0.21679090	      0.00335233	      0.00088785	     55.50675133
      1.44137708	     -0.05789106	     -0.00037740	     -0.19931285	     -0.06286826	      0.88300044	     -0.00032250	     -0.21677830	      0.00326942	      0.00087323	     55.90196443
      1.44284037	     -0.05787957	     -0.00037777	     -0.19930069	     -0.06286353	      0.88300171	     -0.00032577	     -0.21676631	      0.00318825	      0.00085872	     55.97960375
      1.44415300	     -0.05787805	     -0.00038034	     -0.19929854	     -0.06285940	      0.88300282	     -0.00032874	     -0.21675591	      0.00311585	      0.00084409	     56.31038982
      1.44546563	     -0.05787152	     -0.00038072	     -0.19929143	     -0.06285535	      0.88300392	     -0.00033173	     -0.21674597	      0.00304501	      0.00082906	     56.48210979
      1.44677826	     -0.05787034	     -0.00038248	     -0.19928966	     -0.06285140	      0.88300500	     -0.00033474	     -0.21673639	      0.00297500	      0.00081285	     56.75980471
      1.44809088	     -0.05786734	     -0.00038318	     -0.19928610	     -0.06284754	      0.88300605	     -0.00033777	     -0.21672723	      0.00290660	      0.00079626	     56.81644388
      1.44940351	     -0.05786763	     -0.00038465	     -0.19928582	     -0.06284377	      0.88300709	     -0.00034083	     -0.21671843	      0.00283902	      0.00077840	     57.09685794
      1.45114786	     -0.05787168	     -0.00038593	     -0.19928915	     -0.06283890	      0.88300842	     -0.00034493	     -0.21670744	      0.00275212	      0.00075362	     56.84572753
      1.45252173	     -0.05787493	     -0.00038870	     -0.19929180	     -0.06283516	      0.88300945	     -0.00034819	     -0.21669932	      0.00268418	      0.00073288	     57.28541841
      1.45389559	     -0.05788253	     -0.00039018	     -0.19929885	     -0.06283152	      0.88301044	     -0.00035148	     -0.21669176	      0.00261821	      0.00071079	     57.41707064
      1.45526945	     -0.05789767	     -0.00039359	     -0.19931341	     -0.06282797	      0.88301140	     -0.00035479	     -0.21668486	      0.00255369	      0.00068722	     57.46125439
      1.45664331	     -0.05791314	     -0.00039574	     -0.19932834	     -0.06282450	      0.88301233	     -0.00035813	     -0.21667869	      0.00249079	      0.00066246	     57.43230789
      1.45801718	     -0.05793539	     -0.00039959	     -0.19935002	     -0.06282112	      0.88301322	     -0.00036149	     -0.21667325	      0.00242904	      0.00063599	     57.50803026
      1.45973644	     -0.05796391	     -0.00040244	     -0.19937789	     -0.06281701	      0.88301428	     -0.00036574	     -0.21666760	      0.00235429	      0.00060107	     57.29621018
      1.46092171	     -0.05798909	     -0.00040702	     -0.19940257	     -0.06281425	      0.88301498	     -0.00036869	     -0.21666438	      0.00230343	      0.00057555	     57.41234692
      1.46210698	     -0.05801464	     -0.00040980	     -0.19942768	     -0.06281155	      0.88301565	     -0.00037166	     -0.21666178	      0.00225384	      0.00054896	     57.41259493
      1.46374618	     -0.05805591	     -0.00041484	     -0.19946832	     -0.06280791	      0.88301651	     -0.00037579	     -0.21665921	      0.00218692	      0.00051035	     57.29733633
      1.46538538	     -0.05809834	     -0.00041837	     -0.19951016	     -0.06280438	      0.88301732	     -0.00037996	     -0.21665783	      0.00212175	      0.00046997	     57.27080334
      1.46669186	     -0.05813615	     -0.00042341	     -0.19954748	     -0.06280164	      0.88301791	     -0.00038331	     -0.21665756	      0.00207100	      0.00043701	     57.09565123
      1.46799833	     -0.05817271	     -0.00042620	     -0.19958357	     -0.06279897	      0.88301846	     -0.00038667	     -0.21665801	      0.00202074	      0.00040238	     57.26279740
      1.46930481	     -0.05821414	     -0.00043028	     -0.19962454	     -0.06279636	      0.88301896	     -0.00039005	     -0.21665916	      0.00197184	      0.00036749	     56.97703326
      1.47061128	     -0.05825440	     -0.00043337	     -0.19966435	     -0.06279382	      0.88301942	     -0.00039346	     -0.21666103	      0.00192299	      0.00033155	     57.12788939
      1.47230476	     -0.05831363	     -0.00043812	     -0.19972300	     -0.06279061	      0.88301994	     -0.00039790	     -0.21666446	      0.00186142	      0.00028468	     56.65110937
      1.47375453	     -0.05835767	     -0.00044029	     -0.19976656	     -0.06278795	      0.88302032	     -0.00040172	     -0.21666833	      0.00180846	      0.00024408	     57.13615679
      1.47520429	     -0.05841509	     -0.00044450	     -0.19982348	     -0.06278537	      0.88302065	     -0.00040556	     -0.21667292	      0.00175679	      0.00020296	     56.93414043
      1.47665406	     -0.05846241	     -0.00044578	     -0.19987036	     -0.06278286	      0.88302091	     -0.00040943	     -0.21667843	      0.00170632	      0.00016255	     56.95533821
      1.47794810	     -0.05851483	     -0.00044961	     -0.19992235	     -0.06278068	      0.88302110	     -0.00041289	     -0.21668395	      0.00166172	      0.00012628	     56.89295259
      1.47924214	     -0.05856199	     -0.00045102	     -0.19996912	     -0.06277856	      0.88302124	     -0.00041637	     -0.21669014	      0.00161814	      0.00009026	     57.05347850
      1.48053618	     -0.05861502	     -0.00045353	     -0.20002176	     -0.06277649	      0.88302133	     -0.00041987	     -0.21669690	      0.00157577	      0.00005469	     56.96734991
      1.48229048	     -0.05868508	     -0.00045513	     -0.20009132	     -0.06277378	      0.88302139	     -0.00042463	     -0.21670708	      0.00152010	      0.00000695	     57.07209842
      1.48352241	     -0.05873671	     -0.00045771	     -0.20014259	     -0.06277193	      0.88302138	     -0.00042799	     -0.21671479	      0.00148253	     -0.00002485	     56.91093412
      1.48475434	     -0.05878841	     -0.00045876	     -0.20019397	     -0.06277012	      0.88302133	     -0.00043136	     -0.21672300	      0.00144611	     -0.00005675	     57.06782985
      1.48633727	     -0.05885910	     -0.00046079	     -0.20026426	     -0.06276787	      0.88302120	     -0.00043571	     -0.21673429	      0.00140169	     -0.00009698	     57.04394709
      1.48792019	     -0.05892830	     -0.00046156	     -0.20033309	     -0.06276568	      0.88302102	     -0.00044007	     -0.21674634	      0.00135999	     -0.00013589	     57.07661482
      1.48928727	     -0.05899046	     -0.00046368	     -0.20039495	     -0.06276385	      0.88302081	     -0.00044386	     -0.21675729	      0.00132633	     -0.00016800	     56.92426333
      1.49065434	     -0.05904913	     -0.00046427	     -0.20045334	     -0.06276206	      0.88302056	     -0.00044766	     -0.21676870	      0.00129434	     -0.00019946	     57.21247107
      1.49202142	     -0.05911288	     -0.00046572	     -0.20051683	     -0.06276031	      0.88302027	     -0.00045147	     -0.21678051	      0.00126515	     -0.00022922	     56.94968854
      1.49338850	     -0.05917400	     -0.00046609	     -0.20057771	     -0.06275860	      0.88301993	     -0.00045529	     -0.21679274	      0.00123741	     -0.00025804	     57.18102601
      1.49475557	     -0.05923754	     -0.00046712	     -0.20064103	     -0.06275692	      0.88301956	     -0.00045913	     -0.21680533	      0.00121251	     -0.00028487	     56.87566190
      1.49612265	     -0.05929736	     -0.00046748	     -0.20070065	     -0.06275528	      0.88301916	     -0.00046298	     -0.21681823	      0.00118903	     -0.00031070	     57.10184935
      1.49786104	     -0.05938024	     -0.00046892	     -0.20078331	     -0.06275324	      0.88301859	     -0.00046789	     -0.21683497	      0.00116325	     -0.00034122	     56.55409549
      1.49920670	     -0.05943659	     -0.00046916	     -0.20083951	     -0.06275169	      0.88301811	     -0.00047170	     -0.21684827	      0.00114471	     -0.00036298	     56.90383918
      1.50055235	     -0.05950008	     -0.00047063	     -0.20090285	     -0.06275016	      0.88301761	     -0.00047552	     -0.21686173	      0.00112850	     -0.00038384	     56.85247497
      1.50189800	     -0.05955896	     -0.00047164	     -0.20096160	     -0.06274865	      0.88301708	     -0.00047935	     -0.21687545	      0.00111445	     -0.00040325	     56.79133178
      1.50358421	     -0.05963724	     -0.00047418	     -0.20103973	     -0.06274678	      0.88301638	     -0.00048416	     -0.21689295	      0.00109901	     -0.00042654	     56.90021487
      1.50527042	     -0.05971041	     -0.00047480	     -0.20111283	     -0.06274494	      0.88301565	     -0.00048898	     -0.21691084	      0.00108782	     -0.00044647	     56.26463789
      1.50642278	     -0.05976341	     -0.00047760	     -0.20116574	     -0.06274369	      0.88301512	     -0.00049228	     -0.21692320	      0.00108074	     -0.00045945	     56.38353746
      1.50757513	     -0.05981467	     -0.00047878	     -0.20121696	     -0.06274245	      0.88301459	     -0.00049559	     -0.21693568	      0.00107529	     -0.00047193	     56.40734529
      1.50923883	     -0.05989036	     -0.00048107	     -0.20129261	     -0.06274066	      0.88301379	     -0.00050038	     -0.21695390	      0.00107031	     -0.00048823	     56.01876615
      1.51067492	     -0.05995266	     -0.00048264	     -0.20135489	     -0.06273913	      0.88301308	     -0.00050451	     -0.21696975	      0.00106740	     -0.00050161	     56.21103745
      1.51211102	     -0.06001761	     -0.00048481	     -0.20141985	     -0.06273760	      0.88301235	     -0.00050866	     -0.21698569	      0.00106765	     -0.00051304	     55.56057717
      1.51354712	     -0.06007814	     -0.00048652	     -0.20148041	     -0.06273606	      0.88301160	     -0.00051281	     -0.21700171	      0.00106882	     -0.00052391	     55.70759572
      1.51494798	     -0.06014291	     -0.00048881	     -0.20154521	     -0.06273456	      0.88301086	     -0.00051687	     -0.21701738	      0.00107210	     -0.00053415	     55.50860975
      1.51634884	     -0.06020512	     -0.00049080	     -0.20160748	     -0.06273306	      0.88301011	     -0.00052093	     -0.21703319	      0.00107784	     -0.00054298	     55.02247881
      1.51774970	     -0.06026823	     -0.00049327	     -0.20167066	     -0.06273154	      0.88300934	     -0.00052500	     -0.21704907	      0.00108471	     -0.00055168	     54.99413278
      1.51928391	     -0.06033938	     -0.00049573	     -0.20174191	     -0.06272987	      0.88300849	     -0.00052946	     -0.21706658	      0.00109449	     -0.00056105	     54.83090348
      1.52081812	     -0.06041348	     -0.00049876	     -0.20181613	     -0.06272818	      0.88300762	     -0.00053394	     -0.21708424	      0.00110731	     -0.00056926	     54.04441374
      1.52235233	     -0.06048115	     -0.00050121	     -0.20188395	     -0.06272647	      0.88300674	     -0.00053842	     -0.21710205	      0.00112114	     -0.00057745	     54.15142236
      1.52388654	     -0.06055316	     -0.00050451	     -0.20195612	     -0.06272474	      0.88300585	     -0.00054290	     -0.21711983	      0.00113749	     -0.00058572	     53.87132030
      1.52542075	     -0.06062129	     -0.00050634	     -0.20202445	     -0.06272298	      0.88300495	     -0.00054740	     -0.21713762	      0.00115606	     -0.00059356	     53.63204696
      1.52695496	     -0.06069054	     -0.00050976	     -0.20209390	     -0.06272119	      0.88300403	     -0.00055190	     -0.21715532	      0.00117680	     -0.00060130	     53.13037845
      1.52822076	     -0.06074326	     -0.00051089	     -0.20214682	     -0.06271969	      0.88300326	     -0.00055561	     -0.21716986	      0.00119521	     -0.00060765	     52.98946954
      1.52948657	     -0.06079845	     -0.00051311	     -0.20220222	     -0.06271817	      0.88300249	     -0.00055933	     -0.21718429	      0.00121531	     -0.00061394	     52.56935702
      1.53075237	     -0.06085178	     -0.00051506	     -0.20225577	     -0.06271661	      0.88300171	     -0.00056305	     -0.21719863	      0.00123628	     -0.00062053	     52.41832214
      1.53246281	     -0.06092486	     -0.00051802	     -0.20232917	     -0.06271447	      0.88300064	     -0.00056808	     -0.21721779	      0.00126737	     -0.00062857	     51.57647528
      1.53417326	     -0.06098946	     -0.00052046	     -0.20239412	     -0.06271228	      0.88299956	     -0.00057312	     -0.21723667	      0.00129925	     -0.00063601	     51.63425008
      1.53565581	     -0.06105204	     -0.00052345	     -0.20245700	     -0.06271033	      0.88299861	     -0.00057748	     -0.21725266	      0.00132916	     -0.00064165	     50.97175016
      1.53713836	     -0.06110499	     -0.00052521	     -0.20251028	     -0.06270834	      0.88299766	     -0.00058185	     -0.21726843	      0.00136010	     -0.00064643	     50.69551998
      1.53862091	     -0.06115992	     -0.00052789	     -0.20256555	     -0.06270630	      0.88299670	     -0.00058621	     -0.21728377	      0.00139219	     -0.00065047	     50.32941628
      1.54010346	     -0.06120656	     -0.00052906	     -0.20261256	     -0.06270421	      0.88299573	     -0.00059058	     -0.21729869	      0.00142534	     -0.00065355	     50.14194439
      1.54158601	     -0.06125591	     -0.00053138	     -0.20266228	     -0.06270207	      0.88299476	     -0.00059494	     -0.21731306	      0.00145972	     -0.00065556	     49.64767311
      1.54306856	     -0.06129521	     -0.00053224	     -0.20270198	     -0.06269988	      0.88299379	     -0.00059929	     -0.21732686	      0.00149489	     -0.00065560	     49.33802453
      1.54455111	     -0.06133575	     -0.00053374	     -0.20274293	     -0.06269764	      0.88299281	     -0.00060365	     -0.21733996	      0.00153098	     -0.00065462	     48.84611747
      1.54603366	     -0.06136415	     -0.00053343	     -0.20277175	     -0.06269534	      0.88299185	     -0.00060799	     -0.21735232	      0.00156771	     -0.00065110	     48.46835433
      1.54751621	     -0.06139492	     -0.00053415	     -0.20280294	     -0.06269299	      0.88299088	     -0.00061234	     -0.21736378	      0.00160494	     -0.00064637	     48.07148344
      1.54899877	     -0.06141632	     -0.00053371	     -0.20282479	     -0.06269058	      0.88298993	     -0.00061667	     -0.21737444	      0.00164233	     -0.00064033	     47.97552099
      1.55048132	     -0.06144138	     -0.00053476	     -0.20285028	     -0.06268812	      0.88298899	     -0.00062100	     -0.21738417	      0.00168094	     -0.00063151	     47.21966491
      1.55196387	     -0.06145489	     -0.00053432	     -0.20286423	     -0.06268560	      0.88298806	     -0.00062532	     -0.21739309	      0.00171892	     -0.00062177	     47.23036991
      1.55344642	     -0.06147439	     -0.00053560	     -0.20288416	     -0.06268302	      0.88298715	     -0.00062964	     -0.21740104	      0.00175794	     -0.00060954	     46.58123783
      1.55492897	     -0.06147983	     -0.00053472	     -0.20289005	     -0.06268039	      0.88298625	     -0.00063394	     -0.21740818	      0.00179690	     -0.00059550	     46.27592695
      1.55641152	     -0.06149082	     -0.00053535	     -0.20290147	     -0.06267769	      0.88298538	     -0.00063823	     -0.21741432	      0.00183555	     -0.00058079	     46.09911492
      1.55789407	     -0.06149052	     -0.00053420	     -0.20290163	     -0.06267494	      0.88298453	     -0.00064252	     -0.21741959	      0.00187507	     -0.00056328	     45.46066638
      1.55937662	     -0.06149040	     -0.00053452	     -0.20290193	     -0.06267213	      0.88298371	     -0.00064679	     -0.21742384	      0.00191340	     -0.00054540	     45.44196740
      1.56085917	     -0.06148214	     -0.00053319	     -0.20289412	     -0.06266927	      0.88298292	     -0.00065105	     -0.21742713	      0.00195222	     -0.00052554	     44.98134812
      1.56234172	     -0.06147345	     -0.00053327	     -0.20288585	     -0.06266635	      0.88298215	     -0.00065530	     -0.21742942	      0.00199017	     -0.00050500	     44.78268479
      1.56382427	     -0.06145814	     -0.00053169	     -0.20287099	     -0.06266337	      0.88298142	     -0.00065954	     -0.21743073	      0.00202776	     -0.00048328	     44.52326020
      1.56530683	     -0.06143923	     -0.00053124	     -0.20285250	     -0.06266033	      0.88298072	     -0.00066376	     -0.21743102	      0.00206495	     -0.00046025	     44.17075124
      1.56678938	     -0.06141514	     -0.00052931	     -0.20282883	     -0.06265725	      0.88298006	     -0.00066797	     -0.21743028	      0.00210090	     -0.00043739	     44.22778467
      1.56827193	     -0.06138750	     -0.00052793	     -0.20280160	     -0.06265410	      0.88297943	     -0.00067216	     -0.21742852	      0.00213695	     -0.00041319	     43.78342683
      1.56975448	     -0.06135561	     -0.00052534	     -0.20277013	     -0.06265091	      0.88297883	     -0.00067633	     -0.21742574	      0.00217151	     -0.00038939	     43.81976554
      1.57123703	     -0.06131941	     -0.00052340	     -0.20273434	     -0.06264767	      0.88297827	     -0.00068048	     -0.21742196	      0.00220591	     -0.00036431	     43.44290791
      1.57271958	     -0.06127622	     -0.00052036	     -0.20269155	     -0.06264437	      0.88297775	     -0.00068461	     -0.21741717	      0.00223869	     -0.00034010	     43.63626227
      1.57420213	     -0.06123627	     -0.00051804	     -0.20265199	     -0.06264103	      0.88297726	     -0.00068873	     -0.21741130	      0.00227127	     -0.00031534	     43.34136050
      1.57568468	     -0.06118327	     -0.00051439	     -0.20259939	     -0.06263764	      0.88297682	     -0.00069282	     -0.21740450	      0.00230250	     -0.00029094	     43.44203555
      1.57716723	     -0.06113576	     -0.00051155	     -0.20255224	     -0.06263420	      0.88297640	     -0.00069689	     -0.21739661	      0.00233315	     -0.00026661	     43.25682649
      1.57864978	     -0.06107574	     -0.00050744	     -0.20249261	     -0.06263072	      0.88297603	     -0.00070093	     -0.21738782	      0.00236301	     -0.00024218	     43.12606350
      1.58013233	     -0.06101941	     -0.00050428	     -0.20243664	     -0.06262719	      0.88297568	     -0.00070495	     -0.21737798	      0.00239142	     -0.00021914	     43.28765862
      1.58161489	     -0.06095598	     -0.00049993	     -0.20237357	     -0.06262363	      0.88297538	     -0.00070895	     -0.21736725	      0.00241989	     -0.00019564	     42.91834549
      1.58309744	     -0.06089033	     -0.00049647	     -0.20230826	     -0.06262002	      0.88297510	     -0.00071292	     -0.21735554	      0.00244651	     -0.00017292	     43.07114864
      1.58457999	     -0.06082029	     -0.00049178	     -0.20223856	     -0.06261637	      0.88297486	     -0.00071686	     -0.21734288	      0.00247214	     -0.00015134	     43.30478208
      1.58606254	     -0.06075079	     -0.00048788	     -0.20216939	     -0.06261269	      0.88297465	     -0.00072078	     -0.21732929	      0.00249798	     -0.00012963	     42.86370924
      1.58754509	     -0.06067162	     -0.00048289	     -0.20209054	     -0.06260897	      0.88297448	     -0.00072466	     -0.21731480	      0.00252179	     -0.00010910	     43.17046566
      1.58902764	     -0.06059682	     -0.00047878	     -0.20201603	     -0.06260521	      0.88297433	     -0.00072852	     -0.21729933	      0.00254506	     -0.00008983	     43.26021443
      1.59051019	     -0.06051595	     -0.00047372	     -0.20193547	     -0.06260142	      0.88297421	     -0.00073236	     -0.21728307	      0.00256798	     -0.00007128	     43.13533112
      1.59199274	     -0.06043587	     -0.00046964	     -0.20185566	     -0.06259760	      0.88297412	     -0.00073616	     -0.21726597	      0.00258952	     -0.00005446	     43.36647188
      1.59347529	     -0.06035271	     -0.00046484	     -0.20177278	     -0.06259375	      0.88297405	     -0.00073993	     -0.21724810	      0.00261083	     -0.00003838	     43.32396096
      1.59495784	     -0.06027238	     -0.00046094	     -0.20169270	     -0.06258986	      0.88297400	     -0.00074368	     -0.21722954	      0.00263103	     -0.00002465	     43.55200145
      1.59644039	     -0.06019004	     -0.00045619	     -0.20161060	     -0.06258594	      0.88297398	     -0.00074739	     -0.21721037	      0.00265104	     -0.00001176	     43.50162797
      1.59792295	     -0.06010888	     -0.00045235	     -0.20152967	     -0.06258200	      0.88297397	     -0.00075108	     -0.21719066	      0.00267036	     -0.00000082	     43.50208908
      1.59940550	     -0.06002418	     -0.00044806	     -0.20144518	     -0.06257803	      0.88297397	     -0.00075473	     -0.21717046	      0.00268908	      0.00000873	     43.52444524
      1.60088805	     -0.05994329	     -0.00044460	     -0.20136449	     -0.06257403	      0.88297399	     -0.00075835	     -0.21714978	      0.00270688	      0.00001632	     43.71248315
      1.60237060	     -0.05985965	     -0.00044063	     -0.20128104	     -0.06257000	      0.88297402	     -0.00076194	     -0.21712874	      0.00272422	      0.00002207	     43.87968132
      1.60385315	     -0.05978081	     -0.00043703	     -0.20120237	     -0.06256595	      0.88297406	     -0.00076550	     -0.21710731	      0.00274118	      0.00002622	     43.82603324
      1.60533570	     -0.05969715	     -0.00043318	     -0.20111888	     -0.06256187	      0.88297410	     -0.00076902	     -0.21708562	      0.00275734	      0.00002887	     43.93514644
      1.60681825	     -0.05961666	     -0.00042975	     -0.20103854	     -0.06255777	      0.88297414	     -0.00077251	     -0.21706360	      0.00277268	      0.00002970	     44.08780790
      1.60830080	     -0.05953317	     -0.00042610	     -0.20095518	     -0.06255365	      0.88297419	     -0.00077597	     -0.21704133	      0.00278732	      0.00002874	     44.36131085
      1.60978335	     -0.05945513	     -0.00042265	     -0.20087726	     -0.06254951	      0.88297423	     -0.00077939	     -0.21701883	      0.00280149	      0.00002593	     44.43161854
      1.61126590	     -0.05937308	     -0.00041924	     -0.20079533	     -0.06254535	      0.88297426	     -0.00078278	     -0.21699619	      0.00281507	      0.00002191	     44.55151698
      1.61274845	     -0.05929566	     -0.00041560	     -0.20071801	     -0.06254116	      0.88297429	     -0.00078614	     -0.21697339	      0.00282793	      0.00001631	     44.60715972
      1.61398674	     -0.05922848	     -0.00041300	     -0.20065090	     -0.06253766	      0.88297431	     -0.00078891	     -0.21695427	      0.00283779	      0.00001009	     44.94552971
      1.61522503	     -0.05916326	     -0.00041000	     -0.20058576	     -0.06253414	      0.88297432	     -0.00079166	     -0.21693509	      0.00284774	      0.00000348	     44.90951254
      1.61646332	     -0.05909805	     -0.00040717	     -0.20052060	     -0.06253060	      0.88297431	     -0.00079438	     -0.21691585	      0.00285667	     -0.00000449	     45.19002791
      1.61809554	     -0.05901440	     -0.00040288	     -0.20043703	     -0.06252593	      0.88297430	     -0.00079793	     -0.21689045	      0.00286834	     -0.00001579	     45.09888600
      1.61972775	     -0.05892882	     -0.00039887	     -0.20035150	     -0.06252124	      0.88297426	     -0.00080144	     -0.21686502	      0.00287794	     -0.00002852	     45.65406820
      1.62117720	     -0.05885688	     -0.00039467	     -0.20027959	     -0.06251706	      0.88297421	     -0.00080452	     -0.21684243	      0.00288622	     -0.00004055	     45.66881404
      1.62262664	     -0.05878488	     -0.00039134	     -0.20020760	     -0.06251288	      0.88297414	     -0.00080756	     -0.21681987	      0.00289279	     -0.00005411	     46.25386899
      1.62407608	     -0.05871462	     -0.00038676	     -0.20013737	     -0.06250868	      0.88297406	     -0.00081056	     -0.21679739	      0.00289969	     -0.00006756	     46.05771019
      1.62552553	     -0.05864421	     -0.00038372	     -0.20006693	     -0.06250447	      0.88297395	     -0.00081353	     -0.21677497	      0.00290457	     -0.00008247	     46.72187163
      1.62697497	     -0.05857849	     -0.00037877	     -0.20000122	     -0.06250026	      0.88297382	     -0.00081647	     -0.21675268	      0.00290956	     -0.00009800	     46.76956048
      1.62842441	     -0.05851116	     -0.00037599	     -0.19993384	     -0.06249604	      0.88297366	     -0.00081937	     -0.21673052	      0.00291360	     -0.00011361	     47.15695249
      1.62972563	     -0.05845464	     -0.00037141	     -0.19987730	     -0.06249224	      0.88297351	     -0.00082194	     -0.21671073	      0.00291661	     -0.00012862	     47.45715941
      1.63102684	     -0.05839817	     -0.00036855	     -0.19982078	     -0.06248845	      0.88297333	     -0.00082448	     -0.21669109	      0.00291957	     -0.00014342	     47.63829264
      1.63232806	     -0.05834294	     -0.00036480	     -0.19976550	     -0.06248465	      0.88297313	     -0.00082700	     -0.21667157	      0.00292168	     -0.00015877	     48.02619344
      1.63409665	     -0.05827113	     -0.00036097	     -0.19969360	     -0.06247948	      0.88297283	     -0.00083037	     -0.21664530	      0.00292447	     -0.00017945	     48.22183170
      1.63554522	     -0.05821057	     -0.00035623	     -0.19963298	     -0.06247524	      0.88297256	     -0.00083310	     -0.21662398	      0.00292545	     -0.00019656	     48.77364779
      1.63699379	     -0.05815570	     -0.00035413	     -0.19957800	     -0.06247100	      0.88297226	     -0.00083579	     -0.21660280	      0.00292634	     -0.00021355	     49.14182126
      1.63828655	     -0.05810403	     -0.00034995	     -0.19952626	     -0.06246722	      0.88297198	     -0.00083817	     -0.21658409	      0.00292684	     -0.00022807	     49.33495491
      1.63957931	     -0.05805568	     -0.00034770	     -0.19947780	     -0.06246344	      0.88297167	     -0.00084052	     -0.21656552	      0.00292654	     -0.00024303	     49.87536051
      1.64087207	     -0.05800788	     -0.00034443	     -0.19942991	     -0.06245965	      0.88297135	     -0.00084284	     -0.21654711	      0.00292647	     -0.00025716	     50.01054538
      1.64216483	     -0.05796086	     -0.00034190	     -0.19938278	     -0.06245587	      0.88297101	     -0.00084513	     -0.21652885	      0.00292545	     -0.00027133	     50.53419020
      1.64386707	     -0.05790204	     -0.00033785	     -0.19932382	     -0.06245089	      0.88297053	     -0.00084812	     -0.21650506	      0.00292443	     -0.00028886	     50.59042186
      1.64533928	     -0.05784851	     -0.00033560	     -0.19927013	     -0.06244659	      0.88297010	     -0.00085067	     -0.21648472	      0.00292192	     -0.00030335	     51.41372070
      1.64681150	     -0.05779869	     -0.00033156	     -0.19922017	     -0.06244229	      0.88296964	     -0.00085318	     -0.21646454	      0.00291955	     -0.00031716	     51.71999283
      1.64828371	     -0.05775193	     -0.00033012	     -0.19917324	     -0.06243799	      0.88296916	     -0.00085566	     -0.21644457	      0.00291649	     -0.00033037	     52.33140732
      1.64950663	     -0.05771056	     -0.00032661	     -0.19913176	     -0.06243443	      0.88296875	     -0.00085770	     -0.21642818	      0.00291397	     -0.00034002	     52.48041535
      1.65072955	     -0.05767206	     -0.00032485	     -0.19909310	     -0.06243086	      0.88296833	     -0.00085972	     -0.21641191	      0.00291078	     -0.00034970	     53.00370701
      1.65223176	     -0.05762588	     -0.00032177	     -0.19904676	     -0.06242650	      0.88296780	     -0.00086217	     -0.21639216	      0.00290710	     -0.00036027	     53.21878887
      1.65373397	     -0.05758059	     -0.00031987	     -0.19900126	     -0.06242213	      0.88296725	     -0.00086459	     -0.21637261	      0.00290217	     -0.00037035	     54.07386196
      1.65523617	     -0.05753550	     -0.00031633	     -0.19895601	     -0.06241778	      0.88296669	     -0.00086698	     -0.21635329	      0.00289814	     -0.00037836	     53.96187715
      1.65654391	     -0.05749657	     -0.00031544	     -0.19891688	     -0.06241399	      0.88296619	     -0.00086903	     -0.21633663	      0.00289312	     -0.00038505	     54.80115526
      1.65785164	     -0.05745954	     -0.00031299	     -0.19887969	     -0.06241021	      0.88296568	     -0.00087107	     -0.21632015	      0.00288860	     -0.00039051	     54.96167744
      1.65915937	     -0.05742300	     -0.00031197	     -0.19884295	     -0.06240643	      0.88296516	     -0.00087308	     -0.21630383	      0.00288336	     -0.00039521	     55.47855879
      1.66083524	     -0.05737812	     -0.00030940	     -0.19879785	     -0.06240161	      0.88296450	     -0.00087562	     -0.21628320	      0.00287657	     -0.00039982	     55.74716588
      1.66213872	     -0.05734237	     -0.00030929	     -0.19876189	     -0.06239786	      0.88296398	     -0.00087758	     -0.21626732	      0.00287070	     -0.00040198	     56.24979282
      1.66344220	     -0.05730864	     -0.00030752	     -0.19872797	     -0.06239412	      0.88296345	     -0.00087951	     -0.21625160	      0.00286455	     -0.00040354	     56.59729134
      1.66474568	     -0.05727517	     -0.00030703	     -0.19869429	     -0.06239039	      0.88296292	     -0.00088143	     -0.21623606	      0.00285836	     -0.00040388	     56.88985796
      1.66631125	     -0.05723716	     -0.00030548	     -0.19865605	     -0.06238593	      0.88296229	     -0.00088370	     -0.21621759	      0.00284997	     -0.00040392	     57.52974435
      1.66787682	     -0.05719820	     -0.00030584	     -0.19861683	     -0.06238147	      0.88296166	     -0.00088594	     -0.21619938	      0.00284244	     -0.00040111	     57.45100066
      1.66910197	     -0.05716851	     -0.00030435	     -0.19858696	     -0.06237799	      0.88296117	     -0.00088767	     -0.21618529	      0.00283528	     -0.00039920	     57.97257538
      1.67032711	     -0.05714015	     -0.00030476	     -0.19855839	     -0.06237452	      0.88296068	     -0.00088939	     -0.21617137	      0.00282870	     -0.00039592	     58.09469239
      1.67155225	     -0.05711220	     -0.00030461	     -0.19853023	     -0.06237106	      0.88296020	     -0.00089108	     -0.21615759	      0.00282148	     -0.00039238	     58.43020235
      1.67332972	     -0.05707442	     -0.00030510	     -0.19849215	     -0.06236605	      0.88295951	     -0.00089351	     -0.21613788	      0.00281136	     -0.00038566	     58.33888407
      1.67510719	     -0.05703216	     -0.00030441	     -0.19844961	     -0.06236107	      0.88295883	     -0.00089590	     -0.21611848	      0.00279952	     -0.00037768	     59.00476148
      1.67634037	     -0.05700773	     -0.00030623	     -0.19842494	     -0.06235762	      0.88295837	     -0.00089753	     -0.21610511	      0.00279138	     -0.00037144	     59.15094904
      1.67757355	     -0.05698240	     -0.00030621	     -0.19839940	     -0.06235418	      0.88295791	     -0.00089915	     -0.21609190	      0.00278282	     -0.00036482	     59.28468006
      1.67917092	     -0.05695172	     -0.00030792	     -0.19836842	     -0.06234975	      0.88295734	     -0.00090121	     -0.21607502	      0.00277129	     -0.00035555	     59.39784698
      1.68060436	     -0.05692284	     -0.00030805	     -0.19833929	     -0.06234578	      0.88295684	     -0.00090304	     -0.21606008	      0.00276034	     -0.00034649	     59.43292777
      1.68203779	     -0.05689722	     -0.00031058	     -0.19831337	     -0.06234184	      0.88295635	     -0.00090484	     -0.21604530	      0.00274845	     -0.00033717	     59.78619213
      1.68347123	     -0.05687068	     -0.00031061	     -0.19828658	     -0.06233790	      0.88295587	     -0.00090662	     -0.21603076	      0.00273637	     -0.00032731	     59.62032995
      1.68490466	     -0.05684612	     -0.00031394	     -0.19826170	     -0.06233399	      0.88295541	     -0.00090837	     -0.21601639	      0.00272334	     -0.00031689	     59.79382363
      1.68615378	     -0.05682379	     -0.00031402	     -0.19823914	     -0.06233060	      0.88295502	     -0.00090987	     -0.21600402	      0.00271136	     -0.00030752	     59.75710823
      1.68740291	     -0.05680322	     -0.00031626	     -0.19821830	     -0.06232722	      0.88295464	     -0.00091136	     -0.21599180	      0.00269868	     -0.00029802	     59.88384803
      1.68865203	     -0.05678304	     -0.00031747	     -0.19819786	     -0.06232385	      0.88295427	     -0.00091283	     -0.21597972	      0.00268560	     -0.00028801	     59.76891737
      1.69026047	     -0.05675650	     -0.00032017	     -0.19817097	     -0.06231955	      0.88295382	     -0.00091469	     -0.21596439	      0.00266734	     -0.00027509	     59.95034646
      1.69169856	     -0.05673580	     -0.00032176	     -0.19814994	     -0.06231573	      0.88295343	     -0.00091633	     -0.21595089	      0.00265047	     -0.00026254	     59.63907753
      1.69313666	     -0.05671237	     -0.00032479	     -0.19812618	     -0.06231193	      0.88295307	     -0.00091795	     -0.21593766	      0.00263223	     -0.00024976	     59.73174174
      1.69457476	     -0.05669329	     -0.00032589	     -0.19810676	     -0.06230815	      0.88295272	     -0.00091954	     -0.21592464	      0.00261336	     -0.00023647	     59.38833106
      1.69586577	     -0.05667394	     -0.00032903	     -0.19808708	     -0.06230479	      0.88295242	     -0.00092095	     -0.21591319	      0.00259531	     -0.00022433	     59.46446421
      1.69715678	     -0.05665726	     -0.00033054	     -0.19807009	     -0.06230145	      0.88295214	     -0.00092233	     -0.21590189	      0.00257671	     -0.00021193	     59.19994373
      1.69844779	     -0.05663985	     -0.00033324	     -0.19805235	     -0.06229814	      0.88295187	     -0.00092370	     -0.21589080	      0.00255713	     -0.00019926	     59.15536232
      1.70004128	     -0.05662120	     -0.00033548	     -0.19803329	     -0.06229409	      0.88295157	     -0.00092537	     -0.21587733	      0.00253182	     -0.00018348	     58.95439390
      1.70139592	     -0.05660222	     -0.00033864	     -0.19801394	     -0.06229067	      0.88295133	     -0.00092676	     -0.21586612	      0.00250932	     -0.00016942	     58.85204873
      1.70275056	     -0.05658749	     -0.00034044	     -0.19799885	     -0.06228729	      0.88295111	     -0.00092814	     -0.21585506	      0.00248605	     -0.00015527	     58.50846442
      1.70410520	     -0.05657123	     -0.00034355	     -0.19798221	     -0.06228394	      0.88295091	     -0.00092949	     -0.21584422	      0.00246176	     -0.00014079	     58.37400318
      1.70545984	     -0.05655581	     -0.00034551	     -0.19796640	     -0.06228062	      0.88295073	     -0.00093083	     -0.21583356	      0.00243646	     -0.00012630	     58.17076842
      1.70716060	     -0.05653874	     -0.00034990	     -0.19794882	     -0.06227650	      0.88295053	     -0.00093247	     -0.21582045	      0.00240337	     -0.00010795	     58.09470986
      1.70837337	     -0.05652598	     -0.00035093	     -0.19793572	     -0.06227360	      0.88295041	     -0.00093363	     -0.21581131	      0.00237913	     -0.00009464	     57.63577171
      1.70958613	     -0.05651467	     -0.00035392	     -0.19792404	     -0.06227073	      0.88295030	     -0.00093478	     -0.21580231	      0.00235399	     -0.00008125	     57.49839405
      1.71121510	     -0.05649929	     -0.00035664	     -0.19790816	     -0.06226693	      0.88295018	     -0.00093629	     -0.21579052	      0.00231911	     -0.00006346	     57.13878616
      1.71260717	     -0.05648658	     -0.00036076	     -0.19789499	     -0.06226372	      0.88295010	     -0.00093757	     -0.21578067	      0.00228831	     -0.00004761	     56.94655642
      1.71399924	     -0.05647554	     -0.00036264	     -0.19788352	     -0.06226055	      0.88295005	     -0.00093882	     -0.21577105	      0.00225631	     -0.00003263	     56.72468870
      1.71539131	     -0.05646579	     -0.00036706	     -0.19787330	     -0.06225744	      0.88295001	     -0.00094006	     -0.21576170	      0.00222401	     -0.00001693	     56.29057103
      1.71678338	     -0.05645399	     -0.00036883	     -0.19786105	     -0.06225436	      0.88295000	     -0.00094128	     -0.21575257	      0.00219018	     -0.00000176	     56.08513290
      1.71817545	     -0.05644609	     -0.00037362	     -0.19785264	     -0.06225134	      0.88295001	     -0.00094249	     -0.21574365	      0.00215566	      0.00001332	     55.92771755
      1.71956752	     -0.05643668	     -0.00037528	     -0.19784278	     -0.06224836	      0.88295004	     -0.00094368	     -0.21573501	      0.00212046	      0.00002840	     55.39641653
      1.72095959	     -0.05642863	     -0.00038041	     -0.19783421	     -0.06224544	      0.88295009	     -0.00094486	     -0.21572657	      0.00208416	      0.00004340	     55.29056608
      1.72219407	     -0.05642214	     -0.00038204	     -0.19782730	     -0.06224288	      0.88295015	     -0.00094589	     -0.21571929	      0.00205127	      0.00005636	     54.96480985
      1.72342856	     -0.05641615	     -0.00038575	     -0.19782086	     -0.06224037	      0.88295023	     -0.00094691	     -0.21571220	      0.00201785	      0.00006921	     54.75218130
      1.72466305	     -0.05641132	     -0.00038847	     -0.19781557	     -0.06223790	      0.88295032	     -0.00094792	     -0.21570529	      0.00198382	      0.00008173	     54.47791254
      1.72633581	     -0.05640641	     -0.00039306	     -0.19781004	     -0.06223462	      0.88295047	     -0.00094927	     -0.21569626	      0.00193688	      0.00009808	     54.08709481
      1.72774577	     -0.05640046	     -0.00039580	     -0.19780357	     -0.06223192	      0.88295062	     -0.00095040	     -0.21568889	      0.00189665	      0.00011220	     53.62188196
      1.72915573	     -0.05639617	     -0.00040020	     -0.19779873	     -0.06222928	      0.88295079	     -0.00095152	     -0.21568175	      0.00185511	      0.00012495	     53.70136174
      1.73056569	     -0.05639481	     -0.00040281	     -0.19779684	     -0.06222669	      0.88295097	     -0.00095262	     -0.21567485	      0.00181383	      0.00013779	     53.06398282
      1.73197565	     -0.05639284	     -0.00040760	     -0.19779431	     -0.06222416	      0.88295117	     -0.00095371	     -0.21566823	      0.00177136	      0.00014971	     52.99487762
      1.73338560	     -0.05639239	     -0.00040978	     -0.19779334	     -0.06222169	      0.88295139	     -0.00095480	     -0.21566187	      0.00172882	      0.00016148	     52.35036210
      1.73479556	     -0.05639365	     -0.00041525	     -0.19779401	     -0.06221929	      0.88295163	     -0.00095587	     -0.21565578	      0.00168497	      0.00017233	     52.47366156
      1.73605490	     -0.05639647	     -0.00041722	     -0.19779636	     -0.06221719	      0.88295185	     -0.00095682	     -0.21565063	      0.00164591	      0.00018158	     51.88768597
      1.73731423	     -0.05640293	     -0.00042161	     -0.19780229	     -0.06221514	      0.88295209	     -0.00095777	     -0.21564578	      0.00160616	      0.00019022	     51.70078545
      1.73857357	     -0.05641237	     -0.00042489	     -0.19781123	     -0.06221314	      0.88295233	     -0.00095871	     -0.21564132	      0.00156608	      0.00019807	     51.33825141
      1.74024312	     -0.05643442	     -0.00043090	     -0.19783258	     -0.06221057	      0.88295267	     -0.00095995	     -0.21563610	      0.00151212	      0.00020650	     51.17512975
      1.74155332	     -0.05645104	     -0.00043402	     -0.19784868	     -0.06220862	      0.88295294	     -0.00096092	     -0.21563270	      0.00146982	      0.00021251	     50.57168730
      1.74286353	     -0.05647429	     -0.00043918	     -0.19787137	     -0.06220672	      0.88295323	     -0.00096188	     -0.21562988	      0.00142701	      0.00021656	     50.38919921
      1.74417373	     -0.05650209	     -0.00044312	     -0.19789862	     -0.06220488	      0.88295351	     -0.00096284	     -0.21562774	      0.00138388	      0.00021858	     50.12842353
      1.74575815	     -0.05654196	     -0.00044966	     -0.19793781	     -0.06220273	      0.88295386	     -0.00096399	     -0.21562613	      0.00133213	      0.00021896	     49.63157698
      1.74705120	     -0.05657644	     -0.00045351	     -0.19797175	     -0.06220104	      0.88295414	     -0.00096493	     -0.21562562	      0.00128905	      0.00021703	     49.51548429
      1.74834424	     -0.05661453	     -0.00045897	     -0.19800928	     -0.06219940	      0.88295442	     -0.00096586	     -0.21562586	      0.00124606	      0.00021315	     49.38752589
      1.74963729	     -0.05665548	     -0.00046335	     -0.19804969	     -0.06219781	      0.88295469	     -0.00096679	     -0.21562683	      0.00120281	      0.00020717	     49.17411484
      1.75126546	     -0.05671050	     -0.00046994	     -0.19810401	     -0.06219590	      0.88295502	     -0.00096796	     -0.21562912	      0.00114767	      0.00019627	     49.13025160
      1.75272010	     -0.05676100	     -0.00047404	     -0.19815391	     -0.06219427	      0.88295530	     -0.00096901	     -0.21563211	      0.00109827	      0.00018464	     48.68538815
      1.75417474	     -0.05681767	     -0.00048063	     -0.19820993	     -0.06219271	      0.88295555	     -0.00097005	     -0.21563598	      0.00104769	      0.00016933	     49.01118724
      1.75544365	     -0.05686651	     -0.00048361	     -0.19825825	     -0.06219140	      0.88295576	     -0.00097096	     -0.21564015	      0.00100391	      0.00015432	     48.57970325
      1.75671256	     -0.05692101	     -0.00048889	     -0.19831219	     -0.06219016	      0.88295594	     -0.00097187	     -0.21564502	      0.00095958	      0.00013684	     48.70619947
      1.75798147	     -0.05697737	     -0.00049299	     -0.19836801	     -0.06218897	      0.88295611	     -0.00097278	     -0.21565065	      0.00091547	      0.00011751	     48.54442935
      1.75969083	     -0.05706125	     -0.00050012	     -0.19845114	     -0.06218745	      0.88295628	     -0.00097401	     -0.21565941	      0.00085618	      0.00008833	     48.58479787
      1.76091957	     -0.05711841	     -0.00050383	     -0.19850780	     -0.06218643	      0.88295638	     -0.00097489	     -0.21566660	      0.00081400	      0.00006652	     48.38427965
      1.76214830	     -0.05717972	     -0.00050878	     -0.19856859	     -0.06218545	      0.88295645	     -0.00097578	     -0.21567441	      0.00077213	      0.00004280	     48.48702499
      1.76372640	     -0.05726381	     -0.00051409	     -0.19865205	     -0.06218428	      0.88295649	     -0.00097692	     -0.21568539	      0.00071946	      0.00001060	     48.41826286
      1.76530450	     -0.05734740	     -0.00052051	     -0.19873499	     -0.06218318	      0.88295648	     -0.00097806	     -0.21569747	      0.00066819	     -0.00002260	     48.46337020
      1.76663132	     -0.05742120	     -0.00052388	     -0.19880830	     -0.06218232	      0.88295643	     -0.00097902	     -0.21570839	      0.00062652	     -0.00005103	     48.21525024
      1.76795815	     -0.05749640	     -0.00052879	     -0.19888300	     -0.06218152	      0.88295634	     -0.00097999	     -0.21572003	      0.00058606	     -0.00008021	     48.26969338
      1.76928497	     -0.05757394	     -0.00053231	     -0.19896009	     -0.06218077	      0.88295622	     -0.00098096	     -0.21573236	      0.00054739	     -0.00010936	     48.04932235
      1.77061180	     -0.05765196	     -0.00053666	     -0.19903766	     -0.06218007	      0.88295605	     -0.00098194	     -0.21574535	      0.00051012	     -0.00013860	     48.08422120
      1.77238767	     -0.05776044	     -0.00054100	     -0.19914558	     -0.06217920	      0.88295577	     -0.00098325	     -0.21576365	      0.00046291	     -0.00017775	     48.00450781
      1.77366367	     -0.05783341	     -0.00054553	     -0.19921816	     -0.06217863	      0.88295553	     -0.00098420	     -0.21577746	      0.00043130	     -0.00020435	     47.86680762
      1.77493967	     -0.05790856	     -0.00054846	     -0.19929296	     -0.06217810	      0.88295525	     -0.00098516	     -0.21579163	      0.00040121	     -0.00023064	     47.65458699
      1.77621567	     -0.05798437	     -0.00055228	     -0.19936841	     -0.06217761	      0.88295494	     -0.00098612	     -0.21580619	      0.00037247	     -0.00025646	     47.69107087
      1.77785753	     -0.05808312	     -0.00055629	     -0.19946676	     -0.06217702	      0.88295449	     -0.00098736	     -0.21582552	      0.00033857	     -0.00028778	     47.20566957
      1.77949938	     -0.05818221	     -0.00056180	     -0.19956543	     -0.06217650	      0.88295400	     -0.00098862	     -0.21584539	      0.00030600	     -0.00031790	     47.66292210
      1.78069467	     -0.05825184	     -0.00056373	     -0.19963483	     -0.06217614	      0.88295360	     -0.00098954	     -0.21586024	      0.00028501	     -0.00033740	     47.04797786
      1.78188997	     -0.05832233	     -0.00056724	     -0.19970505	     -0.06217581	      0.88295319	     -0.00099046	     -0.21587529	      0.00026477	     -0.00035646	     47.02142900
      1.78344615	     -0.05841828	     -0.00057118	     -0.19980070	     -0.06217542	      0.88295262	     -0.00099168	     -0.21589530	      0.00024063	     -0.00037976	     46.78859397
      1.78500234	     -0.05851241	     -0.00057567	     -0.19989455	     -0.06217506	      0.88295201	     -0.00099291	     -0.21591582	      0.00021888	     -0.00040084	     46.56214664
      1.78637728	     -0.05859357	     -0.00057847	     -0.19997550	     -0.06217478	      0.88295145	     -0.00099400	     -0.21593424	      0.00020159	     -0.00041740	     46.24851126
      1.78775221	     -0.05867389	     -0.00058212	     -0.20005561	     -0.06217451	      0.88295086	     -0.00099511	     -0.21595286	      0.00018562	     -0.00043255	     46.28534719
      1.78951973	     -0.05877820	     -0.00058495	     -0.20015971	     -0.06217420	      0.88295008	     -0.00099654	     -0.21597709	      0.00016820	     -0.00044950	     45.72967475
      1.79071794	     -0.05884406	     -0.00058821	     -0.20022542	     -0.06217400	      0.88294954	     -0.00099752	     -0.21599362	      0.00015755	     -0.00045842	     45.72743781
      1.79191615	     -0.05891203	     -0.00058982	     -0.20029327	     -0.06217382	      0.88294898	     -0.00099851	     -0.21601020	      0.00014820	     -0.00046635	     45.51729836
      1.79349158	     -0.05899955	     -0.00059241	     -0.20038065	     -0.06217359	      0.88294824	     -0.00099982	     -0.21603210	      0.00013759	     -0.00047473	     45.31371865
      1.79506701	     -0.05908660	     -0.00059416	     -0.20046760	     -0.06217338	      0.88294749	     -0.00100115	     -0.21605404	      0.00012920	     -0.00048007	     44.84082720
      1.79664244	     -0.05917027	     -0.00059694	     -0.20055118	     -0.06217319	      0.88294673	     -0.00100249	     -0.21607604	      0.00012231	     -0.00048307	     44.71304888
      1.79797466	     -0.05923797	     -0.00059749	     -0.20061883	     -0.06217303	      0.88294609	     -0.00100363	     -0.21609457	      0.00011806	     -0.00048345	     44.33635471
      1.79930689	     -0.05930417	     -0.00059934	     -0.20068498	     -0.06217287	      0.88294544	     -0.00100479	     -0.21611301	      0.00011468	     -0.00048249	     44.29929699
      1.80063911	     -0.05936907	     -0.00060053	     -0.20074986	     -0.06217272	      0.88294480	     -0.00100595	     -0.21613137	      0.00011305	     -0.00047939	     43.85167749
      1.80197133	     -0.05943285	     -0.00060240	     -0.20081361	     -0.06217257	      0.88294417	     -0.00100713	     -0.21614967	      0.00011203	     -0.00047501	     43.75718469
      1.80364960	     -0.05951360	     -0.00060388	     -0.20089435	     -0.06217238	      0.88294337	     -0.00100863	     -0.21617268	      0.00011330	     -0.00046690	     43.03098223
      1.80500264	     -0.05957117	     -0.00060561	     -0.20095192	     -0.06217223	      0.88294275	     -0.00100985	     -0.21619110	      0.00011451	     -0.00045907	     43.19295997
      1.80635568	     -0.05963111	     -0.00060653	     -0.20101188	     -0.06217207	      0.88294213	     -0.00101108	     -0.21620933	      0.00011777	     -0.00044951	     42.78218514
      1.80770873	     -0.05968850	     -0.00060796	     -0.20106930	     -0.06217191	      0.88294153	     -0.00101233	     -0.21622739	      0.00012172	     -0.00043941	     42.70029403
      1.80934445	     -0.05975730	     -0.00060890	     -0.20113816	     -0.06217171	      0.88294082	     -0.00101385	     -0.21624896	      0.00012884	     -0.00042544	     42.02225559
      1.81098017	     -0.05982347	     -0.00061113	     -0.20120437	     -0.06217149	      0.88294014	     -0.00101538	     -0.21627020	      0.00013603	     -0.00041101	     42.35345744
      1.81220790	     -0.05986937	     -0.00061138	     -0.20125035	     -0.06217132	      0.88293964	     -0.00101655	     -0.21628597	      0.00014359	     -0.00039813	     41.70186096
      1.81343563	     -0.05991410	     -0.00061264	     -0.20129514	     -0.06217114	      0.88293916	     -0.00101773	     -0.21630147	      0.00015127	     -0.00038563	     41.64901161
      1.81508845	     -0.05997919	     -0.00061381	     -0.20136033	     -0.06217088	      0.88293854	     -0.00101933	     -0.21632201	      0.00016316	     -0.00036898	     41.39660999
      1.81674128	     -0.06003631	     -0.00061547	     -0.20141755	     -0.06217060	      0.88293794	     -0.00102095	     -0.21634226	      0.00017668	     -0.00035160	     41.16841449
      1.81811129	     -0.06008501	     -0.00061572	     -0.20146637	     -0.06217035	      0.88293747	     -0.00102231	     -0.21635870	      0.00018897	     -0.00033746	     40.89457757
      1.81948130	     -0.06012774	     -0.00061688	     -0.20150921	     -0.06217008	      0.88293702	     -0.00102368	     -0.21637484	      0.00020222	     -0.00032306	     40.74139730
      1.82085130	     -0.06017133	     -0.00061736	     -0.20155292	     -0.06216979	      0.88293659	     -0.00102506	     -0.21639062	      0.00021621	     -0.00030927	     40.59256027
      1.82255607	     -0.06022386	     -0.00061870	     -0.20160563	     -0.06216941	      0.88293607	     -0.00102680	     -0.21640982	      0.00023554	     -0.00029198	     40.06441155
      1.82401505	     -0.06026036	     -0.00061871	     -0.20164229	     -0.06216905	      0.88293566	     -0.00102831	     -0.21642575	      0.00025207	     -0.00027740	     40.09068619
      1.82547402	     -0.06029605	     -0.00062001	     -0.20167813	     -0.06216867	      0.88293526	     -0.00102983	     -0.21644114	      0.00026971	     -0.00026345	     40.06554333
      1.82693299	     -0.06033145	     -0.00061998	     -0.20171371	     -0.06216826	      0.88293489	     -0.00103136	     -0.21645599	      0.00028843	     -0.00024993	     39.78466859
      1.82839197	     -0.06035945	     -0.00062142	     -0.20174188	     -0.06216783	      0.88293453	     -0.00103291	     -0.21647032	      0.00030776	     -0.00023627	     39.68588838
      1.82985094	     -0.06038667	     -0.00062134	     -0.20176929	     -0.06216737	      0.88293420	     -0.00103447	     -0.21648401	      0.00032735	     -0.00022374	     39.66795525
      1.83130992	     -0.06041152	     -0.00062284	     -0.20179433	     -0.06216687	      0.88293388	     -0.00103605	     -0.21649713	      0.00034826	     -0.00021071	     39.32587250
      1.83276889	     -0.06043113	     -0.00062268	     -0.20181415	     -0.06216635	      0.88293358	     -0.00103765	     -0.21650962	      0.00036891	     -0.00019843	     39.32633198
      1.83422786	     -0.06045089	     -0.00062419	     -0.20183410	     -0.06216580	      0.88293330	     -0.00103926	     -0.21652145	      0.00039016	     -0.00018659	     39.32068177
      1.83568684	     -0.06046635	     -0.00062388	     -0.20184979	     -0.06216521	      0.88293304	     -0.00104088	     -0.21653269	      0.00041203	     -0.00017495	     39.09897145
      1.83714581	     -0.06047899	     -0.00062540	     -0.20186264	     -0.06216459	      0.88293279	     -0.00104252	     -0.21654326	      0.00043414	     -0.00016313	     39.03141835
      1.83860479	     -0.06049020	     -0.00062478	     -0.20187408	     -0.06216394	      0.88293256	     -0.00104417	     -0.21655316	      0.00045620	     -0.00015230	     39.09268939
      1.84006376	     -0.06049870	     -0.00062609	     -0.20188281	     -0.06216326	      0.88293235	     -0.00104584	     -0.21656242	      0.00047931	     -0.00014090	     38.80412843
      1.84152274	     -0.06050281	     -0.00062535	     -0.20188717	     -0.06216255	      0.88293215	     -0.00104753	     -0.21657101	      0.00050199	     -0.00013005	     38.87139191
      1.84298171	     -0.06050594	     -0.00062675	     -0.20189053	     -0.06216180	      0.88293197	     -0.00104923	     -0.21657892	      0.00052500	     -0.00011959	     38.94227697
      1.84444068	     -0.06050707	     -0.00062627	     -0.20189192	     -0.06216101	      0.88293180	     -0.00105094	     -0.21658612	      0.00054855	     -0.00010891	     38.78416719
      1.84589966	     -0.06050214	     -0.00062789	     -0.20188722	     -0.06216020	      0.88293165	     -0.00105267	     -0.21659263	      0.00057204	     -0.00009813	     38.81117752
      1.84735863	     -0.06049694	     -0.00062742	     -0.20188229	     -0.06215935	      0.88293152	     -0.00105441	     -0.21659838	      0.00059583	     -0.00008760	     38.70050766
      1.84881761	     -0.06048710	     -0.00062897	     -0.20187270	     -0.06215846	      0.88293140	     -0.00105617	     -0.21660342	      0.00061968	     -0.00007663	     38.67280309
      1.85027658	     -0.06047318	     -0.00062845	     -0.20185905	     -0.06215754	      0.88293129	     -0.00105795	     -0.21660769	      0.00064330	     -0.00006600	     38.76868988
      1.85173556	     -0.06045989	     -0.00063013	     -0.20184600	     -0.06215658	      0.88293120	     -0.00105974	     -0.21661118	      0.00066721	     -0.00005523	     38.74825347
      1.85319453	     -0.06043951	     -0.00062986	     -0.20182591	     -0.06215559	      0.88293113	     -0.00106154	     -0.21661393	      0.00069126	     -0.00004379	     38.59637438
      1.85465350	     -0.06041704	     -0.00063173	     -0.20180367	     -0.06215457	      0.88293108	     -0.00106336	     -0.21661587	      0.00071453	     -0.00003279	     38.87808662
      1.85611248	     -0.06039301	     -0.00063143	     -0.20177992	     -0.06215351	      0.88293104	     -0.00106519	     -0.21661702	      0.00073854	     -0.00002123	     38.62829416
      1.85757145	     -0.06036511	     -0.00063352	     -0.20175226	     -0.06215241	      0.88293101	     -0.00106704	     -0.21661741	      0.00076166	     -0.00000965	     38.84215402
      1.85903043	     -0.06033401	     -0.00063320	     -0.20172144	     -0.06215128	      0.88293101	     -0.00106891	     -0.21661701	      0.00078484	      0.00000203	     38.82604281
      1.86048940	     -0.06030177	     -0.00063534	     -0.20168944	     -0.06215012	      0.88293102	     -0.00107079	     -0.21661582	      0.00080773	      0.00001393	     38.86484760
      1.86194838	     -0.06026412	     -0.00063494	     -0.20165208	     -0.06214893	      0.88293105	     -0.00107268	     -0.21661387	      0.00083052	      0.00002645	     38.71718980
      1.86340735	     -0.06022268	     -0.00063715	     -0.20161087	     -0.06214770	      0.88293110	     -0.00107459	     -0.21661110	      0.00085220	      0.00003880	     39.02633593
      1.86486632	     -0.06018074	     -0.00063654	     -0.20156921	     -0.06214644	      0.88293116	     -0.00107651	     -0.21660750	      0.00087409	      0.00005155	     38.88696697
      1.86632530	     -0.06013459	     -0.00063882	     -0.20152329	     -0.06214515	      0.88293125	     -0.00107844	     -0.21660315	      0.00089518	      0.00006481	     38.97195070
      1.86778427	     -0.06008396	     -0.00063790	     -0.20147293	     -0.06214383	      0.88293135	     -0.00108038	     -0.21659799	      0.00091552	      0.00007806	     39.07371189
      1.86924325	     -0.06003350	     -0.00064005	     -0.20142270	     -0.06214248	      0.88293148	     -0.00108234	     -0.21659200	      0.00093531	      0.00009160	     39.15203194
      1.87051583	     -0.05998542	     -0.00063926	     -0.20137484	     -0.06214128	      0.88293160	     -0.00108406	     -0.21658617	      0.00095212	      0.00010384	     39.11092207
      1.87178841	     -0.05993680	     -0.00064005	     -0.20132642	     -0.06214006	      0.88293174	     -0.00108579	     -0.21657975	      0.00096794	      0.00011568	     39.31333770
      1.87306099	     -0.05988709	     -0.00064002	     -0.20127693	     -0.06213881	      0.88293189	     -0.00108752	     -0.21657279	      0.00098362	      0.00012790	     39.25673765
      1.87433357	     -0.05983643	     -0.00064022	     -0.20122647	     -0.06213755	      0.88293207	     -0.00108926	     -0.21656530	      0.00099827	      0.00013964	     39.42379288
      1.87600002	     -0.05977042	     -0.00064008	     -0.20116071	     -0.06213587	      0.88293231	     -0.00109155	     -0.21655478	      0.00101731	      0.00015514	     39.17531699
      1.87766646	     -0.05969929	     -0.00064021	     -0.20108982	     -0.06213416	      0.88293258	     -0.00109386	     -0.21654349	      0.00103423	      0.00017001	     39.52036401
      1.87933290	     -0.05963121	     -0.00063914	     -0.20102199	     -0.06213243	      0.88293288	     -0.00109618	     -0.21653142	      0.00105062	      0.00018387	     39.51127016
      1.88060266	     -0.05957392	     -0.00063952	     -0.20096486	     -0.06213109	      0.88293312	     -0.00109795	     -0.21652175	      0.00106210	      0.00019426	     39.72683820
      1.88187242	     -0.05952082	     -0.00063879	     -0.20091193	     -0.06212973	      0.88293337	     -0.00109973	     -0.21651169	      0.00107300	      0.00020318	     39.90795974
      1.88350008	     -0.05945260	     -0.00063854	     -0.20084392	     -0.06212797	      0.88293371	     -0.00110201	     -0.21649834	      0.00108678	      0.00021372	     39.82678974
      1.88512773	     -0.05938316	     -0.00063714	     -0.20077469	     -0.06212619	      0.88293406	     -0.00110431	     -0.21648449	      0.00109876	      0.00022245	     40.17575532
      1.88646599	     -0.05932430	     -0.00063741	     -0.20071597	     -0.06212472	      0.88293437	     -0.00110620	     -0.21647276	      0.00110826	      0.00022892	     40.27380648
      1.88780425	     -0.05926625	     -0.00063611	     -0.20065808	     -0.06212323	      0.88293468	     -0.00110810	     -0.21646070	      0.00111664	      0.00023372	     40.52912257
      1.88944665	     -0.05919560	     -0.00063583	     -0.20058758	     -0.06212139	      0.88293506	     -0.00111044	     -0.21644554	      0.00112619	      0.00023807	     40.69419183
      1.89091180	     -0.05913124	     -0.00063365	     -0.20052338	     -0.06211973	      0.88293541	     -0.00111253	     -0.21643168	      0.00113334	      0.00024017	     40.96184351
      1.89237694	     -0.05906861	     -0.00063386	     -0.20046086	     -0.06211807	      0.88293577	     -0.00111462	     -0.21641754	      0.00113972	      0.00024083	     41.17159250
      1.89384209	     -0.05900521	     -0.00063111	     -0.20039760	     -0.06211639	      0.88293612	     -0.00111672	     -0.21640318	      0.00114507	      0.00023994	     41.34693916
      1.89507177	     -0.05895335	     -0.00063118	     -0.20034581	     -0.06211498	      0.88293641	     -0.00111848	     -0.21639096	      0.00114860	      0.00023758	     41.71578095
      1.89630145	     -0.05890154	     -0.00062959	     -0.20029410	     -0.06211357	      0.88293670	     -0.00112024	     -0.21637863	      0.00115202	      0.00023452	     41.79261718
      1.89753112	     -0.05885076	     -0.00062852	     -0.20024340	     -0.06211215	      0.88293699	     -0.00112201	     -0.21636619	      0.00115451	      0.00022986	     42.12954395
      1.89909839	     -0.05878819	     -0.00062666	     -0.20018093	     -0.06211034	      0.88293734	     -0.00112426	     -0.21635026	      0.00115782	      0.00022275	     42.14555939
      1.90066566	     -0.05872361	     -0.00062508	     -0.20011643	     -0.06210852	      0.88293768	     -0.00112651	     -0.21633424	      0.00115985	      0.00021379	     42.68441001
      1.90223293	     -0.05866359	     -0.00062258	     -0.20005651	     -0.06210670	      0.88293801	     -0.00112877	     -0.21631812	      0.00116174	      0.00020243	     43.12789765
      1.90380020	     -0.05860449	     -0.00062145	     -0.19999749	     -0.06210488	      0.88293832	     -0.00113102	     -0.21630201	      0.00116459	      0.00019085	     43.03721526
      1.90503270	     -0.05855575	     -0.00061887	     -0.19994883	     -0.06210344	      0.88293855	     -0.00113279	     -0.21628932	      0.00116613	      0.00018037	     43.38808535
      1.90626519	     -0.05850963	     -0.00061737	     -0.19990277	     -0.06210200	      0.88293876	     -0.00113456	     -0.21627658	      0.00116781	      0.00016863	     43.76659047
      1.90783815	     -0.05845268	     -0.00061472	     -0.19984592	     -0.06210017	      0.88293902	     -0.00113681	     -0.21626035	      0.00117084	      0.00015302	     43.80896057
      1.90941111	     -0.05839309	     -0.00061269	     -0.19978641	     -0.06209832	      0.88293924	     -0.00113907	     -0.21624409	      0.00117316	      0.00013602	     44.47213543
      1.91079862	     -0.05834279	     -0.00060962	     -0.19973621	     -0.06209669	      0.88293942	     -0.00114105	     -0.21622969	      0.00117642	      0.00012084	     44.36756769
      1.91218613	     -0.05829096	     -0.00060794	     -0.19968445	     -0.06209506	      0.88293958	     -0.00114303	     -0.21621525	      0.00117913	      0.00010498	     44.79641827
      1.91357364	     -0.05824365	     -0.00060512	     -0.19963722	     -0.06209342	      0.88293971	     -0.00114501	     -0.21620079	      0.00118228	      0.00008859	     44.96368345
      1.91496115	     -0.05819517	     -0.00060337	     -0.19958881	     -0.06209178	      0.88293983	     -0.00114698	     -0.21618638	      0.00118580	      0.00007227	     45.10640659
      1.91634866	     -0.05814810	     -0.00060068	     -0.19954183	     -0.06209013	      0.88293991	     -0.00114894	     -0.21617199	      0.00118933	      0.00005566	     45.31689262
      1.91773617	     -0.05810333	     -0.00059890	     -0.19949711	     -0.06208848	      0.88293998	     -0.00115090	     -0.21615764	      0.00119284	      0.00003852	     45.64378006
      1.91912367	     -0.05805946	     -0.00059630	     -0.19945332	     -0.06208682	      0.88294002	     -0.00115286	     -0.21614337	      0.00119720	      0.00002194	     45.51342948
      1.92051118	     -0.05801395	     -0.00059443	     -0.19940787	     -0.06208516	      0.88294004	     -0.00115480	     -0.21612914	      0.00120085	      0.00000510	     45.92997612
      1.92194076	     -0.05797115	     -0.00059174	     -0.19936516	     -0.06208344	      0.88294004	     -0.00115680	     -0.21611451	      0.00120480	     -0.00001259	     46.14289954
      1.92337034	     -0.05792712	     -0.00058976	     -0.19932118	     -0.06208171	      0.88294001	     -0.00115879	     -0.21609997	      0.00120939	     -0.00002934	     46.03569786
      1.92479992	     -0.05788290	     -0.00058698	     -0.19927703	     -0.06207998	      0.88293995	     -0.00116077	     -0.21608545	      0.00121318	     -0.00004620	     46.36318853
      1.92622950	     -0.05784112	     -0.00058508	     -0.19923530	     -0.06207824	      0.88293987	     -0.00116274	     -0.21607096	      0.00121691	     -0.00006322	     46.66489150
      1.92765908	     -0.05780042	     -0.00058213	     -0.19919467	     -0.06207650	      0.88293977	     -0.00116471	     -0.21605655	      0.00122130	     -0.00007909	     46.45478972
      1.92908866	     -0.05775829	     -0.00058035	     -0.19915257	     -0.06207475	      0.88293965	     -0.00116666	     -0.21604220	      0.00122461	     -0.00009513	     46.91846116
      1.93051824	     -0.05771912	     -0.00057718	     -0.19911346	     -0.06207300	      0.88293950	     -0.00116860	     -0.21602788	      0.00122853	     -0.00011043	     46.82112184
      1.93194782	     -0.05767937	     -0.00057557	     -0.19907374	     -0.06207124	      0.88293933	     -0.00117053	     -0.21601364	      0.00123164	     -0.00012571	     47.21723346
      1.93337740	     -0.05764166	     -0.00057235	     -0.19903608	     -0.06206947	      0.88293914	     -0.00117245	     -0.21599947	      0.00123560	     -0.00013961	     46.90525149
      1.93480698	     -0.05760247	     -0.00057125	     -0.19899689	     -0.06206771	      0.88293893	     -0.00117435	     -0.21598539	      0.00123832	     -0.00015356	     47.42536421
      1.93623656	     -0.05756670	     -0.00056768	     -0.19896117	     -0.06206593	      0.88293870	     -0.00117625	     -0.21597139	      0.00124197	     -0.00016645	     47.12440845
      1.93748329	     -0.05753328	     -0.00056671	     -0.19892775	     -0.06206438	      0.88293849	     -0.00117789	     -0.21595926	      0.00124430	     -0.00017751	     47.49882061
      1.93873003	     -0.05750261	     -0.00056423	     -0.19889710	     -0.06206283	      0.88293826	     -0.00117951	     -0.21594718	      0.00124707	     -0.00018783	     47.44613727
      1.93997676	     -0.05747109	     -0.00056243	     -0.19886559	     -0.06206127	      0.88293802	     -0.00118113	     -0.21593517	      0.00124953	     -0.00019779	     47.58700077
      1.94168061	     -0.05743219	     -0.00055931	     -0.19882670	     -0.06205914	      0.88293767	     -0.00118333	     -0.21591883	      0.00125301	     -0.00021072	     47.50477575
      1.94319481	     -0.05739201	     -0.00055746	     -0.19878651	     -0.06205724	      0.88293735	     -0.00118526	     -0.21590443	      0.00125580	     -0.00022055	     47.60872132
      1.94455685	     -0.05736093	     -0.00055454	     -0.19875543	     -0.06205553	      0.88293704	     -0.00118698	     -0.21589149	      0.00125786	     -0.00022952	     47.76466030
      1.94591889	     -0.05732729	     -0.00055278	     -0.19872177	     -0.06205382	      0.88293672	     -0.00118869	     -0.21587865	      0.00126008	     -0.00023762	     47.85306573
      1.94728092	     -0.05729661	     -0.00055006	     -0.19869108	     -0.06205210	      0.88293639	     -0.00119038	     -0.21586585	      0.00126212	     -0.00024544	     47.84522980
      1.94864296	     -0.05726491	     -0.00054838	     -0.19865936	     -0.06205038	      0.88293605	     -0.00119206	     -0.21585314	      0.00126391	     -0.00025272	     47.95583169
      1.95000499	     -0.05723393	     -0.00054583	     -0.19862835	     -0.06204866	      0.88293570	     -0.00119372	     -0.21584048	      0.00126553	     -0.00025946	     47.97729567
      1.95136703	     -0.05720316	     -0.00054398	     -0.19859754	     -0.06204693	      0.88293535	     -0.00119537	     -0.21582788	      0.00126666	     -0.00026605	     48.18762091
      1.95272907	     -0.05717358	     -0.00054138	     -0.19856793	     -0.06204521	      0.88293498	     -0.00119700	     -0.21581534	      0.00126797	     -0.00027181	     48.06537078
      1.95409110	     -0.05714329	     -0.00053934	     -0.19853759	     -0.06204348	      0.88293461	     -0.00119861	     -0.21580286	      0.00126844	     -0.00027737	     48.29723337
      1.95607024	     -0.05710190	     -0.00053476	     -0.19849614	     -0.06204097	      0.88293405	     -0.00120092	     -0.21578485	      0.00126869	     -0.00028531	     48.35845984
      1.95712749	     -0.05707716	     -0.00053443	     -0.19847132	     -0.06203963	      0.88293375	     -0.00120214	     -0.21577527	      0.00126847	     -0.00028824	     48.40018459
      1.95818475	     -0.05705468	     -0.00053287	     -0.19844878	     -0.06203829	      0.88293344	     -0.00120335	     -0.21576573	      0.00126791	     -0.00029123	     48.47795201
      1.95983038	     -0.05702202	     -0.00053055	     -0.19841602	     -0.06203620	      0.88293296	     -0.00120521	     -0.21575101	      0.00126690	     -0.00029625	     48.46880643
      1.96147602	     -0.05698939	     -0.00052811	     -0.19838328	     -0.06203412	      0.88293246	     -0.00120704	     -0.21573647	      0.00126509	     -0.00030097	     48.64334672
      1.96312165	     -0.05695851	     -0.00052654	     -0.19835227	     -0.06203204	      0.88293197	     -0.00120885	     -0.21572211	      0.00126312	     -0.00030509	     48.61799874
      1.96450698	     -0.05692992	     -0.00052405	     -0.19832357	     -0.06203029	      0.88293154	     -0.00121034	     -0.21571012	      0.00126058	     -0.00030821	     48.91918239
      1.96589231	     -0.05690542	     -0.00052319	     -0.19829894	     -0.06202854	      0.88293111	     -0.00121182	     -0.21569821	      0.00125789	     -0.00031140	     49.17012981
      1.96755963	     -0.05687624	     -0.00051941	     -0.19826964	     -0.06202645	      0.88293059	     -0.00121357	     -0.21568410	      0.00125483	     -0.00031509	     49.06466512
      1.96869540	     -0.05685408	     -0.00051956	     -0.19824734	     -0.06202503	      0.88293023	     -0.00121475	     -0.21567454	      0.00125220	     -0.00031659	     49.29126309
      1.96983117	     -0.05683436	     -0.00051781	     -0.19822753	     -0.06202361	      0.88292987	     -0.00121592	     -0.21566503	      0.00124955	     -0.00031852	     49.41599963
      1.97139903	     -0.05680769	     -0.00051616	     -0.19820069	     -0.06202165	      0.88292937	     -0.00121750	     -0.21565205	      0.00124565	     -0.00032122	     49.63103126
      1.97296689	     -0.05678489	     -0.00051391	     -0.19817773	     -0.06201970	      0.88292886	     -0.00121907	     -0.21563918	      0.00124170	     -0.00032363	     49.64915836
      1.97453476	     -0.05675660	     -0.00051315	     -0.19814926	     -0.06201776	      0.88292835	     -0.00122061	     -0.21562651	      0.00123746	     -0.00032494	     49.77839844
      1.97591784	     -0.05673353	     -0.00051035	     -0.19812606	     -0.06201605	      0.88292790	     -0.00122194	     -0.21561542	      0.00123342	     -0.00032645	     49.84316637
      1.97730093	     -0.05671217	     -0.00051013	     -0.19810452	     -0.06201434	      0.88292745	     -0.00122326	     -0.21560443	      0.00122924	     -0.00032762	     50.02818732
      1.97868402	     -0.05669092	     -0.00050722	     -0.19808314	     -0.06201265	      0.88292700	     -0.00122456	     -0.21559355	      0.00122487	     -0.00032866	     50.07526366
      1.98006710	     -0.05667008	     -0.00050679	     -0.19806212	     -0.06201096	      0.88292654	     -0.00122584	     -0.21558281	      0.00122025	     -0.00032954	     50.31079590
      1.98145019	     -0.05665086	     -0.00050379	     -0.19804276	     -0.06200927	      0.88292609	     -0.00122711	     -0.21557216	      0.00121574	     -0.00033012	     50.19804998
      1.98283327	     -0.05662953	     -0.00050362	     -0.19802124	     -0.06200759	      0.88292563	     -0.00122835	     -0.21556166	      0.00121090	     -0.00033020	     50.39596866
      1.98421636	     -0.05660881	     -0.00050085	     -0.19800038	     -0.06200592	      0.88292517	     -0.00122958	     -0.21555126	      0.00120584	     -0.00033036	     50.44337611
      1.98559945	     -0.05659019	     -0.00050085	     -0.19798155	     -0.06200426	      0.88292472	     -0.00123079	     -0.21554099	      0.00120074	     -0.00033014	     50.56227467
      1.98698253	     -0.05657030	     -0.00049818	     -0.19796152	     -0.06200260	      0.88292426	     -0.00123198	     -0.21553087	      0.00119542	     -0.00032967	     50.53441756
      1.98836562	     -0.05655252	     -0.00049834	     -0.19794353	     -0.06200095	      0.88292380	     -0.00123315	     -0.21552086	      0.00118953	     -0.00032929	     50.83404193
      1.98974871	     -0.05653347	     -0.00049560	     -0.19792433	     -0.06199931	      0.88292335	     -0.00123431	     -0.21551099	      0.00118403	     -0.00032818	     50.53589931
      1.99113179	     -0.05651379	     -0.00049594	     -0.19790444	     -0.06199768	      0.88292290	     -0.00123545	     -0.21550122	      0.00117740	     -0.00032721	     50.93728571
      1.99251488	     -0.05649677	     -0.00049320	     -0.19788725	     -0.06199605	      0.88292244	     -0.00123658	     -0.21549155	      0.00117106	     -0.00032586	     50.68486620
      1.99389796	     -0.05647858	     -0.00049377	     -0.19786885	     -0.06199444	      0.88292200	     -0.00123769	     -0.21548203	      0.00116396	     -0.00032424	     50.91909862
      1.99528105	     -0.05646025	     -0.00049094	     -0.19785035	     -0.06199283	      0.88292155	     -0.00123878	     -0.21547262	      0.00115669	     -0.00032241	     50.79156814
      1.99666414	     -0.05644406	     -0.00049164	     -0.19783393	     -0.06199124	      0.88292110	     -0.00123985	     -0.21546332	      0.00114862	     -0.00032076	     51.13037339
      1.99786897	     -0.05642887	     -0.00048943	     -0.19781858	     -0.06198986	      0.88292072	     -0.00124077	     -0.21545533	      0.00114191	     -0.00031868	     50.84459036
      1.99907380	     -0.05641477	     -0.00048901	     -0.19780430	     -0.06198849	      0.88292034	     -0.00124168	     -0.21544743	      0.00113433	     -0.00031692	     51.02375821
      2.00055136	     -0.05639795	     -0.00048745	     -0.19778727	     -0.06198682	      0.88291987	     -0.00124278	     -0.21543787	      0.00112519	     -0.00031418	     50.81764461
      2.00202892	     -0.05638198	     -0.00048705	     -0.19777106	     -0.06198516	      0.88291941	     -0.00124386	     -0.21542843	      0.00111469	     -0.00031197	     51.23042764
      2.00333724	     -0.05636654	     -0.00048529	     -0.19775543	     -0.06198371	      0.88291900	     -0.00124480	     -0.21542020	      0.00110613	     -0.00030887	     50.79941056
      2.00464555	     -0.05635284	     -0.00048496	     -0.19774152	     -0.06198227	      0.88291860	     -0.00124572	     -0.21541207	      0.00109625	     -0.00030655	     51.07914429
      2.00595387	     -0.05633941	     -0.00048360	     -0.19772789	     -0.06198084	      0.88291820	     -0.00124663	     -0.21540407	      0.00108668	     -0.00030379	     50.86968359
      2.00726219	     -0.05632579	     -0.00048303	     -0.19771405	     -0.06197943	      0.88291780	     -0.00124753	     -0.21539618	      0.00107628	     -0.00030128	     51.01415716
      2.00896916	     -0.05630984	     -0.00048116	     -0.19769784	     -0.06197760	      0.88291729	     -0.00124867	     -0.21538608	      0.00106285	     -0.00029755	     50.64385216
      2.01018189	     -0.05629857	     -0.00048131	     -0.19768635	     -0.06197632	      0.88291693	     -0.00124946	     -0.21537903	      0.00105211	     -0.00029522	     50.99166596
      2.01139463	     -0.05628790	     -0.00048023	     -0.19767548	     -0.06197505	      0.88291658	     -0.00125025	     -0.21537211	      0.00104174	     -0.00029239	     50.79672818
      2.01289253	     -0.05627755	     -0.00047983	     -0.19766487	     -0.06197350	      0.88291614	     -0.00125119	     -0.21536375	      0.00102797	     -0.00028936	     50.92355689
      2.01439042	     -0.05627059	     -0.00047854	     -0.19765766	     -0.06197197	      0.88291571	     -0.00125212	     -0.21535571	      0.00101456	     -0.00028589	     50.42353832
      2.01588832	     -0.05626349	     -0.00047912	     -0.19765026	     -0.06197046	      0.88291528	     -0.00125302	     -0.21534802	      0.00099949	     -0.00028313	     50.86118758
      2.01708244	     -0.05626318	     -0.00047759	     -0.19764976	     -0.06196928	      0.88291495	     -0.00125373	     -0.21534216	      0.00098802	     -0.00028068	     50.48824167
      2.01827657	     -0.05626565	     -0.00047754	     -0.19765200	     -0.06196810	      0.88291461	     -0.00125442	     -0.21533665	      0.00097587	     -0.00027917	     50.56167023
      2.01979206	     -0.05627332	     -0.00047657	     -0.19765940	     -0.06196664	      0.88291419	     -0.00125528	     -0.21533022	      0.00096078	     -0.00027769	     50.24817444
      2.02114231	     -0.05628444	     -0.00047660	     -0.19767026	     -0.06196535	      0.88291382	     -0.00125603	     -0.21532507	      0.00094654	     -0.00027779	     50.45870469
      2.02249257	     -0.05629873	     -0.00047566	     -0.19768431	     -0.06196408	      0.88291344	     -0.00125675	     -0.21532053	      0.00093325	     -0.00027807	     49.99239850
      2.02384282	     -0.05631677	     -0.00047563	     -0.19770210	     -0.06196283	      0.88291306	     -0.00125746	     -0.21531662	      0.00091915	     -0.00028007	     50.16440361
      2.02519308	     -0.05633978	     -0.00047464	     -0.19772488	     -0.06196160	      0.88291268	     -0.00125816	     -0.21531341	      0.00090585	     -0.00028307	     49.83720089
      2.02654333	     -0.05636675	     -0.00047448	     -0.19775161	     -0.06196038	      0.88291230	     -0.00125883	     -0.21531091	      0.00089219	     -0.00028810	     49.93430601
      2.02789359	     -0.05639656	     -0.00047348	     -0.19778120	     -0.06195919	      0.88291191	     -0.00125949	     -0.21530917	      0.00087978	     -0.00029389	     49.41899350
      2.02924384	     -0.05642734	     -0.00047334	     -0.19781175	     -0.06195801	      0.88291150	     -0.00126012	     -0.21530815	      0.00086694	     -0.00030173	     49.57556373
      2.03098399	     -0.05647397	     -0.00047168	     -0.19785811	     -0.06195651	      0.88291097	     -0.00126092	     -0.21530784	      0.00085140	     -0.00031468	     49.29163222
      2.03214963	     -0.05650440	     -0.00047244	     -0.19788834	     -0.06195552	      0.88291060	     -0.00126144	     -0.21530831	      0.00084179	     -0.00032385	     49.16788883
      2.03331527	     -0.05653877	     -0.00047181	     -0.19792254	     -0.06195455	      0.88291021	     -0.00126194	     -0.21530925	      0.00083224	     -0.00033491	     49.01420828
      2.03495904	     -0.05659054	     -0.00047192	     -0.19797406	     -0.06195319	      0.88290965	     -0.00126263	     -0.21531148	      0.00081984	     -0.00035194	     48.66615623
      2.03637360	     -0.05663715	     -0.00047134	     -0.19802047	     -0.06195204	      0.88290914	     -0.00126320	     -0.21531419	      0.00080910	     -0.00036870	     48.63821091
      2.03778816	     -0.05668773	     -0.00047211	     -0.19807084	     -0.06195090	      0.88290861	     -0.00126376	     -0.21531765	      0.00079997	     -0.00038584	     48.17882645
      2.03920272	     -0.05673771	     -0.00047163	     -0.19812062	     -0.06194978	      0.88290805	     -0.00126430	     -0.21532183	      0.00079066	     -0.00040484	     48.09985967
      2.04061728	     -0.05679321	     -0.00047295	     -0.19817592	     -0.06194866	      0.88290746	     -0.00126481	     -0.21532666	      0.00078257	     -0.00042466	     47.81392084
      2.04203184	     -0.05684703	     -0.00047270	     -0.19822956	     -0.06194756	      0.88290684	     -0.00126531	     -0.21533219	      0.00077527	     -0.00044496	     47.38498023
      2.04344640	     -0.05690331	     -0.00047486	     -0.19828563	     -0.06194647	      0.88290620	     -0.00126580	     -0.21533832	      0.00076808	     -0.00046635	     47.48693337
      2.04486096	     -0.05696500	     -0.00047483	     -0.19834717	     -0.06194539	      0.88290553	     -0.00126626	     -0.21534506	      0.00076234	     -0.00048773	     46.87773958
      2.04627552	     -0.05702639	     -0.00047798	     -0.19840835	     -0.06194431	      0.88290482	     -0.00126671	     -0.21535248	      0.00075694	     -0.00050925	     46.84959829
      2.04752565	     -0.05708346	     -0.00047828	     -0.19846528	     -0.06194337	      0.88290417	     -0.00126710	     -0.21535955	      0.00075307	     -0.00052830	     46.38402685
      2.04877578	     -0.05714203	     -0.00048069	     -0.19852369	     -0.06194243	      0.88290350	     -0.00126747	     -0.21536712	      0.00074959	     -0.00054732	     46.25974146
      2.05002591	     -0.05720324	     -0.00048231	     -0.19858476	     -0.06194150	      0.88290280	     -0.00126782	     -0.21537516	      0.00074694	     -0.00056594	     45.90782216
      2.05165230	     -0.05728491	     -0.00048539	     -0.19866624	     -0.06194028	      0.88290186	     -0.00126827	     -0.21538639	      0.00074422	     -0.00058985	     45.62333413
      2.05327868	     -0.05736768	     -0.00048725	     -0.19874885	     -0.06193907	      0.88290089	     -0.00126869	     -0.21539838	      0.00074313	     -0.00061173	     44.86002157
      2.05445320	     -0.05742693	     -0.00049029	     -0.19880796	     -0.06193820	      0.88290016	     -0.00126898	     -0.21540746	      0.00074209	     -0.00062756	     45.03314122
      2.05562773	     -0.05748869	     -0.00049231	     -0.19886961	     -0.06193733	      0.88289941	     -0.00126926	     -0.21541689	      0.00074227	     -0.00064235	     44.68471750
      2.05717063	     -0.05756934	     -0.00049577	     -0.19895012	     -0.06193619	      0.88289841	     -0.00126961	     -0.21542982	      0.00074297	     -0.00066083	     44.44837176
      2.05871354	     -0.05765426	     -0.00049876	     -0.19903491	     -0.06193504	      0.88289737	     -0.00126994	     -0.21544327	      0.00074472	     -0.00067769	     43.95892075
      2.06025644	     -0.05773346	     -0.00050276	     -0.19911397	     -0.06193389	      0.88289632	     -0.00127025	     -0.21545726	      0.00074711	     -0.00069204	     43.70110302
      2.06179935	     -0.05781664	     -0.00050482	     -0.19919704	     -0.06193273	      0.88289524	     -0.00127054	     -0.21547168	      0.00075009	     -0.00070521	     43.30871636
      2.06300713	     -0.05788145	     -0.00050844	     -0.19926176	     -0.06193182	      0.88289438	     -0.00127075	     -0.21548329	      0.00075289	     -0.00071426	     43.25462109
      2.06421491	     -0.05794780	     -0.00051059	     -0.19932804	     -0.06193091	      0.88289351	     -0.00127095	     -0.21549515	      0.00075630	     -0.00072209	     42.94145153
      2.06575303	     -0.05803103	     -0.00051433	     -0.19941117	     -0.06192975	      0.88289240	     -0.00127119	     -0.21551064	      0.00076103	     -0.00073054	     42.74018805
      2.06729116	     -0.05811374	     -0.00051744	     -0.19949379	     -0.06192857	      0.88289127	     -0.00127141	     -0.21552649	      0.00076660	     -0.00073633	     42.26588822
      2.06882929	     -0.05819567	     -0.00052233	     -0.19957561	     -0.06192739	      0.88289013	     -0.00127161	     -0.21554267	      0.00077169	     -0.00074063	     42.45583276
      2.07008120	     -0.05826227	     -0.00052426	     -0.19964216	     -0.06192642	      0.88288920	     -0.00127176	     -0.21555605	      0.00077675	     -0.00074213	     41.96618423
      2.07133312	     -0.05832784	     -0.00052770	     -0.19970766	     -0.06192544	      0.88288828	     -0.00127190	     -0.21556957	      0.00078110	     -0.00074272	     42.02451773
      2.07258503	     -0.05839231	     -0.00053036	     -0.19977206	     -0.06192446	      0.88288735	     -0.00127202	     -0.21558321	      0.00078586	     -0.00074146	     41.75550199
      2.07383695	     -0.05845632	     -0.00053342	     -0.19983600	     -0.06192348	      0.88288642	     -0.00127214	     -0.21559693	      0.00078991	     -0.00073936	     41.80593663
      2.07542394	     -0.05853761	     -0.00053698	     -0.19991721	     -0.06192222	      0.88288525	     -0.00127227	     -0.21561445	      0.00079546	     -0.00073445	     41.41793557
      2.07701094	     -0.05861530	     -0.00054113	     -0.19999479	     -0.06192095	      0.88288409	     -0.00127237	     -0.21563208	      0.00079957	     -0.00072769	     41.66964596
      2.07859793	     -0.05869616	     -0.00054352	     -0.20007558	     -0.06191968	      0.88288294	     -0.00127247	     -0.21564977	      0.00080357	     -0.00071946	     41.57789223
      2.07989213	     -0.05876133	     -0.00054712	     -0.20014066	     -0.06191864	      0.88288201	     -0.00127253	     -0.21566433	      0.00080677	     -0.00071129	     41.61470273
      2.08118634	     -0.05882780	     -0.00054927	     -0.20020706	     -0.06191759	      0.88288110	     -0.00127258	     -0.21567899	      0.00080963	     -0.00070267	     41.65912228
      2.08277132	     -0.05891062	     -0.00055335	     -0.20028977	     -0.06191631	      0.88287999	     -0.00127262	     -0.21569714	      0.00081383	     -0.00069074	     41.55767450
      2.08415026	     -0.05898197	     -0.00055585	     -0.20036105	     -0.06191518	      0.88287905	     -0.00127264	     -0.21571310	      0.00081716	     -0.00067982	     41.72089580
      2.08552919	     -0.05905287	     -0.00056015	     -0.20043185	     -0.06191405	      0.88287812	     -0.00127266	     -0.21572928	      0.00082138	     -0.00066796	     41.78242518
      2.08690812	     -0.05912451	     -0.00056325	     -0.20050342	     -0.06191292	      0.88287721	     -0.00127266	     -0.21574567	      0.00082623	     -0.00065570	     41.80747755
      2.08838939	     -0.05920248	     -0.00056772	     -0.20058132	     -0.06191169	      0.88287625	     -0.00127264	     -0.21576348	      0.00083228	     -0.00064241	     42.04723213
      2.08987065	     -0.05928037	     -0.00057062	     -0.20065917	     -0.06191045	      0.88287531	     -0.00127261	     -0.21578151	      0.00084058	     -0.00062800	     41.67023817
      2.09135192	     -0.05935544	     -0.00057554	     -0.20073418	     -0.06190920	      0.88287439	     -0.00127257	     -0.21579968	      0.00084933	     -0.00061351	     42.08149957
      2.09266816	     -0.05942470	     -0.00057775	     -0.20080344	     -0.06190808	      0.88287359	     -0.00127252	     -0.21581590	      0.00085896	     -0.00060074	     42.02977420
      2.09398441	     -0.05949194	     -0.00058162	     -0.20087067	     -0.06190694	      0.88287280	     -0.00127246	     -0.21583222	      0.00087042	     -0.00058723	     41.98484680
      2.09530066	     -0.05955847	     -0.00058457	     -0.20093723	     -0.06190578	      0.88287204	     -0.00127239	     -0.21584857	      0.00088305	     -0.00057399	     42.08041860
      2.09703881	     -0.05964653	     -0.00058970	     -0.20102533	     -0.06190423	      0.88287106	     -0.00127229	     -0.21587017	      0.00090306	     -0.00055573	     41.76639613
      2.09834445	     -0.05970962	     -0.00059265	     -0.20108848	     -0.06190304	      0.88287034	     -0.00127219	     -0.21588635	      0.00091887	     -0.00054182	     42.06126071
      2.09965009	     -0.05977034	     -0.00059642	     -0.20114926	     -0.06190183	      0.88286964	     -0.00127209	     -0.21590245	      0.00093687	     -0.00052752	     42.02229281
      2.10128373	     -0.05984687	     -0.00060022	     -0.20122591	     -0.06190028	      0.88286880	     -0.00127195	     -0.21592239	      0.00096143	     -0.00050980	     41.92892784
      2.10291738	     -0.05991878	     -0.00060547	     -0.20129795	     -0.06189869	      0.88286798	     -0.00127179	     -0.21594210	      0.00098839	     -0.00049120	     41.82587194
      2.10431028	     -0.05997657	     -0.00060803	     -0.20135589	     -0.06189730	      0.88286731	     -0.00127165	     -0.21595865	      0.00101265	     -0.00047540	     41.83577446
      2.10570318	     -0.06003389	     -0.00061263	     -0.20141335	     -0.06189587	      0.88286665	     -0.00127150	     -0.21597489	      0.00103831	     -0.00045979	     41.96545626
      2.10709609	     -0.06008703	     -0.00061555	     -0.20146666	     -0.06189440	      0.88286603	     -0.00127133	     -0.21599082	      0.00106610	     -0.00044315	     41.57568297
      2.10848899	     -0.06013512	     -0.00062000	     -0.20151492	     -0.06189290	      0.88286542	     -0.00127116	     -0.21600630	      0.00109421	     -0.00042654	     41.79189916
      2.10988190	     -0.06017940	     -0.00062315	     -0.20155940	     -0.06189135	      0.88286484	     -0.00127097	     -0.21602127	      0.00112397	     -0.00040913	     41.54356902
      2.11127480	     -0.06022053	     -0.00062748	     -0.20160072	     -0.06188977	      0.88286428	     -0.00127078	     -0.21603567	      0.00115420	     -0.00039115	     41.57819056
      2.11303788	     -0.06026972	     -0.00063115	     -0.20165020	     -0.06188770	      0.88286361	     -0.00127052	     -0.21605310	      0.00119383	     -0.00036772	     41.24159257
      2.11425937	     -0.06029468	     -0.00063583	     -0.20167532	     -0.06188622	      0.88286317	     -0.00127034	     -0.21606456	      0.00122143	     -0.00034907	     41.20366848
      2.11548087	     -0.06032194	     -0.00063896	     -0.20170278	     -0.06188471	      0.88286276	     -0.00127014	     -0.21607547	      0.00124933	     -0.00033066	     41.16338627
      2.11714324	     -0.06035726	     -0.00064398	     -0.20173836	     -0.06188260	      0.88286223	     -0.00126987	     -0.21608959	      0.00128829	     -0.00030515	     40.84085817
      2.11880562	     -0.06038551	     -0.00064800	     -0.20176689	     -0.06188043	      0.88286174	     -0.00126958	     -0.21610283	      0.00132708	     -0.00027858	     40.78234293
      2.12027528	     -0.06040820	     -0.00065378	     -0.20178979	     -0.06187846	      0.88286135	     -0.00126932	     -0.21611373	      0.00136148	     -0.00025420	     40.81946625
      2.12174495	     -0.06042729	     -0.00065713	     -0.20180912	     -0.06187643	      0.88286100	     -0.00126905	     -0.21612388	      0.00139607	     -0.00022899	     40.64307039
      2.12304922	     -0.06044119	     -0.00066243	     -0.20182321	     -0.06187459	      0.88286071	     -0.00126880	     -0.21613228	      0.00142652	     -0.00020604	     40.65608060
      2.12435350	     -0.06045309	     -0.00066607	     -0.20183532	     -0.06187271	      0.88286046	     -0.00126854	     -0.21614005	      0.00145710	     -0.00018226	     40.46545994
      2.12565777	     -0.06046104	     -0.00067063	     -0.20184347	     -0.06187079	      0.88286024	     -0.00126828	     -0.21614723	      0.00148732	     -0.00015789	     40.40527025
      2.12730833	     -0.06046857	     -0.00067567	     -0.20185125	     -0.06186830	      0.88286000	     -0.00126794	     -0.21615540	      0.00152510	     -0.00012647	     40.35225654
      2.12870810	     -0.06047074	     -0.00068041	     -0.20185363	     -0.06186614	      0.88285985	     -0.00126764	     -0.21616157	      0.00155687	     -0.00009923	     40.26761535
      2.13010788	     -0.06046976	     -0.00068462	     -0.20185286	     -0.06186394	      0.88285973	     -0.00126734	     -0.21616701	      0.00158842	     -0.00007097	     40.08975519
      2.13150765	     -0.06046695	     -0.00068929	     -0.20185026	     -0.06186170	      0.88285965	     -0.00126702	     -0.21617173	      0.00161900	     -0.00004316	     40.24679562
      2.13290743	     -0.06046057	     -0.00069333	     -0.20184409	     -0.06185941	      0.88285961	     -0.00126670	     -0.21617575	      0.00165010	     -0.00001411	     39.87175194
      2.13430721	     -0.06044928	     -0.00069769	     -0.20183299	     -0.06185708	      0.88285961	     -0.00126637	     -0.21617903	      0.00167989	      0.00001481	     40.03056434
      2.13577596	     -0.06043702	     -0.00070167	     -0.20182095	     -0.06185459	      0.88285965	     -0.00126602	     -0.21618167	      0.00171088	      0.00004503	     40.04848338
      2.13724472	     -0.06041956	     -0.00070587	     -0.20180370	     -0.06185205	      0.88285974	     -0.00126566	     -0.21618354	      0.00174198	      0.00007615	     39.74124153
      2.13871347	     -0.06039787	     -0.00070958	     -0.20178222	     -0.06184947	      0.88285987	     -0.00126529	     -0.21618459	      0.00177179	      0.00010701	     39.88391900
      2.14016142	     -0.06037507	     -0.00071351	     -0.20175962	     -0.06184689	      0.88286005	     -0.00126491	     -0.21618484	      0.00180075	      0.00013700	     39.97979927
      2.14160936	     -0.06034898	     -0.00071680	     -0.20173373	     -0.06184426	      0.88286027	     -0.00126453	     -0.21618434	      0.00182994	      0.00016771	     39.66396551
      2.14305730	     -0.06031750	     -0.00072057	     -0.20170245	     -0.06184159	      0.88286054	     -0.00126413	     -0.21618307	      0.00185773	      0.00019782	     39.88773028
      2.14459952	     -0.06028459	     -0.00072376	     -0.20166974	     -0.06183870	      0.88286087	     -0.00126371	     -0.21618083	      0.00188721	      0.00022950	     39.84370238
      2.14614174	     -0.06024332	     -0.00072778	     -0.20162867	     -0.06183577	      0.88286124	     -0.00126327	     -0.21617777	      0.00191595	      0.00026109	     39.92343840
      2.14768396	     -0.06020434	     -0.00073035	     -0.20158989	     -0.06183279	      0.88286167	     -0.00126282	     -0.21617379	      0.00194428	      0.00029236	     39.82586929
      2.14922618	     -0.06015606	     -0.00073502	     -0.20154179	     -0.06182977	      0.88286215	     -0.00126236	     -0.21616900	      0.00197200	      0.00032357	     39.84117169
      2.15051262	     -0.06011522	     -0.00073626	     -0.20150112	     -0.06182722	      0.88286258	     -0.00126197	     -0.21616432	      0.00199457	      0.00034868	     39.77417502
      2.15179907	     -0.06007317	     -0.00073949	     -0.20145922	     -0.06182464	      0.88286304	     -0.00126157	     -0.21615904	      0.00201663	      0.00037337	     39.81996660
      2.15341095	     -0.06001768	     -0.00074181	     -0.20140393	     -0.06182137	      0.88286367	     -0.00126107	     -0.21615164	      0.00204375	      0.00040355	     39.71249407
      2.15478962	     -0.05996678	     -0.00074529	     -0.20135317	     -0.06181853	      0.88286424	     -0.00126063	     -0.21614458	      0.00206617	      0.00042897	     39.72744105
      2.15616829	     -0.05991571	     -0.00074712	     -0.20130226	     -0.06181567	      0.88286485	     -0.00126018	     -0.21613689	      0.00208777	      0.00045329	     39.79272980
      2.15754696	     -0.05986359	     -0.00075025	     -0.20125029	     -0.06181278	      0.88286549	     -0.00125972	     -0.21612865	      0.00210895	      0.00047676	     39.76886060
      2.15892563	     -0.05981047	     -0.00075235	     -0.20119731	     -0.06180986	      0.88286617	     -0.00125926	     -0.21611986	      0.00212959	      0.00049944	     39.65951994
      2.16030430	     -0.05975737	     -0.00075540	     -0.20114432	     -0.06180691	      0.88286687	     -0.00125879	     -0.21611057	      0.00214921	      0.00052072	     39.79103224
      2.16221169	     -0.05968656	     -0.00075778	     -0.20107371	     -0.06180278	      0.88286789	     -0.00125813	     -0.21609706	      0.00217583	      0.00054743	     39.60132236
      2.16335974	     -0.05963603	     -0.00076127	     -0.20102325	     -0.06180028	      0.88286853	     -0.00125772	     -0.21608852	      0.00219088	      0.00056409	     39.62197087
      2.16450778	     -0.05959044	     -0.00076335	     -0.20097775	     -0.06179775	      0.88286918	     -0.00125731	     -0.21607963	      0.00220551	      0.00057901	     39.64021131
      2.16608836	     -0.05952914	     -0.00076638	     -0.20091657	     -0.06179425	      0.88287011	     -0.00125675	     -0.21606703	      0.00222534	      0.00059700	     39.54668174
      2.16766895	     -0.05946888	     -0.00076914	     -0.20085642	     -0.06179072	      0.88287107	     -0.00125617	     -0.21605404	      0.00224389	      0.00061218	     39.73232748
      2.16924953	     -0.05940440	     -0.00077255	     -0.20079204	     -0.06178716	      0.88287205	     -0.00125559	     -0.21604069	      0.00226239	      0.00062618	     39.48485734
      2.17067062	     -0.05934894	     -0.00077492	     -0.20073667	     -0.06178393	      0.88287295	     -0.00125506	     -0.21602835	      0.00227744	      0.00063601	     39.73758392
      2.17209170	     -0.05929091	     -0.00077842	     -0.20067870	     -0.06178068	      0.88287386	     -0.00125452	     -0.21601577	      0.00229244	      0.00064487	     39.63470456
      2.17351872	     -0.05923583	     -0.00078111	     -0.20062369	     -0.06177740	      0.88287478	     -0.00125398	     -0.21600287	      0.00230628	      0.00065134	     39.74527976
      2.17494574	     -0.05917806	     -0.00078479	     -0.20056597	     -0.06177410	      0.88287572	     -0.00125343	     -0.21598978	      0.00231968	      0.00065677	     39.64943992
      2.17637275	     -0.05912330	     -0.00078794	     -0.20051126	     -0.06177078	      0.88287666	     -0.00125288	     -0.21597645	      0.00233201	      0.00066032	     39.64792135
      2.17779977	     -0.05906611	     -0.00079224	     -0.20045410	     -0.06176745	      0.88287760	     -0.00125232	     -0.21596299	      0.00234355	      0.00066308	     39.60809525
      2.17922679	     -0.05901017	     -0.00079578	     -0.20039819	     -0.06176409	      0.88287855	     -0.00125177	     -0.21594934	      0.00235354	      0.00066378	     39.80861187
      2.18065381	     -0.05895593	     -0.00080030	     -0.20034396	     -0.06176073	      0.88287949	     -0.00125120	     -0.21593557	      0.00236336	      0.00066419	     39.55092699
      2.18208083	     -0.05889808	     -0.00080416	     -0.20028612	     -0.06175735	      0.88288044	     -0.00125064	     -0.21592166	      0.00237124	      0.00066313	     39.77295199
      2.18359585	     -0.05883812	     -0.00080898	     -0.20022615	     -0.06175375	      0.88288144	     -0.00125003	     -0.21590664	      0.00237859	      0.00066080	     39.90376582
      2.18511086	     -0.05876648	     -0.00081172	     -0.20015453	     -0.06175014	      0.88288244	     -0.00124942	     -0.21589130	      0.00238471	      0.00065824	     39.92103301
      2.18662588	     -0.05869853	     -0.00081652	     -0.20008655	     -0.06174653	      0.88288344	     -0.00124881	     -0.21587539	      0.00238913	      0.00065502	     40.09659397
      2.18796769	     -0.05862760	     -0.00081735	     -0.20001565	     -0.06174332	      0.88288432	     -0.00124826	     -0.21586094	      0.00239205	      0.00065234	     39.98427175
      2.18930950	     -0.05855755	     -0.00082044	     -0.19994558	     -0.06174011	      0.88288519	     -0.00124772	     -0.21584596	      0.00239363	      0.00064926	     40.01458898
      2.19065131	     -0.05848313	     -0.00082112	     -0.19987117	     -0.06173690	      0.88288606	     -0.00124716	     -0.21583048	      0.00239357	      0.00064589	     40.17419948
      2.19199312	     -0.05840872	     -0.00082285	     -0.19979673	     -0.06173369	      0.88288692	     -0.00124661	     -0.21581453	      0.00239226	      0.00064247	     40.28654441
      2.19366434	     -0.05831338	     -0.00082278	     -0.19970139	     -0.06172969	      0.88288799	     -0.00124591	     -0.21579405	      0.00238894	      0.00063832	     40.27672325
      2.19492359	     -0.05823990	     -0.00082447	     -0.19962787	     -0.06172668	      0.88288880	     -0.00124538	     -0.21577820	      0.00238474	      0.00063511	     40.50579260
      2.19618284	     -0.05816739	     -0.00082440	     -0.19955532	     -0.06172369	      0.88288959	     -0.00124485	     -0.21576201	      0.00237961	      0.00063191	     40.55323185
      2.19744209	     -0.05809460	     -0.00082501	     -0.19948247	     -0.06172069	      0.88289039	     -0.00124432	     -0.21574558	      0.00237326	      0.00062858	     40.67992295
      2.19908063	     -0.05800482	     -0.00082490	     -0.19939262	     -0.06171681	      0.88289141	     -0.00124362	     -0.21572389	      0.00236343	      0.00062358	     40.76426436
      2.20071917	     -0.05791528	     -0.00082574	     -0.19930297	     -0.06171295	      0.88289243	     -0.00124291	     -0.21570207	      0.00235208	      0.00061847	     40.80246143
      2.20203176	     -0.05784701	     -0.00082489	     -0.19923462	     -0.06170987	      0.88289324	     -0.00124234	     -0.21568455	      0.00234139	      0.00061315	     41.07137459
      2.20334435	     -0.05778130	     -0.00082539	     -0.19916880	     -0.06170680	      0.88289404	     -0.00124177	     -0.21566709	      0.00233016	      0.00060691	     41.25646348
      2.20465694	     -0.05771765	     -0.00082466	     -0.19910506	     -0.06170375	      0.88289483	     -0.00124119	     -0.21564971	      0.00231817	      0.00059953	     41.41052293
      2.20631114	     -0.05763983	     -0.00082469	     -0.19902709	     -0.06169993	      0.88289581	     -0.00124045	     -0.21562801	      0.00230220	      0.00058834	     41.65101983
      2.20767156	     -0.05757517	     -0.00082324	     -0.19896232	     -0.06169681	      0.88289661	     -0.00123984	     -0.21561027	      0.00228858	      0.00057874	     41.67899627
      2.20903197	     -0.05751314	     -0.00082328	     -0.19890016	     -0.06169370	      0.88289739	     -0.00123922	     -0.21559263	      0.00227411	      0.00056722	     42.01093510
      2.21039239	     -0.05745315	     -0.00082151	     -0.19884006	     -0.06169062	      0.88289815	     -0.00123860	     -0.21557513	      0.00225930	      0.00055408	     42.21578006
      2.21175280	     -0.05739473	     -0.00082083	     -0.19878150	     -0.06168756	      0.88289890	     -0.00123797	     -0.21555778	      0.00224448	      0.00054003	     42.29400443
      2.21311322	     -0.05733956	     -0.00081897	     -0.19872621	     -0.06168451	      0.88289962	     -0.00123733	     -0.21554060	      0.00222893	      0.00052418	     42.56797169
      2.21447363	     -0.05728811	     -0.00081829	     -0.19867461	     -0.06168149	      0.88290032	     -0.00123669	     -0.21552370	      0.00221352	      0.00050707	     42.69488097
      2.21583405	     -0.05724027	     -0.00081679	     -0.19862665	     -0.06167849	      0.88290100	     -0.00123604	     -0.21550712	      0.00219792	      0.00048853	     42.83161520
      2.21719446	     -0.05719699	     -0.00081627	     -0.19858321	     -0.06167551	      0.88290165	     -0.00123538	     -0.21549091	      0.00218199	      0.00046811	     43.16821671
      2.21855488	     -0.05715526	     -0.00081530	     -0.19854134	     -0.06167255	      0.88290227	     -0.00123471	     -0.21547513	      0.00216667	      0.00044671	     43.14620487
      2.21991529	     -0.05711547	     -0.00081525	     -0.19850138	     -0.06166962	      0.88290286	     -0.00123404	     -0.21545977	      0.00215077	      0.00042351	     43.53429492
      2.22127571	     -0.05707937	     -0.00081440	     -0.19846514	     -0.06166670	      0.88290342	     -0.00123335	     -0.21544481	      0.00213559	      0.00039946	     43.52628118
      2.22263612	     -0.05704396	     -0.00081406	     -0.19842957	     -0.06166381	      0.88290395	     -0.00123266	     -0.21543026	      0.00212012	      0.00037404	     43.83775470
      2.22455754	     -0.05699814	     -0.00081145	     -0.19838357	     -0.06165975	      0.88290463	     -0.00123166	     -0.21541034	      0.00209877	      0.00033586	     44.07551311
      2.22560880	     -0.05697314	     -0.00081197	     -0.19835846	     -0.06165755	      0.88290498	     -0.00123110	     -0.21539973	      0.00208737	      0.00031519	     44.12851565
      2.22666006	     -0.05694982	     -0.00081098	     -0.19833503	     -0.06165537	      0.88290530	     -0.00123054	     -0.21538931	      0.00207600	      0.00029380	     44.24289602
      2.22834998	     -0.05691584	     -0.00080932	     -0.19830089	     -0.06165187	      0.88290576	     -0.00122962	     -0.21537296	      0.00205833	      0.00025774	     44.30919255
      2.22980699	     -0.05688668	     -0.00080768	     -0.19827161	     -0.06164888	      0.88290611	     -0.00122881	     -0.21535928	      0.00204326	      0.00022619	     44.49048371
      2.23126400	     -0.05686092	     -0.00080636	     -0.19824571	     -0.06164592	      0.88290642	     -0.00122799	     -0.21534592	      0.00202827	      0.00019382	     44.80788619
      2.23307748	     -0.05683242	     -0.00080326	     -0.19821708	     -0.06164226	      0.88290674	     -0.00122694	     -0.21532984	      0.00201097	      0.00015334	     44.58208910
      2.23422418	     -0.05680974	     -0.00080321	     -0.19819428	     -0.06163996	      0.88290690	     -0.00122627	     -0.21531992	      0.00199957	      0.00012843	     44.95252920
      2.23537088	     -0.05679267	     -0.00080164	     -0.19817712	     -0.06163767	      0.88290703	     -0.00122559	     -0.21531015	      0.00198870	      0.00010298	     45.06884382
      2.23696360	     -0.05677009	     -0.00080008	     -0.19815441	     -0.06163451	      0.88290717	     -0.00122463	     -0.21529695	      0.00197398	      0.00006769	     45.25182443
      2.23855632	     -0.05675178	     -0.00079758	     -0.19813598	     -0.06163138	      0.88290725	     -0.00122364	     -0.21528408	      0.00195988	      0.00003315	     45.22140904
      2.24014903	     -0.05672835	     -0.00079710	     -0.19811241	     -0.06162827	      0.88290727	     -0.00122264	     -0.21527158	      0.00194601	      0.00000011	     45.42853829
      2.24133013	     -0.05671307	     -0.00079416	     -0.19809707	     -0.06162598	      0.88290726	     -0.00122188	     -0.21526249	      0.00193606	     -0.00002405	     45.35122141
      2.24251123	     -0.05669961	     -0.00079316	     -0.19808352	     -0.06162370	      0.88290722	     -0.00122112	     -0.21525355	      0.00192617	     -0.00004758	     45.45426702
      2.24417310	     -0.05668053	     -0.00079055	     -0.19806433	     -0.06162051	      0.88290711	     -0.00122002	     -0.21524128	      0.00191257	     -0.00007952	     45.44070919
      2.24558641	     -0.05666359	     -0.00078986	     -0.19804727	     -0.06161781	      0.88290698	     -0.00121907	     -0.21523107	      0.00190114	     -0.00010454	     45.50552902
      2.24699972	     -0.05664911	     -0.00078694	     -0.19803271	     -0.06161513	      0.88290681	     -0.00121810	     -0.21522104	      0.00188933	     -0.00012930	     45.64949309
      2.24841303	     -0.05663380	     -0.00078663	     -0.19801727	     -0.06161247	      0.88290662	     -0.00121711	     -0.21521123	      0.00187831	     -0.00015153	     45.48588346
      2.24982635	     -0.05661712	     -0.00078311	     -0.19800051	     -0.06160983	      0.88290639	     -0.00121610	     -0.21520157	      0.00186634	     -0.00017322	     45.66113405
      2.25108908	     -0.05660437	     -0.00078302	     -0.19798764	     -0.06160748	      0.88290616	     -0.00121519	     -0.21519307	      0.00185583	     -0.00019094	     45.69048465
      2.25235181	     -0.05659040	     -0.00078034	     -0.19797359	     -0.06160514	      0.88290590	     -0.00121426	     -0.21518467	      0.00184458	     -0.00020781	     45.78423557
      2.25361455	     -0.05657626	     -0.00077892	     -0.19795934	     -0.06160282	      0.88290563	     -0.00121332	     -0.21517636	      0.00183289	     -0.00022322	     45.86053430
      2.25518815	     -0.05655971	     -0.00077590	     -0.19794264	     -0.06159995	      0.88290527	     -0.00121213	     -0.21516608	      0.00181661	     -0.00024155	     46.23207308
      2.25676176	     -0.05654143	     -0.00077486	     -0.19792418	     -0.06159710	      0.88290487	     -0.00121091	     -0.21515590	      0.00180003	     -0.00025667	     46.02235776
      2.25795111	     -0.05652683	     -0.00077177	     -0.19790947	     -0.06159497	      0.88290456	     -0.00120997	     -0.21514824	      0.00178529	     -0.00026794	     46.45727773
      2.25914046	     -0.05651353	     -0.00077034	     -0.19789602	     -0.06159285	      0.88290424	     -0.00120902	     -0.21514063	      0.00177016	     -0.00027802	     46.64957185
      2.26064739	     -0.05649803	     -0.00076756	     -0.19788032	     -0.06159020	      0.88290381	     -0.00120779	     -0.21513107	      0.00174924	     -0.00029006	     47.05420844
      2.26215432	     -0.05648359	     -0.00076572	     -0.19786566	     -0.06158758	      0.88290336	     -0.00120654	     -0.21512164	      0.00172723	     -0.00030059	     47.23931924
      2.26366124	     -0.05646679	     -0.00076214	     -0.19784865	     -0.06158500	      0.88290290	     -0.00120527	     -0.21511234	      0.00170323	     -0.00031022	     47.71217612
      2.26516817	     -0.05645381	     -0.00076148	     -0.19783539	     -0.06158245	      0.88290243	     -0.00120397	     -0.21510313	      0.00167780	     -0.00031916	     48.37320172
      2.26631884	     -0.05644399	     -0.00075803	     -0.19782540	     -0.06158053	      0.88290206	     -0.00120296	     -0.21509621	      0.00165788	     -0.00032537	     48.61623634
      2.26746950	     -0.05643469	     -0.00075654	     -0.19781588	     -0.06157864	      0.88290168	     -0.00120194	     -0.21508941	      0.00163726	     -0.00033122	     49.05234718
      2.26903560	     -0.05642485	     -0.00075362	     -0.19780576	     -0.06157609	      0.88290116	     -0.00120053	     -0.21508032	      0.00160843	     -0.00033885	     49.63784913
      2.27060169	     -0.05641429	     -0.00075168	     -0.19779489	     -0.06157360	      0.88290062	     -0.00119909	     -0.21507148	      0.00157908	     -0.00034581	     50.26945647
      2.27216779	     -0.05640418	     -0.00074756	     -0.19778450	     -0.06157115	      0.88290007	     -0.00119762	     -0.21506287	      0.00154974	     -0.00035174	     50.66580571
      2.27328500	     -0.05640004	     -0.00074702	     -0.19778012	     -0.06156943	      0.88289968	     -0.00119655	     -0.21505688	      0.00152833	     -0.00035646	     51.39727951
      2.27440222	     -0.05639538	     -0.00074490	     -0.19777524	     -0.06156773	      0.88289928	     -0.00119547	     -0.21505104	      0.00150764	     -0.00036054	     51.74880647
      2.27587778	     -0.05639104	     -0.00074265	     -0.19777061	     -0.06156553	      0.88289874	     -0.00119402	     -0.21504354	      0.00148032	     -0.00036623	     52.53360203
      2.27735335	     -0.05638823	     -0.00073999	     -0.19776753	     -0.06156336	      0.88289820	     -0.00119255	     -0.21503632	      0.00145464	     -0.00037091	     52.69152677
      2.27882891	     -0.05638256	     -0.00073808	     -0.19776157	     -0.06156124	      0.88289765	     -0.00119105	     -0.21502935	      0.00142880	     -0.00037547	     53.59728175
      2.28030447	     -0.05638024	     -0.00073498	     -0.19775900	     -0.06155915	      0.88289709	     -0.00118952	     -0.21502256	      0.00140441	     -0.00037986	     54.17280250
      2.28178004	     -0.05637785	     -0.00073374	     -0.19775634	     -0.06155709	      0.88289653	     -0.00118797	     -0.21501603	      0.00138141	     -0.00038385	     54.88364584
      2.28300350	     -0.05637805	     -0.00073064	     -0.19775635	     -0.06155541	      0.88289606	     -0.00118666	     -0.21501077	      0.00136340	     -0.00038718	     55.25140320
      2.28422696	     -0.05637717	     -0.00072914	     -0.19775526	     -0.06155375	      0.88289558	     -0.00118533	     -0.21500568	      0.00134671	     -0.00038983	     55.63743798
      2.28545043	     -0.05637730	     -0.00072689	     -0.19775522	     -0.06155212	      0.88289510	     -0.00118398	     -0.21500072	      0.00133087	     -0.00039264	     56.13286407
      2.28705611	     -0.05637891	     -0.00072453	     -0.19775661	     -0.06154999	      0.88289447	     -0.00118218	     -0.21499445	      0.00131261	     -0.00039546	     56.32196754
      2.28866179	     -0.05637702	     -0.00072121	     -0.19775452	     -0.06154790	      0.88289383	     -0.00118035	     -0.21498839	      0.00129562	     -0.00039781	     57.01887375
      2.28996135	     -0.05637831	     -0.00072001	     -0.19775564	     -0.06154623	      0.88289331	     -0.00117884	     -0.21498358	      0.00128347	     -0.00039964	     57.51399374
      2.29126092	     -0.05637867	     -0.00071727	     -0.19775588	     -0.06154456	      0.88289279	     -0.00117730	     -0.21497890	      0.00127312	     -0.00040063	     57.60034836
      2.29256049	     -0.05637950	     -0.00071573	     -0.19775656	     -0.06154292	      0.88289227	     -0.00117575	     -0.21497430	      0.00126335	     -0.00040170	     58.09737477
      2.29412110	     -0.05638104	     -0.00071264	     -0.19775797	     -0.06154095	      0.88289164	     -0.00117385	     -0.21496893	      0.00125389	     -0.00040196	     57.97039673
      2.29541858	     -0.05637887	     -0.00071135	     -0.19775568	     -0.06153933	      0.88289112	     -0.00117224	     -0.21496454	      0.00124611	     -0.00040203	     58.58685506
      2.29671606	     -0.05638010	     -0.00070887	     -0.19775681	     -0.06153772	      0.88289060	     -0.00117061	     -0.21496018	      0.00123984	     -0.00040137	     58.59269291
      2.29801354	     -0.05638103	     -0.00070741	     -0.19775763	     -0.06153611	      0.88289008	     -0.00116896	     -0.21495594	      0.00123402	     -0.00040049	     58.85675010
      2.29968824	     -0.05638824	     -0.00070453	     -0.19776471	     -0.06153405	      0.88288941	     -0.00116679	     -0.21495063	      0.00122743	     -0.00039925	     59.00829040
      2.30092945	     -0.05639005	     -0.00070371	     -0.19776642	     -0.06153253	      0.88288892	     -0.00116515	     -0.21494693	      0.00122328	     -0.00039731	     59.02127799
      2.30217066	     -0.05639699	     -0.00070182	     -0.19777328	     -0.06153102	      0.88288843	     -0.00116349	     -0.21494337	      0.00121972	     -0.00039535	     58.92213902
      2.30341187	     -0.05640730	     -0.00070057	     -0.19778350	     -0.06152950	      0.88288794	     -0.00116181	     -0.21494007	      0.00121613	     -0.00039379	     59.09877515
      2.30509112	     -0.05642729	     -0.00069814	     -0.19780339	     -0.06152746	      0.88288728	     -0.00115949	     -0.21493614	      0.00121266	     -0.00039141	     58.64245083
      2.30659052	     -0.05644710	     -0.00069715	     -0.19782308	     -0.06152565	      0.88288669	     -0.00115739	     -0.21493324	      0.00120905	     -0.00038994	     59.13598205
      2.30792630	     -0.05647121	     -0.00069441	     -0.19784713	     -0.06152404	      0.88288617	     -0.00115548	     -0.21493119	      0.00120718	     -0.00038902	     58.69787849
      2.30926209	     -0.05649789	     -0.00069344	     -0.19787372	     -0.06152242	      0.88288565	     -0.00115355	     -0.21492969	      0.00120532	     -0.00038899	     58.78512310
      2.31059787	     -0.05652710	     -0.00069069	     -0.19790288	     -0.06152082	      0.88288513	     -0.00115158	     -0.21492879	      0.00120431	     -0.00038971	     58.42974897
      2.31193366	     -0.05655807	     -0.00068920	     -0.19793379	     -0.06151921	      0.88288461	     -0.00114959	     -0.21492845	      0.00120370	     -0.00039134	     58.35892589
      2.31326944	     -0.05659133	     -0.00068639	     -0.19796702	     -0.06151760	      0.88288408	     -0.00114757	     -0.21492868	      0.00120361	     -0.00039425	     58.17875751
      2.31460523	     -0.05662611	     -0.00068453	     -0.19800175	     -0.06151599	      0.88288356	     -0.00114551	     -0.21492946	      0.00120416	     -0.00039840	     58.07571749
      2.31625407	     -0.05667278	     -0.00068067	     -0.19804839	     -0.06151400	      0.88288289	     -0.00114294	     -0.21493116	      0.00120580	     -0.00040522	     57.61739068
      2.31744152	     -0.05670551	     -0.00067953	     -0.19808108	     -0.06151257	      0.88288241	     -0.00114106	     -0.21493290	      0.00120735	     -0.00041122	     57.60212225
      2.31862897	     -0.05674108	     -0.00067709	     -0.19811664	     -0.06151114	      0.88288192	     -0.00113915	     -0.21493502	      0.00120954	     -0.00041812	     57.30566667
      2.32015883	     -0.05678769	     -0.00067473	     -0.19816324	     -0.06150928	      0.88288127	     -0.00113666	     -0.21493834	      0.00121279	     -0.00042860	     57.11337315
      2.32168870	     -0.05683866	     -0.00067163	     -0.19821420	     -0.06150743	      0.88288060	     -0.00113413	     -0.21494227	      0.00121703	     -0.00044032	     56.55769141
      2.32321856	     -0.05688733	     -0.00067032	     -0.19826286	     -0.06150556	      0.88287992	     -0.00113157	     -0.21494687	      0.00122181	     -0.00045285	     56.40900779
      2.32449114	     -0.05693244	     -0.00066748	     -0.19830799	     -0.06150400	      0.88287934	     -0.00112941	     -0.21495114	      0.00122613	     -0.00046483	     56.09045375
      2.32576372	     -0.05697896	     -0.00066648	     -0.19835450	     -0.06150244	      0.88287874	     -0.00112722	     -0.21495590	      0.00123139	     -0.00047711	     55.75843113
      2.32703630	     -0.05702640	     -0.00066462	     -0.19840196	     -0.06150087	      0.88287812	     -0.00112501	     -0.21496108	      0.00123675	     -0.00049049	     55.53242141
      2.32868529	     -0.05709097	     -0.00066322	     -0.19846654	     -0.06149882	      0.88287730	     -0.00112211	     -0.21496845	      0.00124527	     -0.00050822	     54.74851849
      2.33007401	     -0.05714444	     -0.00066111	     -0.19852004	     -0.06149709	      0.88287658	     -0.00111963	     -0.21497516	      0.00125212	     -0.00052391	     54.66750524
      2.33146274	     -0.05720115	     -0.00066059	     -0.19857677	     -0.06149534	      0.88287584	     -0.00111713	     -0.21498235	      0.00126018	     -0.00053988	     54.32877174
      2.33285146	     -0.05725731	     -0.00065848	     -0.19863298	     -0.06149359	      0.88287508	     -0.00111460	     -0.21498998	      0.00126855	     -0.00055655	     54.05388589
      2.33424019	     -0.05731676	     -0.00065806	     -0.19869246	     -0.06149182	      0.88287430	     -0.00111205	     -0.21499802	      0.00127795	     -0.00057317	     53.62053110
      2.33562892	     -0.05737456	     -0.00065621	     -0.19875033	     -0.06149004	      0.88287349	     -0.00110946	     -0.21500648	      0.00128791	     -0.00058979	     53.19143541
      2.33701764	     -0.05743378	     -0.00065596	     -0.19880959	     -0.06148824	      0.88287266	     -0.00110685	     -0.21501528	      0.00129809	     -0.00060674	     53.08583269
      2.33840637	     -0.05749411	     -0.00065418	     -0.19887001	     -0.06148643	      0.88287181	     -0.00110421	     -0.21502442	      0.00130965	     -0.00062297	     52.39802821
      2.33979510	     -0.05755510	     -0.00065425	     -0.19893105	     -0.06148461	      0.88287093	     -0.00110155	     -0.21503388	      0.00132108	     -0.00063923	     52.33908872
      2.34118382	     -0.05761656	     -0.00065266	     -0.19899261	     -0.06148276	      0.88287003	     -0.00109886	     -0.21504368	      0.00133369	     -0.00065492	     51.75597531
      2.34257255	     -0.05767907	     -0.00065292	     -0.19905520	     -0.06148090	      0.88286911	     -0.00109615	     -0.21505376	      0.00134678	     -0.00066973	     51.44321939
      2.34396128	     -0.05774419	     -0.00065170	     -0.19912043	     -0.06147902	      0.88286817	     -0.00109341	     -0.21506416	      0.00136031	     -0.00068424	     51.10326189
      2.34535000	     -0.05781089	     -0.00065207	     -0.19918723	     -0.06147712	      0.88286721	     -0.00109065	     -0.21507493	      0.00137477	     -0.00069792	     50.72471466
      2.34673873	     -0.05787807	     -0.00065082	     -0.19925454	     -0.06147520	      0.88286623	     -0.00108786	     -0.21508603	      0.00139007	     -0.00071060	     50.18328151
      2.34812746	     -0.05794765	     -0.00065121	     -0.19932422	     -0.06147326	      0.88286524	     -0.00108504	     -0.21509745	      0.00140556	     -0.00072295	     50.10643978
      2.34951618	     -0.05801605	     -0.00064989	     -0.19939278	     -0.06147130	      0.88286423	     -0.00108220	     -0.21510921	      0.00142248	     -0.00073428	     49.51526672
      2.35090491	     -0.05808511	     -0.00065025	     -0.19946198	     -0.06146931	      0.88286320	     -0.00107934	     -0.21512124	      0.00144007	     -0.00074465	     49.21068493
      2.35229364	     -0.05815534	     -0.00064929	     -0.19953238	     -0.06146730	      0.88286216	     -0.00107645	     -0.21513354	      0.00145840	     -0.00075448	     48.86229379
      2.35368236	     -0.05822654	     -0.00064982	     -0.19960374	     -0.06146526	      0.88286110	     -0.00107354	     -0.21514615	      0.00147780	     -0.00076340	     48.53331734
      2.35507109	     -0.05829915	     -0.00064897	     -0.19967655	     -0.06146319	      0.88286004	     -0.00107060	     -0.21515903	      0.00149813	     -0.00077148	     48.05492014
      2.35645981	     -0.05837236	     -0.00064946	     -0.19974994	     -0.06146110	      0.88285896	     -0.00106764	     -0.21517221	      0.00151931	     -0.00077870	     47.75164138
      2.35784854	     -0.05844587	     -0.00064870	     -0.19982366	     -0.06145897	      0.88285788	     -0.00106465	     -0.21518566	      0.00154153	     -0.00078507	     47.32377958
      2.35923727	     -0.05852012	     -0.00064931	     -0.19989811	     -0.06145682	      0.88285678	     -0.00106164	     -0.21519937	      0.00156434	     -0.00079122	     47.18085668
      2.36062599	     -0.05859487	     -0.00064886	     -0.19997309	     -0.06145463	      0.88285568	     -0.00105860	     -0.21521337	      0.00158906	     -0.00079582	     46.42903418
      2.36201472	     -0.05866756	     -0.00064946	     -0.20004601	     -0.06145241	      0.88285457	     -0.00105554	     -0.21522758	      0.00161381	     -0.00080003	     46.39301157
      2.36346224	     -0.05874654	     -0.00064896	     -0.20012526	     -0.06145005	      0.88285341	     -0.00105233	     -0.21524260	      0.00164094	     -0.00080394	     45.99703676
      2.36490976	     -0.05882382	     -0.00064959	     -0.20020281	     -0.06144765	      0.88285224	     -0.00104909	     -0.21525784	      0.00166974	     -0.00080623	     45.37840552
      2.36635727	     -0.05889892	     -0.00064883	     -0.20027821	     -0.06144522	      0.88285108	     -0.00104582	     -0.21527321	      0.00169883	     -0.00080794	     45.16119756
      2.36780479	     -0.05897727	     -0.00064958	     -0.20035684	     -0.06144274	      0.88284991	     -0.00104253	     -0.21528868	      0.00172879	     -0.00080949	     45.05925354
      2.36925231	     -0.05905306	     -0.00064788	     -0.20043298	     -0.06144021	      0.88284873	     -0.00103921	     -0.21530429	      0.00176092	     -0.00080907	     44.17597153
      2.37069983	     -0.05912791	     -0.00064846	     -0.20050814	     -0.06143764	      0.88284756	     -0.00103586	     -0.21531994	      0.00179264	     -0.00080860	     44.30783678
      2.37214734	     -0.05920360	     -0.00064624	     -0.20058421	     -0.06143502	      0.88284639	     -0.00103249	     -0.21533565	      0.00182621	     -0.00080734	     43.66908246
      2.37359486	     -0.05927654	     -0.00064740	     -0.20065747	     -0.06143235	      0.88284523	     -0.00102910	     -0.21535136	      0.00186039	     -0.00080470	     43.51741571
      2.37482277	     -0.05933942	     -0.00064562	     -0.20072068	     -0.06143005	      0.88284424	     -0.00102620	     -0.21536468	      0.00189001	     -0.00080245	     43.17350654
      2.37605068	     -0.05940091	     -0.00064570	     -0.20078248	     -0.06142771	      0.88284326	     -0.00102328	     -0.21537800	      0.00192059	     -0.00079907	     42.83346121
      2.37727859	     -0.05946130	     -0.00064558	     -0.20084319	     -0.06142533	      0.88284228	     -0.00102035	     -0.21539129	      0.00195138	     -0.00079546	     42.63443711
      2.37895967	     -0.05954566	     -0.00064603	     -0.20092799	     -0.06142202	      0.88284095	     -0.00101630	     -0.21540950	      0.00199519	     -0.00078898	     41.91577409
      2.38064076	     -0.05962449	     -0.00064593	     -0.20100728	     -0.06141862	      0.88283962	     -0.00101223	     -0.21542769	      0.00203906	     -0.00078138	     41.82048702
      2.38232184	     -0.05970951	     -0.00064737	     -0.20109273	     -0.06141516	      0.88283832	     -0.00100812	     -0.21544566	      0.00208421	     -0.00077349	     41.59966661
      2.38360733	     -0.05976234	     -0.00064614	     -0.20114596	     -0.06141246	      0.88283733	     -0.00100496	     -0.21545939	      0.00211996	     -0.00076530	     41.07855335
      2.38489281	     -0.05981640	     -0.00064678	     -0.20120039	     -0.06140971	      0.88283635	     -0.00100178	     -0.21547278	      0.00215581	     -0.00075733	     40.99667022
      2.38649425	     -0.05988782	     -0.00064642	     -0.20127229	     -0.06140622	      0.88283515	     -0.00099779	     -0.21548916	      0.00220159	     -0.00074742	     40.68102230
      2.38809568	     -0.05995248	     -0.00064779	     -0.20133742	     -0.06140266	      0.88283396	     -0.00099378	     -0.21550526	      0.00224851	     -0.00073582	     40.37451547
      2.38933098	     -0.06000229	     -0.00064718	     -0.20138761	     -0.06139986	      0.88283305	     -0.00099067	     -0.21551739	      0.00228498	     -0.00072702	     40.20710458
      2.39056628	     -0.06004864	     -0.00064789	     -0.20143435	     -0.06139701	      0.88283216	     -0.00098754	     -0.21552930	      0.00232241	     -0.00071697	     39.90355486
      2.39208646	     -0.06010345	     -0.00064827	     -0.20148963	     -0.06139345	      0.88283108	     -0.00098367	     -0.21554351	      0.00236847	     -0.00070451	     39.81206363
      2.39360663	     -0.06015403	     -0.00064901	     -0.20154071	     -0.06138981	      0.88283002	     -0.00097978	     -0.21555721	      0.00241626	     -0.00068991	     39.11006532
      2.39512681	     -0.06019568	     -0.00064929	     -0.20158284	     -0.06138610	      0.88282898	     -0.00097586	     -0.21557026	      0.00246335	     -0.00067442	     39.14609546
      2.39664698	     -0.06023527	     -0.00065019	     -0.20162293	     -0.06138232	      0.88282797	     -0.00097193	     -0.21558255	      0.00251114	     -0.00065791	     39.00632115
      2.39816716	     -0.06027369	     -0.00065058	     -0.20166185	     -0.06137846	      0.88282699	     -0.00096797	     -0.21559408	      0.00255953	     -0.00064001	     38.72610219
      2.39968734	     -0.06030448	     -0.00065218	     -0.20169312	     -0.06137454	      0.88282603	     -0.00096399	     -0.21560490	      0.00260823	     -0.00062011	     38.47651206
      2.40125503	     -0.06033371	     -0.00065261	     -0.20172287	     -0.06137041	      0.88282507	     -0.00095987	     -0.21561525	      0.00265833	     -0.00059924	     38.40995182
      2.40282272	     -0.06036447	     -0.00065540	     -0.20175412	     -0.06136620	      0.88282415	     -0.00095573	     -0.21562476	      0.00270898	     -0.00057641	     38.13103411
      2.40439042	     -0.06038535	     -0.00065481	     -0.20177554	     -0.06136192	      0.88282327	     -0.00095156	     -0.21563354	      0.00275959	     -0.00055281	     37.92228104
      2.40564339	     -0.06040283	     -0.00065793	     -0.20179339	     -0.06135843	      0.88282259	     -0.00094822	     -0.21563992	      0.00280006	     -0.00053256	     37.78735368
      2.40689637	     -0.06041758	     -0.00065861	     -0.20180855	     -0.06135490	      0.88282193	     -0.00094487	     -0.21564576	      0.00284038	     -0.00051228	     37.70583991
      2.40845627	     -0.06043445	     -0.00066077	     -0.20182592	     -0.06135043	      0.88282115	     -0.00094068	     -0.21565234	      0.00289097	     -0.00048577	     37.39413944
      2.41001617	     -0.06044461	     -0.00066170	     -0.20183658	     -0.06134588	      0.88282042	     -0.00093647	     -0.21565810	      0.00294070	     -0.00045891	     37.48300810
      2.41157607	     -0.06045419	     -0.00066449	     -0.20184664	     -0.06134125	      0.88281972	     -0.00093224	     -0.21566298	      0.00299104	     -0.00043024	     37.15013363
      2.41291161	     -0.06045877	     -0.00066486	     -0.20185166	     -0.06133723	      0.88281916	     -0.00092860	     -0.21566649	      0.00303349	     -0.00040594	     37.16053904
      2.41424714	     -0.06046014	     -0.00066678	     -0.20185344	     -0.06133315	      0.88281864	     -0.00092495	     -0.21566940	      0.00307608	     -0.00038094	     37.04032142
      2.41558267	     -0.06045918	     -0.00066773	     -0.20185291	     -0.06132901	      0.88281815	     -0.00092129	     -0.21567165	      0.00311842	     -0.00035569	     36.94569563
      2.41724373	     -0.06045441	     -0.00066959	     -0.20184865	     -0.06132379	      0.88281758	     -0.00091672	     -0.21567359	      0.00317055	     -0.00032418	     36.96114040
      2.41890478	     -0.06044702	     -0.00067009	     -0.20184179	     -0.06131848	      0.88281707	     -0.00091213	     -0.21567450	      0.00322265	     -0.00029188	     36.71621846
      2.42031481	     -0.06043308	     -0.00067213	     -0.20182827	     -0.06131391	      0.88281668	     -0.00090822	     -0.21567452	      0.00326608	     -0.00026410	     36.80277335
      2.42172485	     -0.06042081	     -0.00067220	     -0.20181645	     -0.06130927	      0.88281633	     -0.00090429	     -0.21567377	      0.00330937	     -0.00023667	     36.68180634
      2.42313488	     -0.06040172	     -0.00067373	     -0.20179778	     -0.06130457	      0.88281601	     -0.00090035	     -0.21567233	      0.00335216	     -0.00020861	     36.64650635
      2.42454492	     -0.06038213	     -0.00067393	     -0.20177861	     -0.06129982	      0.88281574	     -0.00089640	     -0.21567012	      0.00339408	     -0.00018143	     36.76826954
      2.42595496	     -0.06035930	     -0.00067516	     -0.20175620	     -0.06129500	      0.88281550	     -0.00089244	     -0.21566723	      0.00343628	     -0.00015337	     36.49644144
      2.42736499	     -0.06033174	     -0.00067548	     -0.20172905	     -0.06129013	      0.88281530	     -0.00088847	     -0.21566360	      0.00347717	     -0.00012592	     36.64958958
      2.42886372	     -0.06030357	     -0.00067668	     -0.20170129	     -0.06128488	      0.88281514	     -0.00088423	     -0.21565895	      0.00352017	     -0.00009733	     36.76779351
      2.43036245	     -0.06026779	     -0.00067671	     -0.20166595	     -0.06127958	      0.88281501	     -0.00087998	     -0.21565354	      0.00356314	     -0.00006829	     36.59644081
      2.43184490	     -0.06023430	     -0.00067823	     -0.20163284	     -0.06127426	      0.88281493	     -0.00087576	     -0.21564737	      0.00360450	     -0.00004067	     36.79687987
      2.43332736	     -0.06019274	     -0.00067794	     -0.20159171	     -0.06126889	      0.88281489	     -0.00087153	     -0.21564049	      0.00364597	     -0.00001247	     36.63072160
      2.43465523	     -0.06015624	     -0.00067949	     -0.20155554	     -0.06126402	      0.88281489	     -0.00086774	     -0.21563364	      0.00368200	      0.00001151	     36.88595124
      2.43598310	     -0.06011729	     -0.00067965	     -0.20151695	     -0.06125911	      0.88281492	     -0.00086393	     -0.21562623	      0.00371840	      0.00003580	     36.70595652
      2.43731097	     -0.06007565	     -0.00068071	     -0.20147563	     -0.06125415	      0.88281499	     -0.00086012	     -0.21561821	      0.00375366	      0.00005930	     36.92827800
      2.43914522	     -0.06001748	     -0.00068107	     -0.20141794	     -0.06124722	      0.88281513	     -0.00085484	     -0.21560620	      0.00380254	      0.00009139	     36.68945641
      2.44043491	     -0.05996880	     -0.00068263	     -0.20136955	     -0.06124229	      0.88281526	     -0.00085112	     -0.21559707	      0.00383557	      0.00011396	     36.96119175
      2.44172460	     -0.05992265	     -0.00068304	     -0.20132372	     -0.06123733	      0.88281542	     -0.00084739	     -0.21558735	      0.00386833	      0.00013574	     37.08628376
      2.44345247	     -0.05986077	     -0.00068483	     -0.20126222	     -0.06123061	      0.88281568	     -0.00084238	     -0.21557359	      0.00391200	      0.00016457	     36.98959950
      2.44498732	     -0.05980170	     -0.00068477	     -0.20120351	     -0.06122457	      0.88281595	     -0.00083793	     -0.21556067	      0.00394937	      0.00018927	     37.25214524
      2.44652217	     -0.05974653	     -0.00068762	     -0.20114865	     -0.06121848	      0.88281626	     -0.00083346	     -0.21554713	      0.00398645	      0.00021303	     37.36667116
      2.44776780	     -0.05969702	     -0.00068696	     -0.20109944	     -0.06121350	      0.88281654	     -0.00082983	     -0.21553577	      0.00401621	      0.00023209	     37.29397503
      2.44901344	     -0.05964990	     -0.00068838	     -0.20105256	     -0.06120848	      0.88281684	     -0.00082619	     -0.21552404	      0.00404524	      0.00025001	     37.46130376
      2.45062353	     -0.05958866	     -0.00068884	     -0.20099167	     -0.06120193	      0.88281726	     -0.00082148	     -0.21550845	      0.00408267	      0.00027236	     37.36666563
      2.45223362	     -0.05952540	     -0.00069090	     -0.20092871	     -0.06119533	      0.88281771	     -0.00081677	     -0.21549238	      0.00411890	      0.00029336	     37.63250998
      2.45358366	     -0.05947259	     -0.00069022	     -0.20087619	     -0.06118975	      0.88281812	     -0.00081280	     -0.21547854	      0.00414901	      0.00030979	     37.63279596
      2.45493370	     -0.05942088	     -0.00069181	     -0.20082473	     -0.06118413	      0.88281855	     -0.00080884	     -0.21546441	      0.00417866	      0.00032525	     37.72240837
      2.45628374	     -0.05936614	     -0.00069154	     -0.20077027	     -0.06117847	      0.88281900	     -0.00080486	     -0.21545002	      0.00420790	      0.00033967	     37.76536791
      2.45794950	     -0.05929740	     -0.00069260	     -0.20070184	     -0.06117143	      0.88281958	     -0.00079995	     -0.21543174	      0.00424309	      0.00035562	     38.05746693
      2.45924368	     -0.05923139	     -0.00069099	     -0.20063612	     -0.06116592	      0.88282005	     -0.00079613	     -0.21541712	      0.00427048	      0.00036842	     37.90585014
      2.46053786	     -0.05916183	     -0.00069097	     -0.20056680	     -0.06116038	      0.88282053	     -0.00079231	     -0.21540183	      0.00429687	      0.00038001	     38.11763599
      2.46183203	     -0.05908645	     -0.00068980	     -0.20049168	     -0.06115480	      0.88282103	     -0.00078848	     -0.21538585	      0.00432282	      0.00039152	     38.19723997
      2.46341363	     -0.05898330	     -0.00068862	     -0.20038883	     -0.06114794	      0.88282166	     -0.00078379	     -0.21536526	      0.00435308	      0.00040562	     38.47164253
      2.46499523	     -0.05887366	     -0.00068637	     -0.20027949	     -0.06114103	      0.88282231	     -0.00077910	     -0.21534330	      0.00438217	      0.00042070	     38.44993158
      2.46657682	     -0.05874884	     -0.00068573	     -0.20015492	     -0.06113408	      0.88282299	     -0.00077441	     -0.21532000	      0.00440902	      0.00043800	     38.63953760
      2.46782052	     -0.05864727	     -0.00068310	     -0.20005356	     -0.06112858	      0.88282355	     -0.00077071	     -0.21530068	      0.00442849	      0.00045253	     38.72693820
      2.46906422	     -0.05854295	     -0.00068172	     -0.19994941	     -0.06112306	      0.88282412	     -0.00076701	     -0.21528052	      0.00444621	      0.00046780	     38.97736568
      2.47030791	     -0.05843565	     -0.00067977	     -0.19984228	     -0.06111752	      0.88282471	     -0.00076331	     -0.21525960	      0.00446279	      0.00048479	     38.97074067
      2.47155161	     -0.05832654	     -0.00067813	     -0.19973331	     -0.06111196	      0.88282532	     -0.00075961	     -0.21523797	      0.00447724	      0.00050256	     39.21228615
      2.47311212	     -0.05818943	     -0.00067591	     -0.19959635	     -0.06110496	      0.88282613	     -0.00075496	     -0.21520996	      0.00449364	      0.00052704	     39.08362742
      2.47467263	     -0.05804841	     -0.00067411	     -0.19945544	     -0.06109794	      0.88282697	     -0.00075031	     -0.21518112	      0.00450642	      0.00055314	     39.48341488
      2.47623314	     -0.05791091	     -0.00067198	     -0.19931801	     -0.06109090	      0.88282785	     -0.00074566	     -0.21515155	      0.00451659	      0.00058018	     39.74694269
      2.47779364	     -0.05777226	     -0.00067104	     -0.19917940	     -0.06108385	      0.88282878	     -0.00074101	     -0.21512148	      0.00452475	      0.00060898	     39.73409079
      2.47906732	     -0.05765890	     -0.00066924	     -0.19906607	     -0.06107808	      0.88282957	     -0.00073721	     -0.21509661	      0.00452878	      0.00063285	     40.01186295
      2.48034099	     -0.05754737	     -0.00066864	     -0.19895452	     -0.06107231	      0.88283039	     -0.00073341	     -0.21507150	      0.00453114	      0.00065668	     40.34719012
      2.48161467	     -0.05743705	     -0.00066747	     -0.19884417	     -0.06106654	      0.88283125	     -0.00072961	     -0.21504623	      0.00453229	      0.00068113	     40.37915951
      2.48288834	     -0.05732761	     -0.00066660	     -0.19873469	     -0.06106077	      0.88283213	     -0.00072581	     -0.21502082	      0.00453126	      0.00070506	     40.72873385
      2.48443980	     -0.05719751	     -0.00066505	     -0.19860452	     -0.06105374	      0.88283324	     -0.00072118	     -0.21498978	      0.00452868	      0.00073427	     40.67159618
      2.48599126	     -0.05706450	     -0.00066394	     -0.19847142	     -0.06104672	      0.88283441	     -0.00071655	     -0.21495864	      0.00452295	      0.00076250	     41.19795525
      2.48754272	     -0.05693994	     -0.00066203	     -0.19834675	     -0.06103970	      0.88283561	     -0.00071192	     -0.21492744	      0.00451535	      0.00078899	     41.48723594
      2.48876796	     -0.05683566	     -0.00066128	     -0.19824236	     -0.06103418	      0.88283659	     -0.00070826	     -0.21490291	      0.00450813	      0.00080941	     41.70813270
      2.48999319	     -0.05673763	     -0.00065984	     -0.19814422	     -0.06102866	      0.88283759	     -0.00070461	     -0.21487837	      0.00449994	      0.00082824	     41.84485914
      2.49121843	     -0.05664118	     -0.00065884	     -0.19804764	     -0.06102315	      0.88283862	     -0.00070096	     -0.21485392	      0.00449038	      0.00084509	     42.22864181
      2.49278833	     -0.05652201	     -0.00065726	     -0.19792830	     -0.06101611	      0.88283996	     -0.00069628	     -0.21482277	      0.00447739	      0.00086476	     42.26858938
      2.49435823	     -0.05640565	     -0.00065610	     -0.19781173	     -0.06100909	      0.88284133	     -0.00069160	     -0.21479188	      0.00446185	      0.00088109	     42.93174431
      2.49574411	     -0.05630947	     -0.00065449	     -0.19771538	     -0.06100292	      0.88284256	     -0.00068748	     -0.21476493	      0.00444781	      0.00089320	     42.91973721
      2.49712999	     -0.05621396	     -0.00065363	     -0.19761967	     -0.06099677	      0.88284381	     -0.00068336	     -0.21473831	      0.00443227	      0.00090230	     43.37253296
      2.49851587	     -0.05612507	     -0.00065204	     -0.19753058	     -0.06099063	      0.88284506	     -0.00067924	     -0.21471205	      0.00441609	      0.00090845	     43.55490519
      2.49990175	     -0.05603834	     -0.00065153	     -0.19744362	     -0.06098453	      0.88284632	     -0.00067512	     -0.21468621	      0.00439904	      0.00091164	     43.92021377
      2.50128763	     -0.05595831	     -0.00065023	     -0.19736338	     -0.06097844	      0.88284759	     -0.00067101	     -0.21466082	      0.00438151	      0.00091216	     43.95483990
      2.50267350	     -0.05587779	     -0.00065035	     -0.19728260	     -0.06097238	      0.88284885	     -0.00066690	     -0.21463598	      0.00436261	      0.00090920	     44.52873094
      2.50405938	     -0.05580961	     -0.00064947	     -0.19721418	     -0.06096635	      0.88285011	     -0.00066279	     -0.21461169	      0.00434369	      0.00090336	     44.49784852
      2.50544526	     -0.05573942	     -0.00064939	     -0.19714373	     -0.06096034	      0.88285135	     -0.00065869	     -0.21458813	      0.00432381	      0.00089459	     44.88919440
      2.50683114	     -0.05567848	     -0.00064775	     -0.19708255	     -0.06095437	      0.88285258	     -0.00065459	     -0.21456518	      0.00430336	      0.00088225	     45.05649464
      2.50821702	     -0.05561747	     -0.00064726	     -0.19702128	     -0.06094842	      0.88285380	     -0.00065050	     -0.21454291	      0.00428263	      0.00086701	     45.40468503
      2.50943889	     -0.05556799	     -0.00064566	     -0.19697160	     -0.06094319	      0.88285485	     -0.00064689	     -0.21452377	      0.00426413	      0.00085117	     45.45354187
      2.51066076	     -0.05551967	     -0.00064466	     -0.19692304	     -0.06093800	      0.88285587	     -0.00064328	     -0.21450508	      0.00424508	      0.00083279	     45.80307098
      2.51188263	     -0.05547426	     -0.00064327	     -0.19687742	     -0.06093282	      0.88285688	     -0.00063968	     -0.21448684	      0.00422610	      0.00081265	     45.89223459
      2.51344223	     -0.05542022	     -0.00064177	     -0.19682308	     -0.06092625	      0.88285813	     -0.00063509	     -0.21446418	      0.00420092	      0.00078353	     46.37654361
      2.51481199	     -0.05537466	     -0.00064019	     -0.19677728	     -0.06092051	      0.88285918	     -0.00063106	     -0.21444487	      0.00417937	      0.00075671	     46.18088701
      2.51618176	     -0.05533252	     -0.00063913	     -0.19673487	     -0.06091480	      0.88286020	     -0.00062704	     -0.21442608	      0.00415645	      0.00072709	     46.70599229
      2.51755152	     -0.05529428	     -0.00063770	     -0.19669636	     -0.06090912	      0.88286117	     -0.00062302	     -0.21440786	      0.00413391	      0.00069622	     46.67381278
      2.51892128	     -0.05525668	     -0.00063657	     -0.19665849	     -0.06090348	      0.88286210	     -0.00061900	     -0.21439019	      0.00411071	      0.00066389	     46.94451248
      2.52029105	     -0.05522397	     -0.00063516	     -0.19662551	     -0.06089786	      0.88286299	     -0.00061499	     -0.21437304	      0.00408720	      0.00063045	     47.06899036
      2.52166081	     -0.05519179	     -0.00063398	     -0.19659305	     -0.06089228	      0.88286383	     -0.00061098	     -0.21435643	      0.00406310	      0.00059579	     47.43418675
      2.52303057	     -0.05516489	     -0.00063249	     -0.19656588	     -0.06088673	      0.88286462	     -0.00060697	     -0.21434035	      0.00403935	      0.00056116	     47.24611866
      2.52440034	     -0.05513635	     -0.00063130	     -0.19653705	     -0.06088121	      0.88286537	     -0.00060297	     -0.21432481	      0.00401439	      0.00052581	     47.72914999
      2.52577010	     -0.05511462	     -0.00062983	     -0.19651504	     -0.06087573	      0.88286606	     -0.00059898	     -0.21430977	      0.00398966	      0.00049042	     47.69477559
      2.52713986	     -0.05509291	     -0.00062854	     -0.19649304	     -0.06087028	      0.88286671	     -0.00059498	     -0.21429528	      0.00396440	      0.00045507	     47.96869338
      2.52850963	     -0.05507578	     -0.00062702	     -0.19647562	     -0.06086487	      0.88286731	     -0.00059100	     -0.21428133	      0.00393923	      0.00042039	     47.86733772
      2.52987939	     -0.05505587	     -0.00062538	     -0.19645542	     -0.06085949	      0.88286786	     -0.00058701	     -0.21426790	      0.00391324	      0.00038574	     48.32928042
      2.53124915	     -0.05504517	     -0.00062363	     -0.19644443	     -0.06085415	      0.88286837	     -0.00058303	     -0.21425493	      0.00388772	      0.00035203	     48.15676161
      2.53261892	     -0.05502906	     -0.00062191	     -0.19642804	     -0.06084884	      0.88286883	     -0.00057906	     -0.21424252	      0.00386166	      0.00031924	     48.46493345
      2.53398868	     -0.05502013	     -0.00062010	     -0.19641882	     -0.06084357	      0.88286924	     -0.00057508	     -0.21423052	      0.00383551	      0.00028733	     48.46750665
      2.53535845	     -0.05500804	     -0.00061811	     -0.19640643	     -0.06083834	      0.88286961	     -0.00057112	     -0.21421901	      0.00380926	      0.00025671	     48.70441325
      2.53672821	     -0.05500278	     -0.00061637	     -0.19640089	     -0.06083314	      0.88286995	     -0.00056715	     -0.21420792	      0.00378307	      0.00022761	     48.56152996
      2.53794631	     -0.05499396	     -0.00061446	     -0.19639181	     -0.06082854	      0.88287021	     -0.00056363	     -0.21419843	      0.00375925	      0.00020266	     48.90306032
      2.53916441	     -0.05499003	     -0.00061283	     -0.19638762	     -0.06082398	      0.88287044	     -0.00056012	     -0.21418926	      0.00373580	      0.00017936	     48.79593843
      2.54038250	     -0.05498586	     -0.00061107	     -0.19638319	     -0.06081944	      0.88287065	     -0.00055660	     -0.21418040	      0.00371188	      0.00015709	     48.97479790
      2.54193251	     -0.05498490	     -0.00060902	     -0.19638190	     -0.06081371	      0.88287087	     -0.00055213	     -0.21416962	      0.00368187	      0.00013120	     48.75793365
      2.54348251	     -0.05497984	     -0.00060661	     -0.19637650	     -0.06080803	      0.88287105	     -0.00054767	     -0.21415937	      0.00365056	      0.00010695	     49.36616918
      2.54473758	     -0.05498594	     -0.00060526	     -0.19638233	     -0.06080346	      0.88287118	     -0.00054406	     -0.21415140	      0.00362604	      0.00008981	     48.99159046
      2.54599266	     -0.05498716	     -0.00060337	     -0.19638328	     -0.06079893	      0.88287128	     -0.00054045	     -0.21414383	      0.00360112	      0.00007387	     49.05530262
      2.54724774	     -0.05499362	     -0.00060181	     -0.19638946	     -0.06079442	      0.88287136	     -0.00053685	     -0.21413660	      0.00357590	      0.00005889	     49.14328302
      2.54891753	     -0.05500315	     -0.00059929	     -0.19639865	     -0.06078848	      0.88287145	     -0.00053206	     -0.21412759	      0.00354282	      0.00004132	     49.01760445
      2.55026882	     -0.05501640	     -0.00059808	     -0.19641159	     -0.06078371	      0.88287149	     -0.00052818	     -0.21412076	      0.00351538	      0.00002850	     49.14751391
      2.55162011	     -0.05502668	     -0.00059588	     -0.19642158	     -0.06077898	      0.88287152	     -0.00052431	     -0.21411440	      0.00348826	      0.00001713	     49.21048371
      2.55297140	     -0.05504415	     -0.00059500	     -0.19643875	     -0.06077428	      0.88287154	     -0.00052044	     -0.21410843	      0.00346128	      0.00000727	     49.01343135
      2.55432268	     -0.05505870	     -0.00059313	     -0.19645301	     -0.06076963	      0.88287154	     -0.00051657	     -0.21410295	      0.00343380	     -0.00000175	     49.29745596
      2.55567397	     -0.05508074	     -0.00059250	     -0.19647475	     -0.06076500	      0.88287154	     -0.00051270	     -0.21409789	      0.00340688	     -0.00000948	     49.05562977
      2.55702526	     -0.05509774	     -0.00059051	     -0.19649147	     -0.06076042	      0.88287152	     -0.00050884	     -0.21409325	      0.00337964	     -0.00001628	     49.24349142
      2.55837655	     -0.05512147	     -0.00058991	     -0.19651490	     -0.06075587	      0.88287149	     -0.00050498	     -0.21408896	      0.00335278	     -0.00002204	     49.03999978
      2.55972783	     -0.05513963	     -0.00058778	     -0.19653279	     -0.06075136	      0.88287146	     -0.00050111	     -0.21408502	      0.00332581	     -0.00002689	     49.18640062
      2.56107912	     -0.05516455	     -0.00058712	     -0.19655742	     -0.06074688	      0.88287142	     -0.00049725	     -0.21408134	      0.00329919	     -0.00003079	     49.00398417
      2.56243041	     -0.05518460	     -0.00058495	     -0.19657720	     -0.06074244	      0.88287138	     -0.00049339	     -0.21407796	      0.00327238	     -0.00003411	     49.22487870
      2.56378170	     -0.05521096	     -0.00058435	     -0.19660327	     -0.06073804	      0.88287133	     -0.00048954	     -0.21407480	      0.00324630	     -0.00003629	     48.89406421
      2.56513299	     -0.05523032	     -0.00058206	     -0.19662238	     -0.06073367	      0.88287128	     -0.00048568	     -0.21407190	      0.00322000	     -0.00003775	     49.04082483
      2.56648427	     -0.05525817	     -0.00058150	     -0.19664995	     -0.06072933	      0.88287123	     -0.00048182	     -0.21406916	      0.00319396	     -0.00003867	     48.90949607
      2.56783556	     -0.05527874	     -0.00057915	     -0.19667028	     -0.06072504	      0.88287117	     -0.00047796	     -0.21406666	      0.00316823	     -0.00003870	     48.92747025
      2.56918685	     -0.05530695	     -0.00057856	     -0.19669821	     -0.06072077	      0.88287112	     -0.00047411	     -0.21406429	      0.00314247	     -0.00003850	     48.83945257
      2.57053814	     -0.05532838	     -0.00057612	     -0.19671940	     -0.06071654	      0.88287107	     -0.00047025	     -0.21406214	      0.00311735	     -0.00003721	     48.68637278
      2.57188942	     -0.05535548	     -0.00057556	     -0.19674624	     -0.06071235	      0.88287102	     -0.00046640	     -0.21406009	      0.00309199	     -0.00003567	     48.63651505
      2.57324071	     -0.05537720	     -0.00057303	     -0.19676773	     -0.06070819	      0.88287097	     -0.00046254	     -0.21405820	      0.00306684	     -0.00003390	     48.73865639
      2.57459200	     -0.05540583	     -0.00057246	     -0.19679610	     -0.06070406	      0.88287093	     -0.00045868	     -0.21405642	      0.00304235	     -0.00003146	     48.40078291
      2.57594329	     -0.05542770	     -0.00056986	     -0.19681774	     -0.06069997	      0.88287089	     -0.00045483	     -0.21405479	      0.00301734	     -0.00002929	     48.63855469
      2.57729458	     -0.05545695	     -0.00056924	     -0.19684675	     -0.06069590	      0.88287085	     -0.00045097	     -0.21405325	      0.00299352	     -0.00002617	     48.10703020
      2.57864586	     -0.05547685	     -0.00056649	     -0.19686644	     -0.06069188	      0.88287082	     -0.00044712	     -0.21405186	      0.00296890	     -0.00002330	     48.39321805
      2.57999715	     -0.05550647	     -0.00056576	     -0.19689581	     -0.06068788	      0.88287079	     -0.00044326	     -0.21405050	      0.00294495	     -0.00002048	     48.14810038
      2.58134844	     -0.05552793	     -0.00056283	     -0.19691706	     -0.06068392	      0.88287076	     -0.00043941	     -0.21404932	      0.00292127	     -0.00001733	     48.08334864
      2.58269973	     -0.05555733	     -0.00056195	     -0.19694623	     -0.06067999	      0.88287074	     -0.00043555	     -0.21404819	      0.00289745	     -0.00001464	     47.99038408
      2.58405101	     -0.05558058	     -0.00055886	     -0.19696928	     -0.06067609	      0.88287072	     -0.00043169	     -0.21404724	      0.00287427	     -0.00001162	     47.81832379
      2.58540230	     -0.05561119	     -0.00055785	     -0.19699967	     -0.06067222	      0.88287071	     -0.00042783	     -0.21404641	      0.00285084	     -0.00000910	     47.72820268
      2.58675359	     -0.05563862	     -0.00055467	     -0.19702691	     -0.06066838	      0.88287070	     -0.00042398	     -0.21404584	      0.00282776	     -0.00000692	     47.72500004
      2.58810488	     -0.05567464	     -0.00055351	     -0.19706271	     -0.06066458	      0.88287069	     -0.00042012	     -0.21404552	      0.00280497	     -0.00000533	     47.49297268
      2.58945617	     -0.05570822	     -0.00055016	     -0.19709612	     -0.06066080	      0.88287068	     -0.00041625	     -0.21404557	      0.00278241	     -0.00000428	     47.45645439
      2.59080745	     -0.05574850	     -0.00054862	     -0.19713619	     -0.06065706	      0.88287068	     -0.00041239	     -0.21404600	      0.00276039	     -0.00000374	     47.14546434
      2.59215874	     -0.05578369	     -0.00054473	     -0.19717122	     -0.06065334	      0.88287067	     -0.00040853	     -0.21404685	      0.00273824	     -0.00000436	     47.30158304
      2.59351003	     -0.05582849	     -0.00054248	     -0.19721585	     -0.06064965	      0.88287067	     -0.00040466	     -0.21404807	      0.00271696	     -0.00000569	     46.97349126
      2.59486132	     -0.05586770	     -0.00053801	     -0.19725491	     -0.06064600	      0.88287066	     -0.00040079	     -0.21404977	      0.00269574	     -0.00000807	     47.02830810
      2.59621260	     -0.05591640	     -0.00053506	     -0.19730347	     -0.06064237	      0.88287064	     -0.00039692	     -0.21405187	      0.00267521	     -0.00001127	     46.70617704
      2.59756389	     -0.05595986	     -0.00052996	     -0.19734682	     -0.06063877	      0.88287063	     -0.00039305	     -0.21405451	      0.00265494	     -0.00001540	     46.71086484
      2.59891518	     -0.05601049	     -0.00052617	     -0.19739732	     -0.06063519	      0.88287060	     -0.00038917	     -0.21405759	      0.00263510	     -0.00002071	     46.53691284
      2.60026647	     -0.05605765	     -0.00052027	     -0.19744441	     -0.06063165	      0.88287057	     -0.00038529	     -0.21406118	      0.00261587	     -0.00002688	     46.48461857
      2.60161775	     -0.05611078	     -0.00051552	     -0.19749744	     -0.06062812	      0.88287053	     -0.00038141	     -0.21406523	      0.00259698	     -0.00003431	     46.32178584
      2.60296904	     -0.05616056	     -0.00050880	     -0.19754717	     -0.06062463	      0.88287048	     -0.00037752	     -0.21406978	      0.00257893	     -0.00004226	     46.14356448
      2.60432033	     -0.05621571	     -0.00050315	     -0.19760226	     -0.06062115	      0.88287041	     -0.00037363	     -0.21407477	      0.00256102	     -0.00005154	     46.04735815
      2.60595373	     -0.05627864	     -0.00049354	     -0.19766518	     -0.06061699	      0.88287032	     -0.00036893	     -0.21408149	      0.00254057	     -0.00006391	     45.82869387
      2.60707751	     -0.05632396	     -0.00048868	     -0.19771047	     -0.06061414	      0.88287024	     -0.00036569	     -0.21408642	      0.00252676	     -0.00007269	     45.67744304
      2.60820130	     -0.05636787	     -0.00048203	     -0.19775439	     -0.06061131	      0.88287016	     -0.00036245	     -0.21409161	      0.00251327	     -0.00008259	     45.68899471
      2.60981732	     -0.05643259	     -0.00047310	     -0.19781912	     -0.06060726	      0.88287001	     -0.00035779	     -0.21409955	      0.00249517	     -0.00009741	     45.36125048
      2.61107486	     -0.05648224	     -0.00046554	     -0.19786879	     -0.06060413	      0.88286988	     -0.00035416	     -0.21410611	      0.00248114	     -0.00011018	     45.45593308
      2.61233239	     -0.05653305	     -0.00045836	     -0.19791964	     -0.06060102	      0.88286973	     -0.00035054	     -0.21411298	      0.00246848	     -0.00012279	     45.11084118
      2.61358993	     -0.05658306	     -0.00045089	     -0.19796969	     -0.06059793	      0.88286957	     -0.00034691	     -0.21412014	      0.00245584	     -0.00013642	     45.13149736
      2.61545279	     -0.05666227	     -0.00044020	     -0.19804897	     -0.06059337	      0.88286930	     -0.00034154	     -0.21413127	      0.00243923	     -0.00015712	     44.49906761
      2.61686719	     -0.05671537	     -0.00043160	     -0.19810215	     -0.06058993	      0.88286906	     -0.00033746	     -0.21414013	      0.00242645	     -0.00017362	     44.88684674
      2.61828160	     -0.05677779	     -0.00042403	     -0.19816464	     -0.06058650	      0.88286881	     -0.00033339	     -0.21414923	      0.00241535	     -0.00019070	     44.51032840
      2.61969601	     -0.05683231	     -0.00041554	     -0.19821925	     -0.06058309	      0.88286852	     -0.00032932	     -0.21415868	      0.00240528	     -0.00020771	     44.39300696
      2.62111042	     -0.05689192	     -0.00040850	     -0.19827894	     -0.06057970	      0.88286822	     -0.00032525	     -0.21416829	      0.00239579	     -0.00022509	     44.13367410
      2.62235253	     -0.05693900	     -0.00040137	     -0.19832611	     -0.06057673	      0.88286793	     -0.00032168	     -0.21417690	      0.00238817	     -0.00024050	     44.21024270
      2.62359464	     -0.05698859	     -0.00039520	     -0.19837579	     -0.06057376	      0.88286762	     -0.00031812	     -0.21418562	      0.00238152	     -0.00025570	     43.92628464
      2.62483675	     -0.05703598	     -0.00038892	     -0.19842328	     -0.06057081	      0.88286729	     -0.00031456	     -0.21419441	      0.00237540	     -0.00027076	     43.85397021
      2.62652443	     -0.05710152	     -0.00038102	     -0.19848896	     -0.06056681	      0.88286682	     -0.00030973	     -0.21420649	      0.00236811	     -0.00029115	     43.63555168
      2.62821212	     -0.05716118	     -0.00037313	     -0.19854875	     -0.06056282	      0.88286631	     -0.00030491	     -0.21421865	      0.00236218	     -0.00030985	     43.52623799
      2.62937961	     -0.05720909	     -0.00036860	     -0.19859676	     -0.06056006	      0.88286594	     -0.00030158	     -0.21422707	      0.00235848	     -0.00032288	     43.31009458
      2.63054711	     -0.05725174	     -0.00036385	     -0.19863951	     -0.06055731	      0.88286556	     -0.00029826	     -0.21423558	      0.00235547	     -0.00033525	     43.22221078
      2.63217800	     -0.05731513	     -0.00035768	     -0.19870305	     -0.06055347	      0.88286500	     -0.00029362	     -0.21424750	      0.00235188	     -0.00035203	     43.11307788
      2.63380888	     -0.05736976	     -0.00035119	     -0.19875784	     -0.06054964	      0.88286441	     -0.00028899	     -0.21425949	      0.00234928	     -0.00036744	     43.05418546
      2.63512537	     -0.05741794	     -0.00034654	     -0.19880616	     -0.06054655	      0.88286392	     -0.00028526	     -0.21426904	      0.00234799	     -0.00037822	     42.65666330
      2.63644187	     -0.05745929	     -0.00034138	     -0.19884765	     -0.06054345	      0.88286342	     -0.00028154	     -0.21427854	      0.00234714	     -0.00038829	     42.57554118
      2.63775836	     -0.05750216	     -0.00033648	     -0.19889068	     -0.06054037	      0.88286290	     -0.00027782	     -0.21428791	      0.00234653	     -0.00039780	     42.50537517
      2.63944000	     -0.05755274	     -0.00033007	     -0.19894147	     -0.06053642	      0.88286222	     -0.00027308	     -0.21429972	      0.00234664	     -0.00040836	     42.47349745
      2.64072527	     -0.05759471	     -0.00032560	     -0.19898360	     -0.06053340	      0.88286169	     -0.00026947	     -0.21430859	      0.00234725	     -0.00041542	     42.22039992
      2.64201054	     -0.05763176	     -0.00032098	     -0.19902082	     -0.06053039	      0.88286115	     -0.00026586	     -0.21431739	      0.00234838	     -0.00042111	     42.11080652
      2.64329582	     -0.05767026	     -0.00031652	     -0.19905949	     -0.06052737	      0.88286061	     -0.00026226	     -0.21432606	      0.00234970	     -0.00042607	     42.02428695
      2.64505468	     -0.05772122	     -0.00031044	     -0.19911069	     -0.06052323	      0.88285986	     -0.00025733	     -0.21433781	      0.00235279	     -0.00043095	     41.66099637
      2.64640614	     -0.05775774	     -0.00030574	     -0.19914741	     -0.06052005	      0.88285927	     -0.00025356	     -0.21434667	      0.00235498	     -0.00043370	     41.69277185
      2.64775761	     -0.05779226	     -0.00030120	     -0.19918212	     -0.06051687	      0.88285868	     -0.00024978	     -0.21435536	      0.00235814	     -0.00043528	     41.63134070
      2.64910908	     -0.05782715	     -0.00029675	     -0.19921722	     -0.06051368	      0.88285809	     -0.00024602	     -0.21436390	      0.00236177	     -0.00043598	     41.49203913
      2.65046055	     -0.05785859	     -0.00029268	     -0.19924886	     -0.06051048	      0.88285751	     -0.00024226	     -0.21437229	      0.00236572	     -0.00043602	     41.53201624
      2.65181202	     -0.05789051	     -0.00028861	     -0.19928100	     -0.06050728	      0.88285692	     -0.00023850	     -0.21438052	      0.00237069	     -0.00043463	     41.20280958
      2.65316349	     -0.05791956	     -0.00028478	     -0.19931025	     -0.06050407	      0.88285633	     -0.00023475	     -0.21438860	      0.00237538	     -0.00043280	     41.32501676
      2.65451496	     -0.05795016	     -0.00028078	     -0.19934108	     -0.06050086	      0.88285575	     -0.00023101	     -0.21439652	      0.00238117	     -0.00042970	     41.00592557
      2.65586643	     -0.05797930	     -0.00027703	     -0.19937042	     -0.06049764	      0.88285517	     -0.00022727	     -0.21440431	      0.00238668	     -0.00042642	     41.12175992
      2.65721790	     -0.05800812	     -0.00027310	     -0.19939947	     -0.06049441	      0.88285460	     -0.00022353	     -0.21441197	      0.00239335	     -0.00042196	     40.79394899
      2.65856937	     -0.05803338	     -0.00026933	     -0.19942496	     -0.06049117	      0.88285403	     -0.00021980	     -0.21441948	      0.00239972	     -0.00041745	     40.91152414
      2.65992083	     -0.05806004	     -0.00026544	     -0.19945186	     -0.06048792	      0.88285347	     -0.00021607	     -0.21442678	      0.00240704	     -0.00041210	     40.66049032
      2.66127230	     -0.05808256	     -0.00026169	     -0.19947463	     -0.06048466	      0.88285292	     -0.00021234	     -0.21443391	      0.00241442	     -0.00040631	     40.62613704
      2.66295731	     -0.05811172	     -0.00025678	     -0.19950409	     -0.06048059	      0.88285224	     -0.00020770	     -0.21444245	      0.00242365	     -0.00039924	     40.70542385
      2.66464231	     -0.05813557	     -0.00025251	     -0.19952824	     -0.06047649	      0.88285157	     -0.00020307	     -0.21445064	      0.00243475	     -0.00039020	     40.08381635
      2.66583392	     -0.05815278	     -0.00024906	     -0.19954567	     -0.06047359	      0.88285111	     -0.00019980	     -0.21445621	      0.00244140	     -0.00038420	     40.30141168
      2.66702554	     -0.05816824	     -0.00024627	     -0.19956134	     -0.06047068	      0.88285066	     -0.00019653	     -0.21446161	      0.00244889	     -0.00037790	     40.27710408
      2.66861159	     -0.05819061	     -0.00024242	     -0.19958401	     -0.06046678	      0.88285006	     -0.00019219	     -0.21446850	      0.00245910	     -0.00036949	     40.16992687
      2.67019764	     -0.05820736	     -0.00023907	     -0.19960104	     -0.06046288	      0.88284948	     -0.00018785	     -0.21447512	      0.00246961	     -0.00036041	     40.05784980
      2.67151605	     -0.05822025	     -0.00023571	     -0.19961417	     -0.06045961	      0.88284901	     -0.00018425	     -0.21448030	      0.00247843	     -0.00035249	     39.91010126
      2.67283446	     -0.05823176	     -0.00023296	     -0.19962592	     -0.06045634	      0.88284856	     -0.00018066	     -0.21448519	      0.00248692	     -0.00034483	     40.04158950
      2.67415287	     -0.05824222	     -0.00022980	     -0.19963664	     -0.06045306	      0.88284811	     -0.00017707	     -0.21448982	      0.00249599	     -0.00033663	     39.80462115
      2.67547128	     -0.05824999	     -0.00022693	     -0.19964465	     -0.06044976	      0.88284767	     -0.00017349	     -0.21449415	      0.00250467	     -0.00032851	     39.85222721
      2.67744055	     -0.05826184	     -0.00022213	     -0.19965687	     -0.06044481	      0.88284703	     -0.00016815	     -0.21450002	      0.00251793	     -0.00031633	     39.66427835
      2.67859927	     -0.05826411	     -0.00022050	     -0.19965934	     -0.06044189	      0.88284667	     -0.00016502	     -0.21450320	      0.00252571	     -0.00030881	     39.68411561
      2.67975799	     -0.05826793	     -0.00021817	     -0.19966337	     -0.06043896	      0.88284632	     -0.00016189	     -0.21450612	      0.00253336	     -0.00030160	     39.65849132
      2.68138222	     -0.05827145	     -0.00021545	     -0.19966718	     -0.06043484	      0.88284584	     -0.00015751	     -0.21450984	      0.00254451	     -0.00029112	     39.42572376
      2.68300645	     -0.05827112	     -0.00021239	     -0.19966713	     -0.06043070	      0.88284537	     -0.00015315	     -0.21451307	      0.00255473	     -0.00028117	     39.66244367
      2.68439864	     -0.05827115	     -0.00021077	     -0.19966741	     -0.06042713	      0.88284499	     -0.00014941	     -0.21451543	      0.00256446	     -0.00027227	     39.35723520
      2.68579082	     -0.05826662	     -0.00020820	     -0.19966312	     -0.06042356	      0.88284461	     -0.00014569	     -0.21451740	      0.00257337	     -0.00026375	     39.45175917
      2.68718301	     -0.05826241	     -0.00020680	     -0.19965913	     -0.06041997	      0.88284425	     -0.00014197	     -0.21451893	      0.00258226	     -0.00025579	     39.55240862
      2.68857519	     -0.05825608	     -0.00020458	     -0.19965305	     -0.06041637	      0.88284390	     -0.00013827	     -0.21452005	      0.00259177	     -0.00024735	     39.22788140
      2.68996738	     -0.05824525	     -0.00020363	     -0.19964244	     -0.06041275	      0.88284356	     -0.00013457	     -0.21452071	      0.00260036	     -0.00023930	     39.44479140
      2.69135957	     -0.05823455	     -0.00020174	     -0.19963197	     -0.06040913	      0.88284323	     -0.00013089	     -0.21452085	      0.00260895	     -0.00023180	     39.49634249
      2.69275175	     -0.05822000	     -0.00020101	     -0.19961763	     -0.06040549	      0.88284292	     -0.00012721	     -0.21452050	      0.00261802	     -0.00022343	     39.25741540
      2.69414394	     -0.05820008	     -0.00019932	     -0.19959793	     -0.06040184	      0.88284261	     -0.00012355	     -0.21451956	      0.00262614	     -0.00021541	     39.40445416
      2.69562936	     -0.05817783	     -0.00019862	     -0.19957590	     -0.06039793	      0.88284230	     -0.00011965	     -0.21451783	      0.00263457	     -0.00020702	     39.56354900
      2.69711479	     -0.05814489	     -0.00019612	     -0.19954320	     -0.06039401	      0.88284200	     -0.00011577	     -0.21451532	      0.00264323	     -0.00019753	     39.34191379
      2.69860021	     -0.05810671	     -0.00019569	     -0.19950522	     -0.06039008	      0.88284171	     -0.00011190	     -0.21451179	      0.00265070	     -0.00018819	     39.67122371
      2.69991354	     -0.05806160	     -0.00019225	     -0.19946034	     -0.06038659	      0.88284147	     -0.00010849	     -0.21450775	      0.00265743	     -0.00017863	     39.50391984
      2.70122687	     -0.05801329	     -0.00019099	     -0.19941220	     -0.06038310	      0.88284124	     -0.00010509	     -0.21450271	      0.00266320	     -0.00016872	     39.65723480
      2.70254020	     -0.05795708	     -0.00018780	     -0.19935619	     -0.06037960	      0.88284103	     -0.00010170	     -0.21449668	      0.00266853	     -0.00015771	     39.62032652
      2.70385353	     -0.05789606	     -0.00018556	     -0.19929534	     -0.06037609	      0.88284083	     -0.00009832	     -0.21448961	      0.00267291	     -0.00014571	     39.73466972
      2.70557869	     -0.05780960	     -0.00018103	     -0.19920912	     -0.06037147	      0.88284059	     -0.00009390	     -0.21447881	      0.00267704	     -0.00012905	     40.03648106
      2.70689139	     -0.05774278	     -0.00017982	     -0.19914241	     -0.06036796	      0.88284043	     -0.00009055	     -0.21446953	      0.00267977	     -0.00011395	     39.89061834
      2.70820409	     -0.05767291	     -0.00017681	     -0.19907268	     -0.06036444	      0.88284029	     -0.00008721	     -0.21445944	      0.00268123	     -0.00009834	     39.95102413
      2.70951679	     -0.05760264	     -0.00017541	     -0.19900249	     -0.06036092	      0.88284017	     -0.00008388	     -0.21444862	      0.00268149	     -0.00008212	     40.19638330
      2.71117929	     -0.05750891	     -0.00017221	     -0.19890888	     -0.06035646	      0.88284006	     -0.00007968	     -0.21443397	      0.00268110	     -0.00005964	     40.11906092
      2.71240057	     -0.05743343	     -0.00017144	     -0.19883345	     -0.06035319	      0.88283999	     -0.00007661	     -0.21442246	      0.00267897	     -0.00004215	     40.53458415
      2.71362186	     -0.05735774	     -0.00016954	     -0.19875781	     -0.06034992	      0.88283995	     -0.00007354	     -0.21441030	      0.00267631	     -0.00002325	     40.62833024
      2.71514416	     -0.05726106	     -0.00016803	     -0.19866116	     -0.06034585	      0.88283994	     -0.00006972	     -0.21439437	      0.00267115	      0.00000172	     40.84651182
      2.71666647	     -0.05716325	     -0.00016567	     -0.19856337	     -0.06034179	      0.88283996	     -0.00006592	     -0.21437763	      0.00266415	      0.00002865	     40.91542246
      2.71818878	     -0.05706795	     -0.00016473	     -0.19846803	     -0.06033774	      0.88284002	     -0.00006213	     -0.21436022	      0.00265416	      0.00005633	     41.46350955
      2.71952076	     -0.05698128	     -0.00016228	     -0.19838134	     -0.06033421	      0.88284012	     -0.00005882	     -0.21434457	      0.00264439	      0.00008232	     41.47728923
      2.72085274	     -0.05689612	     -0.00016133	     -0.19829611	     -0.06033070	      0.88284024	     -0.00005552	     -0.21432857	      0.00263240	      0.00010806	     41.91071339
      2.72218472	     -0.05681356	     -0.00015916	     -0.19821349	     -0.06032720	      0.88284040	     -0.00005223	     -0.21431226	      0.00261914	      0.00013423	     42.12310959
      2.72351670	     -0.05672752	     -0.00015756	     -0.19812737	     -0.06032372	      0.88284060	     -0.00004894	     -0.21429573	      0.00260417	      0.00016070	     42.42825326
      2.72484868	     -0.05664056	     -0.00015489	     -0.19804032	     -0.06032026	      0.88284083	     -0.00004566	     -0.21427889	      0.00258748	      0.00018694	     42.80864301
      2.72676574	     -0.05651757	     -0.00015232	     -0.19791716	     -0.06031533	      0.88284123	     -0.00004096	     -0.21425419	      0.00256082	      0.00022396	     43.43918468
      2.72790295	     -0.05644235	     -0.00014905	     -0.19784186	     -0.06031242	      0.88284149	     -0.00003817	     -0.21423934	      0.00254381	      0.00024585	     43.61259544
      2.72904016	     -0.05636910	     -0.00014717	     -0.19776848	     -0.06030954	      0.88284179	     -0.00003539	     -0.21422433	      0.00252569	      0.00026687	     43.96905079
      2.73083565	     -0.05625266	     -0.00014380	     -0.19765184	     -0.06030503	      0.88284229	     -0.00003102	     -0.21420042	      0.00249521	      0.00029831	     44.64538052
      2.73212124	     -0.05617220	     -0.00014260	     -0.19757121	     -0.06030184	      0.88284269	     -0.00002789	     -0.21418315	      0.00247242	      0.00032033	     44.98657359
      2.73340682	     -0.05609010	     -0.00014062	     -0.19748893	     -0.06029868	      0.88284312	     -0.00002478	     -0.21416584	      0.00244892	      0.00034138	     45.23464426
      2.73469241	     -0.05600930	     -0.00013923	     -0.19740794	     -0.06029554	      0.88284357	     -0.00002167	     -0.21414844	      0.00242411	      0.00036069	     45.82897735
      2.73637201	     -0.05590792	     -0.00013694	     -0.19730630	     -0.06029150	      0.88284419	     -0.00001761	     -0.21412568	      0.00239152	      0.00038460	     46.01474312
      2.73776119	     -0.05581886	     -0.00013578	     -0.19721700	     -0.06028820	      0.88284474	     -0.00001427	     -0.21410683	      0.00236267	      0.00040260	     46.84915062
      2.73915037	     -0.05573425	     -0.00013358	     -0.19713217	     -0.06028494	      0.88284531	     -0.00001094	     -0.21408786	      0.00233388	      0.00041921	     47.16111697
      2.74053954	     -0.05564752	     -0.00013289	     -0.19704518	     -0.06028171	      0.88284591	     -0.00000762	     -0.21406887	      0.00230408	      0.00043415	     47.80791056
      2.74192872	     -0.05556711	     -0.00013129	     -0.19696452	     -0.06027853	      0.88284652	     -0.00000431	     -0.21404983	      0.00227386	      0.00044744	     48.15366615
      2.74331790	     -0.05548142	     -0.00013083	     -0.19687855	     -0.06027540	      0.88284715	     -0.00000100	     -0.21403086	      0.00224281	      0.00045917	     48.74903990
      2.74470707	     -0.05539945	     -0.00012919	     -0.19679631	     -0.06027230	      0.88284779	      0.00000229	     -0.21401182	      0.00221134	      0.00046933	     49.04007474
      2.74595723	     -0.05532263	     -0.00012891	     -0.19671923	     -0.06026956	      0.88284838	      0.00000525	     -0.21399466	      0.00218190	      0.00047675	     49.75361720
      2.74720739	     -0.05524906	     -0.00012799	     -0.19664540	     -0.06026685	      0.88284898	      0.00000820	     -0.21397747	      0.00215231	      0.00048309	     50.05790476
      2.74845754	     -0.05517506	     -0.00012747	     -0.19657112	     -0.06026418	      0.88284959	      0.00001114	     -0.21396028	      0.00212181	      0.00048789	     50.61013319
      2.75003211	     -0.05508488	     -0.00012667	     -0.19648059	     -0.06026087	      0.88285036	      0.00001483	     -0.21393866	      0.00208295	      0.00049225	     50.95829106
      2.75139685	     -0.05500367	     -0.00012645	     -0.19639906	     -0.06025805	      0.88285104	      0.00001802	     -0.21391995	      0.00204813	      0.00049461	     51.57743565
      2.75276159	     -0.05492998	     -0.00012635	     -0.19632502	     -0.06025528	      0.88285171	      0.00002120	     -0.21390130	      0.00201251	      0.00049525	     52.08544067
      2.75412633	     -0.05485496	     -0.00012650	     -0.19624966	     -0.06025255	      0.88285239	      0.00002437	     -0.21388285	      0.00197637	      0.00049447	     52.61596614
      2.75549107	     -0.05478537	     -0.00012648	     -0.19617971	     -0.06024988	      0.88285306	      0.00002753	     -0.21386456	      0.00193961	      0.00049216	     53.00234133
      2.75685581	     -0.05471199	     -0.00012646	     -0.19610597	     -0.06024726	      0.88285373	      0.00003068	     -0.21384649	      0.00190215	      0.00048825	     53.62426949
      2.75822055	     -0.05464526	     -0.00012662	     -0.19603887	     -0.06024469	      0.88285439	      0.00003383	     -0.21382858	      0.00186453	      0.00048330	     53.83412165
      2.75958529	     -0.05457339	     -0.00012657	     -0.19596663	     -0.06024217	      0.88285505	      0.00003696	     -0.21381092	      0.00182599	      0.00047676	     54.54979030
      2.76095003	     -0.05451044	     -0.00012700	     -0.19590329	     -0.06023971	      0.88285569	      0.00004009	     -0.21379342	      0.00178732	      0.00046879	     54.88229292
      2.76231477	     -0.05444070	     -0.00012719	     -0.19583316	     -0.06023729	      0.88285633	      0.00004321	     -0.21377620	      0.00174854	      0.00046018	     55.32770070
      2.76353371	     -0.05438659	     -0.00012829	     -0.19577868	     -0.06023518	      0.88285688	      0.00004598	     -0.21376097	      0.00171334	      0.00045146	     55.67851457
      2.76475265	     -0.05433081	     -0.00012908	     -0.19572254	     -0.06023312	      0.88285743	      0.00004875	     -0.21374598	      0.00167804	      0.00044223	     56.08320479
      2.76597160	     -0.05427921	     -0.00013032	     -0.19567056	     -0.06023109	      0.88285796	      0.00005152	     -0.21373124	      0.00164247	      0.00043236	     56.40076911
      2.76762632	     -0.05421321	     -0.00013175	     -0.19560404	     -0.06022841	      0.88285867	      0.00005526	     -0.21371171	      0.00159390	      0.00041802	     56.79786775
      2.76888341	     -0.05416597	     -0.00013349	     -0.19555639	     -0.06022643	      0.88285918	      0.00005809	     -0.21369729	      0.00155680	      0.00040703	     56.99912262
      2.77014049	     -0.05412032	     -0.00013466	     -0.19551034	     -0.06022450	      0.88285969	      0.00006092	     -0.21368323	      0.00151916	      0.00039480	     57.51381593
      2.77139758	     -0.05408000	     -0.00013626	     -0.19546961	     -0.06022261	      0.88286018	      0.00006374	     -0.21366957	      0.00148194	      0.00038248	     57.57520331
      2.77265466	     -0.05403955	     -0.00013758	     -0.19542876	     -0.06022078	      0.88286065	      0.00006656	     -0.21365630	      0.00144406	      0.00036911	     58.03856960
      2.77391175	     -0.05400288	     -0.00013931	     -0.19539168	     -0.06021898	      0.88286111	      0.00006937	     -0.21364343	      0.00140658	      0.00035571	     58.10919555
      2.77516884	     -0.05396811	     -0.00014108	     -0.19535648	     -0.06021724	      0.88286154	      0.00007217	     -0.21363097	      0.00136844	      0.00034140	     58.51519162
      2.77669276	     -0.05393221	     -0.00014372	     -0.19532007	     -0.06021519	      0.88286205	      0.00007556	     -0.21361644	      0.00132282	      0.00032407	     58.36076238
      2.77821668	     -0.05389316	     -0.00014610	     -0.19528050	     -0.06021321	      0.88286253	      0.00007894	     -0.21360255	      0.00127594	      0.00030618	     59.01212828
      2.77950259	     -0.05387026	     -0.00014856	     -0.19525716	     -0.06021159	      0.88286291	      0.00008179	     -0.21359125	      0.00123646	      0.00029051	     59.11239749
      2.78078851	     -0.05384265	     -0.00015032	     -0.19522912	     -0.06021003	      0.88286328	      0.00008463	     -0.21358042	      0.00119708	      0.00027508	     59.21582669
      2.78207443	     -0.05382079	     -0.00015266	     -0.19520682	     -0.06020852	      0.88286362	      0.00008747	     -0.21356997	      0.00115712	      0.00025906	     59.42757412
      2.78336035	     -0.05379870	     -0.00015464	     -0.19518429	     -0.06020705	      0.88286394	      0.00009030	     -0.21355995	      0.00111734	      0.00024326	     59.49935718
      2.78464626	     -0.05378112	     -0.00015708	     -0.19516626	     -0.06020564	      0.88286425	      0.00009312	     -0.21355033	      0.00107704	      0.00022712	     59.66973295
      2.78632366	     -0.05375970	     -0.00015955	     -0.19514427	     -0.06020388	      0.88286461	      0.00009679	     -0.21353846	      0.00102484	      0.00020639	     59.49507069
      2.78751771	     -0.05374748	     -0.00016221	     -0.19513162	     -0.06020268	      0.88286485	      0.00009940	     -0.21353042	      0.00098679	      0.00019163	     59.74803000
      2.78871175	     -0.05373637	     -0.00016413	     -0.19512010	     -0.06020152	      0.88286507	      0.00010200	     -0.21352276	      0.00094886	      0.00017671	     59.92178426
      2.79020598	     -0.05372833	     -0.00016700	     -0.19511154	     -0.06020014	      0.88286532	      0.00010525	     -0.21351372	      0.00090157	      0.00015830	     59.78064526
      2.79170021	     -0.05371820	     -0.00016861	     -0.19510091	     -0.06019883	      0.88286554	      0.00010849	     -0.21350530	      0.00085364	      0.00013978	     60.09245800
      2.79287609	     -0.05371797	     -0.00017094	     -0.19510026	     -0.06019785	      0.88286570	      0.00011103	     -0.21349908	      0.00081620	      0.00012533	     59.86928334
      2.79405197	     -0.05371578	     -0.00017231	     -0.19509768	     -0.06019691	      0.88286584	      0.00011357	     -0.21349326	      0.00077854	      0.00011080	     59.92695743
      2.79553783	     -0.05371810	     -0.00017462	     -0.19509949	     -0.06019579	      0.88286599	      0.00011676	     -0.21348645	      0.00073100	      0.00009223	     59.84459256
      2.79702369	     -0.05372102	     -0.00017613	     -0.19510191	     -0.06019474	      0.88286611	      0.00011995	     -0.21348024	      0.00068351	      0.00007366	     59.85120167
      2.79823034	     -0.05372778	     -0.00017846	     -0.19510825	     -0.06019394	      0.88286619	      0.00012253	     -0.21347565	      0.00064512	      0.00005891	     59.66068635
      2.79943700	     -0.05373428	     -0.00017994	     -0.19511435	     -0.06019318	      0.88286625	      0.00012510	     -0.21347145	      0.00060650	      0.00004354	     59.79822073
      2.80064365	     -0.05374491	     -0.00018193	     -0.19512456	     -0.06019247	      0.88286629	      0.00012766	     -0.21346766	      0.00056840	      0.00002851	     59.57911688
      2.80213278	     -0.05375954	     -0.00018406	     -0.19513870	     -0.06019166	      0.88286632	      0.00013082	     -0.21346354	      0.00052093	      0.00000932	     59.74564729
      2.80345839	     -0.05377627	     -0.00018625	     -0.19515499	     -0.06019100	      0.88286633	      0.00013362	     -0.21346039	      0.00047979	     -0.00000670	     59.16999349
      2.80478400	     -0.05379194	     -0.00018805	     -0.19517021	     -0.06019039	      0.88286631	      0.00013641	     -0.21345774	      0.00043784	     -0.00002336	     59.38934536
      2.80610962	     -0.05381424	     -0.00019031	     -0.19519208	     -0.06018984	      0.88286626	      0.00013919	     -0.21345555	      0.00039679	     -0.00003949	     59.00232263
      2.80743523	     -0.05383570	     -0.00019215	     -0.19521311	     -0.06018934	      0.88286620	      0.00014196	     -0.21345387	      0.00035529	     -0.00005603	     59.14274712
      2.80876084	     -0.05386283	     -0.00019442	     -0.19523980	     -0.06018889	      0.88286612	      0.00014472	     -0.21345267	      0.00031493	     -0.00007162	     58.54204799
      2.81008645	     -0.05388699	     -0.00019630	     -0.19526354	     -0.06018850	      0.88286601	      0.00014748	     -0.21345196	      0.00027389	     -0.00008751	     58.72700424
      2.81141206	     -0.05391880	     -0.00019857	     -0.19529492	     -0.06018817	      0.88286588	      0.00015022	     -0.21345170	      0.00023359	     -0.00010320	     58.40428283
      2.81273767	     -0.05394812	     -0.00020052	     -0.19532382	     -0.06018788	      0.88286574	      0.00015295	     -0.21345193	      0.00019348	     -0.00011866	     58.32136010
      2.81406328	     -0.05398317	     -0.00020276	     -0.19535846	     -0.06018765	      0.88286557	      0.00015568	     -0.21345259	      0.00015361	     -0.00013412	     58.07909012
      2.81538889	     -0.05401539	     -0.00020463	     -0.19539027	     -0.06018748	      0.88286538	      0.00015839	     -0.21345371	      0.00011432	     -0.00014900	     57.83242043
      2.81671450	     -0.05405185	     -0.00020669	     -0.19542634	     -0.06018735	      0.88286517	      0.00016109	     -0.21345518	      0.00007489	     -0.00016403	     57.71642038
      2.81804011	     -0.05408625	     -0.00020842	     -0.19546034	     -0.06018728	      0.88286495	      0.00016379	     -0.21345705	      0.00003632	     -0.00017834	     57.40130146
      2.81936572	     -0.05412357	     -0.00021028	     -0.19549727	     -0.06018726	      0.88286470	      0.00016647	     -0.21345923	     -0.00000244	     -0.00019269	     57.29682205
      2.82069133	     -0.05415922	     -0.00021186	     -0.19553254	     -0.06018728	      0.88286444	      0.00016914	     -0.21346175	     -0.00004046	     -0.00020640	     57.05703554
      2.82201694	     -0.05419842	     -0.00021352	     -0.19557136	     -0.06018736	      0.88286415	      0.00017181	     -0.21346452	     -0.00007856	     -0.00022023	     56.94741449
      2.82334255	     -0.05423553	     -0.00021497	     -0.19560810	     -0.06018749	      0.88286385	      0.00017446	     -0.21346760	     -0.00011563	     -0.00023295	     56.51140233
      2.82466817	     -0.05427388	     -0.00021649	     -0.19564608	     -0.06018767	      0.88286354	      0.00017710	     -0.21347091	     -0.00015298	     -0.00024561	     56.44278000
      2.82637600	     -0.05432232	     -0.00021818	     -0.19569407	     -0.06018797	      0.88286310	      0.00018049	     -0.21347554	     -0.00020043	     -0.00026149	     56.43318949
      2.82745063	     -0.05435658	     -0.00021939	     -0.19572804	     -0.06018820	      0.88286282	      0.00018261	     -0.21347864	     -0.00022949	     -0.00027063	     55.94848352
      2.82852526	     -0.05438837	     -0.00022043	     -0.19575954	     -0.06018846	      0.88286252	      0.00018473	     -0.21348189	     -0.00025871	     -0.00027983	     55.87939081
      2.83014502	     -0.05443784	     -0.00022187	     -0.19580860	     -0.06018892	      0.88286206	      0.00018790	     -0.21348706	     -0.00030185	     -0.00029274	     55.46988733
      2.83134924	     -0.05447432	     -0.00022284	     -0.19584477	     -0.06018930	      0.88286170	      0.00019025	     -0.21349109	     -0.00033402	     -0.00030236	     55.51728731
      2.83255347	     -0.05451121	     -0.00022373	     -0.19588137	     -0.06018972	      0.88286133	      0.00019260	     -0.21349528	     -0.00036513	     -0.00031087	     55.11828118
      2.83375770	     -0.05454790	     -0.00022452	     -0.19591776	     -0.06019018	      0.88286095	      0.00019493	     -0.21349962	     -0.00039639	     -0.00031950	     55.09486332
      2.83543404	     -0.05460148	     -0.00022553	     -0.19597094	     -0.06019088	      0.88286041	      0.00019816	     -0.21350591	     -0.00043846	     -0.00033042	     54.48031314
      2.83711039	     -0.05464823	     -0.00022665	     -0.19601729	     -0.06019165	      0.88285984	      0.00020138	     -0.21351248	     -0.00048115	     -0.00034084	     54.99189556
      2.83820663	     -0.05468634	     -0.00022710	     -0.19605515	     -0.06019219	      0.88285947	      0.00020347	     -0.21351687	     -0.00050763	     -0.00034701	     54.38594472
      2.83930287	     -0.05472016	     -0.00022775	     -0.19608871	     -0.06019277	      0.88285908	      0.00020556	     -0.21352139	     -0.00053425	     -0.00035293	     54.28822930
      2.84101571	     -0.05477451	     -0.00022858	     -0.19614269	     -0.06019372	      0.88285847	      0.00020881	     -0.21352866	     -0.00057508	     -0.00036132	     53.97600055
      2.84234246	     -0.05481524	     -0.00022938	     -0.19618312	     -0.06019450	      0.88285799	      0.00021131	     -0.21353446	     -0.00060641	     -0.00036731	     53.96710233
      2.84366921	     -0.05485784	     -0.00022991	     -0.19622544	     -0.06019532	      0.88285750	      0.00021381	     -0.21354040	     -0.00063685	     -0.00037233	     53.57837121
      2.84499596	     -0.05489889	     -0.00023070	     -0.19626620	     -0.06019619	      0.88285700	      0.00021629	     -0.21354647	     -0.00066749	     -0.00037732	     53.71398892
      2.84632271	     -0.05494196	     -0.00023118	     -0.19630900	     -0.06019709	      0.88285650	      0.00021876	     -0.21355268	     -0.00069677	     -0.00038091	     53.16555420
      2.84764946	     -0.05498133	     -0.00023195	     -0.19634809	     -0.06019804	      0.88285599	      0.00022122	     -0.21355901	     -0.00072650	     -0.00038435	     53.34894123
      2.84897621	     -0.05502431	     -0.00023238	     -0.19639081	     -0.06019902	      0.88285548	      0.00022367	     -0.21356544	     -0.00075539	     -0.00038722	     53.12532260
      2.85030296	     -0.05506451	     -0.00023309	     -0.19643073	     -0.06020004	      0.88285496	      0.00022612	     -0.21357199	     -0.00078394	     -0.00038941	     53.07380221
      2.85190428	     -0.05511707	     -0.00023339	     -0.19648299	     -0.06020133	      0.88285434	      0.00022905	     -0.21357999	     -0.00081835	     -0.00039205	     53.08928011
      2.85311546	     -0.05515132	     -0.00023427	     -0.19651700	     -0.06020233	      0.88285386	      0.00023126	     -0.21358618	     -0.00084349	     -0.00039241	     52.88879495
      2.85432664	     -0.05519113	     -0.00023457	     -0.19655658	     -0.06020337	      0.88285338	      0.00023346	     -0.21359241	     -0.00086889	     -0.00039342	     52.86451849
      2.85584613	     -0.05524148	     -0.00023553	     -0.19660663	     -0.06020471	      0.88285279	      0.00023621	     -0.21360045	     -0.00090004	     -0.00039403	     52.71096213
      2.85736563	     -0.05529585	     -0.00023580	     -0.19666072	     -0.06020611	      0.88285219	      0.00023895	     -0.21360874	     -0.00093156	     -0.00039496	     52.85650135
      2.85858044	     -0.05533859	     -0.00023700	     -0.19670322	     -0.06020725	      0.88285171	      0.00024113	     -0.21361563	     -0.00095580	     -0.00039495	     52.75169270
      2.85979526	     -0.05538543	     -0.00023734	     -0.19674983	     -0.06020843	      0.88285123	      0.00024330	     -0.21362275	     -0.00098027	     -0.00039559	     52.80233142
      2.86133075	     -0.05544656	     -0.00023848	     -0.19681068	     -0.06020996	      0.88285062	      0.00024604	     -0.21363218	     -0.00101035	     -0.00039630	     52.75431805
      2.86271215	     -0.05550544	     -0.00023866	     -0.19686932	     -0.06021137	      0.88285007	      0.00024849	     -0.21364107	     -0.00103757	     -0.00039773	     52.94065095
      2.86409355	     -0.05556567	     -0.00023982	     -0.19692930	     -0.06021282	      0.88284952	      0.00025093	     -0.21365044	     -0.00106355	     -0.00039889	     52.81876397
      2.86547495	     -0.05562731	     -0.00023936	     -0.19699072	     -0.06021431	      0.88284897	      0.00025336	     -0.21366027	     -0.00108965	     -0.00040076	     52.93797311
      2.86671708	     -0.05568497	     -0.00024003	     -0.19704818	     -0.06021568	      0.88284847	      0.00025555	     -0.21366949	     -0.00111273	     -0.00040331	     53.26463081
      2.86795920	     -0.05574450	     -0.00023938	     -0.19710753	     -0.06021707	      0.88284797	      0.00025772	     -0.21367913	     -0.00113476	     -0.00040580	     53.11854850
      2.86920132	     -0.05580437	     -0.00023903	     -0.19716722	     -0.06021850	      0.88284746	      0.00025989	     -0.21368915	     -0.00115690	     -0.00040928	     53.43840001
      2.87070574	     -0.05588012	     -0.00023759	     -0.19724279	     -0.06022026	      0.88284684	      0.00026252	     -0.21370183	     -0.00118225	     -0.00041376	     53.25628351
      2.87221016	     -0.05595330	     -0.00023640	     -0.19731579	     -0.06022205	      0.88284621	      0.00026513	     -0.21371508	     -0.00120778	     -0.00041941	     53.88634587
      2.87350425	     -0.05602146	     -0.00023380	     -0.19738383	     -0.06022363	      0.88284567	      0.00026738	     -0.21372690	     -0.00122831	     -0.00042494	     53.74881096
      2.87479835	     -0.05608735	     -0.00023192	     -0.19744961	     -0.06022523	      0.88284511	      0.00026962	     -0.21373914	     -0.00124848	     -0.00043135	     54.08435185
      2.87609244	     -0.05615501	     -0.00022877	     -0.19751718	     -0.06022686	      0.88284455	      0.00027186	     -0.21375176	     -0.00126764	     -0.00043849	     54.12702582
      2.87738653	     -0.05622148	     -0.00022601	     -0.19758356	     -0.06022851	      0.88284398	      0.00027409	     -0.21376474	     -0.00128610	     -0.00044650	     54.41040763
      2.87903488	     -0.05630676	     -0.00022115	     -0.19766878	     -0.06023065	      0.88284323	      0.00027693	     -0.21378173	     -0.00130797	     -0.00045761	     54.43033967
      2.88019627	     -0.05636498	     -0.00021862	     -0.19772695	     -0.06023218	      0.88284270	      0.00027892	     -0.21379397	     -0.00132283	     -0.00046639	     54.87348482
      2.88135765	     -0.05642387	     -0.00021527	     -0.19778581	     -0.06023372	      0.88284215	      0.00028092	     -0.21380640	     -0.00133645	     -0.00047526	     54.91214934
      2.88282928	     -0.05649812	     -0.00021149	     -0.19786002	     -0.06023570	      0.88284144	      0.00028343	     -0.21382242	     -0.00135307	     -0.00048763	     55.35183780
      2.88430092	     -0.05657336	     -0.00020727	     -0.19793526	     -0.06023771	      0.88284072	      0.00028594	     -0.21383871	     -0.00136732	     -0.00049972	     55.02622129
      2.88577255	     -0.05664184	     -0.00020373	     -0.19800372	     -0.06023973	      0.88283997	      0.00028845	     -0.21385522	     -0.00138147	     -0.00051247	     55.72487168
      2.88724418	     -0.05671492	     -0.00019915	     -0.19807682	     -0.06024177	      0.88283921	      0.00029094	     -0.21387184	     -0.00139382	     -0.00052569	     55.79901524
      2.88846858	     -0.05677271	     -0.00019679	     -0.19813461	     -0.06024348	      0.88283856	      0.00029301	     -0.21388581	     -0.00140295	     -0.00053651	     56.13541418
      2.88969299	     -0.05683268	     -0.00019359	     -0.19819461	     -0.06024521	      0.88283789	      0.00029508	     -0.21389987	     -0.00141127	     -0.00054765	     56.29739180
      2.89120502	     -0.05690543	     -0.00019078	     -0.19826738	     -0.06024735	      0.88283705	      0.00029762	     -0.21391739	     -0.00141990	     -0.00056092	     56.46193569
      2.89271705	     -0.05697734	     -0.00018722	     -0.19833934	     -0.06024950	      0.88283620	      0.00030015	     -0.21393502	     -0.00142777	     -0.00057434	     56.85658570
      2.89401322	     -0.05703733	     -0.00018567	     -0.19839936	     -0.06025135	      0.88283545	      0.00030231	     -0.21395021	     -0.00143270	     -0.00058470	     56.96157372
      2.89530940	     -0.05709623	     -0.00018286	     -0.19845832	     -0.06025321	      0.88283468	      0.00030447	     -0.21396541	     -0.00143721	     -0.00059512	     57.22037198
      2.89660558	     -0.05715410	     -0.00018113	     -0.19851624	     -0.06025508	      0.88283390	      0.00030662	     -0.21398061	     -0.00144041	     -0.00060467	     57.41710173
      2.89819140	     -0.05722530	     -0.00017817	     -0.19858753	     -0.06025737	      0.88283294	      0.00030923	     -0.21399919	     -0.00144370	     -0.00061623	     57.89395879
      2.89961702	     -0.05728631	     -0.00017713	     -0.19864860	     -0.06025942	      0.88283205	      0.00031158	     -0.21401588	     -0.00144449	     -0.00062426	     57.83287867
      2.90104264	     -0.05734720	     -0.00017406	     -0.19870961	     -0.06026148	      0.88283116	      0.00031391	     -0.21403252	     -0.00144534	     -0.00063279	     58.30714558
      2.90246826	     -0.05740737	     -0.00017373	     -0.19876985	     -0.06026354	      0.88283025	      0.00031623	     -0.21404912	     -0.00144401	     -0.00063906	     58.30416791
      2.90389388	     -0.05746296	     -0.00016998	     -0.19882559	     -0.06026560	      0.88282933	      0.00031855	     -0.21406564	     -0.00144256	     -0.00064517	     58.64562218
      2.90514518	     -0.05751394	     -0.00017007	     -0.19887665	     -0.06026741	      0.88282852	      0.00032057	     -0.21408003	     -0.00143995	     -0.00064905	     58.88037192
      2.90639648	     -0.05756160	     -0.00016768	     -0.19892444	     -0.06026921	      0.88282771	      0.00032259	     -0.21409436	     -0.00143671	     -0.00065221	     59.00785027
      2.90793754	     -0.05762096	     -0.00016664	     -0.19898394	     -0.06027142	      0.88282670	      0.00032507	     -0.21411186	     -0.00143166	     -0.00065470	     59.28115563
      2.90926226	     -0.05766729	     -0.00016396	     -0.19903043	     -0.06027331	      0.88282583	      0.00032719	     -0.21412679	     -0.00142630	     -0.00065505	     59.30721528
      2.91058698	     -0.05771434	     -0.00016311	     -0.19907762	     -0.06027519	      0.88282497	      0.00032930	     -0.21414156	     -0.00142059	     -0.00065476	     59.76992270
      2.91191170	     -0.05776039	     -0.00016084	     -0.19912384	     -0.06027707	      0.88282410	      0.00033141	     -0.21415623	     -0.00141339	     -0.00065277	     59.69267924
      2.91323642	     -0.05780596	     -0.00015967	     -0.19916958	     -0.06027894	      0.88282324	      0.00033351	     -0.21417076	     -0.00140603	     -0.00065002	     60.12788959
      2.91456115	     -0.05785070	     -0.00015761	     -0.19921451	     -0.06028080	      0.88282238	      0.00033560	     -0.21418521	     -0.00139727	     -0.00064573	     60.08226766
      2.91588587	     -0.05789368	     -0.00015611	     -0.19925767	     -0.06028264	      0.88282153	      0.00033769	     -0.21419956	     -0.00138814	     -0.00064058	     60.42604588
      2.91772887	     -0.05795197	     -0.00015263	     -0.19931625	     -0.06028519	      0.88282035	      0.00034058	     -0.21421932	     -0.00137341	     -0.00063129	     60.32152008
      2.91892517	     -0.05798710	     -0.00015183	     -0.19935156	     -0.06028682	      0.88281960	      0.00034244	     -0.21423203	     -0.00136362	     -0.00062427	     60.81563147
      2.92012146	     -0.05802207	     -0.00014960	     -0.19938674	     -0.06028845	      0.88281886	      0.00034431	     -0.21424464	     -0.00135270	     -0.00061618	     60.84820386
      2.92176400	     -0.05806802	     -0.00014722	     -0.19943298	     -0.06029066	      0.88281786	      0.00034686	     -0.21426176	     -0.00133703	     -0.00060419	     61.23989008
      2.92306786	     -0.05810299	     -0.00014448	     -0.19946820	     -0.06029239	      0.88281708	      0.00034887	     -0.21427517	     -0.00132295	     -0.00059300	     60.97028385
      2.92437171	     -0.05813538	     -0.00014235	     -0.19950083	     -0.06029411	      0.88281631	      0.00035088	     -0.21428841	     -0.00130889	     -0.00058156	     61.36298753
      2.92611411	     -0.05817986	     -0.00013853	     -0.19954568	     -0.06029637	      0.88281531	      0.00035356	     -0.21430583	     -0.00128806	     -0.00056494	     61.18366243
      2.92722239	     -0.05820620	     -0.00013698	     -0.19957224	     -0.06029779	      0.88281469	      0.00035526	     -0.21431676	     -0.00127467	     -0.00055430	     61.59194267
      2.92833067	     -0.05823257	     -0.00013481	     -0.19959885	     -0.06029920	      0.88281409	      0.00035695	     -0.21432758	     -0.00126011	     -0.00054283	     61.54373571
      2.92980315	     -0.05826693	     -0.00013207	     -0.19963353	     -0.06030104	      0.88281330	      0.00035919	     -0.21434177	     -0.00124036	     -0.00052777	     61.79386883
      2.93127564	     -0.05830085	     -0.00012925	     -0.19966779	     -0.06030285	      0.88281253	      0.00036141	     -0.21435577	     -0.00121869	     -0.00051171	     61.34462745
      2.93274813	     -0.05832892	     -0.00012656	     -0.19969619	     -0.06030463	      0.88281179	      0.00036363	     -0.21436953	     -0.00119715	     -0.00049553	     61.76573980
      2.93422062	     -0.05835999	     -0.00012378	     -0.19972761	     -0.06030637	      0.88281107	      0.00036584	     -0.21438300	     -0.00117444	     -0.00047939	     61.84900329
      2.93569310	     -0.05838794	     -0.00012123	     -0.19975591	     -0.06030808	      0.88281038	      0.00036804	     -0.21439627	     -0.00115035	     -0.00046274	     61.69528174
      2.93716559	     -0.05841436	     -0.00011832	     -0.19978270	     -0.06030976	      0.88280971	      0.00037023	     -0.21440924	     -0.00112606	     -0.00044613	     61.81322658
      2.93863808	     -0.05843782	     -0.00011584	     -0.19980652	     -0.06031140	      0.88280906	      0.00037241	     -0.21442192	     -0.00110101	     -0.00042981	     62.08534837
      2.93987367	     -0.05845870	     -0.00011340	     -0.19982772	     -0.06031275	      0.88280854	      0.00037423	     -0.21443232	     -0.00107885	     -0.00041558	     61.69035655
      2.94110925	     -0.05847589	     -0.00011122	     -0.19984523	     -0.06031407	      0.88280804	      0.00037604	     -0.21444250	     -0.00105695	     -0.00040193	     61.90585679
      2.94261958	     -0.05849863	     -0.00010848	     -0.19986836	     -0.06031564	      0.88280744	      0.00037825	     -0.21445463	     -0.00102892	     -0.00038502	     61.53790841
      2.94412990	     -0.05851753	     -0.00010597	     -0.19988765	     -0.06031718	      0.88280687	      0.00038044	     -0.21446644	     -0.00100138	     -0.00036901	     62.03905856
      2.94564023	     -0.05853748	     -0.00010332	     -0.19990800	     -0.06031867	      0.88280633	      0.00038262	     -0.21447788	     -0.00097211	     -0.00035277	     61.43714446
      2.94691608	     -0.05854867	     -0.00010126	     -0.19991953	     -0.06031989	      0.88280589	      0.00038445	     -0.21448728	     -0.00094776	     -0.00033981	     61.75063430
      2.94819193	     -0.05856192	     -0.00009919	     -0.19993313	     -0.06032108	      0.88280546	      0.00038627	     -0.21449638	     -0.00092261	     -0.00032707	     61.52745311
      2.94946777	     -0.05857195	     -0.00009722	     -0.19994350	     -0.06032225	      0.88280505	      0.00038807	     -0.21450518	     -0.00089743	     -0.00031490	     61.61117792
      2.95125891	     -0.05858740	     -0.00009467	     -0.19995943	     -0.06032382	      0.88280450	      0.00039060	     -0.21451705	     -0.00086140	     -0.00029884	     61.40204028
      2.95260384	     -0.05859225	     -0.00009312	     -0.19996464	     -0.06032496	      0.88280411	      0.00039248	     -0.21452558	     -0.00083406	     -0.00028647	     61.41405861
      2.95394878	     -0.05860184	     -0.00009181	     -0.19997458	     -0.06032606	      0.88280373	      0.00039435	     -0.21453373	     -0.00080636	     -0.00027516	     61.22406448
      2.95529371	     -0.05860648	     -0.00009065	     -0.19997958	     -0.06032713	      0.88280337	      0.00039621	     -0.21454162	     -0.00077844	     -0.00026432	     61.21705694
      2.95663865	     -0.05861240	     -0.00008980	     -0.19998586	     -0.06032816	      0.88280302	      0.00039805	     -0.21454916	     -0.00075023	     -0.00025406	     61.11421071
      2.95841599	     -0.05861489	     -0.00008886	     -0.19998881	     -0.06032946	      0.88280258	      0.00040047	     -0.21455866	     -0.00071258	     -0.00024139	     61.14004856
      2.95965154	     -0.05861953	     -0.00008890	     -0.19999376	     -0.06033032	      0.88280229	      0.00040214	     -0.21456487	     -0.00068586	     -0.00023245	     60.79848394
      2.96088709	     -0.05861875	     -0.00008880	     -0.19999330	     -0.06033115	      0.88280201	      0.00040380	     -0.21457081	     -0.00065919	     -0.00022414	     60.80425842
      2.96252734	     -0.05862229	     -0.00008946	     -0.19999725	     -0.06033220	      0.88280165	      0.00040599	     -0.21457818	     -0.00062329	     -0.00021359	     60.54704281
      2.96416759	     -0.05861366	     -0.00008961	     -0.19998905	     -0.06033320	      0.88280131	      0.00040815	     -0.21458507	     -0.00058704	     -0.00020235	     60.43114210
      2.96533322	     -0.05861500	     -0.00009106	     -0.19999065	     -0.06033387	      0.88280107	      0.00040969	     -0.21458956	     -0.00056141	     -0.00019504	     60.33386687
      2.96649886	     -0.05860992	     -0.00009170	     -0.19998586	     -0.06033451	      0.88280085	      0.00041121	     -0.21459380	     -0.00053530	     -0.00018731	     60.16640025
      2.96806778	     -0.05860520	     -0.00009322	     -0.19998152	     -0.06033532	      0.88280057	      0.00041324	     -0.21459904	     -0.00050044	     -0.00017738	     60.14589135
      2.96963670	     -0.05859771	     -0.00009438	     -0.19997443	     -0.06033608	      0.88280030	      0.00041527	     -0.21460378	     -0.00046436	     -0.00016647	     59.32957935
      2.97120562	     -0.05858752	     -0.00009666	     -0.19996460	     -0.06033678	      0.88280004	      0.00041727	     -0.21460799	     -0.00042953	     -0.00015551	     59.43464827
      2.97259515	     -0.05857489	     -0.00009711	     -0.19995232	     -0.06033735	      0.88279983	      0.00041904	     -0.21461125	     -0.00039840	     -0.00014551	     59.38541960
      2.97398467	     -0.05856770	     -0.00009952	     -0.19994545	     -0.06033788	      0.88279964	      0.00042079	     -0.21461407	     -0.00036727	     -0.00013549	     59.22365922
      2.97537419	     -0.05855334	     -0.00009985	     -0.19993145	     -0.06033837	      0.88279946	      0.00042254	     -0.21461656	     -0.00033587	     -0.00012491	     58.91919276
      2.97676372	     -0.05854197	     -0.00010204	     -0.19992040	     -0.06033882	      0.88279929	      0.00042427	     -0.21461859	     -0.00030497	     -0.00011437	     58.81656728
      2.97815324	     -0.05852574	     -0.00010234	     -0.19990452	     -0.06033922	      0.88279914	      0.00042600	     -0.21462023	     -0.00027378	     -0.00010323	     58.48838682
      2.97954276	     -0.05851195	     -0.00010448	     -0.19989105	     -0.06033958	      0.88279900	      0.00042771	     -0.21462145	     -0.00024296	     -0.00009180	     58.26579359
      2.98093229	     -0.05849343	     -0.00010470	     -0.19987288	     -0.06033990	      0.88279888	      0.00042942	     -0.21462228	     -0.00021272	     -0.00008064	     58.29031688
      2.98232181	     -0.05847863	     -0.00010674	     -0.19985840	     -0.06034017	      0.88279878	      0.00043111	     -0.21462270	     -0.00018169	     -0.00006827	     57.56700816
      2.98371133	     -0.05845531	     -0.00010693	     -0.19983542	     -0.06034040	      0.88279869	      0.00043280	     -0.21462274	     -0.00015202	     -0.00005614	     57.72526002
      2.98510086	     -0.05843911	     -0.00010894	     -0.19981952	     -0.06034059	      0.88279863	      0.00043448	     -0.21462235	     -0.00012225	     -0.00004404	     57.45460820
      2.98649038	     -0.05841618	     -0.00010912	     -0.19979694	     -0.06034074	      0.88279857	      0.00043615	     -0.21462164	     -0.00009242	     -0.00003125	     57.02373695
      2.98787990	     -0.05839646	     -0.00011109	     -0.19977751	     -0.06034085	      0.88279854	      0.00043781	     -0.21462053	     -0.00006354	     -0.00001863	     56.95052502
      2.98926943	     -0.05837194	     -0.00011121	     -0.19975331	     -0.06034092	      0.88279852	      0.00043947	     -0.21461910	     -0.00003494	     -0.00000616	     56.84852304
      2.99065895	     -0.05835395	     -0.00011321	     -0.19973562	     -0.06034095	      0.88279852	      0.00044111	     -0.21461731	     -0.00000643	      0.00000652	     56.43519717
      2.99204847	     -0.05832806	     -0.00011338	     -0.19971005	     -0.06034094	      0.88279854	      0.00044275	     -0.21461528	      0.00002146	      0.00001924	     56.25807561
      2.99343800	     -0.05830710	     -0.00011542	     -0.19968936	     -0.06034089	      0.88279857	      0.00044438	     -0.21461291	      0.00004872	      0.00003154	     56.11927757
      2.99482752	     -0.05828307	     -0.00011565	     -0.19966563	     -0.06034080	      0.88279863	      0.00044600	     -0.21461029	      0.00007568	      0.00004365	     55.93580123
      2.99621704	     -0.05826260	     -0.00011792	     -0.19964543	     -0.06034068	      0.88279870	      0.00044762	     -0.21460743	      0.00010234	      0.00005585	     55.55959469
      2.99760656	     -0.05823520	     -0.00011810	     -0.19961832	     -0.06034052	      0.88279878	      0.00044923	     -0.21460435	      0.00012791	      0.00006731	     55.68491154
      2.99899609	     -0.05821689	     -0.00012043	     -0.19960026	     -0.06034032	      0.88279888	      0.00045082	     -0.21460099	      0.00015359	      0.00007857	     55.27003248
      3.00038561	     -0.05818979	     -0.00012068	     -0.19957344	     -0.06034009	      0.88279900	      0.00045242	     -0.21459750	      0.00017852	      0.00008957	     55.16057690
      3.00177513	     -0.05816861	     -0.00012302	     -0.19955250	     -0.06033983	      0.88279913	      0.00045400	     -0.21459376	      0.00020274	      0.00009971	     55.07761353
      3.00316466	     -0.05814366	     -0.00012324	     -0.19952783	     -0.06033953	      0.88279928	      0.00045557	     -0.21458984	      0.00022669	      0.00010942	     54.94263128
      3.00455418	     -0.05812350	     -0.00012578	     -0.19950789	     -0.06033920	      0.88279944	      0.00045714	     -0.21458576	      0.00025034	      0.00011878	     54.60771411
      3.00594370	     -0.05809580	     -0.00012586	     -0.19948045	     -0.06033883	      0.88279961	      0.00045869	     -0.21458154	      0.00027295	      0.00012710	     54.79019785
      3.00733323	     -0.05807835	     -0.00012846	     -0.19946321	     -0.06033844	      0.88279979	      0.00046024	     -0.21457711	      0.00029569	      0.00013491	     54.41618615
      3.00872275	     -0.05805117	     -0.00012851	     -0.19943630	     -0.06033801	      0.88279998	      0.00046178	     -0.21457262	      0.00031769	      0.00014219	     54.39778415
      3.01011227	     -0.05803152	     -0.00013111	     -0.19941684	     -0.06033756	      0.88280018	      0.00046331	     -0.21456792	      0.00033921	      0.00014863	     54.26813024
      3.01150180	     -0.05800596	     -0.00013096	     -0.19939154	     -0.06033707	      0.88280039	      0.00046483	     -0.21456313	      0.00036031	      0.00015429	     54.27887800
      3.01289132	     -0.05798754	     -0.00013373	     -0.19937331	     -0.06033655	      0.88280061	      0.00046633	     -0.21455818	      0.00038135	      0.00015963	     53.93084417
      3.01428084	     -0.05795923	     -0.00013336	     -0.19934524	     -0.06033601	      0.88280084	      0.00046784	     -0.21455316	      0.00040142	      0.00016398	     54.16902412
      3.01567037	     -0.05794331	     -0.00013625	     -0.19932951	     -0.06033544	      0.88280107	      0.00046932	     -0.21454794	      0.00042154	      0.00016761	     53.92200319
      3.01705989	     -0.05791590	     -0.00013569	     -0.19930234	     -0.06033484	      0.88280130	      0.00047081	     -0.21454271	      0.00044119	      0.00017069	     53.93539800
      3.01829382	     -0.05789864	     -0.00013783	     -0.19928524	     -0.06033428	      0.88280151	      0.00047211	     -0.21453789	      0.00045843	      0.00017310	     53.75479825
      3.01952774	     -0.05787531	     -0.00013790	     -0.19926211	     -0.06033371	      0.88280173	      0.00047341	     -0.21453297	      0.00047507	      0.00017473	     53.87535079
      3.02076167	     -0.05785482	     -0.00013886	     -0.19924180	     -0.06033311	      0.88280195	      0.00047470	     -0.21452791	      0.00049183	      0.00017636	     53.68860315
      3.02228225	     -0.05782831	     -0.00013927	     -0.19921551	     -0.06033235	      0.88280222	      0.00047628	     -0.21452151	      0.00051139	      0.00017711	     53.92846268
      3.02380283	     -0.05780433	     -0.00014046	     -0.19919175	     -0.06033156	      0.88280249	      0.00047784	     -0.21451494	      0.00053187	      0.00017860	     53.23950746
      3.02532340	     -0.05776918	     -0.00013962	     -0.19915684	     -0.06033073	      0.88280276	      0.00047940	     -0.21450822	      0.00055031	      0.00017874	     53.88067604
      3.02656538	     -0.05775290	     -0.00014104	     -0.19914072	     -0.06033004	      0.88280298	      0.00048066	     -0.21450250	      0.00056614	      0.00017868	     53.49928138
      3.02780736	     -0.05772798	     -0.00014065	     -0.19911599	     -0.06032933	      0.88280320	      0.00048191	     -0.21449674	      0.00058141	      0.00017834	     53.53303974
      3.02935705	     -0.05770411	     -0.00014176	     -0.19909232	     -0.06032841	      0.88280348	      0.00048345	     -0.21448938	      0.00060037	      0.00017748	     53.35668408
      3.03073268	     -0.05767748	     -0.00014138	     -0.19906589	     -0.06032757	      0.88280372	      0.00048481	     -0.21448284	      0.00061693	      0.00017671	     53.36310179
      3.03210832	     -0.05765750	     -0.00014283	     -0.19904608	     -0.06032671	      0.88280396	      0.00048616	     -0.21447621	      0.00063313	      0.00017521	     53.39470686
      3.03348396	     -0.05763466	     -0.00014249	     -0.19902343	     -0.06032583	      0.88280420	      0.00048750	     -0.21446959	      0.00064949	      0.00017361	     53.33707519
      3.03485959	     -0.05761769	     -0.00014423	     -0.19900662	     -0.06032493	      0.88280444	      0.00048883	     -0.21446296	      0.00066571	      0.00017174	     53.15955851
      3.03623523	     -0.05759490	     -0.00014391	     -0.19898401	     -0.06032400	      0.88280467	      0.00049014	     -0.21445638	      0.00068135	      0.00016926	     53.37272700
      3.03761086	     -0.05758057	     -0.00014576	     -0.19896983	     -0.06032305	      0.88280491	      0.00049145	     -0.21444977	      0.00069727	      0.00016664	     53.13351204
      3.03898650	     -0.05755915	     -0.00014550	     -0.19894859	     -0.06032208	      0.88280513	      0.00049274	     -0.21444324	      0.00071246	      0.00016336	     53.35321513
      3.04036213	     -0.05754651	     -0.00014747	     -0.19893609	     -0.06032109	      0.88280536	      0.00049401	     -0.21443668	      0.00072798	      0.00016015	     53.04297165
      3.04173777	     -0.05752552	     -0.00014720	     -0.19891528	     -0.06032008	      0.88280557	      0.00049528	     -0.21443019	      0.00074279	      0.00015651	     53.20459625
      3.04311340	     -0.05751299	     -0.00014919	     -0.19890288	     -0.06031905	      0.88280579	      0.00049654	     -0.21442364	      0.00075738	      0.00015236	     53.15746021
      3.04448904	     -0.05749358	     -0.00014885	     -0.19888365	     -0.06031800	      0.88280599	      0.00049778	     -0.21441716	      0.00077195	      0.00014828	     53.10665063
      3.04586467	     -0.05748057	     -0.00015086	     -0.19887076	     -0.06031693	      0.88280619	      0.00049901	     -0.21441061	      0.00078582	      0.00014359	     53.17561857
      3.04724031	     -0.05746119	     -0.00015039	     -0.19885156	     -0.06031584	      0.88280639	      0.00050023	     -0.21440409	      0.00079984	      0.00013907	     53.13847576
      3.04861595	     -0.05744896	     -0.00015242	     -0.19883945	     -0.06031473	      0.88280658	      0.00050143	     -0.21439749	      0.00081325	      0.00013413	     53.15950885
      3.04999158	     -0.05743001	     -0.00015189	     -0.19882067	     -0.06031360	      0.88280676	      0.00050262	     -0.21439093	      0.00082649	      0.00012907	     53.23744438
      3.05136722	     -0.05741919	     -0.00015396	     -0.19880996	     -0.06031245	      0.88280693	      0.00050380	     -0.21438431	      0.00083965	      0.00012410	     53.06417816
      3.05274285	     -0.05740126	     -0.00015343	     -0.19879219	     -0.06031129	      0.88280710	      0.00050497	     -0.21437776	      0.00085213	      0.00011884	     53.33231912
      3.05411849	     -0.05739243	     -0.00015558	     -0.19878347	     -0.06031011	      0.88280726	      0.00050612	     -0.21437119	      0.00086471	      0.00011346	     53.21031867
      3.05549412	     -0.05737654	     -0.00015493	     -0.19876773	     -0.06030891	      0.88280741	      0.00050726	     -0.21436471	      0.00087703	      0.00010813	     53.30508050
      3.05686976	     -0.05736868	     -0.00015717	     -0.19875997	     -0.06030769	      0.88280756	      0.00050839	     -0.21435824	      0.00088931	      0.00010292	     53.16613478
      3.05824539	     -0.05735350	     -0.00015643	     -0.19874495	     -0.06030646	      0.88280769	      0.00050950	     -0.21435186	      0.00090099	      0.00009733	     53.48799254
      3.05948320	     -0.05734740	     -0.00015824	     -0.19873895	     -0.06030534	      0.88280781	      0.00051049	     -0.21434613	      0.00091206	      0.00009283	     53.21381868
      3.06072100	     -0.05733661	     -0.00015831	     -0.19872828	     -0.06030421	      0.88280792	      0.00051148	     -0.21434046	      0.00092247	      0.00008790	     53.42634370
      3.06195881	     -0.05732927	     -0.00015927	     -0.19872105	     -0.06030306	      0.88280803	      0.00051245	     -0.21433484	      0.00093330	      0.00008336	     53.30951001
[truncated: 261,988 more chars]
