# Supplementary material for: A Neural Controller Model Considering the Vestibulospinal Tract in Human Postural Control
Source: Front Comput Neurosci. 2022 Feb 25;16:785099. doi: 10.3389/fncom.2022.785099 (PMC8913724; doi:10.3389/fncom.2022.785099)
Supplement: Supplementary file 8 [file Data_Sheet_3.zip › SimulationResults/VST+/4.451/opt_2/jiang_CoPpositon_pos.sto]

CoP
version=1
nRows=3538
nColumns=11
inDegrees=no

This file contains CoP trajectory (of origin) and orientations.

Units are S.I. units (seconds, meters, Newtons, ...)
Angles are in degrees.

endheader
time	cop-x	cop-z	cop-x-calcn-r	com-x	com-y	com-z	com-x-calcn-r	com-x-vel	com-y-vel	s_torques
      0.00062999	     -0.05999524	     -0.00049884	     -0.20136992	     -0.06439674	      0.88304623	     -0.00036994	     -0.21868178	      0.00001206	      0.00002955	     37.95977126
      0.00125998	     -0.05906352	     -0.00046835	     -0.20043877	     -0.06439673	      0.88304627	     -0.00036992	     -0.21865037	      0.00001338	      0.00008688	     31.99267915
      0.00226404	     -0.05824736	     -0.00044519	     -0.19962254	     -0.06439674	      0.88304641	     -0.00036988	     -0.21858447	     -0.00003198	      0.00021129	     24.16458346
      0.00354842	     -0.05792081	     -0.00044002	     -0.19929478	     -0.06439685	      0.88304680	     -0.00036979	     -0.21849944	     -0.00015131	      0.00039294	     23.56883578
      0.00608557	     -0.05816282	     -0.00045457	     -0.19953335	     -0.06439760	      0.88304823	     -0.00036956	     -0.21838261	     -0.00044320	      0.00071956	     23.00222536
      0.00714659	     -0.05828852	     -0.00045975	     -0.19965771	     -0.06439813	      0.88304905	     -0.00036944	     -0.21835473	     -0.00056001	      0.00082713	     21.87651859
      0.00846280	     -0.05839682	     -0.00046307	     -0.19976453	     -0.06439896	      0.88305021	     -0.00036928	     -0.21833126	     -0.00069283	      0.00093684	     20.87500964
      0.01057722	     -0.05844158	     -0.00046370	     -0.19980725	     -0.06440063	      0.88305234	     -0.00036901	     -0.21830820	     -0.00088597	      0.00106565	     20.18573215
      0.01172494	     -0.05842528	     -0.00046206	     -0.19978994	     -0.06440171	      0.88305359	     -0.00036885	     -0.21829920	     -0.00098390	      0.00111532	     19.84730759
      0.01287266	     -0.05839172	     -0.00046063	     -0.19975540	     -0.06440289	      0.88305490	     -0.00036869	     -0.21829123	     -0.00107935	      0.00115274	     19.71269108
      0.01481227	     -0.05832562	     -0.00045816	     -0.19968767	     -0.06440514	      0.88305717	     -0.00036840	     -0.21827876	     -0.00123714	      0.00119078	     19.53737745
      0.01624903	     -0.05827721	     -0.00045733	     -0.19963806	     -0.06440700	      0.88305889	     -0.00036818	     -0.21827001	     -0.00135232	      0.00120009	     19.36446042
      0.01768579	     -0.05823922	     -0.00045658	     -0.19959887	     -0.06440902	      0.88306061	     -0.00036796	     -0.21826164	     -0.00146666	      0.00119308	     19.51573069
      0.01912255	     -0.05820317	     -0.00045717	     -0.19956161	     -0.06441121	      0.88306232	     -0.00036772	     -0.21825385	     -0.00157912	      0.00117233	     19.19644009
      0.02055931	     -0.05817934	     -0.00045765	     -0.19953659	     -0.06441356	      0.88306398	     -0.00036749	     -0.21824661	     -0.00169088	      0.00113547	     19.38157684
      0.02199608	     -0.05815849	     -0.00045949	     -0.19951454	     -0.06441607	      0.88306557	     -0.00036725	     -0.21824010	     -0.00180027	      0.00108549	     19.13418741
      0.02343284	     -0.05814631	     -0.00046092	     -0.19950119	     -0.06441873	      0.88306709	     -0.00036700	     -0.21823429	     -0.00190829	      0.00102145	     19.11218835
      0.02486960	     -0.05813811	     -0.00046380	     -0.19949182	     -0.06442155	      0.88306850	     -0.00036675	     -0.21822929	     -0.00201421	      0.00094464	     19.17844767
      0.02630636	     -0.05813931	     -0.00046603	     -0.19949188	     -0.06442452	      0.88306980	     -0.00036650	     -0.21822505	     -0.00211746	      0.00085678	     19.17677678
      0.02774313	     -0.05814016	     -0.00046934	     -0.19949160	     -0.06442763	      0.88307096	     -0.00036625	     -0.21822170	     -0.00221850	      0.00075851	     19.22595707
      0.02917989	     -0.05814924	     -0.00047158	     -0.19949960	     -0.06443089	      0.88307197	     -0.00036599	     -0.21821916	     -0.00231646	      0.00065158	     19.19224529
      0.03061665	     -0.05816079	     -0.00047491	     -0.19951008	     -0.06443429	      0.88307283	     -0.00036573	     -0.21821752	     -0.00241219	      0.00053670	     19.44859532
      0.03205341	     -0.05817638	     -0.00047702	     -0.19952465	     -0.06443782	      0.88307351	     -0.00036547	     -0.21821680	     -0.00250409	      0.00041645	     19.52963162
      0.03349017	     -0.05819497	     -0.00048029	     -0.19954224	     -0.06444148	      0.88307402	     -0.00036520	     -0.21821699	     -0.00259315	      0.00029148	     19.83355021
      0.03476803	     -0.05821396	     -0.00048195	     -0.19956039	     -0.06444485	      0.88307432	     -0.00036496	     -0.21821798	     -0.00266897	      0.00017845	     19.92301151
      0.03604588	     -0.05823489	     -0.00048421	     -0.19958050	     -0.06444830	      0.88307448	     -0.00036472	     -0.21821971	     -0.00274235	      0.00006362	     20.35064688
      0.03732374	     -0.05825796	     -0.00048591	     -0.19960279	     -0.06445185	      0.88307449	     -0.00036448	     -0.21822221	     -0.00281216	     -0.00005064	     20.59053690
      0.03860159	     -0.05828193	     -0.00048759	     -0.19962602	     -0.06445549	      0.88307435	     -0.00036423	     -0.21822546	     -0.00287921	     -0.00016427	     21.08912107
      0.04025038	     -0.05831609	     -0.00048930	     -0.19965928	     -0.06446031	      0.88307396	     -0.00036390	     -0.21823078	     -0.00296017	     -0.00030715	     21.55357239
      0.04189916	     -0.05834741	     -0.00049096	     -0.19968976	     -0.06446525	      0.88307334	     -0.00036357	     -0.21823733	     -0.00303620	     -0.00044446	     22.40041290
      0.04334883	     -0.05837780	     -0.00049167	     -0.19971947	     -0.06446970	      0.88307261	     -0.00036327	     -0.21824396	     -0.00309804	     -0.00055916	     23.02038006
      0.04479850	     -0.05840515	     -0.00049263	     -0.19974619	     -0.06447423	      0.88307172	     -0.00036296	     -0.21825144	     -0.00315544	     -0.00066683	     23.84721464
      0.04624817	     -0.05843593	     -0.00049261	     -0.19977639	     -0.06447884	      0.88307068	     -0.00036265	     -0.21825963	     -0.00320847	     -0.00076699	     24.62783383
      0.04769784	     -0.05845923	     -0.00049285	     -0.19979917	     -0.06448353	      0.88306950	     -0.00036234	     -0.21826855	     -0.00325702	     -0.00085815	     25.59773924
      0.04914751	     -0.05848675	     -0.00049230	     -0.19982622	     -0.06448829	      0.88306820	     -0.00036202	     -0.21827802	     -0.00330104	     -0.00093982	     26.32105661
      0.05059718	     -0.05851043	     -0.00049261	     -0.19984945	     -0.06449310	      0.88306678	     -0.00036169	     -0.21828809	     -0.00334155	     -0.00101176	     27.55151010
      0.05204686	     -0.05853759	     -0.00049210	     -0.19987624	     -0.06449797	      0.88306527	     -0.00036136	     -0.21829868	     -0.00337744	     -0.00107293	     28.12418995
      0.05349653	     -0.05855629	     -0.00049256	     -0.19989459	     -0.06450289	      0.88306368	     -0.00036103	     -0.21830974	     -0.00341014	     -0.00112277	     29.35568386
      0.05478384	     -0.05857687	     -0.00049215	     -0.19991490	     -0.06450730	      0.88306221	     -0.00036073	     -0.21831978	     -0.00343636	     -0.00115816	     29.96759007
      0.05607116	     -0.05859186	     -0.00049232	     -0.19992964	     -0.06451174	      0.88306070	     -0.00036042	     -0.21833007	     -0.00346013	     -0.00118442	     30.83676346
      0.05735848	     -0.05860756	     -0.00049214	     -0.19994512	     -0.06451621	      0.88305916	     -0.00036011	     -0.21834047	     -0.00348207	     -0.00120236	     31.49417196
      0.05864579	     -0.05862003	     -0.00049210	     -0.19995739	     -0.06452070	      0.88305761	     -0.00035980	     -0.21835098	     -0.00350180	     -0.00121105	     32.12234355
      0.05993311	     -0.05863052	     -0.00049194	     -0.19996770	     -0.06452522	      0.88305605	     -0.00035949	     -0.21836149	     -0.00352044	     -0.00121168	     32.82793756
      0.06181736	     -0.05864314	     -0.00049166	     -0.19998010	     -0.06453188	      0.88305377	     -0.00035902	     -0.21837679	     -0.00354491	     -0.00119749	     33.39706323
      0.06370160	     -0.05864637	     -0.00049096	     -0.19998312	     -0.06453858	      0.88305154	     -0.00035855	     -0.21839180	     -0.00356920	     -0.00116749	     34.74213189
      0.06529890	     -0.05865417	     -0.00049187	     -0.19999076	     -0.06454430	      0.88304971	     -0.00035814	     -0.21840413	     -0.00358691	     -0.00112876	     34.43071635
      0.06659842	     -0.05865409	     -0.00049093	     -0.19999055	     -0.06454897	      0.88304826	     -0.00035781	     -0.21841395	     -0.00360264	     -0.00109076	     35.01098045
      0.06789793	     -0.05865338	     -0.00049150	     -0.19998972	     -0.06455366	      0.88304688	     -0.00035747	     -0.21842352	     -0.00361786	     -0.00104651	     35.26060212
      0.06919744	     -0.05865116	     -0.00049133	     -0.19998737	     -0.06455837	      0.88304555	     -0.00035714	     -0.21843278	     -0.00363350	     -0.00099712	     35.50502609
      0.07079062	     -0.05864685	     -0.00049177	     -0.19998290	     -0.06456418	      0.88304401	     -0.00035672	     -0.21844372	     -0.00365340	     -0.00093059	     35.75260641
      0.07238380	     -0.05864488	     -0.00049153	     -0.19998076	     -0.06457001	      0.88304259	     -0.00035630	     -0.21845413	     -0.00367411	     -0.00085816	     35.85216143
      0.07372378	     -0.05863482	     -0.00049217	     -0.19997055	     -0.06457495	      0.88304148	     -0.00035594	     -0.21846260	     -0.00369239	     -0.00079310	     35.75621641
      0.07506376	     -0.05862559	     -0.00049196	     -0.19996116	     -0.06457991	      0.88304046	     -0.00035558	     -0.21847058	     -0.00371144	     -0.00072559	     35.76083049
      0.07640373	     -0.05861731	     -0.00049239	     -0.19995272	     -0.06458489	      0.88303954	     -0.00035522	     -0.21847816	     -0.00373204	     -0.00065730	     35.91480553
      0.07784832	     -0.05860747	     -0.00049223	     -0.19994270	     -0.06459030	      0.88303864	     -0.00035483	     -0.21848595	     -0.00375474	     -0.00058201	     35.66948829
      0.07929291	     -0.05859542	     -0.00049249	     -0.19993044	     -0.06459574	      0.88303785	     -0.00035443	     -0.21849330	     -0.00377957	     -0.00050658	     35.83923930
      0.08084486	     -0.05858062	     -0.00049190	     -0.19991540	     -0.06460163	      0.88303713	     -0.00035400	     -0.21850072	     -0.00380810	     -0.00042601	     36.10255864
      0.08239682	     -0.05855847	     -0.00049290	     -0.19989292	     -0.06460757	      0.88303653	     -0.00035357	     -0.21850746	     -0.00384562	     -0.00034573	     37.30771287
      0.08369803	     -0.05854914	     -0.00049291	     -0.19988314	     -0.06461260	      0.88303612	     -0.00035320	     -0.21851269	     -0.00389352	     -0.00028142	     38.75247263
      0.08499925	     -0.05856613	     -0.00049473	     -0.19989946	     -0.06461771	      0.88303580	     -0.00035284	     -0.21851823	     -0.00396226	     -0.00022308	     41.04924771
      0.08630046	     -0.05861641	     -0.00049550	     -0.19994888	     -0.06462292	      0.88303554	     -0.00035246	     -0.21852512	     -0.00405061	     -0.00017342	     43.58351811
      0.08760168	     -0.05869590	     -0.00049575	     -0.20002736	     -0.06462826	      0.88303534	     -0.00035209	     -0.21853423	     -0.00415554	     -0.00013655	     46.69351059
      0.08931567	     -0.05883140	     -0.00049350	     -0.20016144	     -0.06463551	      0.88303513	     -0.00035159	     -0.21855041	     -0.00430843	     -0.00010979	     50.25332992
      0.09067329	     -0.05894170	     -0.00049058	     -0.20027056	     -0.06464145	      0.88303499	     -0.00035119	     -0.21856658	     -0.00443640	     -0.00010735	     53.19704539
      0.09203090	     -0.05905883	     -0.00048601	     -0.20038655	     -0.06464756	      0.88303483	     -0.00035078	     -0.21858536	     -0.00456373	     -0.00011983	     55.23783885
      0.09338851	     -0.05917503	     -0.00048119	     -0.20050165	     -0.06465384	      0.88303465	     -0.00035038	     -0.21860647	     -0.00468818	     -0.00014656	     57.51961911
      0.09474612	     -0.05929177	     -0.00047570	     -0.20061735	     -0.06466028	      0.88303443	     -0.00034997	     -0.21862958	     -0.00480592	     -0.00018430	     59.14437594
      0.09610373	     -0.05940860	     -0.00047054	     -0.20073322	     -0.06466688	      0.88303415	     -0.00034956	     -0.21865442	     -0.00491595	     -0.00023174	     61.15567404
      0.09774444	     -0.05955341	     -0.00046458	     -0.20087700	     -0.06467505	      0.88303372	     -0.00034907	     -0.21868654	     -0.00503475	     -0.00029802	     63.07642765
      0.09912737	     -0.05967320	     -0.00046052	     -0.20099603	     -0.06468208	      0.88303326	     -0.00034866	     -0.21871516	     -0.00512281	     -0.00035921	     65.10351182
      0.10051029	     -0.05979785	     -0.00045697	     -0.20112002	     -0.06468921	      0.88303272	     -0.00034825	     -0.21874505	     -0.00519870	     -0.00042402	     67.15972411
      0.10186901	     -0.05992408	     -0.00045461	     -0.20124570	     -0.06469632	      0.88303210	     -0.00034786	     -0.21877558	     -0.00526149	     -0.00049024	     69.44554004
      0.10322773	     -0.06005225	     -0.00045276	     -0.20137344	     -0.06470351	      0.88303139	     -0.00034747	     -0.21880717	     -0.00531211	     -0.00055677	     71.19584623
      0.10458645	     -0.06018112	     -0.00045175	     -0.20150196	     -0.06471075	      0.88303059	     -0.00034708	     -0.21883968	     -0.00535255	     -0.00062402	     73.52004542
      0.10608324	     -0.06032922	     -0.00045127	     -0.20164979	     -0.06471879	      0.88302960	     -0.00034666	     -0.21887644	     -0.00538514	     -0.00069826	     75.74158030
      0.10758003	     -0.06048102	     -0.00045151	     -0.20180143	     -0.06472687	      0.88302850	     -0.00034625	     -0.21891415	     -0.00540550	     -0.00077100	     77.15548548
      0.10907683	     -0.06063383	     -0.00045221	     -0.20195417	     -0.06473497	      0.88302729	     -0.00034585	     -0.21895268	     -0.00541658	     -0.00084279	     79.18313043
      0.11057362	     -0.06079157	     -0.00045335	     -0.20211193	     -0.06474308	      0.88302597	     -0.00034546	     -0.21899195	     -0.00541826	     -0.00091318	     80.77697129
      0.11184812	     -0.06092989	     -0.00045431	     -0.20225033	     -0.06474998	      0.88302477	     -0.00034513	     -0.21902593	     -0.00541340	     -0.00097221	     81.75204387
      0.11312262	     -0.06106989	     -0.00045541	     -0.20239047	     -0.06475687	      0.88302350	     -0.00034481	     -0.21906042	     -0.00540284	     -0.00102916	     82.19412288
      0.11439712	     -0.06121172	     -0.00045674	     -0.20253248	     -0.06476375	      0.88302215	     -0.00034449	     -0.21909537	     -0.00538839	     -0.00108487	     82.82629522
      0.11642959	     -0.06144465	     -0.00045834	     -0.20276579	     -0.06477467	      0.88301986	     -0.00034399	     -0.21915202	     -0.00535644	     -0.00116899	     82.07053256
      0.11800983	     -0.06162114	     -0.00045939	     -0.20294262	     -0.06478312	      0.88301796	     -0.00034361	     -0.21919677	     -0.00532784	     -0.00123009	     82.73666556
      0.11959007	     -0.06180415	     -0.00046003	     -0.20312603	     -0.06479151	      0.88301597	     -0.00034324	     -0.21924198	     -0.00529463	     -0.00128685	     82.01516471
      0.12096061	     -0.06196148	     -0.00046030	     -0.20328373	     -0.06479874	      0.88301418	     -0.00034292	     -0.21928163	     -0.00526399	     -0.00133271	     81.60521206
      0.12233114	     -0.06211784	     -0.00046008	     -0.20344049	     -0.06480594	      0.88301232	     -0.00034260	     -0.21932162	     -0.00523083	     -0.00137379	     80.40135737
      0.12370168	     -0.06227181	     -0.00045921	     -0.20359488	     -0.06481308	      0.88301041	     -0.00034229	     -0.21936186	     -0.00519723	     -0.00141117	     79.79729641
      0.12507221	     -0.06242379	     -0.00045835	     -0.20374730	     -0.06482018	      0.88300846	     -0.00034198	     -0.21940234	     -0.00516175	     -0.00144311	     78.38765632
      0.12644275	     -0.06257354	     -0.00045706	     -0.20389750	     -0.06482723	      0.88300646	     -0.00034167	     -0.21944304	     -0.00512625	     -0.00147043	     77.62656990
      0.12815400	     -0.06275958	     -0.00045475	     -0.20408412	     -0.06483597	      0.88300392	     -0.00034129	     -0.21949412	     -0.00508026	     -0.00149762	     75.89294518
      0.12986526	     -0.06293699	     -0.00045145	     -0.20426213	     -0.06484462	      0.88300134	     -0.00034091	     -0.21954529	     -0.00503329	     -0.00151570	     74.25878555
      0.13133088	     -0.06308113	     -0.00044851	     -0.20440680	     -0.06485197	      0.88299911	     -0.00034059	     -0.21958905	     -0.00499340	     -0.00152572	     73.71082030
      0.13279650	     -0.06322535	     -0.00044609	     -0.20455154	     -0.06485925	      0.88299687	     -0.00034028	     -0.21963271	     -0.00495167	     -0.00152927	     72.29964170
      0.13438032	     -0.06337804	     -0.00044304	     -0.20470480	     -0.06486706	      0.88299445	     -0.00033994	     -0.21967972	     -0.00490608	     -0.00152800	     71.13016551
      0.13596413	     -0.06352113	     -0.00044037	     -0.20484848	     -0.06487480	      0.88299204	     -0.00033961	     -0.21972641	     -0.00485893	     -0.00151969	     69.69907191
      0.13754795	     -0.06366313	     -0.00043751	     -0.20499107	     -0.06488245	      0.88298964	     -0.00033929	     -0.21977255	     -0.00481176	     -0.00150678	     69.14173557
      0.13913176	     -0.06379586	     -0.00043534	     -0.20512440	     -0.06489004	      0.88298727	     -0.00033897	     -0.21981815	     -0.00476192	     -0.00148654	     67.29430166
      0.14071558	     -0.06392388	     -0.00043301	     -0.20525303	     -0.06489754	      0.88298493	     -0.00033865	     -0.21986298	     -0.00471185	     -0.00146206	     66.58757127
      0.14229939	     -0.06405102	     -0.00043147	     -0.20538077	     -0.06490496	      0.88298264	     -0.00033835	     -0.21990701	     -0.00465985	     -0.00143276	     65.41300276
      0.14388321	     -0.06417208	     -0.00042996	     -0.20550245	     -0.06491230	      0.88298039	     -0.00033805	     -0.21995020	     -0.00460639	     -0.00139876	     64.30901240
      0.14546703	     -0.06429008	     -0.00042922	     -0.20562107	     -0.06491955	      0.88297821	     -0.00033775	     -0.21999247	     -0.00455172	     -0.00136093	     63.49089621
      0.14705084	     -0.06440333	     -0.00042730	     -0.20573498	     -0.06492672	      0.88297609	     -0.00033747	     -0.22003381	     -0.00449477	     -0.00131946	     62.24833543
      0.14863466	     -0.06451377	     -0.00042596	     -0.20584607	     -0.06493379	      0.88297403	     -0.00033719	     -0.22007422	     -0.00443663	     -0.00127518	     61.47868902
      0.15021847	     -0.06462062	     -0.00042396	     -0.20595361	     -0.06494077	      0.88297205	     -0.00033692	     -0.22011369	     -0.00437645	     -0.00122885	     60.64056074
      0.15180229	     -0.06472609	     -0.00042268	     -0.20605977	     -0.06494765	      0.88297014	     -0.00033666	     -0.22015221	     -0.00431430	     -0.00118147	     59.83329587
      0.15338610	     -0.06482857	     -0.00042080	     -0.20616297	     -0.06495443	      0.88296831	     -0.00033640	     -0.22018976	     -0.00424944	     -0.00113284	     58.63178416
      0.15496992	     -0.06492898	     -0.00041985	     -0.20626410	     -0.06496111	      0.88296655	     -0.00033615	     -0.22022636	     -0.00418319	     -0.00108458	     58.07836305
      0.15655373	     -0.06502746	     -0.00041804	     -0.20636334	     -0.06496768	      0.88296487	     -0.00033592	     -0.22026206	     -0.00411457	     -0.00103764	     57.40312003
      0.15813755	     -0.06512591	     -0.00041713	     -0.20646256	     -0.06497414	      0.88296326	     -0.00033569	     -0.22029686	     -0.00404291	     -0.00099079	     56.18090013
      0.15972136	     -0.06521950	     -0.00041517	     -0.20655694	     -0.06498049	      0.88296173	     -0.00033546	     -0.22033081	     -0.00396940	     -0.00094649	     55.43912451
      0.16130518	     -0.06531378	     -0.00041411	     -0.20665204	     -0.06498672	      0.88296026	     -0.00033525	     -0.22036390	     -0.00389353	     -0.00090452	     54.69753750
      0.16288899	     -0.06540577	     -0.00041219	     -0.20674487	     -0.06499282	      0.88295886	     -0.00033504	     -0.22039625	     -0.00381500	     -0.00086489	     53.72880344
      0.16447281	     -0.06549775	     -0.00041116	     -0.20683770	     -0.06499880	      0.88295752	     -0.00033484	     -0.22042786	     -0.00373478	     -0.00082835	     53.12834581
      0.16587606	     -0.06557493	     -0.00040923	     -0.20691566	     -0.06500399	      0.88295638	     -0.00033467	     -0.22045531	     -0.00366136	     -0.00079793	     52.27071152
      0.16727931	     -0.06564991	     -0.00040756	     -0.20699142	     -0.06500908	      0.88295528	     -0.00033451	     -0.22048217	     -0.00358696	     -0.00077039	     51.83481618
      0.16874199	     -0.06572394	     -0.00040524	     -0.20706631	     -0.06501427	      0.88295417	     -0.00033435	     -0.22050950	     -0.00350777	     -0.00074475	     51.24399263
      0.17020466	     -0.06579125	     -0.00040293	     -0.20713447	     -0.06501934	      0.88295310	     -0.00033419	     -0.22053604	     -0.00342678	     -0.00072107	     50.42506649
      0.17202074	     -0.06586152	     -0.00039973	     -0.20720582	     -0.06502547	      0.88295182	     -0.00033401	     -0.22056763	     -0.00332585	     -0.00069635	     50.24921667
      0.17383682	     -0.06592670	     -0.00039766	     -0.20727208	     -0.06503142	      0.88295057	     -0.00033384	     -0.22059747	     -0.00322113	     -0.00067280	     48.31891047
      0.17527121	     -0.06596217	     -0.00039573	     -0.20730840	     -0.06503598	      0.88294962	     -0.00033372	     -0.22061980	     -0.00314011	     -0.00065684	     48.65996664
      0.17670559	     -0.06600019	     -0.00039469	     -0.20734725	     -0.06504042	      0.88294869	     -0.00033360	     -0.22064089	     -0.00305734	     -0.00064238	     48.17830590
      0.17834483	     -0.06603675	     -0.00039341	     -0.20738479	     -0.06504536	      0.88294765	     -0.00033348	     -0.22066370	     -0.00296186	     -0.00062731	     47.55025880
      0.17998407	     -0.06606795	     -0.00039300	     -0.20741695	     -0.06505013	      0.88294663	     -0.00033337	     -0.22068504	     -0.00286537	     -0.00061229	     46.83026140
      0.18162330	     -0.06609270	     -0.00039229	     -0.20744266	     -0.06505475	      0.88294564	     -0.00033328	     -0.22070497	     -0.00276847	     -0.00059875	     46.50705512
      0.18326254	     -0.06611524	     -0.00039252	     -0.20746616	     -0.06505921	      0.88294467	     -0.00033319	     -0.22072348	     -0.00267062	     -0.00058636	     46.16733052
      0.18490177	     -0.06613156	     -0.00039226	     -0.20748346	     -0.06506351	      0.88294372	     -0.00033312	     -0.22074061	     -0.00257126	     -0.00057380	     45.50722605
      0.18654101	     -0.06614377	     -0.00039287	     -0.20749664	     -0.06506764	      0.88294279	     -0.00033306	     -0.22075632	     -0.00247218	     -0.00056298	     45.56309507
      0.18818025	     -0.06615167	     -0.00039289	     -0.20750552	     -0.06507161	      0.88294187	     -0.00033302	     -0.22077062	     -0.00237105	     -0.00055135	     44.71036860
      0.18956277	     -0.06615348	     -0.00039350	     -0.20750815	     -0.06507483	      0.88294112	     -0.00033299	     -0.22078157	     -0.00228631	     -0.00054252	     44.69856320
      0.19094529	     -0.06615330	     -0.00039379	     -0.20750880	     -0.06507793	      0.88294037	     -0.00033297	     -0.22079150	     -0.00220107	     -0.00053432	     44.56089725
      0.19233080	     -0.06615182	     -0.00039423	     -0.20750814	     -0.06508092	      0.88293964	     -0.00033296	     -0.22080046	     -0.00211552	     -0.00052687	     44.40620159
      0.19371632	     -0.06614630	     -0.00039461	     -0.20750345	     -0.06508379	      0.88293891	     -0.00033296	     -0.22080847	     -0.00202927	     -0.00051899	     43.88382155
      0.19510183	     -0.06613602	     -0.00039501	     -0.20749401	     -0.06508655	      0.88293820	     -0.00033296	     -0.22081547	     -0.00194382	     -0.00051159	     43.83941819
      0.19644993	     -0.06612502	     -0.00039533	     -0.20748381	     -0.06508911	      0.88293751	     -0.00033298	     -0.22082132	     -0.00186079	     -0.00050497	     43.71919858
      0.19779803	     -0.06611019	     -0.00039558	     -0.20746979	     -0.06509156	      0.88293684	     -0.00033300	     -0.22082626	     -0.00177738	     -0.00049769	     43.26790574
      0.19914613	     -0.06609107	     -0.00039575	     -0.20745147	     -0.06509390	      0.88293617	     -0.00033304	     -0.22083027	     -0.00169492	     -0.00049073	     43.23817382
      0.20068863	     -0.06606725	     -0.00039578	     -0.20742857	     -0.06509645	      0.88293542	     -0.00033308	     -0.22083372	     -0.00160089	     -0.00048296	     43.10489840
      0.20207106	     -0.06604192	     -0.00039569	     -0.20740405	     -0.06509860	      0.88293476	     -0.00033314	     -0.22083582	     -0.00151640	     -0.00047509	     42.64437699
      0.20345349	     -0.06601130	     -0.00039549	     -0.20737425	     -0.06510064	      0.88293411	     -0.00033320	     -0.22083696	     -0.00143303	     -0.00046714	     42.64371620
      0.20479857	     -0.06597996	     -0.00039517	     -0.20734370	     -0.06510251	      0.88293348	     -0.00033326	     -0.22083714	     -0.00135229	     -0.00045937	     42.56974098
      0.20614364	     -0.06594426	     -0.00039475	     -0.20730879	     -0.06510428	      0.88293287	     -0.00033334	     -0.22083643	     -0.00127136	     -0.00045029	     42.16759363
      0.20748872	     -0.06590373	     -0.00039423	     -0.20726904	     -0.06510593	      0.88293227	     -0.00033342	     -0.22083480	     -0.00119153	     -0.00044084	     42.16839621
      0.20905760	     -0.06585338	     -0.00039350	     -0.20721960	     -0.06510773	      0.88293159	     -0.00033353	     -0.22083174	     -0.00109891	     -0.00042908	     42.06236957
      0.21043669	     -0.06580428	     -0.00039280	     -0.20717131	     -0.06510919	      0.88293101	     -0.00033364	     -0.22082803	     -0.00101747	     -0.00041699	     41.63884650
      0.21181579	     -0.06574940	     -0.00039207	     -0.20711721	     -0.06511054	      0.88293044	     -0.00033375	     -0.22082332	     -0.00093730	     -0.00040400	     41.65499105
      0.21316770	     -0.06569342	     -0.00039129	     -0.20706200	     -0.06511175	      0.88292990	     -0.00033387	     -0.22081772	     -0.00085927	     -0.00039048	     41.58893391
      0.21451961	     -0.06563232	     -0.00039048	     -0.20700166	     -0.06511286	      0.88292938	     -0.00033400	     -0.22081117	     -0.00078126	     -0.00037491	     41.20066368
      0.21587152	     -0.06556574	     -0.00038965	     -0.20693583	     -0.06511387	      0.88292889	     -0.00033413	     -0.22080360	     -0.00070460	     -0.00035826	     41.21017485
      0.21736314	     -0.06548959	     -0.00038872	     -0.20686050	     -0.06511485	      0.88292837	     -0.00033429	     -0.22079407	     -0.00062082	     -0.00033858	     41.11680368
      0.21885476	     -0.06540887	     -0.00038779	     -0.20678060	     -0.06511572	      0.88292788	     -0.00033446	     -0.22078335	     -0.00053731	     -0.00031642	     40.57664667
      0.22034638	     -0.06532031	     -0.00038689	     -0.20669283	     -0.06511646	      0.88292743	     -0.00033464	     -0.22077139	     -0.00045596	     -0.00029264	     40.60538822
      0.22183800	     -0.06522778	     -0.00038599	     -0.20660108	     -0.06511708	      0.88292701	     -0.00033483	     -0.22075813	     -0.00037588	     -0.00026719	     40.54398398
      0.22308588	     -0.06514826	     -0.00038528	     -0.20652220	     -0.06511751	      0.88292669	     -0.00033500	     -0.22074606	     -0.00031029	     -0.00024516	     40.51944475
      0.22433376	     -0.06506471	     -0.00038460	     -0.20643928	     -0.06511785	      0.88292640	     -0.00033518	     -0.22073313	     -0.00024544	     -0.00022142	     40.25342665
      0.22558164	     -0.06497845	     -0.00038400	     -0.20635362	     -0.06511812	      0.88292614	     -0.00033537	     -0.22071932	     -0.00018249	     -0.00019724	     40.26618891
      0.22748541	     -0.06484446	     -0.00038317	     -0.20622054	     -0.06511838	      0.88292580	     -0.00033566	     -0.22069665	     -0.00008847	     -0.00015848	     39.74840665
      0.22912771	     -0.06472134	     -0.00038260	     -0.20609816	     -0.06511846	      0.88292556	     -0.00033593	     -0.22067558	     -0.00001150	     -0.00012399	     39.98293223
      0.23077001	     -0.06459896	     -0.00038200	     -0.20597648	     -0.06511842	      0.88292539	     -0.00033622	     -0.22065313	      0.00006317	     -0.00008896	     39.85663573
      0.23199907	     -0.06450701	     -0.00038168	     -0.20588504	     -0.06511831	      0.88292530	     -0.00033644	     -0.22063554	      0.00011680	     -0.00006313	     39.92239339
      0.23322812	     -0.06441360	     -0.00038134	     -0.20579212	     -0.06511813	      0.88292523	     -0.00033668	     -0.22061735	      0.00016926	     -0.00003687	     39.75296552
      0.23445718	     -0.06432012	     -0.00038106	     -0.20569911	     -0.06511789	      0.88292520	     -0.00033692	     -0.22059858	      0.00021960	     -0.00001151	     39.83656529
      0.23613059	     -0.06419367	     -0.00038070	     -0.20557327	     -0.06511747	      0.88292521	     -0.00033726	     -0.22057219	      0.00028626	      0.00002244	     39.55243360
      0.23780400	     -0.06406569	     -0.00038051	     -0.20544586	     -0.06511694	      0.88292528	     -0.00033761	     -0.22054493	      0.00034893	      0.00005440	     39.86528536
      0.23920643	     -0.06395830	     -0.00038032	     -0.20533893	     -0.06511641	      0.88292537	     -0.00033792	     -0.22052149	      0.00040001	      0.00008029	     39.71490038
      0.24060885	     -0.06385128	     -0.00038026	     -0.20523234	     -0.06511582	      0.88292550	     -0.00033824	     -0.22049756	      0.00044850	      0.00010385	     39.97438898
      0.24213513	     -0.06373607	     -0.00038010	     -0.20511758	     -0.06511509	      0.88292568	     -0.00033861	     -0.22047107	      0.00049949	      0.00012695	     40.09253594
      0.24366142	     -0.06362026	     -0.00038028	     -0.20500220	     -0.06511429	      0.88292589	     -0.00033898	     -0.22044415	      0.00054861	      0.00014841	     40.12067378
      0.24488037	     -0.06352918	     -0.00038029	     -0.20491143	     -0.06511360	      0.88292608	     -0.00033930	     -0.22042237	      0.00058596	      0.00016265	     40.40125168
      0.24609932	     -0.06343779	     -0.00038041	     -0.20482035	     -0.06511286	      0.88292629	     -0.00033962	     -0.22040041	      0.00062265	      0.00017571	     40.41408217
      0.24731826	     -0.06334703	     -0.00038058	     -0.20472989	     -0.06511208	      0.88292651	     -0.00033995	     -0.22037826	      0.00065771	      0.00018639	     40.67657705
      0.24905226	     -0.06322004	     -0.00038087	     -0.20460329	     -0.06511090	      0.88292684	     -0.00034043	     -0.22034654	      0.00070635	      0.00019875	     40.64999503
      0.25078626	     -0.06309045	     -0.00038129	     -0.20447406	     -0.06510964	      0.88292719	     -0.00034093	     -0.22031461	      0.00075178	      0.00020728	     41.21588518
      0.25227639	     -0.06298198	     -0.00038145	     -0.20436588	     -0.06510849	      0.88292751	     -0.00034138	     -0.22028699	      0.00078942	      0.00021117	     41.51494312
      0.25376652	     -0.06287565	     -0.00038196	     -0.20425983	     -0.06510728	      0.88292782	     -0.00034184	     -0.22025927	      0.00082566	      0.00021289	     41.78744525
      0.25525665	     -0.06276807	     -0.00038212	     -0.20415251	     -0.06510603	      0.88292814	     -0.00034232	     -0.22023155	      0.00086060	      0.00021204	     41.96445291
      0.25674678	     -0.06266138	     -0.00038251	     -0.20404605	     -0.06510472	      0.88292845	     -0.00034281	     -0.22020378	      0.00089303	      0.00020769	     42.65883930
      0.25823690	     -0.06255737	     -0.00038279	     -0.20394226	     -0.06510337	      0.88292876	     -0.00034331	     -0.22017602	      0.00092475	      0.00020211	     42.70869374
      0.25972703	     -0.06245159	     -0.00038313	     -0.20383668	     -0.06510197	      0.88292905	     -0.00034383	     -0.22014827	      0.00095324	      0.00019301	     43.55040299
      0.26121716	     -0.06234983	     -0.00038344	     -0.20373509	     -0.06510053	      0.88292933	     -0.00034436	     -0.22012053	      0.00098088	      0.00018299	     43.68831361
      0.26278653	     -0.06224467	     -0.00038395	     -0.20363009	     -0.06509897	      0.88292961	     -0.00034493	     -0.22009140	      0.00100696	      0.00016919	     44.42470858
      0.26435591	     -0.06213931	     -0.00038414	     -0.20352486	     -0.06509737	      0.88292986	     -0.00034552	     -0.22006242	      0.00103156	      0.00015423	     44.71477430
      0.26592528	     -0.06204010	     -0.00038503	     -0.20342575	     -0.06509573	      0.88293009	     -0.00034612	     -0.22003358	      0.00105288	      0.00013594	     45.86590747
      0.26749465	     -0.06194015	     -0.00038496	     -0.20332590	     -0.06509406	      0.88293029	     -0.00034673	     -0.22000506	      0.00107384	      0.00011766	     45.97970070
      0.26885681	     -0.06185502	     -0.00038577	     -0.20324083	     -0.06509259	      0.88293044	     -0.00034727	     -0.21998047	      0.00108954	      0.00009935	     46.94353051
      0.27021897	     -0.06177620	     -0.00038595	     -0.20316206	     -0.06509109	      0.88293056	     -0.00034782	     -0.21995611	      0.00110499	      0.00008056	     47.40699497
      0.27158113	     -0.06169902	     -0.00038650	     -0.20308491	     -0.06508958	      0.88293066	     -0.00034838	     -0.21993207	      0.00111905	      0.00006026	     48.25290368
      0.27294329	     -0.06162441	     -0.00038684	     -0.20301034	     -0.06508804	      0.88293073	     -0.00034895	     -0.21990835	      0.00113305	      0.00003994	     48.68194297
      0.27430545	     -0.06155053	     -0.00038731	     -0.20293648	     -0.06508649	      0.88293077	     -0.00034952	     -0.21988495	      0.00114578	      0.00001893	     49.54378985
      0.27607086	     -0.06145932	     -0.00038771	     -0.20284529	     -0.06508445	      0.88293078	     -0.00035028	     -0.21985513	      0.00116193	     -0.00000875	     50.42672710
      0.27783626	     -0.06137122	     -0.00038860	     -0.20275720	     -0.06508239	      0.88293074	     -0.00035105	     -0.21982586	      0.00117750	     -0.00003561	     51.36073774
      0.27919434	     -0.06130376	     -0.00038850	     -0.20268976	     -0.06508078	      0.88293068	     -0.00035165	     -0.21980377	      0.00118904	     -0.00005631	     52.12516032
      0.28055242	     -0.06124025	     -0.00038927	     -0.20262625	     -0.06507916	      0.88293059	     -0.00035226	     -0.21978199	      0.00120062	     -0.00007610	     52.82097673
      0.28200601	     -0.06117367	     -0.00038948	     -0.20255967	     -0.06507741	      0.88293046	     -0.00035291	     -0.21975910	      0.00121313	     -0.00009662	     53.39601109
      0.28345960	     -0.06110666	     -0.00039011	     -0.20249266	     -0.06507563	      0.88293030	     -0.00035358	     -0.21973659	      0.00122482	     -0.00011647	     54.42897272
      0.28491320	     -0.06104340	     -0.00039013	     -0.20242940	     -0.06507384	      0.88293012	     -0.00035424	     -0.21971443	      0.00123690	     -0.00013478	     55.04552846
      0.28636679	     -0.06097843	     -0.00039117	     -0.20236442	     -0.06507204	      0.88292991	     -0.00035492	     -0.21969271	      0.00124853	     -0.00015140	     55.82282191
      0.28782038	     -0.06091506	     -0.00039126	     -0.20230104	     -0.06507022	      0.88292968	     -0.00035559	     -0.21967141	      0.00125945	     -0.00016655	     56.76274027
      0.28962369	     -0.06084605	     -0.00039157	     -0.20223201	     -0.06506793	      0.88292937	     -0.00035644	     -0.21964557	      0.00127294	     -0.00018299	     57.57837057
      0.29107294	     -0.06078214	     -0.00039114	     -0.20216810	     -0.06506608	      0.88292910	     -0.00035712	     -0.21962543	      0.00128310	     -0.00019236	     58.21054880
      0.29252220	     -0.06071981	     -0.00039168	     -0.20210574	     -0.06506421	      0.88292881	     -0.00035781	     -0.21960550	      0.00129250	     -0.00020056	     59.26456487
      0.29397145	     -0.06066620	     -0.00039138	     -0.20205210	     -0.06506233	      0.88292851	     -0.00035850	     -0.21958596	      0.00130124	     -0.00020793	     60.27755389
      0.29542070	     -0.06061046	     -0.00039209	     -0.20199633	     -0.06506044	      0.88292821	     -0.00035919	     -0.21956690	      0.00131042	     -0.00021159	     60.66722000
      0.29686995	     -0.06055747	     -0.00039200	     -0.20194329	     -0.06505854	      0.88292790	     -0.00035988	     -0.21954820	      0.00131774	     -0.00021481	     61.86765151
      0.29831920	     -0.06050353	     -0.00039277	     -0.20188931	     -0.06505662	      0.88292759	     -0.00036057	     -0.21952986	      0.00132573	     -0.00021444	     62.16606408
      0.29976845	     -0.06045152	     -0.00039352	     -0.20183723	     -0.06505470	      0.88292728	     -0.00036127	     -0.21951180	      0.00133167	     -0.00021334	     63.36601054
      0.30121770	     -0.06039913	     -0.00039475	     -0.20178478	     -0.06505276	      0.88292697	     -0.00036196	     -0.21949404	      0.00133810	     -0.00020892	     63.61842333
      0.30266695	     -0.06034848	     -0.00039567	     -0.20173404	     -0.06505082	      0.88292667	     -0.00036266	     -0.21947651	      0.00134252	     -0.00020344	     64.77365113
      0.30411620	     -0.06029715	     -0.00039691	     -0.20168263	     -0.06504887	      0.88292639	     -0.00036335	     -0.21945926	      0.00134682	     -0.00019553	     65.30521836
      0.30556545	     -0.06024916	     -0.00039790	     -0.20163454	     -0.06504692	      0.88292611	     -0.00036405	     -0.21944222	      0.00134998	     -0.00018599	     66.11362660
      0.30701471	     -0.06019914	     -0.00039902	     -0.20158442	     -0.06504496	      0.88292585	     -0.00036474	     -0.21942545	      0.00135245	     -0.00017460	     66.72725219
      0.30846396	     -0.06015409	     -0.00040015	     -0.20153926	     -0.06504300	      0.88292560	     -0.00036543	     -0.21940890	      0.00135394	     -0.00016191	     67.46701942
      0.30991321	     -0.06010754	     -0.00040137	     -0.20149259	     -0.06504103	      0.88292538	     -0.00036612	     -0.21939266	      0.00135473	     -0.00014746	     68.01209733
      0.31140595	     -0.06006684	     -0.00040281	     -0.20145175	     -0.06503901	      0.88292517	     -0.00036683	     -0.21937622	      0.00135447	     -0.00013183	     68.71763692
      0.31289868	     -0.06002515	     -0.00040406	     -0.20140992	     -0.06503699	      0.88292499	     -0.00036753	     -0.21936021	      0.00135365	     -0.00011408	     69.09508934
      0.31439142	     -0.05998805	     -0.00040565	     -0.20137267	     -0.06503497	      0.88292483	     -0.00036823	     -0.21934464	      0.00135144	     -0.00009610	     70.00343569
      0.31581666	     -0.05995978	     -0.00040675	     -0.20134425	     -0.06503305	      0.88292471	     -0.00036889	     -0.21933026	      0.00134881	     -0.00007884	     70.52053472
      0.31724190	     -0.05993649	     -0.00040842	     -0.20132082	     -0.06503113	      0.88292461	     -0.00036955	     -0.21931651	      0.00134608	     -0.00006076	     70.71569362
      0.31866715	     -0.05991893	     -0.00040975	     -0.20130309	     -0.06502921	      0.88292453	     -0.00037020	     -0.21930350	      0.00134202	     -0.00004339	     71.42254438
      0.32010538	     -0.05991346	     -0.00041151	     -0.20129745	     -0.06502728	      0.88292448	     -0.00037085	     -0.21929128	      0.00133759	     -0.00002715	     71.99281122
      0.32154361	     -0.05991583	     -0.00041276	     -0.20129967	     -0.06502536	      0.88292445	     -0.00037149	     -0.21928021	      0.00133354	     -0.00001160	     71.99901914
      0.32298184	     -0.05992819	     -0.00041420	     -0.20131185	     -0.06502345	      0.88292445	     -0.00037212	     -0.21927043	      0.00132839	      0.00000103	     72.75680589
      0.32442007	     -0.05995238	     -0.00041484	     -0.20133590	     -0.06502154	      0.88292446	     -0.00037275	     -0.21926208	      0.00132455	      0.00001160	     72.50150576
      0.32585831	     -0.05998149	     -0.00041557	     -0.20136487	     -0.06501964	      0.88292448	     -0.00037336	     -0.21925526	      0.00132004	      0.00001865	     73.20597063
      0.32729654	     -0.06002286	     -0.00041556	     -0.20140611	     -0.06501774	      0.88292451	     -0.00037396	     -0.21924999	      0.00131630	      0.00002130	     73.54265748
      0.32873477	     -0.06006957	     -0.00041575	     -0.20145271	     -0.06501585	      0.88292454	     -0.00037455	     -0.21924636	      0.00131427	      0.00002096	     73.38912327
      0.33017300	     -0.06012517	     -0.00041553	     -0.20150821	     -0.06501396	      0.88292457	     -0.00037513	     -0.21924436	      0.00131226	      0.00001539	     73.87447325
      0.33197037	     -0.06020983	     -0.00041571	     -0.20159277	     -0.06501160	      0.88292458	     -0.00037584	     -0.21924430	      0.00131270	      0.00000207	     73.42465876
      0.33355425	     -0.06028227	     -0.00041435	     -0.20166515	     -0.06500952	      0.88292457	     -0.00037644	     -0.21924641	      0.00131367	     -0.00001459	     73.85798067
      0.33480874	     -0.06035283	     -0.00041471	     -0.20173566	     -0.06500788	      0.88292454	     -0.00037691	     -0.21924944	      0.00131592	     -0.00003296	     74.09234360
      0.33606323	     -0.06042682	     -0.00041412	     -0.20180963	     -0.06500622	      0.88292449	     -0.00037736	     -0.21925378	      0.00132007	     -0.00005419	     73.80596913
      0.33731772	     -0.06050455	     -0.00041380	     -0.20188734	     -0.06500456	      0.88292441	     -0.00037781	     -0.21925937	      0.00132496	     -0.00007935	     73.88457862
      0.33898498	     -0.06061524	     -0.00041319	     -0.20199805	     -0.06500235	      0.88292424	     -0.00037839	     -0.21926867	      0.00133447	     -0.00011717	     73.12263918
      0.34065224	     -0.06072779	     -0.00041287	     -0.20211063	     -0.06500011	      0.88292401	     -0.00037894	     -0.21928001	      0.00134521	     -0.00016011	     73.37910942
      0.34231950	     -0.06085256	     -0.00041186	     -0.20223547	     -0.06499786	      0.88292371	     -0.00037948	     -0.21929325	      0.00135941	     -0.00020742	     72.36100916
      0.34363710	     -0.06095057	     -0.00041216	     -0.20233354	     -0.06499606	      0.88292341	     -0.00037989	     -0.21930506	      0.00137177	     -0.00024716	     72.56850957
      0.34495471	     -0.06105781	     -0.00041191	     -0.20244087	     -0.06499424	      0.88292305	     -0.00038029	     -0.21931803	      0.00138594	     -0.00028939	     72.19492516
      0.34671495	     -0.06120697	     -0.00041250	     -0.20259016	     -0.06499179	      0.88292249	     -0.00038080	     -0.21933723	      0.00140780	     -0.00034821	     71.66829937
      0.34795818	     -0.06131777	     -0.00041235	     -0.20270107	     -0.06499003	      0.88292203	     -0.00038115	     -0.21935201	      0.00142458	     -0.00039161	     71.22871115
      0.34920140	     -0.06143117	     -0.00041279	     -0.20281460	     -0.06498824	      0.88292152	     -0.00038148	     -0.21936779	      0.00144344	     -0.00043509	     70.60407598
      0.35044463	     -0.06154818	     -0.00041315	     -0.20293176	     -0.06498644	      0.88292095	     -0.00038181	     -0.21938454	      0.00146329	     -0.00047964	     70.24114329
      0.35229621	     -0.06173081	     -0.00041395	     -0.20311464	     -0.06498370	      0.88292000	     -0.00038226	     -0.21941124	      0.00149662	     -0.00054593	     68.84112009
      0.35392814	     -0.06189273	     -0.00041481	     -0.20327680	     -0.06498123	      0.88291906	     -0.00038264	     -0.21943645	      0.00152751	     -0.00060400	     68.64447662
      0.35556006	     -0.06206456	     -0.00041605	     -0.20344890	     -0.06497871	      0.88291803	     -0.00038300	     -0.21946309	      0.00156188	     -0.00066095	     67.67206549
      0.35695362	     -0.06221334	     -0.00041700	     -0.20359793	     -0.06497651	      0.88291708	     -0.00038329	     -0.21948700	      0.00159273	     -0.00070881	     67.34934636
      0.35834718	     -0.06236604	     -0.00041797	     -0.20375091	     -0.06497427	      0.88291606	     -0.00038356	     -0.21951192	      0.00162649	     -0.00075425	     66.21541295
      0.35974074	     -0.06252028	     -0.00041883	     -0.20390544	     -0.06497198	      0.88291497	     -0.00038382	     -0.21953779	      0.00166125	     -0.00079831	     65.81045362
      0.36128353	     -0.06269685	     -0.00041978	     -0.20408238	     -0.06496938	      0.88291371	     -0.00038407	     -0.21956749	      0.00170296	     -0.00084383	     64.52686709
      0.36282633	     -0.06287202	     -0.00042054	     -0.20425793	     -0.06496672	      0.88291237	     -0.00038431	     -0.21959824	      0.00174603	     -0.00088612	     64.10492223
      0.36443927	     -0.06306478	     -0.00042138	     -0.20445112	     -0.06496387	      0.88291091	     -0.00038454	     -0.21963137	      0.00179436	     -0.00092638	     62.91633915
      0.36605221	     -0.06325113	     -0.00042230	     -0.20463794	     -0.06496093	      0.88290939	     -0.00038473	     -0.21966557	      0.00184524	     -0.00096114	     62.02572672
      0.36766515	     -0.06344429	     -0.00042371	     -0.20483158	     -0.06495792	      0.88290781	     -0.00038490	     -0.21970070	      0.00189859	     -0.00099161	     61.07338196
      0.36927809	     -0.06363610	     -0.00042502	     -0.20502391	     -0.06495481	      0.88290619	     -0.00038505	     -0.21973687	      0.00195460	     -0.00101739	     60.41573401
      0.37066892	     -0.06380555	     -0.00042561	     -0.20519384	     -0.06495205	      0.88290476	     -0.00038515	     -0.21976871	      0.00200564	     -0.00103440	     59.14422878
      0.37205975	     -0.06397179	     -0.00042581	     -0.20536058	     -0.06494923	      0.88290332	     -0.00038524	     -0.21980111	      0.00205807	     -0.00104810	     58.60995056
      0.37345058	     -0.06413942	     -0.00042593	     -0.20552874	     -0.06494633	      0.88290185	     -0.00038530	     -0.21983398	      0.00211301	     -0.00105758	     57.61333626
      0.37511986	     -0.06433459	     -0.00042702	     -0.20572456	     -0.06494275	      0.88290008	     -0.00038536	     -0.21987396	      0.00218143	     -0.00106347	     56.67053588
      0.37678913	     -0.06453613	     -0.00042851	     -0.20592678	     -0.06493904	      0.88289830	     -0.00038538	     -0.21991445	      0.00225220	     -0.00106409	     55.93882359
      0.37845841	     -0.06472694	     -0.00042903	     -0.20611831	     -0.06493522	      0.88289653	     -0.00038537	     -0.21995552	      0.00232652	     -0.00105751	     54.64085435
      0.38012768	     -0.06492137	     -0.00042918	     -0.20631350	     -0.06493128	      0.88289478	     -0.00038534	     -0.21999677	      0.00240371	     -0.00104505	     53.26191775
      0.38159154	     -0.06508784	     -0.00042960	     -0.20648066	     -0.06492771	      0.88289326	     -0.00038529	     -0.22003317	      0.00247308	     -0.00103038	     52.84354652
      0.38305540	     -0.06525683	     -0.00042986	     -0.20665036	     -0.06492403	      0.88289176	     -0.00038522	     -0.22006968	      0.00254505	     -0.00101183	     51.92214488
      0.38451925	     -0.06542320	     -0.00043004	     -0.20681747	     -0.06492026	      0.88289030	     -0.00038513	     -0.22010628	      0.00261901	     -0.00098976	     51.21504096
      0.38598311	     -0.06558831	     -0.00043015	     -0.20698335	     -0.06491637	      0.88288887	     -0.00038502	     -0.22014289	      0.00269586	     -0.00096344	     49.96370636
      0.38744696	     -0.06574770	     -0.00043034	     -0.20714352	     -0.06491236	      0.88288748	     -0.00038489	     -0.22017942	      0.00277389	     -0.00093398	     49.41678664
      0.38937724	     -0.06596262	     -0.00043058	     -0.20735950	     -0.06490691	      0.88288572	     -0.00038470	     -0.22022728	      0.00288071	     -0.00089095	     48.03523400
      0.39094103	     -0.06612264	     -0.00043086	     -0.20752043	     -0.06490233	      0.88288435	     -0.00038451	     -0.22026592	      0.00296970	     -0.00085080	     47.10964150
      0.39250481	     -0.06628580	     -0.00043124	     -0.20768450	     -0.06489762	      0.88288305	     -0.00038431	     -0.22030407	      0.00306111	     -0.00080878	     46.18595692
      0.39406859	     -0.06644532	     -0.00043153	     -0.20784497	     -0.06489276	      0.88288182	     -0.00038409	     -0.22034190	      0.00315467	     -0.00076476	     45.59562617
      0.39563238	     -0.06660745	     -0.00043207	     -0.20800807	     -0.06488775	      0.88288066	     -0.00038385	     -0.22037933	      0.00325070	     -0.00071937	     44.83751849
      0.39719616	     -0.06675888	     -0.00043211	     -0.20816049	     -0.06488259	      0.88287958	     -0.00038360	     -0.22041640	      0.00334934	     -0.00067204	     43.98864638
      0.39875994	     -0.06691016	     -0.00043249	     -0.20831280	     -0.06487727	      0.88287856	     -0.00038333	     -0.22045288	      0.00345088	     -0.00062284	     42.78427087
      0.40032373	     -0.06705345	     -0.00043236	     -0.20845714	     -0.06487180	      0.88287763	     -0.00038305	     -0.22048874	      0.00355407	     -0.00057338	     42.12119604
      0.40188751	     -0.06719349	     -0.00043240	     -0.20859825	     -0.06486616	      0.88287677	     -0.00038275	     -0.22052382	      0.00365965	     -0.00052330	     41.34343890
      0.40345129	     -0.06732823	     -0.00043234	     -0.20873409	     -0.06486035	      0.88287599	     -0.00038244	     -0.22055807	      0.00376727	     -0.00047310	     40.69899737
      0.40501508	     -0.06745628	     -0.00043237	     -0.20886326	     -0.06485437	      0.88287529	     -0.00038212	     -0.22059140	      0.00387765	     -0.00042201	     39.75141019
      0.40657886	     -0.06757381	     -0.00043151	     -0.20898194	     -0.06484822	      0.88287467	     -0.00038179	     -0.22062363	      0.00398918	     -0.00037147	     39.39306553
      0.40814264	     -0.06768776	     -0.00043054	     -0.20909707	     -0.06484189	      0.88287413	     -0.00038145	     -0.22065462	      0.00410368	     -0.00032005	     38.40666076
      0.40984957	     -0.06779908	     -0.00042937	     -0.20920969	     -0.06483478	      0.88287363	     -0.00038107	     -0.22068701	      0.00423015	     -0.00026411	     37.70975510
      0.41138410	     -0.06788827	     -0.00042913	     -0.20930006	     -0.06482820	      0.88287327	     -0.00038073	     -0.22071450	      0.00434580	     -0.00021248	     37.00813607
      0.41291864	     -0.06796775	     -0.00042943	     -0.20938072	     -0.06482144	      0.88287298	     -0.00038038	     -0.22074032	      0.00446206	     -0.00016170	     36.74823697
      0.41445317	     -0.06804158	     -0.00043068	     -0.20945573	     -0.06481451	      0.88287277	     -0.00038003	     -0.22076435	      0.00458052	     -0.00010905	     35.87729800
      0.41607986	     -0.06811145	     -0.00043204	     -0.20952686	     -0.06480695	      0.88287264	     -0.00037965	     -0.22078788	      0.00470654	     -0.00005362	     35.37531453
      0.41770655	     -0.06817309	     -0.00043412	     -0.20958977	     -0.06479919	      0.88287260	     -0.00037927	     -0.22080938	      0.00483409	      0.00000331	     34.54170781
      0.41933324	     -0.06822477	     -0.00043627	     -0.20964270	     -0.06479123	      0.88287265	     -0.00037889	     -0.22082884	      0.00496143	      0.00006073	     34.24484356
      0.42095993	     -0.06827638	     -0.00043881	     -0.20969558	     -0.06478305	      0.88287280	     -0.00037851	     -0.22084619	      0.00508944	      0.00011819	     33.80138532
      0.42258662	     -0.06831228	     -0.00044080	     -0.20973276	     -0.06477467	      0.88287304	     -0.00037814	     -0.22086165	      0.00521843	      0.00017785	     32.96344093
      0.42399958	     -0.06833972	     -0.00044276	     -0.20976130	     -0.06476722	      0.88287332	     -0.00037781	     -0.22087332	      0.00532995	      0.00022928	     32.70888930
      0.42541254	     -0.06836254	     -0.00044445	     -0.20978523	     -0.06475961	      0.88287368	     -0.00037749	     -0.22088347	      0.00544170	      0.00028057	     32.39993988
      0.42675339	     -0.06838014	     -0.00044590	     -0.20980388	     -0.06475224	      0.88287409	     -0.00037718	     -0.22089171	      0.00554766	      0.00032878	     32.10205709
      0.42809424	     -0.06839085	     -0.00044705	     -0.20981566	     -0.06474473	      0.88287457	     -0.00037688	     -0.22089859	      0.00565413	      0.00037771	     31.56195062
      0.42943509	     -0.06839539	     -0.00044807	     -0.20982125	     -0.06473708	      0.88287511	     -0.00037658	     -0.22090407	      0.00575982	      0.00042617	     31.32541079
      0.43145863	     -0.06839402	     -0.00044971	     -0.20982146	     -0.06472526	      0.88287604	     -0.00037614	     -0.22090969	      0.00591891	      0.00049884	     30.86117953
      0.43296701	     -0.06838290	     -0.00045060	     -0.20981152	     -0.06471624	      0.88287683	     -0.00037581	     -0.22091184	      0.00603740	      0.00055336	     30.28102175
      0.43447540	     -0.06836333	     -0.00045142	     -0.20979311	     -0.06470705	      0.88287771	     -0.00037549	     -0.22091217	      0.00615443	      0.00060715	     30.11680527
      0.43583295	     -0.06834105	     -0.00045199	     -0.20977188	     -0.06469862	      0.88287857	     -0.00037521	     -0.22091088	      0.00625923	      0.00065479	     29.84845853
      0.43719050	     -0.06831162	     -0.00045247	     -0.20974349	     -0.06469005	      0.88287949	     -0.00037493	     -0.22090814	      0.00636366	      0.00070260	     29.41924443
      0.43854805	     -0.06827478	     -0.00045287	     -0.20970767	     -0.06468135	      0.88288047	     -0.00037467	     -0.22090387	      0.00646668	      0.00074962	     29.26044410
      0.44025400	     -0.06822047	     -0.00045328	     -0.20965464	     -0.06467020	      0.88288180	     -0.00037434	     -0.22089635	      0.00659479	      0.00080767	     29.00544650
      0.44175124	     -0.06816467	     -0.00045368	     -0.20959995	     -0.06466025	      0.88288305	     -0.00037406	     -0.22088778	      0.00670631	      0.00085861	     28.52964285
      0.44324847	     -0.06809872	     -0.00045401	     -0.20953509	     -0.06465012	      0.88288437	     -0.00037379	     -0.22087734	      0.00681555	      0.00090866	     28.42913339
      0.44455024	     -0.06803718	     -0.00045433	     -0.20947448	     -0.06464119	      0.88288558	     -0.00037356	     -0.22086670	      0.00690917	      0.00095119	     28.29153371
      0.44585201	     -0.06796852	     -0.00045465	     -0.20940674	     -0.06463214	      0.88288685	     -0.00037334	     -0.22085466	      0.00700186	      0.00099398	     27.96665635
      0.44715377	     -0.06789380	     -0.00045497	     -0.20933292	     -0.06462296	      0.88288817	     -0.00037313	     -0.22084117	      0.00709252	      0.00103585	     27.87210535
      0.44924592	     -0.06776364	     -0.00045553	     -0.20920417	     -0.06460797	      0.88289041	     -0.00037282	     -0.22081653	      0.00723544	      0.00110250	     27.38714454
      0.45133807	     -0.06761373	     -0.00045611	     -0.20905560	     -0.06459269	      0.88289278	     -0.00037252	     -0.22078821	      0.00737137	      0.00116699	     27.96738916
      0.45285290	     -0.06750339	     -0.00045666	     -0.20894623	     -0.06458145	      0.88289459	     -0.00037232	     -0.22076533	      0.00746966	      0.00121427	     26.91640065
      0.45436773	     -0.06738082	     -0.00045709	     -0.20882457	     -0.06457006	      0.88289646	     -0.00037213	     -0.22074058	      0.00756209	      0.00125899	     27.24810169
      0.45588256	     -0.06725146	     -0.00045748	     -0.20869610	     -0.06455854	      0.88289840	     -0.00037196	     -0.22071392	      0.00765325	      0.00130421	     26.76253537
      0.45739739	     -0.06711368	     -0.00045790	     -0.20855918	     -0.06454688	      0.88290041	     -0.00037180	     -0.22068533	      0.00774014	      0.00134785	     26.72607230
      0.45891222	     -0.06696981	     -0.00045835	     -0.20841612	     -0.06453509	      0.88290248	     -0.00037165	     -0.22065480	      0.00782368	      0.00139043	     26.65442398
      0.46078932	     -0.06678244	     -0.00045882	     -0.20822972	     -0.06452031	      0.88290514	     -0.00037148	     -0.22061430	      0.00792200	      0.00144158	     26.62041393
      0.46245332	     -0.06660678	     -0.00045905	     -0.20805487	     -0.06450706	      0.88290758	     -0.00037135	     -0.22057600	      0.00800443	      0.00148576	     26.51225418
      0.46411732	     -0.06642406	     -0.00045986	     -0.20787289	     -0.06449368	      0.88291009	     -0.00037123	     -0.22053544	      0.00808177	      0.00152933	     26.41487072
      0.46558948	     -0.06625973	     -0.00046019	     -0.20770919	     -0.06448173	      0.88291237	     -0.00037114	     -0.22049781	      0.00814615	      0.00156642	     26.26654441
      0.46706165	     -0.06609109	     -0.00046097	     -0.20754112	     -0.06446969	      0.88291470	     -0.00037105	     -0.22045865	      0.00820595	      0.00160211	     26.29075863
      0.46876120	     -0.06589445	     -0.00046141	     -0.20734509	     -0.06445569	      0.88291746	     -0.00037097	     -0.22041169	      0.00826989	      0.00164114	     26.34395849
      0.47019570	     -0.06572896	     -0.00046220	     -0.20718007	     -0.06444379	      0.88291983	     -0.00037091	     -0.22037070	      0.00831962	      0.00167281	     26.30595764
      0.47163020	     -0.06555835	     -0.00046227	     -0.20700991	     -0.06443183	      0.88292226	     -0.00037086	     -0.22032866	      0.00836561	      0.00170289	     26.14708723
      0.47306470	     -0.06539022	     -0.00046247	     -0.20684217	     -0.06441979	      0.88292472	     -0.00037082	     -0.22028558	      0.00840709	      0.00172986	     26.27827016
      0.47449919	     -0.06521939	     -0.00046216	     -0.20667172	     -0.06440771	      0.88292722	     -0.00037078	     -0.22024164	      0.00844520	      0.00175471	     26.24988466
      0.47623579	     -0.06501657	     -0.00046183	     -0.20646929	     -0.06439300	      0.88293029	     -0.00037075	     -0.22018734	      0.00848619	      0.00178050	     26.31100098
      0.47797238	     -0.06480714	     -0.00046050	     -0.20626022	     -0.06437824	      0.88293340	     -0.00037073	     -0.22013207	      0.00852204	      0.00180287	     26.27086831
      0.47970898	     -0.06460322	     -0.00046037	     -0.20605659	     -0.06436341	      0.88293655	     -0.00037071	     -0.22007586	      0.00855226	      0.00181920	     26.49191124
      0.48113402	     -0.06443223	     -0.00045810	     -0.20588583	     -0.06435121	      0.88293915	     -0.00037070	     -0.22002922	      0.00857388	      0.00182937	     26.44893088
      0.48255906	     -0.06426508	     -0.00045731	     -0.20571886	     -0.06433898	      0.88294176	     -0.00037070	     -0.21998211	      0.00859185	      0.00183503	     26.65975818
      0.48418348	     -0.06407580	     -0.00045502	     -0.20552976	     -0.06432500	      0.88294474	     -0.00037070	     -0.21992804	      0.00860935	      0.00183721	     26.66402017
      0.48580790	     -0.06388701	     -0.00045367	     -0.20534111	     -0.06431101	      0.88294772	     -0.00037071	     -0.21987360	      0.00862224	      0.00183389	     27.04233439
      0.48743231	     -0.06370006	     -0.00045090	     -0.20515429	     -0.06429699	      0.88295070	     -0.00037073	     -0.21981888	      0.00863256	      0.00182690	     27.04001597
      0.48889141	     -0.06353336	     -0.00044982	     -0.20498765	     -0.06428439	      0.88295336	     -0.00037074	     -0.21976956	      0.00863824	      0.00181599	     27.25232426
      0.49035050	     -0.06336784	     -0.00044738	     -0.20482219	     -0.06427179	      0.88295599	     -0.00037076	     -0.21972016	      0.00864151	      0.00180121	     27.44473889
      0.49180959	     -0.06320727	     -0.00044587	     -0.20466164	     -0.06425918	      0.88295861	     -0.00037078	     -0.21967072	      0.00864208	      0.00178193	     27.86774473
      0.49326868	     -0.06304608	     -0.00044372	     -0.20450046	     -0.06424657	      0.88296119	     -0.00037081	     -0.21962137	      0.00864131	      0.00176029	     27.86523360
      0.49472777	     -0.06288905	     -0.00044206	     -0.20434342	     -0.06423396	      0.88296374	     -0.00037084	     -0.21957210	      0.00863756	      0.00173388	     28.36367499
      0.49618687	     -0.06273372	     -0.00044007	     -0.20418807	     -0.06422136	      0.88296625	     -0.00037088	     -0.21952300	      0.00863298	      0.00170510	     28.42464004
      0.49764596	     -0.06258041	     -0.00043845	     -0.20403471	     -0.06420877	      0.88296872	     -0.00037092	     -0.21947409	      0.00862597	      0.00167266	     28.83346844
      0.49919385	     -0.06242179	     -0.00043649	     -0.20387604	     -0.06419543	      0.88297128	     -0.00037097	     -0.21942247	      0.00861723	      0.00163478	     29.25914666
      0.50074174	     -0.06226731	     -0.00043506	     -0.20372148	     -0.06418209	      0.88297378	     -0.00037102	     -0.21937115	      0.00860720	      0.00159439	     29.61400862
      0.50228963	     -0.06210592	     -0.00043290	     -0.20356001	     -0.06416878	      0.88297621	     -0.00037108	     -0.21932011	      0.00859609	      0.00155148	     30.07860018
      0.50383752	     -0.06194592	     -0.00043198	     -0.20339991	     -0.06415548	      0.88297858	     -0.00037115	     -0.21926903	      0.00858380	      0.00150650	     30.61325617
      0.50538541	     -0.06177463	     -0.00043027	     -0.20322852	     -0.06414221	      0.88298088	     -0.00037123	     -0.21921789	      0.00857064	      0.00146126	     31.11916092
      0.50693330	     -0.06160471	     -0.00043082	     -0.20305846	     -0.06412895	      0.88298311	     -0.00037132	     -0.21916644	      0.00855624	      0.00141654	     31.51372162
      0.50848119	     -0.06142846	     -0.00042979	     -0.20288207	     -0.06411572	      0.88298526	     -0.00037141	     -0.21911473	      0.00853977	      0.00137231	     32.21006902
      0.51002908	     -0.06125178	     -0.00043133	     -0.20270521	     -0.06410251	      0.88298735	     -0.00037152	     -0.21906265	      0.00852195	      0.00133049	     32.67982161
      0.51157697	     -0.06106644	     -0.00043001	     -0.20251970	     -0.06408934	      0.88298938	     -0.00037163	     -0.21901020	      0.00850178	      0.00129141	     33.38843436
      0.51312486	     -0.06088199	     -0.00043267	     -0.20233502	     -0.06407620	      0.88299135	     -0.00037176	     -0.21895728	      0.00847961	      0.00125588	     34.03259198
      0.51443715	     -0.06072003	     -0.00043137	     -0.20217289	     -0.06406508	      0.88299298	     -0.00037188	     -0.21891211	      0.00845901	      0.00122876	     34.61313157
      0.51574945	     -0.06055961	     -0.00043263	     -0.20201225	     -0.06405400	      0.88299458	     -0.00037200	     -0.21886666	      0.00843683	      0.00120486	     35.15607972
      0.51706174	     -0.06039973	     -0.00043290	     -0.20185215	     -0.06404294	      0.88299615	     -0.00037213	     -0.21882101	      0.00841283	      0.00118399	     35.74366607
      0.51884338	     -0.06018903	     -0.00043398	     -0.20164111	     -0.06402798	      0.88299824	     -0.00037232	     -0.21875897	      0.00837772	      0.00116047	     36.46612964
      0.52062501	     -0.05997679	     -0.00043339	     -0.20142851	     -0.06401309	      0.88300029	     -0.00037253	     -0.21869699	      0.00833972	      0.00114379	     37.10941252
      0.52193582	     -0.05982137	     -0.00043509	     -0.20127280	     -0.06400218	      0.88300178	     -0.00037270	     -0.21865139	      0.00830940	      0.00113460	     37.92909391
      0.52324664	     -0.05966978	     -0.00043502	     -0.20112091	     -0.06399131	      0.88300326	     -0.00037287	     -0.21860588	      0.00827780	      0.00112759	     38.62102504
      0.52492052	     -0.05948299	     -0.00043654	     -0.20093371	     -0.06397749	      0.88300515	     -0.00037310	     -0.21854807	      0.00823589	      0.00112243	     39.21465902
      0.52640976	     -0.05931813	     -0.00043628	     -0.20076848	     -0.06396525	      0.88300682	     -0.00037331	     -0.21849703	      0.00819607	      0.00112065	     40.07087268
      0.52769859	     -0.05918432	     -0.00043829	     -0.20063431	     -0.06395471	      0.88300826	     -0.00037351	     -0.21845322	      0.00816018	      0.00112041	     40.76640238
      0.52898742	     -0.05905263	     -0.00043972	     -0.20050225	     -0.06394422	      0.88300970	     -0.00037371	     -0.21840996	      0.00812357	      0.00112231	     41.18543063
      0.53027625	     -0.05892465	     -0.00044185	     -0.20037387	     -0.06393377	      0.88301115	     -0.00037392	     -0.21836731	      0.00808518	      0.00112490	     41.91439529
      0.53227256	     -0.05874142	     -0.00044385	     -0.20019003	     -0.06391769	      0.88301340	     -0.00037426	     -0.21830269	      0.00802407	      0.00113103	     42.42196226
      0.53360998	     -0.05862383	     -0.00044653	     -0.20007199	     -0.06390699	      0.88301492	     -0.00037450	     -0.21826046	      0.00798059	      0.00113536	     43.37078508
      0.53494740	     -0.05851380	     -0.00044738	     -0.19996153	     -0.06389634	      0.88301644	     -0.00037474	     -0.21821908	      0.00793666	      0.00113955	     43.82486273
      0.53656349	     -0.05838611	     -0.00044973	     -0.19983330	     -0.06388356	      0.88301829	     -0.00037505	     -0.21817017	      0.00788199	      0.00114359	     44.59270689
      0.53790623	     -0.05828306	     -0.00044944	     -0.19972981	     -0.06387301	      0.88301982	     -0.00037532	     -0.21813038	      0.00783579	      0.00114591	     44.93487824
      0.53924896	     -0.05818396	     -0.00045077	     -0.19963025	     -0.06386252	      0.88302136	     -0.00037559	     -0.21809129	      0.00778824	      0.00114638	     45.57069620
      0.54059170	     -0.05808702	     -0.00045041	     -0.19953286	     -0.06385209	      0.88302290	     -0.00037587	     -0.21805289	      0.00774035	      0.00114564	     45.79869234
      0.54193443	     -0.05799260	     -0.00045095	     -0.19943796	     -0.06384173	      0.88302444	     -0.00037615	     -0.21801512	      0.00769091	      0.00114245	     46.41702706
      0.54327717	     -0.05790351	     -0.00045041	     -0.19934840	     -0.06383144	      0.88302597	     -0.00037644	     -0.21797797	      0.00764108	      0.00113751	     46.62957479
      0.54461990	     -0.05781653	     -0.00045038	     -0.19926094	     -0.06382122	      0.88302749	     -0.00037675	     -0.21794146	      0.00758999	      0.00113033	     47.07843867
      0.54611145	     -0.05772635	     -0.00044979	     -0.19917021	     -0.06380994	      0.88302917	     -0.00037709	     -0.21790163	      0.00753198	      0.00111936	     47.48134567
      0.54760300	     -0.05763759	     -0.00044988	     -0.19908088	     -0.06379875	      0.88303083	     -0.00037744	     -0.21786261	      0.00747335	      0.00110649	     47.55319628
      0.54909455	     -0.05755437	     -0.00044879	     -0.19899709	     -0.06378765	      0.88303247	     -0.00037779	     -0.21782432	      0.00741251	      0.00109020	     48.03943760
      0.55058610	     -0.05747375	     -0.00044886	     -0.19891587	     -0.06377663	      0.88303408	     -0.00037816	     -0.21778681	      0.00735096	      0.00107178	     48.14933899
      0.55189833	     -0.05740448	     -0.00044681	     -0.19884609	     -0.06376703	      0.88303548	     -0.00037848	     -0.21775440	      0.00729540	      0.00105367	     48.26070210
      0.55321056	     -0.05733880	     -0.00044637	     -0.19877986	     -0.06375749	      0.88303685	     -0.00037881	     -0.21772254	      0.00723841	      0.00103352	     48.56306462
      0.55452279	     -0.05727425	     -0.00044436	     -0.19871476	     -0.06374803	      0.88303819	     -0.00037915	     -0.21769124	      0.00718061	      0.00101209	     48.53627529
      0.55583502	     -0.05721226	     -0.00044290	     -0.19865221	     -0.06373864	      0.88303950	     -0.00037949	     -0.21766047	      0.00712109	      0.00098887	     48.76279850
      0.55714725	     -0.05715225	     -0.00044072	     -0.19859163	     -0.06372934	      0.88304078	     -0.00037984	     -0.21763027	      0.00706087	      0.00096498	     48.62638169
      0.55845947	     -0.05709364	     -0.00043885	     -0.19853244	     -0.06372011	      0.88304203	     -0.00038018	     -0.21760060	      0.00699879	      0.00093957	     48.85020755
      0.56027385	     -0.05701804	     -0.00043515	     -0.19845603	     -0.06370750	      0.88304370	     -0.00038067	     -0.21756046	      0.00691183	      0.00090325	     48.43891551
      0.56161476	     -0.05696209	     -0.00043362	     -0.19839944	     -0.06369827	      0.88304490	     -0.00038104	     -0.21753143	      0.00684497	      0.00087520	     48.94464361
      0.56295567	     -0.05690985	     -0.00043021	     -0.19834657	     -0.06368914	      0.88304605	     -0.00038141	     -0.21750294	      0.00677764	      0.00084675	     48.74963893
      0.56429658	     -0.05685887	     -0.00042814	     -0.19829494	     -0.06368010	      0.88304717	     -0.00038178	     -0.21747499	      0.00670882	      0.00081780	     48.86898468
      0.56563749	     -0.05680999	     -0.00042485	     -0.19824540	     -0.06367115	      0.88304824	     -0.00038216	     -0.21744759	      0.00663881	      0.00078840	     48.82812271
      0.56724947	     -0.05675502	     -0.00042263	     -0.19818959	     -0.06366051	      0.88304949	     -0.00038261	     -0.21741541	      0.00655338	      0.00075320	     48.69675729
      0.56843165	     -0.05671463	     -0.00041932	     -0.19814860	     -0.06365281	      0.88305036	     -0.00038295	     -0.21739234	      0.00648922	      0.00072772	     48.71480713
      0.56961383	     -0.05667639	     -0.00041735	     -0.19810974	     -0.06364517	      0.88305121	     -0.00038329	     -0.21736968	      0.00642397	      0.00070217	     48.82868767
      0.57118310	     -0.05662731	     -0.00041416	     -0.19805980	     -0.06363516	      0.88305228	     -0.00038374	     -0.21734026	      0.00633600	      0.00066926	     48.64082189
      0.57251974	     -0.05658696	     -0.00041233	     -0.19801869	     -0.06362674	      0.88305316	     -0.00038413	     -0.21731575	      0.00625860	      0.00064155	     48.93793942
      0.57385637	     -0.05654744	     -0.00040954	     -0.19797841	     -0.06361843	      0.88305400	     -0.00038451	     -0.21729178	      0.00618025	      0.00061559	     48.66831549
      0.57519300	     -0.05650908	     -0.00040764	     -0.19793925	     -0.06361022	      0.88305480	     -0.00038490	     -0.21726831	      0.00609925	      0.00059022	     48.94991413
      0.57692276	     -0.05646355	     -0.00040374	     -0.19789268	     -0.06359976	      0.88305580	     -0.00038541	     -0.21723871	      0.00599230	      0.00055948	     48.75046910
      0.57800095	     -0.05643575	     -0.00040283	     -0.19786420	     -0.06359334	      0.88305639	     -0.00038572	     -0.21722070	      0.00592338	      0.00054100	     49.11931156
      0.57907914	     -0.05640943	     -0.00040104	     -0.19783718	     -0.06358699	      0.88305697	     -0.00038604	     -0.21720305	      0.00585372	      0.00052382	     49.12638997
      0.58062644	     -0.05637464	     -0.00039916	     -0.19780138	     -0.06357801	      0.88305776	     -0.00038649	     -0.21717831	      0.00575131	      0.00050030	     49.40869465
      0.58217375	     -0.05634403	     -0.00039690	     -0.19776974	     -0.06356919	      0.88305852	     -0.00038694	     -0.21715436	      0.00564761	      0.00047940	     49.09638990
      0.58372105	     -0.05631172	     -0.00039538	     -0.19773635	     -0.06356054	      0.88305924	     -0.00038738	     -0.21713117	      0.00554072	      0.00046034	     49.60396684
      0.58500810	     -0.05628867	     -0.00039266	     -0.19771241	     -0.06355347	      0.88305983	     -0.00038775	     -0.21711242	      0.00545091	      0.00044621	     49.65073998
      0.58629515	     -0.05626803	     -0.00039096	     -0.19769086	     -0.06354651	      0.88306039	     -0.00038812	     -0.21709421	      0.00535986	      0.00043301	     50.02941392
      0.58758219	     -0.05624957	     -0.00038852	     -0.19767149	     -0.06353967	      0.88306094	     -0.00038848	     -0.21707657	      0.00526863	      0.00042172	     49.95986860
      0.58886924	     -0.05623240	     -0.00038678	     -0.19765340	     -0.06353295	      0.88306148	     -0.00038884	     -0.21705947	      0.00517627	      0.00041137	     50.29418367
      0.59044416	     -0.05621436	     -0.00038436	     -0.19763423	     -0.06352488	      0.88306212	     -0.00038928	     -0.21703932	      0.00506350	      0.00040110	     50.11040942
      0.59201908	     -0.05619544	     -0.00038379	     -0.19761415	     -0.06351700	      0.88306274	     -0.00038970	     -0.21702003	      0.00494935	      0.00039285	     50.68249037
      0.59318549	     -0.05618670	     -0.00038162	     -0.19760457	     -0.06351128	      0.88306320	     -0.00039001	     -0.21700626	      0.00486516	      0.00038787	     50.60169686
      0.59435190	     -0.05617726	     -0.00038104	     -0.19759427	     -0.06350565	      0.88306365	     -0.00039032	     -0.21699297	      0.00478104	      0.00038426	     50.66761029
      0.59587478	     -0.05616828	     -0.00037953	     -0.19758418	     -0.06349845	      0.88306423	     -0.00039071	     -0.21697628	      0.00467103	      0.00038055	     50.88152622
      0.59739766	     -0.05616076	     -0.00037897	     -0.19757554	     -0.06349142	      0.88306481	     -0.00039110	     -0.21696035	      0.00456215	      0.00037934	     50.59984712
      0.59892054	     -0.05615188	     -0.00037686	     -0.19756557	     -0.06348456	      0.88306538	     -0.00039147	     -0.21694511	      0.00445258	      0.00037945	     50.74503410
      0.60019650	     -0.05614829	     -0.00037746	     -0.19756103	     -0.06347894	      0.88306587	     -0.00039177	     -0.21693282	      0.00436106	      0.00038048	     50.99254643
      0.60147246	     -0.05614481	     -0.00037594	     -0.19755663	     -0.06347343	      0.88306636	     -0.00039207	     -0.21692101	      0.00427005	      0.00038252	     50.84960163
      0.60274841	     -0.05614355	     -0.00037598	     -0.19755445	     -0.06346804	      0.88306685	     -0.00039236	     -0.21690965	      0.00417907	      0.00038532	     50.92404688
      0.60441166	     -0.05614346	     -0.00037424	     -0.19755317	     -0.06346119	      0.88306749	     -0.00039272	     -0.21689553	      0.00406090	      0.00038983	     50.73173387
      0.60560187	     -0.05614225	     -0.00037502	     -0.19755108	     -0.06345640	      0.88306796	     -0.00039297	     -0.21688586	      0.00397631	      0.00039449	     50.77841523
      0.60679207	     -0.05614438	     -0.00037427	     -0.19755236	     -0.06345172	      0.88306843	     -0.00039321	     -0.21687653	      0.00389184	      0.00039902	     50.71220151
      0.60829518	     -0.05614903	     -0.00037450	     -0.19755593	     -0.06344595	      0.88306903	     -0.00039350	     -0.21686534	      0.00378521	      0.00040499	     50.70681869
      0.60979829	     -0.05615904	     -0.00037374	     -0.19756487	     -0.06344034	      0.88306965	     -0.00039377	     -0.21685478	      0.00367882	      0.00041139	     50.43707198
      0.61130140	     -0.05617071	     -0.00037544	     -0.19757544	     -0.06343489	      0.88307027	     -0.00039404	     -0.21684500	      0.00357213	      0.00041824	     50.44393467
      0.61253206	     -0.05618662	     -0.00037471	     -0.19759047	     -0.06343055	      0.88307079	     -0.00039424	     -0.21683763	      0.00348457	      0.00042318	     50.26168870
      0.61376272	     -0.05620796	     -0.00037612	     -0.19761091	     -0.06342632	      0.88307131	     -0.00039443	     -0.21683095	      0.00339713	      0.00042794	     50.15939970
      0.61524971	     -0.05624149	     -0.00037652	     -0.19764336	     -0.06342134	      0.88307195	     -0.00039464	     -0.21682390	      0.00329103	      0.00043217	     50.08773032
      0.61673670	     -0.05628278	     -0.00037840	     -0.19768357	     -0.06341653	      0.88307260	     -0.00039484	     -0.21681811	      0.00318557	      0.00043569	     49.69987514
      0.61804043	     -0.05632160	     -0.00037774	     -0.19772146	     -0.06341244	      0.88307317	     -0.00039500	     -0.21681411	      0.00309230	      0.00043680	     49.63168166
      0.61934417	     -0.05636791	     -0.00037882	     -0.19776683	     -0.06340846	      0.88307374	     -0.00039515	     -0.21681113	      0.00299909	      0.00043558	     49.71931660
      0.62064790	     -0.05641675	     -0.00037810	     -0.19781477	     -0.06340462	      0.88307430	     -0.00039528	     -0.21680922	      0.00290648	      0.00043264	     49.37142763
      0.62195164	     -0.05646924	     -0.00037837	     -0.19786633	     -0.06340089	      0.88307486	     -0.00039540	     -0.21680833	      0.00281338	      0.00042683	     49.49798110
      0.62325537	     -0.05652578	     -0.00037760	     -0.19792196	     -0.06339728	      0.88307541	     -0.00039550	     -0.21680849	      0.00272089	      0.00041874	     49.25505504
      0.62455910	     -0.05658630	     -0.00037748	     -0.19798157	     -0.06339379	      0.88307595	     -0.00039559	     -0.21680970	      0.00262812	      0.00040743	     49.36859110
      0.62586284	     -0.05664982	     -0.00037687	     -0.19804420	     -0.06339043	      0.88307647	     -0.00039567	     -0.21681198	      0.00253614	      0.00039379	     49.12571889
      0.62716657	     -0.05671627	     -0.00037675	     -0.19810975	     -0.06338718	      0.88307698	     -0.00039573	     -0.21681531	      0.00244393	      0.00037687	     49.25842500
      0.62891638	     -0.05681194	     -0.00037603	     -0.19820423	     -0.06338301	      0.88307761	     -0.00039580	     -0.21682145	      0.00232172	      0.00035017	     48.80106199
      0.63031370	     -0.05688693	     -0.00037668	     -0.19827825	     -0.06337984	      0.88307809	     -0.00039583	     -0.21682768	      0.00222368	      0.00032533	     49.26777673
      0.63171102	     -0.05696851	     -0.00037577	     -0.19835890	     -0.06337680	      0.88307852	     -0.00039585	     -0.21683501	      0.00212675	      0.00029718	     49.12329724
      0.63310834	     -0.05704920	     -0.00037680	     -0.19843864	     -0.06337389	      0.88307892	     -0.00039586	     -0.21684346	      0.00203094	      0.00026689	     49.17598668
      0.63450566	     -0.05713141	     -0.00037634	     -0.19851993	     -0.06337112	      0.88307927	     -0.00039585	     -0.21685294	      0.00193557	      0.00023386	     49.07557881
      0.63590298	     -0.05721723	     -0.00037867	     -0.19860480	     -0.06336848	      0.88307957	     -0.00039583	     -0.21686347	      0.00184111	      0.00019853	     49.40204085
      0.63730030	     -0.05730580	     -0.00037891	     -0.19869246	     -0.06336597	      0.88307982	     -0.00039579	     -0.21687507	      0.00174814	      0.00016167	     49.02938735
      0.63869762	     -0.05739567	     -0.00038229	     -0.19878139	     -0.06336360	      0.88308002	     -0.00039574	     -0.21688769	      0.00165558	      0.00012273	     49.55850893
      0.63991464	     -0.05747548	     -0.00038316	     -0.19886043	     -0.06336163	      0.88308015	     -0.00039569	     -0.21689950	      0.00157681	      0.00008851	     49.18146687
      0.64113166	     -0.05755711	     -0.00038578	     -0.19894126	     -0.06335976	      0.88308023	     -0.00039563	     -0.21691204	      0.00149843	      0.00005309	     49.41655008
      0.64267071	     -0.05766318	     -0.00038849	     -0.19904635	     -0.06335753	      0.88308028	     -0.00039555	     -0.21692896	      0.00140146	      0.00000799	     49.23670323
      0.64420975	     -0.05777104	     -0.00039282	     -0.19915324	     -0.06335544	      0.88308026	     -0.00039545	     -0.21694699	      0.00130551	     -0.00003828	     49.79027315
      0.64552417	     -0.05786386	     -0.00039526	     -0.19924526	     -0.06335378	      0.88308018	     -0.00039535	     -0.21696326	      0.00122642	     -0.00007660	     49.33458597
      0.64683859	     -0.05795848	     -0.00039947	     -0.19933908	     -0.06335222	      0.88308006	     -0.00039525	     -0.21698025	      0.00114802	     -0.00011572	     49.70602640
      0.64815301	     -0.05805482	     -0.00040289	     -0.19943464	     -0.06335076	      0.88307988	     -0.00039513	     -0.21699797	      0.00107211	     -0.00015374	     49.47756313
      0.64946743	     -0.05815131	     -0.00040727	     -0.19953036	     -0.06334940	      0.88307965	     -0.00039500	     -0.21701638	      0.00099740	     -0.00019138	     49.72763249
      0.65119567	     -0.05828125	     -0.00041231	     -0.19965934	     -0.06334776	      0.88307928	     -0.00039482	     -0.21704161	      0.00090282	     -0.00023888	     49.42282663
      0.65254268	     -0.05837923	     -0.00041791	     -0.19975657	     -0.06334659	      0.88307893	     -0.00039467	     -0.21706201	      0.00083041	     -0.00027457	     49.89326486
      0.65388969	     -0.05848004	     -0.00042226	     -0.19985667	     -0.06334552	      0.88307854	     -0.00039451	     -0.21708304	      0.00076077	     -0.00030823	     49.65952437
      0.65523671	     -0.05858133	     -0.00042760	     -0.19995726	     -0.06334454	      0.88307810	     -0.00039433	     -0.21710468	      0.00069261	     -0.00034049	     49.90692797
      0.65658372	     -0.05868327	     -0.00043191	     -0.20005856	     -0.06334365	      0.88307763	     -0.00039415	     -0.21712692	      0.00062728	     -0.00037018	     49.61477110
      0.65793073	     -0.05878435	     -0.00043665	     -0.20015900	     -0.06334285	      0.88307711	     -0.00039395	     -0.21714971	      0.00056346	     -0.00039818	     49.81498877
      0.65974380	     -0.05892219	     -0.00044108	     -0.20029606	     -0.06334191	      0.88307635	     -0.00039366	     -0.21718120	      0.00048169	     -0.00043213	     49.52780473
      0.66096687	     -0.05901298	     -0.00044521	     -0.20038633	     -0.06334135	      0.88307581	     -0.00039345	     -0.21720296	      0.00042830	     -0.00045280	     49.75922354
      0.66218995	     -0.05910479	     -0.00044810	     -0.20047767	     -0.06334086	      0.88307525	     -0.00039323	     -0.21722505	      0.00037708	     -0.00047140	     49.64517966
      0.66381309	     -0.05922435	     -0.00045248	     -0.20059663	     -0.06334030	      0.88307446	     -0.00039291	     -0.21725488	      0.00031164	     -0.00049332	     49.68219038
      0.66543624	     -0.05934295	     -0.00045582	     -0.20071468	     -0.06333984	      0.88307365	     -0.00039257	     -0.21728513	      0.00024966	     -0.00051096	     49.33230651
      0.66675284	     -0.05943686	     -0.00045942	     -0.20080816	     -0.06333955	      0.88307297	     -0.00039228	     -0.21730997	      0.00020094	     -0.00052335	     49.56987298
      0.66806943	     -0.05953178	     -0.00046191	     -0.20090270	     -0.06333931	      0.88307227	     -0.00039197	     -0.21733503	      0.00015482	     -0.00053303	     49.27392903
      0.66938603	     -0.05962452	     -0.00046487	     -0.20099507	     -0.06333914	      0.88307156	     -0.00039164	     -0.21736029	      0.00011023	     -0.00054077	     49.29102651
      0.67129679	     -0.05976190	     -0.00046816	     -0.20113197	     -0.06333899	      0.88307052	     -0.00039113	     -0.21739724	      0.00004917	     -0.00054846	     48.99502219
      0.67260287	     -0.05984898	     -0.00047137	     -0.20121873	     -0.06333895	      0.88306981	     -0.00039075	     -0.21742273	      0.00000953	     -0.00055073	     49.00168763
      0.67390895	     -0.05993873	     -0.00047339	     -0.20130821	     -0.06333896	      0.88306909	     -0.00039036	     -0.21744827	     -0.00002798	     -0.00055134	     48.71664288
      0.67521503	     -0.06002737	     -0.00047580	     -0.20139660	     -0.06333902	      0.88306837	     -0.00038994	     -0.21747391	     -0.00006409	     -0.00055072	     48.73357620
      0.67652111	     -0.06011483	     -0.00047774	     -0.20148383	     -0.06333913	      0.88306765	     -0.00038951	     -0.21749962	     -0.00009776	     -0.00054789	     48.35471736
      0.67782719	     -0.06020030	     -0.00047967	     -0.20156910	     -0.06333928	      0.88306694	     -0.00038905	     -0.21752535	     -0.00013018	     -0.00054394	     48.33491992
      0.67980977	     -0.06033115	     -0.00048217	     -0.20169969	     -0.06333958	      0.88306586	     -0.00038831	     -0.21756444	     -0.00017483	     -0.00053484	     47.50704747
      0.68128528	     -0.06042027	     -0.00048433	     -0.20178864	     -0.06333986	      0.88306508	     -0.00038773	     -0.21759348	     -0.00020679	     -0.00052611	     47.83460587
      0.68276078	     -0.06051308	     -0.00048548	     -0.20188132	     -0.06334019	      0.88306431	     -0.00038711	     -0.21762233	     -0.00023580	     -0.00051617	     47.49399082
      0.68423629	     -0.06060238	     -0.00048767	     -0.20197051	     -0.06334056	      0.88306356	     -0.00038647	     -0.21765109	     -0.00026218	     -0.00050440	     47.12144091
      0.68571180	     -0.06069011	     -0.00048862	     -0.20205816	     -0.06334096	      0.88306282	     -0.00038579	     -0.21767966	     -0.00028687	     -0.00049180	     46.89486642
      0.68718730	     -0.06077537	     -0.00049082	     -0.20214336	     -0.06334140	      0.88306211	     -0.00038509	     -0.21770805	     -0.00030933	     -0.00047854	     46.79938210
      0.68866281	     -0.06086327	     -0.00049136	     -0.20223124	     -0.06334187	      0.88306141	     -0.00038435	     -0.21773620	     -0.00032919	     -0.00046420	     46.24874464
      0.69013831	     -0.06094442	     -0.00049373	     -0.20231238	     -0.06334237	      0.88306074	     -0.00038358	     -0.21776417	     -0.00034725	     -0.00044910	     46.11952526
      0.69161382	     -0.06102713	     -0.00049421	     -0.20239512	     -0.06334290	      0.88306009	     -0.00038278	     -0.21779185	     -0.00036301	     -0.00043374	     45.65585656
      0.69308933	     -0.06110537	     -0.00049654	     -0.20247339	     -0.06334344	      0.88305946	     -0.00038194	     -0.21781927	     -0.00037705	     -0.00041844	     45.60616928
      0.69456483	     -0.06118555	     -0.00049688	     -0.20255365	     -0.06334401	      0.88305885	     -0.00038108	     -0.21784632	     -0.00038851	     -0.00040259	     44.99938089
      0.69588611	     -0.06124814	     -0.00049866	     -0.20261631	     -0.06334453	      0.88305833	     -0.00038027	     -0.21787025	     -0.00039750	     -0.00038831	     44.87630691
      0.69720738	     -0.06131357	     -0.00049936	     -0.20268184	     -0.06334506	      0.88305783	     -0.00037945	     -0.21789374	     -0.00040469	     -0.00037423	     44.46975806
      0.69852865	     -0.06137365	     -0.00050105	     -0.20274202	     -0.06334560	      0.88305734	     -0.00037859	     -0.21791686	     -0.00041050	     -0.00035997	     44.19030020
      0.69984993	     -0.06142995	     -0.00050236	     -0.20279845	     -0.06334614	      0.88305688	     -0.00037771	     -0.21793949	     -0.00041508	     -0.00034589	     43.96711849
      0.70241636	     -0.06152782	     -0.00050554	     -0.20289658	     -0.06334722	      0.88305602	     -0.00037593	     -0.21798188	     -0.00042051	     -0.00031898	     43.72444097
      0.70355628	     -0.06156419	     -0.00050612	     -0.20293309	     -0.06334770	      0.88305567	     -0.00037511	     -0.21800013	     -0.00042116	     -0.00030569	     43.09945073
      0.70495323	     -0.06160402	     -0.00050762	     -0.20297310	     -0.06334828	      0.88305525	     -0.00037408	     -0.21802176	     -0.00042136	     -0.00028974	     42.85960492
      0.70639185	     -0.06164620	     -0.00050911	     -0.20301546	     -0.06334889	      0.88305485	     -0.00037300	     -0.21804331	     -0.00042070	     -0.00027436	     42.75839526
      0.70783047	     -0.06168356	     -0.00051102	     -0.20305303	     -0.06334949	      0.88305446	     -0.00037189	     -0.21806417	     -0.00041818	     -0.00025802	     42.21248770
      0.70926909	     -0.06171438	     -0.00051299	     -0.20308405	     -0.06335009	      0.88305410	     -0.00037075	     -0.21808429	     -0.00041568	     -0.00024212	     42.19144800
      0.71088116	     -0.06175001	     -0.00051561	     -0.20311991	     -0.06335076	      0.88305373	     -0.00036945	     -0.21810587	     -0.00041137	     -0.00022444	     41.83447522
      0.71249324	     -0.06177388	     -0.00051716	     -0.20314404	     -0.06335142	      0.88305338	     -0.00036811	     -0.21812647	     -0.00040609	     -0.00020578	     41.42712309
      0.71390625	     -0.06179633	     -0.00051909	     -0.20316670	     -0.06335199	      0.88305310	     -0.00036692	     -0.21814355	     -0.00040162	     -0.00019056	     41.56580880
      0.71531927	     -0.06180994	     -0.00051992	     -0.20318056	     -0.06335255	      0.88305284	     -0.00036570	     -0.21815981	     -0.00039574	     -0.00017448	     41.19570576
      0.71684855	     -0.06182451	     -0.00052130	     -0.20319539	     -0.06335315	      0.88305259	     -0.00036437	     -0.21817636	     -0.00038920	     -0.00015840	     41.12427717
      0.71837783	     -0.06183405	     -0.00052189	     -0.20320520	     -0.06335374	      0.88305236	     -0.00036301	     -0.21819184	     -0.00038158	     -0.00014185	     40.78780205
      0.71990711	     -0.06183864	     -0.00052303	     -0.20321006	     -0.06335432	      0.88305215	     -0.00036162	     -0.21820622	     -0.00037431	     -0.00012681	     41.02681617
      0.72143639	     -0.06184341	     -0.00052328	     -0.20321512	     -0.06335489	      0.88305197	     -0.00036022	     -0.21821946	     -0.00036567	     -0.00011163	     40.73678188
      0.72296567	     -0.06183859	     -0.00052406	     -0.20321058	     -0.06335544	      0.88305181	     -0.00035880	     -0.21823165	     -0.00035662	     -0.00009656	     40.50259758
      0.72433983	     -0.06183453	     -0.00052402	     -0.20320679	     -0.06335592	      0.88305169	     -0.00035751	     -0.21824161	     -0.00034878	     -0.00008447	     40.67958876
      0.72571398	     -0.06182441	     -0.00052447	     -0.20319693	     -0.06335640	      0.88305158	     -0.00035620	     -0.21825071	     -0.00033989	     -0.00007185	     40.42190268
      0.72704509	     -0.06181355	     -0.00052466	     -0.20318633	     -0.06335684	      0.88305149	     -0.00035492	     -0.21825864	     -0.00033174	     -0.00006088	     40.56612049
      0.72837621	     -0.06179867	     -0.00052501	     -0.20317170	     -0.06335728	      0.88305142	     -0.00035363	     -0.21826574	     -0.00032269	     -0.00004940	     40.29060619
      0.72970732	     -0.06177951	     -0.00052533	     -0.20315280	     -0.06335770	      0.88305136	     -0.00035233	     -0.21827198	     -0.00031423	     -0.00003860	     40.42215741
      0.73169533	     -0.06174686	     -0.00052598	     -0.20312053	     -0.06335832	      0.88305130	     -0.00035038	     -0.21827971	     -0.00030130	     -0.00002309	     40.49370430
      0.73340527	     -0.06171273	     -0.00052664	     -0.20308672	     -0.06335882	      0.88305127	     -0.00034868	     -0.21828486	     -0.00028964	     -0.00000921	     40.17078233
      0.73490790	     -0.06167977	     -0.00052766	     -0.20305402	     -0.06335925	      0.88305127	     -0.00034718	     -0.21828821	     -0.00028090	      0.00000201	     40.65038206
      0.73641054	     -0.06163822	     -0.00052837	     -0.20301275	     -0.06335967	      0.88305128	     -0.00034567	     -0.21829051	     -0.00027175	      0.00001373	     40.63511970
      0.73791318	     -0.06159543	     -0.00052972	     -0.20297021	     -0.06336007	      0.88305131	     -0.00034416	     -0.21829168	     -0.00026342	      0.00002574	     40.64129358
      0.73917776	     -0.06155456	     -0.00053060	     -0.20292954	     -0.06336040	      0.88305135	     -0.00034289	     -0.21829179	     -0.00025816	      0.00003487	     41.06892667
      0.74044234	     -0.06151027	     -0.00053180	     -0.20288543	     -0.06336072	      0.88305140	     -0.00034161	     -0.21829110	     -0.00025357	      0.00004486	     41.09340085
      0.74170692	     -0.06146152	     -0.00053299	     -0.20283684	     -0.06336104	      0.88305146	     -0.00034033	     -0.21828956	     -0.00025133	      0.00005435	     41.51220369
      0.74362857	     -0.06138449	     -0.00053513	     -0.20276001	     -0.06336152	      0.88305158	     -0.00033839	     -0.21828564	     -0.00025095	      0.00006921	     41.68855752
      0.74523624	     -0.06131018	     -0.00053701	     -0.20268581	     -0.06336193	      0.88305170	     -0.00033676	     -0.21828093	     -0.00025599	      0.00008150	     42.59939920
      0.74684391	     -0.06124387	     -0.00053964	     -0.20261958	     -0.06336235	      0.88305184	     -0.00033514	     -0.21827492	     -0.00026418	      0.00009311	     43.21212672
      0.74845158	     -0.06116510	     -0.00054150	     -0.20254085	     -0.06336278	      0.88305200	     -0.00033351	     -0.21826796	     -0.00027615	      0.00010503	     43.84783818
      0.74969855	     -0.06111110	     -0.00054401	     -0.20248683	     -0.06336313	      0.88305214	     -0.00033226	     -0.21826187	     -0.00028795	      0.00011341	     44.45417851
      0.75094553	     -0.06105523	     -0.00054586	     -0.20243095	     -0.06336350	      0.88305228	     -0.00033101	     -0.21825534	     -0.00030174	      0.00012063	     45.27095181
      0.75249334	     -0.06098931	     -0.00054843	     -0.20236498	     -0.06336398	      0.88305248	     -0.00032946	     -0.21824671	     -0.00032024	      0.00012895	     45.89825479
      0.75404115	     -0.06091981	     -0.00055056	     -0.20229542	     -0.06336449	      0.88305268	     -0.00032792	     -0.21823759	     -0.00034140	      0.00013559	     47.07377005
      0.75559370	     -0.06085766	     -0.00055307	     -0.20223319	     -0.06336504	      0.88305290	     -0.00032639	     -0.21822798	     -0.00036294	      0.00014097	     47.82767739
      0.75714624	     -0.06079158	     -0.00055471	     -0.20216704	     -0.06336562	      0.88305312	     -0.00032486	     -0.21821813	     -0.00038528	      0.00014478	     48.80704582
      0.75848090	     -0.06073904	     -0.00055684	     -0.20211442	     -0.06336615	      0.88305331	     -0.00032355	     -0.21820941	     -0.00040441	      0.00014677	     49.68471964
      0.75981556	     -0.06068540	     -0.00055801	     -0.20206072	     -0.06336670	      0.88305351	     -0.00032225	     -0.21820055	     -0.00042306	      0.00014699	     50.75806364
      0.76141752	     -0.06062696	     -0.00055988	     -0.20200222	     -0.06336740	      0.88305374	     -0.00032070	     -0.21818977	     -0.00044320	      0.00014591	     51.48701555
      0.76301947	     -0.06056165	     -0.00056049	     -0.20193688	     -0.06336812	      0.88305398	     -0.00031916	     -0.21817889	     -0.00046230	      0.00014281	     52.88725811
      0.76442153	     -0.06051555	     -0.00056220	     -0.20189076	     -0.06336878	      0.88305417	     -0.00031783	     -0.21816918	     -0.00047648	      0.00013831	     53.78819719
      0.76582360	     -0.06046008	     -0.00056217	     -0.20183532	     -0.06336946	      0.88305436	     -0.00031650	     -0.21815948	     -0.00048834	      0.00013296	     54.69332794
      0.76722566	     -0.06041261	     -0.00056318	     -0.20178789	     -0.06337015	      0.88305454	     -0.00031518	     -0.21814961	     -0.00049790	      0.00012608	     55.57543194
      0.76862773	     -0.06035930	     -0.00056293	     -0.20173465	     -0.06337085	      0.88305472	     -0.00031387	     -0.21813970	     -0.00050504	      0.00011838	     56.46416485
      0.77002979	     -0.06030901	     -0.00056331	     -0.20168445	     -0.06337156	      0.88305488	     -0.00031257	     -0.21812961	     -0.00050993	      0.00010967	     57.33388009
      0.77143186	     -0.06025671	     -0.00056269	     -0.20163227	     -0.06337228	      0.88305502	     -0.00031129	     -0.21811937	     -0.00051293	      0.00009966	     58.36893958
      0.77283392	     -0.06020673	     -0.00056257	     -0.20158242	     -0.06337300	      0.88305516	     -0.00031001	     -0.21810897	     -0.00051315	      0.00008968	     58.79229326
      0.77423599	     -0.06015229	     -0.00056161	     -0.20152813	     -0.06337372	      0.88305527	     -0.00030874	     -0.21809838	     -0.00051238	      0.00007863	     59.83162137
      0.77595315	     -0.06009319	     -0.00056112	     -0.20146924	     -0.06337460	      0.88305540	     -0.00030720	     -0.21808509	     -0.00050885	      0.00006403	     60.69205868
      0.77731511	     -0.06003766	     -0.00055934	     -0.20141389	     -0.06337529	      0.88305548	     -0.00030599	     -0.21807442	     -0.00050445	      0.00005246	     61.28326651
      0.77867706	     -0.05998894	     -0.00055871	     -0.20136536	     -0.06337597	      0.88305554	     -0.00030479	     -0.21806348	     -0.00049860	      0.00004066	     61.61254976
      0.78003902	     -0.05993700	     -0.00055709	     -0.20131363	     -0.06337664	      0.88305559	     -0.00030360	     -0.21805238	     -0.00049238	      0.00002799	     62.37908344
      0.78169053	     -0.05987974	     -0.00055591	     -0.20125661	     -0.06337745	      0.88305562	     -0.00030217	     -0.21803866	     -0.00048271	      0.00001287	     62.31511495
      0.78313884	     -0.05982088	     -0.00055351	     -0.20119799	     -0.06337814	      0.88305563	     -0.00030092	     -0.21802645	     -0.00047465	     -0.00000053	     63.22510734
      0.78458716	     -0.05977115	     -0.00055297	     -0.20114847	     -0.06337882	      0.88305562	     -0.00029969	     -0.21801396	     -0.00046569	     -0.00001415	     63.51427941
      0.78603547	     -0.05971304	     -0.00055019	     -0.20109061	     -0.06337949	      0.88305559	     -0.00029847	     -0.21800139	     -0.00045633	     -0.00002723	     63.77709092
      0.78748379	     -0.05966300	     -0.00054922	     -0.20104078	     -0.06338015	      0.88305554	     -0.00029726	     -0.21798859	     -0.00044693	     -0.00004024	     63.80045245
      0.78893211	     -0.05960501	     -0.00054604	     -0.20098303	     -0.06338079	      0.88305547	     -0.00029605	     -0.21797572	     -0.00043783	     -0.00005271	     64.04258519
      0.79038042	     -0.05955376	     -0.00054474	     -0.20093199	     -0.06338142	      0.88305539	     -0.00029486	     -0.21796265	     -0.00042937	     -0.00006507	     64.23147693
      0.79182874	     -0.05949689	     -0.00054087	     -0.20087535	     -0.06338203	      0.88305528	     -0.00029368	     -0.21794944	     -0.00042130	     -0.00007687	     64.41798602
      0.79327705	     -0.05944631	     -0.00053955	     -0.20082496	     -0.06338264	      0.88305516	     -0.00029251	     -0.21793604	     -0.00041368	     -0.00008801	     64.23740290
      0.79472537	     -0.05938656	     -0.00053514	     -0.20076542	     -0.06338323	      0.88305503	     -0.00029134	     -0.21792251	     -0.00040734	     -0.00009899	     64.62054184
      0.79617369	     -0.05933785	     -0.00053379	     -0.20071688	     -0.06338382	      0.88305488	     -0.00029019	     -0.21790874	     -0.00040157	     -0.00010955	     64.44788087
      0.79742360	     -0.05928789	     -0.00052994	     -0.20066709	     -0.06338432	      0.88305474	     -0.00028920	     -0.21789678	     -0.00039758	     -0.00011824	     64.62165951
      0.79867351	     -0.05924259	     -0.00052770	     -0.20062192	     -0.06338481	      0.88305458	     -0.00028821	     -0.21788467	     -0.00039419	     -0.00012652	     64.57054249
      0.80020018	     -0.05918563	     -0.00052389	     -0.20056512	     -0.06338541	      0.88305438	     -0.00028702	     -0.21786975	     -0.00039134	     -0.00013640	     64.70027040
      0.80172685	     -0.05913166	     -0.00052078	     -0.20051129	     -0.06338601	      0.88305417	     -0.00028583	     -0.21785469	     -0.00038940	     -0.00014573	     64.53960596
      0.80325351	     -0.05907243	     -0.00051617	     -0.20045220	     -0.06338660	      0.88305394	     -0.00028465	     -0.21783952	     -0.00038877	     -0.00015431	     64.63518125
      0.80478018	     -0.05902041	     -0.00051338	     -0.20040027	     -0.06338719	      0.88305370	     -0.00028348	     -0.21782417	     -0.00038948	     -0.00016279	     64.77285578
      0.80602304	     -0.05897334	     -0.00050907	     -0.20035330	     -0.06338768	      0.88305349	     -0.00028253	     -0.21781165	     -0.00039087	     -0.00016979	     65.02612227
      0.80726591	     -0.05893058	     -0.00050602	     -0.20031061	     -0.06338817	      0.88305327	     -0.00028159	     -0.21779905	     -0.00039250	     -0.00017621	     64.91239508
      0.80850877	     -0.05888630	     -0.00050233	     -0.20026640	     -0.06338865	      0.88305305	     -0.00028064	     -0.21778642	     -0.00039520	     -0.00018286	     65.14575047
      0.81013855	     -0.05883145	     -0.00049772	     -0.20021162	     -0.06338930	      0.88305275	     -0.00027942	     -0.21776982	     -0.00039888	     -0.00019097	     64.85272755
      0.81176834	     -0.05877092	     -0.00049238	     -0.20015116	     -0.06338996	      0.88305243	     -0.00027819	     -0.21775318	     -0.00040454	     -0.00019902	     65.47437872
      0.81320132	     -0.05872687	     -0.00048856	     -0.20010714	     -0.06339054	      0.88305214	     -0.00027712	     -0.21773845	     -0.00040982	     -0.00020639	     65.55086006
      0.81463431	     -0.05867509	     -0.00048334	     -0.20005540	     -0.06339113	      0.88305184	     -0.00027605	     -0.21772379	     -0.00041531	     -0.00021306	     65.57713358
      0.81606729	     -0.05863089	     -0.00047943	     -0.20001121	     -0.06339173	      0.88305153	     -0.00027499	     -0.21770908	     -0.00042194	     -0.00022041	     65.87574497
      0.81750028	     -0.05858145	     -0.00047395	     -0.19996181	     -0.06339234	      0.88305121	     -0.00027393	     -0.21769445	     -0.00042843	     -0.00022723	     65.88020490
      0.81893326	     -0.05853711	     -0.00046997	     -0.19991747	     -0.06339296	      0.88305088	     -0.00027287	     -0.21767980	     -0.00043604	     -0.00023435	     66.15411780
      0.82036625	     -0.05848976	     -0.00046415	     -0.19987013	     -0.06339359	      0.88305053	     -0.00027181	     -0.21766521	     -0.00044389	     -0.00024140	     66.38815758
      0.82179923	     -0.05844892	     -0.00046010	     -0.19982927	     -0.06339423	      0.88305018	     -0.00027075	     -0.21765066	     -0.00045205	     -0.00024785	     66.28317434
      0.82323222	     -0.05839952	     -0.00045378	     -0.19977989	     -0.06339489	      0.88304982	     -0.00026970	     -0.21763619	     -0.00046143	     -0.00025450	     66.94697997
      0.82466520	     -0.05836239	     -0.00044964	     -0.19974273	     -0.06339555	      0.88304946	     -0.00026865	     -0.21762168	     -0.00047057	     -0.00026051	     66.72925636
      0.82609819	     -0.05831278	     -0.00044282	     -0.19969312	     -0.06339624	      0.88304908	     -0.00026760	     -0.21760733	     -0.00048074	     -0.00026608	     67.18391427
      0.82753118	     -0.05827451	     -0.00043872	     -0.19965480	     -0.06339693	      0.88304869	     -0.00026655	     -0.21759293	     -0.00049141	     -0.00027144	     67.21675465
      0.82878795	     -0.05823283	     -0.00043280	     -0.19961312	     -0.06339756	      0.88304835	     -0.00026564	     -0.21758039	     -0.00050138	     -0.00027579	     67.57589100
      0.83004472	     -0.05819716	     -0.00042868	     -0.19957740	     -0.06339819	      0.88304800	     -0.00026472	     -0.21756786	     -0.00051182	     -0.00027986	     67.69469500
      0.83159212	     -0.05815038	     -0.00042240	     -0.19953059	     -0.06339900	      0.88304756	     -0.00026361	     -0.21755251	     -0.00052538	     -0.00028434	     67.90611177
      0.83313952	     -0.05810812	     -0.00041743	     -0.19948826	     -0.06339982	      0.88304712	     -0.00026250	     -0.21753723	     -0.00053971	     -0.00028814	     67.93394760
      0.83451189	     -0.05806300	     -0.00041091	     -0.19944310	     -0.06340057	      0.88304672	     -0.00026152	     -0.21752377	     -0.00055368	     -0.00029143	     68.58670846
      0.83588425	     -0.05802854	     -0.00040641	     -0.19940857	     -0.06340134	      0.88304632	     -0.00026054	     -0.21751034	     -0.00056763	     -0.00029404	     68.52474945
      0.83725662	     -0.05798756	     -0.00040048	     -0.19936753	     -0.06340213	      0.88304592	     -0.00025958	     -0.21749709	     -0.00058242	     -0.00029620	     68.86823490
      0.83862898	     -0.05795212	     -0.00039574	     -0.19933201	     -0.06340294	      0.88304551	     -0.00025862	     -0.21748391	     -0.00059765	     -0.00029791	     69.01111558
      0.84000135	     -0.05791369	     -0.00038985	     -0.19929351	     -0.06340377	      0.88304510	     -0.00025767	     -0.21747087	     -0.00061354	     -0.00029948	     69.42715877
      0.84137371	     -0.05787915	     -0.00038443	     -0.19925890	     -0.06340462	      0.88304469	     -0.00025673	     -0.21745794	     -0.00062928	     -0.00030009	     69.30864217
      0.84274608	     -0.05784261	     -0.00037825	     -0.19922227	     -0.06340550	      0.88304427	     -0.00025579	     -0.21744517	     -0.00064603	     -0.00030064	     69.77513633
      0.84411844	     -0.05780949	     -0.00037258	     -0.19918907	     -0.06340639	      0.88304386	     -0.00025487	     -0.21743256	     -0.00066245	     -0.00030036	     69.69591215
      0.84549081	     -0.05777351	     -0.00036627	     -0.19915302	     -0.06340732	      0.88304345	     -0.00025396	     -0.21742009	     -0.00067950	     -0.00029969	     70.00531437
      0.84705123	     -0.05773694	     -0.00035970	     -0.19911634	     -0.06340839	      0.88304298	     -0.00025293	     -0.21740603	     -0.00069920	     -0.00029874	     70.23896239
      0.84861166	     -0.05769776	     -0.00035214	     -0.19907708	     -0.06340950	      0.88304252	     -0.00025192	     -0.21739219	     -0.00071846	     -0.00029637	     70.03079052
      0.84997445	     -0.05766640	     -0.00034672	     -0.19904562	     -0.06341049	      0.88304212	     -0.00025104	     -0.21738019	     -0.00073637	     -0.00029440	     70.33765563
      0.85133724	     -0.05763358	     -0.00034010	     -0.19901271	     -0.06341150	      0.88304172	     -0.00025018	     -0.21736833	     -0.00075403	     -0.00029196	     70.43545334
      0.85270002	     -0.05760369	     -0.00033467	     -0.19898272	     -0.06341254	      0.88304132	     -0.00024933	     -0.21735660	     -0.00077180	     -0.00028902	     70.32181041
      0.85406281	     -0.05757059	     -0.00032838	     -0.19894953	     -0.06341361	      0.88304093	     -0.00024848	     -0.21734502	     -0.00079013	     -0.00028599	     70.57581888
      0.85577109	     -0.05753642	     -0.00032157	     -0.19891521	     -0.06341498	      0.88304044	     -0.00024744	     -0.21733067	     -0.00081307	     -0.00028179	     70.36922817
      0.85702894	     -0.05750477	     -0.00031527	     -0.19888348	     -0.06341601	      0.88304009	     -0.00024669	     -0.21732032	     -0.00083044	     -0.00027845	     70.58219943
      0.85828679	     -0.05747970	     -0.00031009	     -0.19885829	     -0.06341707	      0.88303974	     -0.00024594	     -0.21731004	     -0.00084788	     -0.00027490	     70.44357527
      0.85990097	     -0.05744378	     -0.00030261	     -0.19882224	     -0.06341845	      0.88303930	     -0.00024499	     -0.21729710	     -0.00087083	     -0.00027043	     70.53359686
      0.86129125	     -0.05741609	     -0.00029704	     -0.19879442	     -0.06341968	      0.88303893	     -0.00024419	     -0.21728606	     -0.00089066	     -0.00026565	     70.20385988
      0.86268152	     -0.05738531	     -0.00029046	     -0.19876351	     -0.06342093	      0.88303856	     -0.00024340	     -0.21727519	     -0.00091158	     -0.00026179	     70.57906146
      0.86407179	     -0.05735959	     -0.00028485	     -0.19873765	     -0.06342221	      0.88303820	     -0.00024262	     -0.21726445	     -0.00093175	     -0.00025697	     69.90170129
      0.86546206	     -0.05732770	     -0.00027845	     -0.19870561	     -0.06342352	      0.88303785	     -0.00024185	     -0.21725389	     -0.00095349	     -0.00025261	     70.30082024
      0.86685234	     -0.05730280	     -0.00027270	     -0.19868056	     -0.06342486	      0.88303750	     -0.00024109	     -0.21724343	     -0.00097515	     -0.00024826	     70.02095938
      0.86824261	     -0.05727336	     -0.00026626	     -0.19865096	     -0.06342623	      0.88303716	     -0.00024033	     -0.21723316	     -0.00099726	     -0.00024355	     69.90657111
      0.86963288	     -0.05724873	     -0.00026028	     -0.19862616	     -0.06342764	      0.88303682	     -0.00023959	     -0.21722301	     -0.00102029	     -0.00023911	     69.85560285
      0.87102315	     -0.05721996	     -0.00025358	     -0.19859722	     -0.06342907	      0.88303649	     -0.00023886	     -0.21721306	     -0.00104344	     -0.00023410	     69.62331055
      0.87241342	     -0.05719420	     -0.00024732	     -0.19857129	     -0.06343054	      0.88303617	     -0.00023813	     -0.21720324	     -0.00106765	     -0.00022941	     69.58125793
      0.87380370	     -0.05716804	     -0.00024081	     -0.19854493	     -0.06343204	      0.88303586	     -0.00023741	     -0.21719358	     -0.00109215	     -0.00022454	     69.40505647
      0.87519397	     -0.05714425	     -0.00023472	     -0.19852094	     -0.06343358	      0.88303555	     -0.00023670	     -0.21718413	     -0.00111743	     -0.00021969	     69.22294433
      0.87658424	     -0.05712147	     -0.00022846	     -0.19849795	     -0.06343515	      0.88303525	     -0.00023600	     -0.21717490	     -0.00114375	     -0.00021553	     69.36608610
      0.87797451	     -0.05710369	     -0.00022251	     -0.19847994	     -0.06343676	      0.88303495	     -0.00023530	     -0.21716599	     -0.00117000	     -0.00021112	     68.79609184
      0.87936479	     -0.05708544	     -0.00021664	     -0.19846146	     -0.06343840	      0.88303466	     -0.00023461	     -0.21715748	     -0.00119805	     -0.00020781	     69.12184892
      0.88108102	     -0.05707682	     -0.00020961	     -0.19845251	     -0.06344049	      0.88303430	     -0.00023377	     -0.21714757	     -0.00123357	     -0.00020557	     68.96278136
      0.88227725	     -0.05706715	     -0.00020497	     -0.19844261	     -0.06344198	      0.88303406	     -0.00023318	     -0.21714124	     -0.00125902	     -0.00020445	     68.98480725
      0.88347348	     -0.05706683	     -0.00020036	     -0.19844204	     -0.06344350	      0.88303381	     -0.00023259	     -0.21713537	     -0.00128542	     -0.00020518	     68.99344097
      0.88512494	     -0.05707475	     -0.00019447	     -0.19844959	     -0.06344565	      0.88303347	     -0.00023179	     -0.21712823	     -0.00132309	     -0.00020903	     69.22165963
      0.88677639	     -0.05709075	     -0.00018849	     -0.19846521	     -0.06344787	      0.88303312	     -0.00023099	     -0.21712241	     -0.00136157	     -0.00021560	     68.92440043
      0.88794706	     -0.05710591	     -0.00018515	     -0.19848007	     -0.06344948	      0.88303287	     -0.00023042	     -0.21711917	     -0.00139014	     -0.00022318	     69.54901094
      0.88911772	     -0.05712803	     -0.00018128	     -0.19850189	     -0.06345113	      0.88303260	     -0.00022985	     -0.21711673	     -0.00141861	     -0.00023268	     69.60458525
      0.89074802	     -0.05716747	     -0.00017654	     -0.19854090	     -0.06345347	      0.88303221	     -0.00022906	     -0.21711472	     -0.00145905	     -0.00025005	     70.11276032
      0.89237831	     -0.05721373	     -0.00017113	     -0.19858672	     -0.06345588	      0.88303178	     -0.00022826	     -0.21711445	     -0.00149946	     -0.00027186	     70.26833735
      0.89364950	     -0.05725439	     -0.00016816	     -0.19862702	     -0.06345781	      0.88303142	     -0.00022764	     -0.21711544	     -0.00153107	     -0.00029135	     70.67986831
      0.89492069	     -0.05730044	     -0.00016398	     -0.19867274	     -0.06345978	      0.88303104	     -0.00022701	     -0.21711749	     -0.00156225	     -0.00031379	     70.85802402
      0.89619188	     -0.05735023	     -0.00016034	     -0.19872217	     -0.06346178	      0.88303063	     -0.00022638	     -0.21712061	     -0.00159340	     -0.00033961	     71.46863073
      0.89773347	     -0.05741760	     -0.00015536	     -0.19878913	     -0.06346427	      0.88303008	     -0.00022561	     -0.21712585	     -0.00162958	     -0.00037384	     71.45490793
      0.89927505	     -0.05748596	     -0.00015135	     -0.19885707	     -0.06346681	      0.88302947	     -0.00022484	     -0.21713264	     -0.00166572	     -0.00041163	     72.43414397
      0.90081664	     -0.05756545	     -0.00014590	     -0.19893616	     -0.06346940	      0.88302880	     -0.00022406	     -0.21714092	     -0.00170008	     -0.00045300	     72.70103917
      0.90207732	     -0.05762990	     -0.00014330	     -0.19900029	     -0.06347156	      0.88302821	     -0.00022342	     -0.21714889	     -0.00172663	     -0.00048792	     73.10253517
      0.90333801	     -0.05770159	     -0.00013936	     -0.19907167	     -0.06347375	      0.88302757	     -0.00022277	     -0.21715785	     -0.00175225	     -0.00052530	     73.46616650
      0.90487939	     -0.05779470	     -0.00013587	     -0.19916440	     -0.06347648	      0.88302673	     -0.00022197	     -0.21717024	     -0.00178102	     -0.00057252	     73.71308577
      0.90642078	     -0.05789092	     -0.00013133	     -0.19926027	     -0.06347924	      0.88302581	     -0.00022116	     -0.21718414	     -0.00180801	     -0.00062146	     74.25187644
      0.90772167	     -0.05797798	     -0.00012910	     -0.19934704	     -0.06348161	      0.88302497	     -0.00022048	     -0.21719700	     -0.00182864	     -0.00066399	     74.79306712
      0.90902256	     -0.05806808	     -0.00012561	     -0.19943689	     -0.06348400	      0.88302408	     -0.00021979	     -0.21721091	     -0.00184682	     -0.00070659	     74.79320725
      0.91032345	     -0.05816151	     -0.00012305	     -0.19953005	     -0.06348641	      0.88302313	     -0.00021909	     -0.21722580	     -0.00186353	     -0.00074997	     75.33908089
      0.91196171	     -0.05828577	     -0.00011928	     -0.19965405	     -0.06348948	      0.88302186	     -0.00021820	     -0.21724597	     -0.00188052	     -0.00080423	     75.12510391
      0.91335191	     -0.05839058	     -0.00011719	     -0.19975862	     -0.06349211	      0.88302071	     -0.00021744	     -0.21726425	     -0.00189324	     -0.00085033	     75.94573492
      0.91474210	     -0.05850161	     -0.00011441	     -0.19986946	     -0.06349474	      0.88301950	     -0.00021668	     -0.21728353	     -0.00190232	     -0.00089532	     75.84974535
      0.91613229	     -0.05861522	     -0.00011295	     -0.19998288	     -0.06349739	      0.88301822	     -0.00021590	     -0.21730383	     -0.00190928	     -0.00094002	     76.37442639
      0.91752249	     -0.05873225	     -0.00011079	     -0.20009976	     -0.06350005	      0.88301688	     -0.00021512	     -0.21732511	     -0.00191264	     -0.00098297	     76.07147919
      0.91891268	     -0.05885008	     -0.00010968	     -0.20021745	     -0.06350271	      0.88301549	     -0.00021434	     -0.21734729	     -0.00191416	     -0.00102470	     76.53569648
      0.92071162	     -0.05900852	     -0.00010687	     -0.20037577	     -0.06350615	      0.88301360	     -0.00021331	     -0.21737727	     -0.00191142	     -0.00107591	     76.16411724
      0.92195343	     -0.05911709	     -0.00010669	     -0.20048426	     -0.06350852	      0.88301224	     -0.00021259	     -0.21739875	     -0.00190756	     -0.00110895	     76.54272786
      0.92319525	     -0.05922856	     -0.00010530	     -0.20059568	     -0.06351089	      0.88301084	     -0.00021186	     -0.21742081	     -0.00190156	     -0.00114032	     76.46303233
      0.92494831	     -0.05938847	     -0.00010495	     -0.20075554	     -0.06351421	      0.88300881	     -0.00021083	     -0.21745291	     -0.00188982	     -0.00118110	     76.32512234
      0.92631724	     -0.05951305	     -0.00010407	     -0.20088011	     -0.06351679	      0.88300717	     -0.00021002	     -0.21747872	     -0.00187832	     -0.00120950	     76.12324562
      0.92768618	     -0.05963818	     -0.00010458	     -0.20100524	     -0.06351936	      0.88300550	     -0.00020920	     -0.21750510	     -0.00186525	     -0.00123535	     76.33357718
      0.92905511	     -0.05976555	     -0.00010443	     -0.20113263	     -0.06352190	      0.88300379	     -0.00020837	     -0.21753201	     -0.00184969	     -0.00125782	     75.91579312
      0.93042405	     -0.05989236	     -0.00010526	     -0.20125946	     -0.06352442	      0.88300206	     -0.00020753	     -0.21755945	     -0.00183285	     -0.00127734	     75.96117155
      0.93240136	     -0.06007992	     -0.00010549	     -0.20144710	     -0.06352802	      0.88299951	     -0.00020631	     -0.21759991	     -0.00180566	     -0.00130061	     75.77658889
      0.93367438	     -0.06019709	     -0.00010749	     -0.20156433	     -0.06353030	      0.88299784	     -0.00020552	     -0.21762652	     -0.00178593	     -0.00131092	     75.39563837
      0.93494740	     -0.06031590	     -0.00010818	     -0.20168322	     -0.06353256	      0.88299617	     -0.00020472	     -0.21765344	     -0.00176535	     -0.00131930	     75.21088896
      0.93666040	     -0.06047846	     -0.00011049	     -0.20184589	     -0.06353556	      0.88299390	     -0.00020363	     -0.21769018	     -0.00173560	     -0.00132662	     74.95972823
      0.93807864	     -0.06061000	     -0.00011136	     -0.20197755	     -0.06353801	      0.88299202	     -0.00020272	     -0.21772105	     -0.00170915	     -0.00132859	     74.50136624
      0.93949688	     -0.06074109	     -0.00011362	     -0.20210876	     -0.06354041	      0.88299014	     -0.00020180	     -0.21775222	     -0.00168182	     -0.00132802	     74.63656219
      0.94091513	     -0.06087143	     -0.00011470	     -0.20223927	     -0.06354278	      0.88298825	     -0.00020088	     -0.21778365	     -0.00165219	     -0.00132398	     73.95347953
      0.94233337	     -0.06099937	     -0.00011697	     -0.20236736	     -0.06354510	      0.88298638	     -0.00019994	     -0.21781528	     -0.00162199	     -0.00131740	     74.04736896
      0.94375161	     -0.06112747	     -0.00011858	     -0.20249564	     -0.06354738	      0.88298452	     -0.00019900	     -0.21784707	     -0.00158960	     -0.00130765	     73.42150388
      0.94516985	     -0.06125444	     -0.00012123	     -0.20262279	     -0.06354961	      0.88298267	     -0.00019806	     -0.21787900	     -0.00155656	     -0.00129569	     73.46158310
      0.94658809	     -0.06138071	     -0.00012338	     -0.20274927	     -0.06355179	      0.88298085	     -0.00019710	     -0.21791107	     -0.00152125	     -0.00128061	     72.72784374
      0.94800633	     -0.06150524	     -0.00012623	     -0.20287401	     -0.06355392	      0.88297904	     -0.00019614	     -0.21794324	     -0.00148544	     -0.00126373	     72.74384542
      0.94975179	     -0.06166171	     -0.00012885	     -0.20303078	     -0.06355647	      0.88297686	     -0.00019494	     -0.21798294	     -0.00143814	     -0.00123974	     71.55245789
      0.95130536	     -0.06179576	     -0.00013297	     -0.20316508	     -0.06355868	      0.88297495	     -0.00019387	     -0.21801839	     -0.00139572	     -0.00121598	     71.94740453
      0.95285893	     -0.06193328	     -0.00013514	     -0.20330291	     -0.06356081	      0.88297308	     -0.00019279	     -0.21805385	     -0.00135044	     -0.00119038	     71.08835315
      0.95419659	     -0.06204731	     -0.00013907	     -0.20341718	     -0.06356259	      0.88297150	     -0.00019185	     -0.21808443	     -0.00131059	     -0.00116704	     71.07342185
      0.95553426	     -0.06215964	     -0.00014167	     -0.20352980	     -0.06356431	      0.88296996	     -0.00019091	     -0.21811496	     -0.00126918	     -0.00114257	     70.54935981
      0.95687193	     -0.06227015	     -0.00014541	     -0.20364058	     -0.06356598	      0.88296845	     -0.00018996	     -0.21814545	     -0.00122692	     -0.00111731	     70.30216685
      0.95866809	     -0.06242051	     -0.00014964	     -0.20379135	     -0.06356814	      0.88296647	     -0.00018868	     -0.21818628	     -0.00116798	     -0.00108229	     69.41772372
      0.96046426	     -0.06256177	     -0.00015560	     -0.20393301	     -0.06357018	      0.88296456	     -0.00018739	     -0.21822697	     -0.00110757	     -0.00104514	     69.11771805
      0.96172297	     -0.06266145	     -0.00015810	     -0.20403301	     -0.06357155	      0.88296326	     -0.00018648	     -0.21825529	     -0.00106424	     -0.00101891	     68.78187885
      0.96298168	     -0.06275733	     -0.00016246	     -0.20412919	     -0.06357286	      0.88296199	     -0.00018556	     -0.21828349	     -0.00101978	     -0.00099243	     68.49001027
      0.96469272	     -0.06288753	     -0.00016819	     -0.20425981	     -0.06357455	      0.88296033	     -0.00018431	     -0.21832159	     -0.00095785	     -0.00095614	     67.89826981
      0.96640376	     -0.06301016	     -0.00017427	     -0.20438289	     -0.06357614	      0.88295872	     -0.00018306	     -0.21835937	     -0.00089423	     -0.00091863	     67.30962351
      0.96811480	     -0.06312990	     -0.00017844	     -0.20450310	     -0.06357761	      0.88295718	     -0.00018179	     -0.21839660	     -0.00082990	     -0.00088122	     67.12074066
      0.96957396	     -0.06322799	     -0.00018399	     -0.20460160	     -0.06357878	      0.88295592	     -0.00018071	     -0.21842786	     -0.00077281	     -0.00084767	     66.33970362
      0.97103311	     -0.06332233	     -0.00018788	     -0.20469637	     -0.06357987	      0.88295471	     -0.00017962	     -0.21845857	     -0.00071552	     -0.00081411	     66.05214171
      0.97249227	     -0.06341100	     -0.00019333	     -0.20478547	     -0.06358087	      0.88295355	     -0.00017853	     -0.21848868	     -0.00065684	     -0.00077955	     65.58780363
      0.97395143	     -0.06349395	     -0.00019756	     -0.20486888	     -0.06358178	      0.88295244	     -0.00017743	     -0.21851802	     -0.00059710	     -0.00074386	     64.98041371
      0.97541059	     -0.06357044	     -0.00020210	     -0.20494584	     -0.06358261	      0.88295138	     -0.00017633	     -0.21854652	     -0.00053686	     -0.00070733	     64.68908698
      0.97707357	     -0.06365335	     -0.00020613	     -0.20502930	     -0.06358344	      0.88295024	     -0.00017508	     -0.21857783	     -0.00046707	     -0.00066449	     64.06074462
      0.97873656	     -0.06372567	     -0.00021146	     -0.20510217	     -0.06358416	      0.88294917	     -0.00017382	     -0.21860786	     -0.00039652	     -0.00061957	     63.54941494
      0.98039954	     -0.06379536	     -0.00021479	     -0.20517244	     -0.06358476	      0.88294818	     -0.00017255	     -0.21863654	     -0.00032473	     -0.00057328	     62.56056214
      0.98175900	     -0.06384690	     -0.00022011	     -0.20522443	     -0.06358516	      0.88294742	     -0.00017152	     -0.21865901	     -0.00026617	     -0.00053440	     62.38748365
      0.98311846	     -0.06389581	     -0.00022343	     -0.20527382	     -0.06358549	      0.88294672	     -0.00017049	     -0.21868057	     -0.00020700	     -0.00049492	     61.89783096
      0.98483558	     -0.06395251	     -0.00022814	     -0.20533114	     -0.06358578	      0.88294592	     -0.00016918	     -0.21870652	     -0.00013124	     -0.00044339	     60.89806621
      0.98630052	     -0.06399665	     -0.00023116	     -0.20537582	     -0.06358592	      0.88294530	     -0.00016806	     -0.21872756	     -0.00006730	     -0.00039854	     60.68316458
      0.98776545	     -0.06403548	     -0.00023569	     -0.20541517	     -0.06358597	      0.88294475	     -0.00016694	     -0.21874762	     -0.00000248	     -0.00035220	     59.99090349
      0.98917691	     -0.06407049	     -0.00023943	     -0.20545070	     -0.06358593	      0.88294428	     -0.00016587	     -0.21876595	      0.00005947	     -0.00030759	     59.63623764
      0.99058837	     -0.06410041	     -0.00024372	     -0.20548113	     -0.06358581	      0.88294388	     -0.00016479	     -0.21878332	      0.00012209	     -0.00026145	     58.74144474
      0.99199983	     -0.06412516	     -0.00024795	     -0.20550640	     -0.06358559	      0.88294355	     -0.00016372	     -0.21879968	      0.00018358	     -0.00021519	     58.41003925
      0.99391072	     -0.06415510	     -0.00025396	     -0.20553704	     -0.06358516	      0.88294320	     -0.00016227	     -0.21882023	      0.00026703	     -0.00015137	     57.19061332
      0.99582162	     -0.06417009	     -0.00025923	     -0.20555274	     -0.06358457	      0.88294297	     -0.00016082	     -0.21883893	      0.00034789	     -0.00008685	     56.84615956
      0.99732603	     -0.06417743	     -0.00026422	     -0.20556062	     -0.06358400	      0.88294288	     -0.00015968	     -0.21885208	      0.00041138	     -0.00003473	     55.88991496
      0.99883044	     -0.06417895	     -0.00026839	     -0.20556268	     -0.06358334	      0.88294286	     -0.00015855	     -0.21886398	      0.00047269	      0.00001665	     55.70451342
      1.00033485	     -0.06417596	     -0.00027330	     -0.20556024	     -0.06358258	      0.88294293	     -0.00015742	     -0.21887464	      0.00053358	      0.00006865	     54.86887944
      1.00183926	     -0.06416752	     -0.00027778	     -0.20555234	     -0.06358173	      0.88294307	     -0.00015630	     -0.21888404	      0.00059253	      0.00012037	     54.38798120
      1.00334367	     -0.06415177	     -0.00028238	     -0.20553713	     -0.06358080	      0.88294329	     -0.00015517	     -0.21889218	      0.00065024	      0.00017274	     53.63636212
      1.00477414	     -0.06413290	     -0.00028656	     -0.20551876	     -0.06357983	      0.88294357	     -0.00015411	     -0.21889872	      0.00070293	      0.00022171	     53.30964569
      1.00620461	     -0.06410935	     -0.00029076	     -0.20549570	     -0.06357879	      0.88294393	     -0.00015305	     -0.21890413	      0.00075480	      0.00027133	     52.42171907
      1.00763508	     -0.06407969	     -0.00029497	     -0.20546652	     -0.06357767	      0.88294435	     -0.00015199	     -0.21890840	      0.00080409	      0.00032026	     52.14174067
      1.00952269	     -0.06403695	     -0.00030028	     -0.20542442	     -0.06357609	      0.88294501	     -0.00015060	     -0.21891231	      0.00086749	      0.00038463	     51.03486313
      1.01114598	     -0.06398763	     -0.00030498	     -0.20537561	     -0.06357464	      0.88294568	     -0.00014941	     -0.21891410	      0.00091838	      0.00043922	     50.87932026
      1.01251830	     -0.06394482	     -0.00030842	     -0.20533323	     -0.06357335	      0.88294632	     -0.00014840	     -0.21891439	      0.00096050	      0.00048525	     50.12734975
      1.01389062	     -0.06389594	     -0.00031231	     -0.20528477	     -0.06357201	      0.88294701	     -0.00014740	     -0.21891363	      0.00100026	      0.00053031	     49.88943617
      1.01591242	     -0.06381945	     -0.00031718	     -0.20520888	     -0.06356993	      0.88294815	     -0.00014594	     -0.21891060	      0.00105635	      0.00059519	     49.15826300
      1.01715904	     -0.06376706	     -0.00032108	     -0.20515684	     -0.06356859	      0.88294892	     -0.00014503	     -0.21890761	      0.00108890	      0.00063479	     48.84894659
      1.01840567	     -0.06371126	     -0.00032414	     -0.20510138	     -0.06356721	      0.88294973	     -0.00014414	     -0.21890377	      0.00112040	      0.00067375	     48.33393224
      1.01965229	     -0.06365322	     -0.00032739	     -0.20504367	     -0.06356580	      0.88295060	     -0.00014324	     -0.21889908	      0.00115007	      0.00071141	     48.09712060
      1.02138063	     -0.06356966	     -0.00033178	     -0.20496056	     -0.06356378	      0.88295187	     -0.00014200	     -0.21889123	      0.00118962	      0.00076271	     47.24615020
      1.02310897	     -0.06347645	     -0.00033630	     -0.20486775	     -0.06356169	      0.88295323	     -0.00014077	     -0.21888182	      0.00122526	      0.00081237	     47.06530379
      1.02483731	     -0.06338172	     -0.00034033	     -0.20477342	     -0.06355954	      0.88295468	     -0.00013954	     -0.21887077	      0.00125884	      0.00086054	     46.32776126
      1.02638338	     -0.06328881	     -0.00034462	     -0.20468082	     -0.06355758	      0.88295604	     -0.00013844	     -0.21885956	      0.00128536	      0.00090192	     46.31561871
      1.02771429	     -0.06320860	     -0.00034742	     -0.20460088	     -0.06355585	      0.88295726	     -0.00013750	     -0.21884891	      0.00130707	      0.00093683	     45.76236069
      1.02904520	     -0.06312382	     -0.00035071	     -0.20451635	     -0.06355410	      0.88295853	     -0.00013657	     -0.21883737	      0.00132631	      0.00097015	     45.63220688
      1.03076814	     -0.06301460	     -0.00035448	     -0.20440743	     -0.06355179	      0.88296024	     -0.00013536	     -0.21882116	      0.00134938	      0.00101179	     44.93014722
      1.03249108	     -0.06289965	     -0.00035913	     -0.20429273	     -0.06354945	      0.88296202	     -0.00013416	     -0.21880367	      0.00136843	      0.00105112	     44.80109405
      1.03376889	     -0.06281579	     -0.00036177	     -0.20420905	     -0.06354769	      0.88296338	     -0.00013327	     -0.21878988	      0.00138105	      0.00107921	     44.39708108
      1.03504669	     -0.06273049	     -0.00036503	     -0.20412390	     -0.06354592	      0.88296478	     -0.00013239	     -0.21877550	      0.00139155	      0.00110516	     44.31486012
      1.03658763	     -0.06262880	     -0.00036867	     -0.20402239	     -0.06354377	      0.88296650	     -0.00013133	     -0.21875743	      0.00140287	      0.00113481	     43.72142802
      1.03812857	     -0.06252314	     -0.00037265	     -0.20391688	     -0.06354160	      0.88296827	     -0.00013028	     -0.21873864	      0.00141093	      0.00116184	     43.65745348
      1.03966950	     -0.06241940	     -0.00037623	     -0.20381326	     -0.06353942	      0.88297008	     -0.00012923	     -0.21871915	      0.00141681	      0.00118581	     43.47190967
      1.04121044	     -0.06231774	     -0.00038070	     -0.20371168	     -0.06353724	      0.88297193	     -0.00012819	     -0.21869905	      0.00142052	      0.00120735	     43.24068429
      1.04275138	     -0.06221196	     -0.00038410	     -0.20360599	     -0.06353505	      0.88297380	     -0.00012716	     -0.21867848	      0.00142177	      0.00122581	     43.02160796
      1.04429231	     -0.06211145	     -0.00038898	     -0.20350551	     -0.06353286	      0.88297570	     -0.00012614	     -0.21865739	      0.00142069	      0.00124144	     42.88761506
      1.04583325	     -0.06200747	     -0.00039182	     -0.20340158	     -0.06353067	      0.88297763	     -0.00012512	     -0.21863597	      0.00141794	      0.00125453	     42.33962433
      1.04720408	     -0.06191544	     -0.00039623	     -0.20330954	     -0.06352873	      0.88297935	     -0.00012423	     -0.21861662	      0.00141280	      0.00126306	     42.39364317
      1.04857492	     -0.06182534	     -0.00039901	     -0.20321945	     -0.06352680	      0.88298109	     -0.00012334	     -0.21859704	      0.00140610	      0.00126901	     42.30089689
      1.05028145	     -0.06171469	     -0.00040391	     -0.20310876	     -0.06352441	      0.88298326	     -0.00012224	     -0.21857243	      0.00139546	      0.00127319	     42.20590706
      1.05173350	     -0.06162054	     -0.00040610	     -0.20301458	     -0.06352239	      0.88298511	     -0.00012132	     -0.21855135	      0.00138423	      0.00127371	     42.09830230
      1.05318556	     -0.06152866	     -0.00041042	     -0.20292263	     -0.06352039	      0.88298696	     -0.00012040	     -0.21853013	      0.00137117	      0.00127221	     42.06871827
      1.05463761	     -0.06143640	     -0.00041230	     -0.20283031	     -0.06351841	      0.88298880	     -0.00011950	     -0.21850888	      0.00135636	      0.00126781	     41.92462407
      1.05608967	     -0.06134541	     -0.00041577	     -0.20273922	     -0.06351645	      0.88299064	     -0.00011860	     -0.21848757	      0.00133974	      0.00126153	     41.87220958
      1.05754173	     -0.06125716	     -0.00041711	     -0.20265088	     -0.06351452	      0.88299246	     -0.00011771	     -0.21846626	      0.00132091	      0.00125176	     42.06928055
      1.05899378	     -0.06116941	     -0.00042029	     -0.20256301	     -0.06351261	      0.88299427	     -0.00011684	     -0.21844501	      0.00130142	      0.00124113	     41.78866504
      1.06044584	     -0.06108292	     -0.00042139	     -0.20247640	     -0.06351074	      0.88299607	     -0.00011597	     -0.21842381	      0.00127931	      0.00122696	     42.10160569
      1.06189789	     -0.06100029	     -0.00042403	     -0.20239363	     -0.06350890	      0.88299784	     -0.00011512	     -0.21840272	      0.00125680	      0.00121190	     41.83224172
      1.06334995	     -0.06091541	     -0.00042469	     -0.20230862	     -0.06350709	      0.88299958	     -0.00011428	     -0.21838178	      0.00123180	      0.00119396	     42.12037895
      1.06480200	     -0.06083802	     -0.00042719	     -0.20223106	     -0.06350532	      0.88300130	     -0.00011345	     -0.21836093	      0.00120600	      0.00117451	     42.16276153
      1.06625406	     -0.06075697	     -0.00042789	     -0.20214986	     -0.06350359	      0.88300299	     -0.00011263	     -0.21834031	      0.00117876	      0.00115323	     42.24365004
      1.06802879	     -0.06066932	     -0.00043179	     -0.20206197	     -0.06350153	      0.88300502	     -0.00011165	     -0.21831530	      0.00114382	      0.00112477	     42.44064241
      1.06918263	     -0.06060486	     -0.00043108	     -0.20199738	     -0.06350022	      0.88300630	     -0.00011102	     -0.21829930	      0.00112011	      0.00110582	     42.47445816
      1.07033647	     -0.06054639	     -0.00043250	     -0.20193875	     -0.06349894	      0.88300757	     -0.00011041	     -0.21828334	      0.00109547	      0.00108537	     42.68122734
      1.07195467	     -0.06046705	     -0.00043398	     -0.20185917	     -0.06349720	      0.88300930	     -0.00010956	     -0.21826119	      0.00105935	      0.00105503	     43.04114809
      1.07357288	     -0.06038659	     -0.00043614	     -0.20177845	     -0.06349551	      0.88301098	     -0.00010872	     -0.21823937	      0.00102101	      0.00102353	     43.37883095
      1.07519108	     -0.06030586	     -0.00043760	     -0.20169744	     -0.06349390	      0.88301261	     -0.00010791	     -0.21821781	      0.00097964	      0.00099125	     43.79955838
      1.07654802	     -0.06024006	     -0.00043964	     -0.20163136	     -0.06349259	      0.88301394	     -0.00010724	     -0.21819988	      0.00094161	      0.00096248	     44.59311768
      1.07790495	     -0.06017323	     -0.00044119	     -0.20156423	     -0.06349134	      0.88301522	     -0.00010659	     -0.21818216	      0.00090141	      0.00093389	     44.95120299
      1.07926188	     -0.06010781	     -0.00044300	     -0.20149848	     -0.06349015	      0.88301647	     -0.00010594	     -0.21816460	      0.00085720	      0.00090412	     45.85031558
      1.08116401	     -0.06002170	     -0.00044472	     -0.20141186	     -0.06348858	      0.88301815	     -0.00010507	     -0.21814034	      0.00079020	      0.00086125	     46.87934719
      1.08259951	     -0.05995190	     -0.00044688	     -0.20134163	     -0.06348749	      0.88301936	     -0.00010443	     -0.21812227	      0.00073440	      0.00082887	     48.03921835
      1.08403500	     -0.05988881	     -0.00044762	     -0.20127808	     -0.06348647	      0.88302053	     -0.00010381	     -0.21810439	      0.00067491	      0.00079470	     49.35825301
      1.08547049	     -0.05982955	     -0.00044983	     -0.20121832	     -0.06348555	      0.88302165	     -0.00010320	     -0.21808686	      0.00061253	      0.00076039	     50.48031003
      1.08690599	     -0.05977253	     -0.00045043	     -0.20116078	     -0.06348472	      0.88302271	     -0.00010261	     -0.21806972	      0.00054653	      0.00072444	     52.12170390
      1.08834148	     -0.05971935	     -0.00045267	     -0.20110705	     -0.06348398	      0.88302373	     -0.00010204	     -0.21805301	      0.00047875	      0.00068866	     53.36267486
      1.08977697	     -0.05966540	     -0.00045332	     -0.20105253	     -0.06348334	      0.88302469	     -0.00010149	     -0.21803676	      0.00040794	      0.00065186	     55.15084526
      1.09151931	     -0.05961195	     -0.00045677	     -0.20099834	     -0.06348271	      0.88302578	     -0.00010084	     -0.21801759	      0.00031957	      0.00060600	     57.60916375
      1.09271265	     -0.05956819	     -0.00045593	     -0.20095411	     -0.06348236	      0.88302649	     -0.00010041	     -0.21800501	      0.00025816	      0.00057556	     58.99230803
      1.09390598	     -0.05952838	     -0.00045728	     -0.20091379	     -0.06348209	      0.88302716	     -0.00009999	     -0.21799261	      0.00019549	      0.00054459	     60.74723576
      1.09572216	     -0.05947502	     -0.00045803	     -0.20085967	     -0.06348183	      0.88302810	     -0.00009937	     -0.21797439	      0.00009919	      0.00049671	     63.54296933
      1.09722554	     -0.05943361	     -0.00046009	     -0.20081760	     -0.06348174	      0.88302882	     -0.00009889	     -0.21795991	      0.00001873	      0.00045726	     66.08531185
      1.09872891	     -0.05939371	     -0.00045928	     -0.20077708	     -0.06348177	      0.88302948	     -0.00009842	     -0.21794599	     -0.00006208	      0.00041743	     69.04803226
      1.10023229	     -0.05935905	     -0.00046214	     -0.20074176	     -0.06348192	      0.88303008	     -0.00009797	     -0.21793264	     -0.00014141	      0.00037895	     71.46729045
      1.10144607	     -0.05932850	     -0.00046080	     -0.20071073	     -0.06348213	      0.88303052	     -0.00009762	     -0.21792229	     -0.00020554	      0.00034768	     74.06731793
      1.10265984	     -0.05930289	     -0.00046167	     -0.20068462	     -0.06348242	      0.88303092	     -0.00009728	     -0.21791231	     -0.00026820	      0.00031692	     76.51500828
      1.10422971	     -0.05927207	     -0.00046151	     -0.20065320	     -0.06348291	      0.88303139	     -0.00009686	     -0.21789998	     -0.00034733	      0.00027770	     79.86138898
      1.10579959	     -0.05924360	     -0.00046235	     -0.20062413	     -0.06348351	      0.88303179	     -0.00009646	     -0.21788829	     -0.00042344	      0.00023993	     83.12647383
      1.10736946	     -0.05921321	     -0.00046095	     -0.20059322	     -0.06348423	      0.88303214	     -0.00009608	     -0.21787723	     -0.00049646	      0.00020344	     86.67332870
      1.10893934	     -0.05919392	     -0.00046319	     -0.20057338	     -0.06348507	      0.88303243	     -0.00009571	     -0.21786668	     -0.00056603	      0.00016803	     90.54790582
      1.11015691	     -0.05917019	     -0.00046088	     -0.20054932	     -0.06348579	      0.88303262	     -0.00009544	     -0.21785898	     -0.00061658	      0.00014262	     93.06312628
      1.11137448	     -0.05915312	     -0.00046131	     -0.20053189	     -0.06348657	      0.88303278	     -0.00009518	     -0.21785151	     -0.00066469	      0.00011816	     95.80239007
      1.11288737	     -0.05913162	     -0.00046046	     -0.20051001	     -0.06348762	      0.88303294	     -0.00009487	     -0.21784265	     -0.00072096	      0.00008930	     99.44014297
      1.11440026	     -0.05911316	     -0.00046071	     -0.20049120	     -0.06348875	      0.88303305	     -0.00009458	     -0.21783421	     -0.00077212	      0.00006353	    102.16926446
      1.11591315	     -0.05908757	     -0.00045898	     -0.20046531	     -0.06348995	      0.88303313	     -0.00009430	     -0.21782613	     -0.00082016	      0.00004023	    105.90062647
      1.11742605	     -0.05907058	     -0.00045963	     -0.20044804	     -0.06349123	      0.88303318	     -0.00009403	     -0.21781825	     -0.00086388	      0.00001935	    109.10767980
      1.11873849	     -0.05904771	     -0.00045722	     -0.20042499	     -0.06349238	      0.88303319	     -0.00009382	     -0.21781167	     -0.00089821	      0.00000439	    111.46064296
      1.12005094	     -0.05902948	     -0.00045727	     -0.20040657	     -0.06349358	      0.88303319	     -0.00009361	     -0.21780516	     -0.00093043	     -0.00000893	    114.09585361
      1.12136339	     -0.05900759	     -0.00045576	     -0.20038454	     -0.06349482	      0.88303317	     -0.00009342	     -0.21779876	     -0.00095980	     -0.00001966	    116.29634621
      1.12294127	     -0.05898337	     -0.00045530	     -0.20036014	     -0.06349637	      0.88303313	     -0.00009320	     -0.21779109	     -0.00099284	     -0.00003019	    119.22567513
      1.12451914	     -0.05895402	     -0.00045281	     -0.20033069	     -0.06349796	      0.88303308	     -0.00009299	     -0.21778347	     -0.00102193	     -0.00003652	    120.74176762
      1.12589960	     -0.05892965	     -0.00045346	     -0.20030618	     -0.06349938	      0.88303302	     -0.00009282	     -0.21777672	     -0.00104677	     -0.00003999	    123.25416595
      1.12728006	     -0.05890055	     -0.00045077	     -0.20027703	     -0.06350084	      0.88303297	     -0.00009267	     -0.21776993	     -0.00106957	     -0.00004125	    125.03559227
      1.12866052	     -0.05887651	     -0.00045066	     -0.20025290	     -0.06350234	      0.88303291	     -0.00009253	     -0.21776304	     -0.00109089	     -0.00004003	    126.28360436
      1.13004098	     -0.05884551	     -0.00044814	     -0.20022184	     -0.06350386	      0.88303286	     -0.00009239	     -0.21775612	     -0.00111144	     -0.00003670	    127.76865946
      1.13142144	     -0.05881876	     -0.00044768	     -0.20019503	     -0.06350540	      0.88303281	     -0.00009227	     -0.21774905	     -0.00113117	     -0.00003158	    128.99641827
      1.13280189	     -0.05878710	     -0.00044533	     -0.20016333	     -0.06350698	      0.88303277	     -0.00009216	     -0.21774192	     -0.00114995	     -0.00002439	    129.87668230
      1.13418235	     -0.05875740	     -0.00044458	     -0.20013356	     -0.06350858	      0.88303274	     -0.00009206	     -0.21773464	     -0.00116859	     -0.00001578	    130.90340285
      1.13585272	     -0.05871664	     -0.00044128	     -0.20009277	     -0.06351055	      0.88303273	     -0.00009195	     -0.21772569	     -0.00119030	     -0.00000318	    131.55120403
      1.13710744	     -0.05868989	     -0.00044141	     -0.20006595	     -0.06351205	      0.88303273	     -0.00009188	     -0.21771880	     -0.00120708	      0.00000714	    132.36781007
      1.13836217	     -0.05865803	     -0.00043908	     -0.20003406	     -0.06351358	      0.88303275	     -0.00009182	     -0.21771184	     -0.00122340	      0.00001867	    132.69436518
      1.13989421	     -0.05862204	     -0.00043773	     -0.19999799	     -0.06351547	      0.88303279	     -0.00009176	     -0.21770317	     -0.00124415	      0.00003303	    133.48670262
      1.14142626	     -0.05858377	     -0.00043466	     -0.19995967	     -0.06351739	      0.88303285	     -0.00009171	     -0.21769439	     -0.00126418	      0.00004883	    132.97679078
      1.14295830	     -0.05854621	     -0.00043445	     -0.19992201	     -0.06351934	      0.88303293	     -0.00009167	     -0.21768548	     -0.00128607	      0.00006466	    133.95287507
      1.14420682	     -0.05851328	     -0.00043090	     -0.19988904	     -0.06352096	      0.88303302	     -0.00009165	     -0.21767813	     -0.00130394	      0.00007742	    134.20853560
      1.14545534	     -0.05848441	     -0.00042986	     -0.19986009	     -0.06352260	      0.88303313	     -0.00009163	     -0.21767071	     -0.00132191	      0.00009046	    134.11447869
      1.14696196	     -0.05844627	     -0.00042694	     -0.19982185	     -0.06352461	      0.88303328	     -0.00009163	     -0.21766173	     -0.00134477	      0.00010536	    134.59675808
      1.14846858	     -0.05841340	     -0.00042574	     -0.19978888	     -0.06352665	      0.88303345	     -0.00009163	     -0.21765271	     -0.00136713	      0.00012044	    133.67609157
      1.14997520	     -0.05837029	     -0.00042173	     -0.19974567	     -0.06352873	      0.88303364	     -0.00009164	     -0.21764373	     -0.00139149	      0.00013443	    134.55994875
      1.15124023	     -0.05834482	     -0.00042134	     -0.19972007	     -0.06353050	      0.88303382	     -0.00009166	     -0.21763611	     -0.00141183	      0.00014521	    134.35175950
      1.15250527	     -0.05831296	     -0.00041855	     -0.19968813	     -0.06353230	      0.88303401	     -0.00009169	     -0.21762856	     -0.00143235	      0.00015554	    134.16180342
      1.15377031	     -0.05828428	     -0.00041694	     -0.19965933	     -0.06353413	      0.88303421	     -0.00009172	     -0.21762101	     -0.00145356	      0.00016462	    134.21551527
      1.15546025	     -0.05824587	     -0.00041346	     -0.19962077	     -0.06353661	      0.88303450	     -0.00009177	     -0.21761102	     -0.00148159	      0.00017563	    133.37903691
      1.15697766	     -0.05821137	     -0.00041167	     -0.19958610	     -0.06353888	      0.88303477	     -0.00009183	     -0.21760209	     -0.00150825	      0.00018391	    133.75958017
      1.15829827	     -0.05818092	     -0.00040773	     -0.19955554	     -0.06354088	      0.88303502	     -0.00009188	     -0.21759438	     -0.00153140	      0.00018947	    133.69861901
      1.15961889	     -0.05815476	     -0.00040583	     -0.19952923	     -0.06354292	      0.88303527	     -0.00009194	     -0.21758674	     -0.00155423	      0.00019422	    132.98562437
      1.16093950	     -0.05812562	     -0.00040226	     -0.19949996	     -0.06354499	      0.88303553	     -0.00009200	     -0.21757923	     -0.00157794	      0.00019710	    133.04896098
      1.16260302	     -0.05809703	     -0.00039930	     -0.19947118	     -0.06354764	      0.88303586	     -0.00009208	     -0.21756993	     -0.00160719	      0.00019877	    131.95743660
      1.16391494	     -0.05806974	     -0.00039476	     -0.19944376	     -0.06354976	      0.88303612	     -0.00009215	     -0.21756283	     -0.00163135	      0.00019774	    132.19602655
      1.16522685	     -0.05805304	     -0.00039231	     -0.19942691	     -0.06355192	      0.88303638	     -0.00009222	     -0.21755595	     -0.00165482	      0.00019499	    131.33901048
      1.16653877	     -0.05803728	     -0.00038864	     -0.19941100	     -0.06355411	      0.88303663	     -0.00009229	     -0.21754946	     -0.00167886	      0.00018954	    131.06577975
      1.16785069	     -0.05803041	     -0.00038629	     -0.19940396	     -0.06355632	      0.88303687	     -0.00009237	     -0.21754348	     -0.00170229	      0.00018190	    130.06112458
      1.16916261	     -0.05802853	     -0.00038361	     -0.19940192	     -0.06355857	      0.88303710	     -0.00009245	     -0.21753818	     -0.00172615	      0.00017095	    129.67733581
      1.17082519	     -0.05804209	     -0.00038142	     -0.19941526	     -0.06356147	      0.88303737	     -0.00009255	     -0.21753265	     -0.00175483	      0.00015287	    127.74790369
      1.17231702	     -0.05805606	     -0.00037868	     -0.19942904	     -0.06356410	      0.88303759	     -0.00009265	     -0.21752907	     -0.00178126	      0.00013169	    127.72920093
      1.17380884	     -0.05809081	     -0.00037830	     -0.19946356	     -0.06356678	      0.88303776	     -0.00009275	     -0.21752680	     -0.00180609	      0.00010529	    126.41857691
      1.17507038	     -0.05811814	     -0.00037602	     -0.19949074	     -0.06356907	      0.88303788	     -0.00009284	     -0.21752613	     -0.00182599	      0.00007942	    125.53270354
      1.17633192	     -0.05815808	     -0.00037565	     -0.19953051	     -0.06357139	      0.88303796	     -0.00009293	     -0.21752656	     -0.00184530	      0.00004938	    124.57315548
      1.17790190	     -0.05821303	     -0.00037414	     -0.19958528	     -0.06357430	      0.88303801	     -0.00009304	     -0.21752878	     -0.00186742	      0.00000703	    123.08052887
      1.17947187	     -0.05828212	     -0.00037455	     -0.19965417	     -0.06357725	      0.88303798	     -0.00009317	     -0.21753287	     -0.00188859	     -0.00004167	    121.99565893
      1.18076112	     -0.05833952	     -0.00037273	     -0.19971145	     -0.06357970	      0.88303790	     -0.00009327	     -0.21753774	     -0.00190359	     -0.00008512	    120.55100867
      1.18205037	     -0.05840891	     -0.00037285	     -0.19978071	     -0.06358216	      0.88303776	     -0.00009337	     -0.21754392	     -0.00191785	     -0.00013296	    119.39348447
      1.18360659	     -0.05849770	     -0.00037142	     -0.19986938	     -0.06358516	      0.88303750	     -0.00009351	     -0.21755326	     -0.00193234	     -0.00019508	    117.45257787
      1.18516282	     -0.05859675	     -0.00037185	     -0.19996829	     -0.06358817	      0.88303715	     -0.00009365	     -0.21756459	     -0.00194532	     -0.00026221	    116.11004593
      1.18644089	     -0.05868038	     -0.00036993	     -0.20005186	     -0.06359066	      0.88303678	     -0.00009377	     -0.21757541	     -0.00195373	     -0.00032072	    114.82023850
      1.18771896	     -0.05877234	     -0.00036990	     -0.20014376	     -0.06359317	      0.88303633	     -0.00009389	     -0.21758757	     -0.00196028	     -0.00038174	    113.16084095
      1.18899704	     -0.05886677	     -0.00036841	     -0.20023816	     -0.06359567	      0.88303580	     -0.00009403	     -0.21760108	     -0.00196521	     -0.00044515	    111.78168578
      1.19074236	     -0.05900478	     -0.00036660	     -0.20037616	     -0.06359911	      0.88303495	     -0.00009421	     -0.21762164	     -0.00196898	     -0.00053533	    109.68479688
      1.19248768	     -0.05914306	     -0.00036234	     -0.20051449	     -0.06360255	      0.88303393	     -0.00009441	     -0.21764449	     -0.00196869	     -0.00062736	    107.35342357
      1.19372917	     -0.05925141	     -0.00036187	     -0.20062287	     -0.06360499	      0.88303311	     -0.00009456	     -0.21766202	     -0.00196670	     -0.00069449	    105.96176929
      1.19497067	     -0.05935782	     -0.00035900	     -0.20072935	     -0.06360743	      0.88303221	     -0.00009472	     -0.21768065	     -0.00196256	     -0.00076240	    104.60760007
      1.19670956	     -0.05951813	     -0.00035633	     -0.20088978	     -0.06361083	      0.88303080	     -0.00009495	     -0.21770842	     -0.00195309	     -0.00085795	    102.06871103
      1.19816028	     -0.05964936	     -0.00035257	     -0.20102116	     -0.06361366	      0.88302950	     -0.00009516	     -0.21773311	     -0.00194239	     -0.00093696	    100.43466806
      1.19961099	     -0.05979004	     -0.00035074	     -0.20116197	     -0.06361647	      0.88302808	     -0.00009538	     -0.21775899	     -0.00192921	     -0.00101576	     98.79175604
      1.20106171	     -0.05992943	     -0.00034667	     -0.20130156	     -0.06361925	      0.88302655	     -0.00009561	     -0.21778605	     -0.00191247	     -0.00109250	     96.73278301
      1.20251242	     -0.06007691	     -0.00034470	     -0.20144924	     -0.06362202	      0.88302491	     -0.00009585	     -0.21781415	     -0.00189376	     -0.00116821	     95.15465382
      1.20396313	     -0.06022140	     -0.00034036	     -0.20159398	     -0.06362475	      0.88302316	     -0.00009611	     -0.21784329	     -0.00187107	     -0.00124069	     92.76076592
      1.20541385	     -0.06037136	     -0.00033821	     -0.20174419	     -0.06362744	      0.88302131	     -0.00009638	     -0.21787330	     -0.00184667	     -0.00131089	     91.31595011
      1.20686456	     -0.06052027	     -0.00033393	     -0.20189341	     -0.06363010	      0.88301936	     -0.00009667	     -0.21790416	     -0.00181914	     -0.00137823	     89.70734678
      1.20831528	     -0.06067526	     -0.00033164	     -0.20204870	     -0.06363272	      0.88301731	     -0.00009697	     -0.21793573	     -0.00178834	     -0.00144150	     87.54617455
      1.20976599	     -0.06082442	     -0.00032741	     -0.20219821	     -0.06363529	      0.88301518	     -0.00009729	     -0.21796799	     -0.00175551	     -0.00150121	     86.12199039
      1.21151249	     -0.06101616	     -0.00032482	     -0.20239037	     -0.06363832	      0.88301250	     -0.00009770	     -0.21800740	     -0.00171238	     -0.00156792	     83.82776444
      1.21272086	     -0.06113509	     -0.00032029	     -0.20250964	     -0.06364037	      0.88301058	     -0.00009799	     -0.21803517	     -0.00168082	     -0.00160897	     82.51593941
      1.21392923	     -0.06126081	     -0.00031767	     -0.20263569	     -0.06364238	      0.88300861	     -0.00009829	     -0.21806303	     -0.00164781	     -0.00164749	     81.39670263
      1.21567028	     -0.06144670	     -0.00031322	     -0.20282209	     -0.06364521	      0.88300570	     -0.00009875	     -0.21810359	     -0.00159743	     -0.00169800	     79.63966152
      1.21741134	     -0.06163369	     -0.00031009	     -0.20300960	     -0.06364794	      0.88300270	     -0.00009923	     -0.21814461	     -0.00154369	     -0.00174104	     77.49099109
      1.21893275	     -0.06178776	     -0.00030539	     -0.20316416	     -0.06365026	      0.88300003	     -0.00009967	     -0.21818077	     -0.00149577	     -0.00177374	     76.89425879
      1.22045416	     -0.06195192	     -0.00030276	     -0.20332881	     -0.06365249	      0.88299731	     -0.00010012	     -0.21821698	     -0.00144445	     -0.00180018	     75.00145063
      1.22197557	     -0.06210722	     -0.00029779	     -0.20348464	     -0.06365465	      0.88299455	     -0.00010060	     -0.21825341	     -0.00139216	     -0.00182219	     74.27297789
      1.22349699	     -0.06227134	     -0.00029533	     -0.20364928	     -0.06365673	      0.88299177	     -0.00010109	     -0.21828989	     -0.00133699	     -0.00183902	     72.60156832
      1.22501840	     -0.06242398	     -0.00029048	     -0.20380249	     -0.06365872	      0.88298896	     -0.00010159	     -0.21832649	     -0.00128037	     -0.00185023	     71.69536150
      1.22653981	     -0.06258530	     -0.00028867	     -0.20396435	     -0.06366062	      0.88298614	     -0.00010212	     -0.21836302	     -0.00122189	     -0.00185671	     70.69712288
      1.22789927	     -0.06272316	     -0.00028457	     -0.20410275	     -0.06366225	      0.88298361	     -0.00010260	     -0.21839572	     -0.00116785	     -0.00185849	     69.99374819
      1.22925872	     -0.06286291	     -0.00028196	     -0.20424303	     -0.06366380	      0.88298109	     -0.00010309	     -0.21842838	     -0.00111189	     -0.00185637	     69.00665547
      1.23061818	     -0.06299680	     -0.00027854	     -0.20437748	     -0.06366527	      0.88297857	     -0.00010359	     -0.21846099	     -0.00105437	     -0.00185068	     68.25378433
      1.23228236	     -0.06316166	     -0.00027451	     -0.20454304	     -0.06366696	      0.88297550	     -0.00010422	     -0.21850084	     -0.00098174	     -0.00183926	     67.41471594
      1.23354857	     -0.06328554	     -0.00027126	     -0.20466747	     -0.06366817	      0.88297318	     -0.00010471	     -0.21853108	     -0.00092484	     -0.00182785	     66.90747903
      1.23481477	     -0.06340737	     -0.00026815	     -0.20478987	     -0.06366931	      0.88297087	     -0.00010521	     -0.21856121	     -0.00086582	     -0.00181339	     66.10165551
      1.23608097	     -0.06352680	     -0.00026506	     -0.20490988	     -0.06367036	      0.88296858	     -0.00010572	     -0.21859116	     -0.00080574	     -0.00179716	     65.72429462
      1.23789686	     -0.06369587	     -0.00026121	     -0.20507981	     -0.06367175	      0.88296534	     -0.00010647	     -0.21863385	     -0.00071584	     -0.00176992	     64.38923473
      1.23951698	     -0.06384140	     -0.00025743	     -0.20522612	     -0.06367284	      0.88296250	     -0.00010714	     -0.21867171	     -0.00063437	     -0.00174252	     64.28648048
      1.24113709	     -0.06399234	     -0.00025362	     -0.20537787	     -0.06367380	      0.88295970	     -0.00010783	     -0.21870923	     -0.00054964	     -0.00171321	     63.58523002
      1.24275720	     -0.06413336	     -0.00024967	     -0.20551973	     -0.06367462	      0.88295695	     -0.00010853	     -0.21874649	     -0.00046215	     -0.00168124	     62.90198507
      1.24417393	     -0.06425764	     -0.00024637	     -0.20564476	     -0.06367522	      0.88295459	     -0.00010915	     -0.21877872	     -0.00038368	     -0.00165271	     62.53342616
      1.24559066	     -0.06437938	     -0.00024321	     -0.20576727	     -0.06367571	      0.88295227	     -0.00010978	     -0.21881062	     -0.00030315	     -0.00162382	     62.34991118
      1.24702383	     -0.06450292	     -0.00024024	     -0.20589160	     -0.06367608	      0.88294996	     -0.00011043	     -0.21884254	     -0.00021933	     -0.00159460	     62.03189789
      1.24845700	     -0.06462388	     -0.00023727	     -0.20601338	     -0.06367633	      0.88294770	     -0.00011108	     -0.21887410	     -0.00013247	     -0.00156440	     61.28419792
      1.24989017	     -0.06474002	     -0.00023423	     -0.20613036	     -0.06367646	      0.88294548	     -0.00011174	     -0.21890521	     -0.00004407	     -0.00153440	     61.19652359
      1.25142199	     -0.06486405	     -0.00023112	     -0.20625532	     -0.06367645	      0.88294315	     -0.00011246	     -0.21893786	      0.00005331	     -0.00150251	     60.88880311
      1.25295380	     -0.06497989	     -0.00022797	     -0.20637211	     -0.06367630	      0.88294087	     -0.00011318	     -0.21896989	      0.00015372	     -0.00146992	     60.36180239
      1.25447744	     -0.06509404	     -0.00022511	     -0.20648723	     -0.06367598	      0.88293866	     -0.00011390	     -0.21900094	      0.00025582	     -0.00143791	     60.08784512
      1.25600109	     -0.06519835	     -0.00022206	     -0.20659254	     -0.06367551	      0.88293649	     -0.00011463	     -0.21903117	      0.00036073	     -0.00140477	     59.54649252
      1.25784480	     -0.06531996	     -0.00021859	     -0.20671538	     -0.06367473	      0.88293394	     -0.00011552	     -0.21906649	      0.00049044	     -0.00136486	     59.12777232
      1.25939415	     -0.06541005	     -0.00021465	     -0.20680654	     -0.06367389	      0.88293185	     -0.00011628	     -0.21909488	      0.00060133	     -0.00133107	     59.12177477
      1.26094351	     -0.06549479	     -0.00021116	     -0.20689237	     -0.06367287	      0.88292982	     -0.00011704	     -0.21912193	      0.00071503	     -0.00129572	     58.51140181
      1.26251464	     -0.06557353	     -0.00020681	     -0.20697225	     -0.06367165	      0.88292781	     -0.00011782	     -0.21914791	      0.00083153	     -0.00126023	     58.40715422
      1.26408578	     -0.06564165	     -0.00020260	     -0.20704153	     -0.06367025	      0.88292586	     -0.00011861	     -0.21917239	      0.00095043	     -0.00122305	     57.81043445
      1.26565691	     -0.06570324	     -0.00019741	     -0.20710430	     -0.06366867	      0.88292397	     -0.00011941	     -0.21919529	      0.00107003	     -0.00118572	     57.80650622
      1.26731527	     -0.06576431	     -0.00019252	     -0.20716662	     -0.06366678	      0.88292203	     -0.00012025	     -0.21921784	      0.00119867	     -0.00114474	     57.08339654
      1.26897363	     -0.06581414	     -0.00018776	     -0.20721771	     -0.06366469	      0.88292017	     -0.00012111	     -0.21923871	      0.00132755	     -0.00110307	     57.12948762
      1.27063199	     -0.06586127	     -0.00018439	     -0.20726609	     -0.06366238	      0.88291838	     -0.00012197	     -0.21925778	      0.00145877	     -0.00105934	     56.27040497
      1.27229035	     -0.06589522	     -0.00018091	     -0.20730130	     -0.06365985	      0.88291666	     -0.00012285	     -0.21927511	      0.00158929	     -0.00101535	     56.63199190
      1.27394872	     -0.06592855	     -0.00017817	     -0.20733590	     -0.06365711	      0.88291501	     -0.00012374	     -0.21929056	      0.00172248	     -0.00096918	     55.59880337
      1.27560708	     -0.06594631	     -0.00017545	     -0.20735491	     -0.06365414	      0.88291344	     -0.00012463	     -0.21930424	      0.00185444	     -0.00092280	     55.98186731
      1.27703191	     -0.06596105	     -0.00017366	     -0.20737073	     -0.06365142	      0.88291216	     -0.00012541	     -0.21931443	      0.00196938	     -0.00088183	     55.39591556
      1.27845674	     -0.06596597	     -0.00017201	     -0.20737673	     -0.06364853	      0.88291093	     -0.00012620	     -0.21932327	      0.00208357	     -0.00084061	     55.48070449
      1.28017453	     -0.06597116	     -0.00017055	     -0.20738321	     -0.06364483	      0.88290953	     -0.00012716	     -0.21933200	      0.00222208	     -0.00079002	     54.93247993
      1.28189232	     -0.06595725	     -0.00016907	     -0.20737059	     -0.06364090	      0.88290822	     -0.00012813	     -0.21933878	      0.00235994	     -0.00073727	     54.58274894
      1.28332068	     -0.06594195	     -0.00016814	     -0.20735635	     -0.06363745	      0.88290719	     -0.00012895	     -0.21934272	      0.00247401	     -0.00069301	     54.49365348
      1.28474904	     -0.06591893	     -0.00016706	     -0.20733440	     -0.06363383	      0.88290624	     -0.00012977	     -0.21934520	      0.00258746	     -0.00064842	     54.51319938
      1.28625010	     -0.06589053	     -0.00016609	     -0.20730710	     -0.06362986	      0.88290530	     -0.00013065	     -0.21934618	      0.00270604	     -0.00060124	     54.42379027
      1.28775116	     -0.06585248	     -0.00016507	     -0.20727014	     -0.06362571	      0.88290443	     -0.00013153	     -0.21934555	      0.00282430	     -0.00055255	     53.91369218
      1.28925221	     -0.06580763	     -0.00016428	     -0.20722638	     -0.06362138	      0.88290364	     -0.00013242	     -0.21934323	      0.00294050	     -0.00050367	     54.06374998
      1.29086137	     -0.06575330	     -0.00016328	     -0.20717320	     -0.06361655	      0.88290287	     -0.00013338	     -0.21933891	      0.00306417	     -0.00045069	     53.78014093
      1.29247054	     -0.06568920	     -0.00016259	     -0.20711022	     -0.06361152	      0.88290219	     -0.00013436	     -0.21933268	      0.00318612	     -0.00039602	     53.47342274
      1.29407970	     -0.06561719	     -0.00016160	     -0.20703933	     -0.06360630	      0.88290160	     -0.00013534	     -0.21932450	      0.00330592	     -0.00034116	     53.35645080
      1.29568886	     -0.06553767	     -0.00016107	     -0.20696088	     -0.06360088	      0.88290109	     -0.00013633	     -0.21931439	      0.00342350	     -0.00028572	     53.31911715
      1.29729802	     -0.06545042	     -0.00016029	     -0.20687470	     -0.06359528	      0.88290068	     -0.00013732	     -0.21930237	      0.00353878	     -0.00022979	     53.27490269
      1.29890718	     -0.06535628	     -0.00016009	     -0.20678158	     -0.06358950	      0.88290035	     -0.00013833	     -0.21928845	      0.00365145	     -0.00017347	     53.33499661
      1.30051634	     -0.06525445	     -0.00015931	     -0.20668076	     -0.06358353	      0.88290012	     -0.00013935	     -0.21927266	      0.00376132	     -0.00011717	     53.48079253
      1.30256487	     -0.06511928	     -0.00015988	     -0.20654681	     -0.06357569	      0.88289995	     -0.00014065	     -0.21924984	      0.00389826	     -0.00004465	     52.87501639
      1.30390557	     -0.06501947	     -0.00015858	     -0.20644779	     -0.06357040	      0.88289992	     -0.00014151	     -0.21923337	      0.00398372	      0.00000289	     53.52041967
      1.30524626	     -0.06491937	     -0.00015870	     -0.20634845	     -0.06356500	      0.88289996	     -0.00014238	     -0.21921562	      0.00406785	      0.00005014	     53.62288656
      1.30703509	     -0.06478066	     -0.00015776	     -0.20621072	     -0.06355763	      0.88290011	     -0.00014355	     -0.21919004	      0.00417695	      0.00011284	     53.53389101
      1.30882393	     -0.06463092	     -0.00015805	     -0.20606191	     -0.06355006	      0.88290036	     -0.00014474	     -0.21916236	      0.00428181	      0.00017605	     53.58641715
      1.31016944	     -0.06451621	     -0.00015706	     -0.20594788	     -0.06354425	      0.88290063	     -0.00014563	     -0.21914015	      0.00435737	      0.00022233	     54.05667937
      1.31151495	     -0.06439793	     -0.00015700	     -0.20583025	     -0.06353834	      0.88290096	     -0.00014654	     -0.21911689	      0.00443129	      0.00026833	     54.11211382
      1.31358261	     -0.06421774	     -0.00015658	     -0.20565101	     -0.06352906	      0.88290159	     -0.00014796	     -0.21907916	      0.00454060	      0.00033635	     54.11279584
      1.31531810	     -0.06406032	     -0.00015798	     -0.20549432	     -0.06352111	      0.88290222	     -0.00014916	     -0.21904590	      0.00462765	      0.00039224	     54.61237338
      1.31681014	     -0.06392649	     -0.00015756	     -0.20536111	     -0.06351415	      0.88290284	     -0.00015021	     -0.21901619	      0.00469969	      0.00043747	     54.92458900
      1.31830218	     -0.06379060	     -0.00015901	     -0.20522579	     -0.06350708	      0.88290353	     -0.00015128	     -0.21898563	      0.00476943	      0.00048100	     55.14189346
      1.31979422	     -0.06365663	     -0.00015955	     -0.20509236	     -0.06349992	      0.88290427	     -0.00015236	     -0.21895425	      0.00483656	      0.00052214	     55.34173136
      1.32128626	     -0.06351961	     -0.00016127	     -0.20495585	     -0.06349265	      0.88290508	     -0.00015345	     -0.21892218	      0.00490120	      0.00056126	     55.61332008
      1.32277830	     -0.06338433	     -0.00016236	     -0.20482107	     -0.06348529	      0.88290595	     -0.00015456	     -0.21888945	      0.00496295	      0.00059713	     56.08346487
      1.32427034	     -0.06324961	     -0.00016435	     -0.20468680	     -0.06347784	      0.88290686	     -0.00015569	     -0.21885617	      0.00502316	      0.00063129	     56.01587448
      1.32576238	     -0.06311268	     -0.00016589	     -0.20455032	     -0.06347031	      0.88290783	     -0.00015683	     -0.21882241	      0.00508003	      0.00066232	     56.56078526
      1.32741916	     -0.06296615	     -0.00016850	     -0.20440423	     -0.06346184	      0.88290895	     -0.00015813	     -0.21878437	      0.00514075	      0.00069319	     57.02271988
      1.32907595	     -0.06281508	     -0.00016999	     -0.20425360	     -0.06345327	      0.88291013	     -0.00015944	     -0.21874593	      0.00519878	      0.00072095	     57.27740830
      1.33073274	     -0.06266934	     -0.00017388	     -0.20410824	     -0.06344461	      0.88291134	     -0.00016078	     -0.21870711	      0.00525441	      0.00074579	     57.40037378
      1.33205727	     -0.06255018	     -0.00017454	     -0.20398940	     -0.06343763	      0.88291234	     -0.00016187	     -0.21867588	      0.00529638	      0.00076268	     57.77592392
      1.33338180	     -0.06243516	     -0.00017709	     -0.20387466	     -0.06343058	      0.88291336	     -0.00016298	     -0.21864448	      0.00533658	      0.00077694	     58.24568918
      1.33507890	     -0.06228964	     -0.00017910	     -0.20372950	     -0.06342148	      0.88291469	     -0.00016442	     -0.21860414	      0.00538628	      0.00079239	     58.19341800
      1.33677599	     -0.06214326	     -0.00018285	     -0.20358343	     -0.06341230	      0.88291605	     -0.00016590	     -0.21856371	      0.00543174	      0.00080395	     59.09388311
      1.33810154	     -0.06203023	     -0.00018357	     -0.20347065	     -0.06340508	      0.88291712	     -0.00016707	     -0.21853204	      0.00546613	      0.00081147	     58.99133316
      1.33942708	     -0.06191970	     -0.00018611	     -0.20336034	     -0.06339781	      0.88291820	     -0.00016826	     -0.21850035	      0.00549798	      0.00081623	     59.50017573
      1.34101843	     -0.06178996	     -0.00018801	     -0.20323087	     -0.06338904	      0.88291950	     -0.00016972	     -0.21846236	      0.00553467	      0.00081987	     59.45333602
      1.34260978	     -0.06166332	     -0.00019128	     -0.20310444	     -0.06338020	      0.88292081	     -0.00017120	     -0.21842445	      0.00556770	      0.00082036	     60.24989295
      1.34420113	     -0.06153645	     -0.00019266	     -0.20297782	     -0.06337132	      0.88292211	     -0.00017271	     -0.21838669	      0.00559942	      0.00081973	     59.92836061
      1.34555873	     -0.06142995	     -0.00019574	     -0.20287147	     -0.06336370	      0.88292322	     -0.00017403	     -0.21835459	      0.00562353	      0.00081696	     60.54856018
      1.34691633	     -0.06132759	     -0.00019664	     -0.20276929	     -0.06335605	      0.88292433	     -0.00017536	     -0.21832262	      0.00564617	      0.00081279	     60.68676403
      1.34858049	     -0.06120478	     -0.00019926	     -0.20264665	     -0.06334663	      0.88292568	     -0.00017703	     -0.21828370	      0.00567155	      0.00080633	     60.85278022
      1.34993853	     -0.06110718	     -0.00020004	     -0.20254920	     -0.06333892	      0.88292677	     -0.00017842	     -0.21825215	      0.00568976	      0.00079953	     61.14462572
      1.35129656	     -0.06101085	     -0.00020184	     -0.20245300	     -0.06333118	      0.88292785	     -0.00017982	     -0.21822083	      0.00570675	      0.00079260	     61.10213420
      1.35265459	     -0.06091681	     -0.00020267	     -0.20235908	     -0.06332342	      0.88292892	     -0.00018125	     -0.21818972	      0.00572129	      0.00078459	     61.37084628
      1.35428738	     -0.06080854	     -0.00020449	     -0.20225094	     -0.06331406	      0.88293019	     -0.00018300	     -0.21815264	      0.00573707	      0.00077475	     61.15314988
      1.35592016	     -0.06069916	     -0.00020571	     -0.20214167	     -0.06330469	      0.88293145	     -0.00018478	     -0.21811594	      0.00574933	      0.00076449	     61.51332506
      1.35731206	     -0.06061196	     -0.00020802	     -0.20205453	     -0.06329668	      0.88293251	     -0.00018632	     -0.21808491	      0.00575780	      0.00075514	     61.71298201
      1.35870397	     -0.06052397	     -0.00020953	     -0.20196661	     -0.06328866	      0.88293355	     -0.00018788	     -0.21805419	      0.00576502	      0.00074654	     61.39705371
      1.36009587	     -0.06043771	     -0.00021255	     -0.20188037	     -0.06328063	      0.88293458	     -0.00018947	     -0.21802382	      0.00576946	      0.00073778	     61.67148732
      1.36178681	     -0.06033928	     -0.00021583	     -0.20178195	     -0.06327087	      0.88293582	     -0.00019143	     -0.21798742	      0.00577248	      0.00072744	     61.67900446
      1.36347774	     -0.06023972	     -0.00022143	     -0.20168237	     -0.06326111	      0.88293705	     -0.00019343	     -0.21795163	      0.00577294	      0.00071864	     61.50937565
      1.36471628	     -0.06016859	     -0.00022330	     -0.20161123	     -0.06325396	      0.88293793	     -0.00019491	     -0.21792579	      0.00577109	      0.00071267	     61.46926002
      1.36595482	     -0.06009998	     -0.00022701	     -0.20154257	     -0.06324681	      0.88293881	     -0.00019642	     -0.21790028	      0.00576776	      0.00070743	     61.45247333
      1.36757266	     -0.06001441	     -0.00023090	     -0.20145694	     -0.06323749	      0.88293995	     -0.00019841	     -0.21786741	      0.00576112	      0.00070154	     61.31147026
      1.36919050	     -0.05992716	     -0.00023578	     -0.20136960	     -0.06322817	      0.88294108	     -0.00020043	     -0.21783505	      0.00575203	      0.00069786	     61.06812503
      1.37056365	     -0.05985645	     -0.00023865	     -0.20129882	     -0.06322028	      0.88294204	     -0.00020217	     -0.21780791	      0.00574162	      0.00069504	     61.20436402
      1.37193680	     -0.05978652	     -0.00024263	     -0.20122879	     -0.06321241	      0.88294299	     -0.00020394	     -0.21778111	      0.00573017	      0.00069406	     60.83997984
      1.37330995	     -0.05971878	     -0.00024591	     -0.20116094	     -0.06320455	      0.88294395	     -0.00020572	     -0.21775460	      0.00571616	      0.00069334	     60.89720128
      1.37468311	     -0.05965333	     -0.00024991	     -0.20109535	     -0.06319671	      0.88294490	     -0.00020753	     -0.21772842	      0.00570116	      0.00069447	     60.40290870
      1.37605626	     -0.05958696	     -0.00025345	     -0.20102885	     -0.06318889	      0.88294585	     -0.00020937	     -0.21770253	      0.00568359	      0.00069639	     60.43611643
      1.37753449	     -0.05952007	     -0.00025764	     -0.20096178	     -0.06318051	      0.88294688	     -0.00021137	     -0.21767497	      0.00566278	      0.00069927	     60.32917716
      1.37901272	     -0.05945441	     -0.00026115	     -0.20089595	     -0.06317215	      0.88294792	     -0.00021340	     -0.21764777	      0.00564071	      0.00070410	     59.63734145
      1.38049095	     -0.05938767	     -0.00026495	     -0.20082900	     -0.06316383	      0.88294897	     -0.00021545	     -0.21762090	      0.00561556	      0.00070991	     59.69948111
      1.38196919	     -0.05932458	     -0.00026828	     -0.20076571	     -0.06315555	      0.88295002	     -0.00021754	     -0.21759432	      0.00558857	      0.00071657	     59.56291746
      1.38351074	     -0.05926217	     -0.00027264	     -0.20070304	     -0.06314696	      0.88295113	     -0.00021974	     -0.21756699	      0.00555896	      0.00072499	     59.03591227
      1.38505230	     -0.05919718	     -0.00027565	     -0.20063780	     -0.06313841	      0.88295226	     -0.00022197	     -0.21754002	      0.00552648	      0.00073430	     59.00503806
      1.38659386	     -0.05914081	     -0.00028066	     -0.20058114	     -0.06312992	      0.88295340	     -0.00022423	     -0.21751333	      0.00549214	      0.00074402	     58.96326756
      1.38796265	     -0.05908490	     -0.00028210	     -0.20052500	     -0.06312242	      0.88295442	     -0.00022626	     -0.21749000	      0.00546050	      0.00075433	     58.36958161
      1.38933145	     -0.05903521	     -0.00028640	     -0.20047502	     -0.06311497	      0.88295546	     -0.00022831	     -0.21746691	      0.00542703	      0.00076479	     58.19848023
      1.39070024	     -0.05898504	     -0.00028851	     -0.20042458	     -0.06310757	      0.88295651	     -0.00023039	     -0.21744412	      0.00539192	      0.00077539	     58.02249509
      1.39206903	     -0.05893852	     -0.00029239	     -0.20037776	     -0.06310021	      0.88295758	     -0.00023250	     -0.21742161	      0.00535586	      0.00078676	     57.63446205
      1.39343783	     -0.05889164	     -0.00029491	     -0.20033057	     -0.06309291	      0.88295867	     -0.00023462	     -0.21739939	      0.00531792	      0.00079802	     57.53383077
      1.39480662	     -0.05884685	     -0.00029850	     -0.20028545	     -0.06308565	      0.88295977	     -0.00023677	     -0.21737746	      0.00527910	      0.00080970	     57.15772914
      1.39617541	     -0.05880153	     -0.00030112	     -0.20023981	     -0.06307845	      0.88296088	     -0.00023894	     -0.21735579	      0.00523883	      0.00082146	     56.89795956
      1.39754421	     -0.05875944	     -0.00030433	     -0.20019738	     -0.06307131	      0.88296202	     -0.00024114	     -0.21733439	      0.00519711	      0.00083288	     56.77360290
      1.39904038	     -0.05871499	     -0.00030701	     -0.20015254	     -0.06306357	      0.88296327	     -0.00024357	     -0.21731135	      0.00515079	      0.00084574	     56.16220004
      1.40053655	     -0.05866979	     -0.00031047	     -0.20010694	     -0.06305590	      0.88296455	     -0.00024602	     -0.21728864	      0.00510230	      0.00085826	     56.14846480
      1.40203273	     -0.05862910	     -0.00031276	     -0.20006585	     -0.06304830	      0.88296584	     -0.00024851	     -0.21726624	      0.00505260	      0.00086983	     55.98034661
      1.40352890	     -0.05858781	     -0.00031673	     -0.20002414	     -0.06304078	      0.88296715	     -0.00025102	     -0.21724421	      0.00500258	      0.00088231	     55.29720351
      1.40502508	     -0.05854796	     -0.00031835	     -0.19998387	     -0.06303334	      0.88296848	     -0.00025357	     -0.21722250	      0.00495016	      0.00089305	     55.37099252
      1.40632764	     -0.05851483	     -0.00032240	     -0.19995035	     -0.06302692	      0.88296965	     -0.00025580	     -0.21720388	      0.00490445	      0.00090264	     54.94503035
      1.40763021	     -0.05848166	     -0.00032424	     -0.19991680	     -0.06302056	      0.88297083	     -0.00025806	     -0.21718551	      0.00485789	      0.00091166	     54.53779759
      1.40893278	     -0.05845122	     -0.00032735	     -0.19988596	     -0.06301426	      0.88297202	     -0.00026034	     -0.21716737	      0.00481008	      0.00091979	     54.44802866
      1.41064784	     -0.05841207	     -0.00032976	     -0.19984630	     -0.06300607	      0.88297361	     -0.00026338	     -0.21714393	      0.00474669	      0.00093020	     53.69283711
      1.41190924	     -0.05838112	     -0.00033275	     -0.19981494	     -0.06300011	      0.88297479	     -0.00026564	     -0.21712695	      0.00469808	      0.00093714	     53.80950914
      1.41317063	     -0.05835297	     -0.00033437	     -0.19978639	     -0.06299422	      0.88297597	     -0.00026792	     -0.21711016	      0.00464923	      0.00094380	     53.48023418
      1.41471749	     -0.05831923	     -0.00033734	     -0.19975215	     -0.06298707	      0.88297744	     -0.00027075	     -0.21708990	      0.00458789	      0.00095094	     53.25567167
      1.41626434	     -0.05828717	     -0.00033909	     -0.19971959	     -0.06298002	      0.88297892	     -0.00027360	     -0.21706995	      0.00452533	      0.00095709	     52.87768237
      1.41781120	     -0.05825484	     -0.00034302	     -0.19968671	     -0.06297307	      0.88298040	     -0.00027649	     -0.21705034	      0.00446130	      0.00096276	     52.60519807
      1.41910697	     -0.05822600	     -0.00034379	     -0.19965743	     -0.06296733	      0.88298165	     -0.00027894	     -0.21703414	      0.00440609	      0.00096646	     52.51548332
      1.42040275	     -0.05820057	     -0.00034669	     -0.19963153	     -0.06296165	      0.88298291	     -0.00028140	     -0.21701812	      0.00434973	      0.00096910	     52.53737637
      1.42169853	     -0.05817414	     -0.00034834	     -0.19960463	     -0.06295606	      0.88298416	     -0.00028389	     -0.21700232	      0.00429229	      0.00097129	     52.31022949
      1.42299431	     -0.05814733	     -0.00035107	     -0.19957731	     -0.06295053	      0.88298542	     -0.00028641	     -0.21698671	      0.00423272	      0.00097235	     52.43564737
      1.42468896	     -0.05811511	     -0.00035387	     -0.19954442	     -0.06294343	      0.88298707	     -0.00028973	     -0.21696664	      0.00415276	      0.00097295	     52.07984932
      1.42614877	     -0.05808391	     -0.00035734	     -0.19951259	     -0.06293742	      0.88298849	     -0.00029262	     -0.21694965	      0.00407999	      0.00097217	     52.57055347
      1.42760859	     -0.05805638	     -0.00035896	     -0.19948444	     -0.06293152	      0.88298991	     -0.00029554	     -0.21693290	      0.00400523	      0.00097007	     52.62325277
      1.42906841	     -0.05803268	     -0.00036290	     -0.19946006	     -0.06292572	      0.88299132	     -0.00029849	     -0.21691646	      0.00392785	      0.00096644	     53.04683111
      1.43033869	     -0.05800995	     -0.00036397	     -0.19943677	     -0.06292078	      0.88299255	     -0.00030108	     -0.21690248	      0.00385901	      0.00096277	     53.01640240
      1.43160897	     -0.05799111	     -0.00036675	     -0.19941731	     -0.06291592	      0.88299377	     -0.00030370	     -0.21688875	      0.00378824	      0.00095735	     53.48529553
      1.43287925	     -0.05797369	     -0.00036857	     -0.19939929	     -0.06291115	      0.88299498	     -0.00030633	     -0.21687536	      0.00371674	      0.00095131	     53.56412575
      1.43414953	     -0.05795789	     -0.00037078	     -0.19938286	     -0.06290648	      0.88299618	     -0.00030899	     -0.21686230	      0.00364376	      0.00094380	     54.01995499
      1.43572940	     -0.05794210	     -0.00037296	     -0.19936630	     -0.06290080	      0.88299767	     -0.00031232	     -0.21684659	      0.00355282	      0.00093358	     54.04741172
      1.43730927	     -0.05792440	     -0.00037560	     -0.19934780	     -0.06289526	      0.88299913	     -0.00031569	     -0.21683148	      0.00346033	      0.00092183	     54.69966291
      1.43888914	     -0.05791411	     -0.00037707	     -0.19933674	     -0.06288986	      0.88300058	     -0.00031910	     -0.21681691	      0.00336827	      0.00090855	     54.93249623
      1.44010523	     -0.05790404	     -0.00037939	     -0.19932606	     -0.06288581	      0.88300168	     -0.00032174	     -0.21680615	      0.00329770	      0.00089762	     55.30841479
      1.44132132	     -0.05789776	     -0.00038067	     -0.19931919	     -0.06288184	      0.88300276	     -0.00032441	     -0.21679573	      0.00322763	      0.00088582	     55.52857952
      1.44295727	     -0.05788950	     -0.00038284	     -0.19931014	     -0.06287664	      0.88300420	     -0.00032802	     -0.21678231	      0.00313467	      0.00086905	     55.80959005
      1.44459321	     -0.05788339	     -0.00038383	     -0.19930328	     -0.06287158	      0.88300560	     -0.00033167	     -0.21676949	      0.00304285	      0.00085068	     56.17919309
      1.44582509	     -0.05787823	     -0.00038565	     -0.19929755	     -0.06286788	      0.88300664	     -0.00033445	     -0.21676024	      0.00297532	      0.00083660	     56.36897739
      1.44705696	     -0.05787624	     -0.00038655	     -0.19929500	     -0.06286425	      0.88300766	     -0.00033724	     -0.21675132	      0.00290859	      0.00082120	     56.56786182
      1.44863114	     -0.05787416	     -0.00038830	     -0.19929223	     -0.06285974	      0.88300894	     -0.00034085	     -0.21674044	      0.00282544	      0.00080068	     56.64601088
      1.45020532	     -0.05787233	     -0.00038956	     -0.19928972	     -0.06285536	      0.88301018	     -0.00034449	     -0.21673009	      0.00274364	      0.00077867	     56.92588782
      1.45154140	     -0.05787340	     -0.00039167	     -0.19929021	     -0.06285174	      0.88301121	     -0.00034760	     -0.21672172	      0.00267592	      0.00075872	     57.24425376
      1.45287748	     -0.05787691	     -0.00039338	     -0.19929316	     -0.06284821	      0.88301221	     -0.00035074	     -0.21671379	      0.00260988	      0.00073797	     57.12068491
      1.45421356	     -0.05788325	     -0.00039609	     -0.19929893	     -0.06284476	      0.88301318	     -0.00035391	     -0.21670636	      0.00254500	      0.00071605	     57.30931102
      1.45584680	     -0.05789767	     -0.00039930	     -0.19931267	     -0.06284067	      0.88301433	     -0.00035781	     -0.21669809	      0.00246774	      0.00068759	     57.21353020
      1.45715646	     -0.05791103	     -0.00040278	     -0.19932548	     -0.06283748	      0.88301521	     -0.00036097	     -0.21669214	      0.00240701	      0.00066319	     57.54315352
      1.45846612	     -0.05792899	     -0.00040595	     -0.19934291	     -0.06283436	      0.88301607	     -0.00036416	     -0.21668683	      0.00234804	      0.00063780	     57.31892016
      1.45977578	     -0.05794853	     -0.00040973	     -0.19936192	     -0.06283133	      0.88301688	     -0.00036736	     -0.21668218	      0.00229011	      0.00061110	     57.43665420
      1.46149109	     -0.05798084	     -0.00041469	     -0.19939354	     -0.06282746	      0.88301790	     -0.00037160	     -0.21667716	      0.00221612	      0.00057400	     57.33711419
      1.46279205	     -0.05800795	     -0.00041906	     -0.19942014	     -0.06282461	      0.88301863	     -0.00037484	     -0.21667419	      0.00216142	      0.00054485	     57.45133387
      1.46409302	     -0.05803872	     -0.00042310	     -0.19945041	     -0.06282184	      0.88301932	     -0.00037810	     -0.21667198	      0.00210808	      0.00051455	     57.19437437
      1.46539398	     -0.05807077	     -0.00042725	     -0.19948196	     -0.06281913	      0.88301997	     -0.00038138	     -0.21667051	      0.00205556	      0.00048298	     57.28256390
      1.46725335	     -0.05812315	     -0.00043270	     -0.19953365	     -0.06281538	      0.88302082	     -0.00038610	     -0.21666973	      0.00198238	      0.00043577	     57.04449067
      1.46852929	     -0.05815585	     -0.00043642	     -0.19956588	     -0.06281288	      0.88302136	     -0.00038937	     -0.21667005	      0.00193316	      0.00040338	     57.11940650
      1.46980524	     -0.05819465	     -0.00043986	     -0.19960423	     -0.06281044	      0.88302185	     -0.00039265	     -0.21667100	      0.00188465	      0.00036975	     56.99210033
      1.47137442	     -0.05824160	     -0.00044379	     -0.19965063	     -0.06280753	      0.88302240	     -0.00039671	     -0.21667312	      0.00182579	      0.00032703	     57.12854197
      1.47294360	     -0.05829572	     -0.00044768	     -0.19970421	     -0.06280471	      0.88302288	     -0.00040080	     -0.21667620	      0.00176837	      0.00028403	     56.68082983
      1.47424904	     -0.05833616	     -0.00045032	     -0.19974421	     -0.06280243	      0.88302322	     -0.00040422	     -0.21667958	      0.00172077	      0.00024775	     57.04996151
      1.47555449	     -0.05838436	     -0.00045329	     -0.19979197	     -0.06280022	      0.88302352	     -0.00040766	     -0.21668359	      0.00167412	      0.00021116	     56.89068504
      1.47685993	     -0.05843004	     -0.00045560	     -0.19983723	     -0.06279806	      0.88302377	     -0.00041111	     -0.21668831	      0.00162833	      0.00017478	     56.90378315
      1.47849778	     -0.05849343	     -0.00045890	     -0.19990009	     -0.06279544	      0.88302402	     -0.00041546	     -0.21669513	      0.00157158	      0.00012860	     57.03869880
      1.48013563	     -0.05855257	     -0.00046071	     -0.19995874	     -0.06279291	      0.88302420	     -0.00041984	     -0.21670305	      0.00151752	      0.00008421	     56.78141909
      1.48135840	     -0.05860410	     -0.00046348	     -0.20000989	     -0.06279108	      0.88302428	     -0.00042312	     -0.21670956	      0.00147735	      0.00005061	     56.86298625
      1.48258116	     -0.05865172	     -0.00046474	     -0.20005717	     -0.06278930	      0.88302432	     -0.00042642	     -0.21671666	      0.00143891	      0.00001781	     56.88505335
      1.48414720	     -0.05871772	     -0.00046696	     -0.20012273	     -0.06278708	      0.88302432	     -0.00043066	     -0.21672645	      0.00139109	     -0.00002398	     57.00718644
      1.48571324	     -0.05878216	     -0.00046802	     -0.20018678	     -0.06278494	      0.88302425	     -0.00043491	     -0.21673707	      0.00134647	     -0.00006383	     56.61643690
      1.48727928	     -0.05884998	     -0.00047084	     -0.20025419	     -0.06278287	      0.88302412	     -0.00043919	     -0.21674839	      0.00130314	     -0.00010270	     56.73556354
      1.48856589	     -0.05890251	     -0.00047084	     -0.20030643	     -0.06278121	      0.88302397	     -0.00044271	     -0.21675823	      0.00126955	     -0.00013369	     56.96397395
      1.48985250	     -0.05896151	     -0.00047262	     -0.20036513	     -0.06277960	      0.88302377	     -0.00044625	     -0.21676850	      0.00123797	     -0.00016377	     56.86832844
      1.49113911	     -0.05901831	     -0.00047322	     -0.20042167	     -0.06277803	      0.88302354	     -0.00044980	     -0.21677924	      0.00120823	     -0.00019275	     56.86427523
      1.49281583	     -0.05909503	     -0.00047426	     -0.20049808	     -0.06277603	      0.88302319	     -0.00045444	     -0.21679383	      0.00117213	     -0.00022920	     56.84704206
      1.49449254	     -0.05916830	     -0.00047348	     -0.20057108	     -0.06277409	      0.88302278	     -0.00045910	     -0.21680905	      0.00113934	     -0.00026325	     56.88277699
      1.49570016	     -0.05922570	     -0.00047492	     -0.20062828	     -0.06277273	      0.88302245	     -0.00046247	     -0.21682033	      0.00111770	     -0.00028676	     56.73059979
      1.49690779	     -0.05928031	     -0.00047485	     -0.20068272	     -0.06277139	      0.88302209	     -0.00046584	     -0.21683188	      0.00109775	     -0.00030935	     56.73184261
      1.49852523	     -0.05935476	     -0.00047553	     -0.20075697	     -0.06276964	      0.88302156	     -0.00047038	     -0.21684773	      0.00107365	     -0.00033835	     56.66132236
      1.50014268	     -0.05942670	     -0.00047540	     -0.20082874	     -0.06276792	      0.88302099	     -0.00047493	     -0.21686392	      0.00105263	     -0.00036535	     56.56292811
      1.50154537	     -0.05949144	     -0.00047662	     -0.20089334	     -0.06276645	      0.88302046	     -0.00047888	     -0.21687818	      0.00103674	     -0.00038719	     56.37311300
      1.50294806	     -0.05954979	     -0.00047700	     -0.20095157	     -0.06276501	      0.88301991	     -0.00048285	     -0.21689266	      0.00102248	     -0.00040809	     56.58454972
      1.50435076	     -0.05961584	     -0.00047892	     -0.20101750	     -0.06276358	      0.88301932	     -0.00048682	     -0.21690734	      0.00101082	     -0.00042735	     56.24118016
      1.50604990	     -0.05969069	     -0.00047977	     -0.20109226	     -0.06276188	      0.88301858	     -0.00049165	     -0.21692558	      0.00099920	     -0.00044889	     56.06797169
      1.50727875	     -0.05974648	     -0.00048201	     -0.20114797	     -0.06276065	      0.88301802	     -0.00049515	     -0.21693891	      0.00099220	     -0.00046333	     56.03720528
      1.50850760	     -0.05980146	     -0.00048302	     -0.20120292	     -0.06275944	      0.88301744	     -0.00049865	     -0.21695238	      0.00098694	     -0.00047695	     55.97373981
      1.51013764	     -0.05987650	     -0.00048517	     -0.20127791	     -0.06275783	      0.88301665	     -0.00050331	     -0.21697049	      0.00098231	     -0.00049405	     55.78256056
      1.51176769	     -0.05994886	     -0.00048647	     -0.20135027	     -0.06275623	      0.88301583	     -0.00050798	     -0.21698882	      0.00098041	     -0.00050943	     55.57264873
      1.51339774	     -0.06002772	     -0.00048969	     -0.20142913	     -0.06275464	      0.88301499	     -0.00051265	     -0.21700734	      0.00098109	     -0.00052398	     55.16572365
      1.51468836	     -0.06008097	     -0.00049002	     -0.20148242	     -0.06275337	      0.88301430	     -0.00051636	     -0.21702216	      0.00098328	     -0.00053437	     55.18208673
      1.51597899	     -0.06014157	     -0.00049221	     -0.20154306	     -0.06275210	      0.88301361	     -0.00052008	     -0.21703701	      0.00098700	     -0.00054463	     55.02142126
      1.51762088	     -0.06021584	     -0.00049386	     -0.20161742	     -0.06275047	      0.88301270	     -0.00052481	     -0.21705606	      0.00099455	     -0.00055656	     54.54735038
      1.51926276	     -0.06029283	     -0.00049734	     -0.20169449	     -0.06274883	      0.88301178	     -0.00052956	     -0.21707520	      0.00100387	     -0.00056777	     54.44231880
      1.52049771	     -0.06034779	     -0.00049794	     -0.20174956	     -0.06274759	      0.88301107	     -0.00053313	     -0.21708965	      0.00101266	     -0.00057597	     54.31190631
      1.52173265	     -0.06040545	     -0.00050003	     -0.20180732	     -0.06274633	      0.88301036	     -0.00053671	     -0.21710414	      0.00102311	     -0.00058350	     53.93728739
      1.52326296	     -0.06047540	     -0.00050205	     -0.20187743	     -0.06274475	      0.88300946	     -0.00054115	     -0.21712212	      0.00103744	     -0.00059296	     53.80867141
      1.52479328	     -0.06054788	     -0.00050462	     -0.20195009	     -0.06274315	      0.88300854	     -0.00054560	     -0.21714013	      0.00105477	     -0.00060151	     53.00699018
      1.52632359	     -0.06061382	     -0.00050658	     -0.20201622	     -0.06274152	      0.88300761	     -0.00055005	     -0.21715815	      0.00107302	     -0.00061003	     53.07717279
      1.52785391	     -0.06068458	     -0.00050950	     -0.20208719	     -0.06273987	      0.88300667	     -0.00055451	     -0.21717606	      0.00109362	     -0.00061883	     52.79243393
      1.52938422	     -0.06075154	     -0.00051126	     -0.20215441	     -0.06273818	      0.88300572	     -0.00055897	     -0.21719389	      0.00111629	     -0.00062709	     52.55090956
      1.53091453	     -0.06081993	     -0.00051434	     -0.20222305	     -0.06273645	      0.88300476	     -0.00056343	     -0.21721157	      0.00114122	     -0.00063503	     51.92401804
      1.53220771	     -0.06087320	     -0.00051548	     -0.20227656	     -0.06273496	      0.88300393	     -0.00056721	     -0.21722640	      0.00116323	     -0.00064193	     51.84678393
      1.53350089	     -0.06092833	     -0.00051761	     -0.20233193	     -0.06273344	      0.88300310	     -0.00057099	     -0.21724108	      0.00118687	     -0.00064817	     51.41885729
      1.53506673	     -0.06099226	     -0.00051955	     -0.20239619	     -0.06273156	      0.88300208	     -0.00057556	     -0.21725862	      0.00121667	     -0.00065553	     51.18427042
      1.53663257	     -0.06105708	     -0.00052198	     -0.20246135	     -0.06272963	      0.88300104	     -0.00058014	     -0.21727588	      0.00124839	     -0.00066228	     50.62695548
      1.53819841	     -0.06111423	     -0.00052364	     -0.20251886	     -0.06272765	      0.88300000	     -0.00058471	     -0.21729281	      0.00128150	     -0.00066702	     50.15030534
      1.53955689	     -0.06116500	     -0.00052556	     -0.20256995	     -0.06272589	      0.88299909	     -0.00058867	     -0.21730712	      0.00131113	     -0.00067065	     49.82322509
      1.54091538	     -0.06121096	     -0.00052669	     -0.20261625	     -0.06272409	      0.88299818	     -0.00059263	     -0.21732109	      0.00134148	     -0.00067366	     49.68946834
      1.54276687	     -0.06127390	     -0.00052876	     -0.20267967	     -0.06272156	      0.88299693	     -0.00059803	     -0.21733947	      0.00138501	     -0.00067563	     48.86881857
      1.54418197	     -0.06130962	     -0.00052893	     -0.20271577	     -0.06271958	      0.88299598	     -0.00060215	     -0.21735292	      0.00141835	     -0.00067563	     48.91730389
      1.54559706	     -0.06134837	     -0.00052959	     -0.20275492	     -0.06271755	      0.88299502	     -0.00060626	     -0.21736567	      0.00145311	     -0.00067377	     48.31973001
      1.54701216	     -0.06137708	     -0.00052893	     -0.20278406	     -0.06271547	      0.88299407	     -0.00061037	     -0.21737775	      0.00148789	     -0.00067055	     48.16754477
      1.54842726	     -0.06140711	     -0.00052879	     -0.20281450	     -0.06271333	      0.88299312	     -0.00061447	     -0.21738902	      0.00152366	     -0.00066523	     47.58772236
      1.55017594	     -0.06143583	     -0.00052793	     -0.20284376	     -0.06271063	      0.88299197	     -0.00061952	     -0.21740196	      0.00156825	     -0.00065657	     47.04432596
      1.55150218	     -0.06145275	     -0.00052803	     -0.20286106	     -0.06270853	      0.88299110	     -0.00062335	     -0.21741087	      0.00160218	     -0.00064737	     46.75872938
      1.55282842	     -0.06146830	     -0.00052753	     -0.20287701	     -0.06270638	      0.88299025	     -0.00062717	     -0.21741903	      0.00163611	     -0.00063777	     46.66478823
      1.55415466	     -0.06148336	     -0.00052745	     -0.20289247	     -0.06270419	      0.88298941	     -0.00063099	     -0.21742652	      0.00167105	     -0.00062617	     46.09809104
      1.55548089	     -0.06149351	     -0.00052678	     -0.20290302	     -0.06270195	      0.88298859	     -0.00063479	     -0.21743330	      0.00170548	     -0.00061359	     45.97375159
      1.55779580	     -0.06150991	     -0.00052584	     -0.20292014	     -0.06269793	      0.88298720	     -0.00064141	     -0.21744340	      0.00176689	     -0.00058817	     44.94372255
      1.55895640	     -0.06150722	     -0.00052453	     -0.20291780	     -0.06269586	      0.88298652	     -0.00064472	     -0.21744763	      0.00179639	     -0.00057456	     45.25111463
      1.56011700	     -0.06150675	     -0.00052384	     -0.20291768	     -0.06269376	      0.88298586	     -0.00064802	     -0.21745122	      0.00182679	     -0.00055953	     44.91306121
      1.56172256	     -0.06150099	     -0.00052260	     -0.20291241	     -0.06269080	      0.88298498	     -0.00065257	     -0.21745523	      0.00186806	     -0.00053819	     44.77272311
      1.56332813	     -0.06149212	     -0.00052132	     -0.20290402	     -0.06268776	      0.88298414	     -0.00065710	     -0.21745809	      0.00190981	     -0.00051483	     44.06678322
      1.56493370	     -0.06147481	     -0.00051965	     -0.20288718	     -0.06268466	      0.88298333	     -0.00066162	     -0.21745978	      0.00194957	     -0.00049113	     44.29698937
      1.56653926	     -0.06145557	     -0.00051783	     -0.20286841	     -0.06268150	      0.88298256	     -0.00066612	     -0.21746024	      0.00198989	     -0.00046628	     43.77414132
      1.56814483	     -0.06142501	     -0.00051511	     -0.20283832	     -0.06267828	      0.88298183	     -0.00067060	     -0.21745952	      0.00202872	     -0.00044030	     43.75311049
      1.56955240	     -0.06140175	     -0.00051306	     -0.20281546	     -0.06267540	      0.88298123	     -0.00067451	     -0.21745786	      0.00206245	     -0.00041757	     43.48542952
      1.57095996	     -0.06137049	     -0.00051045	     -0.20278461	     -0.06267247	      0.88298066	     -0.00067841	     -0.21745533	      0.00209530	     -0.00039457	     43.37944039
      1.57236753	     -0.06133713	     -0.00050784	     -0.20275164	     -0.06266950	      0.88298012	     -0.00068229	     -0.21745189	      0.00212771	     -0.00037097	     43.10497993
      1.57377510	     -0.06129679	     -0.00050489	     -0.20271169	     -0.06266648	      0.88297961	     -0.00068614	     -0.21744751	      0.00215875	     -0.00034777	     43.25063633
      1.57518266	     -0.06125740	     -0.00050178	     -0.20267269	     -0.06266342	      0.88297914	     -0.00068998	     -0.21744217	      0.00218959	     -0.00032421	     43.00514404
      1.57687255	     -0.06120232	     -0.00049777	     -0.20261807	     -0.06265969	      0.88297862	     -0.00069457	     -0.21743464	      0.00222552	     -0.00029598	     42.81024996
      1.57825409	     -0.06115242	     -0.00049428	     -0.20256853	     -0.06265660	      0.88297822	     -0.00069829	     -0.21742745	      0.00225380	     -0.00027282	     42.79399891
      1.57963562	     -0.06109886	     -0.00049058	     -0.20251531	     -0.06265346	      0.88297786	     -0.00070199	     -0.21741936	      0.00228110	     -0.00025030	     42.95140176
      1.58141026	     -0.06103432	     -0.00048585	     -0.20245122	     -0.06264939	      0.88297744	     -0.00070672	     -0.21740765	      0.00231579	     -0.00022216	     42.66370930
      1.58292980	     -0.06096154	     -0.00048134	     -0.20237881	     -0.06264585	      0.88297713	     -0.00071073	     -0.21739663	      0.00234383	     -0.00019696	     42.79352676
      1.58444935	     -0.06089598	     -0.00047701	     -0.20231362	     -0.06264226	      0.88297684	     -0.00071472	     -0.21738443	      0.00237133	     -0.00017373	     42.76168916
      1.58596889	     -0.06082121	     -0.00047186	     -0.20223920	     -0.06263864	      0.88297660	     -0.00071868	     -0.21737128	      0.00239804	     -0.00015110	     42.75730750
      1.58730804	     -0.06075703	     -0.00046771	     -0.20217532	     -0.06263541	      0.88297641	     -0.00072214	     -0.21735882	      0.00242074	     -0.00013200	     42.81928722
      1.58864719	     -0.06068826	     -0.00046318	     -0.20210685	     -0.06263216	      0.88297624	     -0.00072558	     -0.21734561	      0.00244258	     -0.00011426	     43.05307326
      1.58998634	     -0.06061892	     -0.00045867	     -0.20203781	     -0.06262887	      0.88297610	     -0.00072900	     -0.21733167	      0.00246459	     -0.00009666	     42.81722806
      1.59132549	     -0.06054582	     -0.00045422	     -0.20196499	     -0.06262556	      0.88297598	     -0.00073239	     -0.21731701	      0.00248525	     -0.00008038	     43.02646383
      1.59323035	     -0.06044425	     -0.00044791	     -0.20186379	     -0.06262079	      0.88297585	     -0.00073718	     -0.21729497	      0.00251387	     -0.00005937	     43.17132416
      1.59464824	     -0.06036403	     -0.00044355	     -0.20178385	     -0.06261722	      0.88297578	     -0.00074071	     -0.21727779	      0.00253497	     -0.00004440	     42.97214524
      1.59606614	     -0.06028609	     -0.00043889	     -0.20170616	     -0.06261361	      0.88297572	     -0.00074421	     -0.21725995	      0.00255475	     -0.00003142	     43.19299573
      1.59759218	     -0.06020158	     -0.00043417	     -0.20162191	     -0.06260969	      0.88297569	     -0.00074795	     -0.21724015	      0.00257569	     -0.00001921	     43.26893031
      1.59911823	     -0.06011742	     -0.00042928	     -0.20153800	     -0.06260575	      0.88297567	     -0.00075165	     -0.21721973	      0.00259630	     -0.00000779	     43.12569975
      1.60047991	     -0.06003890	     -0.00042555	     -0.20145968	     -0.06260220	      0.88297566	     -0.00075493	     -0.21720104	      0.00261336	     -0.00000003	     43.53603017
      1.60184158	     -0.05996493	     -0.00042178	     -0.20138591	     -0.06259863	      0.88297567	     -0.00075818	     -0.21718196	      0.00263067	      0.00000685	     43.44496992
      1.60350801	     -0.05987290	     -0.00041745	     -0.20129410	     -0.06259423	      0.88297568	     -0.00076212	     -0.21715825	      0.00265074	      0.00001245	     43.63302894
      1.60495729	     -0.05979167	     -0.00041318	     -0.20121306	     -0.06259037	      0.88297570	     -0.00076552	     -0.21713724	      0.00266789	      0.00001699	     43.47941231
      1.60640656	     -0.05970980	     -0.00040969	     -0.20113135	     -0.06258650	      0.88297573	     -0.00076888	     -0.21711590	      0.00268393	      0.00001902	     43.75609082
      1.60785583	     -0.05963292	     -0.00040568	     -0.20105462	     -0.06258259	      0.88297576	     -0.00077221	     -0.21709429	      0.00269945	      0.00001905	     43.93105150
      1.60930510	     -0.05955120	     -0.00040245	     -0.20097304	     -0.06257867	      0.88297579	     -0.00077551	     -0.21707252	      0.00271451	      0.00001778	     44.08688208
      1.61075438	     -0.05947449	     -0.00039851	     -0.20089647	     -0.06257473	      0.88297581	     -0.00077877	     -0.21705050	      0.00272908	      0.00001485	     44.08111801
      1.61220365	     -0.05939477	     -0.00039565	     -0.20081686	     -0.06257076	      0.88297583	     -0.00078200	     -0.21702838	      0.00274288	      0.00001067	     44.24910274
      1.61365292	     -0.05931614	     -0.00039149	     -0.20073834	     -0.06256678	      0.88297584	     -0.00078520	     -0.21700609	      0.00275577	      0.00000472	     44.48943829
      1.61510220	     -0.05923956	     -0.00038863	     -0.20066184	     -0.06256277	      0.88297584	     -0.00078836	     -0.21698368	      0.00276818	     -0.00000228	     44.65973149
      1.61655147	     -0.05916192	     -0.00038428	     -0.20058431	     -0.06255875	      0.88297583	     -0.00079149	     -0.21696123	      0.00278001	     -0.00001037	     44.70507774
      1.61800074	     -0.05908522	     -0.00038158	     -0.20050766	     -0.06255472	      0.88297581	     -0.00079459	     -0.21693869	      0.00279084	     -0.00001978	     44.96859904
      1.61945002	     -0.05901016	     -0.00037681	     -0.20043269	     -0.06255067	      0.88297577	     -0.00079764	     -0.21691613	      0.00280106	     -0.00003003	     45.04315647
      1.62073123	     -0.05894393	     -0.00037418	     -0.20036648	     -0.06254707	      0.88297573	     -0.00080032	     -0.21689617	      0.00280884	     -0.00004033	     45.47627157
      1.62201244	     -0.05887881	     -0.00037017	     -0.20030140	     -0.06254347	      0.88297567	     -0.00080297	     -0.21687622	      0.00281656	     -0.00005068	     45.46525615
      1.62329365	     -0.05881421	     -0.00036685	     -0.20023683	     -0.06253985	      0.88297560	     -0.00080558	     -0.21685629	      0.00282292	     -0.00006210	     45.84360299
      1.62501719	     -0.05873079	     -0.00036169	     -0.20015343	     -0.06253498	      0.88297548	     -0.00080906	     -0.21682958	      0.00283111	     -0.00007795	     45.81003624
      1.62654044	     -0.05865471	     -0.00035823	     -0.20007733	     -0.06253067	      0.88297535	     -0.00081210	     -0.21680606	      0.00283616	     -0.00009289	     46.50488681
      1.62806370	     -0.05858420	     -0.00035280	     -0.20000682	     -0.06252634	      0.88297520	     -0.00081509	     -0.21678260	      0.00284104	     -0.00010841	     46.60752058
      1.62928957	     -0.05852733	     -0.00035037	     -0.19994990	     -0.06252286	      0.88297505	     -0.00081747	     -0.21676384	      0.00284390	     -0.00012151	     47.05682012
      1.63051545	     -0.05847315	     -0.00034659	     -0.19989569	     -0.06251937	      0.88297490	     -0.00081983	     -0.21674518	      0.00284658	     -0.00013471	     47.23646652
      1.63205122	     -0.05840565	     -0.00034266	     -0.19982814	     -0.06251500	      0.88297468	     -0.00082274	     -0.21672198	      0.00284902	     -0.00015181	     47.67408988
      1.63358699	     -0.05834131	     -0.00033809	     -0.19976374	     -0.06251062	      0.88297443	     -0.00082562	     -0.21669893	      0.00285106	     -0.00016894	     47.87067677
      1.63512277	     -0.05827743	     -0.00033491	     -0.19969976	     -0.06250624	      0.88297416	     -0.00082846	     -0.21667613	      0.00285221	     -0.00018614	     48.29505900
      1.63650361	     -0.05822028	     -0.00033056	     -0.19964254	     -0.06250230	      0.88297389	     -0.00083098	     -0.21665577	      0.00285255	     -0.00020162	     48.68422860
      1.63788446	     -0.05816507	     -0.00032789	     -0.19958722	     -0.06249836	      0.88297360	     -0.00083346	     -0.21663557	      0.00285224	     -0.00021735	     49.26353753
      1.63926531	     -0.05811238	     -0.00032396	     -0.19953445	     -0.06249442	      0.88297329	     -0.00083592	     -0.21661554	      0.00285201	     -0.00023259	     49.42628064
      1.64064616	     -0.05806026	     -0.00032147	     -0.19948221	     -0.06249049	      0.88297296	     -0.00083835	     -0.21659571	      0.00285074	     -0.00024792	     50.04453725
      1.64202700	     -0.05800971	     -0.00031786	     -0.19943155	     -0.06248655	      0.88297261	     -0.00084075	     -0.21657607	      0.00284965	     -0.00026258	     50.23554433
      1.64340785	     -0.05795922	     -0.00031545	     -0.19938091	     -0.06248262	      0.88297223	     -0.00084312	     -0.21655662	      0.00284765	     -0.00027711	     50.84024763
      1.64478870	     -0.05791121	     -0.00031215	     -0.19933278	     -0.06247869	      0.88297184	     -0.00084546	     -0.21653735	      0.00284579	     -0.00029089	     51.08675675
      1.64616954	     -0.05786316	     -0.00030972	     -0.19928459	     -0.06247476	      0.88297143	     -0.00084778	     -0.21651829	      0.00284315	     -0.00030436	     51.68114116
      1.64755039	     -0.05781708	     -0.00030649	     -0.19923837	     -0.06247083	      0.88297100	     -0.00085006	     -0.21649943	      0.00284070	     -0.00031683	     51.91280455
      1.64893124	     -0.05777138	     -0.00030420	     -0.19919251	     -0.06246691	      0.88297056	     -0.00085232	     -0.21648077	      0.00283745	     -0.00032886	     52.53551209
      1.65066176	     -0.05771772	     -0.00030010	     -0.19913867	     -0.06246201	      0.88296997	     -0.00085511	     -0.21645770	      0.00283389	     -0.00034245	     52.61704219
      1.65182820	     -0.05767780	     -0.00029885	     -0.19909859	     -0.06245870	      0.88296957	     -0.00085697	     -0.21644231	      0.00283026	     -0.00035110	     53.41152609
      1.65299464	     -0.05764205	     -0.00029663	     -0.19906271	     -0.06245540	      0.88296916	     -0.00085882	     -0.21642702	      0.00282705	     -0.00035899	     53.72973368
      1.65459281	     -0.05759321	     -0.00029426	     -0.19901366	     -0.06245089	      0.88296857	     -0.00086131	     -0.21640633	      0.00282214	     -0.00036909	     54.32809774
      1.65619099	     -0.05754770	     -0.00029153	     -0.19896795	     -0.06244638	      0.88296798	     -0.00086377	     -0.21638585	      0.00281712	     -0.00037770	     54.65047716
      1.65778916	     -0.05749926	     -0.00029059	     -0.19891927	     -0.06244189	      0.88296737	     -0.00086620	     -0.21636568	      0.00281141	     -0.00038479	     55.32108573
      1.65909991	     -0.05746250	     -0.00028813	     -0.19888233	     -0.06243820	      0.88296686	     -0.00086817	     -0.21634928	      0.00280640	     -0.00039005	     55.67125169
      1.66041066	     -0.05742608	     -0.00028753	     -0.19884571	     -0.06243453	      0.88296635	     -0.00087011	     -0.21633307	      0.00280135	     -0.00039404	     56.03610830
      1.66172141	     -0.05739115	     -0.00028603	     -0.19881060	     -0.06243086	      0.88296583	     -0.00087204	     -0.21631702	      0.00279569	     -0.00039743	     56.48629853
      1.66303216	     -0.05735625	     -0.00028542	     -0.19877550	     -0.06242720	      0.88296530	     -0.00087394	     -0.21630117	      0.00279013	     -0.00039947	     56.75924200
      1.66434291	     -0.05732198	     -0.00028443	     -0.19874103	     -0.06242355	      0.88296478	     -0.00087583	     -0.21628547	      0.00278395	     -0.00040084	     57.21232602
      1.66614514	     -0.05727840	     -0.00028390	     -0.19869717	     -0.06241854	      0.88296406	     -0.00087838	     -0.21626418	      0.00277605	     -0.00040069	     57.12026379
      1.66754600	     -0.05724236	     -0.00028287	     -0.19866091	     -0.06241465	      0.88296350	     -0.00088034	     -0.21624785	      0.00276821	     -0.00039934	     57.97917485
      1.66894687	     -0.05720916	     -0.00028339	     -0.19862747	     -0.06241078	      0.88296294	     -0.00088228	     -0.21623172	      0.00276110	     -0.00039691	     58.21290714
      1.67034773	     -0.05717539	     -0.00028273	     -0.19859348	     -0.06240692	      0.88296238	     -0.00088420	     -0.21621580	      0.00275366	     -0.00039345	     58.45833561
      1.67174860	     -0.05714461	     -0.00028383	     -0.19856245	     -0.06240307	      0.88296184	     -0.00088609	     -0.21620006	      0.00274560	     -0.00038951	     58.98130250
      1.67314946	     -0.05711324	     -0.00028336	     -0.19853087	     -0.06239923	      0.88296129	     -0.00088796	     -0.21618456	      0.00273815	     -0.00038400	     58.79663434
      1.67455033	     -0.05708120	     -0.00028482	     -0.19849858	     -0.06239540	      0.88296076	     -0.00088980	     -0.21616921	      0.00272944	     -0.00037796	     59.39039877
      1.67595119	     -0.05705195	     -0.00028450	     -0.19846910	     -0.06239158	      0.88296024	     -0.00089162	     -0.21615403	      0.00272065	     -0.00037150	     59.55081051
      1.67735206	     -0.05702277	     -0.00028633	     -0.19843967	     -0.06238777	      0.88295972	     -0.00089342	     -0.21613903	      0.00271191	     -0.00036369	     59.52420543
      1.67875292	     -0.05699231	     -0.00028633	     -0.19840896	     -0.06238398	      0.88295922	     -0.00089519	     -0.21612420	      0.00270209	     -0.00035549	     59.78972878
      1.68015379	     -0.05696536	     -0.00028862	     -0.19838174	     -0.06238020	      0.88295872	     -0.00089694	     -0.21610951	      0.00269165	     -0.00034721	     60.17832340
      1.68155465	     -0.05693828	     -0.00028871	     -0.19835443	     -0.06237644	      0.88295824	     -0.00089867	     -0.21609502	      0.00268158	     -0.00033760	     59.75415692
      1.68295552	     -0.05691043	     -0.00029157	     -0.19832628	     -0.06237269	      0.88295778	     -0.00090037	     -0.21608069	      0.00266980	     -0.00032794	     60.31435181
      1.68435638	     -0.05688601	     -0.00029174	     -0.19830161	     -0.06236896	      0.88295733	     -0.00090205	     -0.21606652	      0.00265781	     -0.00031816	     60.21917151
      1.68575725	     -0.05686131	     -0.00029507	     -0.19827661	     -0.06236525	      0.88295689	     -0.00090371	     -0.21605256	      0.00264541	     -0.00030739	     60.17099832
      1.68715811	     -0.05683586	     -0.00029528	     -0.19825090	     -0.06236155	      0.88295646	     -0.00090534	     -0.21603878	      0.00263181	     -0.00029651	     60.17416398
      1.68840392	     -0.05681586	     -0.00029835	     -0.19823061	     -0.06235828	      0.88295610	     -0.00090678	     -0.21602666	      0.00261901	     -0.00028677	     60.36669087
      1.68964973	     -0.05679557	     -0.00029946	     -0.19821006	     -0.06235502	      0.88295575	     -0.00090819	     -0.21601471	      0.00260593	     -0.00027639	     60.14669706
      1.69089554	     -0.05677616	     -0.00030166	     -0.19819038	     -0.06235179	      0.88295541	     -0.00090959	     -0.21600290	      0.00259173	     -0.00026609	     60.24313599
      1.69240687	     -0.05675287	     -0.00030355	     -0.19816675	     -0.06234788	      0.88295502	     -0.00091126	     -0.21598879	      0.00257421	     -0.00025262	     59.77989265
      1.69391820	     -0.05672811	     -0.00030668	     -0.19814163	     -0.06234401	      0.88295465	     -0.00091291	     -0.21597493	      0.00255461	     -0.00023870	     60.07673500
      1.69525749	     -0.05671009	     -0.00030819	     -0.19812330	     -0.06234060	      0.88295434	     -0.00091434	     -0.21596283	      0.00253658	     -0.00022636	     59.88175741
      1.69659678	     -0.05669122	     -0.00031120	     -0.19810409	     -0.06233721	      0.88295404	     -0.00091576	     -0.21595098	      0.00251810	     -0.00021292	     59.56430198
      1.69793607	     -0.05667200	     -0.00031315	     -0.19808454	     -0.06233385	      0.88295377	     -0.00091715	     -0.21593932	      0.00249812	     -0.00019959	     59.55938913
      1.69966393	     -0.05665015	     -0.00031748	     -0.19806223	     -0.06232956	      0.88295344	     -0.00091893	     -0.21592455	      0.00247131	     -0.00018195	     59.46201463
      1.70089159	     -0.05663339	     -0.00031842	     -0.19804517	     -0.06232654	      0.88295322	     -0.00092017	     -0.21591427	      0.00245138	     -0.00016912	     59.13653072
      1.70211925	     -0.05661848	     -0.00032137	     -0.19802991	     -0.06232354	      0.88295302	     -0.00092139	     -0.21590413	      0.00243060	     -0.00015599	     59.02363248
      1.70373253	     -0.05659895	     -0.00032366	     -0.19800995	     -0.06231964	      0.88295278	     -0.00092297	     -0.21589107	      0.00240215	     -0.00013867	     58.67980836
      1.70511232	     -0.05658242	     -0.00032739	     -0.19799301	     -0.06231635	      0.88295260	     -0.00092430	     -0.21588010	      0.00237673	     -0.00012324	     58.53926274
      1.70649210	     -0.05656718	     -0.00032894	     -0.19797739	     -0.06231308	      0.88295244	     -0.00092562	     -0.21586932	      0.00235015	     -0.00010806	     58.31724091
      1.70787189	     -0.05655295	     -0.00033283	     -0.19796273	     -0.06230986	      0.88295231	     -0.00092691	     -0.21585877	      0.00232291	     -0.00009244	     58.05949550
      1.70925167	     -0.05653763	     -0.00033442	     -0.19794701	     -0.06230668	      0.88295219	     -0.00092819	     -0.21584841	      0.00229440	     -0.00007698	     57.81886069
      1.71063146	     -0.05652552	     -0.00033847	     -0.19793446	     -0.06230353	      0.88295209	     -0.00092945	     -0.21583825	      0.00226517	     -0.00006127	     57.57647315
      1.71201124	     -0.05651170	     -0.00034023	     -0.19792022	     -0.06230043	      0.88295202	     -0.00093069	     -0.21582833	      0.00223502	     -0.00004538	     57.16319299
      1.71339103	     -0.05649926	     -0.00034462	     -0.19790732	     -0.06229736	      0.88295197	     -0.00093191	     -0.21581861	      0.00220345	     -0.00002993	     57.21649543
      1.71477081	     -0.05648797	     -0.00034652	     -0.19789559	     -0.06229434	      0.88295194	     -0.00093312	     -0.21580914	      0.00217183	     -0.00001390	     56.48574933
      1.71615060	     -0.05647735	     -0.00035123	     -0.19788449	     -0.06229137	      0.88295193	     -0.00093431	     -0.21579989	      0.00213829	      0.00000157	     56.65076970
      1.71753038	     -0.05646734	     -0.00035315	     -0.19787403	     -0.06228844	      0.88295194	     -0.00093549	     -0.21579090	      0.00210463	      0.00001711	     56.03933980
      1.71891017	     -0.05645744	     -0.00035800	     -0.19786362	     -0.06228556	      0.88295198	     -0.00093665	     -0.21578212	      0.00206979	      0.00003265	     55.90548421
      1.72028995	     -0.05644934	     -0.00036008	     -0.19785505	     -0.06228273	      0.88295203	     -0.00093780	     -0.21577357	      0.00203407	      0.00004772	     55.54837146
      1.72166974	     -0.05644173	     -0.00036518	     -0.19784692	     -0.06227995	      0.88295211	     -0.00093893	     -0.21576530	      0.00199760	      0.00006254	     55.37893322
      1.72290802	     -0.05643479	     -0.00036723	     -0.19783955	     -0.06227750	      0.88295219	     -0.00093994	     -0.21575806	      0.00196441	      0.00007588	     54.91968751
      1.72414631	     -0.05642937	     -0.00037110	     -0.19783366	     -0.06227509	      0.88295230	     -0.00094093	     -0.21575101	      0.00193024	      0.00008854	     54.83672458
      1.72565872	     -0.05642354	     -0.00037453	     -0.19782728	     -0.06227220	      0.88295244	     -0.00094214	     -0.21574267	      0.00188830	      0.00010399	     54.24793246
      1.72695442	     -0.05641894	     -0.00037861	     -0.19782217	     -0.06226978	      0.88295258	     -0.00094316	     -0.21573575	      0.00185098	      0.00011635	     54.27803275
      1.72825013	     -0.05641518	     -0.00038165	     -0.19781794	     -0.06226740	      0.88295274	     -0.00094417	     -0.21572904	      0.00181393	      0.00012904	     53.67510219
      1.72954583	     -0.05641133	     -0.00038551	     -0.19781358	     -0.06226508	      0.88295292	     -0.00094517	     -0.21572254	      0.00177560	      0.00014087	     53.61138163
      1.73129794	     -0.05640908	     -0.00038955	     -0.19781066	     -0.06226201	      0.88295318	     -0.00094651	     -0.21571408	      0.00172375	      0.00015656	     52.84633954
      1.73243603	     -0.05640642	     -0.00039340	     -0.19780754	     -0.06226007	      0.88295336	     -0.00094738	     -0.21570880	      0.00168878	      0.00016596	     52.94886872
      1.73357412	     -0.05640608	     -0.00039634	     -0.19780675	     -0.06225817	      0.88295356	     -0.00094823	     -0.21570368	      0.00165403	      0.00017540	     52.57529591
      1.73509599	     -0.05640691	     -0.00040069	     -0.19780697	     -0.06225569	      0.88295383	     -0.00094937	     -0.21569712	      0.00160652	      0.00018690	     52.37299811
      1.73661786	     -0.05641155	     -0.00040467	     -0.19781101	     -0.06225328	      0.88295413	     -0.00095050	     -0.21569094	      0.00155923	      0.00019822	     51.54133325
      1.73813974	     -0.05641664	     -0.00040973	     -0.19781546	     -0.06225094	      0.88295444	     -0.00095162	     -0.21568520	      0.00151005	      0.00020807	     51.64242957
      1.73950778	     -0.05642857	     -0.00041317	     -0.19782684	     -0.06224891	      0.88295473	     -0.00095262	     -0.21568049	      0.00146610	      0.00021590	     51.03814563
      1.74087582	     -0.05644480	     -0.00041844	     -0.19784247	     -0.06224693	      0.88295503	     -0.00095362	     -0.21567634	      0.00142120	      0.00022194	     51.02351320
      1.74224386	     -0.05646566	     -0.00042238	     -0.19786278	     -0.06224502	      0.88295533	     -0.00095461	     -0.21567284	      0.00137668	      0.00022689	     50.33364710
      1.74361191	     -0.05648904	     -0.00042819	     -0.19788555	     -0.06224316	      0.88295564	     -0.00095560	     -0.21567001	      0.00133116	      0.00022963	     50.36405904
      1.74497995	     -0.05651963	     -0.00043264	     -0.19791556	     -0.06224137	      0.88295596	     -0.00095658	     -0.21566792	      0.00128598	      0.00023053	     49.82009221
      1.74634799	     -0.05655254	     -0.00043895	     -0.19794786	     -0.06223965	      0.88295627	     -0.00095757	     -0.21566665	      0.00124019	      0.00022909	     49.79802569
      1.74771603	     -0.05659172	     -0.00044381	     -0.19798645	     -0.06223798	      0.88295659	     -0.00095854	     -0.21566618	      0.00119456	      0.00022555	     49.32565901
      1.74908407	     -0.05663063	     -0.00045028	     -0.19802475	     -0.06223638	      0.88295689	     -0.00095952	     -0.21566656	      0.00114838	      0.00021979	     49.27893244
      1.75045212	     -0.05667305	     -0.00045525	     -0.19806657	     -0.06223484	      0.88295719	     -0.00096050	     -0.21566771	      0.00110175	      0.00021134	     49.03929539
      1.75182016	     -0.05671971	     -0.00046179	     -0.19811261	     -0.06223336	      0.88295747	     -0.00096147	     -0.21566968	      0.00105479	      0.00020050	     49.00525078
      1.75318820	     -0.05676853	     -0.00046702	     -0.19816082	     -0.06223195	      0.88295773	     -0.00096245	     -0.21567249	      0.00100747	      0.00018728	     48.74215643
      1.75455624	     -0.05682058	     -0.00047361	     -0.19821224	     -0.06223061	      0.88295798	     -0.00096342	     -0.21567611	      0.00095964	      0.00017165	     48.80560312
      1.75592428	     -0.05687587	     -0.00047893	     -0.19826693	     -0.06222933	      0.88295820	     -0.00096440	     -0.21568059	      0.00091170	      0.00015372	     48.59830841
      1.75729233	     -0.05693571	     -0.00048551	     -0.19832614	     -0.06222811	      0.88295840	     -0.00096537	     -0.21568594	      0.00086358	      0.00013364	     48.63175416
      1.75874482	     -0.05700194	     -0.00049096	     -0.19839174	     -0.06222690	      0.88295858	     -0.00096641	     -0.21569262	      0.00081275	      0.00011022	     48.38067207
      1.76019730	     -0.05706997	     -0.00049790	     -0.19845911	     -0.06222575	      0.88295872	     -0.00096745	     -0.21570028	      0.00076178	      0.00008438	     48.64213481
      1.76149435	     -0.05713603	     -0.00050217	     -0.19852462	     -0.06222479	      0.88295881	     -0.00096838	     -0.21570794	      0.00071726	      0.00005978	     48.37359684
      1.76279139	     -0.05720240	     -0.00050792	     -0.19859043	     -0.06222389	      0.88295887	     -0.00096931	     -0.21571641	      0.00067325	      0.00003396	     48.41778610
      1.76408844	     -0.05727139	     -0.00051245	     -0.19865889	     -0.06222305	      0.88295890	     -0.00097024	     -0.21572563	      0.00063013	      0.00000692	     48.33607930
      1.76581621	     -0.05736563	     -0.00051924	     -0.19875242	     -0.06222201	      0.88295888	     -0.00097148	     -0.21573907	      0.00057425	     -0.00003066	     48.45656378
      1.76707759	     -0.05743785	     -0.00052268	     -0.19882417	     -0.06222131	      0.88295882	     -0.00097240	     -0.21574966	      0.00053522	     -0.00005829	     48.17093223
      1.76833897	     -0.05750956	     -0.00052720	     -0.19889541	     -0.06222066	      0.88295873	     -0.00097331	     -0.21576092	      0.00049744	     -0.00008640	     48.12697524
      1.76989687	     -0.05760178	     -0.00053174	     -0.19898709	     -0.06221992	      0.88295857	     -0.00097445	     -0.21577567	      0.00045279	     -0.00012154	     47.99029388
      1.77145477	     -0.05769560	     -0.00053741	     -0.19908038	     -0.06221924	      0.88295835	     -0.00097559	     -0.21579135	      0.00041050	     -0.00015671	     47.98280461
      1.77280900	     -0.05777596	     -0.00054064	     -0.19916033	     -0.06221871	      0.88295812	     -0.00097659	     -0.21580565	      0.00037596	     -0.00018603	     47.64878106
      1.77416323	     -0.05785763	     -0.00054544	     -0.19924157	     -0.06221823	      0.88295785	     -0.00097759	     -0.21582049	      0.00034280	     -0.00021551	     47.80316153
      1.77551746	     -0.05794036	     -0.00054883	     -0.19932392	     -0.06221778	      0.88295754	     -0.00097860	     -0.21583587	      0.00031197	     -0.00024398	     47.51578339
      1.77687169	     -0.05802333	     -0.00055334	     -0.19940652	     -0.06221738	      0.88295719	     -0.00097962	     -0.21585175	      0.00028259	     -0.00027173	     47.54345277
      1.77822592	     -0.05810675	     -0.00055688	     -0.19948960	     -0.06221702	      0.88295680	     -0.00098064	     -0.21586810	      0.00025553	     -0.00029779	     47.16351935
      1.77958015	     -0.05818999	     -0.00056101	     -0.19957251	     -0.06221669	      0.88295638	     -0.00098167	     -0.21588488	      0.00022958	     -0.00032294	     47.23378368
      1.78121686	     -0.05829224	     -0.00056483	     -0.19967441	     -0.06221634	      0.88295583	     -0.00098292	     -0.21590569	      0.00020152	     -0.00035091	     46.60424165
      1.78258108	     -0.05837130	     -0.00056917	     -0.19975317	     -0.06221608	      0.88295534	     -0.00098398	     -0.21592341	      0.00017902	     -0.00037258	     46.81476424
      1.78394531	     -0.05845447	     -0.00057216	     -0.19983609	     -0.06221585	      0.88295481	     -0.00098504	     -0.21594140	      0.00015897	     -0.00039234	     46.42597461
      1.78530953	     -0.05853720	     -0.00057625	     -0.19991856	     -0.06221564	      0.88295427	     -0.00098611	     -0.21595971	      0.00014018	     -0.00041066	     46.44103238
      1.78694950	     -0.05863704	     -0.00057957	     -0.20001815	     -0.06221543	      0.88295358	     -0.00098741	     -0.21598210	      0.00012057	     -0.00043005	     45.85572396
      1.78826556	     -0.05871262	     -0.00058367	     -0.20009353	     -0.06221528	      0.88295300	     -0.00098847	     -0.21600027	      0.00010593	     -0.00044368	     45.96971372
      1.78958162	     -0.05879021	     -0.00058580	     -0.20017095	     -0.06221515	      0.88295241	     -0.00098953	     -0.21601856	      0.00009310	     -0.00045569	     45.69685034
      1.79089768	     -0.05886501	     -0.00058853	     -0.20024560	     -0.06221503	      0.88295180	     -0.00099060	     -0.21603695	      0.00008191	     -0.00046544	     45.43293699
      1.79221374	     -0.05893848	     -0.00059049	     -0.20031893	     -0.06221493	      0.88295119	     -0.00099168	     -0.21605539	      0.00007180	     -0.00047359	     45.26978262
      1.79404694	     -0.05904116	     -0.00059374	     -0.20042145	     -0.06221481	      0.88295031	     -0.00099321	     -0.21608112	      0.00006091	     -0.00048137	     44.53132692
      1.79541264	     -0.05911358	     -0.00059522	     -0.20049377	     -0.06221474	      0.88294965	     -0.00099435	     -0.21610028	      0.00005317	     -0.00048491	     44.69141754
      1.79677834	     -0.05918595	     -0.00059761	     -0.20056606	     -0.06221467	      0.88294899	     -0.00099551	     -0.21611943	      0.00004771	     -0.00048652	     44.40108488
      1.79814404	     -0.05925702	     -0.00059903	     -0.20063707	     -0.06221460	      0.88294832	     -0.00099668	     -0.21613853	      0.00004361	     -0.00048644	     44.11958330
      1.79950974	     -0.05932571	     -0.00060115	     -0.20070570	     -0.06221455	      0.88294766	     -0.00099786	     -0.21615756	      0.00004078	     -0.00048470	     43.94964525
      1.80114247	     -0.05940714	     -0.00060327	     -0.20078707	     -0.06221448	      0.88294687	     -0.00099929	     -0.21618020	      0.00003912	     -0.00048061	     43.66516565
      1.80277520	     -0.05948377	     -0.00060645	     -0.20086367	     -0.06221442	      0.88294609	     -0.00100073	     -0.21620279	      0.00003923	     -0.00047398	     43.44288475
      1.80407092	     -0.05954633	     -0.00060760	     -0.20092621	     -0.06221437	      0.88294548	     -0.00100189	     -0.21622063	      0.00004077	     -0.00046686	     43.01889567
      1.80536663	     -0.05960506	     -0.00060967	     -0.20098493	     -0.06221431	      0.88294488	     -0.00100306	     -0.21623841	      0.00004349	     -0.00045858	     42.74809110
      1.80666235	     -0.05966394	     -0.00061107	     -0.20104383	     -0.06221425	      0.88294429	     -0.00100424	     -0.21625606	      0.00004698	     -0.00044999	     42.62142101
      1.80837346	     -0.05974086	     -0.00061324	     -0.20112079	     -0.06221417	      0.88294353	     -0.00100582	     -0.21627921	      0.00005412	     -0.00043676	     41.97337243
      1.81008457	     -0.05980893	     -0.00061438	     -0.20118891	     -0.06221407	      0.88294280	     -0.00100742	     -0.21630206	      0.00006170	     -0.00042242	     42.04452629
      1.81153976	     -0.05986791	     -0.00061682	     -0.20124793	     -0.06221397	      0.88294219	     -0.00100879	     -0.21632110	      0.00007045	     -0.00040814	     41.56365219
      1.81299496	     -0.05992328	     -0.00061736	     -0.20130338	     -0.06221386	      0.88294161	     -0.00101018	     -0.21633990	      0.00007977	     -0.00039388	     41.45297167
      1.81445015	     -0.05998273	     -0.00061986	     -0.20136289	     -0.06221374	      0.88294105	     -0.00101158	     -0.21635842	      0.00009025	     -0.00037967	     41.34975477
      1.81590534	     -0.06003615	     -0.00062011	     -0.20141642	     -0.06221360	      0.88294051	     -0.00101300	     -0.21637675	      0.00010275	     -0.00036411	     40.75881067
      1.81736053	     -0.06008933	     -0.00062255	     -0.20146968	     -0.06221344	      0.88293999	     -0.00101443	     -0.21639476	      0.00011536	     -0.00034902	     40.83289553
      1.81881572	     -0.06014008	     -0.00062258	     -0.20152055	     -0.06221326	      0.88293949	     -0.00101588	     -0.21641249	      0.00012956	     -0.00033403	     40.53279722
      1.82027092	     -0.06019159	     -0.00062501	     -0.20157217	     -0.06221306	      0.88293902	     -0.00101734	     -0.21642990	      0.00014492	     -0.00031893	     40.28864479
      1.82172611	     -0.06023714	     -0.00062497	     -0.20161787	     -0.06221284	      0.88293856	     -0.00101881	     -0.21644701	      0.00016122	     -0.00030394	     40.03348689
      1.82318130	     -0.06028255	     -0.00062736	     -0.20166340	     -0.06221259	      0.88293813	     -0.00102030	     -0.21646371	      0.00017797	     -0.00028974	     40.11485892
      1.82463649	     -0.06032414	     -0.00062704	     -0.20170517	     -0.06221232	      0.88293772	     -0.00102181	     -0.21648001	      0.00019659	     -0.00027504	     39.55083501
      1.82609168	     -0.06036197	     -0.00062934	     -0.20174314	     -0.06221202	      0.88293733	     -0.00102333	     -0.21649584	      0.00021494	     -0.00026096	     39.70219535
      1.82754688	     -0.06039820	     -0.00062869	     -0.20177957	     -0.06221170	      0.88293696	     -0.00102486	     -0.21651115	      0.00023422	     -0.00024768	     39.57432916
      1.82900207	     -0.06043003	     -0.00063061	     -0.20181157	     -0.06221134	      0.88293661	     -0.00102640	     -0.21652594	      0.00025474	     -0.00023355	     39.23946226
      1.83045726	     -0.06045788	     -0.00062960	     -0.20183964	     -0.06221096	      0.88293628	     -0.00102796	     -0.21654012	      0.00027499	     -0.00022052	     39.26426791
      1.83191245	     -0.06048413	     -0.00063111	     -0.20186609	     -0.06221054	      0.88293597	     -0.00102954	     -0.21655370	      0.00029633	     -0.00020732	     39.05904672
      1.83336764	     -0.06050469	     -0.00062977	     -0.20188688	     -0.06221009	      0.88293568	     -0.00103112	     -0.21656664	      0.00031789	     -0.00019439	     38.90854305
      1.83467204	     -0.06052372	     -0.00063079	     -0.20190610	     -0.06220967	      0.88293543	     -0.00103256	     -0.21657766	      0.00033725	     -0.00018347	     38.99913429
      1.83597643	     -0.06053884	     -0.00063017	     -0.20192145	     -0.06220921	      0.88293520	     -0.00103400	     -0.21658819	      0.00035759	     -0.00017205	     38.69605988
      1.83728083	     -0.06055166	     -0.00063014	     -0.20193447	     -0.06220873	      0.88293498	     -0.00103546	     -0.21659818	      0.00037759	     -0.00016127	     38.76764014
      1.83929841	     -0.06056959	     -0.00062886	     -0.20195277	     -0.06220794	      0.88293467	     -0.00103774	     -0.21661259	      0.00040994	     -0.00014461	     38.35632624
      1.84052357	     -0.06057624	     -0.00062924	     -0.20195961	     -0.06220743	      0.88293450	     -0.00103914	     -0.21662071	      0.00042897	     -0.00013508	     38.65048635
      1.84174872	     -0.06058204	     -0.00062875	     -0.20196564	     -0.06220689	      0.88293434	     -0.00104055	     -0.21662835	      0.00044899	     -0.00012526	     38.49485584
      1.84324927	     -0.06058733	     -0.00062864	     -0.20197119	     -0.06220620	      0.88293416	     -0.00104229	     -0.21663702	      0.00047315	     -0.00011419	     38.65474568
      1.84474981	     -0.06058937	     -0.00062860	     -0.20197351	     -0.06220547	      0.88293400	     -0.00104404	     -0.21664499	      0.00049863	     -0.00010226	     38.22128906
      1.84625036	     -0.06058566	     -0.00062895	     -0.20197006	     -0.06220470	      0.88293385	     -0.00104581	     -0.21665219	      0.00052316	     -0.00009099	     38.47647243
      1.84754660	     -0.06058356	     -0.00062891	     -0.20196820	     -0.06220401	      0.88293374	     -0.00104736	     -0.21665777	      0.00054479	     -0.00008177	     38.49583405
      1.84884285	     -0.06057738	     -0.00062915	     -0.20196227	     -0.06220329	      0.88293364	     -0.00104891	     -0.21666281	      0.00056698	     -0.00007192	     38.30631828
      1.85013909	     -0.06056859	     -0.00062933	     -0.20195373	     -0.06220254	      0.88293356	     -0.00105048	     -0.21666724	      0.00058871	     -0.00006255	     38.41855502
      1.85219170	     -0.06055182	     -0.00063006	     -0.20193734	     -0.06220129	      0.88293344	     -0.00105299	     -0.21667307	      0.00062401	     -0.00004735	     38.11818083
      1.85384386	     -0.06053008	     -0.00063049	     -0.20191591	     -0.06220024	      0.88293337	     -0.00105503	     -0.21667665	      0.00065099	     -0.00003551	     38.66064832
      1.85526409	     -0.06051198	     -0.00063136	     -0.20189808	     -0.06219930	      0.88293333	     -0.00105680	     -0.21667890	      0.00067572	     -0.00002439	     38.20076501
      1.85668432	     -0.06048677	     -0.00063179	     -0.20187315	     -0.06219832	      0.88293330	     -0.00105859	     -0.21668042	      0.00069908	     -0.00001363	     38.45981272
      1.85830365	     -0.06045811	     -0.00063275	     -0.20184478	     -0.06219717	      0.88293329	     -0.00106064	     -0.21668120	      0.00072594	     -0.00000137	     38.47587250
      1.85972255	     -0.06042887	     -0.00063318	     -0.20181582	     -0.06219612	      0.88293330	     -0.00106246	     -0.21668107	      0.00074916	      0.00000994	     38.52771673
      1.86114145	     -0.06039506	     -0.00063382	     -0.20178228	     -0.06219504	      0.88293332	     -0.00106429	     -0.21668019	      0.00077220	      0.00002148	     38.49276513
      1.86256036	     -0.06036039	     -0.00063431	     -0.20174788	     -0.06219393	      0.88293336	     -0.00106613	     -0.21667850	      0.00079476	      0.00003308	     38.55994814
      1.86397926	     -0.06032078	     -0.00063478	     -0.20170854	     -0.06219279	      0.88293342	     -0.00106799	     -0.21667607	      0.00081707	      0.00004515	     38.52415913
      1.86560909	     -0.06027502	     -0.00063533	     -0.20166308	     -0.06219144	      0.88293350	     -0.00107014	     -0.21667230	      0.00084189	      0.00005873	     38.60753873
      1.86723892	     -0.06022209	     -0.00063545	     -0.20161047	     -0.06219004	      0.88293361	     -0.00107231	     -0.21666754	      0.00086650	      0.00007382	     38.36915237
      1.86870104	     -0.06017009	     -0.00063618	     -0.20155873	     -0.06218876	      0.88293373	     -0.00107426	     -0.21666238	      0.00088688	      0.00008693	     38.76598903
      1.87001563	     -0.06012396	     -0.00063581	     -0.20151285	     -0.06218758	      0.88293385	     -0.00107603	     -0.21665704	      0.00090538	      0.00009925	     38.64512445
      1.87133022	     -0.06007360	     -0.00063591	     -0.20146271	     -0.06218638	      0.88293399	     -0.00107781	     -0.21665106	      0.00092267	      0.00011119	     38.87989341
      1.87264481	     -0.06002341	     -0.00063556	     -0.20141277	     -0.06218516	      0.88293414	     -0.00107960	     -0.21664445	      0.00093984	      0.00012355	     38.80337554
      1.87395940	     -0.05997072	     -0.00063535	     -0.20136031	     -0.06218391	      0.88293431	     -0.00108140	     -0.21663725	      0.00095592	      0.00013565	     38.95645422
      1.87610750	     -0.05988552	     -0.00063440	     -0.20127548	     -0.06218183	      0.88293462	     -0.00108435	     -0.21662429	      0.00098157	      0.00015553	     38.67154813
      1.87727260	     -0.05983331	     -0.00063433	     -0.20122344	     -0.06218068	      0.88293481	     -0.00108596	     -0.21661667	      0.00099361	      0.00016569	     39.13860913
      1.87843770	     -0.05978482	     -0.00063384	     -0.20117513	     -0.06217952	      0.88293501	     -0.00108758	     -0.21660863	      0.00100587	      0.00017585	     39.15632917
      1.88006668	     -0.05971502	     -0.00063318	     -0.20110558	     -0.06217786	      0.88293531	     -0.00108985	     -0.21659682	      0.00102182	      0.00018890	     39.35818993
      1.88169565	     -0.05964939	     -0.00063249	     -0.20104018	     -0.06217619	      0.88293563	     -0.00109213	     -0.21658431	      0.00103690	      0.00020089	     39.45550391
      1.88332463	     -0.05957447	     -0.00063152	     -0.20096549	     -0.06217449	      0.88293596	     -0.00109443	     -0.21657130	      0.00105096	      0.00021235	     39.55188499
      1.88465969	     -0.05951746	     -0.00063081	     -0.20090866	     -0.06217308	      0.88293625	     -0.00109631	     -0.21656015	      0.00106184	      0.00022032	     39.58499393
      1.88599476	     -0.05945837	     -0.00062994	     -0.20084973	     -0.06217165	      0.88293655	     -0.00109820	     -0.21654867	      0.00107158	      0.00022680	     39.90768929
      1.88784024	     -0.05938104	     -0.00062881	     -0.20077263	     -0.06216966	      0.88293697	     -0.00110083	     -0.21653226	      0.00108454	      0.00023409	     39.86882312
      1.88918871	     -0.05931812	     -0.00062774	     -0.20070985	     -0.06216820	      0.88293729	     -0.00110275	     -0.21651995	      0.00109237	      0.00023808	     40.27850678
      1.89053718	     -0.05926101	     -0.00062673	     -0.20065288	     -0.06216672	      0.88293762	     -0.00110468	     -0.21650732	      0.00109944	      0.00024039	     40.52377141
      1.89188565	     -0.05920108	     -0.00062553	     -0.20059309	     -0.06216523	      0.88293794	     -0.00110661	     -0.21649446	      0.00110614	      0.00024204	     40.54714156
      1.89323411	     -0.05914206	     -0.00062431	     -0.20053419	     -0.06216373	      0.88293827	     -0.00110855	     -0.21648137	      0.00111146	      0.00024204	     40.87653754
      1.89481488	     -0.05907467	     -0.00062278	     -0.20046693	     -0.06216197	      0.88293865	     -0.00111082	     -0.21646577	      0.00111671	      0.00023990	     41.27326451
      1.89616823	     -0.05901823	     -0.00062135	     -0.20041060	     -0.06216046	      0.88293897	     -0.00111277	     -0.21645228	      0.00112114	      0.00023725	     41.22034612
      1.89752158	     -0.05896030	     -0.00061990	     -0.20035276	     -0.06215894	      0.88293929	     -0.00111472	     -0.21643867	      0.00112423	      0.00023277	     41.64945426
      1.89912627	     -0.05889633	     -0.00061796	     -0.20028891	     -0.06215713	      0.88293966	     -0.00111703	     -0.21642239	      0.00112754	      0.00022527	     42.01203660
      1.90054288	     -0.05883899	     -0.00061628	     -0.20023166	     -0.06215553	      0.88293997	     -0.00111908	     -0.21640798	      0.00113076	      0.00021781	     42.01049325
      1.90195949	     -0.05878215	     -0.00061428	     -0.20017492	     -0.06215393	      0.88294027	     -0.00112112	     -0.21639350	      0.00113314	      0.00020861	     42.41777962
      1.90337609	     -0.05872820	     -0.00061234	     -0.20012105	     -0.06215232	      0.88294056	     -0.00112317	     -0.21637896	      0.00113542	      0.00019746	     42.87582539
      1.90479270	     -0.05867413	     -0.00061007	     -0.20006708	     -0.06215071	      0.88294083	     -0.00112521	     -0.21636443	      0.00113872	      0.00018624	     42.77853076
      1.90620931	     -0.05861976	     -0.00060804	     -0.20001279	     -0.06214910	      0.88294109	     -0.00112726	     -0.21634987	      0.00114111	      0.00017307	     43.32708955
      1.90772431	     -0.05856550	     -0.00060543	     -0.19995864	     -0.06214737	      0.88294134	     -0.00112944	     -0.21633429	      0.00114479	      0.00015832	     43.31273381
      1.90923932	     -0.05850730	     -0.00060321	     -0.19990053	     -0.06214563	      0.88294157	     -0.00113162	     -0.21631873	      0.00114763	      0.00014199	     43.99962845
      1.91075432	     -0.05845668	     -0.00060017	     -0.19985003	     -0.06214389	      0.88294177	     -0.00113380	     -0.21630309	      0.00115173	      0.00012555	     43.91550275
      1.91204146	     -0.05840604	     -0.00059841	     -0.19979947	     -0.06214240	      0.88294192	     -0.00113565	     -0.21628984	      0.00115493	      0.00011103	     44.28017159
      1.91332861	     -0.05836242	     -0.00059591	     -0.19975594	     -0.06214091	      0.88294206	     -0.00113749	     -0.21627654	      0.00115859	      0.00009591	     44.37031193
      1.91461575	     -0.05831695	     -0.00059383	     -0.19971055	     -0.06213942	      0.88294217	     -0.00113933	     -0.21626328	      0.00116229	      0.00008049	     44.61036095
      1.91630932	     -0.05826085	     -0.00059055	     -0.19965456	     -0.06213745	      0.88294229	     -0.00114175	     -0.21624579	      0.00116740	      0.00005964	     44.82686721
      1.91800289	     -0.05819842	     -0.00058803	     -0.19959224	     -0.06213547	      0.88294237	     -0.00114416	     -0.21622832	      0.00117287	      0.00003965	     45.02557442
      1.91917254	     -0.05816087	     -0.00058535	     -0.19955476	     -0.06213409	      0.88294241	     -0.00114582	     -0.21621620	      0.00117624	      0.00002516	     45.23924807
      1.92034218	     -0.05812111	     -0.00058339	     -0.19951506	     -0.06213271	      0.88294243	     -0.00114747	     -0.21620412	      0.00118001	      0.00001121	     45.34558514
      1.92191892	     -0.05807159	     -0.00058054	     -0.19946564	     -0.06213085	      0.88294244	     -0.00114969	     -0.21618786	      0.00118463	     -0.00000808	     45.64852154
      1.92349566	     -0.05802287	     -0.00057797	     -0.19941700	     -0.06212898	      0.88294241	     -0.00115191	     -0.21617169	      0.00119006	     -0.00002638	     45.39479617
      1.92507239	     -0.05797234	     -0.00057498	     -0.19936655	     -0.06212710	      0.88294235	     -0.00115411	     -0.21615558	      0.00119423	     -0.00004458	     45.80825904
      1.92664913	     -0.05792438	     -0.00057299	     -0.19931865	     -0.06212521	      0.88294227	     -0.00115630	     -0.21613950	      0.00119853	     -0.00006239	     46.08429435
      1.92791915	     -0.05788805	     -0.00057015	     -0.19928238	     -0.06212369	      0.88294218	     -0.00115806	     -0.21612659	      0.00120176	     -0.00007691	     46.24659076
      1.92918917	     -0.05785105	     -0.00056835	     -0.19924542	     -0.06212216	      0.88294207	     -0.00115981	     -0.21611375	      0.00120540	     -0.00009040	     46.20772553
      1.93045918	     -0.05781447	     -0.00056600	     -0.19920888	     -0.06212063	      0.88294195	     -0.00116155	     -0.21610096	      0.00120842	     -0.00010405	     46.44832406
      1.93245663	     -0.05776126	     -0.00056333	     -0.19915573	     -0.06211821	      0.88294172	     -0.00116428	     -0.21608096	      0.00121394	     -0.00012439	     46.18979656
      1.93382522	     -0.05772014	     -0.00056020	     -0.19911465	     -0.06211655	      0.88294154	     -0.00116613	     -0.21606733	      0.00121655	     -0.00013768	     46.67141958
      1.93519380	     -0.05768518	     -0.00055873	     -0.19907971	     -0.06211488	      0.88294134	     -0.00116797	     -0.21605372	      0.00121938	     -0.00015100	     46.92156768
      1.93656238	     -0.05764832	     -0.00055576	     -0.19904289	     -0.06211321	      0.88294113	     -0.00116980	     -0.21604022	      0.00122293	     -0.00016298	     46.69524148
      1.93793097	     -0.05761190	     -0.00055410	     -0.19900648	     -0.06211153	      0.88294090	     -0.00117162	     -0.21602678	      0.00122559	     -0.00017488	     47.03318960
      1.93966792	     -0.05756805	     -0.00054984	     -0.19896268	     -0.06210940	      0.88294058	     -0.00117391	     -0.21600983	      0.00122907	     -0.00018973	     47.22408972
      1.94085756	     -0.05753759	     -0.00054922	     -0.19893222	     -0.06210794	      0.88294035	     -0.00117547	     -0.21599830	      0.00123185	     -0.00019832	     47.13484690
      1.94204720	     -0.05750783	     -0.00054674	     -0.19890246	     -0.06210647	      0.88294011	     -0.00117702	     -0.21598682	      0.00123419	     -0.00020715	     47.22674347
      1.94363701	     -0.05746848	     -0.00054427	     -0.19886312	     -0.06210450	      0.88293977	     -0.00117907	     -0.21597156	      0.00123716	     -0.00021849	     47.37638120
      1.94522683	     -0.05743031	     -0.00054076	     -0.19882496	     -0.06210254	      0.88293942	     -0.00118110	     -0.21595635	      0.00124019	     -0.00022858	     47.27479446
      1.94661331	     -0.05739571	     -0.00053953	     -0.19879035	     -0.06210081	      0.88293909	     -0.00118286	     -0.21594317	      0.00124233	     -0.00023685	     47.47996688
      1.94799980	     -0.05736231	     -0.00053635	     -0.19875694	     -0.06209909	      0.88293876	     -0.00118460	     -0.21593002	      0.00124455	     -0.00024451	     47.41452618
      1.94938628	     -0.05732958	     -0.00053497	     -0.19872418	     -0.06209736	      0.88293841	     -0.00118632	     -0.21591693	      0.00124620	     -0.00025182	     47.67182954
      1.95077276	     -0.05729735	     -0.00053188	     -0.19869194	     -0.06209564	      0.88293806	     -0.00118803	     -0.21590391	      0.00124792	     -0.00025860	     47.64144663
      1.95215925	     -0.05726618	     -0.00053044	     -0.19866073	     -0.06209390	      0.88293770	     -0.00118973	     -0.21589093	      0.00124922	     -0.00026496	     47.79163261
      1.95354573	     -0.05723439	     -0.00052724	     -0.19862891	     -0.06209217	      0.88293733	     -0.00119140	     -0.21587804	      0.00125028	     -0.00027088	     47.78720209
      1.95493222	     -0.05720322	     -0.00052564	     -0.19859769	     -0.06209044	      0.88293695	     -0.00119306	     -0.21586518	      0.00125093	     -0.00027612	     47.88378431
      1.95631870	     -0.05717198	     -0.00052247	     -0.19856641	     -0.06208870	      0.88293656	     -0.00119470	     -0.21585237	      0.00125110	     -0.00028108	     47.97183150
      1.95770518	     -0.05714230	     -0.00052089	     -0.19853665	     -0.06208697	      0.88293617	     -0.00119632	     -0.21583961	      0.00125071	     -0.00028597	     48.20649604
      1.95909167	     -0.05711221	     -0.00051792	     -0.19850650	     -0.06208523	      0.88293577	     -0.00119793	     -0.21582693	      0.00125051	     -0.00029005	     48.02043400
      1.96047815	     -0.05708239	     -0.00051684	     -0.19847659	     -0.06208350	      0.88293536	     -0.00119951	     -0.21581434	      0.00124914	     -0.00029417	     48.40206385
      1.96186464	     -0.05705429	     -0.00051417	     -0.19844842	     -0.06208177	      0.88293495	     -0.00120107	     -0.21580187	      0.00124805	     -0.00029772	     48.30884095
      1.96325112	     -0.05702756	     -0.00051329	     -0.19842157	     -0.06208004	      0.88293454	     -0.00120262	     -0.21578951	      0.00124602	     -0.00030155	     48.67501690
      1.96463760	     -0.05700054	     -0.00051068	     -0.19839446	     -0.06207831	      0.88293412	     -0.00120415	     -0.21577729	      0.00124470	     -0.00030427	     48.36206037
      1.96602409	     -0.05697268	     -0.00050988	     -0.19836647	     -0.06207659	      0.88293369	     -0.00120565	     -0.21576516	      0.00124216	     -0.00030722	     48.80712990
      1.96741057	     -0.05694706	     -0.00050726	     -0.19834075	     -0.06207487	      0.88293327	     -0.00120714	     -0.21575314	      0.00123985	     -0.00031007	     48.82421719
      1.96879705	     -0.05692167	     -0.00050649	     -0.19831523	     -0.06207315	      0.88293283	     -0.00120861	     -0.21574124	      0.00123748	     -0.00031234	     48.88739311
      1.97018354	     -0.05689675	     -0.00050388	     -0.19829020	     -0.06207144	      0.88293240	     -0.00121006	     -0.21572944	      0.00123464	     -0.00031458	     48.99820265
      1.97157002	     -0.05687185	     -0.00050311	     -0.19826516	     -0.06206973	      0.88293196	     -0.00121149	     -0.21571776	      0.00123170	     -0.00031661	     49.17334755
      1.97295651	     -0.05684750	     -0.00050040	     -0.19824069	     -0.06206802	      0.88293152	     -0.00121290	     -0.21570616	      0.00122880	     -0.00031812	     49.08240094
      1.97434299	     -0.05682295	     -0.00049975	     -0.19821599	     -0.06206632	      0.88293108	     -0.00121429	     -0.21569467	      0.00122533	     -0.00031951	     49.38242356
      1.97572947	     -0.05680011	     -0.00049708	     -0.19819303	     -0.06206463	      0.88293064	     -0.00121566	     -0.21568327	      0.00122173	     -0.00032101	     49.45528988
      1.97711596	     -0.05677715	     -0.00049647	     -0.19816991	     -0.06206293	      0.88293019	     -0.00121701	     -0.21567200	      0.00121842	     -0.00032162	     49.37566118
      1.97850244	     -0.05675268	     -0.00049361	     -0.19814530	     -0.06206125	      0.88292974	     -0.00121834	     -0.21566082	      0.00121433	     -0.00032224	     49.54782319
      1.97988893	     -0.05673130	     -0.00049282	     -0.19812376	     -0.06205957	      0.88292930	     -0.00121966	     -0.21564972	      0.00120990	     -0.00032309	     49.85277334
      1.98127541	     -0.05670948	     -0.00048988	     -0.19810181	     -0.06205789	      0.88292885	     -0.00122095	     -0.21563876	      0.00120615	     -0.00032296	     49.50026950
      1.98266189	     -0.05668643	     -0.00048933	     -0.19807858	     -0.06205622	      0.88292840	     -0.00122223	     -0.21562789	      0.00120120	     -0.00032302	     49.94972274
      1.98404838	     -0.05666614	     -0.00048644	     -0.19805815	     -0.06205456	      0.88292795	     -0.00122349	     -0.21561712	      0.00119638	     -0.00032323	     49.95294659
      1.98543486	     -0.05664511	     -0.00048623	     -0.19803694	     -0.06205291	      0.88292751	     -0.00122473	     -0.21560649	      0.00119172	     -0.00032259	     49.88492834
      1.98682135	     -0.05662293	     -0.00048364	     -0.19801460	     -0.06205126	      0.88292706	     -0.00122595	     -0.21559597	      0.00118627	     -0.00032196	     49.99299482
      1.98820783	     -0.05660379	     -0.00048370	     -0.19799527	     -0.06204962	      0.88292661	     -0.00122716	     -0.21558557	      0.00118035	     -0.00032159	     50.31293234
      1.98944741	     -0.05658541	     -0.00048155	     -0.19797674	     -0.06204816	      0.88292621	     -0.00122822	     -0.21557640	      0.00117551	     -0.00032032	     50.03361013
      1.99068698	     -0.05656761	     -0.00048099	     -0.19795877	     -0.06204670	      0.88292582	     -0.00122927	     -0.21556732	      0.00116967	     -0.00031947	     50.27898544
      1.99223135	     -0.05654631	     -0.00047911	     -0.19793728	     -0.06204490	      0.88292533	     -0.00123056	     -0.21555616	      0.00116262	     -0.00031778	     50.08865892
      1.99354197	     -0.05652809	     -0.00047872	     -0.19791885	     -0.06204338	      0.88292491	     -0.00123164	     -0.21554679	      0.00115551	     -0.00031663	     50.42768078
      1.99485260	     -0.05651057	     -0.00047722	     -0.19790117	     -0.06204187	      0.88292450	     -0.00123270	     -0.21553756	      0.00114890	     -0.00031461	     50.15685521
      1.99616322	     -0.05649245	     -0.00047662	     -0.19788285	     -0.06204037	      0.88292408	     -0.00123375	     -0.21552843	      0.00114119	     -0.00031285	     50.40736126
      1.99789636	     -0.05647040	     -0.00047450	     -0.19786057	     -0.06203840	      0.88292354	     -0.00123511	     -0.21551654	      0.00113117	     -0.00030995	     50.15177754
      1.99898924	     -0.05645633	     -0.00047451	     -0.19784631	     -0.06203717	      0.88292321	     -0.00123595	     -0.21550914	      0.00112390	     -0.00030843	     50.44611171
      2.00008212	     -0.05644238	     -0.00047357	     -0.19783220	     -0.06203595	      0.88292287	     -0.00123679	     -0.21550183	      0.00111690	     -0.00030632	     50.36130189
      2.00157534	     -0.05642489	     -0.00047254	     -0.19781449	     -0.06203429	      0.88292242	     -0.00123791	     -0.21549196	      0.00110646	     -0.00030385	     50.50036146
      2.00306855	     -0.05640869	     -0.00047128	     -0.19779806	     -0.06203264	      0.88292196	     -0.00123901	     -0.21548226	      0.00109643	     -0.00030056	     50.03098564
      2.00456176	     -0.05638923	     -0.00047059	     -0.19777836	     -0.06203101	      0.88292152	     -0.00124009	     -0.21547271	      0.00108482	     -0.00029728	     50.34342585
      2.00605498	     -0.05637269	     -0.00046906	     -0.19776158	     -0.06202940	      0.88292108	     -0.00124116	     -0.21546327	      0.00107312	     -0.00029390	     50.29092471
      2.00738262	     -0.05635853	     -0.00046884	     -0.19774719	     -0.06202799	      0.88292069	     -0.00124208	     -0.21545501	      0.00106212	     -0.00029117	     50.48008113
      2.00871027	     -0.05634525	     -0.00046748	     -0.19773371	     -0.06202658	      0.88292030	     -0.00124299	     -0.21544690	      0.00105141	     -0.00028783	     50.14806712
      2.01003791	     -0.05633106	     -0.00046720	     -0.19771928	     -0.06202519	      0.88291992	     -0.00124389	     -0.21543891	      0.00103957	     -0.00028484	     50.38996156
      2.01136556	     -0.05631890	     -0.00046608	     -0.19770690	     -0.06202382	      0.88291955	     -0.00124477	     -0.21543106	      0.00102794	     -0.00028152	     50.17949766
      2.01269320	     -0.05630780	     -0.00046575	     -0.19769556	     -0.06202247	      0.88291918	     -0.00124563	     -0.21542337	      0.00101541	     -0.00027868	     50.33261954
      2.01402084	     -0.05629837	     -0.00046476	     -0.19768590	     -0.06202113	      0.88291881	     -0.00124647	     -0.21541588	      0.00100326	     -0.00027526	     49.97233583
      2.01534849	     -0.05628997	     -0.00046443	     -0.19767726	     -0.06201980	      0.88291844	     -0.00124730	     -0.21540862	      0.00099004	     -0.00027244	     50.14479899
      2.01721720	     -0.05628603	     -0.00046274	     -0.19767299	     -0.06201797	      0.88291794	     -0.00124844	     -0.21539891	      0.00097157	     -0.00026902	     49.81213113
      2.01834703	     -0.05628615	     -0.00046343	     -0.19767288	     -0.06201688	      0.88291764	     -0.00124911	     -0.21539342	      0.00095988	     -0.00026750	     49.95444268
      2.01947687	     -0.05628928	     -0.00046278	     -0.19767580	     -0.06201580	      0.88291733	     -0.00124977	     -0.21538826	      0.00094829	     -0.00026646	     49.81930370
      2.02130177	     -0.05630299	     -0.00046267	     -0.19768916	     -0.06201409	      0.88291685	     -0.00125081	     -0.21538071	      0.00092933	     -0.00026642	     49.73179722
      2.02274614	     -0.05631431	     -0.00046135	     -0.19770023	     -0.06201276	      0.88291646	     -0.00125161	     -0.21537553	      0.00091457	     -0.00026727	     49.43222877
      2.02419051	     -0.05633425	     -0.00046225	     -0.19771987	     -0.06201144	      0.88291608	     -0.00125239	     -0.21537103	      0.00089954	     -0.00027045	     49.61430741
      2.02546985	     -0.05635104	     -0.00046069	     -0.19773645	     -0.06201030	      0.88291573	     -0.00125306	     -0.21536770	      0.00088700	     -0.00027399	     49.19256874
      2.02674919	     -0.05637368	     -0.00046136	     -0.19775884	     -0.06200918	      0.88291537	     -0.00125372	     -0.21536493	      0.00087435	     -0.00027944	     49.24166453
      2.02802853	     -0.05639880	     -0.00046078	     -0.19778374	     -0.06200806	      0.88291501	     -0.00125436	     -0.21536282	      0.00086222	     -0.00028628	     49.00433330
      2.02971623	     -0.05644044	     -0.00046188	     -0.19782506	     -0.06200662	      0.88291452	     -0.00125518	     -0.21536099	      0.00084660	     -0.00029795	     48.91481536
      2.03090325	     -0.05646599	     -0.00046109	     -0.19785041	     -0.06200562	      0.88291416	     -0.00125574	     -0.21536044	      0.00083622	     -0.00030650	     48.52886411
      2.03209027	     -0.05649664	     -0.00046180	     -0.19788085	     -0.06200464	      0.88291379	     -0.00125629	     -0.21536037	      0.00082590	     -0.00031701	     48.53353807
      2.03362146	     -0.05654326	     -0.00046216	     -0.19792721	     -0.06200338	      0.88291329	     -0.00125698	     -0.21536112	      0.00081338	     -0.00033260	     48.28226687
      2.03515265	     -0.05659226	     -0.00046356	     -0.19797594	     -0.06200215	      0.88291277	     -0.00125765	     -0.21536290	      0.00080163	     -0.00035009	     48.07892257
      2.03668384	     -0.05664283	     -0.00046354	     -0.19802627	     -0.06200093	      0.88291222	     -0.00125829	     -0.21536560	      0.00079097	     -0.00036862	     47.51965923
      2.03796570	     -0.05668610	     -0.00046566	     -0.19806931	     -0.06199992	      0.88291174	     -0.00125882	     -0.21536852	      0.00078187	     -0.00038574	     47.75715833
      2.03924756	     -0.05673402	     -0.00046618	     -0.19811703	     -0.06199892	      0.88291123	     -0.00125932	     -0.21537203	      0.00077389	     -0.00040368	     47.38806064
      2.04052942	     -0.05678218	     -0.00046787	     -0.19816499	     -0.06199794	      0.88291070	     -0.00125982	     -0.21537616	      0.00076633	     -0.00042235	     47.22311166
      2.04181128	     -0.05683264	     -0.00046898	     -0.19821525	     -0.06199696	      0.88291015	     -0.00126029	     -0.21538086	      0.00075943	     -0.00044149	     46.92063433
      2.04341427	     -0.05689748	     -0.00047111	     -0.19827985	     -0.06199575	      0.88290942	     -0.00126087	     -0.21538754	      0.00075137	     -0.00046618	     46.70993587
      2.04501726	     -0.05696702	     -0.00047225	     -0.19834917	     -0.06199455	      0.88290865	     -0.00126142	     -0.21539504	      0.00074465	     -0.00049111	     46.03324074
      2.04633192	     -0.05702280	     -0.00047505	     -0.19840475	     -0.06199357	      0.88290800	     -0.00126186	     -0.21540184	      0.00073935	     -0.00051125	     46.05466964
      2.04764658	     -0.05708249	     -0.00047637	     -0.19846427	     -0.06199260	      0.88290731	     -0.00126227	     -0.21540915	      0.00073478	     -0.00053179	     45.78519180
      2.04896124	     -0.05714356	     -0.00047891	     -0.19852515	     -0.06199164	      0.88290660	     -0.00126268	     -0.21541703	      0.00073110	     -0.00055193	     45.55162725
      2.05059200	     -0.05722428	     -0.00048112	     -0.19860567	     -0.06199045	      0.88290568	     -0.00126316	     -0.21542749	      0.00072715	     -0.00057690	     45.28849406
      2.05205290	     -0.05729410	     -0.00048491	     -0.19867530	     -0.06198939	      0.88290482	     -0.00126357	     -0.21543757	      0.00072512	     -0.00059735	     44.86151523
      2.05351380	     -0.05736675	     -0.00048622	     -0.19874780	     -0.06198833	      0.88290393	     -0.00126396	     -0.21544822	      0.00072340	     -0.00061765	     44.45383978
      2.05477702	     -0.05743117	     -0.00049019	     -0.19881205	     -0.06198742	      0.88290314	     -0.00126428	     -0.21545787	      0.00072264	     -0.00063370	     44.32552746
      2.05604023	     -0.05749677	     -0.00049210	     -0.19887753	     -0.06198651	      0.88290233	     -0.00126459	     -0.21546792	      0.00072230	     -0.00064937	     44.02523646
      2.05730344	     -0.05756234	     -0.00049518	     -0.19894297	     -0.06198559	      0.88290150	     -0.00126488	     -0.21547838	      0.00072280	     -0.00066351	     43.70875648
      2.05856666	     -0.05762819	     -0.00049771	     -0.19900869	     -0.06198468	      0.88290066	     -0.00126516	     -0.21548919	      0.00072341	     -0.00067689	     43.52575525
      2.06015344	     -0.05771266	     -0.00050127	     -0.19909301	     -0.06198353	      0.88289957	     -0.00126549	     -0.21550326	      0.00072563	     -0.00069141	     42.87073734
      2.06174023	     -0.05779375	     -0.00050447	     -0.19917397	     -0.06198238	      0.88289846	     -0.00126580	     -0.21551780	      0.00072766	     -0.00070388	     42.75768399
      2.06332702	     -0.05787790	     -0.00050873	     -0.19925796	     -0.06198122	      0.88289734	     -0.00126609	     -0.21553274	      0.00073056	     -0.00071444	     42.53551643
      2.06468234	     -0.05794946	     -0.00051103	     -0.19932943	     -0.06198023	      0.88289636	     -0.00126632	     -0.21554583	      0.00073380	     -0.00072142	     42.16639305
      2.06603767	     -0.05802375	     -0.00051532	     -0.19940360	     -0.06197923	      0.88289538	     -0.00126654	     -0.21555924	      0.00073690	     -0.00072740	     42.17795176
      2.06767950	     -0.05811403	     -0.00051884	     -0.19949376	     -0.06197802	      0.88289418	     -0.00126678	     -0.21557599	      0.00074188	     -0.00073235	     41.57902680
      2.06892992	     -0.05817920	     -0.00052357	     -0.19955880	     -0.06197709	      0.88289327	     -0.00126695	     -0.21558901	      0.00074524	     -0.00073415	     41.67150732
      2.07018034	     -0.05824589	     -0.00052649	     -0.19962541	     -0.06197616	      0.88289235	     -0.00126710	     -0.21560221	      0.00074872	     -0.00073515	     41.58197322
      2.07182603	     -0.05833335	     -0.00053153	     -0.19971273	     -0.06197492	      0.88289114	     -0.00126729	     -0.21561986	      0.00075370	     -0.00073420	     41.32345287
      2.07329325	     -0.05840911	     -0.00053448	     -0.19978839	     -0.06197381	      0.88289006	     -0.00126744	     -0.21563577	      0.00075722	     -0.00073194	     41.37880601
      2.07476047	     -0.05848650	     -0.00053962	     -0.19986565	     -0.06197270	      0.88288899	     -0.00126757	     -0.21565186	      0.00076113	     -0.00072763	     41.20810509
      2.07622769	     -0.05856043	     -0.00054149	     -0.19993949	     -0.06197158	      0.88288793	     -0.00126768	     -0.21566810	      0.00076394	     -0.00072229	     41.23644460
      2.07769490	     -0.05863827	     -0.00054700	     -0.20001718	     -0.06197046	      0.88288687	     -0.00126778	     -0.21568447	      0.00076667	     -0.00071504	     41.33339754
      2.07896522	     -0.05870370	     -0.00054818	     -0.20008255	     -0.06196948	      0.88288597	     -0.00126785	     -0.21569881	      0.00076879	     -0.00070816	     41.18932174
      2.08023553	     -0.05877177	     -0.00055202	     -0.20015050	     -0.06196850	      0.88288507	     -0.00126792	     -0.21571328	      0.00077076	     -0.00070040	     41.28585467
      2.08181072	     -0.05885550	     -0.00055488	     -0.20023413	     -0.06196729	      0.88288398	     -0.00126797	     -0.21573147	      0.00077346	     -0.00068980	     41.18540378
      2.08316720	     -0.05892567	     -0.00055910	     -0.20030418	     -0.06196624	      0.88288305	     -0.00126801	     -0.21574729	      0.00077578	     -0.00067961	     41.35073925
      2.08452369	     -0.05899577	     -0.00056175	     -0.20037418	     -0.06196518	      0.88288213	     -0.00126804	     -0.21576323	      0.00077836	     -0.00066899	     41.43614293
      2.08588017	     -0.05906695	     -0.00056605	     -0.20044526	     -0.06196412	      0.88288123	     -0.00126805	     -0.21577937	      0.00078172	     -0.00065748	     41.47999980
      2.08723665	     -0.05913931	     -0.00056934	     -0.20051753	     -0.06196306	      0.88288035	     -0.00126805	     -0.21579572	      0.00078561	     -0.00064568	     41.57126960
      2.08892314	     -0.05923198	     -0.00057460	     -0.20061009	     -0.06196173	      0.88287927	     -0.00126803	     -0.21581638	      0.00079256	     -0.00063006	     41.39393257
      2.09036402	     -0.05930589	     -0.00057733	     -0.20068395	     -0.06196059	      0.88287838	     -0.00126800	     -0.21583425	      0.00079919	     -0.00061635	     41.58240563
      2.09180490	     -0.05938233	     -0.00058216	     -0.20076032	     -0.06195943	      0.88287750	     -0.00126796	     -0.21585222	      0.00080787	     -0.00060235	     41.71004464
      2.09324578	     -0.05945840	     -0.00058460	     -0.20083639	     -0.06195826	      0.88287664	     -0.00126790	     -0.21587031	      0.00081818	     -0.00058879	     41.81247843
      2.09468666	     -0.05953370	     -0.00058964	     -0.20091166	     -0.06195707	      0.88287580	     -0.00126783	     -0.21588848	      0.00083122	     -0.00057391	     41.66322816
      2.09612755	     -0.05960541	     -0.00059198	     -0.20098342	     -0.06195586	      0.88287499	     -0.00126775	     -0.21590667	      0.00084550	     -0.00055957	     41.76548226
      2.09756843	     -0.05968061	     -0.00059728	     -0.20105863	     -0.06195463	      0.88287419	     -0.00126765	     -0.21592479	      0.00086212	     -0.00054493	     41.82503893
      2.09900931	     -0.05974986	     -0.00059958	     -0.20112796	     -0.06195338	      0.88287342	     -0.00126755	     -0.21594292	      0.00088090	     -0.00052958	     41.57102781
      2.10027816	     -0.05981106	     -0.00060421	     -0.20118921	     -0.06195225	      0.88287275	     -0.00126744	     -0.21595876	      0.00089835	     -0.00051652	     41.83426563
      2.10154701	     -0.05987044	     -0.00060710	     -0.20124868	     -0.06195110	      0.88287211	     -0.00126733	     -0.21597449	      0.00091788	     -0.00050278	     41.62457271
      2.10281586	     -0.05992821	     -0.00061088	     -0.20130654	     -0.06194992	      0.88287148	     -0.00126721	     -0.21599007	      0.00093826	     -0.00048920	     41.71824462
      2.10448632	     -0.06000211	     -0.00061523	     -0.20138060	     -0.06194833	      0.88287067	     -0.00126704	     -0.21601031	      0.00096776	     -0.00047045	     41.31996667
      2.10615678	     -0.06006830	     -0.00062083	     -0.20144694	     -0.06194668	      0.88286990	     -0.00126685	     -0.21603013	      0.00099800	     -0.00045150	     41.69515959
      2.10741526	     -0.06011524	     -0.00062336	     -0.20149404	     -0.06194541	      0.88286935	     -0.00126670	     -0.21604465	      0.00102286	     -0.00043596	     41.33193696
      2.10867374	     -0.06015999	     -0.00062728	     -0.20153893	     -0.06194411	      0.88286881	     -0.00126655	     -0.21605879	      0.00104793	     -0.00042075	     41.44699421
      2.11021841	     -0.06021168	     -0.00063126	     -0.20159082	     -0.06194247	      0.88286817	     -0.00126634	     -0.21607563	      0.00108054	     -0.00040094	     41.09220828
      2.11176308	     -0.06025936	     -0.00063627	     -0.20163870	     -0.06194077	      0.88286757	     -0.00126613	     -0.21609180	      0.00111311	     -0.00038078	     41.38044783
      2.11330774	     -0.06029948	     -0.00063949	     -0.20167906	     -0.06193903	      0.88286700	     -0.00126590	     -0.21610726	      0.00114744	     -0.00035882	     40.93804691
      2.11485241	     -0.06033931	     -0.00064551	     -0.20171909	     -0.06193723	      0.88286646	     -0.00126567	     -0.21612194	      0.00118165	     -0.00033651	     41.06278307
      2.11603002	     -0.06036433	     -0.00064757	     -0.20174430	     -0.06193582	      0.88286608	     -0.00126548	     -0.21613264	      0.00120844	     -0.00031811	     40.77582509
      2.11720762	     -0.06038945	     -0.00065128	     -0.20176960	     -0.06193438	      0.88286571	     -0.00126529	     -0.21614287	      0.00123499	     -0.00029979	     40.80247326
      2.11881695	     -0.06042066	     -0.00065590	     -0.20180106	     -0.06193237	      0.88286525	     -0.00126502	     -0.21615615	      0.00127202	     -0.00027339	     40.48550363
      2.12042628	     -0.06044932	     -0.00066153	     -0.20182994	     -0.06193029	      0.88286483	     -0.00126473	     -0.21616855	      0.00130800	     -0.00024667	     40.83728644
      2.12185178	     -0.06046784	     -0.00066510	     -0.20184870	     -0.06192840	      0.88286450	     -0.00126447	     -0.21617885	      0.00134134	     -0.00022057	     40.16734650
      2.12327727	     -0.06048396	     -0.00067024	     -0.20186503	     -0.06192647	      0.88286420	     -0.00126421	     -0.21618841	      0.00137343	     -0.00019442	     40.28747963
      2.12470277	     -0.06049747	     -0.00067395	     -0.20187875	     -0.06192448	      0.88286394	     -0.00126393	     -0.21619725	      0.00140552	     -0.00016785	     40.23064780
      2.12612826	     -0.06050992	     -0.00067897	     -0.20189141	     -0.06192246	      0.88286372	     -0.00126365	     -0.21620535	      0.00143752	     -0.00014040	     40.15924257
      2.12755376	     -0.06051583	     -0.00068250	     -0.20189755	     -0.06192039	      0.88286354	     -0.00126336	     -0.21621278	      0.00146935	     -0.00011222	     39.98299619
      2.12897925	     -0.06052070	     -0.00068751	     -0.20190262	     -0.06191827	      0.88286341	     -0.00126307	     -0.21621943	      0.00150068	     -0.00008376	     39.96739765
      2.13044600	     -0.06052187	     -0.00069122	     -0.20190401	     -0.06191605	      0.88286330	     -0.00126275	     -0.21622555	      0.00153277	     -0.00005378	     39.77562454
      2.13191275	     -0.06051842	     -0.00069626	     -0.20190077	     -0.06191377	      0.88286325	     -0.00126243	     -0.21623087	      0.00156389	     -0.00002376	     39.94205688
      2.13337950	     -0.06051455	     -0.00069943	     -0.20189713	     -0.06191146	      0.88286323	     -0.00126210	     -0.21623538	      0.00159515	      0.00000688	     39.72252009
      2.13484624	     -0.06050317	     -0.00070440	     -0.20188595	     -0.06190910	      0.88286327	     -0.00126177	     -0.21623914	      0.00162562	      0.00003790	     39.76664556
      2.13631299	     -0.06049171	     -0.00070699	     -0.20187472	     -0.06190669	      0.88286335	     -0.00126142	     -0.21624207	      0.00165575	      0.00006866	     39.64805247
      2.13777974	     -0.06047449	     -0.00071193	     -0.20185769	     -0.06190424	      0.88286347	     -0.00126107	     -0.21624424	      0.00168528	      0.00009973	     39.68146272
      2.13924649	     -0.06045444	     -0.00071393	     -0.20183787	     -0.06190175	      0.88286364	     -0.00126071	     -0.21624558	      0.00171451	      0.00013079	     39.50029582
      2.14071323	     -0.06043160	     -0.00071904	     -0.20181521	     -0.06189921	      0.88286385	     -0.00126034	     -0.21624613	      0.00174260	      0.00016140	     39.77627006
      2.14196096	     -0.06040909	     -0.00072054	     -0.20179289	     -0.06189702	      0.88286407	     -0.00126003	     -0.21624599	      0.00176679	      0.00018778	     39.49801241
      2.14320869	     -0.06038445	     -0.00072375	     -0.20176842	     -0.06189480	      0.88286432	     -0.00125970	     -0.21624526	      0.00178996	      0.00021357	     39.62844657
      2.14445641	     -0.06035741	     -0.00072621	     -0.20174154	     -0.06189255	      0.88286460	     -0.00125937	     -0.21624396	      0.00181315	      0.00023959	     39.50108470
      2.14597465	     -0.06032270	     -0.00072954	     -0.20170703	     -0.06188978	      0.88286499	     -0.00125896	     -0.21624161	      0.00184013	      0.00027016	     39.72611229
      2.14749289	     -0.06028362	     -0.00073231	     -0.20166816	     -0.06188697	      0.88286543	     -0.00125855	     -0.21623846	      0.00186763	      0.00030150	     39.28545493
      2.14901113	     -0.06023980	     -0.00073568	     -0.20162451	     -0.06188411	      0.88286591	     -0.00125812	     -0.21623446	      0.00189312	      0.00033146	     39.66727738
      2.15058831	     -0.06019395	     -0.00073770	     -0.20157888	     -0.06188110	      0.88286645	     -0.00125767	     -0.21622943	      0.00192000	      0.00036209	     39.37628099
      2.15199088	     -0.06014741	     -0.00074100	     -0.20153250	     -0.06187839	      0.88286698	     -0.00125726	     -0.21622421	      0.00194270	      0.00038880	     39.50959760
      2.15339345	     -0.06010107	     -0.00074239	     -0.20148634	     -0.06187565	      0.88286754	     -0.00125685	     -0.21621825	      0.00196488	      0.00041460	     39.51718511
      2.15479602	     -0.06005085	     -0.00074530	     -0.20143627	     -0.06187288	      0.88286814	     -0.00125643	     -0.21621165	      0.00198657	      0.00043983	     39.49741657
      2.15619859	     -0.05999910	     -0.00074667	     -0.20138470	     -0.06187008	      0.88286878	     -0.00125600	     -0.21620436	      0.00200774	      0.00046441	     39.36279657
      2.15760116	     -0.05994711	     -0.00074949	     -0.20133284	     -0.06186725	      0.88286944	     -0.00125556	     -0.21619642	      0.00202773	      0.00048765	     39.57827601
      2.15900373	     -0.05989294	     -0.00075095	     -0.20127883	     -0.06186439	      0.88287014	     -0.00125512	     -0.21618792	      0.00204759	      0.00051008	     39.41685446
      2.16040630	     -0.05983823	     -0.00075372	     -0.20122425	     -0.06186151	      0.88287087	     -0.00125468	     -0.21617885	      0.00206662	      0.00053152	     39.40451804
      2.16180887	     -0.05978377	     -0.00075549	     -0.20116993	     -0.06185860	      0.88287163	     -0.00125423	     -0.21616928	      0.00208480	      0.00055135	     39.45608695
      2.16321144	     -0.05972874	     -0.00075829	     -0.20111501	     -0.06185566	      0.88287242	     -0.00125377	     -0.21615926	      0.00210251	      0.00056983	     39.42073744
      2.16461401	     -0.05967328	     -0.00076024	     -0.20105967	     -0.06185270	      0.88287323	     -0.00125331	     -0.21614880	      0.00211958	      0.00058694	     39.33937576
      2.16601658	     -0.05961753	     -0.00076309	     -0.20100402	     -0.06184972	      0.88287407	     -0.00125284	     -0.21613796	      0.00213576	      0.00060236	     39.43605924
      2.16766617	     -0.05955272	     -0.00076532	     -0.20093933	     -0.06184618	      0.88287507	     -0.00125229	     -0.21612476	      0.00215397	      0.00061803	     39.46659030
      2.16903838	     -0.05949844	     -0.00076866	     -0.20088513	     -0.06184321	      0.88287593	     -0.00125183	     -0.21611346	      0.00216889	      0.00063004	     39.29542607
      2.17041060	     -0.05944266	     -0.00077066	     -0.20082944	     -0.06184023	      0.88287680	     -0.00125136	     -0.21610186	      0.00218257	      0.00063986	     39.40344018
      2.17213450	     -0.05937754	     -0.00077577	     -0.20076438	     -0.06183645	      0.88287791	     -0.00125077	     -0.21608690	      0.00219925	      0.00064981	     39.37442656
      2.17330346	     -0.05932758	     -0.00077745	     -0.20071448	     -0.06183387	      0.88287868	     -0.00125036	     -0.21607659	      0.00220981	      0.00065612	     39.32511407
      2.17447242	     -0.05928114	     -0.00078073	     -0.20066808	     -0.06183128	      0.88287945	     -0.00124996	     -0.21606608	      0.00221964	      0.00066069	     39.42454951
      2.17619883	     -0.05921514	     -0.00078511	     -0.20060213	     -0.06182744	      0.88288059	     -0.00124935	     -0.21605030	      0.00223331	      0.00066558	     39.39850409
      2.17792524	     -0.05914676	     -0.00079088	     -0.20053377	     -0.06182357	      0.88288174	     -0.00124875	     -0.21603432	      0.00224562	      0.00066899	     39.38561921
      2.17918266	     -0.05909570	     -0.00079354	     -0.20048274	     -0.06182074	      0.88288259	     -0.00124831	     -0.21602250	      0.00225350	      0.00067045	     39.37968461
      2.18044008	     -0.05904693	     -0.00079760	     -0.20043398	     -0.06181791	      0.88288343	     -0.00124786	     -0.21601053	      0.00226028	      0.00067058	     39.54251094
      2.18169750	     -0.05899784	     -0.00080092	     -0.20038490	     -0.06181506	      0.88288427	     -0.00124742	     -0.21599847	      0.00226666	      0.00067036	     39.42278815
      2.18295492	     -0.05894907	     -0.00080443	     -0.20033613	     -0.06181221	      0.88288512	     -0.00124697	     -0.21598631	      0.00227165	      0.00066888	     39.56615652
      2.18452694	     -0.05888743	     -0.00080821	     -0.20027449	     -0.06180863	      0.88288616	     -0.00124641	     -0.21597096	      0.00227741	      0.00066645	     39.31593806
      2.18609896	     -0.05881839	     -0.00081188	     -0.20020545	     -0.06180505	      0.88288721	     -0.00124585	     -0.21595533	      0.00228089	      0.00066292	     39.60077505
      2.18767098	     -0.05874906	     -0.00081419	     -0.20013614	     -0.06180146	      0.88288825	     -0.00124529	     -0.21593922	      0.00228309	      0.00065816	     39.73525780
      2.18903489	     -0.05867796	     -0.00081666	     -0.20006504	     -0.06179835	      0.88288914	     -0.00124479	     -0.21592482	      0.00228396	      0.00065404	     39.84287930
      2.19039879	     -0.05860732	     -0.00081766	     -0.19999440	     -0.06179523	      0.88289003	     -0.00124430	     -0.21590987	      0.00228383	      0.00064955	     39.76456427
      2.19176270	     -0.05853452	     -0.00081955	     -0.19992158	     -0.06179212	      0.88289091	     -0.00124381	     -0.21589444	      0.00228189	      0.00064456	     40.01119744
      2.19341892	     -0.05844665	     -0.00081966	     -0.19983372	     -0.06178834	      0.88289198	     -0.00124321	     -0.21587514	      0.00227818	      0.00063816	     39.95719603
      2.19465305	     -0.05837567	     -0.00082101	     -0.19976270	     -0.06178553	      0.88289276	     -0.00124276	     -0.21586036	      0.00227389	      0.00063386	     40.12123303
      2.19588719	     -0.05830595	     -0.00082042	     -0.19969297	     -0.06178273	      0.88289354	     -0.00124230	     -0.21584520	      0.00226852	      0.00062871	     40.24386742
      2.19745375	     -0.05821799	     -0.00082041	     -0.19960497	     -0.06177918	      0.88289452	     -0.00124173	     -0.21582556	      0.00226060	      0.00062208	     40.25367076
      2.19902032	     -0.05813008	     -0.00081882	     -0.19951703	     -0.06177565	      0.88289549	     -0.00124115	     -0.21580555	      0.00225052	      0.00061443	     40.54304637
      2.20039353	     -0.05805662	     -0.00081954	     -0.19944348	     -0.06177256	      0.88289633	     -0.00124064	     -0.21578779	      0.00224092	      0.00060772	     40.63595307
      2.20176675	     -0.05798323	     -0.00081774	     -0.19937004	     -0.06176949	      0.88289716	     -0.00124012	     -0.21576993	      0.00223028	      0.00059991	     40.69632931
      2.20313996	     -0.05791312	     -0.00081804	     -0.19929983	     -0.06176644	      0.88289798	     -0.00123961	     -0.21575199	      0.00221848	      0.00059112	     40.96011864
      2.20451317	     -0.05784417	     -0.00081624	     -0.19923081	     -0.06176340	      0.88289878	     -0.00123909	     -0.21573408	      0.00220609	      0.00058150	     40.99742351
      2.20588638	     -0.05777660	     -0.00081645	     -0.19916312	     -0.06176038	      0.88289957	     -0.00123856	     -0.21571620	      0.00219285	      0.00057116	     41.16684118
      2.20725959	     -0.05771095	     -0.00081459	     -0.19909738	     -0.06175738	      0.88290035	     -0.00123804	     -0.21569840	      0.00217871	      0.00055946	     41.38920528
      2.20863280	     -0.05764635	     -0.00081416	     -0.19903265	     -0.06175440	      0.88290111	     -0.00123750	     -0.21568070	      0.00216425	      0.00054689	     41.52738964
      2.21000601	     -0.05758332	     -0.00081194	     -0.19896953	     -0.06175144	      0.88290185	     -0.00123697	     -0.21566310	      0.00214926	      0.00053326	     41.62370991
      2.21137923	     -0.05752535	     -0.00081137	     -0.19891142	     -0.06174849	      0.88290257	     -0.00123643	     -0.21564566	      0.00213346	      0.00051795	     41.99770992
      2.21275244	     -0.05747132	     -0.00080943	     -0.19885726	     -0.06174558	      0.88290327	     -0.00123588	     -0.21562851	      0.00211806	      0.00050187	     41.90130651
      2.21412565	     -0.05742057	     -0.00080908	     -0.19880637	     -0.06174268	      0.88290395	     -0.00123533	     -0.21561170	      0.00210167	      0.00048390	     42.31960603
      2.21549886	     -0.05737641	     -0.00080750	     -0.19876207	     -0.06173980	      0.88290460	     -0.00123477	     -0.21559529	      0.00208577	      0.00046464	     42.33912931
      2.21687207	     -0.05733292	     -0.00080727	     -0.19871843	     -0.06173695	      0.88290523	     -0.00123421	     -0.21557933	      0.00206970	      0.00044404	     42.55298489
      2.21824528	     -0.05729136	     -0.00080580	     -0.19867673	     -0.06173412	      0.88290582	     -0.00123363	     -0.21556376	      0.00205352	      0.00042172	     42.79743511
      2.21993855	     -0.05724759	     -0.00080617	     -0.19863277	     -0.06173066	      0.88290651	     -0.00123292	     -0.21554507	      0.00203408	      0.00039221	     42.97899792
      2.22106017	     -0.05721316	     -0.00080448	     -0.19859824	     -0.06172838	      0.88290694	     -0.00123244	     -0.21553307	      0.00202119	      0.00037282	     43.03967690
      2.22218179	     -0.05718319	     -0.00080414	     -0.19856815	     -0.06172612	      0.88290735	     -0.00123195	     -0.21552126	      0.00200832	      0.00035195	     43.27451573
      2.22375568	     -0.05714620	     -0.00080288	     -0.19853100	     -0.06172298	      0.88290788	     -0.00123126	     -0.21550508	      0.00199061	      0.00032125	     43.50550126
      2.22532958	     -0.05710922	     -0.00080177	     -0.19849387	     -0.06171986	      0.88290836	     -0.00123055	     -0.21548942	      0.00197330	      0.00028928	     43.71466813
      2.22690347	     -0.05707352	     -0.00079951	     -0.19845804	     -0.06171677	      0.88290879	     -0.00122984	     -0.21547416	      0.00195672	      0.00025759	     43.59341080
      2.22829121	     -0.05704341	     -0.00079903	     -0.19842779	     -0.06171406	      0.88290912	     -0.00122919	     -0.21546102	      0.00194182	      0.00022844	     43.98042007
      2.22967895	     -0.05701747	     -0.00079655	     -0.19840175	     -0.06171138	      0.88290942	     -0.00122853	     -0.21544817	      0.00192740	      0.00019864	     44.11231836
      2.23106668	     -0.05699112	     -0.00079606	     -0.19837527	     -0.06170871	      0.88290968	     -0.00122787	     -0.21543568	      0.00191346	      0.00016882	     44.27275629
      2.23245442	     -0.05696691	     -0.00079365	     -0.19835096	     -0.06170607	      0.88290989	     -0.00122718	     -0.21542348	      0.00189997	      0.00013919	     44.21711070
      2.23384215	     -0.05694430	     -0.00079352	     -0.19832822	     -0.06170344	      0.88291006	     -0.00122649	     -0.21541157	      0.00188629	      0.00010939	     44.57679903
      2.23522989	     -0.05692291	     -0.00079086	     -0.19830673	     -0.06170083	      0.88291019	     -0.00122579	     -0.21539997	      0.00187336	      0.00007991	     44.50912157
      2.23661763	     -0.05690235	     -0.00079073	     -0.19828605	     -0.06169824	      0.88291028	     -0.00122507	     -0.21538864	      0.00186057	      0.00005106	     44.68190909
      2.23800536	     -0.05688224	     -0.00078785	     -0.19826586	     -0.06169567	      0.88291034	     -0.00122433	     -0.21537757	      0.00184818	      0.00002278	     44.65076900
      2.23925246	     -0.05686577	     -0.00078758	     -0.19824928	     -0.06169337	      0.88291035	     -0.00122367	     -0.21536782	      0.00183697	     -0.00000243	     44.91031129
      2.24049955	     -0.05684918	     -0.00078553	     -0.19823262	     -0.06169108	      0.88291033	     -0.00122298	     -0.21535827	      0.00182653	     -0.00002647	     44.78563090
      2.24174665	     -0.05683328	     -0.00078435	     -0.19821663	     -0.06168881	      0.88291028	     -0.00122229	     -0.21534889	      0.00181580	     -0.00005024	     44.98370648
      2.24326792	     -0.05681534	     -0.00078214	     -0.19819859	     -0.06168606	      0.88291018	     -0.00122143	     -0.21533767	      0.00180367	     -0.00007765	     44.75611805
      2.24478919	     -0.05679666	     -0.00078094	     -0.19817980	     -0.06168333	      0.88291005	     -0.00122055	     -0.21532667	      0.00179080	     -0.00010409	     45.15862978
      2.24631046	     -0.05677999	     -0.00077785	     -0.19816305	     -0.06168061	      0.88290987	     -0.00121966	     -0.21531588	      0.00177894	     -0.00012890	     44.86452891
      2.24750991	     -0.05676383	     -0.00077758	     -0.19814679	     -0.06167848	      0.88290970	     -0.00121894	     -0.21530752	      0.00176912	     -0.00014713	     45.10911311
      2.24870936	     -0.05675075	     -0.00077571	     -0.19813363	     -0.06167637	      0.88290952	     -0.00121821	     -0.21529925	      0.00175929	     -0.00016490	     45.18267237
      2.25023854	     -0.05673402	     -0.00077429	     -0.19811679	     -0.06167369	      0.88290925	     -0.00121726	     -0.21528890	      0.00174698	     -0.00018576	     45.11195458
      2.25176772	     -0.05671480	     -0.00077169	     -0.19809746	     -0.06167102	      0.88290895	     -0.00121629	     -0.21527868	      0.00173343	     -0.00020538	     45.41814416
      2.25329690	     -0.05669784	     -0.00077110	     -0.19808036	     -0.06166838	      0.88290862	     -0.00121530	     -0.21526856	      0.00171986	     -0.00022288	     45.34499894
      2.25445886	     -0.05668320	     -0.00076828	     -0.19806564	     -0.06166639	      0.88290835	     -0.00121453	     -0.21526094	      0.00170815	     -0.00023528	     45.54715297
      2.25562083	     -0.05666860	     -0.00076706	     -0.19805093	     -0.06166441	      0.88290807	     -0.00121376	     -0.21525336	      0.00169592	     -0.00024677	     45.73228588
      2.25717731	     -0.05665135	     -0.00076455	     -0.19803352	     -0.06166179	      0.88290768	     -0.00121270	     -0.21524326	      0.00167823	     -0.00026109	     45.95439137
      2.25873379	     -0.05663184	     -0.00076282	     -0.19801383	     -0.06165919	      0.88290726	     -0.00121161	     -0.21523327	      0.00165901	     -0.00027379	     46.24080536
      2.26012947	     -0.05661485	     -0.00075982	     -0.19799668	     -0.06165689	      0.88290687	     -0.00121062	     -0.21522435	      0.00164043	     -0.00028393	     46.42047280
      2.26152516	     -0.05659956	     -0.00075865	     -0.19798119	     -0.06165461	      0.88290647	     -0.00120961	     -0.21521550	      0.00162012	     -0.00029371	     46.98582516
      2.26292084	     -0.05658480	     -0.00075545	     -0.19796625	     -0.06165237	      0.88290605	     -0.00120858	     -0.21520676	      0.00159920	     -0.00030234	     47.09259071
      2.26431652	     -0.05657057	     -0.00075443	     -0.19795177	     -0.06165015	      0.88290563	     -0.00120753	     -0.21519812	      0.00157629	     -0.00031096	     47.86507268
      2.26556412	     -0.05655855	     -0.00075151	     -0.19793957	     -0.06164820	      0.88290523	     -0.00120658	     -0.21519051	      0.00155587	     -0.00031732	     47.90880457
      2.26681172	     -0.05654702	     -0.00075005	     -0.19792783	     -0.06164627	      0.88290483	     -0.00120561	     -0.21518299	      0.00153401	     -0.00032397	     48.53063951
      2.26805932	     -0.05653665	     -0.00074776	     -0.19791725	     -0.06164437	      0.88290443	     -0.00120462	     -0.21517560	      0.00151208	     -0.00032992	     48.83744220
      2.26958310	     -0.05652573	     -0.00074560	     -0.19790604	     -0.06164209	      0.88290392	     -0.00120340	     -0.21516674	      0.00148407	     -0.00033756	     49.69262811
      2.27110689	     -0.05651579	     -0.00074249	     -0.19789584	     -0.06163985	      0.88290340	     -0.00120214	     -0.21515810	      0.00145701	     -0.00034353	     49.69292879
      2.27245287	     -0.05650465	     -0.00074108	     -0.19788443	     -0.06163790	      0.88290293	     -0.00120102	     -0.21515065	      0.00143163	     -0.00034937	     50.70321070
      2.27379884	     -0.05649897	     -0.00073814	     -0.19787852	     -0.06163599	      0.88290246	     -0.00119987	     -0.21514334	      0.00140723	     -0.00035485	     51.04102826
      2.27514481	     -0.05649134	     -0.00073662	     -0.19787062	     -0.06163411	      0.88290198	     -0.00119870	     -0.21513625	      0.00138285	     -0.00036011	     51.68985253
      2.27649079	     -0.05648541	     -0.00073384	     -0.19786445	     -0.06163227	      0.88290149	     -0.00119751	     -0.21512933	      0.00135905	     -0.00036505	     52.13083594
      2.27783676	     -0.05647991	     -0.00073222	     -0.19785870	     -0.06163045	      0.88290099	     -0.00119630	     -0.21512259	      0.00133554	     -0.00037011	     52.87719069
      2.27918274	     -0.05647597	     -0.00072958	     -0.19785453	     -0.06162867	      0.88290049	     -0.00119507	     -0.21511604	      0.00131338	     -0.00037451	     53.16577029
      2.28052871	     -0.05647220	     -0.00072794	     -0.19785051	     -0.06162692	      0.88289999	     -0.00119381	     -0.21510969	      0.00129152	     -0.00037909	     53.92520193
      2.28187468	     -0.05646923	     -0.00072539	     -0.19784733	     -0.06162519	      0.88289947	     -0.00119254	     -0.21510353	      0.00127127	     -0.00038317	     54.24603038
      2.28322066	     -0.05646598	     -0.00072365	     -0.19784386	     -0.06162350	      0.88289895	     -0.00119124	     -0.21509755	      0.00125187	     -0.00038710	     54.85566715
      2.28476522	     -0.05646406	     -0.00072063	     -0.19784171	     -0.06162158	      0.88289835	     -0.00118972	     -0.21509090	      0.00123116	     -0.00039173	     55.47104622
      2.28630978	     -0.05646266	     -0.00071950	     -0.19784008	     -0.06161969	      0.88289775	     -0.00118817	     -0.21508449	      0.00121287	     -0.00039508	     55.80460645
      2.28750954	     -0.05646121	     -0.00071636	     -0.19783848	     -0.06161825	      0.88289727	     -0.00118695	     -0.21507965	      0.00119933	     -0.00039807	     56.25281623
      2.28870929	     -0.05646025	     -0.00071497	     -0.19783737	     -0.06161681	      0.88289679	     -0.00118571	     -0.21507492	      0.00118739	     -0.00040034	     56.54754433
      2.29018251	     -0.05645990	     -0.00071232	     -0.19783686	     -0.06161507	      0.88289620	     -0.00118416	     -0.21506926	      0.00117377	     -0.00040332	     57.07246997
      2.29165573	     -0.05645999	     -0.00071062	     -0.19783678	     -0.06161335	      0.88289560	     -0.00118257	     -0.21506376	      0.00116263	     -0.00040501	     56.98948671
      2.29312895	     -0.05645633	     -0.00070758	     -0.19783299	     -0.06161165	      0.88289501	     -0.00118096	     -0.21505838	      0.00115194	     -0.00040635	     57.50494005
      2.29460216	     -0.05645647	     -0.00070685	     -0.19783297	     -0.06160996	      0.88289441	     -0.00117932	     -0.21505306	      0.00114251	     -0.00040748	     58.03970891
      2.29584344	     -0.05645488	     -0.00070379	     -0.19783130	     -0.06160855	      0.88289390	     -0.00117792	     -0.21504869	      0.00113609	     -0.00040752	     57.94273935
      2.29708473	     -0.05645459	     -0.00070272	     -0.19783088	     -0.06160714	      0.88289339	     -0.00117649	     -0.21504439	      0.00112979	     -0.00040759	     58.28836643
      2.29832601	     -0.05645469	     -0.00070072	     -0.19783090	     -0.06160574	      0.88289289	     -0.00117504	     -0.21504017	      0.00112455	     -0.00040688	     58.27645448
      2.29983097	     -0.05645749	     -0.00069916	     -0.19783358	     -0.06160405	      0.88289228	     -0.00117326	     -0.21503521	      0.00111826	     -0.00040624	     58.65821692
      2.30133594	     -0.05646362	     -0.00069678	     -0.19783960	     -0.06160237	      0.88289167	     -0.00117144	     -0.21503051	      0.00111391	     -0.00040407	     58.06080852
      2.30284090	     -0.05647011	     -0.00069628	     -0.19784596	     -0.06160070	      0.88289106	     -0.00116958	     -0.21502617	      0.00110863	     -0.00040236	     58.74127857
      2.30407762	     -0.05648250	     -0.00069377	     -0.19785828	     -0.06159933	      0.88289056	     -0.00116803	     -0.21502289	      0.00110545	     -0.00040112	     58.47151466
      2.30531434	     -0.05649592	     -0.00069287	     -0.19787161	     -0.06159797	      0.88289007	     -0.00116646	     -0.21501999	      0.00110265	     -0.00039982	     58.44493073
      2.30655106	     -0.05651305	     -0.00069111	     -0.19788867	     -0.06159660	      0.88288957	     -0.00116487	     -0.21501748	      0.00110003	     -0.00039922	     58.42191753
      2.30814242	     -0.05654031	     -0.00068947	     -0.19791582	     -0.06159486	      0.88288894	     -0.00116278	     -0.21501492	      0.00109796	     -0.00039877	     57.95500019
      2.30973379	     -0.05656755	     -0.00068663	     -0.19794299	     -0.06159311	      0.88288830	     -0.00116065	     -0.21501314	      0.00109581	     -0.00039945	     58.03912414
      2.31105626	     -0.05659510	     -0.00068575	     -0.19797046	     -0.06159166	      0.88288778	     -0.00115885	     -0.21501220	      0.00109472	     -0.00040131	     58.07950957
      2.31237872	     -0.05662474	     -0.00068308	     -0.19800006	     -0.06159021	      0.88288724	     -0.00115702	     -0.21501181	      0.00109471	     -0.00040383	     57.67941534
      2.31370118	     -0.05665702	     -0.00068181	     -0.19803227	     -0.06158877	      0.88288671	     -0.00115516	     -0.21501197	      0.00109475	     -0.00040780	     57.70923255
      2.31502365	     -0.05669088	     -0.00067943	     -0.19806610	     -0.06158732	      0.88288616	     -0.00115327	     -0.21501271	      0.00109586	     -0.00041263	     57.33424865
      2.31634611	     -0.05672686	     -0.00067795	     -0.19810203	     -0.06158587	      0.88288561	     -0.00115136	     -0.21501397	      0.00109708	     -0.00041902	     57.29759510
      2.31766857	     -0.05676437	     -0.00067587	     -0.19813952	     -0.06158442	      0.88288506	     -0.00114941	     -0.21501578	      0.00109949	     -0.00042600	     56.81087300
      2.31899104	     -0.05680308	     -0.00067443	     -0.19817819	     -0.06158296	      0.88288449	     -0.00114744	     -0.21501810	      0.00110178	     -0.00043449	     56.79322668
      2.32066324	     -0.05685691	     -0.00067187	     -0.19823200	     -0.06158112	      0.88288375	     -0.00114490	     -0.21502180	      0.00110647	     -0.00044625	     55.91072321
      2.32204956	     -0.05690187	     -0.00067110	     -0.19827692	     -0.06157958	      0.88288312	     -0.00114277	     -0.21502548	      0.00110973	     -0.00045756	     56.20520214
      2.32343588	     -0.05694714	     -0.00066854	     -0.19832220	     -0.06157804	      0.88288248	     -0.00114060	     -0.21502970	      0.00111471	     -0.00046923	     55.56068926
      2.32482220	     -0.05699467	     -0.00066784	     -0.19836970	     -0.06157649	      0.88288182	     -0.00113841	     -0.21503441	      0.00111947	     -0.00048270	     55.65994520
      2.32620852	     -0.05704506	     -0.00066536	     -0.19842011	     -0.06157493	      0.88288114	     -0.00113618	     -0.21503963	      0.00112604	     -0.00049619	     54.73249476
      2.32759484	     -0.05709336	     -0.00066503	     -0.19846840	     -0.06157337	      0.88288045	     -0.00113393	     -0.21504533	      0.00113207	     -0.00051075	     54.91777296
      2.32898116	     -0.05714646	     -0.00066256	     -0.19852153	     -0.06157179	      0.88287973	     -0.00113164	     -0.21505146	      0.00113910	     -0.00052629	     54.40415864
      2.33036748	     -0.05719868	     -0.00066247	     -0.19857375	     -0.06157021	      0.88287899	     -0.00112933	     -0.21505806	      0.00114720	     -0.00054152	     53.95052135
      2.33175380	     -0.05725128	     -0.00066031	     -0.19862640	     -0.06156861	      0.88287823	     -0.00112699	     -0.21506506	      0.00115532	     -0.00055743	     53.62783495
      2.33314012	     -0.05730781	     -0.00066064	     -0.19868293	     -0.06156700	      0.88287744	     -0.00112462	     -0.21507247	      0.00116393	     -0.00057396	     53.53805570
      2.33438573	     -0.05735944	     -0.00065914	     -0.19873461	     -0.06156555	      0.88287672	     -0.00112247	     -0.21507951	      0.00117287	     -0.00058824	     52.85332859
      2.33563134	     -0.05741221	     -0.00065919	     -0.19878741	     -0.06156408	      0.88287598	     -0.00112030	     -0.21508690	      0.00118159	     -0.00060303	     52.75280380
      2.33719962	     -0.05748133	     -0.00065835	     -0.19885659	     -0.06156222	      0.88287502	     -0.00111754	     -0.21509672	      0.00119400	     -0.00062110	     52.05104467
      2.33851707	     -0.05753973	     -0.00065871	     -0.19891503	     -0.06156064	      0.88287419	     -0.00111519	     -0.21510536	      0.00120425	     -0.00063653	     52.04519755
      2.33983451	     -0.05759893	     -0.00065798	     -0.19897429	     -0.06155905	      0.88287334	     -0.00111282	     -0.21511437	      0.00121604	     -0.00065095	     51.36065423
      2.34115196	     -0.05765732	     -0.00065800	     -0.19903274	     -0.06155744	      0.88287247	     -0.00111042	     -0.21512368	      0.00122767	     -0.00066540	     51.26301993
      2.34292880	     -0.05773961	     -0.00065681	     -0.19911516	     -0.06155524	      0.88287127	     -0.00110715	     -0.21513669	      0.00124509	     -0.00068392	     50.49673508
      2.34409083	     -0.05779340	     -0.00065740	     -0.19916901	     -0.06155379	      0.88287047	     -0.00110499	     -0.21514550	      0.00125658	     -0.00069580	     50.47437405
      2.34525286	     -0.05784925	     -0.00065693	     -0.19922495	     -0.06155232	      0.88286966	     -0.00110281	     -0.21515454	      0.00126909	     -0.00070690	     50.05103940
      2.34679461	     -0.05792415	     -0.00065678	     -0.19929998	     -0.06155035	      0.88286856	     -0.00109989	     -0.21516690	      0.00128611	     -0.00072140	     49.78756346
      2.34833635	     -0.05800269	     -0.00065629	     -0.19937866	     -0.06154835	      0.88286743	     -0.00109694	     -0.21517968	      0.00130490	     -0.00073448	     48.99301465
      2.34987810	     -0.05808082	     -0.00065688	     -0.19945692	     -0.06154633	      0.88286629	     -0.00109395	     -0.21519292	      0.00132382	     -0.00074714	     48.98214664
      2.35141984	     -0.05816193	     -0.00065574	     -0.19953822	     -0.06154427	      0.88286513	     -0.00109094	     -0.21520660	      0.00134446	     -0.00075923	     48.34811482
      2.35264336	     -0.05822570	     -0.00065682	     -0.19960210	     -0.06154261	      0.88286420	     -0.00108852	     -0.21521776	      0.00136151	     -0.00076757	     48.11879876
      2.35386688	     -0.05829024	     -0.00065636	     -0.19966680	     -0.06154094	      0.88286325	     -0.00108608	     -0.21522916	      0.00137956	     -0.00077554	     47.68538302
      2.35509040	     -0.05835530	     -0.00065651	     -0.19973201	     -0.06153924	      0.88286230	     -0.00108363	     -0.21524079	      0.00139800	     -0.00078337	     47.49735784
      2.35663504	     -0.05843858	     -0.00065630	     -0.19981552	     -0.06153706	      0.88286108	     -0.00108050	     -0.21525579	      0.00142313	     -0.00079184	     46.76365837
      2.35817968	     -0.05851861	     -0.00065678	     -0.19989577	     -0.06153484	      0.88285985	     -0.00107734	     -0.21527109	      0.00144849	     -0.00079937	     46.71910502
      2.35972432	     -0.05860453	     -0.00065637	     -0.19998193	     -0.06153258	      0.88285861	     -0.00107414	     -0.21528665	      0.00147534	     -0.00080624	     46.24867807
      2.36126896	     -0.05868504	     -0.00065765	     -0.20006268	     -0.06153028	      0.88285736	     -0.00107092	     -0.21530255	      0.00150399	     -0.00081087	     45.66656920
      2.36248948	     -0.05875133	     -0.00065693	     -0.20012919	     -0.06152843	      0.88285637	     -0.00106834	     -0.21531527	      0.00152681	     -0.00081433	     45.41659726
      2.36371000	     -0.05881663	     -0.00065750	     -0.20019471	     -0.06152656	      0.88285537	     -0.00106575	     -0.21532816	      0.00155069	     -0.00081706	     45.16083179
      2.36524667	     -0.05890088	     -0.00065738	     -0.20027925	     -0.06152415	      0.88285412	     -0.00106246	     -0.21534454	      0.00158192	     -0.00081973	     44.66881923
      2.36678334	     -0.05898401	     -0.00065768	     -0.20036269	     -0.06152169	      0.88285286	     -0.00105914	     -0.21536115	      0.00161439	     -0.00082096	     44.22744382
      2.36832001	     -0.05906608	     -0.00065665	     -0.20044510	     -0.06151919	      0.88285159	     -0.00105579	     -0.21537791	      0.00164743	     -0.00082184	     44.00476402
      2.36985668	     -0.05915010	     -0.00065773	     -0.20052943	     -0.06151663	      0.88285033	     -0.00105241	     -0.21539479	      0.00168225	     -0.00082079	     43.52445414
      2.37113132	     -0.05921942	     -0.00065660	     -0.20059906	     -0.06151447	      0.88284929	     -0.00104958	     -0.21540890	      0.00171171	     -0.00081979	     43.21275766
      2.37240596	     -0.05928781	     -0.00065715	     -0.20066773	     -0.06151227	      0.88284824	     -0.00104673	     -0.21542309	      0.00174194	     -0.00081836	     43.02807630
      2.37396781	     -0.05937259	     -0.00065673	     -0.20075289	     -0.06150952	      0.88284697	     -0.00104321	     -0.21544052	      0.00178025	     -0.00081580	     42.51850515
      2.37552966	     -0.05945259	     -0.00065761	     -0.20083327	     -0.06150671	      0.88284570	     -0.00103966	     -0.21545799	      0.00181960	     -0.00081161	     42.18495691
      2.37709151	     -0.05953040	     -0.00065630	     -0.20091151	     -0.06150383	      0.88284443	     -0.00103608	     -0.21547539	      0.00185943	     -0.00080723	     41.96775506
      2.37834842	     -0.05959409	     -0.00065805	     -0.20097550	     -0.06150147	      0.88284342	     -0.00103318	     -0.21548937	      0.00189281	     -0.00080219	     41.61174468
      2.37960533	     -0.05965684	     -0.00065779	     -0.20103860	     -0.06149907	      0.88284241	     -0.00103026	     -0.21550332	      0.00192643	     -0.00079727	     41.35550828
      2.38112294	     -0.05973203	     -0.00065865	     -0.20111419	     -0.06149612	      0.88284121	     -0.00102670	     -0.21552011	      0.00196842	     -0.00079007	     40.82930778
      2.38264055	     -0.05980210	     -0.00065844	     -0.20118470	     -0.06149310	      0.88284002	     -0.00102312	     -0.21553676	      0.00201059	     -0.00078216	     40.68339196
      2.38415816	     -0.05987343	     -0.00065968	     -0.20125644	     -0.06149002	      0.88283884	     -0.00101951	     -0.21555317	      0.00205391	     -0.00077349	     40.41597224
      2.38567577	     -0.05994026	     -0.00065872	     -0.20132374	     -0.06148687	      0.88283767	     -0.00101588	     -0.21556938	      0.00209828	     -0.00076389	     39.94335655
      2.38699751	     -0.05999610	     -0.00066026	     -0.20137995	     -0.06148407	      0.88283667	     -0.00101269	     -0.21558321	      0.00213738	     -0.00075441	     39.78401830
      2.38831926	     -0.06005092	     -0.00065990	     -0.20143518	     -0.06148122	      0.88283568	     -0.00100949	     -0.21559678	      0.00217692	     -0.00074489	     39.60460350
      2.38964100	     -0.06010418	     -0.00066073	     -0.20148884	     -0.06147831	      0.88283470	     -0.00100626	     -0.21561008	      0.00221746	     -0.00073431	     39.27970650
      2.39096275	     -0.06015474	     -0.00066094	     -0.20153982	     -0.06147535	      0.88283373	     -0.00100301	     -0.21562306	      0.00225809	     -0.00072352	     39.16220483
      2.39228449	     -0.06020223	     -0.00066152	     -0.20158772	     -0.06147234	      0.88283279	     -0.00099975	     -0.21563568	      0.00229982	     -0.00071146	     38.78350246
      2.39360624	     -0.06024577	     -0.00066202	     -0.20163169	     -0.06146927	      0.88283185	     -0.00099647	     -0.21564788	      0.00234148	     -0.00069902	     38.71328763
      2.39527260	     -0.06029778	     -0.00066288	     -0.20168423	     -0.06146533	      0.88283070	     -0.00099230	     -0.21566259	      0.00239534	     -0.00068180	     38.19924484
      2.39693896	     -0.06034338	     -0.00066393	     -0.20173037	     -0.06146129	      0.88282958	     -0.00098811	     -0.21567648	      0.00244895	     -0.00066328	     38.14492872
      2.39831357	     -0.06037728	     -0.00066514	     -0.20176471	     -0.06145790	      0.88282868	     -0.00098463	     -0.21568727	      0.00249400	     -0.00064611	     37.81624922
      2.39968819	     -0.06040752	     -0.00066630	     -0.20179539	     -0.06145444	      0.88282781	     -0.00098114	     -0.21569744	      0.00253871	     -0.00062830	     37.81397997
      2.40128424	     -0.06044135	     -0.00066782	     -0.20182974	     -0.06145034	      0.88282682	     -0.00097705	     -0.21570846	      0.00259098	     -0.00060651	     37.66377235
      2.40288028	     -0.06047096	     -0.00066946	     -0.20185986	     -0.06144617	      0.88282587	     -0.00097295	     -0.21571865	      0.00264389	     -0.00058238	     37.25038559
      2.40447633	     -0.06049908	     -0.00067113	     -0.20188849	     -0.06144190	      0.88282496	     -0.00096882	     -0.21572798	      0.00269568	     -0.00055804	     37.45884734
      2.40607238	     -0.06051973	     -0.00067292	     -0.20190967	     -0.06143756	      0.88282409	     -0.00096467	     -0.21573648	      0.00274914	     -0.00053064	     36.76835640
      2.40744891	     -0.06053799	     -0.00067425	     -0.20192836	     -0.06143374	      0.88282338	     -0.00096107	     -0.21574309	      0.00279368	     -0.00050741	     37.01064995
      2.40882543	     -0.06055067	     -0.00067584	     -0.20194148	     -0.06142987	      0.88282270	     -0.00095745	     -0.21574909	      0.00283928	     -0.00048250	     36.70159902
      2.41016850	     -0.06056271	     -0.00067705	     -0.20195395	     -0.06142602	      0.88282206	     -0.00095391	     -0.21575428	      0.00288300	     -0.00045844	     36.75473458
      2.41151157	     -0.06057094	     -0.00067839	     -0.20196262	     -0.06142212	      0.88282147	     -0.00095035	     -0.21575885	      0.00292742	     -0.00043293	     36.41616817
      2.41285464	     -0.06057569	     -0.00067961	     -0.20196780	     -0.06141816	      0.88282090	     -0.00094677	     -0.21576277	      0.00297099	     -0.00040734	     36.47049781
      2.41460176	     -0.06057987	     -0.00068119	     -0.20197254	     -0.06141292	      0.88282022	     -0.00094210	     -0.21576689	      0.00302758	     -0.00037365	     36.43275052
      2.41605432	     -0.06058016	     -0.00068238	     -0.20197330	     -0.06140849	      0.88281970	     -0.00093820	     -0.21576952	      0.00307493	     -0.00034451	     36.09060149
      2.41750688	     -0.06057549	     -0.00068369	     -0.20196908	     -0.06140399	      0.88281922	     -0.00093428	     -0.21577140	      0.00312110	     -0.00031546	     36.23012558
      2.41887023	     -0.06057034	     -0.00068465	     -0.20196435	     -0.06139970	      0.88281881	     -0.00093058	     -0.21577245	      0.00316424	     -0.00028837	     36.23704065
      2.42023358	     -0.06056146	     -0.00068560	     -0.20195590	     -0.06139536	      0.88281843	     -0.00092687	     -0.21577287	      0.00320746	     -0.00026057	     35.99568365
      2.42159693	     -0.06054826	     -0.00068645	     -0.20194311	     -0.06139096	      0.88281810	     -0.00092315	     -0.21577260	      0.00324955	     -0.00023301	     36.11565567
      2.42304499	     -0.06053344	     -0.00068726	     -0.20192873	     -0.06138622	      0.88281778	     -0.00091918	     -0.21577155	      0.00329373	     -0.00020417	     36.18749195
      2.42449306	     -0.06051575	     -0.00068797	     -0.20191147	     -0.06138142	      0.88281751	     -0.00091520	     -0.21576980	      0.00333804	     -0.00017476	     35.89093071
      2.42594112	     -0.06049274	     -0.00068873	     -0.20188888	     -0.06137656	      0.88281727	     -0.00091120	     -0.21576730	      0.00338094	     -0.00014575	     36.06418900
      2.42738919	     -0.06046933	     -0.00068933	     -0.20186590	     -0.06137163	      0.88281708	     -0.00090718	     -0.21576404	      0.00342333	     -0.00011752	     36.22058983
      2.42883726	     -0.06044338	     -0.00068992	     -0.20184037	     -0.06136664	      0.88281693	     -0.00090315	     -0.21576010	      0.00346608	     -0.00008897	     35.94971301
      2.43028532	     -0.06041195	     -0.00069049	     -0.20180934	     -0.06136159	      0.88281682	     -0.00089911	     -0.21575544	      0.00350759	     -0.00006100	     36.14977143
      2.43173339	     -0.06037977	     -0.00069098	     -0.20177756	     -0.06135648	      0.88281676	     -0.00089506	     -0.21575003	      0.00354871	     -0.00003392	     36.33603017
      2.43318146	     -0.06034483	     -0.00069138	     -0.20174303	     -0.06135131	      0.88281673	     -0.00089099	     -0.21574392	      0.00359027	     -0.00000659	     36.09361434
      2.43462952	     -0.06030437	     -0.00069189	     -0.20170295	     -0.06134609	      0.88281674	     -0.00088691	     -0.21573709	      0.00363060	      0.00002019	     36.31532154
      2.43607759	     -0.06026330	     -0.00069227	     -0.20166228	     -0.06134080	      0.88281678	     -0.00088281	     -0.21572949	      0.00367051	      0.00004611	     36.51418932
      2.43752566	     -0.06021954	     -0.00069269	     -0.20161890	     -0.06133546	      0.88281687	     -0.00087871	     -0.21572120	      0.00371079	      0.00007231	     36.28889020
      2.43897372	     -0.06017033	     -0.00069310	     -0.20157006	     -0.06133005	      0.88281699	     -0.00087459	     -0.21571216	      0.00374977	      0.00009796	     36.52025342
      2.44042179	     -0.06012075	     -0.00069352	     -0.20152086	     -0.06132460	      0.88281715	     -0.00087046	     -0.21570236	      0.00378825	      0.00012276	     36.73609147
      2.44186985	     -0.06006945	     -0.00069391	     -0.20146993	     -0.06131908	      0.88281735	     -0.00086632	     -0.21569187	      0.00382700	      0.00014780	     36.51239092
      2.44331792	     -0.06001405	     -0.00069454	     -0.20141487	     -0.06131351	      0.88281758	     -0.00086217	     -0.21568070	      0.00386435	      0.00017220	     36.75327914
      2.44476599	     -0.05995990	     -0.00069508	     -0.20136107	     -0.06130789	      0.88281785	     -0.00085801	     -0.21566884	      0.00390112	      0.00019559	     36.96446994
      2.44621405	     -0.05990528	     -0.00069569	     -0.20130678	     -0.06130222	      0.88281815	     -0.00085384	     -0.21565642	      0.00393812	      0.00021898	     36.74529602
      2.44766212	     -0.05984758	     -0.00069629	     -0.20124941	     -0.06129649	      0.88281848	     -0.00084966	     -0.21564344	      0.00397373	      0.00024145	     36.98324243
      2.44911019	     -0.05979177	     -0.00069691	     -0.20119392	     -0.06129071	      0.88281885	     -0.00084547	     -0.21562994	      0.00400876	      0.00026261	     37.20034187
      2.45055825	     -0.05973606	     -0.00069746	     -0.20113853	     -0.06128488	      0.88281924	     -0.00084128	     -0.21561601	      0.00404405	      0.00028350	     36.97294092
      2.45200632	     -0.05967760	     -0.00069815	     -0.20108039	     -0.06127900	      0.88281967	     -0.00083707	     -0.21560166	      0.00407795	      0.00030321	     37.21970718
      2.45345438	     -0.05962137	     -0.00069868	     -0.20102446	     -0.06127307	      0.88282012	     -0.00083286	     -0.21558690	      0.00411130	      0.00032138	     37.42392661
      2.45490245	     -0.05956526	     -0.00069927	     -0.20096865	     -0.06126709	      0.88282060	     -0.00082863	     -0.21557184	      0.00414491	      0.00033907	     37.19865653
      2.45635052	     -0.05950588	     -0.00069971	     -0.20090956	     -0.06126106	      0.88282110	     -0.00082441	     -0.21555646	      0.00417718	      0.00035540	     37.43906947
      2.45779858	     -0.05944477	     -0.00069981	     -0.20084874	     -0.06125499	      0.88282163	     -0.00082017	     -0.21554068	      0.00420890	      0.00037011	     37.66982391
      2.45924665	     -0.05937909	     -0.00069953	     -0.20078337	     -0.06124888	      0.88282217	     -0.00081593	     -0.21552444	      0.00424092	      0.00038448	     37.46382036
      2.46069472	     -0.05930612	     -0.00069939	     -0.20071068	     -0.06124271	      0.88282274	     -0.00081168	     -0.21550762	      0.00427144	      0.00039792	     37.75477853
      2.46214278	     -0.05922981	     -0.00069901	     -0.20063465	     -0.06123650	      0.88282332	     -0.00080742	     -0.21549013	      0.00430115	      0.00041046	     37.99901099
      2.46359085	     -0.05914474	     -0.00069853	     -0.20054986	     -0.06123026	      0.88282393	     -0.00080316	     -0.21547188	      0.00433068	      0.00042360	     37.84551744
      2.46503892	     -0.05904678	     -0.00069757	     -0.20045217	     -0.06122396	      0.88282455	     -0.00079889	     -0.21545266	      0.00435816	      0.00043706	     38.15714209
      2.46648698	     -0.05894198	     -0.00069645	     -0.20034762	     -0.06121763	      0.88282519	     -0.00079462	     -0.21543227	      0.00438406	      0.00045104	     38.43581017
      2.46793505	     -0.05883161	     -0.00069496	     -0.20023750	     -0.06121127	      0.88282586	     -0.00079034	     -0.21541076	      0.00440896	      0.00046695	     38.24783417
      2.46938311	     -0.05871322	     -0.00069365	     -0.20011933	     -0.06120487	      0.88282655	     -0.00078606	     -0.21538814	      0.00443094	      0.00048416	     38.57457590
      2.47083118	     -0.05859273	     -0.00069193	     -0.19999903	     -0.06119844	      0.88282726	     -0.00078177	     -0.21536443	      0.00445078	      0.00050250	     38.84097922
      2.47227925	     -0.05847062	     -0.00069082	     -0.19987709	     -0.06119198	      0.88282800	     -0.00077748	     -0.21533979	      0.00446912	      0.00052311	     38.70291199
      2.47372731	     -0.05834336	     -0.00068930	     -0.19974998	     -0.06118550	      0.88282878	     -0.00077318	     -0.21531431	      0.00448428	      0.00054512	     39.01983218
      2.47517538	     -0.05821653	     -0.00068820	     -0.19962325	     -0.06117899	      0.88282958	     -0.00076888	     -0.21528802	      0.00449697	      0.00056813	     39.35933988
      2.47662345	     -0.05808783	     -0.00068635	     -0.19949465	     -0.06117247	      0.88283042	     -0.00076458	     -0.21526106	      0.00450811	      0.00059312	     39.21388095
      2.47807151	     -0.05795475	     -0.00068521	     -0.19936163	     -0.06116594	      0.88283130	     -0.00076027	     -0.21523344	      0.00451591	      0.00061909	     39.62725539
      2.47951958	     -0.05782474	     -0.00068293	     -0.19923167	     -0.06115940	      0.88283222	     -0.00075596	     -0.21520522	      0.00452135	      0.00064550	     39.90986851
      2.48096764	     -0.05769654	     -0.00068169	     -0.19910348	     -0.06115285	      0.88283317	     -0.00075165	     -0.21517664	      0.00452508	      0.00067299	     39.85876328
      2.48241571	     -0.05756767	     -0.00067885	     -0.19897463	     -0.06114629	      0.88283416	     -0.00074733	     -0.21514779	      0.00452587	      0.00070034	     40.17077205
      2.48386378	     -0.05744285	     -0.00067796	     -0.19884976	     -0.06113974	      0.88283520	     -0.00074302	     -0.21511872	      0.00452440	      0.00072681	     40.66165001
      2.48511354	     -0.05733516	     -0.00067528	     -0.19874205	     -0.06113409	      0.88283612	     -0.00073929	     -0.21509353	      0.00452234	      0.00074984	     40.60803579
      2.48636331	     -0.05722910	     -0.00067394	     -0.19863593	     -0.06112844	      0.88283707	     -0.00073557	     -0.21506825	      0.00451821	      0.00077166	     40.98806468
      2.48797301	     -0.05709648	     -0.00067125	     -0.19850323	     -0.06112117	      0.88283834	     -0.00073077	     -0.21503569	      0.00451159	      0.00079877	     41.06753869
      2.48925487	     -0.05699129	     -0.00067052	     -0.19839793	     -0.06111539	      0.88283937	     -0.00072695	     -0.21500982	      0.00450413	      0.00081860	     41.56832798
      2.49053673	     -0.05688970	     -0.00066895	     -0.19829624	     -0.06110962	      0.88284043	     -0.00072313	     -0.21498406	      0.00449623	      0.00083768	     41.59582391
      2.49181860	     -0.05679121	     -0.00066817	     -0.19819761	     -0.06110386	      0.88284152	     -0.00071931	     -0.21495847	      0.00448658	      0.00085469	     42.00417880
      2.49355061	     -0.05666465	     -0.00066630	     -0.19807087	     -0.06109611	      0.88284302	     -0.00071414	     -0.21492427	      0.00447274	      0.00087514	     42.01008040
      2.49484211	     -0.05656839	     -0.00066572	     -0.19797445	     -0.06109034	      0.88284416	     -0.00071030	     -0.21489902	      0.00446033	      0.00088772	     42.61035411
      2.49613361	     -0.05647887	     -0.00066416	     -0.19788477	     -0.06108458	      0.88284531	     -0.00070645	     -0.21487398	      0.00444771	      0.00089830	     42.75703811
      2.49742512	     -0.05638923	     -0.00066315	     -0.19779496	     -0.06107885	      0.88284648	     -0.00070260	     -0.21484921	      0.00443411	      0.00090656	     43.05806634
      2.49904638	     -0.05628253	     -0.00066118	     -0.19768805	     -0.06107167	      0.88284795	     -0.00069778	     -0.21481846	      0.00441585	      0.00091329	     43.42369388
      2.50041977	     -0.05619321	     -0.00066021	     -0.19759852	     -0.06106562	      0.88284921	     -0.00069369	     -0.21479279	      0.00439960	      0.00091608	     43.71211867
      2.50179317	     -0.05611048	     -0.00065851	     -0.19751559	     -0.06105959	      0.88285047	     -0.00068961	     -0.21476747	      0.00438270	      0.00091633	     43.84090342
      2.50316656	     -0.05603134	     -0.00065751	     -0.19743623	     -0.06105358	      0.88285172	     -0.00068553	     -0.21474262	      0.00436469	      0.00091323	     44.24145719
      2.50453995	     -0.05595979	     -0.00065574	     -0.19736447	     -0.06104760	      0.88285297	     -0.00068145	     -0.21471829	      0.00434633	      0.00090712	     44.34736103
      2.50591335	     -0.05589017	     -0.00065491	     -0.19729461	     -0.06104165	      0.88285421	     -0.00067737	     -0.21469462	      0.00432731	      0.00089809	     44.60263223
      2.50728674	     -0.05582676	     -0.00065300	     -0.19723098	     -0.06103572	      0.88285544	     -0.00067329	     -0.21467159	      0.00430778	      0.00088579	     44.82042070
      2.50866014	     -0.05576709	     -0.00065169	     -0.19717107	     -0.06102981	      0.88285665	     -0.00066922	     -0.21464924	      0.00428778	      0.00087012	     45.19463806
      2.51003353	     -0.05570997	     -0.00064961	     -0.19711373	     -0.06102394	      0.88285783	     -0.00066515	     -0.21462753	      0.00426803	      0.00085198	     45.17838101
      2.51140693	     -0.05565259	     -0.00064817	     -0.19705611	     -0.06101809	      0.88285898	     -0.00066108	     -0.21460637	      0.00424734	      0.00083077	     45.64235288
      2.51278032	     -0.05560352	     -0.00064612	     -0.19700681	     -0.06101227	      0.88286011	     -0.00065701	     -0.21458575	      0.00422683	      0.00080720	     45.66971520
      2.51415371	     -0.05555407	     -0.00064495	     -0.19695711	     -0.06100648	      0.88286120	     -0.00065295	     -0.21456576	      0.00420580	      0.00078155	     45.93136923
      2.51552711	     -0.05550932	     -0.00064304	     -0.19691212	     -0.06100072	      0.88286225	     -0.00064889	     -0.21454632	      0.00418428	      0.00075360	     46.14233917
      2.51690050	     -0.05546808	     -0.00064192	     -0.19687061	     -0.06099499	      0.88286327	     -0.00064483	     -0.21452745	      0.00416253	      0.00072385	     46.36851361
      2.51827390	     -0.05542971	     -0.00064012	     -0.19683199	     -0.06098929	      0.88286424	     -0.00064078	     -0.21450917	      0.00414058	      0.00069285	     46.37613253
      2.51964729	     -0.05539116	     -0.00063894	     -0.19679317	     -0.06098361	      0.88286517	     -0.00063673	     -0.21449145	      0.00411776	      0.00066021	     46.79751823
      2.52102069	     -0.05535988	     -0.00063702	     -0.19676164	     -0.06097797	      0.88286606	     -0.00063268	     -0.21447424	      0.00409505	      0.00062667	     46.76673858
      2.52239408	     -0.05532633	     -0.00063580	     -0.19672782	     -0.06097237	      0.88286689	     -0.00062864	     -0.21445761	      0.00407177	      0.00059254	     47.00561329
      2.52376747	     -0.05529717	     -0.00063373	     -0.19669839	     -0.06096679	      0.88286768	     -0.00062459	     -0.21444147	      0.00404811	      0.00055783	     47.10903242
      2.52514087	     -0.05526963	     -0.00063239	     -0.19667058	     -0.06096125	      0.88286842	     -0.00062056	     -0.21442583	      0.00402403	      0.00052274	     47.40845312
      2.52651426	     -0.05524611	     -0.00063030	     -0.19664678	     -0.06095574	      0.88286912	     -0.00061652	     -0.21441071	      0.00399995	      0.00048781	     47.32837039
      2.52788766	     -0.05522158	     -0.00062891	     -0.19662197	     -0.06095026	      0.88286977	     -0.00061249	     -0.21439610	      0.00397542	      0.00045335	     47.55672422
      2.52926105	     -0.05520416	     -0.00062683	     -0.19660427	     -0.06094482	      0.88287036	     -0.00060846	     -0.21438198	      0.00395052	      0.00041892	     47.65905246
      2.53063445	     -0.05518480	     -0.00062537	     -0.19658463	     -0.06093941	      0.88287092	     -0.00060443	     -0.21436841	      0.00392564	      0.00038534	     47.80075998
      2.53200784	     -0.05517034	     -0.00062304	     -0.19656990	     -0.06093404	      0.88287142	     -0.00060041	     -0.21435532	      0.00390058	      0.00035261	     47.77109625
      2.53338123	     -0.05515536	     -0.00062135	     -0.19655462	     -0.06092870	      0.88287189	     -0.00059639	     -0.21434272	      0.00387483	      0.00032022	     48.21766047
      2.53459519	     -0.05514617	     -0.00061933	     -0.19654519	     -0.06092401	      0.88287226	     -0.00059284	     -0.21433197	      0.00385280	      0.00029338	     47.93683687
      2.53580916	     -0.05513609	     -0.00061760	     -0.19653486	     -0.06091934	      0.88287260	     -0.00058929	     -0.21432160	      0.00382992	      0.00026679	     48.21335395
      2.53730697	     -0.05512783	     -0.00061526	     -0.19652629	     -0.06091363	      0.88287297	     -0.00058492	     -0.21430929	      0.00380220	      0.00023580	     48.06559639
      2.53863524	     -0.05511995	     -0.00061330	     -0.19651813	     -0.06090859	      0.88287327	     -0.00058104	     -0.21429882	      0.00377671	      0.00020921	     48.44560206
      2.53996351	     -0.05511553	     -0.00061116	     -0.19651344	     -0.06090359	      0.88287353	     -0.00057717	     -0.21428873	      0.00375200	      0.00018477	     48.16758228
      2.54129178	     -0.05510931	     -0.00060904	     -0.19650694	     -0.06089863	      0.88287376	     -0.00057330	     -0.21427904	      0.00372631	      0.00016137	     48.48450681
      2.54291162	     -0.05511000	     -0.00060649	     -0.19650730	     -0.06089262	      0.88287400	     -0.00056858	     -0.21426770	      0.00369543	      0.00013508	     48.26839487
      2.54411759	     -0.05510672	     -0.00060458	     -0.19650377	     -0.06088817	      0.88287415	     -0.00056507	     -0.21425968	      0.00367184	      0.00011687	     48.54849090
      2.54532357	     -0.05511007	     -0.00060279	     -0.19650687	     -0.06088376	      0.88287428	     -0.00056157	     -0.21425194	      0.00364844	      0.00010002	     48.47750864
      2.54686618	     -0.05511297	     -0.00060033	     -0.19650944	     -0.06087815	      0.88287442	     -0.00055708	     -0.21424257	      0.00361816	      0.00008003	     48.58580827
      2.54840880	     -0.05512181	     -0.00059823	     -0.19651796	     -0.06087260	      0.88287453	     -0.00055260	     -0.21423367	      0.00358815	      0.00006273	     48.27810592
      2.54956226	     -0.05512561	     -0.00059628	     -0.19652151	     -0.06086847	      0.88287460	     -0.00054925	     -0.21422738	      0.00356497	      0.00005046	     48.62835766
      2.55071572	     -0.05513449	     -0.00059475	     -0.19653015	     -0.06086437	      0.88287465	     -0.00054589	     -0.21422137	      0.00354229	      0.00003954	     48.51919903
      2.55222281	     -0.05514765	     -0.00059266	     -0.19654299	     -0.06085906	      0.88287470	     -0.00054152	     -0.21421397	      0.00351214	      0.00002629	     48.68577848
      2.55372990	     -0.05516635	     -0.00059106	     -0.19656136	     -0.06085379	      0.88287473	     -0.00053714	     -0.21420711	      0.00348290	      0.00001532	     48.15822443
      2.55523700	     -0.05517831	     -0.00058890	     -0.19657301	     -0.06084856	      0.88287474	     -0.00053277	     -0.21420080	      0.00345234	      0.00000556	     48.66784668
      2.55640789	     -0.05519671	     -0.00058808	     -0.19659115	     -0.06084453	      0.88287475	     -0.00052937	     -0.21419616	      0.00342907	     -0.00000115	     48.48251601
      2.55757879	     -0.05521147	     -0.00058673	     -0.19660566	     -0.06084053	      0.88287474	     -0.00052597	     -0.21419183	      0.00340580	     -0.00000697	     48.51879380
      2.55913602	     -0.05523453	     -0.00058531	     -0.19662839	     -0.06083525	      0.88287473	     -0.00052145	     -0.21418650	      0.00337482	     -0.00001378	     48.51166645
      2.56069324	     -0.05525758	     -0.00058327	     -0.19665112	     -0.06083002	      0.88287470	     -0.00051694	     -0.21418161	      0.00334409	     -0.00001909	     48.53466753
      2.56193370	     -0.05527671	     -0.00058257	     -0.19666998	     -0.06082589	      0.88287467	     -0.00051334	     -0.21417800	      0.00331982	     -0.00002196	     48.32455556
      2.56317416	     -0.05529458	     -0.00058103	     -0.19668760	     -0.06082178	      0.88287465	     -0.00050974	     -0.21417460	      0.00329541	     -0.00002462	     48.44151457
      2.56469587	     -0.05532105	     -0.00057986	     -0.19671376	     -0.06081679	      0.88287461	     -0.00050532	     -0.21417070	      0.00326595	     -0.00002673	     48.24338634
      2.56600986	     -0.05534033	     -0.00057805	     -0.19673278	     -0.06081252	      0.88287457	     -0.00050151	     -0.21416758	      0.00324028	     -0.00002796	     48.40269358
      2.56732386	     -0.05536389	     -0.00057710	     -0.19675608	     -0.06080827	      0.88287453	     -0.00049770	     -0.21416463	      0.00321531	     -0.00002796	     48.08272403
      2.56863786	     -0.05538338	     -0.00057536	     -0.19677531	     -0.06080407	      0.88287450	     -0.00049388	     -0.21416187	      0.00318976	     -0.00002776	     48.28323184
      2.56995185	     -0.05540707	     -0.00057426	     -0.19679874	     -0.06079989	      0.88287446	     -0.00049007	     -0.21415925	      0.00316507	     -0.00002638	     47.94950277
      2.57126585	     -0.05542802	     -0.00057260	     -0.19681945	     -0.06079575	      0.88287443	     -0.00048625	     -0.21415678	      0.00313981	     -0.00002493	     48.12570945
      2.57257985	     -0.05545138	     -0.00057137	     -0.19684255	     -0.06079164	      0.88287440	     -0.00048243	     -0.21415446	      0.00311529	     -0.00002261	     47.85239674
      2.57389384	     -0.05547220	     -0.00056969	     -0.19686313	     -0.06078756	      0.88287437	     -0.00047862	     -0.21415226	      0.00309047	     -0.00002013	     47.93341658
      2.57565341	     -0.05550570	     -0.00056822	     -0.19689630	     -0.06078215	      0.88287434	     -0.00047351	     -0.21414948	      0.00305800	     -0.00001607	     47.58727981
      2.57673614	     -0.05552127	     -0.00056638	     -0.19691168	     -0.06077885	      0.88287432	     -0.00047036	     -0.21414790	      0.00303769	     -0.00001366	     47.77680843
      2.57781887	     -0.05554046	     -0.00056518	     -0.19693068	     -0.06077557	      0.88287431	     -0.00046721	     -0.21414638	      0.00301792	     -0.00001079	     47.63054482
      2.57939881	     -0.05556730	     -0.00056307	     -0.19695724	     -0.06077083	      0.88287429	     -0.00046262	     -0.21414428	      0.00298887	     -0.00000698	     47.66828790
      2.58080651	     -0.05559298	     -0.00056131	     -0.19698268	     -0.06076664	      0.88287429	     -0.00045852	     -0.21414253	      0.00296391	     -0.00000296	     47.24243725
      2.58221421	     -0.05561524	     -0.00055913	     -0.19700470	     -0.06076249	      0.88287428	     -0.00045443	     -0.21414089	      0.00293824	      0.00000053	     47.45007128
      2.58370181	     -0.05564340	     -0.00055716	     -0.19703262	     -0.06075813	      0.88287429	     -0.00045010	     -0.21413928	      0.00291186	      0.00000390	     47.22177919
      2.58518940	     -0.05566891	     -0.00055425	     -0.19705789	     -0.06075382	      0.88287430	     -0.00044577	     -0.21413783	      0.00288551	      0.00000708	     47.29944204
      2.58641460	     -0.05569446	     -0.00055283	     -0.19708324	     -0.06075030	      0.88287431	     -0.00044221	     -0.21413678	      0.00286427	      0.00000967	     46.98143641
      2.58763980	     -0.05572028	     -0.00055059	     -0.19710888	     -0.06074680	      0.88287432	     -0.00043864	     -0.21413595	      0.00284290	      0.00001139	     47.02592774
      2.58912543	     -0.05575786	     -0.00054840	     -0.19714622	     -0.06074260	      0.88287434	     -0.00043431	     -0.21413530	      0.00281754	      0.00001283	     46.75599198
      2.59061106	     -0.05579389	     -0.00054521	     -0.19718204	     -0.06073843	      0.88287436	     -0.00042998	     -0.21413511	      0.00279239	      0.00001353	     46.72890119
      2.59187863	     -0.05583140	     -0.00054331	     -0.19721936	     -0.06073491	      0.88287437	     -0.00042628	     -0.21413533	      0.00277125	      0.00001349	     46.50918370
      2.59314620	     -0.05586696	     -0.00054026	     -0.19725475	     -0.06073141	      0.88287439	     -0.00042258	     -0.21413595	      0.00275012	      0.00001224	     46.61819353
      2.59441376	     -0.05590695	     -0.00053746	     -0.19729459	     -0.06072793	      0.88287441	     -0.00041888	     -0.21413698	      0.00272990	      0.00001065	     46.29654009
      2.59568133	     -0.05594736	     -0.00053405	     -0.19733484	     -0.06072449	      0.88287442	     -0.00041517	     -0.21413844	      0.00270945	      0.00000771	     46.36660738
      2.59720640	     -0.05600188	     -0.00052989	     -0.19738920	     -0.06072037	      0.88287443	     -0.00041071	     -0.21414081	      0.00268619	      0.00000344	     45.87010941
      2.59873147	     -0.05605092	     -0.00052462	     -0.19743810	     -0.06071629	      0.88287443	     -0.00040625	     -0.21414388	      0.00266255	     -0.00000231	     46.16389694
      2.60000330	     -0.05610005	     -0.00052043	     -0.19748711	     -0.06071292	      0.88287442	     -0.00040252	     -0.21414684	      0.00264367	     -0.00000849	     45.91473306
      2.60127513	     -0.05614526	     -0.00051524	     -0.19753224	     -0.06070957	      0.88287440	     -0.00039880	     -0.21415029	      0.00262556	     -0.00001499	     45.73106923
      2.60254696	     -0.05619394	     -0.00051008	     -0.19758084	     -0.06070624	      0.88287438	     -0.00039506	     -0.21415415	      0.00260750	     -0.00002288	     45.67940021
      2.60436278	     -0.05626268	     -0.00050132	     -0.19764951	     -0.06070153	      0.88287433	     -0.00038973	     -0.21416044	      0.00258324	     -0.00003547	     45.38578375
      2.60561917	     -0.05631209	     -0.00049559	     -0.19769887	     -0.06069829	      0.88287428	     -0.00038604	     -0.21416522	      0.00256649	     -0.00004546	     45.34113515
      2.60687555	     -0.05635986	     -0.00048869	     -0.19774662	     -0.06069508	      0.88287421	     -0.00038235	     -0.21417037	      0.00255067	     -0.00005620	     45.27195466
      2.60842100	     -0.05642079	     -0.00048083	     -0.19780753	     -0.06069115	      0.88287412	     -0.00037780	     -0.21417718	      0.00253188	     -0.00007086	     45.09673249
      2.60976808	     -0.05647325	     -0.00047324	     -0.19785999	     -0.06068775	      0.88287401	     -0.00037384	     -0.21418354	      0.00251634	     -0.00008433	     45.03768498
      2.61111515	     -0.05652706	     -0.00046631	     -0.19791380	     -0.06068437	      0.88287389	     -0.00036987	     -0.21419030	      0.00250167	     -0.00009868	     44.75027505
      2.61246222	     -0.05657933	     -0.00045869	     -0.19796609	     -0.06068101	      0.88287375	     -0.00036591	     -0.21419741	      0.00248764	     -0.00011384	     44.68928261
      2.61380929	     -0.05663397	     -0.00045168	     -0.19802075	     -0.06067767	      0.88287358	     -0.00036195	     -0.21420485	      0.00247446	     -0.00012965	     44.46948652
      2.61515636	     -0.05668701	     -0.00044427	     -0.19807382	     -0.06067435	      0.88287340	     -0.00035798	     -0.21421259	      0.00246178	     -0.00014642	     44.50447000
      2.61650343	     -0.05674205	     -0.00043744	     -0.19812891	     -0.06067104	      0.88287319	     -0.00035403	     -0.21422063	      0.00245054	     -0.00016312	     44.10713800
      2.61785050	     -0.05679363	     -0.00043043	     -0.19818052	     -0.06066774	      0.88287296	     -0.00035007	     -0.21422893	      0.00243940	     -0.00018065	     44.20140656
      2.61919758	     -0.05684894	     -0.00042391	     -0.19823588	     -0.06066446	      0.88287270	     -0.00034612	     -0.21423743	      0.00242969	     -0.00019806	     43.86293435
      2.62054465	     -0.05690054	     -0.00041739	     -0.19828754	     -0.06066120	      0.88287242	     -0.00034216	     -0.21424616	      0.00242047	     -0.00021562	     43.82077461
      2.62204643	     -0.05696207	     -0.00041066	     -0.19834914	     -0.06065757	      0.88287208	     -0.00033777	     -0.21425608	      0.00241097	     -0.00023568	     43.73031003
      2.62354822	     -0.05701883	     -0.00040377	     -0.19840599	     -0.06065396	      0.88287171	     -0.00033337	     -0.21426624	      0.00240324	     -0.00025464	     43.30398912
      2.62505000	     -0.05708048	     -0.00039795	     -0.19846770	     -0.06065035	      0.88287132	     -0.00032898	     -0.21427654	      0.00239546	     -0.00027396	     43.28742246
      2.62655178	     -0.05713543	     -0.00039127	     -0.19852276	     -0.06064676	      0.88287089	     -0.00032460	     -0.21428707	      0.00238913	     -0.00029244	     43.20942457
      2.62775971	     -0.05718513	     -0.00038711	     -0.19857253	     -0.06064388	      0.88287053	     -0.00032108	     -0.21429561	      0.00238456	     -0.00030700	     42.95018737
      2.62896763	     -0.05723054	     -0.00038225	     -0.19861803	     -0.06064100	      0.88287015	     -0.00031756	     -0.21430424	      0.00238041	     -0.00032130	     42.94808260
      2.63051320	     -0.05729038	     -0.00037665	     -0.19867798	     -0.06063732	      0.88286964	     -0.00031307	     -0.21431538	      0.00237629	     -0.00033850	     42.60644428
      2.63175574	     -0.05733570	     -0.00037195	     -0.19872340	     -0.06063437	      0.88286921	     -0.00030946	     -0.21432437	      0.00237296	     -0.00035212	     42.71842550
      2.63299827	     -0.05738170	     -0.00036759	     -0.19876951	     -0.06063143	      0.88286877	     -0.00030586	     -0.21433339	      0.00237084	     -0.00036430	     42.39326737
      2.63424080	     -0.05742629	     -0.00036312	     -0.19881421	     -0.06062848	      0.88286831	     -0.00030226	     -0.21434242	      0.00236862	     -0.00037621	     42.41743290
      2.63601581	     -0.05749177	     -0.00035686	     -0.19887986	     -0.06062428	      0.88286762	     -0.00029713	     -0.21435533	      0.00236709	     -0.00039142	     41.89739388
      2.63758785	     -0.05754130	     -0.00035122	     -0.19892955	     -0.06062056	      0.88286700	     -0.00029260	     -0.21436676	      0.00236532	     -0.00040360	     42.29377866
      2.63887626	     -0.05758910	     -0.00034679	     -0.19897749	     -0.06061751	      0.88286647	     -0.00028888	     -0.21437601	      0.00236514	     -0.00041277	     41.94925220
      2.64016467	     -0.05762981	     -0.00034230	     -0.19901836	     -0.06061446	      0.88286594	     -0.00028518	     -0.21438527	      0.00236552	     -0.00042047	     41.80560313
      2.64145308	     -0.05767109	     -0.00033783	     -0.19905979	     -0.06061142	      0.88286539	     -0.00028147	     -0.21439443	      0.00236598	     -0.00042759	     41.76674283
      2.64315857	     -0.05772270	     -0.00033184	     -0.19911162	     -0.06060738	      0.88286465	     -0.00027658	     -0.21440642	      0.00236804	     -0.00043504	     41.39323676
      2.64451872	     -0.05776406	     -0.00032715	     -0.19915316	     -0.06060416	      0.88286406	     -0.00027268	     -0.21441579	      0.00236935	     -0.00043990	     41.49400556
      2.64587886	     -0.05779919	     -0.00032251	     -0.19918848	     -0.06060093	      0.88286346	     -0.00026879	     -0.21442504	      0.00237179	     -0.00044308	     41.38902817
      2.64723900	     -0.05783785	     -0.00031782	     -0.19922734	     -0.06059771	      0.88286285	     -0.00026490	     -0.21443409	      0.00237442	     -0.00044592	     41.35132682
      2.64859915	     -0.05787273	     -0.00031340	     -0.19926242	     -0.06059447	      0.88286225	     -0.00026101	     -0.21444302	      0.00237818	     -0.00044700	     41.07561403
      2.64995929	     -0.05790607	     -0.00030908	     -0.19929595	     -0.06059124	      0.88286164	     -0.00025714	     -0.21445179	      0.00238181	     -0.00044737	     41.09378798
      2.65171353	     -0.05794988	     -0.00030409	     -0.19934002	     -0.06058705	      0.88286085	     -0.00025214	     -0.21446289	      0.00238735	     -0.00044659	     41.11189936
      2.65308083	     -0.05798245	     -0.00029973	     -0.19937281	     -0.06058379	      0.88286024	     -0.00024825	     -0.21447142	      0.00239263	     -0.00044447	     40.75496009
      2.65444814	     -0.05801334	     -0.00029625	     -0.19940390	     -0.06058051	      0.88285964	     -0.00024437	     -0.21447980	      0.00239799	     -0.00044176	     40.79958395
      2.65581545	     -0.05804429	     -0.00029207	     -0.19943508	     -0.06057723	      0.88285904	     -0.00024049	     -0.21448803	      0.00240413	     -0.00043795	     40.52192227
      2.65718276	     -0.05807089	     -0.00028865	     -0.19946190	     -0.06057394	      0.88285844	     -0.00023661	     -0.21449609	      0.00241018	     -0.00043369	     40.66574496
      2.65855006	     -0.05809958	     -0.00028453	     -0.19949082	     -0.06057064	      0.88285785	     -0.00023274	     -0.21450392	      0.00241715	     -0.00042848	     40.38456357
      2.65991737	     -0.05812343	     -0.00028113	     -0.19951490	     -0.06056733	      0.88285727	     -0.00022888	     -0.21451156	      0.00242419	     -0.00042245	     40.36305357
      2.66128468	     -0.05814696	     -0.00027699	     -0.19953866	     -0.06056401	      0.88285670	     -0.00022501	     -0.21451894	      0.00243143	     -0.00041597	     40.27735472
      2.66301171	     -0.05817656	     -0.00027303	     -0.19956856	     -0.06055980	      0.88285599	     -0.00022014	     -0.21452791	      0.00244116	     -0.00040715	     40.16536847
      2.66414437	     -0.05819274	     -0.00026940	     -0.19958495	     -0.06055703	      0.88285553	     -0.00021695	     -0.21453361	      0.00244770	     -0.00040033	     40.00527308
      2.66527704	     -0.05820954	     -0.00026668	     -0.19960195	     -0.06055426	      0.88285508	     -0.00021376	     -0.21453912	      0.00245419	     -0.00039393	     40.05512869
      2.66690352	     -0.05823261	     -0.00026247	     -0.19962531	     -0.06055026	      0.88285445	     -0.00020919	     -0.21454675	      0.00246432	     -0.00038404	     39.80069430
      2.66818482	     -0.05824951	     -0.00025955	     -0.19964243	     -0.06054709	      0.88285396	     -0.00020560	     -0.21455251	      0.00247185	     -0.00037657	     39.95783323
      2.66946612	     -0.05826545	     -0.00025648	     -0.19965861	     -0.06054392	      0.88285348	     -0.00020201	     -0.21455806	      0.00248033	     -0.00036819	     39.66623993
      2.67074741	     -0.05827978	     -0.00025364	     -0.19967317	     -0.06054074	      0.88285301	     -0.00019842	     -0.21456339	      0.00248829	     -0.00036024	     39.74881889
      2.67270220	     -0.05830252	     -0.00024914	     -0.19969626	     -0.06053586	      0.88285232	     -0.00019296	     -0.21457109	      0.00250168	     -0.00034766	     39.22937977
      2.67406965	     -0.05831123	     -0.00024662	     -0.19970521	     -0.06053244	      0.88285185	     -0.00018915	     -0.21457614	      0.00251000	     -0.00033905	     39.65194791
      2.67543711	     -0.05832318	     -0.00024347	     -0.19971741	     -0.06052900	      0.88285140	     -0.00018535	     -0.21458085	      0.00251922	     -0.00033056	     39.46365506
      2.67680456	     -0.05833204	     -0.00024132	     -0.19972650	     -0.06052555	      0.88285095	     -0.00018155	     -0.21458526	      0.00252845	     -0.00032202	     39.44401496
      2.67817201	     -0.05833953	     -0.00023881	     -0.19973424	     -0.06052208	      0.88285051	     -0.00017777	     -0.21458939	      0.00253787	     -0.00031332	     39.25762516
      2.67953946	     -0.05834377	     -0.00023696	     -0.19973871	     -0.06051860	      0.88285009	     -0.00017398	     -0.21459321	      0.00254686	     -0.00030502	     39.39268110
      2.68090691	     -0.05834993	     -0.00023462	     -0.19974512	     -0.06051512	      0.88284968	     -0.00017021	     -0.21459668	      0.00255626	     -0.00029673	     39.21853863
      2.68227436	     -0.05835157	     -0.00023282	     -0.19974699	     -0.06051161	      0.88284928	     -0.00016645	     -0.21459986	      0.00256552	     -0.00028844	     39.18978037
      2.68364181	     -0.05835182	     -0.00023054	     -0.19974748	     -0.06050810	      0.88284889	     -0.00016269	     -0.21460265	      0.00257463	     -0.00028045	     39.17608913
      2.68524394	     -0.05835178	     -0.00022862	     -0.19974772	     -0.06050397	      0.88284845	     -0.00015830	     -0.21460543	      0.00258517	     -0.00027160	     39.28598036
      2.68684607	     -0.05834701	     -0.00022553	     -0.19974323	     -0.06049982	      0.88284802	     -0.00015392	     -0.21460768	      0.00259596	     -0.00026281	     39.10765237
      2.68803818	     -0.05834148	     -0.00022498	     -0.19973788	     -0.06049672	      0.88284771	     -0.00015068	     -0.21460897	      0.00260379	     -0.00025576	     39.10310250
      2.68923028	     -0.05833526	     -0.00022336	     -0.19973187	     -0.06049361	      0.88284741	     -0.00014744	     -0.21460992	      0.00261170	     -0.00024892	     39.02205596
      2.69042239	     -0.05832796	     -0.00022219	     -0.19972476	     -0.06049049	      0.88284712	     -0.00014420	     -0.21461054	      0.00261921	     -0.00024281	     39.12390371
      2.69201914	     -0.05831657	     -0.00022064	     -0.19971363	     -0.06048630	      0.88284674	     -0.00013988	     -0.21461085	      0.00262974	     -0.00023417	     38.87775017
      2.69361589	     -0.05829807	     -0.00021961	     -0.19969538	     -0.06048209	      0.88284637	     -0.00013558	     -0.21461049	      0.00263902	     -0.00022564	     39.20525989
      2.69502116	     -0.05828431	     -0.00021841	     -0.19968183	     -0.06047838	      0.88284606	     -0.00013181	     -0.21460955	      0.00264753	     -0.00021802	     39.05956477
      2.69642642	     -0.05826139	     -0.00021779	     -0.19965911	     -0.06047465	      0.88284576	     -0.00012805	     -0.21460808	      0.00265549	     -0.00021002	     39.12509389
      2.69783169	     -0.05823613	     -0.00021640	     -0.19963406	     -0.06047091	      0.88284547	     -0.00012430	     -0.21460589	      0.00266330	     -0.00020161	     39.03862894
      2.69923695	     -0.05820213	     -0.00021539	     -0.19960027	     -0.06046717	      0.88284519	     -0.00012056	     -0.21460293	      0.00267041	     -0.00019285	     39.19862208
      2.70064221	     -0.05816507	     -0.00021345	     -0.19956341	     -0.06046341	      0.88284493	     -0.00011683	     -0.21459906	      0.00267688	     -0.00018408	     39.35341273
      2.70204748	     -0.05811823	     -0.00021182	     -0.19951677	     -0.06045964	      0.88284468	     -0.00011312	     -0.21459426	      0.00268348	     -0.00017364	     39.18198591
      2.70345274	     -0.05806691	     -0.00020940	     -0.19946565	     -0.06045587	      0.88284444	     -0.00010942	     -0.21458842	      0.00268864	     -0.00016298	     39.39830509
      2.70485801	     -0.05801087	     -0.00020745	     -0.19940978	     -0.06045209	      0.88284422	     -0.00010574	     -0.21458159	      0.00269325	     -0.00015156	     39.53258607
      2.70626327	     -0.05795376	     -0.00020476	     -0.19935284	     -0.06044830	      0.88284401	     -0.00010207	     -0.21457377	      0.00269721	     -0.00013917	     39.52904680
      2.70766854	     -0.05788700	     -0.00020252	     -0.19928624	     -0.06044451	      0.88284383	     -0.00009841	     -0.21456503	      0.00270022	     -0.00012542	     39.62862727
      2.70907380	     -0.05781855	     -0.00019965	     -0.19921794	     -0.06044071	      0.88284366	     -0.00009476	     -0.21455529	      0.00270194	     -0.00011130	     39.90233203
      2.71047906	     -0.05774493	     -0.00019745	     -0.19914444	     -0.06043691	      0.88284352	     -0.00009113	     -0.21454464	      0.00270327	     -0.00009524	     39.87384216
      2.71188433	     -0.05766931	     -0.00019472	     -0.19906894	     -0.06043311	      0.88284339	     -0.00008751	     -0.21453306	      0.00270273	     -0.00007853	     40.19388408
      2.71328959	     -0.05759069	     -0.00019257	     -0.19899040	     -0.06042932	      0.88284330	     -0.00008390	     -0.21452069	      0.00270153	     -0.00005992	     40.16281161
      2.71469486	     -0.05750993	     -0.00018989	     -0.19890971	     -0.06042552	      0.88284323	     -0.00008030	     -0.21450756	      0.00269821	     -0.00004043	     40.48853192
      2.71621669	     -0.05742457	     -0.00018801	     -0.19882439	     -0.06042142	      0.88284318	     -0.00007642	     -0.21449259	      0.00269312	     -0.00001818	     40.74061470
      2.71757381	     -0.05734228	     -0.00018569	     -0.19874213	     -0.06041777	      0.88284317	     -0.00007297	     -0.21447867	      0.00268713	      0.00000368	     40.82913740
      2.71893093	     -0.05725864	     -0.00018412	     -0.19865848	     -0.06041413	      0.88284319	     -0.00006953	     -0.21446418	      0.00267896	      0.00002573	     41.30118391
      2.72028804	     -0.05717312	     -0.00018166	     -0.19857295	     -0.06041050	      0.88284324	     -0.00006609	     -0.21444913	      0.00266968	      0.00004915	     41.42506910
      2.72164516	     -0.05708317	     -0.00017980	     -0.19848296	     -0.06040688	      0.88284332	     -0.00006267	     -0.21443350	      0.00265793	      0.00007297	     41.99960419
      2.72300227	     -0.05699185	     -0.00017740	     -0.19839160	     -0.06040329	      0.88284344	     -0.00005926	     -0.21441729	      0.00264526	      0.00009870	     42.00115436
      2.72435939	     -0.05689668	     -0.00017511	     -0.19829636	     -0.06039971	      0.88284359	     -0.00005586	     -0.21440054	      0.00262977	      0.00012486	     42.55409773
      2.72607779	     -0.05678462	     -0.00017155	     -0.19818418	     -0.06039520	      0.88284384	     -0.00005156	     -0.21437868	      0.00260774	      0.00015827	     43.07708529
      2.72728528	     -0.05670227	     -0.00016973	     -0.19810173	     -0.06039207	      0.88284404	     -0.00004855	     -0.21436311	      0.00259102	      0.00018292	     43.26139465
      2.72849277	     -0.05662654	     -0.00016752	     -0.19802589	     -0.06038895	      0.88284428	     -0.00004555	     -0.21434737	      0.00257275	      0.00020652	     43.66476519
      2.73008490	     -0.05652636	     -0.00016508	     -0.19792554	     -0.06038487	      0.88284463	     -0.00004160	     -0.21432652	      0.00254764	      0.00023744	     43.99938420
      2.73167702	     -0.05642729	     -0.00016257	     -0.19782628	     -0.06038084	      0.88284503	     -0.00003767	     -0.21430550	      0.00252034	      0.00026720	     44.71060046
      2.73292579	     -0.05634475	     -0.00016080	     -0.19774358	     -0.06037770	      0.88284538	     -0.00003459	     -0.21428891	      0.00249845	      0.00029009	     45.11485053
      2.73417457	     -0.05626583	     -0.00015898	     -0.19766450	     -0.06037460	      0.88284576	     -0.00003152	     -0.21427216	      0.00247580	      0.00031226	     45.43261288
      2.73542334	     -0.05618518	     -0.00015724	     -0.19758368	     -0.06037152	      0.88284616	     -0.00002846	     -0.21425533	      0.00245232	      0.00033354	     45.89086348
      2.73718086	     -0.05608009	     -0.00015504	     -0.19747833	     -0.06036724	      0.88284677	     -0.00002417	     -0.21423151	      0.00241810	      0.00036125	     46.57065659
      2.73855430	     -0.05598774	     -0.00015304	     -0.19738577	     -0.06036394	      0.88284728	     -0.00002082	     -0.21421292	      0.00239095	      0.00038257	     46.94209119
      2.73992774	     -0.05590283	     -0.00015162	     -0.19730063	     -0.06036067	      0.88284782	     -0.00001749	     -0.21419411	      0.00236317	      0.00040194	     47.30314253
      2.74130118	     -0.05581522	     -0.00014953	     -0.19721280	     -0.06035745	      0.88284839	     -0.00001417	     -0.21417527	      0.00233433	      0.00041918	     48.06869358
      2.74267462	     -0.05573557	     -0.00014827	     -0.19713291	     -0.06035426	      0.88284897	     -0.00001086	     -0.21415638	      0.00230562	      0.00043516	     48.25341998
      2.74404806	     -0.05564927	     -0.00014639	     -0.19704636	     -0.06035111	      0.88284958	     -0.00000756	     -0.21413754	      0.00227569	      0.00044922	     48.98837594
      2.74542150	     -0.05557099	     -0.00014568	     -0.19696782	     -0.06034801	      0.88285021	     -0.00000427	     -0.21411866	      0.00224537	      0.00046137	     49.39598363
      2.74679494	     -0.05548457	     -0.00014385	     -0.19688115	     -0.06034495	      0.88285085	     -0.00000099	     -0.21409981	      0.00221456	      0.00047223	     49.87539001
      2.74816838	     -0.05540514	     -0.00014367	     -0.19680142	     -0.06034193	      0.88285150	      0.00000228	     -0.21408084	      0.00218270	      0.00048115	     50.39783055
      2.74954182	     -0.05531770	     -0.00014198	     -0.19671371	     -0.06033895	      0.88285217	      0.00000554	     -0.21406187	      0.00215022	      0.00048867	     50.98924679
      2.75074316	     -0.05525082	     -0.00014229	     -0.19664655	     -0.06033639	      0.88285276	      0.00000838	     -0.21404523	      0.00212127	      0.00049421	     51.24423890
      2.75194450	     -0.05518139	     -0.00014171	     -0.19657685	     -0.06033386	      0.88285336	      0.00001122	     -0.21402868	      0.00209140	      0.00049817	     51.81514153
      2.75342952	     -0.05510239	     -0.00014199	     -0.19649749	     -0.06033078	      0.88285410	      0.00001471	     -0.21400835	      0.00205414	      0.00050165	     52.14874945
      2.75470493	     -0.05503399	     -0.00014151	     -0.19642878	     -0.06032818	      0.88285474	      0.00001770	     -0.21399109	      0.00202095	      0.00050255	     52.83949930
      2.75598034	     -0.05496921	     -0.00014171	     -0.19636368	     -0.06032562	      0.88285538	      0.00002068	     -0.21397401	      0.00198800	      0.00050260	     53.00817683
      2.75725575	     -0.05490241	     -0.00014134	     -0.19629655	     -0.06032311	      0.88285602	      0.00002365	     -0.21395711	      0.00195398	      0.00050067	     53.64743705
      2.75892869	     -0.05482129	     -0.00014166	     -0.19621500	     -0.06031988	      0.88285685	      0.00002753	     -0.21393517	      0.00190955	      0.00049632	     53.89828820
      2.76009303	     -0.05476127	     -0.00014098	     -0.19615468	     -0.06031767	      0.88285743	      0.00003023	     -0.21392009	      0.00187760	      0.00049149	     54.59842661
      2.76125737	     -0.05470587	     -0.00014121	     -0.19609898	     -0.06031550	      0.88285800	      0.00003292	     -0.21390515	      0.00184603	      0.00048600	     54.82733297
      2.76270547	     -0.05463854	     -0.00014136	     -0.19603126	     -0.06031286	      0.88285870	      0.00003625	     -0.21388683	      0.00180600	      0.00047713	     55.46488329
      2.76415356	     -0.05457612	     -0.00014228	     -0.19596843	     -0.06031027	      0.88285938	      0.00003958	     -0.21386884	      0.00176672	      0.00046760	     55.38460832
      2.76560166	     -0.05450895	     -0.00014285	     -0.19590085	     -0.06030774	      0.88286005	      0.00004289	     -0.21385120	      0.00172612	      0.00045657	     56.18253563
      2.76704976	     -0.05445445	     -0.00014495	     -0.19584590	     -0.06030527	      0.88286070	      0.00004620	     -0.21383385	      0.00168556	      0.00044413	     56.53688272
      2.76822689	     -0.05440420	     -0.00014537	     -0.19579532	     -0.06030331	      0.88286122	      0.00004888	     -0.21382009	      0.00165272	      0.00043394	     56.77392002
      2.76940402	     -0.05436273	     -0.00014699	     -0.19575349	     -0.06030138	      0.88286172	      0.00005155	     -0.21380658	      0.00161933	      0.00042267	     57.06890557
      2.77093639	     -0.05430796	     -0.00014832	     -0.19569826	     -0.06029894	      0.88286236	      0.00005502	     -0.21378952	      0.00157591	      0.00040751	     57.29439899
      2.77229318	     -0.05426362	     -0.00015011	     -0.19565350	     -0.06029682	      0.88286290	      0.00005809	     -0.21377481	      0.00153659	      0.00039291	     57.73697469
      2.77364996	     -0.05421753	     -0.00015083	     -0.19560701	     -0.06029477	      0.88286343	      0.00006115	     -0.21376051	      0.00149777	      0.00037854	     57.72639793
      2.77500675	     -0.05417712	     -0.00015303	     -0.19556616	     -0.06029276	      0.88286393	      0.00006420	     -0.21374658	      0.00145795	      0.00036333	     58.08678726
      2.77636354	     -0.05413550	     -0.00015371	     -0.19552412	     -0.06029081	      0.88286441	      0.00006724	     -0.21373306	      0.00141789	      0.00034750	     58.44420181
      2.77772032	     -0.05410188	     -0.00015604	     -0.19549006	     -0.06028891	      0.88286487	      0.00007028	     -0.21371994	      0.00137798	      0.00033176	     58.31650369
      2.77907711	     -0.05406406	     -0.00015661	     -0.19545183	     -0.06028707	      0.88286531	      0.00007331	     -0.21370728	      0.00133692	      0.00031514	     58.86381918
      2.78028637	     -0.05403958	     -0.00015909	     -0.19542694	     -0.06028548	      0.88286568	      0.00007600	     -0.21369636	      0.00130082	      0.00030072	     58.68123373
      2.78149563	     -0.05401263	     -0.00016046	     -0.19539959	     -0.06028393	      0.88286604	      0.00007869	     -0.21368583	      0.00126387	      0.00028565	     59.01244798
      2.78270488	     -0.05399030	     -0.00016263	     -0.19537686	     -0.06028242	      0.88286637	      0.00008137	     -0.21367567	      0.00122709	      0.00027086	     58.99948272
      2.78421081	     -0.05396416	     -0.00016487	     -0.19535022	     -0.06028061	      0.88286677	      0.00008471	     -0.21366356	      0.00118033	      0.00025179	     59.39517948
      2.78554851	     -0.05394469	     -0.00016743	     -0.19533029	     -0.06027905	      0.88286709	      0.00008766	     -0.21365329	      0.00113939	      0.00023589	     59.03107525
      2.78688622	     -0.05392402	     -0.00016900	     -0.19530917	     -0.06027756	      0.88286740	      0.00009061	     -0.21364349	      0.00109715	      0.00021925	     59.43957598
      2.78822393	     -0.05391022	     -0.00017122	     -0.19529492	     -0.06027612	      0.88286768	      0.00009354	     -0.21363412	      0.00105536	      0.00020296	     59.23591971
      2.78956163	     -0.05389412	     -0.00017256	     -0.19527838	     -0.06027474	      0.88286794	      0.00009647	     -0.21362523	      0.00101279	      0.00018628	     59.53853398
      2.79089934	     -0.05388542	     -0.00017486	     -0.19526922	     -0.06027341	      0.88286818	      0.00009939	     -0.21361678	      0.00097070	      0.00017009	     59.24817830
      2.79223705	     -0.05387398	     -0.00017605	     -0.19525734	     -0.06027214	      0.88286840	      0.00010231	     -0.21360881	      0.00092766	      0.00015337	     59.60349376
      2.79357475	     -0.05387097	     -0.00017796	     -0.19525388	     -0.06027093	      0.88286859	      0.00010521	     -0.21360129	      0.00088543	      0.00013734	     59.14454622
      2.79491246	     -0.05386286	     -0.00017868	     -0.19524534	     -0.06026977	      0.88286876	      0.00010811	     -0.21359427	      0.00084220	      0.00012087	     59.50987701
      2.79625016	     -0.05386455	     -0.00018054	     -0.19524658	     -0.06026867	      0.88286891	      0.00011099	     -0.21358767	      0.00079953	      0.00010455	     59.24034788
      2.79758787	     -0.05386234	     -0.00018129	     -0.19524394	     -0.06026763	      0.88286904	      0.00011387	     -0.21358157	      0.00075655	      0.00008804	     59.41784297
      2.79892558	     -0.05386923	     -0.00018339	     -0.19525038	     -0.06026665	      0.88286915	      0.00011674	     -0.21357593	      0.00071401	      0.00007173	     59.07833090
      2.80026328	     -0.05387151	     -0.00018422	     -0.19525223	     -0.06026572	      0.88286923	      0.00011960	     -0.21357080	      0.00067123	      0.00005539	     59.21095015
      2.80160099	     -0.05388400	     -0.00018657	     -0.19526426	     -0.06026485	      0.88286930	      0.00012244	     -0.21356613	      0.00062881	      0.00003917	     58.90048960
      2.80293870	     -0.05389163	     -0.00018739	     -0.19527147	     -0.06026404	      0.88286934	      0.00012528	     -0.21356199	      0.00058619	      0.00002268	     59.11323732
      2.80413095	     -0.05390637	     -0.00018934	     -0.19528581	     -0.06026336	      0.88286936	      0.00012780	     -0.21355870	      0.00054881	      0.00000833	     58.73776903
      2.80532321	     -0.05391926	     -0.00019051	     -0.19529832	     -0.06026273	      0.88286936	      0.00013032	     -0.21355582	      0.00051130	     -0.00000616	     58.73789434
      2.80678909	     -0.05394098	     -0.00019254	     -0.19531956	     -0.06026202	      0.88286934	      0.00013339	     -0.21355284	      0.00046551	     -0.00002403	     58.51928746
      2.80825496	     -0.05396360	     -0.00019392	     -0.19534172	     -0.06026137	      0.88286929	      0.00013646	     -0.21355047	      0.00041994	     -0.00004187	     58.45400167
      2.80947098	     -0.05398557	     -0.00019592	     -0.19536329	     -0.06026088	      0.88286923	      0.00013899	     -0.21354897	      0.00038253	     -0.00005604	     58.11826208
      2.81068699	     -0.05400801	     -0.00019724	     -0.19538535	     -0.06026044	      0.88286915	      0.00014152	     -0.21354788	      0.00034496	     -0.00007089	     58.17951188
      2.81190301	     -0.05403448	     -0.00019893	     -0.19541144	     -0.06026004	      0.88286906	      0.00014403	     -0.21354720	      0.00030806	     -0.00008531	     57.86419081
      2.81336503	     -0.05406680	     -0.00020064	     -0.19544331	     -0.06025962	      0.88286892	      0.00014704	     -0.21354692	      0.00026335	     -0.00010321	     57.94805805
      2.81482705	     -0.05410401	     -0.00020253	     -0.19548008	     -0.06025927	      0.88286876	      0.00015004	     -0.21354720	      0.00022018	     -0.00011994	     57.08334426
      2.81628907	     -0.05413308	     -0.00020378	     -0.19550872	     -0.06025898	      0.88286857	      0.00015303	     -0.21354802	      0.00017590	     -0.00013693	     57.51687695
      2.81742539	     -0.05416551	     -0.00020517	     -0.19554081	     -0.06025880	      0.88286841	      0.00015534	     -0.21354892	      0.00014226	     -0.00015013	     57.13980524
      2.81856171	     -0.05419325	     -0.00020619	     -0.19556822	     -0.06025866	      0.88286823	      0.00015765	     -0.21355013	      0.00010893	     -0.00016281	     56.96502373
      2.82005430	     -0.05423337	     -0.00020758	     -0.19560791	     -0.06025853	      0.88286797	      0.00016066	     -0.21355207	      0.00006511	     -0.00017967	     56.86089553
      2.82154689	     -0.05427316	     -0.00020873	     -0.19564730	     -0.06025846	      0.88286769	      0.00016366	     -0.21355446	      0.00002268	     -0.00019531	     56.17147185
      2.82287878	     -0.05430781	     -0.00020988	     -0.19568157	     -0.06025846	      0.88286742	      0.00016633	     -0.21355687	     -0.00001587	     -0.00020901	     56.19618890
      2.82421067	     -0.05434282	     -0.00021071	     -0.19571623	     -0.06025850	      0.88286714	      0.00016899	     -0.21355954	     -0.00005396	     -0.00022276	     56.26593364
      2.82554256	     -0.05438181	     -0.00021166	     -0.19575485	     -0.06025860	      0.88286683	      0.00017163	     -0.21356248	     -0.00009090	     -0.00023554	     55.70625576
      2.82687445	     -0.05441700	     -0.00021244	     -0.19578970	     -0.06025875	      0.88286651	      0.00017427	     -0.21356567	     -0.00012826	     -0.00024835	     55.85176552
      2.82820634	     -0.05445664	     -0.00021326	     -0.19582899	     -0.06025894	      0.88286617	      0.00017689	     -0.21356909	     -0.00016453	     -0.00026037	     55.38737199
      2.82953823	     -0.05449308	     -0.00021396	     -0.19586509	     -0.06025918	      0.88286581	      0.00017950	     -0.21357274	     -0.00020097	     -0.00027232	     55.47288291
      2.83087012	     -0.05453361	     -0.00021462	     -0.19590530	     -0.06025948	      0.88286544	      0.00018211	     -0.21357660	     -0.00023625	     -0.00028328	     54.93402032
      2.83220200	     -0.05456982	     -0.00021521	     -0.19594117	     -0.06025981	      0.88286506	      0.00018470	     -0.21358067	     -0.00027190	     -0.00029430	     55.10370575
      2.83353389	     -0.05461113	     -0.00021568	     -0.19598217	     -0.06026020	      0.88286466	      0.00018728	     -0.21358491	     -0.00030623	     -0.00030427	     54.55278000
      2.83486578	     -0.05464869	     -0.00021631	     -0.19601940	     -0.06026063	      0.88286425	      0.00018985	     -0.21358935	     -0.00034088	     -0.00031423	     54.72567415
      2.83619767	     -0.05469001	     -0.00021671	     -0.19606042	     -0.06026111	      0.88286382	      0.00019241	     -0.21359397	     -0.00037435	     -0.00032330	     54.23495684
      2.83752956	     -0.05472705	     -0.00021734	     -0.19609715	     -0.06026163	      0.88286339	      0.00019496	     -0.21359875	     -0.00040785	     -0.00033193	     54.29906894
      2.83886145	     -0.05476883	     -0.00021773	     -0.19613862	     -0.06026219	      0.88286294	      0.00019750	     -0.21360368	     -0.00044072	     -0.00034014	     54.02986677
      2.84019334	     -0.05480733	     -0.00021846	     -0.19617682	     -0.06026280	      0.88286248	      0.00020002	     -0.21360878	     -0.00047295	     -0.00034736	     53.85098384
      2.84152523	     -0.05484906	     -0.00021887	     -0.19621826	     -0.06026345	      0.88286201	      0.00020254	     -0.21361402	     -0.00050504	     -0.00035422	     53.69330300
      2.84285712	     -0.05488777	     -0.00021966	     -0.19625667	     -0.06026415	      0.88286154	      0.00020505	     -0.21361944	     -0.00053646	     -0.00036024	     53.56015375
      2.84418900	     -0.05492902	     -0.00022001	     -0.19629764	     -0.06026488	      0.88286106	      0.00020755	     -0.21362497	     -0.00056750	     -0.00036564	     53.33607486
      2.84552089	     -0.05496787	     -0.00022080	     -0.19633620	     -0.06026566	      0.88286057	      0.00021003	     -0.21363067	     -0.00059826	     -0.00037057	     53.36389249
      2.84685278	     -0.05501012	     -0.00022113	     -0.19637817	     -0.06026647	      0.88286007	      0.00021251	     -0.21363647	     -0.00062824	     -0.00037466	     53.02652891
      2.84818467	     -0.05504829	     -0.00022191	     -0.19641607	     -0.06026733	      0.88285957	      0.00021498	     -0.21364242	     -0.00065817	     -0.00037814	     53.05032424
      2.84951656	     -0.05508925	     -0.00022218	     -0.19645677	     -0.06026823	      0.88285906	      0.00021743	     -0.21364844	     -0.00068778	     -0.00038115	     52.92110223
      2.85084845	     -0.05512762	     -0.00022288	     -0.19649487	     -0.06026916	      0.88285855	      0.00021988	     -0.21365459	     -0.00071703	     -0.00038342	     52.86414437
      2.85218034	     -0.05516815	     -0.00022314	     -0.19653513	     -0.06027014	      0.88285804	      0.00022232	     -0.21366081	     -0.00074622	     -0.00038529	     52.78884559
      2.85351223	     -0.05520686	     -0.00022382	     -0.19657357	     -0.06027115	      0.88285753	      0.00022475	     -0.21366714	     -0.00077511	     -0.00038653	     52.76282183
      2.85484412	     -0.05524865	     -0.00022412	     -0.19661509	     -0.06027220	      0.88285701	      0.00022717	     -0.21367357	     -0.00080392	     -0.00038747	     52.70986435
      2.85644494	     -0.05529924	     -0.00022521	     -0.19666537	     -0.06027352	      0.88285639	      0.00023006	     -0.21368155	     -0.00083832	     -0.00038846	     52.80529154
      2.85762796	     -0.05533853	     -0.00022530	     -0.19670443	     -0.06027452	      0.88285593	      0.00023219	     -0.21368760	     -0.00086339	     -0.00038824	     52.61253768
      2.85881098	     -0.05538020	     -0.00022611	     -0.19674586	     -0.06027556	      0.88285547	      0.00023432	     -0.21369386	     -0.00088859	     -0.00038871	     52.80166712
      2.86038126	     -0.05544048	     -0.00022676	     -0.19680584	     -0.06027698	      0.88285486	      0.00023713	     -0.21370260	     -0.00092122	     -0.00038933	     52.66966994
      2.86195153	     -0.05550056	     -0.00022811	     -0.19686560	     -0.06027845	      0.88285425	      0.00023993	     -0.21371185	     -0.00095371	     -0.00039026	     52.97474735
      2.86307468	     -0.05554895	     -0.00022823	     -0.19691379	     -0.06027954	      0.88285381	      0.00024192	     -0.21371881	     -0.00097645	     -0.00039098	     52.86148670
      2.86419782	     -0.05559714	     -0.00022887	     -0.19696178	     -0.06028065	      0.88285337	      0.00024391	     -0.21372609	     -0.00099906	     -0.00039221	     53.04852305
      2.86577582	     -0.05566746	     -0.00022908	     -0.19703182	     -0.06028225	      0.88285275	      0.00024670	     -0.21373687	     -0.00102983	     -0.00039411	     53.00577798
      2.86700329	     -0.05572285	     -0.00022920	     -0.19708701	     -0.06028353	      0.88285226	      0.00024887	     -0.21374567	     -0.00105378	     -0.00039652	     53.37104267
      2.86823076	     -0.05577972	     -0.00022880	     -0.19714369	     -0.06028483	      0.88285178	      0.00025103	     -0.21375485	     -0.00107655	     -0.00039864	     53.25783419
      2.86945823	     -0.05583732	     -0.00022821	     -0.19720112	     -0.06028617	      0.88285128	      0.00025318	     -0.21376440	     -0.00109940	     -0.00040176	     53.55401333
      2.87117571	     -0.05592225	     -0.00022654	     -0.19728584	     -0.06028808	      0.88285059	      0.00025619	     -0.21377840	     -0.00112965	     -0.00040669	     53.36613575
      2.87268188	     -0.05599228	     -0.00022486	     -0.19735568	     -0.06028981	      0.88284997	      0.00025883	     -0.21379128	     -0.00115634	     -0.00041231	     54.11634400
      2.87399145	     -0.05606041	     -0.00022247	     -0.19742368	     -0.06029134	      0.88284943	      0.00026111	     -0.21380287	     -0.00117788	     -0.00041806	     53.99656839
      2.87530103	     -0.05612446	     -0.00022045	     -0.19748761	     -0.06029289	      0.88284888	      0.00026339	     -0.21381489	     -0.00119880	     -0.00042459	     54.31116086
      2.87661060	     -0.05619269	     -0.00021764	     -0.19755574	     -0.06029447	      0.88284832	      0.00026567	     -0.21382727	     -0.00121888	     -0.00043228	     54.45901035
      2.87792018	     -0.05625901	     -0.00021516	     -0.19762197	     -0.06029608	      0.88284775	      0.00026795	     -0.21384006	     -0.00123775	     -0.00044053	     54.63076730
      2.87922975	     -0.05632679	     -0.00021218	     -0.19768967	     -0.06029772	      0.88284716	      0.00027022	     -0.21385319	     -0.00125594	     -0.00045000	     54.89726635
      2.88092444	     -0.05641467	     -0.00020885	     -0.19777747	     -0.06029986	      0.88284639	      0.00027315	     -0.21387070	     -0.00127719	     -0.00046309	     54.94119559
      2.88214850	     -0.05647801	     -0.00020571	     -0.19784076	     -0.06030144	      0.88284582	      0.00027527	     -0.21388366	     -0.00129222	     -0.00047335	     55.31620223
      2.88337256	     -0.05653899	     -0.00020305	     -0.19790170	     -0.06030303	      0.88284523	      0.00027738	     -0.21389686	     -0.00130584	     -0.00048403	     55.57188232
      2.88491331	     -0.05661818	     -0.00019907	     -0.19798087	     -0.06030505	      0.88284447	      0.00028003	     -0.21391374	     -0.00132163	     -0.00049839	     55.78111304
      2.88645406	     -0.05669531	     -0.00019603	     -0.19805798	     -0.06030710	      0.88284369	      0.00028268	     -0.21393096	     -0.00133586	     -0.00051350	     56.14487792
      2.88770393	     -0.05675599	     -0.00019254	     -0.19811866	     -0.06030877	      0.88284305	      0.00028482	     -0.21394508	     -0.00134609	     -0.00052533	     56.15457649
      2.88895381	     -0.05681619	     -0.00019011	     -0.19817886	     -0.06031046	      0.88284238	      0.00028695	     -0.21395930	     -0.00135568	     -0.00053806	     56.62019161
      2.89020368	     -0.05687631	     -0.00018729	     -0.19823900	     -0.06031216	      0.88284170	      0.00028908	     -0.21397362	     -0.00136374	     -0.00055036	     56.65994731
      2.89145355	     -0.05693567	     -0.00018494	     -0.19829838	     -0.06031387	      0.88284100	      0.00029121	     -0.21398801	     -0.00137126	     -0.00056291	     57.01464354
      2.89295779	     -0.05700827	     -0.00018214	     -0.19837102	     -0.06031594	      0.88284015	      0.00029376	     -0.21400545	     -0.00137830	     -0.00057713	     56.86164557
      2.89446202	     -0.05707598	     -0.00018000	     -0.19843877	     -0.06031802	      0.88283927	      0.00029630	     -0.21402298	     -0.00138495	     -0.00059088	     57.47841480
      2.89581410	     -0.05714110	     -0.00017788	     -0.19850394	     -0.06031989	      0.88283846	      0.00029857	     -0.21403877	     -0.00138960	     -0.00060313	     57.69429690
      2.89716619	     -0.05720278	     -0.00017652	     -0.19856565	     -0.06032178	      0.88283764	      0.00030084	     -0.21405465	     -0.00139260	     -0.00061383	     57.70373925
      2.89851827	     -0.05726373	     -0.00017483	     -0.19862667	     -0.06032366	      0.88283680	      0.00030310	     -0.21407056	     -0.00139527	     -0.00062423	     58.05876355
      2.90028242	     -0.05734100	     -0.00017372	     -0.19870401	     -0.06032612	      0.88283569	      0.00030604	     -0.21409132	     -0.00139697	     -0.00063638	     58.53194162
      2.90146424	     -0.05739253	     -0.00017183	     -0.19875563	     -0.06032777	      0.88283493	      0.00030800	     -0.21410519	     -0.00139707	     -0.00064355	     58.49893842
      2.90264606	     -0.05744119	     -0.00017095	     -0.19880436	     -0.06032943	      0.88283417	      0.00030996	     -0.21411900	     -0.00139653	     -0.00064982	     58.75588110
      2.90435468	     -0.05751111	     -0.00016901	     -0.19887440	     -0.06033181	      0.88283305	      0.00031278	     -0.21413886	     -0.00139460	     -0.00065761	     59.04935248
      2.90583860	     -0.05757071	     -0.00016849	     -0.19893411	     -0.06033388	      0.88283207	      0.00031522	     -0.21415600	     -0.00139136	     -0.00066225	     59.24309847
      2.90732251	     -0.05763008	     -0.00016613	     -0.19899362	     -0.06033594	      0.88283109	      0.00031765	     -0.21417308	     -0.00138738	     -0.00066599	     59.40865522
      2.90856413	     -0.05767830	     -0.00016622	     -0.19904195	     -0.06033766	      0.88283026	      0.00031968	     -0.21418730	     -0.00138300	     -0.00066769	     59.72271514
      2.90980575	     -0.05772537	     -0.00016464	     -0.19908915	     -0.06033937	      0.88282943	      0.00032170	     -0.21420147	     -0.00137783	     -0.00066848	     59.81694778
      2.91135924	     -0.05778382	     -0.00016382	     -0.19914776	     -0.06034151	      0.88282839	      0.00032422	     -0.21421905	     -0.00137040	     -0.00066814	     60.17563016
      2.91291274	     -0.05783896	     -0.00016119	     -0.19920311	     -0.06034363	      0.88282735	      0.00032673	     -0.21423650	     -0.00136135	     -0.00066550	     60.00635479
      2.91412399	     -0.05787966	     -0.00016095	     -0.19924394	     -0.06034528	      0.88282655	      0.00032868	     -0.21424997	     -0.00135404	     -0.00066252	     60.52042924
      2.91533524	     -0.05792111	     -0.00015894	     -0.19928557	     -0.06034691	      0.88282575	      0.00033063	     -0.21426334	     -0.00134572	     -0.00065852	     60.60014066
      2.91696940	     -0.05797468	     -0.00015737	     -0.19933938	     -0.06034910	      0.88282468	      0.00033325	     -0.21428120	     -0.00133327	     -0.00065135	     60.74338967
      2.91836718	     -0.05801913	     -0.00015496	     -0.19938405	     -0.06035096	      0.88282377	      0.00033549	     -0.21429636	     -0.00132174	     -0.00064358	     60.81593122
      2.91976496	     -0.05806344	     -0.00015403	     -0.19942856	     -0.06035279	      0.88282288	      0.00033772	     -0.21431141	     -0.00130972	     -0.00063513	     61.30673878
      2.92116275	     -0.05810764	     -0.00015136	     -0.19947302	     -0.06035462	      0.88282200	      0.00033994	     -0.21432637	     -0.00129566	     -0.00062464	     60.86671889
      2.92256053	     -0.05814723	     -0.00015032	     -0.19951284	     -0.06035642	      0.88282113	      0.00034215	     -0.21434122	     -0.00128178	     -0.00061355	     61.46576625
      2.92395831	     -0.05818904	     -0.00014730	     -0.19955492	     -0.06035820	      0.88282029	      0.00034436	     -0.21435589	     -0.00126650	     -0.00060181	     61.47020084
      2.92535610	     -0.05822665	     -0.00014602	     -0.19959279	     -0.06035996	      0.88281945	      0.00034657	     -0.21437042	     -0.00124985	     -0.00058850	     61.41029341
      2.92675388	     -0.05826146	     -0.00014262	     -0.19962790	     -0.06036169	      0.88281864	      0.00034876	     -0.21438472	     -0.00123286	     -0.00057461	     61.55960171
      2.92815166	     -0.05829669	     -0.00014113	     -0.19966341	     -0.06036340	      0.88281785	      0.00035095	     -0.21439878	     -0.00121508	     -0.00056042	     61.91120126
      2.92954944	     -0.05833130	     -0.00013759	     -0.19969835	     -0.06036509	      0.88281707	      0.00035313	     -0.21441265	     -0.00119547	     -0.00054485	     61.39116724
      2.93094723	     -0.05836116	     -0.00013606	     -0.19972850	     -0.06036675	      0.88281632	      0.00035531	     -0.21442629	     -0.00117609	     -0.00052912	     61.92273250
      2.93234501	     -0.05839406	     -0.00013244	     -0.19976174	     -0.06036838	      0.88281560	      0.00035747	     -0.21443966	     -0.00115545	     -0.00051341	     61.82873280
      2.93374279	     -0.05842383	     -0.00013098	     -0.19979182	     -0.06036998	      0.88281489	      0.00035963	     -0.21445285	     -0.00113351	     -0.00049675	     61.67849172
      2.93514058	     -0.05845154	     -0.00012746	     -0.19981987	     -0.06037154	      0.88281421	      0.00036178	     -0.21446580	     -0.00111133	     -0.00048033	     61.75127672
      2.93653836	     -0.05848083	     -0.00012630	     -0.19984948	     -0.06037308	      0.88281355	      0.00036392	     -0.21447851	     -0.00108849	     -0.00046443	     62.04844958
      2.93793614	     -0.05851026	     -0.00012320	     -0.19987927	     -0.06037459	      0.88281291	      0.00036606	     -0.21449106	     -0.00106392	     -0.00044793	     61.45229844
      2.93933392	     -0.05853543	     -0.00012231	     -0.19990476	     -0.06037606	      0.88281229	      0.00036818	     -0.21450341	     -0.00103978	     -0.00043209	     61.93678663
      2.94073171	     -0.05856376	     -0.00011939	     -0.19993345	     -0.06037749	      0.88281170	      0.00037030	     -0.21451554	     -0.00101461	     -0.00041701	     61.78975123
      2.94212949	     -0.05858877	     -0.00011853	     -0.19995880	     -0.06037889	      0.88281113	      0.00037240	     -0.21452748	     -0.00098838	     -0.00040166	     61.57564346
      2.94352727	     -0.05861073	     -0.00011564	     -0.19998114	     -0.06038026	      0.88281058	      0.00037450	     -0.21453917	     -0.00096222	     -0.00038711	     61.61074346
      2.94492506	     -0.05863207	     -0.00011471	     -0.20000283	     -0.06038158	      0.88281005	      0.00037658	     -0.21455055	     -0.00093567	     -0.00037347	     61.83029491
      2.94632284	     -0.05865191	     -0.00011188	     -0.20002307	     -0.06038287	      0.88280953	      0.00037866	     -0.21456162	     -0.00090779	     -0.00035955	     61.21490113
      2.94772062	     -0.05866642	     -0.00011093	     -0.20003793	     -0.06038412	      0.88280904	      0.00038072	     -0.21457234	     -0.00088062	     -0.00034644	     61.60583248
      2.94911840	     -0.05868287	     -0.00010833	     -0.20005477	     -0.06038533	      0.88280856	      0.00038277	     -0.21458266	     -0.00085272	     -0.00033407	     61.41786408
      2.95051619	     -0.05869544	     -0.00010774	     -0.20006770	     -0.06038650	      0.88280811	      0.00038481	     -0.21459264	     -0.00082404	     -0.00032143	     61.12921948
      2.95191397	     -0.05870524	     -0.00010570	     -0.20007789	     -0.06038764	      0.88280767	      0.00038685	     -0.21460222	     -0.00079569	     -0.00030937	     61.12299025
      2.95331175	     -0.05871579	     -0.00010542	     -0.20008879	     -0.06038873	      0.88280724	      0.00038886	     -0.21461142	     -0.00076718	     -0.00029820	     61.29255410
      2.95470954	     -0.05872500	     -0.00010379	     -0.20009839	     -0.06038978	      0.88280683	      0.00039087	     -0.21462027	     -0.00073738	     -0.00028653	     60.62954583
      2.95610732	     -0.05872990	     -0.00010373	     -0.20010364	     -0.06039079	      0.88280644	      0.00039287	     -0.21462874	     -0.00070836	     -0.00027576	     60.95779254
      2.95750510	     -0.05873713	     -0.00010264	     -0.20011126	     -0.06039176	      0.88280606	      0.00039485	     -0.21463680	     -0.00067856	     -0.00026567	     60.74685969
      2.95890288	     -0.05874162	     -0.00010305	     -0.20011610	     -0.06039269	      0.88280570	      0.00039683	     -0.21464450	     -0.00064803	     -0.00025543	     60.42331318
      2.96030067	     -0.05874362	     -0.00010253	     -0.20011848	     -0.06039357	      0.88280535	      0.00039879	     -0.21465179	     -0.00061777	     -0.00024571	     60.41881347
      2.96169845	     -0.05874595	     -0.00010329	     -0.20012117	     -0.06039441	      0.88280501	      0.00040074	     -0.21465867	     -0.00058727	     -0.00023668	     60.48452568
      2.96309623	     -0.05874784	     -0.00010332	     -0.20012343	     -0.06039521	      0.88280469	      0.00040269	     -0.21466517	     -0.00055563	     -0.00022706	     59.85268237
      2.96449402	     -0.05874495	     -0.00010443	     -0.20012089	     -0.06039597	      0.88280437	      0.00040462	     -0.21467126	     -0.00052475	     -0.00021794	     60.07544715
      2.96589180	     -0.05874493	     -0.00010498	     -0.20012123	     -0.06039668	      0.88280408	      0.00040654	     -0.21467691	     -0.00049332	     -0.00020919	     59.88447580
      2.96728958	     -0.05874153	     -0.00010640	     -0.20011818	     -0.06039735	      0.88280379	      0.00040845	     -0.21468219	     -0.00046120	     -0.00019975	     59.44034594
      2.96868736	     -0.05873560	     -0.00010731	     -0.20011261	     -0.06039797	      0.88280352	      0.00041034	     -0.21468704	     -0.00042962	     -0.00019040	     59.43655616
      2.97008515	     -0.05873035	     -0.00010888	     -0.20010770	     -0.06039855	      0.88280326	      0.00041223	     -0.21469145	     -0.00039795	     -0.00018127	     59.41568662
      2.97148293	     -0.05872412	     -0.00011002	     -0.20010183	     -0.06039908	      0.88280301	      0.00041411	     -0.21469546	     -0.00036540	     -0.00017108	     58.74984547
      2.97288071	     -0.05871332	     -0.00011159	     -0.20009138	     -0.06039957	      0.88280278	      0.00041598	     -0.21469905	     -0.00033385	     -0.00016091	     58.88687010
      2.97426300	     -0.05870559	     -0.00011281	     -0.20008399	     -0.06040001	      0.88280256	      0.00041782	     -0.21470217	     -0.00030247	     -0.00015096	     58.72097202
      2.97564529	     -0.05869496	     -0.00011429	     -0.20007371	     -0.06040041	      0.88280236	      0.00041966	     -0.21470491	     -0.00027050	     -0.00013984	     58.17325318
      2.97702759	     -0.05868168	     -0.00011546	     -0.20006077	     -0.06040076	      0.88280218	      0.00042148	     -0.21470724	     -0.00023942	     -0.00012871	     58.17446128
      2.97848912	     -0.05866840	     -0.00011686	     -0.20004785	     -0.06040109	      0.88280200	      0.00042340	     -0.21470923	     -0.00020659	     -0.00011692	     58.06725182
      2.97995066	     -0.05865365	     -0.00011798	     -0.20003347	     -0.06040136	      0.88280184	      0.00042531	     -0.21471078	     -0.00017311	     -0.00010397	     57.33946389
      2.98141220	     -0.05863330	     -0.00011914	     -0.20001348	     -0.06040159	      0.88280169	      0.00042721	     -0.21471186	     -0.00014097	     -0.00009094	     57.49047856
      2.98287374	     -0.05861831	     -0.00012015	     -0.19999884	     -0.06040177	      0.88280157	      0.00042910	     -0.21471243	     -0.00010898	     -0.00007830	     57.39859128
      2.98433528	     -0.05859626	     -0.00012121	     -0.19997716	     -0.06040191	      0.88280147	      0.00043098	     -0.21471260	     -0.00007639	     -0.00006396	     56.80856228
      2.98579682	     -0.05857796	     -0.00012223	     -0.19995921	     -0.06040200	      0.88280138	      0.00043286	     -0.21471229	     -0.00004536	     -0.00005101	     56.98232637
      2.98725836	     -0.05855344	     -0.00012316	     -0.19993504	     -0.06040204	      0.88280132	      0.00043473	     -0.21471157	     -0.00001339	     -0.00003650	     56.36682462
      2.98871990	     -0.05853423	     -0.00012445	     -0.19991616	     -0.06040204	      0.88280128	      0.00043658	     -0.21471039	      0.00001693	     -0.00002338	     56.49134493
      2.99018143	     -0.05850641	     -0.00012504	     -0.19988869	     -0.06040199	      0.88280125	      0.00043843	     -0.21470884	      0.00004798	     -0.00000904	     55.93473663
      2.99164297	     -0.05848822	     -0.00012696	     -0.19987080	     -0.06040190	      0.88280125	      0.00044027	     -0.21470684	      0.00007751	      0.00000425	     55.90850380
      2.99286086	     -0.05846201	     -0.00012722	     -0.19984487	     -0.06040179	      0.88280126	      0.00044180	     -0.21470496	      0.00010207	      0.00001582	     55.75623995
      2.99407874	     -0.05844304	     -0.00012855	     -0.19982616	     -0.06040165	      0.88280129	      0.00044332	     -0.21470279	      0.00012634	      0.00002701	     55.49385604
      2.99554183	     -0.05841760	     -0.00012955	     -0.19980103	     -0.06040145	      0.88280134	      0.00044514	     -0.21469989	      0.00015447	      0.00003966	     55.53093526
      2.99700493	     -0.05839545	     -0.00013125	     -0.19977918	     -0.06040120	      0.88280140	      0.00044696	     -0.21469671	      0.00018307	      0.00005284	     54.76761307
      2.99846802	     -0.05836463	     -0.00013190	     -0.19974867	     -0.06040091	      0.88280149	      0.00044876	     -0.21469327	      0.00020976	      0.00006532	     55.03047943
      2.99993112	     -0.05834347	     -0.00013409	     -0.19972777	     -0.06040059	      0.88280159	      0.00045055	     -0.21468947	      0.00023623	      0.00007700	     54.84018026
      3.00120772	     -0.05831752	     -0.00013439	     -0.19970209	     -0.06040027	      0.88280170	      0.00045211	     -0.21468602	      0.00025919	      0.00008731	     54.62110400
      3.00248433	     -0.05829658	     -0.00013607	     -0.19968138	     -0.06039992	      0.88280182	      0.00045366	     -0.21468236	      0.00028128	      0.00009678	     54.56548446
      3.00406220	     -0.05826677	     -0.00013689	     -0.19965187	     -0.06039946	      0.88280198	      0.00045557	     -0.21467764	      0.00030838	      0.00010814	     54.34120128
      3.00535559	     -0.05824613	     -0.00013878	     -0.19963146	     -0.06039905	      0.88280212	      0.00045712	     -0.21467356	      0.00032961	      0.00011646	     54.35660894
      3.00664897	     -0.05822190	     -0.00013949	     -0.19960746	     -0.06039861	      0.88280228	      0.00045866	     -0.21466937	      0.00035105	      0.00012493	     54.06711345
      3.00794235	     -0.05819959	     -0.00014092	     -0.19958537	     -0.06039814	      0.88280245	      0.00046020	     -0.21466501	      0.00037150	      0.00013238	     54.10948955
      3.00980761	     -0.05816702	     -0.00014173	     -0.19955314	     -0.06039742	      0.88280270	      0.00046240	     -0.21465854	      0.00040117	      0.00014246	     53.60688894
      3.01103754	     -0.05814535	     -0.00014371	     -0.19953165	     -0.06039691	      0.88280288	      0.00046384	     -0.21465410	      0.00041942	      0.00014834	     53.83125628
      3.01226748	     -0.05812359	     -0.00014428	     -0.19951010	     -0.06039639	      0.88280307	      0.00046528	     -0.21464955	      0.00043778	      0.00015361	     53.81843125
      3.01384331	     -0.05809880	     -0.00014601	     -0.19948556	     -0.06039568	      0.88280331	      0.00046710	     -0.21464360	      0.00046099	      0.00015934	     53.66300512
      3.01541915	     -0.05806894	     -0.00014625	     -0.19945596	     -0.06039493	      0.88280357	      0.00046892	     -0.21463753	      0.00048382	      0.00016481	     53.55698387
      3.01672991	     -0.05805039	     -0.00014838	     -0.19943759	     -0.06039429	      0.88280379	      0.00047042	     -0.21463232	      0.00050205	      0.00016795	     53.65320917
      3.01804067	     -0.05802696	     -0.00014854	     -0.19941439	     -0.06039362	      0.88280401	      0.00047190	     -0.21462706	      0.00052061	      0.00017093	     53.46768468
      3.01935143	     -0.05800662	     -0.00014994	     -0.19939424	     -0.06039292	      0.88280424	      0.00047338	     -0.21462168	      0.00053841	      0.00017290	     53.55222338
      3.02106078	     -0.05797768	     -0.00014994	     -0.19936558	     -0.06039198	      0.88280453	      0.00047530	     -0.21461458	      0.00056195	      0.00017487	     53.24776168
      3.02225702	     -0.05795808	     -0.00015154	     -0.19934614	     -0.06039130	      0.88280474	      0.00047663	     -0.21460948	      0.00057750	      0.00017550	     53.42882801
      3.02345327	     -0.05793736	     -0.00015163	     -0.19932561	     -0.06039060	      0.88280495	      0.00047795	     -0.21460427	      0.00059329	      0.00017580	     53.40432833
      3.02500149	     -0.05791140	     -0.00015240	     -0.19929989	     -0.06038967	      0.88280522	      0.00047965	     -0.21459739	      0.00061349	      0.00017536	     53.33987016
      3.02654971	     -0.05788201	     -0.00015196	     -0.19927075	     -0.06038870	      0.88280549	      0.00048134	     -0.21459031	      0.00063360	      0.00017458	     53.22455876
      3.02809793	     -0.05785702	     -0.00015334	     -0.19924597	     -0.06038771	      0.88280576	      0.00048301	     -0.21458302	      0.00065336	      0.00017325	     53.11356032
      3.02931645	     -0.05783342	     -0.00015236	     -0.19922258	     -0.06038690	      0.88280597	      0.00048432	     -0.21457719	      0.00066843	      0.00017158	     53.31792229
      3.03053496	     -0.05781440	     -0.00015304	     -0.19920373	     -0.06038608	      0.88280618	      0.00048561	     -0.21457129	      0.00068382	      0.00016983	     53.17686284
      3.03202589	     -0.05778894	     -0.00015277	     -0.19917850	     -0.06038504	      0.88280643	      0.00048719	     -0.21456399	      0.00070222	      0.00016712	     53.21662701
      3.03351682	     -0.05776611	     -0.00015350	     -0.19915587	     -0.06038398	      0.88280668	      0.00048875	     -0.21455659	      0.00072062	      0.00016416	     53.01102321
      3.03500775	     -0.05773729	     -0.00015271	     -0.19912729	     -0.06038290	      0.88280692	      0.00049030	     -0.21454911	      0.00073859	      0.00016130	     52.99442757
      3.03649868	     -0.05771693	     -0.00015470	     -0.19910709	     -0.06038178	      0.88280716	      0.00049183	     -0.21454148	      0.00075597	      0.00015802	     52.99229585
      3.03766055	     -0.05769545	     -0.00015379	     -0.19908579	     -0.06038090	      0.88280734	      0.00049301	     -0.21453555	      0.00076915	      0.00015499	     53.16160945
      3.03882241	     -0.05767931	     -0.00015464	     -0.19906979	     -0.06038000	      0.88280752	      0.00049419	     -0.21452959	      0.00078248	      0.00015221	     53.01556503
      3.04030239	     -0.05765751	     -0.00015498	     -0.19904818	     -0.06037882	      0.88280774	      0.00049568	     -0.21452200	      0.00079856	      0.00014789	     53.19558895
      3.04178237	     -0.05764006	     -0.00015607	     -0.19903090	     -0.06037763	      0.88280796	      0.00049715	     -0.21451444	      0.00081523	      0.00014411	     52.66697937
      3.04326235	     -0.05761478	     -0.00015592	     -0.19900581	     -0.06037641	      0.88280817	      0.00049861	     -0.21450691	      0.00083028	      0.00013985	     53.06959905
      3.04474233	     -0.05759863	     -0.00015759	     -0.19898982	     -0.06037517	      0.88280837	      0.00050005	     -0.21449928	      0.00084534	      0.00013516	     53.03313963
      3.04598364	     -0.05757852	     -0.00015697	     -0.19896987	     -0.06037412	      0.88280854	      0.00050125	     -0.21449292	      0.00085785	      0.00013139	     53.07502459
      3.04722496	     -0.05756484	     -0.00015802	     -0.19895631	     -0.06037304	      0.88280870	      0.00050244	     -0.21448654	      0.00086990	      0.00012721	     53.10103739
      3.04877244	     -0.05754501	     -0.00015809	     -0.19893666	     -0.06037169	      0.88280889	      0.00050390	     -0.21447865	      0.00088495	      0.00012221	     52.98922391
      3.05031992	     -0.05752993	     -0.00015996	     -0.19892172	     -0.06037031	      0.88280908	      0.00050535	     -0.21447077	      0.00089894	      0.00011659	     53.23696713
      3.05156306	     -0.05751305	     -0.00015927	     -0.19890499	     -0.06036918	      0.88280922	      0.00050650	     -0.21446451	      0.00091062	      0.00011275	     53.14802990
      3.05280619	     -0.05750235	     -0.00016044	     -0.19889441	     -0.06036804	      0.88280936	      0.00050764	     -0.21445825	      0.00092175	      0.00010822	     53.19572994
      3.05431891	     -0.05748614	     -0.00016041	     -0.19887837	     -0.06036664	      0.88280952	      0.00050902	     -0.21445074	      0.00093557	      0.00010300	     53.05935348
      3.05583163	     -0.05747285	     -0.00016205	     -0.19886520	     -0.06036521	      0.88280967	      0.00051037	     -0.21444324	      0.00094858	      0.00009743	     53.27422465
      3.05710500	     -0.05745858	     -0.00016128	     -0.19885109	     -0.06036400	      0.88280979	      0.00051151	     -0.21443697	      0.00095988	      0.00009291	     53.26918187
      3.05837837	     -0.05744842	     -0.00016237	     -0.19884104	     -0.06036277	      0.88280991	      0.00051262	     -0.21443072	      0.00097101	      0.00008832	     53.25842103
      3.05965175	     -0.05743650	     -0.00016227	     -0.19882926	     -0.06036152	      0.88281001	      0.00051373	     -0.21442451	      0.00098201	      0.00008360	     53.35645739
      3.06124283	     -0.05742574	     -0.00016323	     -0.19881865	     -0.06035995	      0.88281014	      0.00051510	     -0.21441681	      0.00099602	      0.00007768	     53.19827841
      3.06283392	     -0.05740833	     -0.00016215	     -0.19880144	     -0.06035836	      0.88281026	      0.00051645	     -0.21440920	      0.00100994	      0.00007236	     53.22386968
      3.06400843	     -0.05740157	     -0.00016369	     -0.19879476	     -0.06035716	      0.88281034	      0.00051744	     -0.21440355	      0.00101993	      0.00006830	     53.31732824
[truncated: 261,988 more chars]
