# Supplementary material for: A Neural Controller Model Considering the Vestibulospinal Tract in Human Postural Control
Source: Front Comput Neurosci. 2022 Feb 25;16:785099. doi: 10.3389/fncom.2022.785099 (PMC8913724; doi:10.3389/fncom.2022.785099)
Supplement: Supplementary file 8 [file Data_Sheet_3.zip › SimulationResults/VST+/4.451/opt_3/jiang_CoPpositon_pos.sto]

CoP
version=1
nRows=3540
nColumns=11
inDegrees=no

This file contains CoP trajectory (of origin) and orientations.

Units are S.I. units (seconds, meters, Newtons, ...)
Angles are in degrees.

endheader
time	cop-x	cop-z	cop-x-calcn-r	com-x	com-y	com-z	com-x-calcn-r	com-x-vel	com-y-vel	s_torques
      0.00062999	     -0.05999524	     -0.00049884	     -0.20136992	     -0.06439674	      0.88304623	     -0.00036994	     -0.21868178	      0.00001206	      0.00002955	     37.95959788
      0.00125999	     -0.05906355	     -0.00046835	     -0.20043880	     -0.06439673	      0.88304627	     -0.00036992	     -0.21865037	      0.00001338	      0.00008687	     31.99248452
      0.00226404	     -0.05824753	     -0.00044516	     -0.19962271	     -0.06439674	      0.88304641	     -0.00036988	     -0.21858447	     -0.00003199	      0.00021127	     24.16409211
      0.00354843	     -0.05792130	     -0.00043993	     -0.19929527	     -0.06439685	      0.88304680	     -0.00036979	     -0.21849944	     -0.00015133	      0.00039288	     23.56628599
      0.00608588	     -0.05816436	     -0.00045440	     -0.19953489	     -0.06439760	      0.88304823	     -0.00036956	     -0.21838263	     -0.00044323	      0.00071932	     22.99284566
      0.00714686	     -0.05829054	     -0.00045956	     -0.19965973	     -0.06439813	      0.88304905	     -0.00036944	     -0.21835476	     -0.00055998	      0.00082675	     21.86319202
      0.00846307	     -0.05839950	     -0.00046290	     -0.19976721	     -0.06439896	      0.88305021	     -0.00036929	     -0.21833131	     -0.00069268	      0.00093625	     20.86100645
      0.01057821	     -0.05844537	     -0.00046364	     -0.19981103	     -0.06440063	      0.88305234	     -0.00036901	     -0.21830827	     -0.00088561	      0.00106473	     20.17108085
      0.01172643	     -0.05842969	     -0.00046209	     -0.19979434	     -0.06440171	      0.88305359	     -0.00036886	     -0.21829928	     -0.00098338	      0.00111422	     19.83510228
      0.01287465	     -0.05839674	     -0.00046077	     -0.19976041	     -0.06440289	      0.88305489	     -0.00036869	     -0.21829131	     -0.00107864	      0.00115143	     19.70105475
      0.01481413	     -0.05833173	     -0.00045848	     -0.19969378	     -0.06440514	      0.88305717	     -0.00036841	     -0.21827885	     -0.00123597	      0.00118913	     19.52736454
      0.01625111	     -0.05828411	     -0.00045779	     -0.19964495	     -0.06440699	      0.88305888	     -0.00036819	     -0.21827011	     -0.00135078	      0.00119821	     19.35394107
      0.01768810	     -0.05824688	     -0.00045718	     -0.19960652	     -0.06440902	      0.88306060	     -0.00036796	     -0.21826176	     -0.00146472	      0.00119099	     19.50536573
      0.01912508	     -0.05821153	     -0.00045787	     -0.19956996	     -0.06441120	      0.88306230	     -0.00036773	     -0.21825397	     -0.00157673	      0.00117005	     19.18529970
      0.02056207	     -0.05818838	     -0.00045843	     -0.19954562	     -0.06441355	      0.88306396	     -0.00036750	     -0.21824674	     -0.00168803	      0.00113304	     19.36881843
      0.02199905	     -0.05816808	     -0.00046029	     -0.19952413	     -0.06441605	      0.88306555	     -0.00036726	     -0.21824025	     -0.00179692	      0.00108294	     19.12144722
      0.02343604	     -0.05815653	     -0.00046174	     -0.19951141	     -0.06441871	      0.88306706	     -0.00036701	     -0.21823446	     -0.00190440	      0.00101881	     19.10224332
      0.02487302	     -0.05814883	     -0.00046456	     -0.19950254	     -0.06442152	      0.88306847	     -0.00036676	     -0.21822947	     -0.00200978	      0.00094193	     19.17255787
      0.02631001	     -0.05814964	     -0.00046674	     -0.19950221	     -0.06442449	      0.88306977	     -0.00036651	     -0.21822526	     -0.00211242	      0.00085423	     19.11020896
      0.02774699	     -0.05815142	     -0.00046995	     -0.19950286	     -0.06442759	      0.88307092	     -0.00036626	     -0.21822193	     -0.00221300	      0.00075577	     19.23274427
      0.02918398	     -0.05816094	     -0.00047210	     -0.19951130	     -0.06443085	      0.88307193	     -0.00036600	     -0.21821942	     -0.00231031	      0.00064909	     19.15891741
      0.03062096	     -0.05817234	     -0.00047520	     -0.19952164	     -0.06443423	      0.88307279	     -0.00036574	     -0.21821781	     -0.00240547	      0.00053429	     19.44484549
      0.03205795	     -0.05818894	     -0.00047718	     -0.19953723	     -0.06443776	      0.88307347	     -0.00036548	     -0.21821713	     -0.00249662	      0.00041437	     19.45215330
      0.03349493	     -0.05820604	     -0.00048016	     -0.19955333	     -0.06444141	      0.88307397	     -0.00036521	     -0.21821737	     -0.00258518	      0.00028967	     19.78086948
      0.03493192	     -0.05823040	     -0.00048173	     -0.19957676	     -0.06444518	      0.88307430	     -0.00036494	     -0.21821857	     -0.00266966	      0.00016226	     20.01763442
      0.03636890	     -0.05825144	     -0.00048445	     -0.19959689	     -0.06444908	      0.88307444	     -0.00036467	     -0.21822074	     -0.00275067	      0.00003433	     20.35526569
      0.03764066	     -0.05827688	     -0.00048549	     -0.19962158	     -0.06445262	      0.88307441	     -0.00036442	     -0.21822342	     -0.00281917	     -0.00007932	     20.75522782
      0.03891242	     -0.05829991	     -0.00048709	     -0.19964388	     -0.06445625	      0.88307424	     -0.00036417	     -0.21822688	     -0.00288420	     -0.00019099	     21.10170752
      0.04018418	     -0.05832502	     -0.00048814	     -0.19966830	     -0.06445996	      0.88307393	     -0.00036392	     -0.21823105	     -0.00294625	     -0.00030072	     21.61701460
      0.04218860	     -0.05836614	     -0.00048985	     -0.19970842	     -0.06446595	      0.88307316	     -0.00036351	     -0.21823909	     -0.00303663	     -0.00046631	     22.38808619
      0.04354283	     -0.05839244	     -0.00048994	     -0.19973410	     -0.06447011	      0.88307245	     -0.00036323	     -0.21824544	     -0.00309346	     -0.00057196	     23.13686739
      0.04489705	     -0.05841681	     -0.00049034	     -0.19975790	     -0.06447433	      0.88307161	     -0.00036294	     -0.21825247	     -0.00314612	     -0.00067153	     23.90349507
      0.04625128	     -0.05844301	     -0.00048997	     -0.19978358	     -0.06447862	      0.88307064	     -0.00036265	     -0.21826010	     -0.00319472	     -0.00076396	     24.59095542
      0.04760551	     -0.05846681	     -0.00048981	     -0.19980689	     -0.06448298	      0.88306954	     -0.00036235	     -0.21826836	     -0.00323960	     -0.00084873	     25.45235353
      0.04895974	     -0.05849074	     -0.00048934	     -0.19983040	     -0.06448740	      0.88306834	     -0.00036205	     -0.21827716	     -0.00328084	     -0.00092553	     26.31313641
      0.05052558	     -0.05851758	     -0.00048904	     -0.19985678	     -0.06449257	      0.88306683	     -0.00036170	     -0.21828796	     -0.00332357	     -0.00100300	     27.20242382
      0.05209143	     -0.05854610	     -0.00048876	     -0.19988489	     -0.06449780	      0.88306521	     -0.00036134	     -0.21829932	     -0.00336243	     -0.00106874	     28.34003572
      0.05365727	     -0.05856649	     -0.00048891	     -0.19990493	     -0.06450310	      0.88306349	     -0.00036097	     -0.21831124	     -0.00339631	     -0.00112033	     29.13934714
      0.05501105	     -0.05858500	     -0.00048866	     -0.19992317	     -0.06450771	      0.88306195	     -0.00036065	     -0.21832180	     -0.00342301	     -0.00115496	     30.05523475
      0.05636484	     -0.05860144	     -0.00048880	     -0.19993935	     -0.06451236	      0.88306037	     -0.00036033	     -0.21833258	     -0.00344731	     -0.00118018	     31.00057480
      0.05810314	     -0.05862507	     -0.00048843	     -0.19996272	     -0.06451838	      0.88305830	     -0.00035991	     -0.21834663	     -0.00347468	     -0.00119839	     31.59861012
      0.05944237	     -0.05863455	     -0.00048871	     -0.19997202	     -0.06452305	      0.88305669	     -0.00035958	     -0.21835762	     -0.00349408	     -0.00120118	     32.55767745
      0.06078160	     -0.05864770	     -0.00048831	     -0.19998501	     -0.06452774	      0.88305508	     -0.00035924	     -0.21836858	     -0.00351203	     -0.00119569	     33.14235142
      0.06212083	     -0.05865718	     -0.00048828	     -0.19999434	     -0.06453245	      0.88305349	     -0.00035891	     -0.21837955	     -0.00352860	     -0.00118155	     33.68938131
      0.06373118	     -0.05866730	     -0.00048800	     -0.20000431	     -0.06453815	      0.88305161	     -0.00035850	     -0.21839261	     -0.00354733	     -0.00115383	     34.13008703
      0.06534153	     -0.05867258	     -0.00048817	     -0.20000944	     -0.06454388	      0.88304978	     -0.00035808	     -0.21840542	     -0.00356595	     -0.00111573	     34.94037587
      0.06663293	     -0.05867444	     -0.00048775	     -0.20001120	     -0.06454849	      0.88304836	     -0.00035775	     -0.21841543	     -0.00357997	     -0.00107736	     34.95737959
      0.06792433	     -0.05867424	     -0.00048785	     -0.20001089	     -0.06455313	      0.88304700	     -0.00035741	     -0.21842514	     -0.00359456	     -0.00103387	     35.34730845
      0.06921573	     -0.05867298	     -0.00048767	     -0.20000952	     -0.06455778	      0.88304570	     -0.00035707	     -0.21843455	     -0.00360915	     -0.00098515	     35.43263965
      0.07083408	     -0.05866912	     -0.00048773	     -0.20000552	     -0.06456363	      0.88304416	     -0.00035663	     -0.21844587	     -0.00362805	     -0.00091785	     35.50004614
      0.07215219	     -0.05866351	     -0.00048753	     -0.19999980	     -0.06456843	      0.88304298	     -0.00035628	     -0.21845469	     -0.00364430	     -0.00085828	     35.65699389
      0.07347030	     -0.05865555	     -0.00048739	     -0.19999171	     -0.06457324	      0.88304189	     -0.00035592	     -0.21846311	     -0.00366163	     -0.00079584	     35.87907596
      0.07529814	     -0.05864538	     -0.00048609	     -0.19998136	     -0.06457996	      0.88304052	     -0.00035542	     -0.21847417	     -0.00368657	     -0.00070504	     35.49962598
      0.07655962	     -0.05863064	     -0.00048557	     -0.19996649	     -0.06458462	      0.88303967	     -0.00035507	     -0.21848137	     -0.00370555	     -0.00064013	     35.81796928
      0.07782110	     -0.05861854	     -0.00048433	     -0.19995425	     -0.06458931	      0.88303891	     -0.00035472	     -0.21848814	     -0.00372547	     -0.00057470	     35.81722983
      0.07955752	     -0.05860073	     -0.00048323	     -0.19993623	     -0.06459580	      0.88303799	     -0.00035423	     -0.21849693	     -0.00375425	     -0.00048389	     35.66162780
      0.08096037	     -0.05858343	     -0.00048159	     -0.19991874	     -0.06460108	      0.88303736	     -0.00035383	     -0.21850352	     -0.00378022	     -0.00041134	     36.14196340
      0.08236321	     -0.05856385	     -0.00048138	     -0.19989889	     -0.06460641	      0.88303683	     -0.00035343	     -0.21850960	     -0.00381180	     -0.00033914	     36.97457308
      0.08376606	     -0.05855714	     -0.00048108	     -0.19989176	     -0.06461179	      0.88303641	     -0.00035303	     -0.21851531	     -0.00385926	     -0.00027049	     38.43807616
      0.08516890	     -0.05857596	     -0.00048244	     -0.19990991	     -0.06461725	      0.88303607	     -0.00035262	     -0.21852150	     -0.00392878	     -0.00020739	     40.41387360
      0.08657174	     -0.05863072	     -0.00048289	     -0.19996379	     -0.06462282	      0.88303582	     -0.00035221	     -0.21852924	     -0.00402167	     -0.00015532	     43.19038698
      0.08797459	     -0.05871730	     -0.00048329	     -0.20004932	     -0.06462854	      0.88303563	     -0.00035180	     -0.21853951	     -0.00413254	     -0.00011795	     46.45953578
      0.08937743	     -0.05882285	     -0.00048149	     -0.20015374	     -0.06463442	      0.88303548	     -0.00035138	     -0.21855281	     -0.00425470	     -0.00009688	     49.22904201
      0.09078028	     -0.05893603	     -0.00047924	     -0.20026574	     -0.06464048	      0.88303535	     -0.00035097	     -0.21856909	     -0.00438355	     -0.00009345	     52.21791213
      0.09218312	     -0.05905106	     -0.00047511	     -0.20037961	     -0.06464672	      0.88303521	     -0.00035055	     -0.21858808	     -0.00451290	     -0.00010595	     54.48206840
      0.09358597	     -0.05916601	     -0.00047107	     -0.20049342	     -0.06465314	      0.88303505	     -0.00035013	     -0.21860938	     -0.00463967	     -0.00013274	     56.58460057
      0.09498881	     -0.05928348	     -0.00046627	     -0.20060982	     -0.06465973	      0.88303483	     -0.00034971	     -0.21863270	     -0.00476070	     -0.00017181	     58.47416304
      0.09648511	     -0.05941083	     -0.00046206	     -0.20073611	     -0.06466695	      0.88303454	     -0.00034926	     -0.21865961	     -0.00488045	     -0.00022428	     60.54611668
      0.09798141	     -0.05954112	     -0.00045765	     -0.20086545	     -0.06467433	      0.88303416	     -0.00034882	     -0.21868841	     -0.00498826	     -0.00028420	     62.17823020
      0.09947772	     -0.05967418	     -0.00045469	     -0.20099767	     -0.06468187	      0.88303368	     -0.00034837	     -0.21871895	     -0.00508383	     -0.00035127	     64.69921715
      0.10097402	     -0.05981473	     -0.00045156	     -0.20113751	     -0.06468954	      0.88303311	     -0.00034794	     -0.21875110	     -0.00516440	     -0.00042143	     66.39528330
      0.10247032	     -0.05995512	     -0.00045030	     -0.20127730	     -0.06469732	      0.88303242	     -0.00034751	     -0.21878478	     -0.00523136	     -0.00049452	     68.75029523
      0.10396662	     -0.06009890	     -0.00044839	     -0.20142062	     -0.06470519	      0.88303163	     -0.00034708	     -0.21881975	     -0.00528476	     -0.00056892	     70.86104727
      0.10522223	     -0.06022181	     -0.00044854	     -0.20154322	     -0.06471185	      0.88303087	     -0.00034673	     -0.21884998	     -0.00531988	     -0.00063222	     73.04067731
      0.10647784	     -0.06034839	     -0.00044839	     -0.20166959	     -0.06471854	      0.88303004	     -0.00034638	     -0.21888097	     -0.00534575	     -0.00069479	     74.53917968
      0.10773345	     -0.06047704	     -0.00044887	     -0.20179808	     -0.06472527	      0.88302913	     -0.00034604	     -0.21891265	     -0.00536421	     -0.00075742	     76.35123304
      0.10945160	     -0.06065997	     -0.00044985	     -0.20198093	     -0.06473450	      0.88302775	     -0.00034558	     -0.21895704	     -0.00537683	     -0.00084157	     77.73250648
      0.11116974	     -0.06084374	     -0.00045137	     -0.20216472	     -0.06474374	      0.88302624	     -0.00034513	     -0.21900259	     -0.00537877	     -0.00092446	     79.90151865
      0.11254174	     -0.06099627	     -0.00045226	     -0.20231736	     -0.06475112	      0.88302492	     -0.00034478	     -0.21903962	     -0.00537175	     -0.00098815	     80.42171468
      0.11391373	     -0.06114942	     -0.00045350	     -0.20247066	     -0.06475848	      0.88302352	     -0.00034443	     -0.21907728	     -0.00535981	     -0.00105121	     81.49327182
      0.11528572	     -0.06130783	     -0.00045451	     -0.20262929	     -0.06476582	      0.88302204	     -0.00034409	     -0.21911549	     -0.00534210	     -0.00111182	     81.56669744
      0.11696002	     -0.06150086	     -0.00045542	     -0.20282265	     -0.06477474	      0.88302012	     -0.00034368	     -0.21916289	     -0.00531512	     -0.00118256	     81.58626585
      0.11863433	     -0.06169588	     -0.00045576	     -0.20301807	     -0.06478362	      0.88301808	     -0.00034328	     -0.21921096	     -0.00528297	     -0.00124873	     81.01142785
      0.12005176	     -0.06185666	     -0.00045567	     -0.20317921	     -0.06479108	      0.88301628	     -0.00034294	     -0.21925211	     -0.00525330	     -0.00130120	     81.04571835
      0.12146919	     -0.06202141	     -0.00045547	     -0.20334435	     -0.06479851	      0.88301440	     -0.00034261	     -0.21929359	     -0.00522048	     -0.00134894	     80.09377416
      0.12288663	     -0.06218382	     -0.00045463	     -0.20350719	     -0.06480588	      0.88301245	     -0.00034227	     -0.21933541	     -0.00518671	     -0.00139340	     79.69780149
      0.12430406	     -0.06234330	     -0.00045340	     -0.20366713	     -0.06481321	      0.88301045	     -0.00034195	     -0.21937749	     -0.00515022	     -0.00143156	     78.16045962
      0.12572150	     -0.06249906	     -0.00045198	     -0.20382334	     -0.06482048	      0.88300840	     -0.00034162	     -0.21941980	     -0.00511388	     -0.00146538	     77.57569191
      0.12713893	     -0.06265556	     -0.00045015	     -0.20398033	     -0.06482771	      0.88300630	     -0.00034130	     -0.21946230	     -0.00507551	     -0.00149304	     75.98814565
      0.12855636	     -0.06280602	     -0.00044789	     -0.20413127	     -0.06483487	      0.88300417	     -0.00034098	     -0.21950489	     -0.00503726	     -0.00151541	     75.27370181
      0.13011731	     -0.06296767	     -0.00044481	     -0.20429348	     -0.06484270	      0.88300179	     -0.00034063	     -0.21955179	     -0.00499385	     -0.00153360	     73.87902114
      0.13167825	     -0.06312302	     -0.00044221	     -0.20444939	     -0.06485046	      0.88299938	     -0.00034029	     -0.21959863	     -0.00494955	     -0.00154376	     72.49985317
      0.13323919	     -0.06327454	     -0.00043944	     -0.20460147	     -0.06485815	      0.88299697	     -0.00033995	     -0.21964531	     -0.00490499	     -0.00154795	     71.60185197
      0.13491041	     -0.06343254	     -0.00043659	     -0.20476009	     -0.06486631	      0.88299438	     -0.00033959	     -0.21969497	     -0.00485528	     -0.00154481	     69.84116204
      0.13658163	     -0.06358133	     -0.00043339	     -0.20490950	     -0.06487438	      0.88299181	     -0.00033924	     -0.21974413	     -0.00480576	     -0.00153472	     69.21935292
      0.13798794	     -0.06370548	     -0.00043117	     -0.20503418	     -0.06488111	      0.88298966	     -0.00033895	     -0.21978501	     -0.00476236	     -0.00152117	     68.01009303
      0.13939426	     -0.06382524	     -0.00042894	     -0.20515448	     -0.06488778	      0.88298753	     -0.00033866	     -0.21982537	     -0.00471813	     -0.00150279	     66.97548516
      0.14119655	     -0.06397505	     -0.00042623	     -0.20530499	     -0.06489623	      0.88298485	     -0.00033830	     -0.21987632	     -0.00465981	     -0.00147409	     65.58736380
      0.14299884	     -0.06410965	     -0.00042398	     -0.20544030	     -0.06490457	      0.88298223	     -0.00033795	     -0.21992607	     -0.00459981	     -0.00143674	     64.24168519
      0.14452639	     -0.06422465	     -0.00042266	     -0.20555590	     -0.06491156	      0.88298006	     -0.00033766	     -0.21996720	     -0.00454779	     -0.00140203	     63.68856298
      0.14605393	     -0.06433932	     -0.00042155	     -0.20567119	     -0.06491847	      0.88297794	     -0.00033737	     -0.22000747	     -0.00449389	     -0.00136433	     62.81335720
      0.14773761	     -0.06445872	     -0.00041921	     -0.20579130	     -0.06492598	      0.88297569	     -0.00033706	     -0.22005096	     -0.00443213	     -0.00131878	     61.55502321
      0.14916290	     -0.06455740	     -0.00041807	     -0.20589058	     -0.06493226	      0.88297383	     -0.00033681	     -0.22008696	     -0.00437912	     -0.00127859	     61.12131997
      0.15058819	     -0.06465500	     -0.00041646	     -0.20598879	     -0.06493846	      0.88297204	     -0.00033656	     -0.22012219	     -0.00432381	     -0.00123615	     60.16262881
      0.15205151	     -0.06475250	     -0.00041511	     -0.20608694	     -0.06494475	      0.88297027	     -0.00033631	     -0.22015761	     -0.00426571	     -0.00119229	     59.48575327
      0.15351484	     -0.06484716	     -0.00041368	     -0.20618227	     -0.06495095	      0.88296855	     -0.00033607	     -0.22019218	     -0.00420543	     -0.00114713	     58.56413244
      0.15494349	     -0.06493624	     -0.00041218	     -0.20627202	     -0.06495691	      0.88296695	     -0.00033584	     -0.22022513	     -0.00414514	     -0.00110372	     57.93445147
      0.15637215	     -0.06502357	     -0.00041085	     -0.20636002	     -0.06496279	      0.88296540	     -0.00033561	     -0.22025723	     -0.00408268	     -0.00105998	     57.05912430
      0.15781670	     -0.06510918	     -0.00040935	     -0.20644635	     -0.06496864	      0.88296390	     -0.00033539	     -0.22028889	     -0.00401803	     -0.00101731	     56.44102810
      0.15926125	     -0.06519451	     -0.00040811	     -0.20653239	     -0.06497440	      0.88296246	     -0.00033518	     -0.22031972	     -0.00395113	     -0.00097524	     55.57367226
      0.16073470	     -0.06527859	     -0.00040652	     -0.20661722	     -0.06498017	      0.88296106	     -0.00033496	     -0.22035044	     -0.00388116	     -0.00093462	     54.85738908
      0.16220814	     -0.06536039	     -0.00040512	     -0.20669979	     -0.06498583	      0.88295971	     -0.00033476	     -0.22038036	     -0.00380886	     -0.00089503	     53.95503811
      0.16368159	     -0.06544035	     -0.00040349	     -0.20678054	     -0.06499139	      0.88295842	     -0.00033456	     -0.22040955	     -0.00373525	     -0.00085863	     53.49445376
      0.16515503	     -0.06552005	     -0.00040190	     -0.20686105	     -0.06499684	      0.88295718	     -0.00033437	     -0.22043804	     -0.00365881	     -0.00082400	     52.40426106
      0.16662848	     -0.06559701	     -0.00040022	     -0.20693883	     -0.06500217	      0.88295599	     -0.00033418	     -0.22046583	     -0.00358169	     -0.00079260	     52.04500764
      0.16810192	     -0.06566796	     -0.00039830	     -0.20701061	     -0.06500739	      0.88295484	     -0.00033400	     -0.22049294	     -0.00350232	     -0.00076330	     51.20588746
      0.16957902	     -0.06573797	     -0.00039649	     -0.20708147	     -0.06501251	      0.88295373	     -0.00033383	     -0.22051930	     -0.00342170	     -0.00073725	     50.61700788
      0.17105613	     -0.06579598	     -0.00039443	     -0.20714035	     -0.06501750	      0.88295266	     -0.00033366	     -0.22054480	     -0.00333961	     -0.00071295	     49.88988214
      0.17285018	     -0.06585829	     -0.00039225	     -0.20720370	     -0.06502340	      0.88295141	     -0.00033347	     -0.22057434	     -0.00323936	     -0.00068770	     49.55150247
      0.17441042	     -0.06590888	     -0.00039069	     -0.20725520	     -0.06502839	      0.88295035	     -0.00033331	     -0.22059862	     -0.00315055	     -0.00066771	     48.78859240
      0.17597066	     -0.06594669	     -0.00038937	     -0.20729392	     -0.06503323	      0.88294932	     -0.00033317	     -0.22062165	     -0.00306158	     -0.00064973	     48.43495957
      0.17753091	     -0.06598332	     -0.00038867	     -0.20733146	     -0.06503794	      0.88294832	     -0.00033303	     -0.22064334	     -0.00297110	     -0.00063233	     47.52943068
      0.17902325	     -0.06601474	     -0.00038815	     -0.20736374	     -0.06504231	      0.88294739	     -0.00033290	     -0.22066289	     -0.00288476	     -0.00061804	     47.31921628
      0.18051560	     -0.06603889	     -0.00038773	     -0.20738876	     -0.06504655	      0.88294648	     -0.00033279	     -0.22068134	     -0.00279696	     -0.00060376	     46.65765776
      0.18200794	     -0.06606261	     -0.00038769	     -0.20741334	     -0.06505066	      0.88294559	     -0.00033268	     -0.22069861	     -0.00270932	     -0.00059140	     46.61326511
      0.18350028	     -0.06607942	     -0.00038755	     -0.20743103	     -0.06505463	      0.88294471	     -0.00033259	     -0.22071481	     -0.00262006	     -0.00057892	     45.96576025
      0.18499263	     -0.06609449	     -0.00038780	     -0.20744698	     -0.06505848	      0.88294386	     -0.00033250	     -0.22072988	     -0.00253009	     -0.00056706	     45.41511765
      0.18648497	     -0.06610441	     -0.00038808	     -0.20745777	     -0.06506219	      0.88294302	     -0.00033242	     -0.22074384	     -0.00244006	     -0.00055599	     45.27572823
      0.18788522	     -0.06611168	     -0.00038839	     -0.20746587	     -0.06506554	      0.88294225	     -0.00033236	     -0.22075590	     -0.00235499	     -0.00054648	     45.05130994
      0.18928547	     -0.06611545	     -0.00038874	     -0.20747047	     -0.06506878	      0.88294149	     -0.00033231	     -0.22076699	     -0.00226890	     -0.00053660	     44.48180929
      0.19068573	     -0.06611431	     -0.00038906	     -0.20747016	     -0.06507190	      0.88294075	     -0.00033226	     -0.22077706	     -0.00218331	     -0.00052758	     44.41216397
      0.19263797	     -0.06611055	     -0.00038946	     -0.20746755	     -0.06507604	      0.88293973	     -0.00033221	     -0.22078939	     -0.00206336	     -0.00051586	     44.07122730
      0.19459022	     -0.06609998	     -0.00038952	     -0.20745815	     -0.06507995	      0.88293873	     -0.00033217	     -0.22079983	     -0.00194295	     -0.00050488	     43.45009300
      0.19609727	     -0.06608359	     -0.00038988	     -0.20744265	     -0.06508281	      0.88293798	     -0.00033216	     -0.22080653	     -0.00185071	     -0.00049547	     43.25111337
      0.19760433	     -0.06606580	     -0.00038966	     -0.20742575	     -0.06508553	      0.88293724	     -0.00033215	     -0.22081200	     -0.00175855	     -0.00048732	     43.05251376
      0.19911139	     -0.06604447	     -0.00038963	     -0.20740531	     -0.06508811	      0.88293651	     -0.00033216	     -0.22081632	     -0.00166682	     -0.00047960	     42.96803545
      0.20061844	     -0.06602058	     -0.00038933	     -0.20738231	     -0.06509056	      0.88293579	     -0.00033217	     -0.22081948	     -0.00157554	     -0.00047236	     42.92731708
      0.20212550	     -0.06599005	     -0.00038892	     -0.20735267	     -0.06509286	      0.88293509	     -0.00033219	     -0.22082152	     -0.00148421	     -0.00046449	     42.58800567
      0.20381315	     -0.06595416	     -0.00038849	     -0.20731777	     -0.06509528	      0.88293431	     -0.00033223	     -0.22082238	     -0.00138277	     -0.00045569	     42.32623465
      0.20550081	     -0.06590756	     -0.00038772	     -0.20727216	     -0.06509753	      0.88293355	     -0.00033228	     -0.22082181	     -0.00128178	     -0.00044506	     41.90092058
      0.20718847	     -0.06586062	     -0.00038752	     -0.20722618	     -0.06509961	      0.88293281	     -0.00033234	     -0.22081972	     -0.00118279	     -0.00043482	     42.22890652
      0.20869130	     -0.06580816	     -0.00038626	     -0.20717459	     -0.06510132	      0.88293216	     -0.00033240	     -0.22081675	     -0.00109387	     -0.00042271	     41.51521445
      0.21019413	     -0.06575037	     -0.00038568	     -0.20711765	     -0.06510290	      0.88293154	     -0.00033248	     -0.22081245	     -0.00100672	     -0.00041028	     41.59580364
      0.21169696	     -0.06569396	     -0.00038471	     -0.20706209	     -0.06510435	      0.88293093	     -0.00033256	     -0.22080693	     -0.00092018	     -0.00039751	     41.62175228
      0.21319979	     -0.06562773	     -0.00038381	     -0.20699669	     -0.06510566	      0.88293034	     -0.00033265	     -0.22080030	     -0.00083398	     -0.00038278	     41.40131011
      0.21470262	     -0.06555839	     -0.00038300	     -0.20692819	     -0.06510685	      0.88292978	     -0.00033276	     -0.22079243	     -0.00074838	     -0.00036601	     41.09011042
      0.21594340	     -0.06549790	     -0.00038229	     -0.20686838	     -0.06510774	      0.88292934	     -0.00033285	     -0.22078503	     -0.00067891	     -0.00035175	     41.10962712
      0.21718419	     -0.06543322	     -0.00038159	     -0.20680437	     -0.06510854	      0.88292891	     -0.00033295	     -0.22077681	     -0.00060948	     -0.00033556	     40.82202204
      0.21842497	     -0.06536521	     -0.00038094	     -0.20673702	     -0.06510925	      0.88292850	     -0.00033306	     -0.22076774	     -0.00054128	     -0.00031856	     40.79367773
      0.22025255	     -0.06526069	     -0.00038006	     -0.20663346	     -0.06511015	      0.88292795	     -0.00033323	     -0.22075287	     -0.00044157	     -0.00029074	     40.23925331
      0.22208013	     -0.06514499	     -0.00037936	     -0.20651870	     -0.06511087	      0.88292744	     -0.00033341	     -0.22073619	     -0.00034521	     -0.00026023	     40.36922785
      0.22353262	     -0.06505088	     -0.00037883	     -0.20642531	     -0.06511132	      0.88292708	     -0.00033357	     -0.22072155	     -0.00026979	     -0.00023399	     40.08308033
      0.22498510	     -0.06495287	     -0.00037853	     -0.20632799	     -0.06511165	      0.88292676	     -0.00033374	     -0.22070576	     -0.00019677	     -0.00020679	     40.17045535
      0.22658091	     -0.06484221	     -0.00037801	     -0.20621807	     -0.06511191	      0.88292646	     -0.00033394	     -0.22068717	     -0.00011824	     -0.00017573	     39.94026032
      0.22817673	     -0.06472658	     -0.00037787	     -0.20610316	     -0.06511203	      0.88292620	     -0.00033415	     -0.22066727	     -0.00004222	     -0.00014268	     39.70095286
      0.22959011	     -0.06462139	     -0.00037742	     -0.20599858	     -0.06511205	      0.88292602	     -0.00033435	     -0.22064857	      0.00002264	     -0.00011325	     39.69331389
      0.23100349	     -0.06451510	     -0.00037724	     -0.20589287	     -0.06511197	      0.88292588	     -0.00033456	     -0.22062893	      0.00008526	     -0.00008380	     39.75929526
      0.23248335	     -0.06440575	     -0.00037704	     -0.20578410	     -0.06511180	      0.88292578	     -0.00033479	     -0.22060744	      0.00014853	     -0.00005344	     39.81472907
      0.23396321	     -0.06429197	     -0.00037678	     -0.20567088	     -0.06511153	      0.88292572	     -0.00033503	     -0.22058514	      0.00020983	     -0.00002285	     39.64560211
      0.23545020	     -0.06418174	     -0.00037680	     -0.20556118	     -0.06511118	      0.88292571	     -0.00033529	     -0.22056190	      0.00026865	      0.00000644	     39.71490371
      0.23693719	     -0.06406645	     -0.00037663	     -0.20544641	     -0.06511073	      0.88292574	     -0.00033555	     -0.22053802	      0.00032548	      0.00003559	     39.58460163
      0.23842418	     -0.06395480	     -0.00037677	     -0.20533524	     -0.06511021	      0.88292582	     -0.00033583	     -0.22051347	      0.00037932	      0.00006233	     39.86810932
      0.23991117	     -0.06384169	     -0.00037665	     -0.20522259	     -0.06510961	      0.88292593	     -0.00033612	     -0.22048841	      0.00043179	      0.00008818	     39.67172570
      0.24139816	     -0.06372851	     -0.00037677	     -0.20510985	     -0.06510893	      0.88292608	     -0.00033643	     -0.22046284	      0.00048106	      0.00011113	     40.07939600
      0.24288515	     -0.06361743	     -0.00037691	     -0.20499918	     -0.06510818	      0.88292626	     -0.00033675	     -0.22043684	      0.00052936	      0.00013312	     39.85166952
      0.24437214	     -0.06350427	     -0.00037705	     -0.20488640	     -0.06510735	      0.88292647	     -0.00033708	     -0.22041048	      0.00057444	      0.00015159	     40.34566584
      0.24585913	     -0.06339425	     -0.00037727	     -0.20477674	     -0.06510647	      0.88292671	     -0.00033742	     -0.22038379	      0.00061864	      0.00016863	     40.23900089
      0.24791519	     -0.06323944	     -0.00037760	     -0.20462240	     -0.06510514	      0.88292708	     -0.00033792	     -0.22034652	      0.00067595	      0.00018721	     40.66253916
      0.24919875	     -0.06314827	     -0.00037786	     -0.20453151	     -0.06510425	      0.88292732	     -0.00033824	     -0.22032300	      0.00071009	      0.00019586	     40.84121462
      0.25048231	     -0.06305194	     -0.00037803	     -0.20443543	     -0.06510331	      0.88292758	     -0.00033857	     -0.22029942	      0.00074321	      0.00020309	     40.97689978
      0.25214176	     -0.06293524	     -0.00037851	     -0.20431905	     -0.06510205	      0.88292792	     -0.00033902	     -0.22026875	      0.00078406	      0.00020856	     41.29824752
      0.25380121	     -0.06281391	     -0.00037875	     -0.20419801	     -0.06510071	      0.88292827	     -0.00033948	     -0.22023805	      0.00082346	      0.00021181	     41.39828509
      0.25522253	     -0.06271265	     -0.00037940	     -0.20409698	     -0.06509952	      0.88292857	     -0.00033989	     -0.22021171	      0.00085524	      0.00021162	     41.80248260
      0.25664384	     -0.06261175	     -0.00037971	     -0.20399629	     -0.06509828	      0.88292887	     -0.00034031	     -0.22018534	      0.00088551	      0.00020901	     42.25952975
      0.25800660	     -0.06251741	     -0.00038017	     -0.20390213	     -0.06509706	      0.88292915	     -0.00034073	     -0.22016006	      0.00091302	      0.00020401	     42.71223393
      0.25936935	     -0.06242330	     -0.00038056	     -0.20380819	     -0.06509579	      0.88292943	     -0.00034116	     -0.22013483	      0.00093951	      0.00019774	     42.89228258
      0.26073210	     -0.06232915	     -0.00038101	     -0.20371420	     -0.06509450	      0.88292969	     -0.00034160	     -0.22010961	      0.00096368	      0.00018916	     43.48058214
      0.26279254	     -0.06219123	     -0.00038150	     -0.20357648	     -0.06509248	      0.88293006	     -0.00034228	     -0.22007162	      0.00099748	      0.00017258	     44.11929477
      0.26485297	     -0.06205540	     -0.00038286	     -0.20344078	     -0.06509039	      0.88293040	     -0.00034299	     -0.22003382	      0.00102729	      0.00015286	     44.99310842
      0.26612959	     -0.06197395	     -0.00038247	     -0.20335941	     -0.06508907	      0.88293059	     -0.00034344	     -0.22001057	      0.00104400	      0.00013882	     45.41981032
      0.26740620	     -0.06189547	     -0.00038331	     -0.20328099	     -0.06508772	      0.88293075	     -0.00034391	     -0.21998748	      0.00105946	      0.00012334	     46.01787224
      0.26916217	     -0.06179251	     -0.00038348	     -0.20317810	     -0.06508585	      0.88293095	     -0.00034455	     -0.21995612	      0.00107922	      0.00010016	     46.63325812
      0.27057321	     -0.06170847	     -0.00038443	     -0.20309408	     -0.06508431	      0.88293108	     -0.00034508	     -0.21993120	      0.00109353	      0.00008107	     47.34707127
      0.27198425	     -0.06162860	     -0.00038456	     -0.20301425	     -0.06508276	      0.88293118	     -0.00034562	     -0.21990656	      0.00110675	      0.00006054	     48.14202244
      0.27357731	     -0.06154626	     -0.00038572	     -0.20293191	     -0.06508099	      0.88293126	     -0.00034625	     -0.21987913	      0.00112103	      0.00003634	     48.94914240
      0.27517038	     -0.06146058	     -0.00038576	     -0.20284625	     -0.06507919	      0.88293130	     -0.00034688	     -0.21985222	      0.00113492	      0.00001279	     49.47667709
      0.27676344	     -0.06138094	     -0.00038774	     -0.20276659	     -0.06507737	      0.88293130	     -0.00034752	     -0.21982576	      0.00114788	     -0.00001141	     50.41559774
      0.27811982	     -0.06131333	     -0.00038741	     -0.20269899	     -0.06507581	      0.88293127	     -0.00034808	     -0.21980360	      0.00115873	     -0.00003170	     51.11119055
      0.27947621	     -0.06125003	     -0.00038874	     -0.20263567	     -0.06507423	      0.88293121	     -0.00034864	     -0.21978178	      0.00116920	     -0.00005211	     52.04529996
      0.28083259	     -0.06118692	     -0.00038912	     -0.20257256	     -0.06507264	      0.88293113	     -0.00034921	     -0.21976034	      0.00118025	     -0.00007135	     52.51561737
      0.28218897	     -0.06112430	     -0.00038999	     -0.20250992	     -0.06507103	      0.88293102	     -0.00034979	     -0.21973922	      0.00119050	     -0.00009033	     53.44259529
      0.28386306	     -0.06105286	     -0.00039051	     -0.20243847	     -0.06506902	      0.88293085	     -0.00035051	     -0.21971358	      0.00120380	     -0.00011239	     54.00422807
      0.28553716	     -0.06097605	     -0.00039209	     -0.20236163	     -0.06506700	      0.88293064	     -0.00035123	     -0.21968852	      0.00121641	     -0.00013194	     54.92287214
      0.28699581	     -0.06091378	     -0.00039252	     -0.20229935	     -0.06506522	      0.88293044	     -0.00035187	     -0.21966711	      0.00122691	     -0.00014759	     55.79694680
      0.28845446	     -0.06085308	     -0.00039314	     -0.20223863	     -0.06506342	      0.88293021	     -0.00035252	     -0.21964619	      0.00123732	     -0.00016151	     56.67252804
      0.28991312	     -0.06079640	     -0.00039319	     -0.20218192	     -0.06506161	      0.88292997	     -0.00035317	     -0.21962573	      0.00124724	     -0.00017417	     57.56265959
      0.29137177	     -0.06073680	     -0.00039370	     -0.20212230	     -0.06505978	      0.88292971	     -0.00035382	     -0.21960572	      0.00125755	     -0.00018410	     58.05765312
      0.29283042	     -0.06067996	     -0.00039381	     -0.20206543	     -0.06505794	      0.88292943	     -0.00035448	     -0.21958612	      0.00126651	     -0.00019249	     59.05980591
      0.29432630	     -0.06062388	     -0.00039451	     -0.20200931	     -0.06505604	      0.88292914	     -0.00035516	     -0.21956649	      0.00127550	     -0.00019892	     59.76649728
      0.29582217	     -0.06056797	     -0.00039478	     -0.20195336	     -0.06505412	      0.88292884	     -0.00035584	     -0.21954728	      0.00128394	     -0.00020220	     60.35073694
      0.29731805	     -0.06051159	     -0.00039543	     -0.20189692	     -0.06505220	      0.88292853	     -0.00035652	     -0.21952843	      0.00129083	     -0.00020442	     61.60044024
      0.29881392	     -0.06046146	     -0.00039633	     -0.20184673	     -0.06505026	      0.88292823	     -0.00035721	     -0.21950987	      0.00129781	     -0.00020376	     62.07146874
      0.30030980	     -0.06040538	     -0.00039768	     -0.20179057	     -0.06504832	      0.88292793	     -0.00035790	     -0.21949169	      0.00130392	     -0.00020058	     62.72319178
      0.30180567	     -0.06035599	     -0.00039873	     -0.20174110	     -0.06504636	      0.88292763	     -0.00035859	     -0.21947374	      0.00130849	     -0.00019630	     63.72043224
      0.30330155	     -0.06030192	     -0.00040017	     -0.20168693	     -0.06504440	      0.88292734	     -0.00035928	     -0.21945611	      0.00131267	     -0.00018926	     64.39060021
      0.30479742	     -0.06025310	     -0.00040115	     -0.20163802	     -0.06504244	      0.88292706	     -0.00035998	     -0.21943870	      0.00131617	     -0.00018033	     64.77019042
      0.30629330	     -0.06020424	     -0.00040280	     -0.20158904	     -0.06504047	      0.88292680	     -0.00036067	     -0.21942157	      0.00131776	     -0.00017013	     66.00270101
      0.30778917	     -0.06015634	     -0.00040367	     -0.20154103	     -0.06503849	      0.88292656	     -0.00036136	     -0.21940471	      0.00131946	     -0.00015720	     66.21770800
      0.30903931	     -0.06011765	     -0.00040510	     -0.20150223	     -0.06503684	      0.88292637	     -0.00036194	     -0.21939083	      0.00131933	     -0.00014609	     67.17370124
      0.31028945	     -0.06008171	     -0.00040623	     -0.20146617	     -0.06503519	      0.88292619	     -0.00036252	     -0.21937719	      0.00131939	     -0.00013327	     67.45187746
      0.31153959	     -0.06004744	     -0.00040750	     -0.20143178	     -0.06503355	      0.88292603	     -0.00036310	     -0.21936381	      0.00131825	     -0.00012003	     68.16240204
      0.31321622	     -0.06000703	     -0.00040904	     -0.20139122	     -0.06503134	      0.88292585	     -0.00036387	     -0.21934633	      0.00131664	     -0.00010067	     68.35992720
      0.31489284	     -0.05996887	     -0.00041081	     -0.20135287	     -0.06502913	      0.88292570	     -0.00036463	     -0.21932947	      0.00131271	     -0.00008084	     69.56475387
      0.31622610	     -0.05994586	     -0.00041205	     -0.20132972	     -0.06502738	      0.88292560	     -0.00036524	     -0.21931659	      0.00130990	     -0.00006409	     69.67878079
      0.31755935	     -0.05992879	     -0.00041368	     -0.20131249	     -0.06502564	      0.88292552	     -0.00036584	     -0.21930432	      0.00130585	     -0.00004833	     70.48394174
      0.31921410	     -0.05992122	     -0.00041547	     -0.20130474	     -0.06502348	      0.88292546	     -0.00036658	     -0.21929021	      0.00130132	     -0.00002939	     70.48602178
      0.32063268	     -0.05991748	     -0.00041717	     -0.20130083	     -0.06502164	      0.88292543	     -0.00036721	     -0.21927921	      0.00129631	     -0.00001428	     71.26330386
      0.32205126	     -0.05992673	     -0.00041820	     -0.20130991	     -0.06501981	      0.88292542	     -0.00036784	     -0.21926933	      0.00129133	     -0.00000114	     71.64136687
      0.32346984	     -0.05994568	     -0.00041945	     -0.20132871	     -0.06501798	      0.88292543	     -0.00036845	     -0.21926075	      0.00128639	      0.00000946	     72.14872067
      0.32488842	     -0.05997177	     -0.00041978	     -0.20135467	     -0.06501616	      0.88292544	     -0.00036906	     -0.21925360	      0.00128198	      0.00001758	     72.21848263
      0.32660258	     -0.06001608	     -0.00042053	     -0.20139881	     -0.06501396	      0.88292548	     -0.00036978	     -0.21924690	      0.00127713	      0.00002257	     72.53721414
      0.32785782	     -0.06005477	     -0.00042003	     -0.20143741	     -0.06501236	      0.88292551	     -0.00037030	     -0.21924345	      0.00127406	      0.00002351	     72.67236839
      0.32911306	     -0.06010084	     -0.00042006	     -0.20148338	     -0.06501076	      0.88292554	     -0.00037081	     -0.21924124	      0.00127145	      0.00002039	     73.10524771
      0.33063866	     -0.06016523	     -0.00041930	     -0.20154768	     -0.06500883	      0.88292556	     -0.00037143	     -0.21924028	      0.00127025	      0.00001256	     72.81785203
      0.33216425	     -0.06023360	     -0.00041894	     -0.20161597	     -0.06500689	      0.88292557	     -0.00037203	     -0.21924119	      0.00126952	     -0.00000049	     73.42512849
      0.33368984	     -0.06031459	     -0.00041796	     -0.20169690	     -0.06500495	      0.88292556	     -0.00037261	     -0.21924389	      0.00127057	     -0.00001940	     73.47970288
      0.33521544	     -0.06039679	     -0.00041789	     -0.20177906	     -0.06500301	      0.88292551	     -0.00037319	     -0.21924845	      0.00127425	     -0.00004171	     73.18459986
      0.33674103	     -0.06048824	     -0.00041669	     -0.20187049	     -0.06500106	      0.88292543	     -0.00037375	     -0.21925477	      0.00127861	     -0.00007034	     73.32573640
      0.33826662	     -0.06058760	     -0.00041718	     -0.20196985	     -0.06499911	      0.88292530	     -0.00037429	     -0.21926289	      0.00128613	     -0.00010258	     72.91379044
      0.33979222	     -0.06069050	     -0.00041538	     -0.20207278	     -0.06499714	      0.88292511	     -0.00037483	     -0.21927276	      0.00129453	     -0.00014004	     72.77919481
      0.34112954	     -0.06078706	     -0.00041623	     -0.20216937	     -0.06499540	      0.88292490	     -0.00037528	     -0.21928278	      0.00130421	     -0.00017537	     72.66466734
      0.34246687	     -0.06088920	     -0.00041533	     -0.20227157	     -0.06499365	      0.88292464	     -0.00037573	     -0.21929409	      0.00131553	     -0.00021391	     72.21204803
      0.34380419	     -0.06099482	     -0.00041550	     -0.20237725	     -0.06499188	      0.88292433	     -0.00037616	     -0.21930668	      0.00132841	     -0.00025500	     72.00627273
      0.34549474	     -0.06113848	     -0.00041510	     -0.20252103	     -0.06498962	      0.88292385	     -0.00037670	     -0.21932432	      0.00134739	     -0.00031024	     71.26702089
      0.34718528	     -0.06128226	     -0.00041641	     -0.20266495	     -0.06498733	      0.88292328	     -0.00037721	     -0.21934388	      0.00136923	     -0.00036676	     70.58012365
      0.34845181	     -0.06139477	     -0.00041616	     -0.20277759	     -0.06498558	      0.88292279	     -0.00037758	     -0.21935970	      0.00138692	     -0.00041058	     70.30129654
      0.34971834	     -0.06151315	     -0.00041707	     -0.20289610	     -0.06498381	      0.88292224	     -0.00037794	     -0.21937650	      0.00140624	     -0.00045561	     70.06299412
      0.35139492	     -0.06167603	     -0.00041775	     -0.20305920	     -0.06498143	      0.88292142	     -0.00037841	     -0.21940029	      0.00143508	     -0.00051526	     68.89471953
      0.35307150	     -0.06184008	     -0.00041931	     -0.20322347	     -0.06497900	      0.88292051	     -0.00037885	     -0.21942570	      0.00146538	     -0.00057487	     68.87564469
      0.35474808	     -0.06201551	     -0.00041937	     -0.20339919	     -0.06497652	      0.88291950	     -0.00037927	     -0.21945265	      0.00149956	     -0.00063369	     67.42952813
      0.35599577	     -0.06214548	     -0.00042140	     -0.20352937	     -0.06497463	      0.88291868	     -0.00037957	     -0.21947372	      0.00152614	     -0.00067578	     67.18918188
      0.35724346	     -0.06228099	     -0.00042207	     -0.20366512	     -0.06497271	      0.88291781	     -0.00037985	     -0.21949560	      0.00155462	     -0.00071708	     66.47305873
      0.35878557	     -0.06245125	     -0.00042313	     -0.20383569	     -0.06497028	      0.88291667	     -0.00038019	     -0.21952377	      0.00159160	     -0.00076661	     65.88084885
      0.36032768	     -0.06262554	     -0.00042389	     -0.20401033	     -0.06496780	      0.88291545	     -0.00038051	     -0.21955307	      0.00163188	     -0.00081288	     64.53924543
      0.36186979	     -0.06280029	     -0.00042491	     -0.20418546	     -0.06496525	      0.88291416	     -0.00038081	     -0.21958343	      0.00167330	     -0.00085649	     64.22000035
      0.36341189	     -0.06297988	     -0.00042537	     -0.20436546	     -0.06496263	      0.88291281	     -0.00038108	     -0.21961475	      0.00171826	     -0.00089600	     62.90078471
      0.36495400	     -0.06315750	     -0.00042621	     -0.20454350	     -0.06495995	      0.88291140	     -0.00038134	     -0.21964701	      0.00176446	     -0.00093239	     62.62778291
      0.36649611	     -0.06333976	     -0.00042676	     -0.20472622	     -0.06495719	      0.88290994	     -0.00038157	     -0.21968007	      0.00181433	     -0.00096372	     61.26119735
      0.36803822	     -0.06352032	     -0.00042835	     -0.20490726	     -0.06495435	      0.88290843	     -0.00038178	     -0.21971403	      0.00186593	     -0.00099116	     60.74199060
      0.36939205	     -0.06368375	     -0.00042908	     -0.20507114	     -0.06495179	      0.88290707	     -0.00038195	     -0.21974449	      0.00191335	     -0.00101199	     59.87560958
      0.37074588	     -0.06384557	     -0.00042961	     -0.20523343	     -0.06494917	      0.88290569	     -0.00038210	     -0.21977556	      0.00196319	     -0.00102823	     58.86159656
      0.37209970	     -0.06400738	     -0.00042976	     -0.20539574	     -0.06494648	      0.88290429	     -0.00038224	     -0.21980712	      0.00201419	     -0.00104125	     58.25331085
      0.37398536	     -0.06423359	     -0.00043030	     -0.20562267	     -0.06494261	      0.88290231	     -0.00038239	     -0.21985182	      0.00208931	     -0.00105264	     56.69088837
      0.37587101	     -0.06445361	     -0.00043165	     -0.20584344	     -0.06493860	      0.88290032	     -0.00038251	     -0.21989732	      0.00216611	     -0.00105698	     56.47339972
      0.37775666	     -0.06468332	     -0.00043397	     -0.20607394	     -0.06493444	      0.88289833	     -0.00038260	     -0.21994339	      0.00225004	     -0.00105246	     53.63655545
      0.37892525	     -0.06481245	     -0.00043339	     -0.20620359	     -0.06493178	      0.88289711	     -0.00038264	     -0.21997231	      0.00230076	     -0.00104700	     54.16656119
      0.38009384	     -0.06494635	     -0.00043351	     -0.20633803	     -0.06492906	      0.88289589	     -0.00038267	     -0.22000131	      0.00235467	     -0.00103812	     53.40098056
      0.38175418	     -0.06513686	     -0.00043359	     -0.20652933	     -0.06492508	      0.88289418	     -0.00038268	     -0.22004262	      0.00243315	     -0.00102171	     52.59143814
      0.38341451	     -0.06532461	     -0.00043349	     -0.20671790	     -0.06492098	      0.88289250	     -0.00038267	     -0.22008405	      0.00251537	     -0.00099937	     51.12824713
      0.38507484	     -0.06550724	     -0.00043334	     -0.20690138	     -0.06491673	      0.88289086	     -0.00038264	     -0.22012547	      0.00259851	     -0.00097332	     50.92109068
      0.38656804	     -0.06567506	     -0.00043328	     -0.20707000	     -0.06491279	      0.88288943	     -0.00038259	     -0.22016263	      0.00267774	     -0.00094470	     49.26167109
      0.38806125	     -0.06583492	     -0.00043318	     -0.20723066	     -0.06490873	      0.88288804	     -0.00038252	     -0.22019973	      0.00275733	     -0.00091392	     48.94312269
      0.38955446	     -0.06599676	     -0.00043316	     -0.20739334	     -0.06490455	      0.88288670	     -0.00038244	     -0.22023662	      0.00284029	     -0.00087928	     47.81511589
      0.39096300	     -0.06614466	     -0.00043324	     -0.20754204	     -0.06490050	      0.88288549	     -0.00038234	     -0.22027125	      0.00291984	     -0.00084494	     47.26549796
      0.39237153	     -0.06629214	     -0.00043340	     -0.20769035	     -0.06489633	      0.88288432	     -0.00038223	     -0.22030563	      0.00300201	     -0.00080771	     46.30129303
      0.39393807	     -0.06645136	     -0.00043328	     -0.20785053	     -0.06489155	      0.88288309	     -0.00038209	     -0.22034356	      0.00309519	     -0.00076477	     45.51779869
      0.39550461	     -0.06660753	     -0.00043329	     -0.20800768	     -0.06488663	      0.88288193	     -0.00038193	     -0.22038104	      0.00319122	     -0.00071880	     44.44554697
      0.39707114	     -0.06675918	     -0.00043305	     -0.20816033	     -0.06488155	      0.88288084	     -0.00038176	     -0.22041802	      0.00328904	     -0.00067188	     43.83187048
      0.39857459	     -0.06690322	     -0.00043297	     -0.20830534	     -0.06487654	      0.88287987	     -0.00038159	     -0.22045299	      0.00338526	     -0.00062614	     43.07601380
      0.40007804	     -0.06704299	     -0.00043283	     -0.20844613	     -0.06487137	      0.88287896	     -0.00038140	     -0.22048742	      0.00348432	     -0.00057880	     42.02995126
      0.40158149	     -0.06717628	     -0.00043266	     -0.20858044	     -0.06486606	      0.88287812	     -0.00038120	     -0.22052121	      0.00358458	     -0.00053151	     41.55940043
      0.40315797	     -0.06731548	     -0.00043259	     -0.20872075	     -0.06486032	      0.88287733	     -0.00038097	     -0.22055581	      0.00369267	     -0.00048172	     40.60276106
      0.40473446	     -0.06744219	     -0.00043228	     -0.20884858	     -0.06485442	      0.88287661	     -0.00038074	     -0.22058952	      0.00380299	     -0.00043080	     39.77141238
      0.40631094	     -0.06756462	     -0.00043141	     -0.20897217	     -0.06484833	      0.88287597	     -0.00038050	     -0.22062207	      0.00391486	     -0.00038080	     39.30875452
      0.40788742	     -0.06767574	     -0.00042994	     -0.20908448	     -0.06484207	      0.88287541	     -0.00038025	     -0.22065344	      0.00402968	     -0.00032942	     38.31572368
      0.40946391	     -0.06777973	     -0.00042898	     -0.20918967	     -0.06483563	      0.88287493	     -0.00038000	     -0.22068347	      0.00414586	     -0.00027831	     37.72799920
      0.41104039	     -0.06787337	     -0.00042810	     -0.20928452	     -0.06482900	      0.88287453	     -0.00037974	     -0.22071195	      0.00426386	     -0.00022682	     37.12633009
      0.41261688	     -0.06795617	     -0.00042828	     -0.20936854	     -0.06482218	      0.88287421	     -0.00037947	     -0.22073870	      0.00438326	     -0.00017478	     36.65391582
      0.41393660	     -0.06801994	     -0.00042884	     -0.20943333	     -0.06481633	      0.88287401	     -0.00037925	     -0.22075963	      0.00448406	     -0.00013115	     36.22337998
      0.41525632	     -0.06807683	     -0.00042971	     -0.20949125	     -0.06481035	      0.88287387	     -0.00037902	     -0.22077925	      0.00458623	     -0.00008605	     35.56019384
      0.41657605	     -0.06812788	     -0.00043080	     -0.20954333	     -0.06480423	      0.88287378	     -0.00037879	     -0.22079750	      0.00468839	     -0.00004090	     35.22471517
      0.41853010	     -0.06819608	     -0.00043287	     -0.20961306	     -0.06479492	      0.88287377	     -0.00037846	     -0.22082200	      0.00484136	      0.00002746	     34.27120498
      0.41989566	     -0.06823740	     -0.00043453	     -0.20965544	     -0.06478823	      0.88287384	     -0.00037823	     -0.22083734	      0.00494777	      0.00007559	     34.14691375
      0.42126121	     -0.06827112	     -0.00043603	     -0.20969023	     -0.06478140	      0.88287398	     -0.00037799	     -0.22085126	      0.00505521	      0.00012493	     33.59602320
      0.42307497	     -0.06831363	     -0.00043817	     -0.20973417	     -0.06477210	      0.88287426	     -0.00037768	     -0.22086745	      0.00519805	      0.00019017	     32.95911406
      0.42462944	     -0.06833767	     -0.00043970	     -0.20975943	     -0.06476393	      0.88287460	     -0.00037742	     -0.22087937	      0.00532065	      0.00024748	     32.44321163
      0.42618391	     -0.06835960	     -0.00044140	     -0.20978258	     -0.06475556	      0.88287503	     -0.00037716	     -0.22088936	      0.00544272	      0.00030369	     32.22147384
      0.42773839	     -0.06837047	     -0.00044241	     -0.20979468	     -0.06474701	      0.88287555	     -0.00037691	     -0.22089753	      0.00556550	      0.00036079	     31.60181427
      0.42963514	     -0.06837610	     -0.00044385	     -0.20980180	     -0.06473631	      0.88287630	     -0.00037660	     -0.22090500	      0.00571409	      0.00042896	     31.37274022
      0.43153188	     -0.06837507	     -0.00044500	     -0.20980226	     -0.06472533	      0.88287718	     -0.00037631	     -0.22090969	      0.00586382	      0.00049784	     30.24496200
      0.43281459	     -0.06836107	     -0.00044588	     -0.20978925	     -0.06471775	      0.88287784	     -0.00037611	     -0.22091131	      0.00596267	      0.00054318	     30.52393121
      0.43409729	     -0.06834656	     -0.00044664	     -0.20977573	     -0.06471003	      0.88287857	     -0.00037592	     -0.22091158	      0.00606233	      0.00058885	     30.13870857
      0.43601608	     -0.06831446	     -0.00044749	     -0.20974511	     -0.06469826	      0.88287976	     -0.00037565	     -0.22090962	      0.00621036	      0.00065591	     29.59527401
      0.43793486	     -0.06826599	     -0.00044829	     -0.20969810	     -0.06468620	      0.88288109	     -0.00037538	     -0.22090471	      0.00635597	      0.00072200	     29.53976593
      0.43919621	     -0.06823059	     -0.00044861	     -0.20966364	     -0.06467813	      0.88288202	     -0.00037522	     -0.22089979	      0.00645121	      0.00076460	     29.17276309
      0.44045756	     -0.06818634	     -0.00044892	     -0.20962034	     -0.06466993	      0.88288302	     -0.00037506	     -0.22089360	      0.00654560	      0.00080747	     28.84034213
      0.44171890	     -0.06813735	     -0.00044924	     -0.20957228	     -0.06466161	      0.88288406	     -0.00037490	     -0.22088606	      0.00663852	      0.00084937	     28.69887351
      0.44336782	     -0.06806593	     -0.00044966	     -0.20950206	     -0.06465057	      0.88288551	     -0.00037471	     -0.22087423	      0.00675898	      0.00090401	     28.20487614
      0.44501673	     -0.06798213	     -0.00045009	     -0.20941943	     -0.06463933	      0.88288704	     -0.00037453	     -0.22086014	      0.00687657	      0.00095801	     28.07868766
      0.44666564	     -0.06789193	     -0.00045067	     -0.20933037	     -0.06462789	      0.88288867	     -0.00037437	     -0.22084370	      0.00699194	      0.00101109	     27.85735526
      0.44813443	     -0.06780144	     -0.00045108	     -0.20924088	     -0.06461755	      0.88289018	     -0.00037423	     -0.22082717	      0.00709268	      0.00105830	     27.59536541
      0.44960322	     -0.06770450	     -0.00045157	     -0.20914491	     -0.06460706	      0.88289177	     -0.00037411	     -0.22080882	      0.00719081	      0.00110446	     27.50962910
      0.45146743	     -0.06757220	     -0.00045196	     -0.20901381	     -0.06459354	      0.88289389	     -0.00037396	     -0.22078292	      0.00731171	      0.00116127	     27.49475404
      0.45308831	     -0.06744932	     -0.00045261	     -0.20889194	     -0.06458160	      0.88289581	     -0.00037385	     -0.22075807	      0.00741458	      0.00121105	     26.94642320
      0.45453881	     -0.06732793	     -0.00045280	     -0.20877142	     -0.06457079	      0.88289760	     -0.00037377	     -0.22073397	      0.00750270	      0.00125431	     26.94553869
      0.45598931	     -0.06720168	     -0.00045318	     -0.20864601	     -0.06455984	      0.88289945	     -0.00037369	     -0.22070805	      0.00758818	      0.00129671	     26.84565581
      0.45743981	     -0.06707010	     -0.00045350	     -0.20851524	     -0.06454877	      0.88290136	     -0.00037363	     -0.22068035	      0.00767034	      0.00133764	     26.89854080
      0.45889031	     -0.06693130	     -0.00045393	     -0.20837722	     -0.06453759	      0.88290333	     -0.00037358	     -0.22065094	      0.00775012	      0.00137885	     26.57223865
      0.46034081	     -0.06678462	     -0.00045421	     -0.20823129	     -0.06452629	      0.88290536	     -0.00037354	     -0.22061976	      0.00782571	      0.00141837	     26.65580361
      0.46216361	     -0.06659957	     -0.00045490	     -0.20804711	     -0.06451195	      0.88290799	     -0.00037350	     -0.22057806	      0.00791638	      0.00146643	     26.50616095
      0.46398642	     -0.06639398	     -0.00045491	     -0.20784235	     -0.06449744	      0.88291070	     -0.00037349	     -0.22053389	      0.00800110	      0.00151517	     26.32346900
      0.46545166	     -0.06622864	     -0.00045622	     -0.20767761	     -0.06448567	      0.88291295	     -0.00037348	     -0.22049637	      0.00806438	      0.00155225	     26.31154447
      0.46691691	     -0.06606271	     -0.00045666	     -0.20751225	     -0.06447381	      0.88291525	     -0.00037349	     -0.22045734	      0.00812355	      0.00158729	     26.36767165
      0.46838216	     -0.06589494	     -0.00045756	     -0.20734501	     -0.06446186	      0.88291760	     -0.00037351	     -0.22041701	      0.00817900	      0.00162096	     26.30519841
      0.46996370	     -0.06571138	     -0.00045810	     -0.20716198	     -0.06444888	      0.88292019	     -0.00037354	     -0.22037209	      0.00823428	      0.00165547	     26.20479288
      0.47154523	     -0.06552946	     -0.00045865	     -0.20698053	     -0.06443582	      0.88292284	     -0.00037358	     -0.22032583	      0.00828425	      0.00168694	     26.36768521
      0.47312677	     -0.06534138	     -0.00045856	     -0.20679289	     -0.06442268	      0.88292553	     -0.00037363	     -0.22027846	      0.00833027	      0.00171686	     26.20643716
      0.47470830	     -0.06515524	     -0.00045846	     -0.20660715	     -0.06440947	      0.88292827	     -0.00037368	     -0.22023000	      0.00837120	      0.00174298	     26.24510873
      0.47628984	     -0.06496848	     -0.00045781	     -0.20642075	     -0.06439621	      0.88293104	     -0.00037375	     -0.22018061	      0.00840770	      0.00176559	     26.28555532
      0.47787137	     -0.06478157	     -0.00045706	     -0.20623416	     -0.06438288	      0.88293385	     -0.00037382	     -0.22013040	      0.00843982	      0.00178432	     26.34736857
      0.47945291	     -0.06459441	     -0.00045569	     -0.20604728	     -0.06436951	      0.88293668	     -0.00037390	     -0.22007947	      0.00846757	      0.00179827	     26.59368848
      0.48103444	     -0.06440861	     -0.00045455	     -0.20586172	     -0.06435610	      0.88293954	     -0.00037398	     -0.22002791	      0.00849197	      0.00180897	     26.53861443
      0.48272886	     -0.06421054	     -0.00045252	     -0.20566387	     -0.06434169	      0.88294261	     -0.00037408	     -0.21997209	      0.00851331	      0.00181427	     26.78097800
      0.48423884	     -0.06403465	     -0.00045105	     -0.20548815	     -0.06432883	      0.88294535	     -0.00037416	     -0.21992198	      0.00852922	      0.00181518	     26.78092215
      0.48574883	     -0.06385957	     -0.00044901	     -0.20531321	     -0.06431594	      0.88294808	     -0.00037426	     -0.21987153	      0.00854140	      0.00181132	     27.03709008
      0.48738243	     -0.06367414	     -0.00044705	     -0.20512790	     -0.06430198	      0.88295104	     -0.00037436	     -0.21981673	      0.00855172	      0.00180268	     27.13004566
      0.48901604	     -0.06348737	     -0.00044458	     -0.20494121	     -0.06428800	      0.88295397	     -0.00037447	     -0.21976178	      0.00855815	      0.00178900	     27.49594995
      0.49064964	     -0.06330608	     -0.00044258	     -0.20475998	     -0.06427402	      0.88295688	     -0.00037458	     -0.21970669	      0.00856213	      0.00177134	     27.53514970
      0.49228325	     -0.06312255	     -0.00043988	     -0.20457649	     -0.06426003	      0.88295976	     -0.00037469	     -0.21965164	      0.00856239	      0.00174881	     27.92118182
      0.49391686	     -0.06294783	     -0.00043812	     -0.20440177	     -0.06424604	      0.88296259	     -0.00037481	     -0.21959662	      0.00856031	      0.00172130	     28.27472214
      0.49555046	     -0.06276994	     -0.00043517	     -0.20422388	     -0.06423206	      0.88296538	     -0.00037493	     -0.21954182	      0.00855620	      0.00169100	     28.51742671
      0.49684803	     -0.06263520	     -0.00043413	     -0.20408910	     -0.06422096	      0.88296756	     -0.00037502	     -0.21949840	      0.00855113	      0.00166364	     28.73880089
      0.49814560	     -0.06250053	     -0.00043224	     -0.20395439	     -0.06420987	      0.88296969	     -0.00037512	     -0.21945517	      0.00854481	      0.00163342	     29.12506192
      0.50004788	     -0.06231117	     -0.00043021	     -0.20376496	     -0.06419363	      0.88297276	     -0.00037528	     -0.21939222	      0.00853448	      0.00158551	     29.41342509
      0.50153826	     -0.06216015	     -0.00042815	     -0.20361387	     -0.06418091	      0.88297509	     -0.00037540	     -0.21934328	      0.00852428	      0.00154467	     30.09759287
      0.50302865	     -0.06201325	     -0.00042696	     -0.20346689	     -0.06416822	      0.88297736	     -0.00037553	     -0.21929456	      0.00851437	      0.00150244	     30.28421783
      0.50451903	     -0.06185671	     -0.00042537	     -0.20331027	     -0.06415554	      0.88297957	     -0.00037567	     -0.21924595	      0.00850276	      0.00145876	     30.90811770
      0.50600942	     -0.06169982	     -0.00042462	     -0.20315327	     -0.06414287	      0.88298171	     -0.00037581	     -0.21919720	      0.00849041	      0.00141429	     31.49918094
      0.50749980	     -0.06153593	     -0.00042375	     -0.20298927	     -0.06413023	      0.88298378	     -0.00037596	     -0.21914825	      0.00847737	      0.00137076	     31.91763311
      0.50899019	     -0.06136998	     -0.00042388	     -0.20282318	     -0.06411761	      0.88298579	     -0.00037612	     -0.21909893	      0.00846244	      0.00132808	     32.58906268
      0.51060176	     -0.06118159	     -0.00042363	     -0.20263463	     -0.06410398	      0.88298790	     -0.00037630	     -0.21904520	      0.00844483	      0.00128435	     33.25492336
      0.51221333	     -0.06099392	     -0.00042465	     -0.20244676	     -0.06409039	      0.88298994	     -0.00037649	     -0.21899091	      0.00842528	      0.00124489	     33.71820866
      0.51382490	     -0.06079806	     -0.00042419	     -0.20225070	     -0.06407683	      0.88299191	     -0.00037669	     -0.21893622	      0.00840289	      0.00120880	     34.53689881
      0.51522490	     -0.06063651	     -0.00042570	     -0.20208893	     -0.06406508	      0.88299359	     -0.00037687	     -0.21888833	      0.00838163	      0.00118089	     35.04406715
      0.51662491	     -0.06046610	     -0.00042549	     -0.20191830	     -0.06405336	      0.88299522	     -0.00037706	     -0.21884034	      0.00835854	      0.00115681	     35.67218043
      0.51802491	     -0.06030456	     -0.00042651	     -0.20175652	     -0.06404168	      0.88299683	     -0.00037726	     -0.21879219	      0.00833349	      0.00113582	     36.31111061
      0.51942492	     -0.06014143	     -0.00042686	     -0.20159313	     -0.06403003	      0.88299840	     -0.00037746	     -0.21874410	      0.00830702	      0.00111878	     36.85103147
      0.52082492	     -0.05998225	     -0.00042810	     -0.20143367	     -0.06401842	      0.88299996	     -0.00037768	     -0.21869605	      0.00827840	      0.00110498	     37.57613669
      0.52264967	     -0.05977818	     -0.00042908	     -0.20122921	     -0.06400335	      0.88300196	     -0.00037797	     -0.21863373	      0.00823911	      0.00109227	     38.22845787
      0.52396969	     -0.05963260	     -0.00043068	     -0.20108332	     -0.06399249	      0.88300340	     -0.00037819	     -0.21858885	      0.00820823	      0.00108605	     39.03318567
      0.52528972	     -0.05948883	     -0.00043145	     -0.20093924	     -0.06398168	      0.88300483	     -0.00037841	     -0.21854419	      0.00817637	      0.00108270	     39.60259419
      0.52703861	     -0.05930601	     -0.00043332	     -0.20075597	     -0.06396742	      0.88300672	     -0.00037872	     -0.21848546	      0.00813162	      0.00108063	     40.51558999
      0.52878750	     -0.05912534	     -0.00043530	     -0.20057482	     -0.06395324	      0.88300862	     -0.00037904	     -0.21842746	      0.00808494	      0.00108329	     41.09734581
      0.53015009	     -0.05899969	     -0.00043928	     -0.20044875	     -0.06394225	      0.88301009	     -0.00037931	     -0.21838294	      0.00804620	      0.00108632	     41.76506790
      0.53151269	     -0.05887279	     -0.00044089	     -0.20032145	     -0.06393131	      0.88301158	     -0.00037957	     -0.21833934	      0.00800635	      0.00109094	     42.34869261
      0.53287528	     -0.05875869	     -0.00044347	     -0.20020692	     -0.06392043	      0.88301307	     -0.00037985	     -0.21829659	      0.00796483	      0.00109580	     42.91977788
      0.53453862	     -0.05862336	     -0.00044492	     -0.20007108	     -0.06390722	      0.88301490	     -0.00038019	     -0.21824571	      0.00791310	      0.00110218	     43.33905627
      0.53587463	     -0.05851975	     -0.00044731	     -0.19996703	     -0.06389668	      0.88301637	     -0.00038048	     -0.21820572	      0.00786968	      0.00110703	     44.02794596
      0.53721064	     -0.05841726	     -0.00044792	     -0.19986412	     -0.06388619	      0.88301785	     -0.00038077	     -0.21816647	      0.00782531	      0.00111068	     44.67603388
      0.53854665	     -0.05832056	     -0.00044914	     -0.19976698	     -0.06387577	      0.88301934	     -0.00038107	     -0.21812791	      0.00778050	      0.00111368	     44.97823385
      0.53988266	     -0.05822505	     -0.00044953	     -0.19967103	     -0.06386541	      0.88302083	     -0.00038137	     -0.21808999	      0.00773422	      0.00111477	     45.56857359
      0.54153509	     -0.05811397	     -0.00045017	     -0.19955940	     -0.06385267	      0.88302267	     -0.00038175	     -0.21804397	      0.00767644	      0.00111399	     45.73639022
      0.54299492	     -0.05801347	     -0.00044976	     -0.19945840	     -0.06384151	      0.88302429	     -0.00038210	     -0.21800406	      0.00762360	      0.00111103	     46.32636028
      0.54445474	     -0.05792179	     -0.00044992	     -0.19936621	     -0.06383042	      0.88302591	     -0.00038245	     -0.21796477	      0.00756972	      0.00110544	     46.73347588
      0.54591457	     -0.05783243	     -0.00044939	     -0.19927633	     -0.06381941	      0.88302752	     -0.00038281	     -0.21792619	      0.00751455	      0.00109686	     47.24162584
      0.54737439	     -0.05775015	     -0.00044952	     -0.19919351	     -0.06380848	      0.88302911	     -0.00038318	     -0.21788832	      0.00745896	      0.00108628	     47.13982592
      0.54883422	     -0.05766457	     -0.00044883	     -0.19910739	     -0.06379763	      0.88303069	     -0.00038355	     -0.21785117	      0.00740113	      0.00107268	     47.79713163
      0.55029404	     -0.05759032	     -0.00044812	     -0.19903257	     -0.06378687	      0.88303224	     -0.00038393	     -0.21781462	      0.00734272	      0.00105676	     47.68208118
      0.55175387	     -0.05751013	     -0.00044689	     -0.19895181	     -0.06377619	      0.88303377	     -0.00038432	     -0.21777882	      0.00728258	      0.00103881	     48.07317746
      0.55304069	     -0.05744680	     -0.00044576	     -0.19888797	     -0.06376686	      0.88303510	     -0.00038466	     -0.21774773	      0.00722831	      0.00102098	     48.11458989
      0.55432752	     -0.05738250	     -0.00044404	     -0.19882315	     -0.06375759	      0.88303640	     -0.00038501	     -0.21771715	      0.00717291	      0.00100158	     48.32038971
      0.55561435	     -0.05732139	     -0.00044217	     -0.19876151	     -0.06374840	      0.88303768	     -0.00038536	     -0.21768708	      0.00711644	      0.00098092	     48.31302836
      0.55721059	     -0.05724788	     -0.00044007	     -0.19868732	     -0.06373709	      0.88303922	     -0.00038580	     -0.21765046	      0.00704455	      0.00095342	     48.45346369
      0.55858551	     -0.05718725	     -0.00043754	     -0.19862610	     -0.06372745	      0.88304051	     -0.00038618	     -0.21761954	      0.00698134	      0.00092872	     48.34270460
      0.55996043	     -0.05712644	     -0.00043560	     -0.19856468	     -0.06371790	      0.88304177	     -0.00038656	     -0.21758917	      0.00691630	      0.00090256	     48.60696002
      0.56133535	     -0.05707141	     -0.00043262	     -0.19850903	     -0.06370843	      0.88304300	     -0.00038695	     -0.21755931	      0.00685039	      0.00087560	     48.41642113
      0.56271027	     -0.05701540	     -0.00043048	     -0.19845237	     -0.06369906	      0.88304418	     -0.00038734	     -0.21753004	      0.00678293	      0.00084802	     48.50092080
      0.56408519	     -0.05696205	     -0.00042717	     -0.19839837	     -0.06368978	      0.88304533	     -0.00038774	     -0.21750129	      0.00671406	      0.00081972	     48.48794373
      0.56546011	     -0.05691194	     -0.00042491	     -0.19834759	     -0.06368060	      0.88304644	     -0.00038813	     -0.21747308	      0.00664399	      0.00079110	     48.49832439
      0.56683503	     -0.05686233	     -0.00042159	     -0.19829731	     -0.06367151	      0.88304750	     -0.00038853	     -0.21744547	      0.00657274	      0.00076260	     48.34165757
      0.56820995	     -0.05681406	     -0.00041941	     -0.19824833	     -0.06366253	      0.88304853	     -0.00038893	     -0.21741841	      0.00649983	      0.00073404	     48.48417194
      0.56958487	     -0.05676952	     -0.00041603	     -0.19820308	     -0.06365364	      0.88304952	     -0.00038933	     -0.21739192	      0.00642564	      0.00070568	     48.40435536
      0.57095979	     -0.05672493	     -0.00041420	     -0.19815775	     -0.06364486	      0.88305047	     -0.00038973	     -0.21736601	      0.00634998	      0.00067812	     48.37675029
      0.57233471	     -0.05668098	     -0.00041093	     -0.19811306	     -0.06363618	      0.88305139	     -0.00039013	     -0.21734064	      0.00627232	      0.00065125	     48.36742286
      0.57370964	     -0.05664011	     -0.00040918	     -0.19807140	     -0.06362761	      0.88305226	     -0.00039054	     -0.21731580	      0.00619265	      0.00062520	     48.50884298
      0.57508456	     -0.05659995	     -0.00040601	     -0.19803045	     -0.06361915	      0.88305311	     -0.00039094	     -0.21729152	      0.00611125	      0.00060049	     48.36912281
      0.57645948	     -0.05656079	     -0.00040430	     -0.19799045	     -0.06361081	      0.88305392	     -0.00039134	     -0.21726776	      0.00602741	      0.00057698	     48.55593072
      0.57783440	     -0.05652424	     -0.00040106	     -0.19795307	     -0.06360258	      0.88305469	     -0.00039174	     -0.21724453	      0.00594139	      0.00055443	     48.65106840
      0.57920932	     -0.05648977	     -0.00039981	     -0.19791772	     -0.06359447	      0.88305544	     -0.00039214	     -0.21722186	      0.00585370	      0.00053372	     48.64682821
      0.58058424	     -0.05645686	     -0.00039707	     -0.19788392	     -0.06358648	      0.88305616	     -0.00039253	     -0.21719975	      0.00576354	      0.00051412	     48.83831351
      0.58195916	     -0.05642651	     -0.00039605	     -0.19785265	     -0.06357862	      0.88305686	     -0.00039292	     -0.21717824	      0.00567183	      0.00049603	     49.00992650
      0.58333408	     -0.05639783	     -0.00039321	     -0.19782304	     -0.06357089	      0.88305753	     -0.00039331	     -0.21715730	      0.00557862	      0.00047960	     49.00841867
      0.58470900	     -0.05637169	     -0.00039182	     -0.19779595	     -0.06356328	      0.88305818	     -0.00039370	     -0.21713697	      0.00548362	      0.00046455	     49.36475399
      0.58608392	     -0.05634756	     -0.00038839	     -0.19777087	     -0.06355581	      0.88305880	     -0.00039408	     -0.21711725	      0.00538773	      0.00045115	     49.37267262
      0.58745884	     -0.05632672	     -0.00038715	     -0.19774905	     -0.06354847	      0.88305942	     -0.00039445	     -0.21709814	      0.00529071	      0.00043928	     49.65355433
      0.58883376	     -0.05630653	     -0.00038380	     -0.19772790	     -0.06354126	      0.88306001	     -0.00039482	     -0.21707967	      0.00519318	      0.00042911	     49.62017523
      0.59020868	     -0.05628826	     -0.00038299	     -0.19770863	     -0.06353419	      0.88306060	     -0.00039518	     -0.21706180	      0.00509495	      0.00042053	     49.87899708
      0.59158360	     -0.05627182	     -0.00038017	     -0.19769121	     -0.06352725	      0.88306117	     -0.00039554	     -0.21704456	      0.00499638	      0.00041332	     49.94347134
      0.59295852	     -0.05625791	     -0.00038028	     -0.19767628	     -0.06352045	      0.88306173	     -0.00039589	     -0.21702798	      0.00489777	      0.00040779	     50.12591469
      0.59433344	     -0.05624527	     -0.00037768	     -0.19766266	     -0.06351378	      0.88306229	     -0.00039623	     -0.21701203	      0.00479900	      0.00040351	     50.13089656
      0.59570837	     -0.05623519	     -0.00037820	     -0.19765155	     -0.06350725	      0.88306285	     -0.00039656	     -0.21699670	      0.00470046	      0.00040082	     50.29921068
      0.59708329	     -0.05622664	     -0.00037558	     -0.19764202	     -0.06350086	      0.88306340	     -0.00039689	     -0.21698196	      0.00460184	      0.00039898	     50.33420313
      0.59845821	     -0.05621939	     -0.00037649	     -0.19763375	     -0.06349460	      0.88306394	     -0.00039720	     -0.21696782	      0.00450388	      0.00039897	     50.34374126
      0.59983313	     -0.05621186	     -0.00037386	     -0.19762525	     -0.06348847	      0.88306449	     -0.00039750	     -0.21695422	      0.00440574	      0.00039978	     50.28994016
      0.60104007	     -0.05620823	     -0.00037471	     -0.19762073	     -0.06348321	      0.88306498	     -0.00039776	     -0.21694272	      0.00431974	      0.00040113	     50.48950357
      0.60224701	     -0.05620495	     -0.00037357	     -0.19761658	     -0.06347804	      0.88306546	     -0.00039801	     -0.21693163	      0.00423418	      0.00040340	     50.35182963
      0.60372277	     -0.05620266	     -0.00037355	     -0.19761322	     -0.06347187	      0.88306606	     -0.00039831	     -0.21691861	      0.00412940	      0.00040664	     50.49599544
      0.60519853	     -0.05620231	     -0.00037214	     -0.19761183	     -0.06346586	      0.88306666	     -0.00039858	     -0.21690619	      0.00402557	      0.00041126	     50.03210159
      0.60667428	     -0.05620155	     -0.00037336	     -0.19760998	     -0.06345999	      0.88306727	     -0.00039885	     -0.21689434	      0.00392082	      0.00041628	     50.41800233
      0.60786265	     -0.05620449	     -0.00037188	     -0.19761208	     -0.06345538	      0.88306777	     -0.00039905	     -0.21688521	      0.00383698	      0.00042061	     50.15565216
      0.60905102	     -0.05620870	     -0.00037242	     -0.19761543	     -0.06345087	      0.88306827	     -0.00039924	     -0.21687649	      0.00375309	      0.00042525	     50.12451873
      0.61060982	     -0.05621922	     -0.00037200	     -0.19762483	     -0.06344511	      0.88306894	     -0.00039948	     -0.21686571	      0.00364281	      0.00043108	     50.04976188
      0.61199622	     -0.05623343	     -0.00037313	     -0.19763804	     -0.06344013	      0.88306954	     -0.00039968	     -0.21685687	      0.00354512	      0.00043667	     49.77231526
      0.61338262	     -0.05625212	     -0.00037302	     -0.19765574	     -0.06343528	      0.88307015	     -0.00039986	     -0.21684881	      0.00344673	      0.00044155	     49.69111516
      0.61476902	     -0.05628014	     -0.00037485	     -0.19768274	     -0.06343057	      0.88307077	     -0.00040002	     -0.21684167	      0.00334821	      0.00044526	     49.75452713
      0.61615542	     -0.05631395	     -0.00037455	     -0.19771556	     -0.06342599	      0.88307138	     -0.00040017	     -0.21683560	      0.00325023	      0.00044828	     49.24984712
      0.61754182	     -0.05635235	     -0.00037642	     -0.19775295	     -0.06342156	      0.88307201	     -0.00040031	     -0.21683062	      0.00315136	      0.00044932	     49.47772584
      0.61892822	     -0.05639702	     -0.00037531	     -0.19779665	     -0.06341726	      0.88307263	     -0.00040042	     -0.21682678	      0.00305297	      0.00044829	     49.14599704
      0.62031462	     -0.05644560	     -0.00037689	     -0.19784424	     -0.06341309	      0.88307325	     -0.00040053	     -0.21682410	      0.00295451	      0.00044507	     49.21776944
      0.62170102	     -0.05649853	     -0.00037492	     -0.19789622	     -0.06340906	      0.88307386	     -0.00040061	     -0.21682256	      0.00285594	      0.00043875	     49.01437057
      0.62293140	     -0.05654812	     -0.00037594	     -0.19794492	     -0.06340560	      0.88307440	     -0.00040067	     -0.21682217	      0.00276890	      0.00043139	     48.99065023
      0.62416177	     -0.05660104	     -0.00037487	     -0.19799700	     -0.06340225	      0.88307492	     -0.00040072	     -0.21682267	      0.00268167	      0.00042113	     48.92428553
      0.62568035	     -0.05667132	     -0.00037501	     -0.19806622	     -0.06339826	      0.88307555	     -0.00040076	     -0.21682458	      0.00257460	      0.00040535	     48.85744253
      0.62719893	     -0.05674622	     -0.00037339	     -0.19814009	     -0.06339443	      0.88307615	     -0.00040079	     -0.21682789	      0.00246731	      0.00038509	     48.90672549
      0.62848186	     -0.05681190	     -0.00037442	     -0.19820488	     -0.06339132	      0.88307663	     -0.00040079	     -0.21683181	      0.00237775	      0.00036595	     48.84354146
      0.62976478	     -0.05688130	     -0.00037349	     -0.19827341	     -0.06338833	      0.88307709	     -0.00040079	     -0.21683673	      0.00228813	      0.00034329	     48.83187544
      0.63104770	     -0.05695375	     -0.00037410	     -0.19834498	     -0.06338545	      0.88307751	     -0.00040077	     -0.21684267	      0.00219940	      0.00031841	     48.80520245
      0.63233063	     -0.05702864	     -0.00037412	     -0.19841901	     -0.06338269	      0.88307790	     -0.00040073	     -0.21684961	      0.00211095	      0.00029067	     48.87210045
      0.63396707	     -0.05712875	     -0.00037557	     -0.19851801	     -0.06337932	      0.88307835	     -0.00040067	     -0.21685993	      0.00199989	      0.00025249	     48.65049908
      0.63540553	     -0.05721496	     -0.00037621	     -0.19860326	     -0.06337652	      0.88307869	     -0.00040060	     -0.21687030	      0.00190252	      0.00021631	     48.79554720
      0.63684398	     -0.05730726	     -0.00037902	     -0.19869458	     -0.06337385	      0.88307897	     -0.00040052	     -0.21688181	      0.00180636	      0.00017767	     49.06185801
      0.63828244	     -0.05739953	     -0.00038009	     -0.19878592	     -0.06337132	      0.88307920	     -0.00040042	     -0.21689449	      0.00171195	      0.00013745	     48.81592183
      0.63972090	     -0.05749414	     -0.00038426	     -0.19887957	     -0.06336893	      0.88307937	     -0.00040032	     -0.21690825	      0.00161856	      0.00009590	     49.07293147
      0.64100065	     -0.05757948	     -0.00038561	     -0.19896409	     -0.06336691	      0.88307946	     -0.00040021	     -0.21692136	      0.00153664	      0.00005787	     49.01813893
      0.64228040	     -0.05766634	     -0.00038932	     -0.19905012	     -0.06336499	      0.88307951	     -0.00040009	     -0.21693528	      0.00145614	      0.00001952	     49.10543567
      0.64356015	     -0.05775458	     -0.00039215	     -0.19913756	     -0.06336318	      0.88307951	     -0.00039996	     -0.21694997	      0.00137691	     -0.00001917	     49.11002031
      0.64526445	     -0.05787468	     -0.00039747	     -0.19925659	     -0.06336092	      0.88307944	     -0.00039978	     -0.21697073	      0.00127354	     -0.00007093	     49.29766570
      0.64669135	     -0.05797521	     -0.00040053	     -0.19935627	     -0.06335916	      0.88307931	     -0.00039961	     -0.21698905	      0.00118941	     -0.00011308	     49.10433505
      0.64811825	     -0.05807757	     -0.00040589	     -0.19945777	     -0.06335753	      0.88307911	     -0.00039943	     -0.21700820	      0.00110691	     -0.00015501	     49.39723690
      0.64954514	     -0.05818187	     -0.00040883	     -0.19956126	     -0.06335600	      0.88307886	     -0.00039924	     -0.21702812	      0.00102688	     -0.00019583	     49.20965860
      0.65097204	     -0.05828593	     -0.00041446	     -0.19966452	     -0.06335459	      0.88307856	     -0.00039904	     -0.21704883	      0.00094875	     -0.00023528	     49.44341154
      0.65225244	     -0.05837760	     -0.00041735	     -0.19975550	     -0.06335342	      0.88307823	     -0.00039884	     -0.21706798	      0.00088073	     -0.00026902	     49.25586743
      0.65353284	     -0.05847154	     -0.00042214	     -0.19984876	     -0.06335234	      0.88307787	     -0.00039863	     -0.21708768	      0.00081412	     -0.00030159	     49.46633651
      0.65481324	     -0.05856596	     -0.00042596	     -0.19994253	     -0.06335134	      0.88307746	     -0.00039842	     -0.21710794	      0.00074974	     -0.00033217	     49.32762747
      0.65639197	     -0.05868479	     -0.00043147	     -0.20006059	     -0.06335022	      0.88307691	     -0.00039813	     -0.21713364	      0.00067229	     -0.00036819	     49.63150949
      0.65797070	     -0.05880291	     -0.00043545	     -0.20017799	     -0.06334921	      0.88307630	     -0.00039783	     -0.21716011	      0.00059916	     -0.00039999	     49.01558569
      0.65932781	     -0.05890268	     -0.00044007	     -0.20027716	     -0.06334844	      0.88307574	     -0.00039756	     -0.21718342	      0.00053722	     -0.00042576	     49.52238647
      0.66068492	     -0.05900466	     -0.00044290	     -0.20037858	     -0.06334775	      0.88307515	     -0.00039727	     -0.21720722	      0.00047856	     -0.00044875	     49.18422363
      0.66204203	     -0.05910473	     -0.00044685	     -0.20047812	     -0.06334714	      0.88307452	     -0.00039696	     -0.21723148	      0.00042159	     -0.00046958	     49.33363555
      0.66367279	     -0.05922482	     -0.00044981	     -0.20059763	     -0.06334651	      0.88307374	     -0.00039657	     -0.21726113	      0.00035636	     -0.00049141	     49.14318120
      0.66501585	     -0.05932104	     -0.00045371	     -0.20069337	     -0.06334606	      0.88307307	     -0.00039624	     -0.21728589	      0.00030496	     -0.00050649	     49.16637571
      0.66635890	     -0.05941732	     -0.00045591	     -0.20078924	     -0.06334569	      0.88307238	     -0.00039588	     -0.21731089	      0.00025542	     -0.00051947	     49.07983391
      0.66770196	     -0.05951327	     -0.00045924	     -0.20088477	     -0.06334538	      0.88307168	     -0.00039551	     -0.21733614	      0.00020825	     -0.00052966	     48.89841230
      0.66904502	     -0.05960880	     -0.00046168	     -0.20097992	     -0.06334513	      0.88307096	     -0.00039511	     -0.21736162	      0.00016263	     -0.00053794	     48.89175777
      0.67079490	     -0.05973532	     -0.00046567	     -0.20110599	     -0.06334489	      0.88307001	     -0.00039457	     -0.21739519	      0.00010699	     -0.00054513	     48.44564416
      0.67233440	     -0.05983900	     -0.00046749	     -0.20120931	     -0.06334477	      0.88306917	     -0.00039407	     -0.21742498	      0.00005961	     -0.00054907	     48.63976482
      0.67387390	     -0.05994633	     -0.00047206	     -0.20131630	     -0.06334471	      0.88306832	     -0.00039353	     -0.21745488	      0.00001594	     -0.00054933	     48.27335336
      0.67512547	     -0.06002861	     -0.00047295	     -0.20139835	     -0.06334471	      0.88306764	     -0.00039308	     -0.21747928	     -0.00001813	     -0.00054832	     48.16603203
      0.67637703	     -0.06011230	     -0.00047566	     -0.20148181	     -0.06334475	      0.88306695	     -0.00039260	     -0.21750371	     -0.00005052	     -0.00054621	     48.14629051
      0.67796342	     -0.06021654	     -0.00047792	     -0.20158581	     -0.06334486	      0.88306609	     -0.00039197	     -0.21753473	     -0.00008856	     -0.00054112	     47.65799369
      0.67954981	     -0.06031609	     -0.00048120	     -0.20168512	     -0.06334503	      0.88306523	     -0.00039130	     -0.21756573	     -0.00012497	     -0.00053426	     47.81649261
      0.68092117	     -0.06040456	     -0.00048262	     -0.20177344	     -0.06334522	      0.88306451	     -0.00039070	     -0.21759243	     -0.00015358	     -0.00052651	     47.33860171
      0.68229253	     -0.06048808	     -0.00048542	     -0.20185681	     -0.06334545	      0.88306379	     -0.00039007	     -0.21761909	     -0.00018060	     -0.00051705	     47.16482070
      0.68366389	     -0.06057108	     -0.00048726	     -0.20193970	     -0.06334572	      0.88306309	     -0.00038941	     -0.21764562	     -0.00020591	     -0.00050666	     46.97589455
      0.68529460	     -0.06066897	     -0.00049026	     -0.20203747	     -0.06334608	      0.88306227	     -0.00038860	     -0.21767699	     -0.00023306	     -0.00049243	     46.46521384
      0.68692531	     -0.06076392	     -0.00049176	     -0.20213235	     -0.06334648	      0.88306148	     -0.00038775	     -0.21770814	     -0.00025855	     -0.00047726	     46.38126345
      0.68837377	     -0.06084535	     -0.00049474	     -0.20221373	     -0.06334687	      0.88306080	     -0.00038696	     -0.21773559	     -0.00027836	     -0.00046202	     46.01776482
      0.68967335	     -0.06091833	     -0.00049536	     -0.20228670	     -0.06334724	      0.88306021	     -0.00038622	     -0.21775999	     -0.00029498	     -0.00044866	     45.85419068
      0.69097294	     -0.06098977	     -0.00049721	     -0.20235814	     -0.06334763	      0.88305964	     -0.00038546	     -0.21778420	     -0.00030929	     -0.00043408	     45.39404578
      0.69227252	     -0.06105961	     -0.00049844	     -0.20242800	     -0.06334804	      0.88305908	     -0.00038467	     -0.21780820	     -0.00032261	     -0.00041981	     45.25272831
      0.69439307	     -0.06117486	     -0.00050140	     -0.20254332	     -0.06334875	      0.88305822	     -0.00038334	     -0.21784693	     -0.00033984	     -0.00039605	     44.34849065
      0.69596307	     -0.06124853	     -0.00050170	     -0.20261709	     -0.06334929	      0.88305761	     -0.00038230	     -0.21787516	     -0.00035153	     -0.00037904	     44.57860629
      0.69734377	     -0.06131589	     -0.00050460	     -0.20268452	     -0.06334978	      0.88305710	     -0.00038137	     -0.21789947	     -0.00035871	     -0.00036304	     44.01879414
      0.69872448	     -0.06137526	     -0.00050516	     -0.20274401	     -0.06335028	      0.88305661	     -0.00038040	     -0.21792330	     -0.00036484	     -0.00034774	     43.80199447
      0.70010518	     -0.06143259	     -0.00050698	     -0.20280146	     -0.06335079	      0.88305614	     -0.00037941	     -0.21794655	     -0.00036947	     -0.00033274	     43.60203894
      0.70200847	     -0.06150023	     -0.00050753	     -0.20286932	     -0.06335150	      0.88305552	     -0.00037799	     -0.21797763	     -0.00037306	     -0.00031186	     42.98312061
      0.70314346	     -0.06153909	     -0.00050989	     -0.20290829	     -0.06335192	      0.88305518	     -0.00037713	     -0.21799559	     -0.00037473	     -0.00029975	     42.98253178
      0.70427846	     -0.06157420	     -0.00051085	     -0.20294354	     -0.06335235	      0.88305484	     -0.00037625	     -0.21801315	     -0.00037507	     -0.00028713	     42.68830382
      0.70576246	     -0.06161730	     -0.00051227	     -0.20298683	     -0.06335290	      0.88305443	     -0.00037507	     -0.21803544	     -0.00037487	     -0.00027124	     42.53766149
      0.70724646	     -0.06165718	     -0.00051359	     -0.20302691	     -0.06335346	      0.88305404	     -0.00037386	     -0.21805698	     -0.00037265	     -0.00025454	     41.86952618
      0.70873046	     -0.06168784	     -0.00051564	     -0.20305777	     -0.06335401	      0.88305367	     -0.00037263	     -0.21807770	     -0.00037047	     -0.00023798	     41.82779031
      0.71021446	     -0.06171779	     -0.00051788	     -0.20308792	     -0.06335456	      0.88305333	     -0.00037137	     -0.21809756	     -0.00036721	     -0.00022155	     41.66032213
      0.71164427	     -0.06174478	     -0.00051984	     -0.20311512	     -0.06335508	      0.88305303	     -0.00037013	     -0.21811591	     -0.00036335	     -0.00020619	     41.53531503
      0.71307408	     -0.06176766	     -0.00052144	     -0.20313822	     -0.06335560	      0.88305274	     -0.00036888	     -0.21813349	     -0.00035819	     -0.00019034	     41.05629677
      0.71450388	     -0.06178445	     -0.00052300	     -0.20315523	     -0.06335610	      0.88305248	     -0.00036760	     -0.21815021	     -0.00035323	     -0.00017515	     41.08996934
      0.71603960	     -0.06180367	     -0.00052456	     -0.20317470	     -0.06335664	      0.88305222	     -0.00036620	     -0.21816714	     -0.00034682	     -0.00015946	     40.88665106
      0.71757531	     -0.06181246	     -0.00052582	     -0.20318375	     -0.06335717	      0.88305199	     -0.00036479	     -0.21818305	     -0.00033960	     -0.00014321	     40.59778427
      0.71911102	     -0.06182254	     -0.00052720	     -0.20319409	     -0.06335769	      0.88305178	     -0.00036335	     -0.21819782	     -0.00033250	     -0.00012861	     40.77048343
      0.72064673	     -0.06182402	     -0.00052804	     -0.20319585	     -0.06335819	      0.88305160	     -0.00036189	     -0.21821154	     -0.00032392	     -0.00011357	     40.39880407
      0.72214140	     -0.06182619	     -0.00052910	     -0.20319829	     -0.06335867	      0.88305144	     -0.00036045	     -0.21822378	     -0.00031578	     -0.00010029	     40.46415859
      0.72363607	     -0.06181889	     -0.00052944	     -0.20319127	     -0.06335913	      0.88305130	     -0.00035900	     -0.21823501	     -0.00030678	     -0.00008662	     40.25614590
      0.72504020	     -0.06181376	     -0.00053031	     -0.20318639	     -0.06335956	      0.88305119	     -0.00035762	     -0.21824453	     -0.00029848	     -0.00007492	     40.33418253
      0.72644433	     -0.06179981	     -0.00053048	     -0.20317271	     -0.06335997	      0.88305109	     -0.00035623	     -0.21825315	     -0.00028963	     -0.00006296	     40.21589941
      0.72802904	     -0.06178721	     -0.00053141	     -0.20316040	     -0.06336042	      0.88305100	     -0.00035464	     -0.21826167	     -0.00027963	     -0.00005042	     40.19409308
      0.72961375	     -0.06176221	     -0.00053138	     -0.20313571	     -0.06336086	      0.88305093	     -0.00035304	     -0.21826908	     -0.00026924	     -0.00003706	     39.96452696
      0.73103055	     -0.06173973	     -0.00053258	     -0.20311348	     -0.06336123	      0.88305089	     -0.00035161	     -0.21827463	     -0.00026035	     -0.00002584	     40.03646694
      0.73244734	     -0.06171200	     -0.00053270	     -0.20308602	     -0.06336159	      0.88305086	     -0.00035016	     -0.21827925	     -0.00025164	     -0.00001496	     40.18322953
      0.73400515	     -0.06168305	     -0.00053399	     -0.20305735	     -0.06336198	      0.88305084	     -0.00034856	     -0.21828320	     -0.00024208	     -0.00000339	     40.24147882
      0.73556296	     -0.06164120	     -0.00053406	     -0.20301579	     -0.06336235	      0.88305085	     -0.00034695	     -0.21828606	     -0.00023272	      0.00000920	     40.17454052
      0.73712078	     -0.06159869	     -0.00053601	     -0.20297353	     -0.06336271	      0.88305087	     -0.00034534	     -0.21828770	     -0.00022473	      0.00002111	     40.47707522
      0.73867859	     -0.06154910	     -0.00053569	     -0.20292419	     -0.06336305	      0.88305091	     -0.00034372	     -0.21828811	     -0.00021792	      0.00003308	     40.63550147
      0.74006229	     -0.06150082	     -0.00053810	     -0.20287610	     -0.06336335	      0.88305097	     -0.00034229	     -0.21828742	     -0.00021374	      0.00004449	     40.81493101
      0.74144600	     -0.06144655	     -0.00053849	     -0.20282201	     -0.06336364	      0.88305104	     -0.00034085	     -0.21828570	     -0.00021219	      0.00005535	     41.31167885
      0.74282970	     -0.06139126	     -0.00054029	     -0.20276686	     -0.06336394	      0.88305112	     -0.00033941	     -0.21828299	     -0.00021265	      0.00006651	     41.57406305
      0.74421341	     -0.06133055	     -0.00054141	     -0.20270626	     -0.06336423	      0.88305122	     -0.00033797	     -0.21827931	     -0.00021610	      0.00007766	     42.02640128
      0.74559711	     -0.06127068	     -0.00054327	     -0.20264647	     -0.06336454	      0.88305133	     -0.00033653	     -0.21827470	     -0.00022265	      0.00008812	     42.72592138
      0.74698082	     -0.06120871	     -0.00054495	     -0.20258455	     -0.06336485	      0.88305146	     -0.00033510	     -0.21826928	     -0.00023131	      0.00009901	     43.02681889
      0.74836452	     -0.06114530	     -0.00054696	     -0.20252116	     -0.06336518	      0.88305161	     -0.00033367	     -0.21826312	     -0.00024337	      0.00010907	     43.79120461
      0.74974502	     -0.06108445	     -0.00054891	     -0.20246029	     -0.06336552	      0.88305177	     -0.00033225	     -0.21825631	     -0.00025777	      0.00011801	     44.63400724
      0.75112551	     -0.06102394	     -0.00055100	     -0.20239976	     -0.06336589	      0.88305193	     -0.00033083	     -0.21824898	     -0.00027363	      0.00012681	     45.10508885
      0.75250601	     -0.06096234	     -0.00055299	     -0.20233810	     -0.06336628	      0.88305211	     -0.00032942	     -0.21824119	     -0.00029191	      0.00013432	     46.01004463
      0.75389580	     -0.06090399	     -0.00055503	     -0.20227968	     -0.06336670	      0.88305231	     -0.00032801	     -0.21823295	     -0.00031153	      0.00014031	     46.99723630
      0.75528560	     -0.06084608	     -0.00055696	     -0.20222170	     -0.06336715	      0.88305250	     -0.00032660	     -0.21822441	     -0.00033134	      0.00014575	     47.57227137
      0.75667540	     -0.06078781	     -0.00055883	     -0.20216335	     -0.06336762	      0.88305271	     -0.00032520	     -0.21821562	     -0.00035219	      0.00014953	     48.58017808
      0.75804018	     -0.06073435	     -0.00056055	     -0.20210981	     -0.06336812	      0.88305292	     -0.00032384	     -0.21820678	     -0.00037242	      0.00015143	     49.62469416
      0.75940496	     -0.06068143	     -0.00056215	     -0.20205683	     -0.06336864	      0.88305312	     -0.00032248	     -0.21819781	     -0.00039141	      0.00015264	     50.24449929
      0.76076974	     -0.06062805	     -0.00056358	     -0.20200340	     -0.06336918	      0.88305333	     -0.00032113	     -0.21818873	     -0.00041004	      0.00015211	     51.29960523
      0.76227338	     -0.06057272	     -0.00056496	     -0.20194801	     -0.06336982	      0.88305356	     -0.00031966	     -0.21817858	     -0.00042880	      0.00014955	     52.43462990
      0.76377703	     -0.06051838	     -0.00056607	     -0.20189365	     -0.06337047	      0.88305378	     -0.00031820	     -0.21816837	     -0.00044463	      0.00014606	     53.02432954
      0.76528067	     -0.06046163	     -0.00056692	     -0.20183691	     -0.06337115	      0.88305400	     -0.00031675	     -0.21815806	     -0.00045892	      0.00014081	     54.22003489
      0.76678432	     -0.06040700	     -0.00056759	     -0.20178232	     -0.06337185	      0.88305420	     -0.00031531	     -0.21814760	     -0.00047026	      0.00013409	     55.27640432
      0.76809120	     -0.06036064	     -0.00056795	     -0.20173600	     -0.06337247	      0.88305437	     -0.00031407	     -0.21813842	     -0.00047798	      0.00012677	     56.25254819
      0.76939808	     -0.06031373	     -0.00056814	     -0.20168917	     -0.06337310	      0.88305453	     -0.00031284	     -0.21812914	     -0.00048311	      0.00011921	     56.84375017
      0.77070496	     -0.06026566	     -0.00056811	     -0.20164119	     -0.06337373	      0.88305468	     -0.00031162	     -0.21811973	     -0.00048687	      0.00011043	     57.81412534
      0.77277189	     -0.06019229	     -0.00056775	     -0.20156801	     -0.06337474	      0.88305490	     -0.00030972	     -0.21810456	     -0.00048824	      0.00009546	     58.57495715
      0.77417996	     -0.06013730	     -0.00056707	     -0.20151316	     -0.06337543	      0.88305502	     -0.00030843	     -0.21809399	     -0.00048802	      0.00008397	     59.89103620
      0.77558803	     -0.06008738	     -0.00056644	     -0.20146342	     -0.06337612	      0.88305513	     -0.00030715	     -0.21808319	     -0.00048487	      0.00007251	     60.19312955
      0.77699610	     -0.06003421	     -0.00056544	     -0.20141043	     -0.06337680	      0.88305523	     -0.00030589	     -0.21807220	     -0.00048118	      0.00006008	     61.14290858
      0.77870043	     -0.05997556	     -0.00056426	     -0.20135201	     -0.06337761	      0.88305532	     -0.00030438	     -0.21805864	     -0.00047423	      0.00004433	     61.45220734
      0.78015432	     -0.05991525	     -0.00056255	     -0.20129193	     -0.06337830	      0.88305537	     -0.00030310	     -0.21804683	     -0.00046773	      0.00003172	     62.17724641
      0.78160822	     -0.05986444	     -0.00056131	     -0.20124133	     -0.06337897	      0.88305541	     -0.00030183	     -0.21803471	     -0.00046003	      0.00001816	     62.51494495
      0.78306211	     -0.05980820	     -0.00055946	     -0.20118531	     -0.06337963	      0.88305542	     -0.00030058	     -0.21802242	     -0.00045213	      0.00000400	     63.27970043
      0.78451600	     -0.05975749	     -0.00055840	     -0.20113482	     -0.06338028	      0.88305542	     -0.00029933	     -0.21800995	     -0.00044312	     -0.00000985	     63.26381391
      0.78596989	     -0.05969990	     -0.00055599	     -0.20107747	     -0.06338092	      0.88305540	     -0.00029810	     -0.21799735	     -0.00043430	     -0.00002349	     63.73981994
      0.78742378	     -0.05964968	     -0.00055464	     -0.20102747	     -0.06338155	      0.88305535	     -0.00029688	     -0.21798455	     -0.00042536	     -0.00003711	     63.83492292
      0.78887768	     -0.05959191	     -0.00055172	     -0.20096993	     -0.06338216	      0.88305529	     -0.00029567	     -0.21797169	     -0.00041664	     -0.00005028	     64.15283169
      0.79033157	     -0.05954325	     -0.00054991	     -0.20092148	     -0.06338276	      0.88305521	     -0.00029447	     -0.21795860	     -0.00040839	     -0.00006327	     64.16461013
      0.79178546	     -0.05948462	     -0.00054638	     -0.20086308	     -0.06338335	      0.88305511	     -0.00029328	     -0.21794545	     -0.00040032	     -0.00007526	     64.15604880
      0.79306730	     -0.05943914	     -0.00054464	     -0.20081777	     -0.06338386	      0.88305500	     -0.00029224	     -0.21793364	     -0.00039421	     -0.00008554	     64.27312119
      0.79434913	     -0.05938996	     -0.00054175	     -0.20076876	     -0.06338436	      0.88305489	     -0.00029120	     -0.21792171	     -0.00038877	     -0.00009575	     64.49511851
      0.79563097	     -0.05934317	     -0.00053931	     -0.20072214	     -0.06338485	      0.88305476	     -0.00029018	     -0.21790964	     -0.00038360	     -0.00010516	     64.35674459
      0.79691281	     -0.05929522	     -0.00053651	     -0.20067434	     -0.06338534	      0.88305462	     -0.00028916	     -0.21789745	     -0.00037967	     -0.00011462	     64.55613553
      0.79848540	     -0.05923919	     -0.00053328	     -0.20061848	     -0.06338594	      0.88305443	     -0.00028792	     -0.21788235	     -0.00037508	     -0.00012517	     64.10381004
      0.80005799	     -0.05917814	     -0.00052959	     -0.20055759	     -0.06338652	      0.88305422	     -0.00028669	     -0.21786709	     -0.00037276	     -0.00013522	     64.51846792
      0.80163058	     -0.05912290	     -0.00052635	     -0.20050248	     -0.06338711	      0.88305400	     -0.00028547	     -0.21785162	     -0.00037123	     -0.00014471	     64.50417636
      0.80291306	     -0.05907491	     -0.00052286	     -0.20045461	     -0.06338758	      0.88305381	     -0.00028448	     -0.21783894	     -0.00037115	     -0.00015252	     64.77339473
      0.80419553	     -0.05903018	     -0.00051986	     -0.20040997	     -0.06338806	      0.88305361	     -0.00028349	     -0.21782617	     -0.00037125	     -0.00015946	     64.55601650
      0.80547801	     -0.05898356	     -0.00051643	     -0.20036343	     -0.06338854	      0.88305340	     -0.00028251	     -0.21781335	     -0.00037271	     -0.00016659	     64.82266779
      0.80722532	     -0.05892471	     -0.00051192	     -0.20030469	     -0.06338919	      0.88305310	     -0.00028119	     -0.21779578	     -0.00037496	     -0.00017555	     64.41949925
      0.80897264	     -0.05885637	     -0.00050629	     -0.20023643	     -0.06338985	      0.88305279	     -0.00027987	     -0.21777819	     -0.00037988	     -0.00018429	     65.34368549
      0.81009744	     -0.05882235	     -0.00050366	     -0.20020245	     -0.06339028	      0.88305258	     -0.00027903	     -0.21776672	     -0.00038283	     -0.00018977	     65.04401054
      0.81122224	     -0.05878367	     -0.00050023	     -0.20016382	     -0.06339071	      0.88305236	     -0.00027818	     -0.21775528	     -0.00038646	     -0.00019513	     65.15270351
      0.81299102	     -0.05872428	     -0.00049492	     -0.20010448	     -0.06339140	      0.88305201	     -0.00027687	     -0.21773729	     -0.00039315	     -0.00020381	     65.43171713
      0.81442824	     -0.05867777	     -0.00049038	     -0.20005799	     -0.06339197	      0.88305171	     -0.00027580	     -0.21772264	     -0.00039917	     -0.00021053	     65.56859052
      0.81586545	     -0.05862915	     -0.00048583	     -0.20000939	     -0.06339255	      0.88305140	     -0.00027474	     -0.21770802	     -0.00040568	     -0.00021708	     65.61156418
      0.81748150	     -0.05857777	     -0.00048040	     -0.19995802	     -0.06339321	      0.88305105	     -0.00027354	     -0.21769158	     -0.00041390	     -0.00022510	     65.84459548
      0.81891465	     -0.05853156	     -0.00047587	     -0.19991182	     -0.06339381	      0.88305072	     -0.00027249	     -0.21767704	     -0.00042167	     -0.00023142	     65.83158255
      0.82034781	     -0.05848529	     -0.00047084	     -0.19986555	     -0.06339442	      0.88305038	     -0.00027144	     -0.21766252	     -0.00043070	     -0.00023851	     66.43288820
      0.82178096	     -0.05844324	     -0.00046591	     -0.19982349	     -0.06339504	      0.88305004	     -0.00027039	     -0.21764805	     -0.00043966	     -0.00024512	     66.34762973
      0.82321411	     -0.05839646	     -0.00046057	     -0.19977669	     -0.06339568	      0.88304968	     -0.00026935	     -0.21763363	     -0.00044966	     -0.00025132	     66.71289185
      0.82464727	     -0.05835532	     -0.00045540	     -0.19973552	     -0.06339633	      0.88304932	     -0.00026830	     -0.21761922	     -0.00046037	     -0.00025744	     66.87879934
      0.82608042	     -0.05830925	     -0.00044975	     -0.19968944	     -0.06339700	      0.88304894	     -0.00026727	     -0.21760490	     -0.00047172	     -0.00026306	     67.21449938
      0.82751358	     -0.05826971	     -0.00044441	     -0.19964985	     -0.06339769	      0.88304856	     -0.00026623	     -0.21759057	     -0.00048399	     -0.00026866	     67.43258969
      0.82894673	     -0.05822449	     -0.00043888	     -0.19960460	     -0.06339839	      0.88304817	     -0.00026520	     -0.21757637	     -0.00049649	     -0.00027321	     67.53196071
      0.83037988	     -0.05818445	     -0.00043388	     -0.19956450	     -0.06339911	      0.88304778	     -0.00026418	     -0.21756219	     -0.00051028	     -0.00027757	     67.80342687
      0.83181304	     -0.05813992	     -0.00042827	     -0.19951991	     -0.06339985	      0.88304738	     -0.00026316	     -0.21754811	     -0.00052493	     -0.00028197	     68.46457855
      0.83307415	     -0.05810655	     -0.00042370	     -0.19948648	     -0.06340052	      0.88304702	     -0.00026227	     -0.21753576	     -0.00053764	     -0.00028479	     68.26014855
      0.83433526	     -0.05806923	     -0.00041859	     -0.19944910	     -0.06340121	      0.88304666	     -0.00026139	     -0.21752352	     -0.00055158	     -0.00028788	     68.76695396
      0.83559637	     -0.05803481	     -0.00041380	     -0.19941462	     -0.06340191	      0.88304630	     -0.00026051	     -0.21751135	     -0.00056547	     -0.00029018	     68.81930382
      0.83712811	     -0.05799299	     -0.00040792	     -0.19937271	     -0.06340279	      0.88304585	     -0.00025946	     -0.21749671	     -0.00058365	     -0.00029309	     69.44796916
      0.83865986	     -0.05795393	     -0.00040211	     -0.19933356	     -0.06340370	      0.88304540	     -0.00025841	     -0.21748221	     -0.00060115	     -0.00029426	     69.02360574
      0.84019160	     -0.05790832	     -0.00039582	     -0.19928786	     -0.06340464	      0.88304495	     -0.00025738	     -0.21746788	     -0.00062069	     -0.00029561	     70.03918125
      0.84152567	     -0.05787812	     -0.00039035	     -0.19925757	     -0.06340547	      0.88304455	     -0.00025649	     -0.21745548	     -0.00063697	     -0.00029614	     69.84251451
      0.84285974	     -0.05784239	     -0.00038465	     -0.19922177	     -0.06340634	      0.88304416	     -0.00025561	     -0.21744330	     -0.00065386	     -0.00029623	     70.21096255
      0.84419381	     -0.05781181	     -0.00037899	     -0.19919109	     -0.06340722	      0.88304376	     -0.00025474	     -0.21743123	     -0.00067081	     -0.00029591	     70.29700282
      0.84580813	     -0.05777179	     -0.00037194	     -0.19915098	     -0.06340832	      0.88304329	     -0.00025370	     -0.21741687	     -0.00069141	     -0.00029499	     70.49260163
      0.84709567	     -0.05774106	     -0.00036636	     -0.19912017	     -0.06340922	      0.88304291	     -0.00025288	     -0.21740550	     -0.00070795	     -0.00029316	     70.48022796
      0.84838321	     -0.05770939	     -0.00036063	     -0.19908841	     -0.06341014	      0.88304253	     -0.00025208	     -0.21739425	     -0.00072495	     -0.00029166	     70.88506545
      0.84967075	     -0.05768048	     -0.00035495	     -0.19905942	     -0.06341109	      0.88304216	     -0.00025128	     -0.21738310	     -0.00074150	     -0.00028946	     70.78103967
      0.85095829	     -0.05765077	     -0.00034928	     -0.19902962	     -0.06341205	      0.88304179	     -0.00025049	     -0.21737207	     -0.00075863	     -0.00028736	     71.04880138
      0.85255419	     -0.05761666	     -0.00034240	     -0.19899540	     -0.06341328	      0.88304133	     -0.00024953	     -0.21735857	     -0.00077919	     -0.00028385	     70.58717459
      0.85415010	     -0.05757713	     -0.00033555	     -0.19895574	     -0.06341454	      0.88304088	     -0.00024859	     -0.21734527	     -0.00080115	     -0.00028003	     71.13015712
      0.85554940	     -0.05754796	     -0.00032929	     -0.19892647	     -0.06341568	      0.88304049	     -0.00024778	     -0.21733368	     -0.00082014	     -0.00027640	     70.98848202
      0.85694870	     -0.05751679	     -0.00032321	     -0.19889518	     -0.06341684	      0.88304011	     -0.00024697	     -0.21732227	     -0.00083959	     -0.00027273	     71.21441525
      0.85834800	     -0.05748854	     -0.00031692	     -0.19886682	     -0.06341802	      0.88303973	     -0.00024618	     -0.21731101	     -0.00085891	     -0.00026857	     70.88555186
      0.85974730	     -0.05745652	     -0.00031087	     -0.19883468	     -0.06341924	      0.88303935	     -0.00024540	     -0.21729991	     -0.00087890	     -0.00026435	     71.07986911
      0.86114660	     -0.05742923	     -0.00030446	     -0.19880726	     -0.06342048	      0.88303899	     -0.00024464	     -0.21728892	     -0.00089908	     -0.00026006	     70.89580813
      0.86254590	     -0.05739818	     -0.00029849	     -0.19877608	     -0.06342176	      0.88303863	     -0.00024388	     -0.21727810	     -0.00091973	     -0.00025570	     71.03634163
      0.86394520	     -0.05737197	     -0.00029195	     -0.19874974	     -0.06342306	      0.88303827	     -0.00024314	     -0.21726739	     -0.00094062	     -0.00025130	     70.74910888
      0.86534450	     -0.05734187	     -0.00028611	     -0.19871949	     -0.06342439	      0.88303792	     -0.00024240	     -0.21725686	     -0.00096204	     -0.00024680	     70.77930142
      0.86674379	     -0.05731518	     -0.00027949	     -0.19869265	     -0.06342575	      0.88303758	     -0.00024168	     -0.21724643	     -0.00098376	     -0.00024207	     70.41862356
      0.86814309	     -0.05728634	     -0.00027369	     -0.19866364	     -0.06342714	      0.88303725	     -0.00024097	     -0.21723617	     -0.00100657	     -0.00023768	     70.72456559
      0.86954239	     -0.05726130	     -0.00026681	     -0.19863845	     -0.06342857	      0.88303692	     -0.00024026	     -0.21722605	     -0.00102913	     -0.00023281	     70.14085745
      0.87094169	     -0.05723168	     -0.00026079	     -0.19860865	     -0.06343002	      0.88303659	     -0.00023957	     -0.21721610	     -0.00105313	     -0.00022812	     70.45563889
      0.87234099	     -0.05720863	     -0.00025373	     -0.19858543	     -0.06343152	      0.88303628	     -0.00023888	     -0.21720628	     -0.00107720	     -0.00022330	     69.99351286
      0.87374029	     -0.05718157	     -0.00024811	     -0.19855816	     -0.06343304	      0.88303597	     -0.00023821	     -0.21719670	     -0.00110234	     -0.00021858	     70.11559693
      0.87513959	     -0.05715899	     -0.00024116	     -0.19853539	     -0.06343460	      0.88303567	     -0.00023754	     -0.21718730	     -0.00112772	     -0.00021354	     69.60149235
      0.87653889	     -0.05713601	     -0.00023601	     -0.19851218	     -0.06343620	      0.88303537	     -0.00023687	     -0.21717815	     -0.00115470	     -0.00020927	     70.03662225
      0.87793819	     -0.05711903	     -0.00022919	     -0.19849498	     -0.06343783	      0.88303508	     -0.00023621	     -0.21716931	     -0.00118163	     -0.00020503	     69.42296610
      0.87933749	     -0.05710221	     -0.00022448	     -0.19847790	     -0.06343950	      0.88303480	     -0.00023556	     -0.21716090	     -0.00121016	     -0.00020157	     69.70081005
      0.88073679	     -0.05709506	     -0.00021795	     -0.19847049	     -0.06344122	      0.88303452	     -0.00023491	     -0.21715298	     -0.00123958	     -0.00019928	     69.44683674
      0.88198147	     -0.05708983	     -0.00021415	     -0.19846500	     -0.06344278	      0.88303427	     -0.00023433	     -0.21714650	     -0.00126673	     -0.00019834	     69.64272236
      0.88322616	     -0.05709103	     -0.00020913	     -0.19846594	     -0.06344437	      0.88303402	     -0.00023376	     -0.21714058	     -0.00129467	     -0.00019880	     69.57086954
      0.88472679	     -0.05709703	     -0.00020417	     -0.19847160	     -0.06344634	      0.88303372	     -0.00023307	     -0.21713433	     -0.00132966	     -0.00020175	     69.83248815
      0.88622743	     -0.05711318	     -0.00019845	     -0.19848740	     -0.06344836	      0.88303342	     -0.00023238	     -0.21712911	     -0.00136546	     -0.00020731	     69.70262567
      0.88772806	     -0.05713154	     -0.00019458	     -0.19850537	     -0.06345044	      0.88303310	     -0.00023169	     -0.21712512	     -0.00140246	     -0.00021578	     70.20929172
      0.88899128	     -0.05715549	     -0.00018944	     -0.19852901	     -0.06345223	      0.88303282	     -0.00023110	     -0.21712270	     -0.00143414	     -0.00022611	     70.29104344
      0.89025450	     -0.05718353	     -0.00018598	     -0.19855671	     -0.06345406	      0.88303253	     -0.00023052	     -0.21712123	     -0.00146591	     -0.00023868	     70.54625860
      0.89151772	     -0.05721754	     -0.00018182	     -0.19859038	     -0.06345594	      0.88303221	     -0.00022993	     -0.21712075	     -0.00149819	     -0.00025431	     70.90072751
      0.89313309	     -0.05726942	     -0.00017727	     -0.19864182	     -0.06345839	      0.88303179	     -0.00022918	     -0.21712167	     -0.00153877	     -0.00027782	     70.93182415
      0.89474846	     -0.05732495	     -0.00017173	     -0.19869691	     -0.06346091	      0.88303131	     -0.00022842	     -0.21712430	     -0.00157994	     -0.00030573	     71.52183182
      0.89608088	     -0.05737739	     -0.00016884	     -0.19874897	     -0.06346304	      0.88303089	     -0.00022779	     -0.21712773	     -0.00161333	     -0.00033205	     72.15503840
      0.89741331	     -0.05743602	     -0.00016424	     -0.19880724	     -0.06346521	      0.88303043	     -0.00022715	     -0.21713235	     -0.00164577	     -0.00036111	     72.38158670
      0.89874574	     -0.05749838	     -0.00016100	     -0.19886923	     -0.06346742	      0.88302993	     -0.00022651	     -0.21713819	     -0.00167744	     -0.00039274	     72.85883308
      0.90007816	     -0.05756502	     -0.00015694	     -0.19893552	     -0.06346968	      0.88302938	     -0.00022586	     -0.21714521	     -0.00170798	     -0.00042672	     73.17264175
      0.90170633	     -0.05765194	     -0.00015300	     -0.19902201	     -0.06347249	      0.88302865	     -0.00022507	     -0.21715543	     -0.00174394	     -0.00047155	     73.92958747
      0.90309416	     -0.05773276	     -0.00014841	     -0.19910250	     -0.06347493	      0.88302797	     -0.00022438	     -0.21716549	     -0.00177239	     -0.00051163	     74.04054606
      0.90448200	     -0.05781473	     -0.00014533	     -0.19918414	     -0.06347741	      0.88302723	     -0.00022369	     -0.21717683	     -0.00179928	     -0.00055365	     74.58173647
      0.90586983	     -0.05790429	     -0.00014117	     -0.19927339	     -0.06347992	      0.88302643	     -0.00022299	     -0.21718936	     -0.00182394	     -0.00059719	     74.75264032
      0.90725767	     -0.05799689	     -0.00013840	     -0.19936568	     -0.06348247	      0.88302557	     -0.00022228	     -0.21720315	     -0.00184660	     -0.00064188	     75.20201899
      0.90864551	     -0.05809269	     -0.00013466	     -0.19946121	     -0.06348505	      0.88302465	     -0.00022157	     -0.21721810	     -0.00186701	     -0.00068746	     75.50659178
      0.91019536	     -0.05820549	     -0.00013179	     -0.19957371	     -0.06348795	      0.88302354	     -0.00022077	     -0.21723611	     -0.00188721	     -0.00073928	     76.11974436
      0.91156670	     -0.05830731	     -0.00012808	     -0.19967531	     -0.06349055	      0.88302250	     -0.00022005	     -0.21725319	     -0.00190177	     -0.00078458	     75.90076922
      0.91293803	     -0.05841196	     -0.00012596	     -0.19977974	     -0.06349317	      0.88302139	     -0.00021932	     -0.21727125	     -0.00191475	     -0.00083028	     76.55145868
      0.91430937	     -0.05852031	     -0.00012303	     -0.19988791	     -0.06349580	      0.88302022	     -0.00021859	     -0.21729030	     -0.00192437	     -0.00087503	     76.39900906
      0.91568070	     -0.05863156	     -0.00012139	     -0.19999898	     -0.06349845	      0.88301899	     -0.00021785	     -0.21731031	     -0.00193216	     -0.00091944	     76.91381607
      0.91705204	     -0.05874644	     -0.00011929	     -0.20011371	     -0.06350110	      0.88301770	     -0.00021711	     -0.21733125	     -0.00193652	     -0.00096219	     76.63929379
      0.91842338	     -0.05886258	     -0.00011812	     -0.20022971	     -0.06350376	      0.88301635	     -0.00021636	     -0.21735310	     -0.00193912	     -0.00100391	     77.05970251
      0.92023603	     -0.05902387	     -0.00011557	     -0.20039087	     -0.06350727	      0.88301449	     -0.00021535	     -0.21738326	     -0.00193781	     -0.00105646	     76.61104162
      0.92153891	     -0.05913751	     -0.00011527	     -0.20050442	     -0.06350980	      0.88301309	     -0.00021462	     -0.21740585	     -0.00193486	     -0.00109175	     77.03902845
      0.92284179	     -0.05925526	     -0.00011370	     -0.20062213	     -0.06351231	      0.88301164	     -0.00021388	     -0.21742908	     -0.00192965	     -0.00112559	     77.03458044
      0.92444374	     -0.05940238	     -0.00011313	     -0.20076921	     -0.06351540	      0.88300981	     -0.00021297	     -0.21745853	     -0.00191984	     -0.00116395	     76.64945433
      0.92604570	     -0.05954845	     -0.00011175	     -0.20091526	     -0.06351846	      0.88300791	     -0.00021204	     -0.21748888	     -0.00190786	     -0.00119889	     76.66664993
      0.92742513	     -0.05967678	     -0.00011285	     -0.20104358	     -0.06352109	      0.88300624	     -0.00021124	     -0.21751565	     -0.00189535	     -0.00122617	     76.90820874
      0.92880457	     -0.05980531	     -0.00011224	     -0.20117214	     -0.06352369	      0.88300453	     -0.00021043	     -0.21754300	     -0.00188034	     -0.00125017	     76.46132699
      0.93018400	     -0.05993352	     -0.00011325	     -0.20130038	     -0.06352627	      0.88300279	     -0.00020961	     -0.21757084	     -0.00186418	     -0.00127157	     76.65262886
      0.93156344	     -0.06006088	     -0.00011324	     -0.20142781	     -0.06352883	      0.88300103	     -0.00020878	     -0.21759913	     -0.00184539	     -0.00128902	     75.98784259
      0.93294287	     -0.06018651	     -0.00011429	     -0.20155349	     -0.06353137	      0.88299924	     -0.00020794	     -0.21762778	     -0.00182590	     -0.00130361	     76.16887359
      0.93481676	     -0.06036079	     -0.00011458	     -0.20172791	     -0.06353476	      0.88299678	     -0.00020679	     -0.21766726	     -0.00179648	     -0.00131851	     75.70177859
      0.93607777	     -0.06047689	     -0.00011696	     -0.20184408	     -0.06353701	      0.88299511	     -0.00020601	     -0.21769421	     -0.00177498	     -0.00132452	     75.53355632
      0.93733877	     -0.06059462	     -0.00011805	     -0.20196192	     -0.06353924	      0.88299344	     -0.00020522	     -0.21772145	     -0.00175260	     -0.00132846	     75.35369710
      0.93903046	     -0.06075416	     -0.00012064	     -0.20212160	     -0.06354217	      0.88299119	     -0.00020415	     -0.21775849	     -0.00172004	     -0.00132933	     74.65967181
      0.94072216	     -0.06090827	     -0.00012213	     -0.20227590	     -0.06354506	      0.88298894	     -0.00020306	     -0.21779599	     -0.00168623	     -0.00132575	     74.59430956
      0.94215855	     -0.06104200	     -0.00012540	     -0.20240977	     -0.06354746	      0.88298704	     -0.00020214	     -0.21782805	     -0.00165568	     -0.00131964	     74.55905821
      0.94359495	     -0.06117119	     -0.00012639	     -0.20253917	     -0.06354981	      0.88298516	     -0.00020120	     -0.21786037	     -0.00162320	     -0.00131030	     73.94561027
      0.94503135	     -0.06130253	     -0.00012950	     -0.20267068	     -0.06355212	      0.88298328	     -0.00020025	     -0.21789284	     -0.00158953	     -0.00129837	     73.76082759
      0.94646775	     -0.06143139	     -0.00013095	     -0.20279978	     -0.06355438	      0.88298143	     -0.00019930	     -0.21792551	     -0.00155407	     -0.00128384	     73.20236066
      0.94790415	     -0.06155898	     -0.00013388	     -0.20292758	     -0.06355658	      0.88297959	     -0.00019833	     -0.21795827	     -0.00151745	     -0.00126715	     73.09485444
      0.94934054	     -0.06168666	     -0.00013552	     -0.20305552	     -0.06355874	      0.88297779	     -0.00019736	     -0.21799110	     -0.00147914	     -0.00124856	     72.68624044
      0.95077694	     -0.06181211	     -0.00013835	     -0.20318123	     -0.06356083	      0.88297601	     -0.00019638	     -0.21802396	     -0.00143890	     -0.00122747	     72.10429585
      0.95221334	     -0.06193423	     -0.00014060	     -0.20330363	     -0.06356287	      0.88297426	     -0.00019539	     -0.21805679	     -0.00139781	     -0.00120497	     71.91874355
      0.95426703	     -0.06211528	     -0.00014586	     -0.20348509	     -0.06356568	      0.88297182	     -0.00019397	     -0.21810352	     -0.00133535	     -0.00117053	     70.70802432
      0.95548566	     -0.06220679	     -0.00014749	     -0.20357687	     -0.06356728	      0.88297041	     -0.00019311	     -0.21813130	     -0.00129834	     -0.00114694	     70.68237977
      0.95670429	     -0.06230318	     -0.00015085	     -0.20367351	     -0.06356884	      0.88296903	     -0.00019226	     -0.21815884	     -0.00125975	     -0.00112324	     70.48378905
      0.95851651	     -0.06245314	     -0.00015528	     -0.20382388	     -0.06357107	      0.88296702	     -0.00019097	     -0.21819970	     -0.00120014	     -0.00108823	     69.88582767
      0.96032873	     -0.06259698	     -0.00016144	     -0.20396813	     -0.06357319	      0.88296508	     -0.00018968	     -0.21824042	     -0.00113827	     -0.00105099	     69.31204711
      0.96175895	     -0.06270630	     -0.00016430	     -0.20407782	     -0.06357478	      0.88296360	     -0.00018865	     -0.21827234	     -0.00108864	     -0.00102189	     69.21327656
      0.96318916	     -0.06281440	     -0.00017064	     -0.20418625	     -0.06357630	      0.88296216	     -0.00018762	     -0.21830403	     -0.00103712	     -0.00099142	     68.66137264
      0.96461938	     -0.06291964	     -0.00017534	     -0.20429185	     -0.06357775	      0.88296077	     -0.00018658	     -0.21833554	     -0.00098467	     -0.00096071	     68.14573815
      0.96604960	     -0.06302342	     -0.00018103	     -0.20439600	     -0.06357912	      0.88295941	     -0.00018553	     -0.21836681	     -0.00093144	     -0.00092962	     67.85111678
      0.96747981	     -0.06312418	     -0.00018543	     -0.20449715	     -0.06358041	      0.88295811	     -0.00018448	     -0.21839776	     -0.00087672	     -0.00089741	     67.13373848
      0.96891003	     -0.06322020	     -0.00019053	     -0.20459357	     -0.06358163	      0.88295685	     -0.00018343	     -0.21842828	     -0.00082151	     -0.00086455	     66.86801256
      0.97072312	     -0.06333569	     -0.00019614	     -0.20470959	     -0.06358305	      0.88295532	     -0.00018209	     -0.21846621	     -0.00074987	     -0.00082209	     66.26509994
      0.97233629	     -0.06343271	     -0.00020278	     -0.20480707	     -0.06358421	      0.88295402	     -0.00018089	     -0.21849908	     -0.00068477	     -0.00078241	     65.71836046
      0.97373798	     -0.06351028	     -0.00020667	     -0.20488509	     -0.06358513	      0.88295295	     -0.00017984	     -0.21852691	     -0.00062699	     -0.00074708	     65.04334497
      0.97513967	     -0.06358337	     -0.00021157	     -0.20495861	     -0.06358597	      0.88295193	     -0.00017879	     -0.21855394	     -0.00056897	     -0.00071117	     64.86465536
      0.97697553	     -0.06367240	     -0.00021616	     -0.20504827	     -0.06358694	      0.88295067	     -0.00017740	     -0.21858809	     -0.00049113	     -0.00066246	     63.95258012
      0.97835449	     -0.06373512	     -0.00022148	     -0.20511143	     -0.06358758	      0.88294978	     -0.00017636	     -0.21861272	     -0.00043255	     -0.00062505	     63.81481177
      0.97973345	     -0.06379145	     -0.00022507	     -0.20516823	     -0.06358813	      0.88294895	     -0.00017532	     -0.21863647	     -0.00037280	     -0.00058626	     63.10092145
      0.98157006	     -0.06386659	     -0.00023179	     -0.20524399	     -0.06358874	      0.88294792	     -0.00017392	     -0.21866665	     -0.00029283	     -0.00053398	     62.45175926
      0.98294169	     -0.06391167	     -0.00023497	     -0.20528957	     -0.06358910	      0.88294721	     -0.00017288	     -0.21868824	     -0.00023261	     -0.00049244	     61.76325505
      0.98431331	     -0.06395460	     -0.00023923	     -0.20533297	     -0.06358938	      0.88294657	     -0.00017183	     -0.21870879	     -0.00017238	     -0.00045105	     61.47304061
      0.98568494	     -0.06399785	     -0.00024242	     -0.20537673	     -0.06358958	      0.88294598	     -0.00017079	     -0.21872845	     -0.00011149	     -0.00040905	     60.84839975
      0.98741754	     -0.06404780	     -0.00024750	     -0.20542731	     -0.06358970	      0.88294531	     -0.00016947	     -0.21875216	     -0.00003426	     -0.00035491	     59.96726615
      0.98915013	     -0.06408784	     -0.00025203	     -0.20546799	     -0.06358970	      0.88294475	     -0.00016814	     -0.21877446	      0.00004257	     -0.00029943	     59.23548688
      0.99088272	     -0.06412194	     -0.00025823	     -0.20550271	     -0.06358956	      0.88294428	     -0.00016682	     -0.21879524	      0.00011854	     -0.00024336	     58.87828133
      0.99226654	     -0.06414285	     -0.00026135	     -0.20552414	     -0.06358935	      0.88294397	     -0.00016577	     -0.21881069	      0.00017942	     -0.00019714	     58.02203510
      0.99365036	     -0.06416014	     -0.00026604	     -0.20554193	     -0.06358906	      0.88294373	     -0.00016471	     -0.21882513	      0.00023901	     -0.00015133	     57.75335239
      0.99503418	     -0.06417377	     -0.00026994	     -0.20555607	     -0.06358869	      0.88294355	     -0.00016366	     -0.21883856	      0.00029860	     -0.00010474	     56.96185016
      0.99641800	     -0.06418176	     -0.00027428	     -0.20556457	     -0.06358824	      0.88294344	     -0.00016261	     -0.21885095	      0.00035681	     -0.00005813	     56.56813079
      0.99852218	     -0.06418979	     -0.00028017	     -0.20557338	     -0.06358739	      0.88294339	     -0.00016102	     -0.21886785	      0.00044458	      0.00001327	     55.00316721
      0.99997668	     -0.06417714	     -0.00028513	     -0.20556124	     -0.06358671	      0.88294345	     -0.00015992	     -0.21887802	      0.00050201	      0.00006370	     55.14261587
      1.00143118	     -0.06416934	     -0.00028904	     -0.20555397	     -0.06358593	      0.88294358	     -0.00015882	     -0.21888689	      0.00055894	      0.00011313	     54.56627626
      1.00288567	     -0.06415563	     -0.00029393	     -0.20554077	     -0.06358508	      0.88294378	     -0.00015772	     -0.21889464	      0.00061486	      0.00016329	     53.73501614
      1.00434017	     -0.06413465	     -0.00029792	     -0.20552030	     -0.06358415	      0.88294405	     -0.00015663	     -0.21890121	      0.00066845	      0.00021299	     53.37417146
      1.00595415	     -0.06410956	     -0.00030316	     -0.20549575	     -0.06358302	      0.88294444	     -0.00015542	     -0.21890708	      0.00072613	      0.00026763	     52.88084434
      1.00756812	     -0.06407318	     -0.00030723	     -0.20545992	     -0.06358180	      0.88294492	     -0.00015421	     -0.21891152	      0.00078193	      0.00032255	     52.13349697
      1.00918210	     -0.06403368	     -0.00031294	     -0.20542094	     -0.06358050	      0.88294548	     -0.00015301	     -0.21891447	      0.00083565	      0.00037726	     51.42959233
      1.01079608	     -0.06398535	     -0.00031614	     -0.20537314	     -0.06357911	      0.88294614	     -0.00015181	     -0.21891598	      0.00088640	      0.00043052	     51.18407940
      1.01218957	     -0.06394360	     -0.00032159	     -0.20533181	     -0.06357784	      0.88294677	     -0.00015078	     -0.21891606	      0.00092905	      0.00047671	     50.56474979
      1.01358306	     -0.06389434	     -0.00032475	     -0.20528297	     -0.06357652	      0.88294746	     -0.00014974	     -0.21891513	      0.00097012	      0.00052224	     49.90830169
      1.01497655	     -0.06384151	     -0.00032909	     -0.20523055	     -0.06357514	      0.88294822	     -0.00014872	     -0.21891312	      0.00100895	      0.00056669	     49.67644806
      1.01698871	     -0.06375856	     -0.00033350	     -0.20514818	     -0.06357306	      0.88294943	     -0.00014724	     -0.21890836	      0.00106232	      0.00062907	     49.12897873
      1.01831178	     -0.06370058	     -0.00033853	     -0.20509054	     -0.06357163	      0.88295029	     -0.00014627	     -0.21890404	      0.00109570	      0.00067008	     48.60012811
      1.01963485	     -0.06363785	     -0.00034157	     -0.20502816	     -0.06357016	      0.88295120	     -0.00014530	     -0.21889879	      0.00112739	      0.00070987	     48.16534188
      1.02095792	     -0.06357262	     -0.00034527	     -0.20496325	     -0.06356865	      0.88295216	     -0.00014433	     -0.21889260	      0.00115716	      0.00074844	     47.94268621
      1.02275625	     -0.06348083	     -0.00034967	     -0.20487190	     -0.06356653	      0.88295356	     -0.00014302	     -0.21888277	      0.00119594	      0.00079992	     47.01524623
      1.02414776	     -0.06339837	     -0.00035328	     -0.20478975	     -0.06356485	      0.88295470	     -0.00014201	     -0.21887396	      0.00122238	      0.00083846	     47.14971526
      1.02553927	     -0.06331833	     -0.00035655	     -0.20471000	     -0.06356313	      0.88295589	     -0.00014100	     -0.21886406	      0.00124794	      0.00087644	     46.65745487
      1.02709569	     -0.06322396	     -0.00036026	     -0.20461594	     -0.06356117	      0.88295729	     -0.00013988	     -0.21885186	      0.00127378	      0.00091686	     46.38879337
      1.02865212	     -0.06312599	     -0.00036366	     -0.20451826	     -0.06355916	      0.88295874	     -0.00013876	     -0.21883842	      0.00129763	      0.00095683	     45.80680193
      1.03019508	     -0.06302638	     -0.00036715	     -0.20441892	     -0.06355715	      0.88296025	     -0.00013765	     -0.21882394	      0.00131794	      0.00099392	     45.79096756
      1.03173804	     -0.06292538	     -0.00037028	     -0.20431817	     -0.06355510	      0.88296181	     -0.00013655	     -0.21880840	      0.00133701	      0.00103028	     45.00355399
      1.03328101	     -0.06282013	     -0.00037383	     -0.20421313	     -0.06355302	      0.88296343	     -0.00013545	     -0.21879186	      0.00135221	      0.00106421	     45.09124668
      1.03482397	     -0.06271923	     -0.00037698	     -0.20411243	     -0.06355093	      0.88296509	     -0.00013436	     -0.21877441	      0.00136626	      0.00109666	     44.38244491
      1.03636693	     -0.06261149	     -0.00038071	     -0.20400486	     -0.06354881	      0.88296681	     -0.00013327	     -0.21875618	      0.00137651	      0.00112633	     44.50638330
      1.03790990	     -0.06250945	     -0.00038382	     -0.20390298	     -0.06354668	      0.88296857	     -0.00013219	     -0.21873714	      0.00138564	      0.00115470	     43.85702492
      1.03945286	     -0.06240341	     -0.00038804	     -0.20379704	     -0.06354453	      0.88297037	     -0.00013112	     -0.21871750	      0.00139144	      0.00117959	     43.91362502
      1.04074555	     -0.06231712	     -0.00039059	     -0.20371084	     -0.06354273	      0.88297191	     -0.00013022	     -0.21870059	      0.00139526	      0.00119882	     43.46807951
      1.04203824	     -0.06222924	     -0.00039394	     -0.20362303	     -0.06354093	      0.88297347	     -0.00012933	     -0.21868333	      0.00139690	      0.00121554	     43.44478585
      1.04362698	     -0.06212393	     -0.00039767	     -0.20351778	     -0.06353871	      0.88297542	     -0.00012824	     -0.21866169	      0.00139751	      0.00123372	     42.96241951
      1.04521572	     -0.06201602	     -0.00040189	     -0.20340990	     -0.06353649	      0.88297739	     -0.00012716	     -0.21863963	      0.00139477	      0.00124848	     43.09084381
      1.04680447	     -0.06191353	     -0.00040529	     -0.20330744	     -0.06353428	      0.88297938	     -0.00012609	     -0.21861723	      0.00139052	      0.00125988	     42.70949992
      1.04822817	     -0.06181697	     -0.00040927	     -0.20321086	     -0.06353230	      0.88298118	     -0.00012514	     -0.21859693	      0.00138440	      0.00126801	     42.63576956
      1.04965187	     -0.06172436	     -0.00041208	     -0.20311824	     -0.06353034	      0.88298299	     -0.00012420	     -0.21857639	      0.00137642	      0.00127276	     42.55770470
      1.05107558	     -0.06163282	     -0.00041576	     -0.20302666	     -0.06352838	      0.88298480	     -0.00012326	     -0.21855571	      0.00136691	      0.00127496	     42.43761444
      1.05249928	     -0.06154202	     -0.00041858	     -0.20293581	     -0.06352645	      0.88298662	     -0.00012234	     -0.21853495	      0.00135570	      0.00127473	     42.24606522
      1.05392298	     -0.06145042	     -0.00042183	     -0.20284414	     -0.06352452	      0.88298843	     -0.00012142	     -0.21851411	      0.00134228	      0.00127148	     42.38893161
      1.05534669	     -0.06136349	     -0.00042452	     -0.20275713	     -0.06352262	      0.88299024	     -0.00012052	     -0.21849319	      0.00132773	      0.00126606	     42.22311622
      1.05677039	     -0.06127454	     -0.00042702	     -0.20266809	     -0.06352074	      0.88299204	     -0.00011962	     -0.21847230	      0.00131133	      0.00125822	     42.18361230
      1.05849766	     -0.06117049	     -0.00042939	     -0.20256393	     -0.06351850	      0.88299420	     -0.00011855	     -0.21844696	      0.00128951	      0.00124566	     41.98408956
      1.05990759	     -0.06108722	     -0.00043181	     -0.20248054	     -0.06351669	      0.88299595	     -0.00011768	     -0.21842631	      0.00126929	      0.00123271	     42.30005311
      1.06131752	     -0.06100409	     -0.00043346	     -0.20239729	     -0.06351492	      0.88299767	     -0.00011683	     -0.21840577	      0.00124843	      0.00121853	     42.10867291
      1.06272745	     -0.06092404	     -0.00043512	     -0.20231710	     -0.06351318	      0.88299938	     -0.00011599	     -0.21838531	      0.00122539	      0.00120133	     42.44582818
      1.06413738	     -0.06084602	     -0.00043639	     -0.20223894	     -0.06351146	      0.88300106	     -0.00011516	     -0.21836500	      0.00120206	      0.00118338	     42.15272081
      1.06554731	     -0.06076807	     -0.00043784	     -0.20216084	     -0.06350979	      0.88300272	     -0.00011434	     -0.21834485	      0.00117647	      0.00116289	     42.48703370
      1.06713588	     -0.06068588	     -0.00043929	     -0.20207847	     -0.06350794	      0.88300454	     -0.00011343	     -0.21832235	      0.00114706	      0.00113825	     42.34689910
      1.06872446	     -0.06060000	     -0.00044074	     -0.20199237	     -0.06350614	      0.88300633	     -0.00011254	     -0.21830012	      0.00111505	      0.00111112	     42.90820530
      1.07031303	     -0.06052317	     -0.00044176	     -0.20191534	     -0.06350440	      0.88300807	     -0.00011167	     -0.21827804	      0.00108257	      0.00108335	     42.73300707
      1.07156779	     -0.06045542	     -0.00044320	     -0.20184740	     -0.06350306	      0.88300942	     -0.00011099	     -0.21826082	      0.00105460	      0.00105981	     43.22095960
      1.07282254	     -0.06039307	     -0.00044443	     -0.20178485	     -0.06350175	      0.88301073	     -0.00011032	     -0.21824372	      0.00102526	      0.00103534	     43.51479887
      1.07451026	     -0.06030812	     -0.00044617	     -0.20169961	     -0.06350006	      0.88301245	     -0.00010944	     -0.21822098	      0.00098270	      0.00100132	     44.00087516
      1.07598275	     -0.06023381	     -0.00044763	     -0.20162499	     -0.06349864	      0.88301390	     -0.00010869	     -0.21820132	      0.00094172	      0.00097073	     44.55941072
      1.07745523	     -0.06015966	     -0.00044925	     -0.20155051	     -0.06349729	      0.88301531	     -0.00010796	     -0.21818185	      0.00089645	      0.00093873	     45.55793590
      1.07892772	     -0.06008861	     -0.00045057	     -0.20147910	     -0.06349600	      0.88301667	     -0.00010724	     -0.21816257	      0.00084786	      0.00090667	     46.04667985
      1.08040020	     -0.06001474	     -0.00045200	     -0.20140481	     -0.06349479	      0.88301798	     -0.00010654	     -0.21814351	      0.00079367	      0.00087273	     47.50067470
      1.08170866	     -0.05995611	     -0.00045301	     -0.20134578	     -0.06349379	      0.88301910	     -0.00010593	     -0.21812674	      0.00074304	      0.00084281	     48.08391729
      1.08301711	     -0.05989551	     -0.00045410	     -0.20128475	     -0.06349285	      0.88302018	     -0.00010533	     -0.21811022	      0.00068825	      0.00081132	     49.40389404
      1.08432557	     -0.05984009	     -0.00045516	     -0.20122887	     -0.06349199	      0.88302123	     -0.00010475	     -0.21809396	      0.00063106	      0.00077948	     50.40139588
      1.08563403	     -0.05978625	     -0.00045611	     -0.20117455	     -0.06349120	      0.88302222	     -0.00010418	     -0.21807802	      0.00057076	      0.00074653	     51.82394240
      1.08734067	     -0.05972343	     -0.00045736	     -0.20111107	     -0.06349030	      0.88302346	     -0.00010346	     -0.21805782	      0.00048962	      0.00070295	     53.31885188
      1.08904731	     -0.05965721	     -0.00045849	     -0.20104416	     -0.06348953	      0.88302462	     -0.00010277	     -0.21803836	      0.00040403	      0.00065799	     55.79755047
      1.09026992	     -0.05961662	     -0.00045957	     -0.20100306	     -0.06348908	      0.88302541	     -0.00010228	     -0.21802475	      0.00034206	      0.00062616	     56.98552583
      1.09149252	     -0.05957582	     -0.00046040	     -0.20096174	     -0.06348870	      0.88302615	     -0.00010181	     -0.21801152	      0.00027849	      0.00059321	     58.82472148
      1.09307425	     -0.05952770	     -0.00046150	     -0.20091295	     -0.06348832	      0.88302706	     -0.00010122	     -0.21799497	      0.00019571	      0.00055069	     60.89161893
      1.09465599	     -0.05947766	     -0.00046224	     -0.20086222	     -0.06348808	      0.88302789	     -0.00010065	     -0.21797904	      0.00011102	      0.00050759	     63.79089037
      1.09599405	     -0.05944207	     -0.00046307	     -0.20082606	     -0.06348798	      0.88302855	     -0.00010018	     -0.21796601	      0.00003992	      0.00047172	     65.62637191
      1.09733212	     -0.05940370	     -0.00046345	     -0.20078712	     -0.06348797	      0.88302916	     -0.00009973	     -0.21795343	     -0.00003207	      0.00043556	     68.23691808
      1.09897106	     -0.05936474	     -0.00046419	     -0.20074745	     -0.06348810	      0.88302983	     -0.00009919	     -0.21793861	     -0.00011899	      0.00039199	     70.94546760
      1.10028283	     -0.05933137	     -0.00046425	     -0.20071353	     -0.06348830	      0.88303033	     -0.00009878	     -0.21792725	     -0.00018857	      0.00035717	     73.89704640
      1.10159460	     -0.05930319	     -0.00046461	     -0.20068481	     -0.06348859	      0.88303077	     -0.00009838	     -0.21791632	     -0.00025632	      0.00032322	     76.34707296
      1.10290637	     -0.05927522	     -0.00046460	     -0.20065632	     -0.06348897	      0.88303117	     -0.00009799	     -0.21790583	     -0.00032283	      0.00028976	     79.16066567
      1.10470036	     -0.05924319	     -0.00046476	     -0.20062361	     -0.06348963	      0.88303165	     -0.00009748	     -0.21789224	     -0.00041068	      0.00024478	     83.08603300
      1.10615157	     -0.05921468	     -0.00046435	     -0.20059458	     -0.06349028	      0.88303198	     -0.00009708	     -0.21788185	     -0.00047840	      0.00021078	     86.26489697
      1.10760277	     -0.05919490	     -0.00046451	     -0.20057432	     -0.06349102	      0.88303227	     -0.00009670	     -0.21787194	     -0.00054289	      0.00017753	     89.35086090
      1.10905398	     -0.05916905	     -0.00046365	     -0.20054802	     -0.06349185	      0.88303250	     -0.00009634	     -0.21786261	     -0.00060399	      0.00014587	     92.85795665
      1.11050519	     -0.05915112	     -0.00046366	     -0.20052967	     -0.06349277	      0.88303269	     -0.00009599	     -0.21785367	     -0.00066135	      0.00011582	     96.07149791
      1.11195639	     -0.05912623	     -0.00046224	     -0.20050441	     -0.06349377	      0.88303284	     -0.00009565	     -0.21784520	     -0.00071470	      0.00008831	     99.46133033
      1.11323378	     -0.05911165	     -0.00046230	     -0.20048952	     -0.06349471	      0.88303294	     -0.00009536	     -0.21783800	     -0.00075849	      0.00006595	    102.06685693
      1.11451116	     -0.05909189	     -0.00046122	     -0.20046950	     -0.06349570	      0.88303301	     -0.00009509	     -0.21783108	     -0.00079944	      0.00004557	    104.95784950
      1.11605330	     -0.05907115	     -0.00046034	     -0.20044847	     -0.06349697	      0.88303306	     -0.00009477	     -0.21782300	     -0.00084491	      0.00002379	    107.99583571
      1.11759543	     -0.05904583	     -0.00045850	     -0.20042290	     -0.06349831	      0.88303308	     -0.00009446	     -0.21781516	     -0.00088657	      0.00000538	    111.20253300
      1.11890008	     -0.05902760	     -0.00045808	     -0.20040448	     -0.06349949	      0.88303308	     -0.00009422	     -0.21780865	     -0.00091877	     -0.00000735	    113.38641284
      1.12020473	     -0.05900448	     -0.00045660	     -0.20038120	     -0.06350070	      0.88303306	     -0.00009398	     -0.21780224	     -0.00094903	     -0.00001821	    116.05546419
      1.12150937	     -0.05898373	     -0.00045574	     -0.20036031	     -0.06350196	      0.88303303	     -0.00009376	     -0.21779586	     -0.00097661	     -0.00002638	    117.93946629
      1.12281402	     -0.05895996	     -0.00045447	     -0.20033641	     -0.06350325	      0.88303300	     -0.00009355	     -0.21778949	     -0.00100281	     -0.00003267	    120.23217344
      1.12439914	     -0.05893312	     -0.00045328	     -0.20030944	     -0.06350487	      0.88303294	     -0.00009330	     -0.21778173	     -0.00103152	     -0.00003681	    121.70734340
      1.12598427	     -0.05889718	     -0.00045115	     -0.20027339	     -0.06350652	      0.88303288	     -0.00009307	     -0.21777392	     -0.00105940	     -0.00003792	    124.47907218
      1.12738120	     -0.05887275	     -0.00045030	     -0.20024887	     -0.06350802	      0.88303283	     -0.00009288	     -0.21776689	     -0.00108199	     -0.00003639	    125.81619639
      1.12877813	     -0.05884136	     -0.00044821	     -0.20021741	     -0.06350955	      0.88303278	     -0.00009270	     -0.21775984	     -0.00110368	     -0.00003270	    127.49382710
      1.13017506	     -0.05881446	     -0.00044725	     -0.20019042	     -0.06351110	      0.88303274	     -0.00009253	     -0.21775267	     -0.00112434	     -0.00002699	    128.48704918
      1.13157199	     -0.05878193	     -0.00044508	     -0.20015784	     -0.06351269	      0.88303271	     -0.00009237	     -0.21774542	     -0.00114443	     -0.00001938	    129.72860689
      1.13296892	     -0.05875286	     -0.00044408	     -0.20012870	     -0.06351430	      0.88303268	     -0.00009222	     -0.21773803	     -0.00116375	     -0.00000986	    130.32282623
      1.13436585	     -0.05871710	     -0.00044182	     -0.20009288	     -0.06351594	      0.88303268	     -0.00009208	     -0.21773054	     -0.00118324	      0.00000086	    131.60340770
      1.13576278	     -0.05868742	     -0.00044074	     -0.20006313	     -0.06351760	      0.88303269	     -0.00009196	     -0.21772288	     -0.00120208	      0.00001298	    131.94025395
      1.13715972	     -0.05865087	     -0.00043838	     -0.20002652	     -0.06351930	      0.88303271	     -0.00009184	     -0.21771514	     -0.00122134	      0.00002598	    132.82935296
      1.13855665	     -0.05862046	     -0.00043715	     -0.19999605	     -0.06352102	      0.88303276	     -0.00009174	     -0.21770724	     -0.00124038	      0.00003999	    132.88275080
      1.13995358	     -0.05858317	     -0.00043470	     -0.19995869	     -0.06352276	      0.88303283	     -0.00009165	     -0.21769930	     -0.00126004	      0.00005465	    133.48011795
      1.14135051	     -0.05855077	     -0.00043330	     -0.19992621	     -0.06352454	      0.88303291	     -0.00009156	     -0.21769121	     -0.00128006	      0.00006962	    133.71624299
      1.14274744	     -0.05851411	     -0.00043056	     -0.19988947	     -0.06352634	      0.88303302	     -0.00009149	     -0.21768306	     -0.00130053	      0.00008478	    134.12801263
      1.14414437	     -0.05848231	     -0.00042901	     -0.19985757	     -0.06352817	      0.88303315	     -0.00009143	     -0.21767482	     -0.00132142	      0.00009987	    134.14388910
      1.14554130	     -0.05844537	     -0.00042613	     -0.19982055	     -0.06353003	      0.88303330	     -0.00009137	     -0.21766655	     -0.00134278	      0.00011487	    134.32185454
      1.14693823	     -0.05841334	     -0.00042452	     -0.19978841	     -0.06353192	      0.88303347	     -0.00009133	     -0.21765820	     -0.00136489	      0.00012914	    134.43624949
      1.14833516	     -0.05837750	     -0.00042159	     -0.19975247	     -0.06353385	      0.88303366	     -0.00009129	     -0.21764989	     -0.00138700	      0.00014319	    134.19482051
      1.14973210	     -0.05834513	     -0.00041992	     -0.19971997	     -0.06353580	      0.88303387	     -0.00009126	     -0.21764154	     -0.00141016	      0.00015612	    134.40346402
      1.15112903	     -0.05831006	     -0.00041693	     -0.19968479	     -0.06353778	      0.88303410	     -0.00009124	     -0.21763323	     -0.00143339	      0.00016811	    134.37677696
      1.15252596	     -0.05827996	     -0.00041523	     -0.19965455	     -0.06353980	      0.88303434	     -0.00009123	     -0.21762493	     -0.00145715	      0.00017881	    134.25510243
      1.15392289	     -0.05824579	     -0.00041208	     -0.19962026	     -0.06354186	      0.88303460	     -0.00009122	     -0.21761672	     -0.00148106	      0.00018850	    134.03014493
      1.15531982	     -0.05821553	     -0.00041011	     -0.19958984	     -0.06354394	      0.88303487	     -0.00009122	     -0.21760852	     -0.00150549	      0.00019685	    133.85318593
      1.15671675	     -0.05818249	     -0.00040657	     -0.19955666	     -0.06354606	      0.88303515	     -0.00009123	     -0.21760041	     -0.00153037	      0.00020365	    133.89225558
      1.15811368	     -0.05815497	     -0.00040437	     -0.19952899	     -0.06354822	      0.88303543	     -0.00009124	     -0.21759237	     -0.00155502	      0.00020933	    133.19596448
      1.15951061	     -0.05812315	     -0.00040067	     -0.19949703	     -0.06355041	      0.88303573	     -0.00009126	     -0.21758447	     -0.00158051	      0.00021319	    133.32194177
      1.16090754	     -0.05809783	     -0.00039823	     -0.19947154	     -0.06355263	      0.88303603	     -0.00009128	     -0.21757667	     -0.00160571	      0.00021552	    132.64283242
      1.16230447	     -0.05806967	     -0.00039410	     -0.19944323	     -0.06355489	      0.88303633	     -0.00009130	     -0.21756908	     -0.00163158	      0.00021574	    132.57695693
      1.16370141	     -0.05804902	     -0.00039139	     -0.19942241	     -0.06355719	      0.88303663	     -0.00009132	     -0.21756169	     -0.00165708	      0.00021424	    131.61647715
      1.16509834	     -0.05802732	     -0.00038707	     -0.19940055	     -0.06355952	      0.88303693	     -0.00009135	     -0.21755466	     -0.00168329	      0.00021025	    131.42460144
      1.16649527	     -0.05801899	     -0.00038465	     -0.19939204	     -0.06356189	      0.88303722	     -0.00009138	     -0.21754810	     -0.00170930	      0.00020350	    130.57955235
      1.16789220	     -0.05801346	     -0.00038097	     -0.19938633	     -0.06356430	      0.88303749	     -0.00009142	     -0.21754229	     -0.00173518	      0.00019390	    129.83212823
      1.16928913	     -0.05802139	     -0.00037927	     -0.19939407	     -0.06356674	      0.88303776	     -0.00009145	     -0.21753735	     -0.00176099	      0.00018070	    129.00685895
      1.17068606	     -0.05803354	     -0.00037624	     -0.19940603	     -0.06356922	      0.88303800	     -0.00009149	     -0.21753350	     -0.00178619	      0.00016380	    128.20304464
      1.17208299	     -0.05806049	     -0.00037520	     -0.19943278	     -0.06357173	      0.88303821	     -0.00009153	     -0.21753084	     -0.00181090	      0.00014244	    127.23062149
      1.17347992	     -0.05809142	     -0.00037283	     -0.19946353	     -0.06357428	      0.88303839	     -0.00009158	     -0.21752956	     -0.00183422	      0.00011713	    125.94041612
      1.17487685	     -0.05813370	     -0.00037231	     -0.19950561	     -0.06357686	      0.88303854	     -0.00009162	     -0.21752967	     -0.00185711	      0.00008692	    125.06730346
      1.17627379	     -0.05818115	     -0.00037032	     -0.19955289	     -0.06357947	      0.88303864	     -0.00009168	     -0.21753129	     -0.00187842	      0.00005200	    124.00815780
      1.17767072	     -0.05824000	     -0.00036997	     -0.19961156	     -0.06358210	      0.88303868	     -0.00009173	     -0.21753443	     -0.00189832	      0.00001228	    122.63931701
      1.17906765	     -0.05830270	     -0.00036815	     -0.19967412	     -0.06358477	      0.88303867	     -0.00009179	     -0.21753916	     -0.00191669	     -0.00003217	    121.43145810
      1.18046458	     -0.05837574	     -0.00036786	     -0.19974700	     -0.06358746	      0.88303859	     -0.00009186	     -0.21754548	     -0.00193330	     -0.00008119	    119.87832890
      1.18186151	     -0.05845112	     -0.00036614	     -0.19982227	     -0.06359017	      0.88303844	     -0.00009193	     -0.21755341	     -0.00194829	     -0.00013468	    118.68941854
      1.18325844	     -0.05853698	     -0.00036571	     -0.19990801	     -0.06359290	      0.88303821	     -0.00009200	     -0.21756292	     -0.00196138	     -0.00019251	    117.19192903
      1.18465537	     -0.05862579	     -0.00036411	     -0.19999674	     -0.06359565	      0.88303790	     -0.00009209	     -0.21757404	     -0.00197230	     -0.00025409	    115.61315947
      1.18605230	     -0.05872231	     -0.00036368	     -0.20009317	     -0.06359841	      0.88303750	     -0.00009218	     -0.21758675	     -0.00198128	     -0.00031914	    113.98052307
      1.18744923	     -0.05882220	     -0.00036215	     -0.20019301	     -0.06360118	      0.88303701	     -0.00009228	     -0.21760105	     -0.00198841	     -0.00038764	    112.66645699
      1.18884617	     -0.05893003	     -0.00036114	     -0.20030082	     -0.06360396	      0.88303641	     -0.00009238	     -0.21761687	     -0.00199265	     -0.00045841	    110.56192685
      1.19024310	     -0.05903753	     -0.00035891	     -0.20040832	     -0.06360675	      0.88303572	     -0.00009250	     -0.21763418	     -0.00199546	     -0.00053178	    109.38654615
      1.19194245	     -0.05918127	     -0.00035704	     -0.20055208	     -0.06361014	      0.88303474	     -0.00009266	     -0.21765705	     -0.00199448	     -0.00062292	    106.30721570
      1.19326313	     -0.05928826	     -0.00035433	     -0.20065913	     -0.06361277	      0.88303387	     -0.00009279	     -0.21767628	     -0.00199241	     -0.00069458	    105.41582481
      1.19458381	     -0.05940650	     -0.00035260	     -0.20077744	     -0.06361540	      0.88303291	     -0.00009293	     -0.21769662	     -0.00198782	     -0.00076716	    103.81763192
      1.19626806	     -0.05955952	     -0.00034894	     -0.20093059	     -0.06361874	      0.88303154	     -0.00009313	     -0.21772429	     -0.00197827	     -0.00085970	    101.61847474
      1.19757804	     -0.05968641	     -0.00034726	     -0.20105758	     -0.06362133	      0.88303036	     -0.00009329	     -0.21774701	     -0.00196884	     -0.00093184	    100.11399584
      1.19888802	     -0.05981154	     -0.00034428	     -0.20118287	     -0.06362390	      0.88302910	     -0.00009347	     -0.21777079	     -0.00195633	     -0.00100256	     98.17079889
      1.20019799	     -0.05994037	     -0.00034176	     -0.20131186	     -0.06362645	      0.88302774	     -0.00009366	     -0.21779548	     -0.00194221	     -0.00107273	     96.76192163
      1.20190888	     -0.06011255	     -0.00033776	     -0.20148430	     -0.06362976	      0.88302582	     -0.00009392	     -0.21782905	     -0.00191934	     -0.00116180	     94.01767527
      1.20361978	     -0.06028478	     -0.00033454	     -0.20165681	     -0.06363302	      0.88302376	     -0.00009421	     -0.21786395	     -0.00189396	     -0.00124803	     92.62948621
      1.20509244	     -0.06043760	     -0.00033023	     -0.20180992	     -0.06363579	      0.88302187	     -0.00009447	     -0.21789492	     -0.00186753	     -0.00131865	     90.21984244
      1.20656511	     -0.06059403	     -0.00032815	     -0.20196664	     -0.06363852	      0.88301988	     -0.00009475	     -0.21792672	     -0.00183930	     -0.00138653	     88.86585053
      1.20803778	     -0.06074934	     -0.00032394	     -0.20212229	     -0.06364121	      0.88301779	     -0.00009505	     -0.21795932	     -0.00180747	     -0.00145058	     86.77344823
      1.20951044	     -0.06090648	     -0.00032161	     -0.20227977	     -0.06364384	      0.88301561	     -0.00009537	     -0.21799253	     -0.00177325	     -0.00151025	     85.01314072
      1.21098311	     -0.06106154	     -0.00031718	     -0.20243521	     -0.06364643	      0.88301334	     -0.00009570	     -0.21802627	     -0.00173707	     -0.00156604	     83.71267895
      1.21245578	     -0.06121947	     -0.00031461	     -0.20259354	     -0.06364896	      0.88301100	     -0.00009605	     -0.21806044	     -0.00169797	     -0.00161714	     81.88545893
      1.21392844	     -0.06137197	     -0.00030992	     -0.20274647	     -0.06365143	      0.88300858	     -0.00009642	     -0.21809495	     -0.00165681	     -0.00166298	     80.30733450
      1.21540111	     -0.06152819	     -0.00030713	     -0.20290311	     -0.06365384	      0.88300610	     -0.00009681	     -0.21812968	     -0.00161424	     -0.00170471	     79.24519726
      1.21687377	     -0.06168264	     -0.00030282	     -0.20305803	     -0.06365618	      0.88300357	     -0.00009722	     -0.21816466	     -0.00156845	     -0.00174070	     77.19550112
      1.21834644	     -0.06183529	     -0.00030006	     -0.20321114	     -0.06365846	      0.88300098	     -0.00009764	     -0.21819979	     -0.00152204	     -0.00177187	     76.32545681
      1.21981911	     -0.06198861	     -0.00029578	     -0.20336495	     -0.06366066	      0.88299835	     -0.00009808	     -0.21823503	     -0.00147356	     -0.00179834	     75.26534930
      1.22129177	     -0.06214376	     -0.00029277	     -0.20352060	     -0.06366280	      0.88299569	     -0.00009854	     -0.21827038	     -0.00142244	     -0.00181926	     73.60770571
      1.22276444	     -0.06229363	     -0.00028863	     -0.20367099	     -0.06366485	      0.88299299	     -0.00009902	     -0.21830580	     -0.00137048	     -0.00183537	     72.86429694
      1.22423711	     -0.06244679	     -0.00028563	     -0.20382468	     -0.06366683	      0.88299028	     -0.00009951	     -0.21834120	     -0.00131668	     -0.00184711	     72.06456541
      1.22570977	     -0.06259779	     -0.00028188	     -0.20397624	     -0.06366873	      0.88298756	     -0.00010001	     -0.21837661	     -0.00125995	     -0.00185316	     70.52411351
      1.22718244	     -0.06274563	     -0.00027881	     -0.20412464	     -0.06367054	      0.88298483	     -0.00010053	     -0.21841197	     -0.00120250	     -0.00185495	     70.04133952
      1.22866222	     -0.06289446	     -0.00027524	     -0.20427406	     -0.06367228	      0.88298208	     -0.00010107	     -0.21844740	     -0.00114251	     -0.00185279	     69.29962812
      1.23014199	     -0.06304177	     -0.00027223	     -0.20442197	     -0.06367392	      0.88297934	     -0.00010163	     -0.21848281	     -0.00107963	     -0.00184556	     67.96336981
      1.23162176	     -0.06318587	     -0.00026843	     -0.20456670	     -0.06367547	      0.88297662	     -0.00010220	     -0.21851818	     -0.00101583	     -0.00183471	     67.56462887
      1.23310154	     -0.06333349	     -0.00026524	     -0.20471495	     -0.06367693	      0.88297392	     -0.00010278	     -0.21855347	     -0.00094982	     -0.00182098	     67.08825480
      1.23458131	     -0.06347688	     -0.00026188	     -0.20485901	     -0.06367828	      0.88297124	     -0.00010337	     -0.21858870	     -0.00088050	     -0.00180270	     65.92823002
      1.23606108	     -0.06361645	     -0.00025926	     -0.20499925	     -0.06367953	      0.88296858	     -0.00010398	     -0.21862377	     -0.00081034	     -0.00178291	     65.86417359
      1.23754086	     -0.06375493	     -0.00025642	     -0.20513843	     -0.06368068	      0.88296596	     -0.00010460	     -0.21865871	     -0.00073640	     -0.00175937	     64.64650506
      1.23902063	     -0.06389017	     -0.00025309	     -0.20527439	     -0.06368171	      0.88296338	     -0.00010523	     -0.21869346	     -0.00066179	     -0.00173448	     64.59483258
      1.24084222	     -0.06405893	     -0.00024830	     -0.20544409	     -0.06368283	      0.88296025	     -0.00010602	     -0.21873592	     -0.00056546	     -0.00170159	     63.33790850
      1.24244842	     -0.06419395	     -0.00024453	     -0.20557994	     -0.06368367	      0.88295754	     -0.00010673	     -0.21877297	     -0.00047896	     -0.00166939	     63.20077891
      1.24405462	     -0.06433595	     -0.00024009	     -0.20572281	     -0.06368437	      0.88295488	     -0.00010745	     -0.21880947	     -0.00038883	     -0.00163719	     62.47922903
      1.24566081	     -0.06447423	     -0.00023712	     -0.20586197	     -0.06368492	      0.88295228	     -0.00010819	     -0.21884555	     -0.00029676	     -0.00160541	     62.75033760
      1.24726701	     -0.06461044	     -0.00023274	     -0.20599911	     -0.06368532	      0.88294973	     -0.00010893	     -0.21888117	     -0.00020009	     -0.00157216	     61.47715985
      1.24862616	     -0.06472069	     -0.00023078	     -0.20611015	     -0.06368554	      0.88294761	     -0.00010957	     -0.21891090	     -0.00011687	     -0.00154416	     61.46439309
      1.24998531	     -0.06483109	     -0.00022795	     -0.20622136	     -0.06368564	      0.88294553	     -0.00011022	     -0.21894018	     -0.00003128	     -0.00151622	     61.14141565
      1.25185981	     -0.06497733	     -0.00022486	     -0.20636874	     -0.06368558	      0.88294272	     -0.00011113	     -0.21897978	      0.00009019	     -0.00147764	     60.81416446
      1.25337690	     -0.06509369	     -0.00022175	     -0.20648607	     -0.06368537	      0.88294051	     -0.00011187	     -0.21901105	      0.00019179	     -0.00144612	     60.12185005
      1.25489400	     -0.06519902	     -0.00021940	     -0.20659238	     -0.06368500	      0.88293834	     -0.00011262	     -0.21904155	      0.00029554	     -0.00141393	     59.83671021
      1.25641110	     -0.06530144	     -0.00021638	     -0.20669581	     -0.06368447	      0.88293622	     -0.00011338	     -0.21907108	      0.00040127	     -0.00138231	     59.72621408
      1.25792820	     -0.06539410	     -0.00021351	     -0.20678950	     -0.06368378	      0.88293414	     -0.00011415	     -0.21909955	      0.00051030	     -0.00134930	     58.94083776
      1.25944529	     -0.06547888	     -0.00021016	     -0.20687534	     -0.06368292	      0.88293212	     -0.00011492	     -0.21912676	      0.00062021	     -0.00131650	     59.00473169
      1.26096239	     -0.06555357	     -0.00020666	     -0.20695112	     -0.06368190	      0.88293015	     -0.00011571	     -0.21915259	      0.00073290	     -0.00128221	     58.45429277
      1.26234099	     -0.06561716	     -0.00020336	     -0.20701571	     -0.06368082	      0.88292840	     -0.00011642	     -0.21917476	      0.00083615	     -0.00125113	     58.38599465
      1.26371958	     -0.06567304	     -0.00019941	     -0.20707261	     -0.06367959	      0.88292670	     -0.00011715	     -0.21919573	      0.00094144	     -0.00121852	     57.82087836
      1.26509818	     -0.06572548	     -0.00019546	     -0.20712608	     -0.06367822	      0.88292504	     -0.00011788	     -0.21921548	      0.00104715	     -0.00118577	     57.74085901
      1.26647678	     -0.06577395	     -0.00019168	     -0.20717559	     -0.06367670	      0.88292343	     -0.00011863	     -0.21923407	      0.00115472	     -0.00115158	     57.12687482
      1.26785537	     -0.06581606	     -0.00018813	     -0.20721875	     -0.06367504	      0.88292187	     -0.00011937	     -0.21925147	      0.00126260	     -0.00111689	     57.04257459
      1.26949684	     -0.06586170	     -0.00018445	     -0.20726564	     -0.06367286	      0.88292007	     -0.00012027	     -0.21927059	      0.00139238	     -0.00107488	     56.77084386
      1.27095902	     -0.06589607	     -0.00018194	     -0.20730112	     -0.06367074	      0.88291853	     -0.00012109	     -0.21928618	      0.00150955	     -0.00103580	     56.06366351
      1.27242119	     -0.06592237	     -0.00017959	     -0.20732853	     -0.06366844	      0.88291704	     -0.00012191	     -0.21930036	      0.00162658	     -0.00099606	     56.01687418
      1.27382419	     -0.06594458	     -0.00017756	     -0.20735181	     -0.06366608	      0.88291567	     -0.00012271	     -0.21931258	      0.00173946	     -0.00095766	     55.88131239
      1.27522719	     -0.06596033	     -0.00017578	     -0.20736864	     -0.06366356	      0.88291436	     -0.00012351	     -0.21932350	      0.00185350	     -0.00091770	     55.27188836
      1.27663018	     -0.06596909	     -0.00017426	     -0.20737846	     -0.06366088	      0.88291310	     -0.00012433	     -0.21933307	      0.00196702	     -0.00087750	     55.24776095
      1.27860369	     -0.06597493	     -0.00017252	     -0.20738580	     -0.06365684	      0.88291142	     -0.00012549	     -0.21934417	      0.00212723	     -0.00081996	     54.90454900
      1.28057720	     -0.06596629	     -0.00017108	     -0.20737866	     -0.06365249	      0.88290986	     -0.00012667	     -0.21935258	      0.00228770	     -0.00076056	     54.20313893
      1.28228977	     -0.06594691	     -0.00016998	     -0.20736055	     -0.06364845	      0.88290860	     -0.00012771	     -0.21935760	      0.00242575	     -0.00070751	     54.10505190
      1.28377110	     -0.06592376	     -0.00016903	     -0.20733851	     -0.06364477	      0.88290759	     -0.00012861	     -0.21936019	      0.00254437	     -0.00066161	     54.13896011
      1.28525244	     -0.06589566	     -0.00016845	     -0.20731151	     -0.06364091	      0.88290665	     -0.00012953	     -0.21936120	      0.00266315	     -0.00061407	     53.54797901
      1.28673377	     -0.06585831	     -0.00016771	     -0.20727523	     -0.06363688	      0.88290577	     -0.00013046	     -0.21936062	      0.00277985	     -0.00056682	     53.74332877
      1.28821511	     -0.06581605	     -0.00016718	     -0.20723405	     -0.06363268	      0.88290497	     -0.00013139	     -0.21935842	      0.00289670	     -0.00051778	     53.07760680
      1.28969644	     -0.06576345	     -0.00016654	     -0.20718251	     -0.06362830	      0.88290424	     -0.00013234	     -0.21935460	      0.00301104	     -0.00046896	     53.28551266
      1.29117778	     -0.06570745	     -0.00016609	     -0.20712755	     -0.06362375	      0.88290358	     -0.00013329	     -0.21934910	      0.00312470	     -0.00041899	     52.95726912
      1.29276440	     -0.06563780	     -0.00016545	     -0.20705900	     -0.06361870	      0.88290296	     -0.00013432	     -0.21934144	      0.00324425	     -0.00036545	     52.88616333
      1.29435102	     -0.06556069	     -0.00016507	     -0.20698296	     -0.06361346	      0.88290242	     -0.00013536	     -0.21933186	      0.00336216	     -0.00031032	     52.49406535
      1.29593765	     -0.06547514	     -0.00016452	     -0.20689846	     -0.06360803	      0.88290197	     -0.00013641	     -0.21932040	      0.00347736	     -0.00025520	     52.46710696
      1.29752427	     -0.06538345	     -0.00016437	     -0.20680780	     -0.06360243	      0.88290161	     -0.00013747	     -0.21930705	      0.00359017	     -0.00019960	     52.42887455
      1.29911090	     -0.06528600	     -0.00016421	     -0.20671134	     -0.06359664	      0.88290134	     -0.00013854	     -0.21929184	      0.00370006	     -0.00014402	     52.61353438
      1.30069752	     -0.06517971	     -0.00016415	     -0.20660602	     -0.06359069	      0.88290116	     -0.00013962	     -0.21927485	      0.00380785	     -0.00008742	     52.37212333
      1.30207186	     -0.06508377	     -0.00016413	     -0.20651089	     -0.06358539	      0.88290107	     -0.00014056	     -0.21925864	      0.00389824	     -0.00003903	     52.64272783
      1.30344619	     -0.06498166	     -0.00016407	     -0.20640958	     -0.06357997	      0.88290105	     -0.00014151	     -0.21924113	      0.00398713	      0.00001018	     52.44681907
      1.30488868	     -0.06487111	     -0.00016409	     -0.20629983	     -0.06357416	      0.88290110	     -0.00014251	     -0.21922131	      0.00407720	      0.00006091	     52.75049320
      1.30633117	     -0.06475561	     -0.00016400	     -0.20618511	     -0.06356821	      0.88290123	     -0.00014352	     -0.21920009	      0.00416560	      0.00011232	     52.45550611
      1.30777366	     -0.06463456	     -0.00016395	     -0.20606480	     -0.06356214	      0.88290142	     -0.00014454	     -0.21917749	      0.00425046	      0.00016283	     52.80518745
      1.30976864	     -0.06446478	     -0.00016378	     -0.20589602	     -0.06355355	      0.88290182	     -0.00014596	     -0.21914405	      0.00436390	      0.00023137	     52.97431447
      1.31133865	     -0.06432717	     -0.00016406	     -0.20575915	     -0.06354663	      0.88290222	     -0.00014710	     -0.21911615	      0.00444999	      0.00028486	     52.85120166
      1.31290866	     -0.06418642	     -0.00016408	     -0.20561910	     -0.06353958	      0.88290271	     -0.00014824	     -0.21908692	      0.00453210	      0.00033643	     53.28224045
      1.31455073	     -0.06403937	     -0.00016488	     -0.20547275	     -0.06353207	      0.88290331	     -0.00014945	     -0.21905506	      0.00461554	      0.00038903	     53.20924518
      1.31619280	     -0.06389106	     -0.00016528	     -0.20532509	     -0.06352442	      0.88290399	     -0.00015067	     -0.21902203	      0.00469483	      0.00043908	     53.69724778
      1.31783487	     -0.06374388	     -0.00016724	     -0.20517852	     -0.06351665	      0.88290475	     -0.00015191	     -0.21898801	      0.00477177	      0.00048694	     53.67964930
      1.31924943	     -0.06361341	     -0.00016762	     -0.20504857	     -0.06350985	      0.88290546	     -0.00015299	     -0.21895796	      0.00483486	      0.00052598	     54.06384558
      1.32066399	     -0.06348437	     -0.00016943	     -0.20492000	     -0.06350297	      0.88290623	     -0.00015408	     -0.21892727	      0.00489574	      0.00056243	     54.50239943
      1.32240145	     -0.06333002	     -0.00017077	     -0.20476620	     -0.06349440	      0.88290725	     -0.00015544	     -0.21888880	      0.00496808	      0.00060375	     54.60787806
      1.32413891	     -0.06316991	     -0.00017421	     -0.20460659	     -0.06348571	      0.88290833	     -0.00015682	     -0.21884968	      0.00503687	      0.00064216	     54.99775935
      1.32541651	     -0.06305408	     -0.00017489	     -0.20449113	     -0.06347924	      0.88290917	     -0.00015785	     -0.21882048	      0.00508529	      0.00066768	     55.29098260
      1.32669412	     -0.06293961	     -0.00017704	     -0.20437700	     -0.06347272	      0.88291004	     -0.00015889	     -0.21879100	      0.00513203	      0.00069060	     55.69360589
      1.32842394	     -0.06278635	     -0.00017932	     -0.20422418	     -0.06346379	      0.88291125	     -0.00016032	     -0.21875072	      0.00519336	      0.00071843	     55.75154300
      1.32996220	     -0.06265153	     -0.00018226	     -0.20408972	     -0.06345576	      0.88291238	     -0.00016162	     -0.21871459	      0.00524436	      0.00073926	     56.56576523
      1.33150047	     -0.06251560	     -0.00018416	     -0.20395414	     -0.06344765	      0.88291353	     -0.00016293	     -0.21867826	      0.00529402	      0.00075790	     56.51132584
      1.33303873	     -0.06238168	     -0.00018732	     -0.20382054	     -0.06343947	      0.88291471	     -0.00016427	     -0.21864176	      0.00534071	      0.00077298	     56.97474788
      1.33457699	     -0.06224962	     -0.00018902	     -0.20368879	     -0.06343122	      0.88291590	     -0.00016563	     -0.21860514	      0.00538490	      0.00078475	     57.32782187
      1.33611525	     -0.06211984	     -0.00019258	     -0.20355928	     -0.06342291	      0.88291712	     -0.00016702	     -0.21856842	      0.00542684	      0.00079418	     57.71639446
      1.33765351	     -0.06199163	     -0.00019383	     -0.20343136	     -0.06341453	      0.88291835	     -0.00016842	     -0.21853171	      0.00546637	      0.00080033	     57.86951839
      1.33919177	     -0.06186400	     -0.00019792	     -0.20330395	     -0.06340609	      0.88291958	     -0.00016986	     -0.21849500	      0.00550341	      0.00080470	     58.24891212
      1.34048965	     -0.06175816	     -0.00019879	     -0.20319833	     -0.06339893	      0.88292063	     -0.00017109	     -0.21846405	      0.00553279	      0.00080618	     58.40741288
      1.34178753	     -0.06165470	     -0.00020150	     -0.20309505	     -0.06339173	      0.88292167	     -0.00017234	     -0.21843315	      0.00556024	      0.00080570	     58.82074746
      1.34335703	     -0.06153242	     -0.00020386	     -0.20297299	     -0.06338298	      0.88292294	     -0.00017387	     -0.21839592	      0.00559190	      0.00080364	     58.73607859
      1.34492653	     -0.06140986	     -0.00020699	     -0.20285062	     -0.06337418	      0.88292419	     -0.00017543	     -0.21835885	      0.00562020	      0.00079955	     59.36489093
      1.34649602	     -0.06129343	     -0.00020817	     -0.20273438	     -0.06336534	      0.88292545	     -0.00017702	     -0.21832194	      0.00564634	      0.00079334	     59.58841642
      1.34806552	     -0.06117877	     -0.00021120	     -0.20261988	     -0.06335646	      0.88292669	     -0.00017863	     -0.21828530	      0.00567070	      0.00078669	     59.51581206
      1.34963502	     -0.06106477	     -0.00021121	     -0.20250605	     -0.06334754	      0.88292791	     -0.00018028	     -0.21824893	      0.00569164	      0.00077776	     59.93178176
      1.35089248	     -0.06097717	     -0.00021389	     -0.20241855	     -0.06334037	      0.88292889	     -0.00018161	     -0.21821996	      0.00570723	      0.00077055	     60.06589236
      1.35214994	     -0.06089187	     -0.00021442	     -0.20233338	     -0.06333319	      0.88292985	     -0.00018297	     -0.21819119	      0.00572120	      0.00076236	     60.15799295
      1.35372369	     -0.06078703	     -0.00021621	     -0.20222865	     -0.06332417	      0.88293104	     -0.00018469	     -0.21815552	      0.00573643	      0.00075132	     60.35730396
      1.35529745	     -0.06068493	     -0.00021735	     -0.20212666	     -0.06331513	      0.88293222	     -0.00018644	     -0.21812015	      0.00574958	      0.00074045	     60.25093037
      1.35687120	     -0.06058348	     -0.00021998	     -0.20202529	     -0.06330608	      0.88293337	     -0.00018822	     -0.21808516	      0.00575973	      0.00072905	     60.64720840
      1.35827419	     -0.06049779	     -0.00022155	     -0.20193965	     -0.06329799	      0.88293439	     -0.00018983	     -0.21805428	      0.00576710	      0.00071899	     60.50703966
      1.35967718	     -0.06041095	     -0.00022495	     -0.20185284	     -0.06328990	      0.88293539	     -0.00019146	     -0.21802383	      0.00577232	      0.00070965	     60.57560313
      1.36108017	     -0.06032854	     -0.00022769	     -0.20177045	     -0.06328179	      0.88293638	     -0.00019311	     -0.21799372	      0.00577550	      0.00070052	     60.55787853
      1.36248316	     -0.06024609	     -0.00023146	     -0.20168799	     -0.06327369	      0.88293736	     -0.00019479	     -0.21796404	      0.00577667	      0.00069219	     60.53527987
      1.36388615	     -0.06016656	     -0.00023482	     -0.20160843	     -0.06326559	      0.88293832	     -0.00019649	     -0.21793477	      0.00577596	      0.00068504	     60.37158715
      1.36528914	     -0.06008951	     -0.00023864	     -0.20153134	     -0.06325748	      0.88293928	     -0.00019821	     -0.21790591	      0.00577276	      0.00067845	     60.57351020
      1.36702229	     -0.05999923	     -0.00024276	     -0.20144100	     -0.06324748	      0.88294045	     -0.00020037	     -0.21787083	      0.00576691	      0.00067178	     60.05274370
      1.36846667	     -0.05991828	     -0.00024690	     -0.20135997	     -0.06323916	      0.88294142	     -0.00020219	     -0.21784200	      0.00575898	      0.00066843	     60.26589997
      1.36991106	     -0.05984501	     -0.00024996	     -0.20128662	     -0.06323085	      0.88294238	     -0.00020404	     -0.21781346	      0.00574946	      0.00066562	     60.03324071
      1.37135545	     -0.05977235	     -0.00025424	     -0.20121386	     -0.06322255	      0.88294334	     -0.00020592	     -0.21778529	      0.00573754	      0.00066363	     60.24246847
      1.37279983	     -0.05970289	     -0.00025735	     -0.20114429	     -0.06321428	      0.88294430	     -0.00020782	     -0.21775748	      0.00572432	      0.00066311	     59.73791304
      1.37424422	     -0.05963154	     -0.00026177	     -0.20107280	     -0.06320602	      0.88294526	     -0.00020974	     -0.21773001	      0.00570864	      0.00066392	     59.76557221
      1.37568861	     -0.05956539	     -0.00026489	     -0.20100651	     -0.06319779	      0.88294622	     -0.00021169	     -0.21770281	      0.00569090	      0.00066569	     59.62672440
      1.37713300	     -0.05949776	     -0.00026921	     -0.20093871	     -0.06318958	      0.88294718	     -0.00021366	     -0.21767595	      0.00567145	      0.00066893	     59.47103094
      1.37857738	     -0.05943375	     -0.00027167	     -0.20087454	     -0.06318140	      0.88294815	     -0.00021566	     -0.21764938	      0.00565019	      0.00067353	     59.04301585
      1.38002177	     -0.05936984	     -0.00027582	     -0.20081043	     -0.06317326	      0.88294913	     -0.00021768	     -0.21762313	      0.00562649	      0.00067906	     59.19295490
      1.38146616	     -0.05930959	     -0.00027837	     -0.20074998	     -0.06316515	      0.88295011	     -0.00021972	     -0.21759720	      0.00560130	      0.00068560	     58.79539256
      1.38291054	     -0.05925032	     -0.00028272	     -0.20069047	     -0.06315708	      0.88295111	     -0.00022179	     -0.21757158	      0.00557408	      0.00069317	     58.81117099
      1.38435493	     -0.05919165	     -0.00028500	     -0.20063159	     -0.06314905	      0.88295211	     -0.00022389	     -0.21754627	      0.00554547	      0.00070207	     58.25931665
      1.38565428	     -0.05913943	     -0.00028847	     -0.20057913	     -0.06314186	      0.88295303	     -0.00022579	     -0.21752376	      0.00551760	      0.00071018	     58.43553400
      1.38695362	     -0.05909053	     -0.00029066	     -0.20053000	     -0.06313471	      0.88295396	     -0.00022772	     -0.21750151	      0.00548899	      0.00071933	     57.99064553
      1.38825297	     -0.05904182	     -0.00029356	     -0.20048105	     -0.06312760	      0.88295490	     -0.00022967	     -0.21747952	      0.00545847	      0.00072860	     58.00059746
      1.38955231	     -0.05899495	     -0.00029605	     -0.20043391	     -0.06312053	      0.88295585	     -0.00023163	     -0.21745780	      0.00542715	      0.00073877	     57.61210598
      1.39085166	     -0.05894886	     -0.00029874	     -0.20038755	     -0.06311350	      0.88295682	     -0.00023361	     -0.21743632	      0.00539399	      0.00074886	     57.60208061
      1.39243190	     -0.05889644	     -0.00030181	     -0.20033480	     -0.06310500	      0.88295801	     -0.00023606	     -0.21741055	      0.00535291	      0.00076207	     56.89516078
      1.39401213	     -0.05884062	     -0.00030508	     -0.20027861	     -0.06309658	      0.88295923	     -0.00023853	     -0.21738515	      0.00530894	      0.00077550	     56.99755087
      1.39559237	     -0.05879114	     -0.00030771	     -0.20022877	     -0.06308823	      0.88296047	     -0.00024102	     -0.21736006	      0.00526378	      0.00078899	     56.57682457
      1.39690985	     -0.05874742	     -0.00031038	     -0.20018472	     -0.06308132	      0.88296151	     -0.00024313	     -0.21733944	      0.00522476	      0.00080050	     56.53563167
      1.39822733	     -0.05870935	     -0.00031251	     -0.20014632	     -0.06307446	      0.88296257	     -0.00024526	     -0.21731905	      0.00518462	      0.00081162	     56.33349925
      1.39954481	     -0.05867009	     -0.00031495	     -0.20010673	     -0.06306766	      0.88296365	     -0.00024741	     -0.21729897	      0.00514373	      0.00082287	     56.07577390
      1.40115782	     -0.05862521	     -0.00031762	     -0.20006143	     -0.06305940	      0.88296499	     -0.00025006	     -0.21727472	      0.00509199	      0.00083600	     55.88259358
      1.40258214	     -0.05858599	     -0.00032035	     -0.20002182	     -0.06305218	      0.88296619	     -0.00025244	     -0.21725366	      0.00504576	      0.00084774	     55.42354247
      1.40400646	     -0.05854791	     -0.00032279	     -0.19998334	     -0.06304503	      0.88296740	     -0.00025484	     -0.21723289	      0.00499791	      0.00085898	     55.23052252
      1.40543078	     -0.05851160	     -0.00032562	     -0.19994662	     -0.06303794	      0.88296863	     -0.00025726	     -0.21721242	      0.00494894	      0.00086918	     55.27175210
      1.40685510	     -0.05847793	     -0.00032803	     -0.19991254	     -0.06303093	      0.88296988	     -0.00025971	     -0.21719226	      0.00490014	      0.00087991	     54.47323640
      1.40827942	     -0.05844088	     -0.00033076	     -0.19987507	     -0.06302399	      0.88297114	     -0.00026218	     -0.21717240	      0.00484921	      0.00088935	     54.68083662
      1.40970374	     -0.05841015	     -0.00033307	     -0.19984392	     -0.06301712	      0.88297241	     -0.00026468	     -0.21715284	      0.00479819	      0.00089836	     54.08740141
      1.41112806	     -0.05837533	     -0.00033537	     -0.19980866	     -0.06301032	      0.88297370	     -0.00026720	     -0.21713359	      0.00474569	      0.00090679	     54.03740480
      1.41255238	     -0.05834592	     -0.00033732	     -0.19977881	     -0.06300360	      0.88297500	     -0.00026975	     -0.21711462	      0.00469244	      0.00091477	     53.50812780
      1.41380416	     -0.05831636	     -0.00033926	     -0.19974886	     -0.06299775	      0.88297615	     -0.00027202	     -0.21709818	      0.00464414	      0.00092075	     53.62521256
      1.41505594	     -0.05829036	     -0.00034104	     -0.19972247	     -0.06299197	      0.88297730	     -0.00027430	     -0.21708195	      0.00459559	      0.00092667	     53.18227861
      1.41630772	     -0.05826331	     -0.00034287	     -0.19969500	     -0.06298625	      0.88297846	     -0.00027660	     -0.21706591	      0.00454552	      0.00093153	     53.16582896
      1.41789455	     -0.05823198	     -0.00034517	     -0.19966314	     -0.06297909	      0.88297995	     -0.00027955	     -0.21704587	      0.00448131	      0.00093722	     52.62754905
      1.41948139	     -0.05819508	     -0.00034739	     -0.19962568	     -0.06297203	      0.88298144	     -0.00028253	     -0.21702615	      0.00441409	      0.00094164	     52.91363929
      1.42084359	     -0.05816894	     -0.00034948	     -0.19959905	     -0.06296606	      0.88298272	     -0.00028512	     -0.21700936	      0.00435524	      0.00094477	     52.58436197
      1.42220580	     -0.05813792	     -0.00035176	     -0.19956751	     -0.06296017	      0.88298401	     -0.00028773	     -0.21699281	      0.00429376	      0.00094673	     52.84900611
      1.42356800	     -0.05811221	     -0.00035420	     -0.19954127	     -0.06295436	      0.88298530	     -0.00029036	     -0.21697647	      0.00423068	      0.00094825	     52.61766789
      1.42493021	     -0.05808325	     -0.00035643	     -0.19951175	     -0.06294864	      0.88298659	     -0.00029302	     -0.21696038	      0.00416463	      0.00094847	     52.96244789
      1.42629242	     -0.05805839	     -0.00035875	     -0.19948631	     -0.06294301	      0.88298789	     -0.00029570	     -0.21694453	      0.00409671	      0.00094778	     52.96029109
      1.42765462	     -0.05803286	     -0.00036081	     -0.19946018	     -0.06293748	      0.88298918	     -0.00029841	     -0.21692895	      0.00402627	      0.00094583	     53.30629558
      1.42901683	     -0.05801036	     -0.00036300	     -0.19943707	     -0.06293205	      0.88299046	     -0.00030114	     -0.21691367	      0.00395404	      0.00094282	     53.43414972
      1.43037903	     -0.05798769	     -0.00036499	     -0.19941376	     -0.06292671	      0.88299174	     -0.00030390	     -0.21689870	      0.00387993	      0.00093874	     53.72341995
      1.43174124	     -0.05796920	     -0.00036713	     -0.19939463	     -0.06292148	      0.88299302	     -0.00030668	     -0.21688409	      0.00380424	      0.00093322	     54.05531247
      1.43368997	     -0.05794421	     -0.00036969	     -0.19936869	     -0.06291417	      0.88299483	     -0.00031070	     -0.21686396	      0.00369431	      0.00092291	     54.60532439
      1.43478047	     -0.05793291	     -0.00037135	     -0.19935686	     -0.06291017	      0.88299583	     -0.00031297	     -0.21685303	      0.00363216	      0.00091683	     54.67884054
      1.43587098	     -0.05792212	     -0.00037267	     -0.19934554	     -0.06290625	      0.88299683	     -0.00031526	     -0.21684238	      0.00356968	      0.00090943	     55.01002971
      1.43769903	     -0.05790762	     -0.00037492	     -0.19933014	     -0.06289982	      0.88299848	     -0.00031913	     -0.21682522	      0.00346508	      0.00089509	     55.48782343
      1.43913602	     -0.05789911	     -0.00037661	     -0.19932094	     -0.06289490	      0.88299976	     -0.00032220	     -0.21681230	      0.00338343	      0.00088285	     55.83662377
      1.44057301	     -0.05788972	     -0.00037828	     -0.19931087	     -0.06289009	      0.88300101	     -0.00032531	     -0.21679992	      0.00330279	      0.00086978	     55.96748644
      1.44206493	     -0.05788354	     -0.00037979	     -0.19930399	     -0.06288523	      0.88300230	     -0.00032855	     -0.21678757	      0.00321982	      0.00085455	     56.42901916
      1.44355685	     -0.05787798	     -0.00038135	     -0.19929775	     -0.06288048	      0.88300356	     -0.00033183	     -0.21677576	      0.00313867	      0.00083914	     56.36959601
      1.44480374	     -0.05787299	     -0.00038236	     -0.19929219	     -0.06287661	      0.88300460	     -0.00033460	     -0.21676629	      0.00307123	      0.00082467	     56.92566321
      1.44605064	     -0.05787126	     -0.00038346	     -0.19928992	     -0.06287283	      0.88300562	     -0.00033738	     -0.21675717	      0.00300561	      0.00081013	     56.84989786
      1.44729754	     -0.05786909	     -0.00038445	     -0.19928720	     -0.06286912	      0.88300662	     -0.00034019	     -0.21674842	      0.00294054	      0.00079437	     57.17806251
      1.44900316	     -0.05787135	     -0.00038607	     -0.19928875	     -0.06286418	      0.88300796	     -0.00034406	     -0.21673702	      0.00285414	      0.00077190	     57.00617940
      1.45070878	     -0.05786951	     -0.00038769	     -0.19928619	     -0.06285938	      0.88300925	     -0.00034797	     -0.21672638	      0.00276861	      0.00074753	     57.84676248
      1.45185682	     -0.05787882	     -0.00038971	     -0.19929502	     -0.06285624	      0.88301010	     -0.00035063	     -0.21671961	      0.00271318	      0.00073024	     57.49560386
      1.45300486	     -0.05788553	     -0.00039158	     -0.19930125	     -0.06285315	      0.88301093	     -0.00035330	     -0.21671327	      0.00265831	      0.00071203	     57.62691435
      1.45475492	     -0.05790340	     -0.00039510	     -0.19931840	     -0.06284857	      0.88301215	     -0.00035741	     -0.21670450	      0.00257657	      0.00068240	     57.61553352
      1.45614611	     -0.05792237	     -0.00039798	     -0.19933681	     -0.06284503	      0.88301308	     -0.00036071	     -0.21669836	      0.00251306	      0.00065722	     57.77027421
      1.45753730	     -0.05794519	     -0.00040152	     -0.19935907	     -0.06284158	      0.88301398	     -0.00036404	     -0.21669304	      0.00245121	      0.00063083	     57.57303917
      1.45892849	     -0.05797156	     -0.00040489	     -0.19938489	     -0.06283821	      0.88301484	     -0.00036739	     -0.21668856	      0.00239042	      0.00060236	     57.76496825
      1.46031968	     -0.05800241	     -0.00040878	     -0.19941520	     -0.06283493	      0.88301565	     -0.00037076	     -0.21668495	      0.00233134	      0.00057256	     57.51622776
      1.46171087	     -0.05803348	     -0.00041227	     -0.19944574	     -0.06283172	      0.88301643	     -0.00037416	     -0.21668221	      0.00227338	      0.00054131	     57.57510753
      1.46310206	     -0.05807118	     -0.00041626	     -0.19948291	     -0.06282860	      0.88301716	     -0.00037759	     -0.21668032	      0.00221663	      0.00050855	     57.45465294
      1.46482472	     -0.05811706	     -0.00042025	     -0.19952816	     -0.06282484	      0.88301800	     -0.00038186	     -0.21667929	      0.00214760	      0.00046573	     57.78320645
      1.46604135	     -0.05815865	     -0.00042402	     -0.19956931	     -0.06282226	      0.88301855	     -0.00038490	     -0.21667934	      0.00210034	      0.00043488	     57.27025336
      1.46725799	     -0.05819495	     -0.00042667	     -0.19960518	     -0.06281973	      0.88301906	     -0.00038795	     -0.21668011	      0.00205342	      0.00040290	     57.33063022
      1.46887177	     -0.05824924	     -0.00043059	     -0.19965891	     -0.06281647	      0.88301967	     -0.00039203	     -0.21668207	      0.00199188	      0.00035877	     57.34683745
      1.47048556	     -0.05829960	     -0.00043321	     -0.19970874	     -0.06281330	      0.88302022	     -0.00039613	     -0.21668513	      0.00193225	      0.00031453	     57.01072735
      1.47182092	     -0.05834783	     -0.00043688	     -0.19975651	     -0.06281075	      0.88302061	     -0.00039955	     -0.21668838	      0.00188256	      0.00027690	     57.09922388
      1.47315628	     -0.05839242	     -0.00043860	     -0.19980066	     -0.06280827	      0.88302096	     -0.00040299	     -0.21669237	      0.00183392	      0.00023903	     57.21240269
      1.47449164	     -0.05844243	     -0.00044146	     -0.19985023	     -0.06280586	      0.88302125	     -0.00040644	     -0.21669702	      0.00178592	      0.00020092	     57.12625951
      1.47612137	     -0.05849980	     -0.00044326	     -0.19990710	     -0.06280299	      0.88302154	     -0.00041068	     -0.21670365	      0.00172815	      0.00015424	     57.37152197
      1.47747734	     -0.05855739	     -0.00044656	     -0.19996424	     -0.06280068	      0.88302172	     -0.00041422	     -0.21670986	      0.00168132	      0.00011581	     57.09713590
      1.47883330	     -0.05860703	     -0.00044761	     -0.20001349	     -0.06279843	      0.88302185	     -0.00041779	     -0.21671682	      0.00163524	      0.00007775	     57.28329065
      1.48018927	     -0.05866539	     -0.00045028	     -0.20007143	     -0.06279625	      0.88302193	     -0.00042136	     -0.21672439	      0.00159044	      0.00004003	     57.17624363
      1.48154524	     -0.05872026	     -0.00045151	     -0.20012592	     -0.06279412	      0.88302196	     -0.00042496	     -0.21673266	      0.00154680	      0.00000285	     57.34545319
      1.48323338	     -0.05879950	     -0.00045481	     -0.20020466	     -0.06279155	      0.88302193	     -0.00042946	     -0.21674377	      0.00149478	     -0.00004267	     57.17990644
      1.48445319	     -0.05884687	     -0.00045509	     -0.20025173	     -0.06278975	      0.88302186	     -0.00043272	     -0.21675246	      0.00145860	     -0.00007404	     57.37190188
      1.48567300	     -0.05890254	     -0.00045691	     -0.20030708	     -0.06278799	      0.88302175	     -0.00043599	     -0.21676153	      0.00142399	     -0.00010519	     57.38325133
      1.48724454	     -0.05897460	     -0.00045823	     -0.20037876	     -0.06278579	      0.88302155	     -0.00044023	     -0.21677388	      0.00138175	     -0.00014435	     57.50725222
      1.48881607	     -0.05904788	     -0.00046049	     -0.20045169	     -0.06278365	      0.88302130	     -0.00044449	     -0.21678692	      0.00134266	     -0.00018162	     57.31740015
      1.49038761	     -0.05911585	     -0.00046064	     -0.20051935	     -0.06278157	      0.88302098	     -0.00044876	     -0.21680056	      0.00130615	     -0.00021738	     57.54428139
      1.49164799	     -0.05917723	     -0.00046243	     -0.20058048	     -0.06277994	      0.88302069	     -0.00045220	     -0.21681185	      0.00127911	     -0.00024455	     57.37911634
      1.49290836	     -0.05923348	     -0.00046240	     -0.20063653	     -0.06277834	      0.88302037	     -0.00045565	     -0.21682346	      0.00125364	     -0.00027088	     57.57033607
      1.49416873	     -0.05929169	     -0.00046308	     -0.20069454	     -0.06277678	      0.88302001	     -0.00045911	     -0.21683533	      0.00123049	     -0.00029558	     57.42145127
      1.49573246	     -0.05936315	     -0.00046355	     -0.20076578	     -0.06277487	      0.88301952	     -0.00046342	     -0.21685039	      0.00120367	     -0.00032519	     57.71661779
      1.49729619	     -0.05943665	     -0.00046486	     -0.20083908	     -0.06277301	      0.88301899	     -0.00046774	     -0.21686577	      0.00118100	     -0.00035153	     57.07872412
      1.49885992	     -0.05950378	     -0.00046516	     -0.20090604	     -0.06277118	      0.88301842	     -0.00047208	     -0.21688149	      0.00115935	     -0.00037707	     57.79717191
      1.50011149	     -0.05956373	     -0.00046713	     -0.20096585	     -0.06276974	      0.88301794	     -0.00047556	     -0.21689424	      0.00114541	     -0.00039525	     57.20338178
      1.50136306	     -0.05962020	     -0.00046834	     -0.20102221	     -0.06276831	      0.88301743	     -0.00047905	     -0.21690726	      0.00113220	     -0.00041273	     57.35300002
      1.50297424	     -0.05969758	     -0.00047054	     -0.20109946	     -0.06276650	      0.88301675	     -0.00048355	     -0.21692436	      0.00111832	     -0.00043306	     56.94791284
      1.50458542	     -0.05976835	     -0.00047164	     -0.20117014	     -0.06276471	      0.88301604	     -0.00048806	     -0.21694183	      0.00110598	     -0.00045211	     57.42087362
      1.50585973	     -0.05983005	     -0.00047358	     -0.20123178	     -0.06276330	      0.88301546	     -0.00049164	     -0.21695578	      0.00109936	     -0.00046510	     56.79245538
      1.50713405	     -0.05988652	     -0.00047458	     -0.20128822	     -0.06276191	      0.88301485	     -0.00049522	     -0.21696989	      0.00109346	     -0.00047774	     56.91758807
      1.50873138	     -0.05996155	     -0.00047656	     -0.20136321	     -0.06276017	      0.88301408	     -0.00049972	     -0.21698773	      0.00108919	     -0.00049180	     56.40187504
      1.51032872	     -0.06003171	     -0.00047782	     -0.20143338	     -0.06275843	      0.88301328	     -0.00050423	     -0.21700573	      0.00108634	     -0.00050498	     56.77847806
      1.51171812	     -0.06009673	     -0.00048015	     -0.20149840	     -0.06275692	      0.88301258	     -0.00050816	     -0.21702148	      0.00108694	     -0.00051478	     56.17659385
      1.51310753	     -0.06015868	     -0.00048133	     -0.20156040	     -0.06275541	      0.88301185	     -0.00051210	     -0.21703733	      0.00108887	     -0.00052421	     56.14724633
      1.51449694	     -0.06022411	     -0.00048356	     -0.20162587	     -0.06275389	      0.88301112	     -0.00051604	     -0.21705327	      0.00109304	     -0.00053270	     55.73877312
      1.51588635	     -0.06028468	     -0.00048490	     -0.20168653	     -0.06275237	      0.88301037	     -0.00051999	     -0.21706930	      0.00109859	     -0.00054092	     55.76703604
      1.51762550	     -0.06036982	     -0.00048764	     -0.20177177	     -0.06275045	      0.88300942	     -0.00052495	     -0.21708936	      0.00110886	     -0.00055057	     55.06468129
      1.51893390	     -0.06042206	     -0.00048849	     -0.20182414	     -0.06274899	      0.88300870	     -0.00052868	     -0.21710457	      0.00111786	     -0.00055657	     55.10326174
      1.52024229	     -0.06048204	     -0.00049053	     -0.20188423	     -0.06274752	      0.88300797	     -0.00053242	     -0.21711971	      0.00112872	     -0.00056289	     54.82652845
      1.52155068	     -0.06053995	     -0.00049206	     -0.20194228	     -0.06274604	      0.88300723	     -0.00053617	     -0.21713485	      0.00114109	     -0.00056914	     54.65318538
      1.52329191	     -0.06061940	     -0.00049465	     -0.20202195	     -0.06274404	      0.88300623	     -0.00054116	     -0.21715500	      0.00116032	     -0.00057736	     54.02414901
      1.52503315	     -0.06069044	     -0.00049646	     -0.20209324	     -0.06274200	      0.88300522	     -0.00054617	     -0.21717507	      0.00118195	     -0.00058427	     53.67139597
      1.52628818	     -0.06074540	     -0.00049914	     -0.20214837	     -0.06274050	      0.88300448	     -0.00054978	     -0.21718937	      0.00119888	     -0.00058934	     53.47725821
      1.52754322	     -0.06079906	     -0.00050099	     -0.20220222	     -0.06273899	      0.88300374	     -0.00055340	     -0.21720362	      0.00121709	     -0.00059494	     53.36697147
      1.52909864	     -0.06086845	     -0.00050384	     -0.20227187	     -0.06273708	      0.88300281	     -0.00055789	     -0.21722120	      0.00124218	     -0.00060137	     52.64511693
      1.53065406	     -0.06093236	     -0.00050657	     -0.20233605	     -0.06273512	      0.88300187	     -0.00056239	     -0.21723867	      0.00126818	     -0.00060783	     52.64177185
      1.53220948	     -0.06099934	     -0.00050988	     -0.20240332	     -0.06273313	      0.88300092	     -0.00056689	     -0.21725592	      0.00129657	     -0.00061406	     52.11293644
      1.53376490	     -0.06106159	     -0.00051233	     -0.20246589	     -0.06273109	      0.88299996	     -0.00057139	     -0.21727292	      0.00132636	     -0.00062002	     51.88059890
      1.53532032	     -0.06112298	     -0.00051594	     -0.20252760	     -0.06272900	      0.88299899	     -0.00057590	     -0.21728957	      0.00135832	     -0.00062456	     51.08603351
      1.53687574	     -0.06117407	     -0.00051775	     -0.20257905	     -0.06272686	      0.88299801	     -0.00058041	     -0.21730588	      0.00139085	     -0.00062941	     51.17549606
      1.53808673	     -0.06122066	     -0.00052068	     -0.20262590	     -0.06272516	      0.88299725	     -0.00058393	     -0.21731818	      0.00141787	     -0.00063204	     50.55502980
      1.53929771	     -0.06126118	     -0.00052255	     -0.20266672	     -0.06272343	      0.88299648	     -0.00058744	     -0.21733024	      0.00144509	     -0.00063464	     50.39293958
      1.54084917	     -0.06131151	     -0.00052511	     -0.20271743	     -0.06272116	      0.88299550	     -0.00059194	     -0.21734521	      0.00148168	     -0.00063640	     49.69993247
      1.54240062	     -0.06135197	     -0.00052694	     -0.20275830	     -0.06271883	      0.88299451	     -0.00059644	     -0.21735953	      0.00151838	     -0.00063693	     49.65866014
      1.54402935	     -0.06139590	     -0.00052840	     -0.20280268	     -0.06271633	      0.88299347	     -0.00060116	     -0.21737363	      0.00155874	     -0.00063565	     48.85653856
      1.54565807	     -0.06142338	     -0.00052839	     -0.20283063	     -0.06271376	      0.88299244	     -0.00060588	     -0.21738684	      0.00159943	     -0.00063156	     48.46808586
      1.54708987	     -0.06145324	     -0.00052935	     -0.20286091	     -0.06271144	      0.88299154	     -0.00061002	     -0.21739749	      0.00163541	     -0.00062692	     48.20928736
      1.54852168	     -0.06147088	     -0.00052920	     -0.20287898	     -0.06270907	      0.88299065	     -0.00061416	     -0.21740741	      0.00167226	     -0.00062001	     47.83715785
      1.54995348	     -0.06149346	     -0.00053007	     -0.20290197	     -0.06270665	      0.88298976	     -0.00061829	     -0.21741644	      0.00170900	     -0.00061252	     47.65815279
      1.55138528	     -0.06150690	     -0.00053012	     -0.20291584	     -0.06270418	      0.88298889	     -0.00062241	     -0.21742471	      0.00174702	     -0.00060216	     46.98402595
      1.55281709	     -0.06152104	     -0.00053079	     -0.20293040	     -0.06270165	      0.88298804	     -0.00062653	     -0.21743210	      0.00178429	     -0.00059123	     46.89543560
      1.55424889	     -0.06152842	     -0.00053036	     -0.20293822	     -0.06269907	      0.88298720	     -0.00063064	     -0.21743868	      0.00182251	     -0.00057801	     46.34431788
      1.55568069	     -0.06153343	     -0.00053019	     -0.20294366	     -0.06269643	      0.88298638	     -0.00063474	     -0.21744435	      0.00186004	     -0.00056389	     46.20724777
      1.55711250	     -0.06153467	     -0.00052949	     -0.20294534	     -0.06269374	      0.88298559	     -0.00063883	     -0.21744915	      0.00189828	     -0.00054775	     45.59492444
      1.55854430	     -0.06152986	     -0.00052912	     -0.20294096	     -0.06269100	      0.88298482	     -0.00064291	     -0.21745301	      0.00193553	     -0.00053049	     45.49768431
      1.56012409	     -0.06152123	     -0.00052821	     -0.20293280	     -0.06268791	      0.88298399	     -0.00064741	     -0.21745623	      0.00197645	     -0.00051037	     45.30756627
      1.56170389	     -0.06151213	     -0.00052774	     -0.20292416	     -0.06268475	      0.88298321	     -0.00065189	     -0.21745830	      0.00201708	     -0.00048860	     44.95929008
      1.56328368	     -0.06149053	     -0.00052598	     -0.20290303	     -0.06268153	      0.88298245	     -0.00065635	     -0.21745931	      0.00205699	     -0.00046577	     44.76922591
      1.56486347	     -0.06147025	     -0.00052560	     -0.20288319	     -0.06267825	      0.88298174	     -0.00066080	     -0.21745911	      0.00209694	     -0.00044123	     44.08913148
      1.56623595	     -0.06144334	     -0.00052316	     -0.20285669	     -0.06267535	      0.88298114	     -0.00066466	     -0.21745800	      0.00213025	     -0.00041993	     44.12088917
      1.56760843	     -0.06141635	     -0.00052174	     -0.20283007	     -0.06267241	      0.88298058	     -0.00066850	     -0.21745599	      0.00216307	     -0.00039834	     44.05629307
      1.56918928	     -0.06137996	     -0.00051883	     -0.20279414	     -0.06266896	      0.88297997	     -0.00067290	     -0.21745262	      0.00220001	     -0.00037342	     44.02996562
      1.57077013	     -0.06134175	     -0.00051698	     -0.20275635	     -0.06266545	      0.88297940	     -0.00067729	     -0.21744811	      0.00223691	     -0.00034721	     43.42187417
      1.57235097	     -0.06129159	     -0.00051313	     -0.20270664	     -0.06266189	      0.88297888	     -0.00068165	     -0.21744245	      0.00227149	     -0.00032124	     43.67599767
      1.57393182	     -0.06124508	     -0.00051167	     -0.20266052	     -0.06265827	      0.88297839	     -0.00068600	     -0.21743554	      0.00230600	     -0.00029486	     43.28613159
      1.57551267	     -0.06118390	     -0.00050590	     -0.20259977	     -0.06265460	      0.88297794	     -0.00069032	     -0.21742754	      0.00233858	     -0.00026863	     43.55050784
      1.57679298	     -0.06114130	     -0.00050515	     -0.20255747	     -0.06265159	      0.88297761	     -0.00069380	     -0.21742015	      0.00236458	     -0.00024762	     43.41769788
      1.57807329	     -0.06108975	     -0.00050146	     -0.20250624	     -0.06264854	      0.88297731	     -0.00069726	     -0.21741208	      0.00238997	     -0.00022658	     43.35165552
      1.57968618	     -0.06102585	     -0.00049820	     -0.20244272	     -0.06264466	      0.88297696	     -0.00070160	     -0.21740083	      0.00242038	     -0.00020129	     43.59835796
      1.58129908	     -0.06095262	     -0.00049304	     -0.20236989	     -0.06264073	      0.88297666	     -0.00070592	     -0.21738847	      0.00245109	     -0.00017496	     43.05078361
      1.58291197	     -0.06088251	     -0.00049081	     -0.20230011	     -0.06263676	      0.88297640	     -0.00071020	     -0.21737493	      0.00247868	     -0.00015108	     43.74391443
      1.58423346	     -0.06081512	     -0.00048523	     -0.20223305	     -0.06263347	      0.88297621	     -0.00071368	     -0.21736313	      0.00250203	     -0.00013100	     43.36450841
      1.58555495	     -0.06074899	     -0.00048238	     -0.20216719	     -0.06263015	      0.88297605	     -0.00071715	     -0.21735047	      0.00252421	     -0.00011172	     43.31836926
      1.58687643	     -0.06068182	     -0.00047818	     -0.20210030	     -0.06262680	      0.88297592	     -0.00072059	     -0.21733709	      0.00254540	     -0.00009402	     43.50937946
      1.58851710	     -0.06059852	     -0.00047386	     -0.20201734	     -0.06262260	      0.88297578	     -0.00072484	     -0.21731959	      0.00257174	     -0.00007275	     43.18932714
      1.59015777	     -0.06050720	     -0.00046826	     -0.20192634	     -0.06261836	      0.88297568	     -0.00072905	     -0.21730111	      0.00259611	     -0.00005285	     43.46005992
      1.59150903	     -0.06043277	     -0.00046517	     -0.20185214	     -0.06261484	      0.88297562	     -0.00073250	     -0.21728510	      0.00261557	     -0.00003780	     43.60923708
      1.59286028	     -0.06035719	     -0.00046089	     -0.20177681	     -0.06261129	      0.88297557	     -0.00073592	     -0.21726847	      0.00263477	     -0.00002354	     43.57558375
      1.59421153	     -0.06028259	     -0.00045752	     -0.20170243	     -0.06260772	      0.88297555	     -0.00073932	     -0.21725129	      0.00265306	     -0.00001113	     43.76636138
      1.59571911	     -0.06019934	     -0.00045296	     -0.20161943	     -0.06260370	      0.88297554	     -0.00074308	     -0.21723155	      0.00267348	      0.00000162	     43.58918979
      1.59722669	     -0.06011458	     -0.00044925	     -0.20153488	     -0.06259966	      0.88297555	     -0.00074681	     -0.21721123	      0.00269245	      0.00001241	     43.90228068
      1.59890464	     -0.06002285	     -0.00044439	     -0.20144340	     -0.06259512	      0.88297558	     -0.00075093	     -0.21718809	      0.00271357	      0.00002231	     43.78293827
      1.60029109	     -0.05994316	     -0.00044191	     -0.20136387	     -0.06259135	      0.88297562	     -0.00075430	     -0.21716855	      0.00273000	      0.00002942	     43.96239451
      1.60167753	     -0.05986558	     -0.00043791	     -0.20128647	     -0.06258755	      0.88297566	     -0.00075765	     -0.21714865	      0.00274586	      0.00003416	     44.20070258
      1.60337353	     -0.05977583	     -0.00043495	     -0.20119690	     -0.06258288	      0.88297573	     -0.00076171	     -0.21712389	      0.00276512	      0.00003781	     44.15224646
      1.60462453	     -0.05970298	     -0.00043094	     -0.20112419	     -0.06257941	      0.88297577	     -0.00076468	     -0.21710542	      0.00277849	      0.00003982	     44.29150740
      1.60587552	     -0.05963436	     -0.00042853	     -0.20105569	     -0.06257593	      0.88297582	     -0.00076762	     -0.21708672	      0.00279134	      0.00003976	     44.52194616
      1.60756845	     -0.05954343	     -0.00042430	     -0.20096492	     -0.06257119	      0.88297589	     -0.00077157	     -0.21706114	      0.00280845	      0.00003770	     44.54807937
      1.60903678	     -0.05946357	     -0.00042185	     -0.20088517	     -0.06256706	      0.88297594	     -0.00077496	     -0.21703879	      0.00282246	      0.00003442	     44.70389924
      1.61050511	     -0.05938261	     -0.00041764	     -0.20080433	     -0.06256290	      0.88297599	     -0.00077832	     -0.21701626	      0.00283551	      0.00002917	     44.98815888
      1.61197344	     -0.05930473	     -0.00041527	     -0.20072653	     -0.06255873	      0.88297603	     -0.00078164	     -0.21699357	      0.00284822	      0.00002302	     45.08284299
      1.61344176	     -0.05922623	     -0.00041088	     -0.20064815	     -0.06255454	      0.88297606	     -0.00078493	     -0.21697081	      0.00286004	      0.00001489	     45.27436743
      1.61491009	     -0.05914869	     -0.00040886	     -0.20057065	     -0.06255033	      0.88297607	     -0.00078819	     -0.21694796	      0.00287131	      0.00000619	     45.41353670
      1.61620592	     -0.05908131	     -0.00040478	     -0.20050335	     -0.06254660	      0.88297607	     -0.00079103	     -0.21692774	      0.00288025	     -0.00000334	     45.70158529
      1.61750175	     -0.05901437	     -0.00040207	     -0.20043646	     -0.06254286	      0.88297606	     -0.00079385	     -0.21690752	      0.00288913	     -0.00001295	     45.70306871
      1.61879758	     -0.05894744	     -0.00039842	     -0.20036957	     -0.06253912	      0.88297604	     -0.00079664	     -0.21688728	      0.00289677	     -0.00002379	     46.02508773
      1.62079485	     -0.05884907	     -0.00039398	     -0.20027123	     -0.06253332	      0.88297598	     -0.00080089	     -0.21685613	      0.00290804	     -0.00004148	     45.98798694
      1.62206428	     -0.05878414	     -0.00038969	     -0.20020633	     -0.06252962	      0.88297592	     -0.00080356	     -0.21683638	      0.00291341	     -0.00005358	     46.51905618
      1.62333370	     -0.05872253	     -0.00038680	     -0.20014472	     -0.06252592	      0.88297584	     -0.00080620	     -0.21681667	      0.00291865	     -0.00006625	     46.77248387
      1.62495253	     -0.05864803	     -0.00038211	     -0.20007022	     -0.06252119	      0.88297572	     -0.00080953	     -0.21679162	      0.00292456	     -0.00008346	     47.04080322
      1.62657136	     -0.05857195	     -0.00037878	     -0.19999411	     -0.06251645	      0.88297557	     -0.00081281	     -0.21676675	      0.00292988	     -0.00010059	     47.24718131
      1.62785137	     -0.05851527	     -0.00037453	     -0.19993741	     -0.06251270	      0.88297543	     -0.00081538	     -0.21674719	      0.00293309	     -0.00011530	     47.69749005
      1.62913138	     -0.05845841	     -0.00037157	     -0.19988051	     -0.06250895	      0.88297527	     -0.00081792	     -0.21672778	      0.00293636	     -0.00012997	     47.93704832
      1.63073774	     -0.05839211	     -0.00036701	     -0.19981417	     -0.06250423	      0.88297505	     -0.00082107	     -0.21670357	      0.00293991	     -0.00014915	     48.21776246
      1.63234410	     -0.05832378	     -0.00036387	     -0.19974577	     -0.06249950	      0.88297480	     -0.00082418	     -0.21667962	      0.00294301	     -0.00016775	     48.47715771
      1.63367577	     -0.05826968	     -0.00035974	     -0.19969162	     -0.06249558	      0.88297456	     -0.00082673	     -0.21665990	      0.00294464	     -0.00018375	     48.95543651
      1.63500744	     -0.05821626	     -0.00035714	     -0.19963812	     -0.06249166	      0.88297431	     -0.00082925	     -0.21664036	      0.00294631	     -0.00019939	     49.25481040
      1.63633911	     -0.05816438	     -0.00035362	     -0.19958617	     -0.06248773	      0.88297403	     -0.00083174	     -0.21662097	      0.00294748	     -0.00021506	     49.59502740
      1.63811912	     -0.05809726	     -0.00035031	     -0.19951892	     -0.06248249	      0.88297363	     -0.00083503	     -0.21659533	      0.00294832	     -0.00023605	     50.20361457
      1.63949394	     -0.05804529	     -0.00034616	     -0.19946687	     -0.06247843	      0.88297329	     -0.00083753	     -0.21657572	      0.00294896	     -0.00025073	     50.25767856
      1.64086875	     -0.05799548	     -0.00034415	     -0.19941695	     -0.06247438	      0.88297294	     -0.00084001	     -0.21655627	      0.00294877	     -0.00026563	     50.73715698
      1.64224357	     -0.05794580	     -0.00034037	     -0.19936717	     -0.06247033	      0.88297256	     -0.00084246	     -0.21653700	      0.00294837	     -0.00027999	     51.04289422
      1.64361839	     -0.05789836	     -0.00033815	     -0.19931959	     -0.06246627	      0.88297217	     -0.00084488	     -0.21651790	      0.00294729	     -0.00029415	     51.58970029
      1.64499320	     -0.05785122	     -0.00033466	     -0.19927234	     -0.06246222	      0.88297176	     -0.00084727	     -0.21649900	      0.00294655	     -0.00030697	     51.62335283
      1.64636802	     -0.05780388	     -0.00033249	     -0.19922487	     -0.06245817	      0.88297133	     -0.00084964	     -0.21648028	      0.00294466	     -0.00031939	     52.25217743
      1.64802161	     -0.05775149	     -0.00032823	     -0.19917232	     -0.06245330	      0.88297079	     -0.00085245	     -0.21645797	      0.00294234	     -0.00033338	     52.61839418
      1.64925002	     -0.05770995	     -0.00032695	     -0.19913063	     -0.06244969	      0.88297037	     -0.00085451	     -0.21644160	      0.00294023	     -0.00034261	     53.01835359
      1.65047842	     -0.05767167	     -0.00032433	     -0.19909223	     -0.06244608	      0.88296994	     -0.00085656	     -0.21642533	      0.00293787	     -0.00035130	     53.29370493
      1.65203283	     -0.05762346	     -0.00032202	     -0.19904384	     -0.06244152	      0.88296939	     -0.00085911	     -0.21640498	      0.00293429	     -0.00036148	     53.80754243
      1.65358723	     -0.05757642	     -0.00031878	     -0.19899662	     -0.06243696	      0.88296882	     -0.00086164	     -0.21638483	      0.00293059	     -0.00036992	     54.00430629
      1.65514163	     -0.05752929	     -0.00031776	     -0.19894928	     -0.06243241	      0.88296824	     -0.00086413	     -0.21636492	      0.00292574	     -0.00037756	     54.79455020
      1.65634295	     -0.05749498	     -0.00031493	     -0.19891483	     -0.06242889	      0.88296778	     -0.00086604	     -0.21634966	      0.00292210	     -0.00038245	     54.89596398
      1.65754427	     -0.05746009	     -0.00031396	     -0.19887977	     -0.06242539	      0.88296732	     -0.00086792	     -0.21633455	      0.00291786	     -0.00038664	     55.30151483
      1.65912578	     -0.05741763	     -0.00031197	     -0.19883708	     -0.06242078	      0.88296671	     -0.00087038	     -0.21631483	      0.00291183	     -0.00039108	     55.66506015
      1.66070730	     -0.05737292	     -0.00031131	     -0.19879213	     -0.06241618	      0.88296609	     -0.00087281	     -0.21629539	      0.00290522	     -0.00039366	     56.10269214
      1.66210147	     -0.05733581	     -0.00030921	     -0.19875483	     -0.06241213	      0.88296554	     -0.00087492	     -0.21627841	      0.00289884	     -0.00039507	     56.42143171
      1.66349564	     -0.05729958	     -0.00030924	     -0.19871836	     -0.06240809	      0.88296499	     -0.00087701	     -0.21626164	      0.00289200	     -0.00039555	     56.90274670
      1.66488981	     -0.05726542	     -0.00030746	     -0.19868400	     -0.06240407	      0.88296443	     -0.00087908	     -0.21624504	      0.00288508	     -0.00039481	     57.00208037
      1.66628398	     -0.05723049	     -0.00030788	     -0.19864883	     -0.06240005	      0.88296389	     -0.00088112	     -0.21622867	      0.00287755	     -0.00039307	     57.46471348
      1.66767815	     -0.05719645	     -0.00030639	     -0.19861458	     -0.06239604	      0.88296334	     -0.00088314	     -0.21621249	      0.00286970	     -0.00039062	     57.73457351
      1.66907232	     -0.05716486	     -0.00030742	     -0.19858274	     -0.06239205	      0.88296280	     -0.00088514	     -0.21619651	      0.00286171	     -0.00038712	     58.03426136
      1.67046649	     -0.05713280	     -0.00030651	     -0.19855046	     -0.06238806	      0.88296226	     -0.00088711	     -0.21618077	      0.00285348	     -0.00038260	     58.13222087
      1.67186065	     -0.05710134	     -0.00030789	     -0.19851874	     -0.06238409	      0.88296173	     -0.00088906	     -0.21616520	      0.00284446	     -0.00037770	     58.70104328
      1.67325482	     -0.05707157	     -0.00030708	     -0.19848875	     -0.06238013	      0.88296121	     -0.00089099	     -0.21614983	      0.00283591	     -0.00037154	     58.51713039
      1.67464899	     -0.05704235	     -0.00030895	     -0.19845926	     -0.06237619	      0.88296069	     -0.00089289	     -0.21613464	      0.00282611	     -0.00036517	     59.13494480
      1.67604316	     -0.05701350	     -0.00030821	     -0.19843018	     -0.06237225	      0.88296019	     -0.00089477	     -0.21611965	      0.00281662	     -0.00035795	     58.96995924
      1.67743733	     -0.05698470	     -0.00031051	     -0.19840110	     -0.06236833	      0.88295970	     -0.00089663	     -0.21610482	      0.00280631	     -0.00035009	     59.30647899
      1.67883150	     -0.05695798	     -0.00031008	     -0.19837414	     -0.06236443	      0.88295921	     -0.00089846	     -0.21609016	      0.00279548	     -0.00034198	     59.37386411
      1.68022567	     -0.05693111	     -0.00031278	     -0.19834699	     -0.06236054	      0.88295874	     -0.00090027	     -0.21607569	      0.00278417	     -0.00033341	     59.62709190
      1.68146398	     -0.05690740	     -0.00031269	     -0.19832306	     -0.06235710	      0.88295834	     -0.00090186	     -0.21606298	      0.00277383	     -0.00032518	     59.52117509
      1.68270230	     -0.05688503	     -0.00031449	     -0.19830043	     -0.06235367	      0.88295794	     -0.00090343	     -0.21605039	      0.00276264	     -0.00031708	     59.77775748
      1.68422276	     -0.05685848	     -0.00031555	     -0.19827359	     -0.06234948	      0.88295746	     -0.00090533	     -0.21603515	      0.00274875	     -0.00030639	     59.57709240
      1.68555057	     -0.05683588	     -0.00031771	     -0.19825070	     -0.06234584	      0.88295706	     -0.00090696	     -0.21602201	      0.00273521	     -0.00029725	     59.94539863
      1.68687838	     -0.05681418	     -0.00031876	     -0.19822874	     -0.06234222	      0.88295667	     -0.00090858	     -0.21600905	      0.00272190	     -0.00028712	     59.58205606
      1.68820618	     -0.05679204	     -0.00032081	     -0.19820630	     -0.06233861	      0.88295630	     -0.00091017	     -0.21599625	      0.00270709	     -0.00027712	     59.85239122
      1.68994389	     -0.05676479	     -0.00032238	     -0.19817868	     -0.06233392	      0.88295583	     -0.00091222	     -0.21597976	      0.00268723	     -0.00026345	     59.57618476
      1.69112376	     -0.05674656	     -0.00032512	     -0.19816016	     -0.06233076	      0.88295552	     -0.00091360	     -0.21596875	      0.00267261	     -0.00025400	     59.76039654
      1.69230364	     -0.05672929	     -0.00032644	     -0.19814262	     -0.06232762	      0.88295523	     -0.00091495	     -0.21595791	      0.00265765	     -0.00024403	     59.57949255
      1.69391137	     -0.05670646	     -0.00032918	     -0.19811941	     -0.06232336	      0.88295485	     -0.00091678	     -0.21594340	      0.00263576	     -0.00023045	     59.66519781
      1.69528163	     -0.05668805	     -0.00033084	     -0.19810068	     -0.06231976	      0.88295454	     -0.00091830	     -0.21593127	      0.00261687	     -0.00021778	     59.14402812
      1.69665189	     -0.05666859	     -0.00033359	     -0.19808086	     -0.06231619	      0.88295425	     -0.00091981	     -0.21591934	      0.00259615	     -0.00020531	     59.36985254
      1.69802215	     -0.05665116	     -0.00033536	     -0.19806310	     -0.06231265	      0.88295398	     -0.00092130	     -0.21590760	      0.00257519	     -0.00019221	     59.00888799
      1.69939241	     -0.05663423	     -0.00033822	     -0.19804579	     -0.06230913	      0.88295373	     -0.00092276	     -0.21589605	      0.00255269	     -0.00017934	     59.13071748
      1.70076267	     -0.05661826	     -0.00034012	     -0.19802946	     -0.06230565	      0.88295349	     -0.00092421	     -0.21588471	      0.00253021	     -0.00016539	     58.51166745
      1.70213293	     -0.05660076	     -0.00034316	     -0.19801158	     -0.06230220	      0.88295327	     -0.00092563	     -0.21587357	      0.00250587	     -0.00015164	     58.69464284
      1.70350320	     -0.05658678	     -0.00034518	     -0.19799722	     -0.06229878	      0.88295307	     -0.00092703	     -0.21586261	      0.00248102	     -0.00013789	     58.42890957
      1.70487346	     -0.05657225	     -0.00034827	     -0.19798230	     -0.06229540	      0.88295289	     -0.00092842	     -0.21585189	      0.00245551	     -0.00012360	     58.12557034
      1.70624372	     -0.05655749	     -0.00035043	     -0.19796715	     -0.06229206	      0.88295274	     -0.00092978	     -0.21584136	      0.00242861	     -0.00010956	     58.03296206
      1.70794630	     -0.05654345	     -0.00035489	     -0.19795258	     -0.06228795	      0.88295256	     -0.00093145	     -0.21582854	      0.00239468	     -0.00009181	     57.49521825
      1.70907436	     -0.05653078	     -0.00035617	     -0.19793958	     -0.06228526	      0.88295247	     -0.00093254	     -0.21582025	      0.00237089	     -0.00007947	     57.41417964
      1.71020243	     -0.05652057	     -0.00035887	     -0.19792903	     -0.06228260	      0.88295238	     -0.00093361	     -0.21581208	      0.00234657	     -0.00006768	     57.36962708
      1.71183540	     -0.05650721	     -0.00036221	     -0.19791515	     -0.06227880	      0.88295229	     -0.00093515	     -0.21580055	      0.00231086	     -0.00005019	     56.87054536
      1.71309728	     -0.05649746	     -0.00036534	     -0.19790499	     -0.06227590	      0.88295223	     -0.00093632	     -0.21579186	      0.00228176	     -0.00003715	     56.92144909
      1.71435916	     -0.05648804	     -0.00036801	     -0.19789516	     -0.06227304	      0.88295219	     -0.00093748	     -0.21578337	      0.00225271	     -0.00002335	     56.41846023
      1.71562105	     -0.05647875	     -0.00037101	     -0.19788545	     -0.06227022	      0.88295217	     -0.00093862	     -0.21577507	      0.00222229	     -0.00001004	     56.35940948
      1.71748973	     -0.05646830	     -0.00037503	     -0.19787437	     -0.06226611	      0.88295217	     -0.00094029	     -0.21576315	      0.00217687	      0.00001003	     55.48464193
      1.71887752	     -0.05645683	     -0.00037900	     -0.19786241	     -0.06226311	      0.88295220	     -0.00094151	     -0.21575457	      0.00214091	      0.00002470	     55.79136232
      1.72026532	     -0.05645138	     -0.00038160	     -0.19785648	     -0.06226016	      0.88295224	     -0.00094272	     -0.21574619	      0.00210488	      0.00003907	     55.34279566
      1.72165311	     -0.05644392	     -0.00038573	     -0.19784852	     -0.06225727	      0.88295231	     -0.00094390	     -0.21573809	      0.00206818	      0.00005367	     55.03091755
      1.72304091	     -0.05643706	     -0.00038822	     -0.19784117	     -0.06225442	      0.88295239	     -0.00094508	     -0.21573020	      0.00203028	      0.00006761	     54.77854462
      1.72442870	     -0.05643286	     -0.00039256	     -0.19783645	     -0.06225163	      0.88295249	     -0.00094624	     -0.21572253	      0.00199188	      0.00008146	     54.55772616
      1.72581650	     -0.05642783	     -0.00039491	     -0.19783093	     -0.06224890	      0.88295262	     -0.00094739	     -0.21571514	      0.00195292	      0.00009516	     54.02334115
      1.72720429	     -0.05642254	     -0.00039947	     -0.19782510	     -0.06224621	      0.88295276	     -0.00094853	     -0.21570795	      0.00191279	      0.00010822	     54.04696835
      1.72859209	     -0.05642059	     -0.00040165	     -0.19782265	     -0.06224359	      0.88295292	     -0.00094965	     -0.21570099	      0.00187240	      0.00012086	     53.54100724
      1.72997988	     -0.05641750	     -0.00040650	     -0.19781902	     -0.06224102	      0.88295309	     -0.00095077	     -0.21569429	      0.00183120	      0.00013315	     53.39331158
      1.73121269	     -0.05641557	     -0.00040849	     -0.19781663	     -0.06223878	      0.88295326	     -0.00095175	     -0.21568853	      0.00179426	      0.00014395	     52.93163404
      1.73244551	     -0.05641545	     -0.00041221	     -0.19781603	     -0.06223659	      0.88295345	     -0.00095272	     -0.21568296	      0.00175647	      0.00015401	     52.84324964
      1.73394089	     -0.05641831	     -0.00041572	     -0.19781831	     -0.06223400	      0.88295369	     -0.00095389	     -0.21567655	      0.00171061	      0.00016602	     52.24857388
      1.73528617	     -0.05642363	     -0.00042005	     -0.19782308	     -0.06223173	      0.88295392	     -0.00095493	     -0.21567114	      0.00166804	      0.00017564	     52.27358952
      1.73663145	     -0.05643319	     -0.00042336	     -0.19783211	     -0.06222951	      0.88295416	     -0.00095596	     -0.21566615	      0.00162600	      0.00018516	     51.57364155
      1.73797673	     -0.05644525	     -0.00042791	     -0.19784362	     -0.06222736	      0.88295441	     -0.00095699	     -0.21566165	      0.00158272	      0.00019332	     51.54503469
      1.73961850	     -0.05646906	     -0.00043201	     -0.19786678	     -0.06222480	      0.88295474	     -0.00095823	     -0.21565692	      0.00152988	      0.00020141	     51.03641843
      1.74082320	     -0.05648870	     -0.00043682	     -0.19788591	     -0.06222298	      0.88295498	     -0.00095914	     -0.21565409	      0.00149100	      0.00020647	     50.79311271
      1.74202791	     -0.05651244	     -0.00044019	     -0.19790916	     -0.06222121	      0.88295524	     -0.00096004	     -0.21565180	      0.00145167	      0.00020975	     50.54362814
      1.74363265	     -0.05654897	     -0.00044574	     -0.19794503	     -0.06221892	      0.88295557	     -0.00096124	     -0.21564967	      0.00139955	      0.00021220	     50.07723112
      1.74523740	     -0.05658938	     -0.00044977	     -0.19798479	     -0.06221672	      0.88295591	     -0.00096243	     -0.21564859	      0.00134644	      0.00021124	     49.96848555
      1.74646746	     -0.05662350	     -0.00045502	     -0.19801840	     -0.06221509	      0.88295617	     -0.00096333	     -0.21564849	      0.00130649	      0.00020937	     49.62293266
      1.74769752	     -0.05666060	     -0.00045850	     -0.19805500	     -0.06221350	      0.88295643	     -0.00096424	     -0.21564903	      0.00126583	      0.00020493	     49.45629820
      1.74923402	     -0.05671103	     -0.00046417	     -0.19810479	     -0.06221160	      0.88295674	     -0.00096536	     -0.21565064	      0.00121528	      0.00019716	     49.10635031
      1.75077052	     -0.05676190	     -0.00046831	     -0.19815505	     -0.06220977	      0.88295703	     -0.00096648	     -0.21565326	      0.00116360	      0.00018623	     49.05529910
      1.75214046	     -0.05681268	     -0.00047428	     -0.19820523	     -0.06220821	      0.88295728	     -0.00096748	     -0.21565641	      0.00111753	      0.00017419	     48.98058856
      1.75351040	     -0.05686379	     -0.00047755	     -0.19825580	     -0.06220671	      0.88295751	     -0.00096847	     -0.21566036	      0.00107077	      0.00015952	     48.82788807
      1.75488034	     -0.05691902	     -0.00048326	     -0.19831044	     -0.06220527	      0.88295772	     -0.00096947	     -0.21566510	      0.00102404	      0.00014320	     48.69560677
      1.75625028	     -0.05697554	     -0.00048661	     -0.19836640	     -0.06220390	      0.88295790	     -0.00097046	     -0.21567062	      0.00097654	      0.00012426	     48.67577429
      1.75762022	     -0.05703622	     -0.00049214	     -0.19842649	     -0.06220260	      0.88295806	     -0.00097145	     -0.21567695	      0.00092933	      0.00010356	     48.63252037
      1.75899016	     -0.05709848	     -0.00049568	     -0.19848820	     -0.06220136	      0.88295818	     -0.00097244	     -0.21568410	      0.00088213	      0.00008100	     48.49629352
      1.76036010	     -0.05716599	     -0.00050106	     -0.19855513	     -0.06220018	      0.88295828	     -0.00097344	     -0.21569207	      0.00083493	      0.00005630	     48.70391059
      1.76173004	     -0.05723583	     -0.00050478	     -0.19862443	     -0.06219907	      0.88295834	     -0.00097443	     -0.21570091	      0.00078910	      0.00003079	     48.31305691
      1.76309998	     -0.05730743	     -0.00051001	     -0.19869547	     -0.06219802	      0.88295836	     -0.00097543	     -0.21571058	      0.00074326	      0.00000359	     48.56468332
      1.76446992	     -0.05738230	     -0.00051374	     -0.19876982	     -0.06219703	      0.88295835	     -0.00097643	     -0.21572107	      0.00069890	     -0.00002471	     48.40346302
      1.76612519	     -0.05747618	     -0.00052000	     -0.19886307	     -0.06219592	      0.88295828	     -0.00097764	     -0.21573480	      0.00064710	     -0.00005987	     48.41490321
      1.76730912	     -0.05754313	     -0.00052221	     -0.19892961	     -0.06219517	      0.88295819	     -0.00097851	     -0.21574532	      0.00061128	     -0.00008533	     48.23591480
      1.76849305	     -0.05761197	     -0.00052591	     -0.19899804	     -0.06219447	      0.88295807	     -0.00097938	     -0.21575635	      0.00057661	     -0.00011130	     48.30101588
      1.77005276	     -0.05770298	     -0.00052976	     -0.19908854	     -0.06219360	      0.88295787	     -0.00098053	     -0.21577165	      0.00053348	     -0.00014519	     48.00910551
      1.77161247	     -0.05779627	     -0.00053462	     -0.19918133	     -0.06219280	      0.88295762	     -0.00098169	     -0.21578770	      0.00049178	     -0.00017961	     48.40105601
      1.77295435	     -0.05787546	     -0.00053746	     -0.19926014	     -0.06219217	      0.88295736	     -0.00098269	     -0.21580213	      0.00045919	     -0.00020747	     47.78611706
      1.77429622	     -0.05795560	     -0.00054194	     -0.19933989	     -0.06219157	      0.88295706	     -0.00098370	     -0.21581706	      0.00042756	     -0.00023538	     47.91815404
      1.77563810	     -0.05803832	     -0.00054546	     -0.19942226	     -0.06219102	      0.88295673	     -0.00098472	     -0.21583248	      0.00039798	     -0.00026258	     47.77318782
      1.77727907	     -0.05813990	     -0.00055095	     -0.19952342	     -0.06219039	      0.88295627	     -0.00098596	     -0.21585203	      0.00036465	     -0.00029407	     47.52305972
      1.77872821	     -0.05822572	     -0.00055372	     -0.19960892	     -0.06218989	      0.88295583	     -0.00098708	     -0.21586977	      0.00033685	     -0.00032060	     47.41916055
      1.78017735	     -0.05831224	     -0.00055910	     -0.19969511	     -0.06218942	      0.88295534	     -0.00098820	     -0.21588787	      0.00031151	     -0.00034489	     47.35606449
      1.78145234	     -0.05838911	     -0.00056150	     -0.19977173	     -0.06218903	      0.88295489	     -0.00098919	     -0.21590411	      0.00029060	     -0.00036554	     47.17939218
      1.78272732	     -0.05846530	     -0.00056561	     -0.19984767	     -0.06218867	      0.88295441	     -0.00099019	     -0.21592064	      0.00027168	     -0.00038418	     46.94006030
      1.78400230	     -0.05854053	     -0.00056871	     -0.19992268	     -0.06218834	      0.88295391	     -0.00099119	     -0.21593740	      0.00025386	     -0.00040172	     46.85294559
      1.78585000	     -0.05865053	     -0.00057405	     -0.20003239	     -0.06218789	      0.88295315	     -0.00099267	     -0.21596206	      0.00023139	     -0.00042398	     46.34383293
      1.78726734	     -0.05873037	     -0.00057646	     -0.20011203	     -0.06218758	      0.88295254	     -0.00099381	     -0.21598122	      0.00021541	     -0.00043879	     46.32594131
      1.78868467	     -0.05881418	     -0.00058072	     -0.20019565	     -0.06218728	      0.88295191	     -0.00099496	     -0.21600050	      0.00020136	     -0.00045202	     46.28299340
      1.79010201	     -0.05889437	     -0.00058234	     -0.20027570	     -0.06218700	      0.88295126	     -0.00099611	     -0.21601997	      0.00018983	     -0.00046240	     45.64453073
      1.79151935	     -0.05897188	     -0.00058577	     -0.20035307	     -0.06218674	      0.88295060	     -0.00099729	     -0.21603949	      0.00017899	     -0.00047102	     45.74305512
      1.79293668	     -0.05904981	     -0.00058685	     -0.20043090	     -0.06218650	      0.88294992	     -0.00099847	     -0.21605902	      0.00016998	     -0.00047799	     45.47089707
      1.79435402	     -0.05912630	     -0.00058996	     -0.20050729	     -0.06218626	      0.88294924	     -0.00099966	     -0.21607858	      0.00016309	     -0.00048198	     45.05258989
      1.79577136	     -0.05919929	     -0.00059095	     -0.20058022	     -0.06218603	      0.88294856	     -0.00100086	     -0.21609813	      0.00015703	     -0.00048442	     44.89355123
      1.79718870	     -0.05927426	     -0.00059378	     -0.20065511	     -0.06218581	      0.88294787	     -0.00100207	     -0.21611762	      0.00015263	     -0.00048497	     44.72884195
      1.79860603	     -0.05934371	     -0.00059459	     -0.20072453	     -0.06218560	      0.88294718	     -0.00100330	     -0.21613709	      0.00014984	     -0.00048346	     44.30306781
      1.80002337	     -0.05941164	     -0.00059763	     -0.20079241	     -0.06218539	      0.88294650	     -0.00100454	     -0.21615647	      0.00014832	     -0.00047971	     44.08079367
      1.80144071	     -0.05947857	     -0.00059874	     -0.20085933	     -0.06218518	      0.88294582	     -0.00100578	     -0.21617576	      0.00014788	     -0.00047468	     43.87285271
      1.80285804	     -0.05954409	     -0.00060145	     -0.20092483	     -0.06218497	      0.88294516	     -0.00100705	     -0.21619498	      0.00014927	     -0.00046744	     43.49824661
      1.80427538	     -0.05960652	     -0.00060236	     -0.20098729	     -0.06218476	      0.88294450	     -0.00100832	     -0.21621407	      0.00015138	     -0.00045916	     43.33124313
      1.80569272	     -0.05967133	     -0.00060481	     -0.20105210	     -0.06218454	      0.88294386	     -0.00100960	     -0.21623300	      0.00015515	     -0.00044924	     43.02175189
      1.80722431	     -0.05973698	     -0.00060554	     -0.20111780	     -0.06218430	      0.88294318	     -0.00101100	     -0.21625335	      0.00016064	     -0.00043718	     42.58762962
      1.80875590	     -0.05980098	     -0.00060846	     -0.20118183	     -0.06218405	      0.88294252	     -0.00101242	     -0.21627347	      0.00016721	     -0.00042394	     42.47784912
      1.81028749	     -0.05986111	     -0.00060763	     -0.20124206	     -0.06218378	      0.88294188	     -0.00101385	     -0.21629335	      0.00017508	     -0.00041011	     42.20742891
      1.81151179	     -0.05991088	     -0.00061059	     -0.20129186	     -0.06218357	      0.88294138	     -0.00101501	     -0.21630902	      0.00018250	     -0.00039785	     42.01718971
      1.81273609	     -0.05995676	     -0.00061094	     -0.20133782	     -0.06218334	      0.88294090	     -0.00101617	     -0.21632453	      0.00019086	     -0.00038534	     41.72948568
      1.81396039	     -0.06000160	     -0.00061189	     -0.20138274	     -0.06218310	      0.88294044	     -0.00101735	     -0.21633980	      0.00019973	     -0.00037288	     41.62682899
      1.81556293	     -0.06005800	     -0.00061257	     -0.20143926	     -0.06218277	      0.88293986	     -0.00101890	     -0.21635945	      0.00021322	     -0.00035578	     41.10361003
      1.81716546	     -0.06010888	     -0.00061373	     -0.20149026	     -0.06218242	      0.88293930	     -0.00102047	     -0.21637863	      0.00022717	     -0.00033852	     41.13963750
      1.81852859	     -0.06015375	     -0.00061407	     -0.20153526	     -0.06218210	      0.88293885	     -0.00102182	     -0.21639454	      0.00024022	     -0.00032433	     40.96022666
      1.81989172	     -0.06019522	     -0.00061503	     -0.20157685	     -0.06218176	      0.88293842	     -0.00102318	     -0.21641015	      0.00025473	     -0.00030942	     40.57387009
      1.82125485	     -0.06023421	     -0.00061568	     -0.20161597	     -0.06218140	      0.88293800	     -0.00102455	     -0.21642539	      0.00026944	     -0.00029530	     40.54358653
      1.82335411	     -0.06029207	     -0.00061764	     -0.20167404	     -0.06218081	      0.88293741	     -0.00102669	     -0.21644810	      0.00029465	     -0.00027375	     40.01282663
      1.82460062	     -0.06032127	     -0.00061781	     -0.20170339	     -0.06218043	      0.88293707	     -0.00102797	     -0.21646110	      0.00030959	     -0.00026140	     40.14538847
      1.82584712	     -0.06034817	     -0.00061893	     -0.20173042	     -0.06218004	      0.88293675	     -0.00102927	     -0.21647370	      0.00032565	     -0.00024902	     39.99356579
      1.82750833	     -0.06038230	     -0.00061981	     -0.20176475	     -0.06217948	      0.88293635	     -0.00103101	     -0.21648979	      0.00034773	     -0.00023309	     39.80552683
      1.82916953	     -0.06041153	     -0.00062135	     -0.20179419	     -0.06217888	      0.88293598	     -0.00103277	     -0.21650512	      0.00037082	     -0.00021692	     39.48660232
      1.83083073	     -0.06043423	     -0.00062144	     -0.20181712	     -0.06217825	      0.88293563	     -0.00103455	     -0.21651963	      0.00039391	     -0.00020122	     39.47379772
      1.83220007	     -0.06045220	     -0.00062311	     -0.20183526	     -0.06217770	      0.88293537	     -0.00103603	     -0.21653089	      0.00041337	     -0.00018871	     39.48869610
      1.83356942	     -0.06046797	     -0.00062321	     -0.20185123	     -0.06217712	      0.88293512	     -0.00103752	     -0.21654158	      0.00043350	     -0.00017618	     39.29092242
      1.83493876	     -0.06048119	     -0.00062434	     -0.20186464	     -0.06217651	      0.88293488	     -0.00103903	     -0.21655171	      0.00045370	     -0.00016399	     39.26684403
      1.83648355	     -0.06049493	     -0.00062461	     -0.20187861	     -0.06217579	      0.88293464	     -0.00104074	     -0.21656242	      0.00047668	     -0.00015094	     39.30277797
      1.83802835	     -0.06050338	     -0.00062557	     -0.20188729	     -0.06217504	      0.88293442	     -0.00104247	     -0.21657242	      0.00050071	     -0.00013723	     38.98108210
      1.83957314	     -0.06051091	     -0.00062537	     -0.20189507	     -0.06217424	      0.88293422	     -0.00104422	     -0.21658162	      0.00052390	     -0.00012500	     39.29496929
      1.84111794	     -0.06051498	     -0.00062701	     -0.20189938	     -0.06217342	      0.88293403	     -0.00104598	     -0.21659008	      0.00054887	     -0.00011163	     38.79483233
      1.84248189	     -0.06051354	     -0.00062677	     -0.20189818	     -0.06217265	      0.88293389	     -0.00104755	     -0.21659692	      0.00057017	     -0.00010051	     38.89560620
      1.84384583	     -0.06051269	     -0.00062835	     -0.20189752	     -0.06217186	      0.88293376	     -0.00104913	     -0.21660313	      0.00059169	     -0.00008981	     39.00012778
      1.84558810	     -0.06050659	     -0.00062830	     -0.20189174	     -0.06217080	      0.88293361	     -0.00105117	     -0.21661020	      0.00062001	     -0.00007598	     38.77376385
      1.84677840	     -0.06050072	     -0.00062994	     -0.20188605	     -0.06217006	      0.88293353	     -0.00105257	     -0.21661443	      0.00063883	     -0.00006704	     38.99180065
      1.84796871	     -0.06049174	     -0.00063033	     -0.20187728	     -0.06216928	      0.88293345	     -0.00105399	     -0.21661818	      0.00065831	     -0.00005756	     38.86438211
      1.84941048	     -0.06047902	     -0.00063115	     -0.20186481	     -0.06216832	      0.88293338	     -0.00105572	     -0.21662205	      0.00068139	     -0.00004676	     39.02073929
      1.85085225	     -0.06046322	     -0.00063199	     -0.20184927	     -0.06216732	      0.88293332	     -0.00105746	     -0.21662520	      0.00070529	     -0.00003521	     38.71146915
      1.85229402	     -0.06044177	     -0.00063300	     -0.20182806	     -0.06216629	      0.88293328	     -0.00105921	     -0.21662760	      0.00072830	     -0.00002381	     38.89990907
      1.85373579	     -0.06042049	     -0.00063383	     -0.20180703	     -0.06216522	      0.88293325	     -0.00106098	     -0.21662919	      0.00075119	     -0.00001294	     39.07781760
      1.85517756	     -0.06039458	     -0.00063483	     -0.20178138	     -0.06216412	      0.88293324	     -0.00106277	     -0.21663007	      0.00077482	     -0.00000094	     38.78632886
      1.85661932	     -0.06036515	     -0.00063572	     -0.20175220	     -0.06216299	      0.88293325	     -0.00106457	     -0.21663016	      0.00079733	      0.00001051	     39.03775658
      1.85837235	     -0.06032748	     -0.00063691	     -0.20171484	     -0.06216156	      0.88293328	     -0.00106677	     -0.21662926	      0.00082491	      0.00002446	     39.01609232
      1.86012538	     -0.06028263	     -0.00063766	     -0.20167030	     -0.06216009	      0.88293334	     -0.00106900	     -0.21662721	      0.00085206	      0.00003942	     38.98027626
      1.86165308	     -0.06024117	     -0.00063898	     -0.20162910	     -0.06215877	      0.88293341	     -0.00107096	     -0.21662448	      0.00087474	      0.00005194	     39.25020063
      1.86318077	     -0.06019750	     -0.00063939	     -0.20158570	     -0.06215742	      0.88293350	     -0.00107293	     -0.21662084	      0.00089748	      0.00006520	     39.19831818
      1.86470847	     -0.06014690	     -0.00064061	     -0.20153536	     -0.06215603	      0.88293361	     -0.00107492	     -0.21661635	      0.00091930	      0.00007849	     39.35448427
      1.86623616	     -0.06009704	     -0.00064083	     -0.20148576	     -0.06215461	      0.88293374	     -0.00107692	     -0.21661092	      0.00094069	      0.00009227	     39.35365044
      1.86776386	     -0.06004205	     -0.00064227	     -0.20143102	     -0.06215316	      0.88293389	     -0.00107893	     -0.21660466	      0.00096170	      0.00010671	     39.16899228
      1.86929155	     -0.05998299	     -0.00064177	     -0.20137223	     -0.06215167	      0.88293406	     -0.00108096	     -0.21659757	      0.00098144	      0.00012076	     39.27203612
      1.87081924	     -0.05992633	     -0.00064374	     -0.20131578	     -0.06215016	      0.88293426	     -0.00108300	     -0.21658963	      0.00100033	      0.00013495	     39.38416505
      1.87234694	     -0.05986105	     -0.00064197	     -0.20125077	     -0.06214862	      0.88293447	     -0.00108505	     -0.21658094	      0.00101811	      0.00014892	     39.61784235
      1.87387463	     -0.05980753	     -0.00064513	     -0.20119743	     -0.06214705	      0.88293471	     -0.00108711	     -0.21657143	      0.00103536	      0.00016257	     39.63096603
      1.87505512	     -0.05975238	     -0.00064312	     -0.20114250	     -0.06214582	      0.88293491	     -0.00108871	     -0.21656372	      0.00104800	      0.00017376	     39.62365566
      1.87623561	     -0.05970362	     -0.00064365	     -0.20109389	     -0.06214458	      0.88293512	     -0.00109032	     -0.21655555	      0.00105997	      0.00018407	     39.74071772
      1.87780751	     -0.05963950	     -0.00064342	     -0.20102999	     -0.06214290	      0.88293542	     -0.00109247	     -0.21654411	      0.00107512	      0.00019695	     39.86626818
      1.87937941	     -0.05957244	     -0.00064361	     -0.20096314	     -0.06214120	      0.88293574	     -0.00109463	     -0.21653213	      0.00108953	      0.00020946	     39.88143331
      1.88095132	     -0.05950437	     -0.00064272	     -0.20089528	     -0.06213947	      0.88293608	     -0.00109680	     -0.21651957	      0.00110280	      0.00022065	     40.02287071
      1.88252322	     -0.05943885	     -0.00064314	     -0.20082994	     -0.06213773	      0.88293643	     -0.00109897	     -0.21650651	      0.00111534	      0.00023084	     40.05078553
      1.88409512	     -0.05936701	     -0.00064111	     -0.20075831	     -0.06213597	      0.88293680	     -0.00110116	     -0.21649301	      0.00112651	      0.00023965	     40.35760067
      1.88535679	     -0.05931471	     -0.00064166	     -0.20070613	     -0.06213454	      0.88293711	     -0.00110292	     -0.21648180	      0.00113479	      0.00024522	     40.56961969
      1.88661846	     -0.05925885	     -0.00064042	     -0.20065041	     -0.06213310	      0.88293742	     -0.00110468	     -0.21647036	      0.00114288	      0.00025035	     40.56116604
      1.88788012	     -0.05920389	     -0.00063979	     -0.20059559	     -0.06213166	      0.88293774	     -0.00110645	     -0.21645866	      0.00114979	      0.00025391	     40.84129446
      1.88964320	     -0.05912854	     -0.00063819	     -0.20052041	     -0.06212962	      0.88293819	     -0.00110892	     -0.21644197	      0.00115912	      0.00025738	     40.73469835
      1.89116259	     -0.05905949	     -0.00063744	     -0.20045149	     -0.06212786	      0.88293858	     -0.00111106	     -0.21642725	      0.00116485	      0.00025828	     41.32249953
      1.89252982	     -0.05899935	     -0.00063557	     -0.20039146	     -0.06212626	      0.88293894	     -0.00111299	     -0.21641372	      0.00116994	      0.00025804	     41.34796851
      1.89389704	     -0.05893975	     -0.00063473	     -0.20033195	     -0.06212466	      0.88293929	     -0.00111492	     -0.21639998	      0.00117358	      0.00025590	     41.77175025
      1.89575413	     -0.05886183	     -0.00063161	     -0.20025418	     -0.06212248	      0.88293976	     -0.00111755	     -0.21638111	      0.00117787	      0.00025033	     41.99102186
      1.89693099	     -0.05881101	     -0.00063161	     -0.20020341	     -0.06212109	      0.88294005	     -0.00111921	     -0.21636903	      0.00117977	      0.00024617	     42.25393706
      1.89810785	     -0.05876297	     -0.00062992	     -0.20015544	     -0.06211970	      0.88294034	     -0.00112088	     -0.21635685	      0.00118134	      0.00024042	     42.48114808
      1.89966691	     -0.05870006	     -0.00062816	     -0.20009261	     -0.06211786	      0.88294071	     -0.00112309	     -0.21634068	      0.00118293	      0.00023092	     42.83795032
      1.90122596	     -0.05864042	     -0.00062592	     -0.20003305	     -0.06211601	      0.88294106	     -0.00112530	     -0.21632444	      0.00118449	      0.00021993	     43.00678404
      1.90278502	     -0.05857841	     -0.00062432	     -0.19997112	     -0.06211416	      0.88294139	     -0.00112750	     -0.21630821	      0.00118589	      0.00020766	     43.27871740
      1.90434407	     -0.05851701	     -0.00062132	     -0.19990980	     -0.06211231	      0.88294170	     -0.00112971	     -0.21629191	      0.00118692	      0.00019349	     43.73903342
      1.90573418	     -0.05846495	     -0.00062018	     -0.19985780	     -0.06211066	      0.88294196	     -0.00113168	     -0.21627730	      0.00118825	      0.00018000	     44.01422696
      1.90712430	     -0.05840984	     -0.00061712	     -0.19980277	     -0.06210901	      0.88294220	     -0.00113365	     -0.21626268	      0.00118986	      0.00016599	     44.13587787
      1.90851441	     -0.05835789	     -0.00061573	     -0.19975087	     -0.06210735	      0.88294242	     -0.00113561	     -0.21624798	      0.00119130	      0.00015091	     44.49184289
      1.90990452	     -0.05830688	     -0.00061295	     -0.19969993	     -0.06210570	      0.88294262	     -0.00113758	     -0.21623330	      0.00119323	      0.00013554	     44.58157639
      1.91129464	     -0.05825629	     -0.00061159	     -0.19964939	     -0.06210404	      0.88294280	     -0.00113954	     -0.21621864	      0.00119507	      0.00011968	     44.91415248
      1.91268475	     -0.05820859	     -0.00060891	     -0.19960176	     -0.06210238	      0.88294296	     -0.00114149	     -0.21620401	      0.00119696	      0.00010294	     45.22592346
      1.91407487	     -0.05816092	     -0.00060738	     -0.19955414	     -0.06210071	      0.88294309	     -0.00114345	     -0.21618944	      0.00119978	      0.00008680	     45.17960992
      1.91546498	     -0.05811301	     -0.00060473	     -0.19950630	     -0.06209904	      0.88294320	     -0.00114539	     -0.21617493	      0.00120210	      0.00006997	     45.54615204
      1.91702643	     -0.05806341	     -0.00060300	     -0.19945676	     -0.06209716	      0.88294329	     -0.00114758	     -0.21615868	      0.00120507	      0.00005056	     45.88484455
      1.91837454	     -0.05801857	     -0.00059993	     -0.19941199	     -0.06209553	      0.88294335	     -0.00114945	     -0.21614473	      0.00120840	      0.00003442	     45.79571642
      1.91972265	     -0.05797489	     -0.00059831	     -0.19936836	     -0.06209390	      0.88294338	     -0.00115132	     -0.21613080	      0.00121103	      0.00001769	     46.20744301
      1.92107076	     -0.05793268	     -0.00059557	     -0.19932621	     -0.06209227	      0.88294340	     -0.00115319	     -0.21611691	      0.00121438	      0.00000151	     46.17046313
      1.92241886	     -0.05789151	     -0.00059371	     -0.19928508	     -0.06209063	      0.88294339	     -0.00115505	     -0.21610307	      0.00121708	     -0.00001499	     46.52393358
      1.92376697	     -0.05785047	     -0.00059113	     -0.19924410	     -0.06208899	      0.88294336	     -0.00115690	     -0.21608929	      0.00122037	     -0.00003078	     46.48030492
      1.92511508	     -0.05780945	     -0.00058904	     -0.19920312	     -0.06208734	      0.88294330	     -0.00115874	     -0.21607556	      0.00122303	     -0.00004671	     46.78897013
      1.92685296	     -0.05776154	     -0.00058552	     -0.19915527	     -0.06208521	      0.88294321	     -0.00116110	     -0.21605792	      0.00122710	     -0.00006670	     46.59112692
      1.92820283	     -0.05772047	     -0.00058399	     -0.19911422	     -0.06208355	      0.88294311	     -0.00116293	     -0.21604433	      0.00122950	     -0.00008132	     46.96224778
      1.92955270	     -0.05768262	     -0.00058110	     -0.19907641	     -0.06208189	      0.88294299	     -0.00116475	     -0.21603076	      0.00123192	     -0.00009606	     47.15052964
      1.93119213	     -0.05763725	     -0.00057899	     -0.19903107	     -0.06207987	      0.88294281	     -0.00116694	     -0.21601439	      0.00123500	     -0.00011329	     47.33592938
      1.93241570	     -0.05760508	     -0.00057599	     -0.19899893	     -0.06207836	      0.88294267	     -0.00116857	     -0.21600223	      0.00123702	     -0.00012608	     47.42705304
      1.93363927	     -0.05757198	     -0.00057432	     -0.19896584	     -0.06207684	      0.88294251	     -0.00117018	     -0.21599016	      0.00123933	     -0.00013788	     47.42397473
      1.93486284	     -0.05753998	     -0.00057215	     -0.19893385	     -0.06207532	      0.88294233	     -0.00117179	     -0.21597815	      0.00124118	     -0.00014971	     47.60160493
      1.93659293	     -0.05749716	     -0.00056940	     -0.19889106	     -0.06207317	      0.88294206	     -0.00117405	     -0.21596130	      0.00124446	     -0.00016525	     47.35875646
      1.93832302	     -0.05745055	     -0.00056586	     -0.19884445	     -0.06207102	      0.88294176	     -0.00117629	     -0.21594459	      0.00124657	     -0.00017991	     47.78344008
      1.94005310	     -0.05741648	     -0.00056535	     -0.19881035	     -0.06206886	      0.88294144	     -0.00117852	     -0.21592790	      0.00124905	     -0.00019422	     47.86447232
      1.94111893	     -0.05738413	     -0.00056145	     -0.19877803	     -0.06206753	      0.88294122	     -0.00117987	     -0.21591783	      0.00125051	     -0.00020120	     47.79599851
      1.94218476	     -0.05735578	     -0.00055974	     -0.19874967	     -0.06206620	      0.88294101	     -0.00118122	     -0.21590766	      0.00125174	     -0.00020851	     47.94620894
      1.94383755	     -0.05731874	     -0.00055676	     -0.19871261	     -0.06206413	      0.88294065	     -0.00118330	     -0.21589197	      0.00125404	     -0.00021981	     47.88591220
      1.94549033	     -0.05728032	     -0.00055411	     -0.19867417	     -0.06206205	      0.88294028	     -0.00118535	     -0.21587643	      0.00125556	     -0.00023089	     48.22819343
      1.94714312	     -0.05724400	     -0.00055035	     -0.19863784	     -0.06205998	      0.88293989	     -0.00118738	     -0.21586099	      0.00125790	     -0.00024003	     47.76877274
      1.94840755	     -0.05721253	     -0.00054937	     -0.19860632	     -0.06205838	      0.88293958	     -0.00118892	     -0.21584922	      0.00125843	     -0.00024687	     48.27603726
      1.94967197	     -0.05718507	     -0.00054681	     -0.19857883	     -0.06205679	      0.88293927	     -0.00119045	     -0.21583749	      0.00125918	     -0.00025366	     48.36875391
      1.95124901	     -0.05715175	     -0.00054486	     -0.19854545	     -0.06205481	      0.88293886	     -0.00119233	     -0.21582298	      0.00126032	     -0.00026113	     48.24176662
      1.95264661	     -0.05712173	     -0.00054176	     -0.19851538	     -0.06205304	      0.88293849	     -0.00119399	     -0.21581019	      0.00126028	     -0.00026736	     48.46633061
      1.95404420	     -0.05709182	     -0.00054030	     -0.19848540	     -0.06205128	      0.88293811	     -0.00119562	     -0.21579749	      0.00126022	     -0.00027285	     48.53361259
      1.95544179	     -0.05706129	     -0.00053721	     -0.19845481	     -0.06204952	      0.88293773	     -0.00119724	     -0.21578484	      0.00125972	     -0.00027779	     48.52411445
      1.95683938	     -0.05703308	     -0.00053625	     -0.19842650	     -0.06204776	      0.88293734	     -0.00119884	     -0.21577228	      0.00125832	     -0.00028271	     48.85709146
      1.95823698	     -0.05700513	     -0.00053337	     -0.19839847	     -0.06204601	      0.88293694	     -0.00120042	     -0.21575986	      0.00125726	     -0.00028664	     48.59666211
      1.95963457	     -0.05697611	     -0.00053252	     -0.19836932	     -0.06204425	      0.88293653	     -0.00120198	     -0.21574755	      0.00125484	     -0.00029075	     49.04792643
      1.96103216	     -0.05695105	     -0.00052956	     -0.19834417	     -0.06204250	      0.88293613	     -0.00120352	     -0.21573533	      0.00125270	     -0.00029445	     48.90365166
      1.96242975	     -0.05692366	     -0.00052893	     -0.19831664	     -0.06204075	      0.88293571	     -0.00120505	     -0.21572326	      0.00124994	     -0.00029771	     49.12679962
      1.96382735	     -0.05689710	     -0.00052596	     -0.19828998	     -0.06203900	      0.88293529	     -0.00120655	     -0.21571129	      0.00124671	     -0.00030122	     49.26924973
      1.96522494	     -0.05687298	     -0.00052550	     -0.19826571	     -0.06203726	      0.88293487	     -0.00120804	     -0.21569943	      0.00124346	     -0.00030424	     49.38712360
      1.96662253	     -0.05684788	     -0.00052236	     -0.19824050	     -0.06203553	      0.88293444	     -0.00120951	     -0.21568771	      0.00123997	     -0.00030706	     49.36224016
      1.96802012	     -0.05682363	     -0.00052207	     -0.19821609	     -0.06203380	      0.88293401	     -0.00121096	     -0.21567609	      0.00123583	     -0.00031000	     49.76807959
      1.96927105	     -0.05680240	     -0.00051931	     -0.19819475	     -0.06203225	      0.88293362	     -0.00121224	     -0.21566578	      0.00123259	     -0.00031208	     49.61278970
      1.97052199	     -0.05678198	     -0.00051841	     -0.19817418	     -0.06203071	      0.88293323	     -0.00121350	     -0.21565556	      0.00122867	     -0.00031445	     49.89410549
      1.97177292	     -0.05676155	     -0.00051659	     -0.19815363	     -0.06202918	      0.88293284	     -0.00121476	     -0.21564545	      0.00122517	     -0.00031615	     49.81815855
      1.97302385	     -0.05674177	     -0.00051532	     -0.19813371	     -0.06202765	      0.88293244	     -0.00121599	     -0.21563542	      0.00122109	     -0.00031812	     50.05490260
      1.97459320	     -0.05671857	     -0.00051330	     -0.19811034	     -0.06202574	      0.88293194	     -0.00121752	     -0.21562299	      0.00121667	     -0.00031983	     49.80498295
      1.97616254	     -0.05669209	     -0.00051209	     -0.19808367	     -0.06202383	      0.88293144	     -0.00121903	     -0.21561071	      0.00121114	     -0.00032131	     50.26482244
      1.97773189	     -0.05667048	     -0.00050898	     -0.19806189	     -0.06202194	      0.88293093	     -0.00122051	     -0.21559850	      0.00120575	     -0.00032301	     50.34786355
      1.97892898	     -0.05665093	     -0.00050854	     -0.19804218	     -0.06202049	      0.88293054	     -0.00122162	     -0.21558932	      0.00120192	     -0.00032323	     50.37198809
      1.98012606	     -0.05663403	     -0.00050661	     -0.19802515	     -0.06201906	      0.88293016	     -0.00122272	     -0.21558020	      0.00119767	     -0.00032405	     50.47056274
      1.98169935	     -0.05661168	     -0.00050520	     -0.19800261	     -0.06201718	      0.88292965	     -0.00122415	     -0.21556836	      0.00119239	     -0.00032456	     50.40946628
      1.98327263	     -0.05658881	     -0.00050269	     -0.19797955	     -0.06201531	      0.88292914	     -0.00122556	     -0.21555667	      0.00118617	     -0.00032522	     50.71238190
      1.98456757	     -0.05657139	     -0.00050236	     -0.19796195	     -0.06201377	      0.88292871	     -0.00122670	     -0.21554718	      0.00118162	     -0.00032502	     50.60119344
      1.98586250	     -0.05655314	     -0.00050040	     -0.19794355	     -0.06201225	      0.88292829	     -0.00122782	     -0.21553779	      0.00117631	     -0.00032502	     50.73535493
      1.98744273	     -0.05653225	     -0.00049977	     -0.19792244	     -0.06201039	      0.88292778	     -0.00122918	     -0.21552648	      0.00116985	     -0.00032452	     50.79028924
      1.98868904	     -0.05651595	     -0.00049767	     -0.19790598	     -0.06200894	      0.88292738	     -0.00123023	     -0.21551767	      0.00116412	     -0.00032430	     50.88437798
      1.98993534	     -0.05649947	     -0.00049708	     -0.19788932	     -0.06200749	      0.88292697	     -0.00123127	     -0.21550896	      0.00115859	     -0.00032320	     50.78993779
      1.99118165	     -0.05648329	     -0.00049583	     -0.19787297	     -0.06200605	      0.88292657	     -0.00123229	     -0.21550034	      0.00115227	     -0.00032231	     50.92788649
      1.99300406	     -0.05646261	     -0.00049485	     -0.19785203	     -0.06200396	      0.88292598	     -0.00123377	     -0.21548795	      0.00114322	     -0.00032024	     50.61003306
      1.99445235	     -0.05644172	     -0.00049278	     -0.19783094	     -0.06200231	      0.88292552	     -0.00123492	     -0.21547827	      0.00113458	     -0.00031825	     50.94116790
      1.99573982	     -0.05642818	     -0.00049270	     -0.19781719	     -0.06200086	      0.88292511	     -0.00123593	     -0.21546973	      0.00112673	     -0.00031671	     51.08687939
      1.99702728	     -0.05641273	     -0.00049110	     -0.19780156	     -0.06199941	      0.88292471	     -0.00123693	     -0.21546133	      0.00111912	     -0.00031431	     50.84463125
      1.99831474	     -0.05639789	     -0.00049047	     -0.19778652	     -0.06199797	      0.88292430	     -0.00123791	     -0.21545303	      0.00111050	     -0.00031220	     51.05321722
      2.00007721	     -0.05637870	     -0.00048820	     -0.19776706	     -0.06199603	      0.88292376	     -0.00123923	     -0.21544185	      0.00109891	     -0.00030868	     50.74815199
      2.00123772	     -0.05636584	     -0.00048824	     -0.19775400	     -0.06199476	      0.88292340	     -0.00124009	     -0.21543459	      0.00109016	     -0.00030659	     51.08468225
      2.00239823	     -0.05635318	     -0.00048706	     -0.19774116	     -0.06199350	      0.88292304	     -0.00124093	     -0.21542741	      0.00108177	     -0.00030393	     50.96607308
      2.00387375	     -0.05633852	     -0.00048617	     -0.19772626	     -0.06199191	      0.88292260	     -0.00124199	     -0.21541840	      0.00107013	     -0.00030106	     51.14528390
      2.00534927	     -0.05632475	     -0.00048477	     -0.19771226	     -0.06199034	      0.88292216	     -0.00124303	     -0.21540956	      0.00105902	     -0.00029726	     50.62902889
      2.00682480	     -0.05630821	     -0.00048436	     -0.19769546	     -0.06198879	      0.88292172	     -0.00124405	     -0.21540088	      0.00104627	     -0.00029368	     50.99648338
      2.00830032	     -0.05629580	     -0.00048251	     -0.19768280	     -0.06198725	      0.88292129	     -0.00124505	     -0.21539231	      0.00103344	     -0.00029035	     50.92526014
      2.00960027	     -0.05628451	     -0.00048266	     -0.19767128	     -0.06198592	      0.88292091	     -0.00124592	     -0.21538494	      0.00102207	     -0.00028699	     50.86873389
      2.01090023	     -0.05627437	     -0.00048126	     -0.19766091	     -0.06198459	      0.88292054	     -0.00124677	     -0.21537771	      0.00101002	     -0.00028401	     50.87039863
      2.01220018	     -0.05626548	     -0.00048106	     -0.19765179	     -0.06198329	      0.88292018	     -0.00124760	     -0.21537066	      0.00099787	     -0.00028089	     50.83165048
      2.01380046	     -0.05625990	     -0.00047969	     -0.19764593	     -0.06198171	      0.88291973	     -0.00124861	     -0.21536227	      0.00098193	     -0.00027808	     50.97252213
      2.01519433	     -0.05625546	     -0.00048032	     -0.19764121	     -0.06198035	      0.88291934	     -0.00124947	     -0.21535535	      0.00096860	     -0.00027443	     50.63602083
      2.01658820	     -0.05625720	     -0.00047875	     -0.19764270	     -0.06197901	      0.88291896	     -0.00125030	     -0.21534881	      0.00095408	     -0.00027267	     50.68912132
      2.01798207	     -0.05626424	     -0.00047965	     -0.19764946	     -0.06197769	      0.88291859	     -0.00125112	     -0.21534282	      0.00094013	     -0.00027076	     50.41507136
      2.01937594	     -0.05627245	     -0.00047771	     -0.19765743	     -0.06197639	      0.88291821	     -0.00125193	     -0.21533739	      0.00092537	     -0.00027016	     50.37532908
      2.02076982	     -0.05628840	     -0.00047868	     -0.19767310	     -0.06197511	      0.88291783	     -0.00125271	     -0.21533257	      0.00091067	     -0.00027070	     50.41883695
      2.02216369	     -0.05630503	     -0.00047622	     -0.19768950	     -0.06197385	      0.88291745	     -0.00125347	     -0.21532845	      0.00089631	     -0.00027221	     50.01686012
      2.02355756	     -0.05632666	     -0.00047749	     -0.19771085	     -0.06197261	      0.88291707	     -0.00125422	     -0.21532500	      0.00088177	     -0.00027498	     50.09476699
      2.02475940	     -0.05634812	     -0.00047550	     -0.19773212	     -0.06197156	      0.88291674	     -0.00125484	     -0.21532261	      0.00086941	     -0.00027867	     49.87551244
      2.02596125	     -0.05637195	     -0.00047547	     -0.19775572	     -0.06197052	      0.88291640	     -0.00125546	     -0.21532078	      0.00085727	     -0.00028343	     49.81889875
      2.02746893	     -0.05640671	     -0.00047428	     -0.19779024	     -0.06196924	      0.88291597	     -0.00125620	     -0.21531925	      0.00084242	     -0.00029118	     49.59768481
      2.02897662	     -0.05644289	     -0.00047441	     -0.19782615	     -0.06196798	      0.88291552	     -0.00125693	     -0.21531864	      0.00082800	     -0.00030073	     49.51170484
      2.03048430	     -0.05648230	     -0.00047246	     -0.19786534	     -0.06196674	      0.88291506	     -0.00125764	     -0.21531887	      0.00081450	     -0.00031145	     49.00321078
      2.03160651	     -0.05651506	     -0.00047327	     -0.19789790	     -0.06196583	      0.88291471	     -0.00125815	     -0.21531961	      0.00080420	     -0.00032144	     49.17823793
      2.03272873	     -0.05654877	     -0.00047277	     -0.19793143	     -0.06196493	      0.88291434	     -0.00125865	     -0.21532084	      0.00079485	     -0.00033191	     48.90438001
      2.03417092	     -0.05659572	     -0.00047283	     -0.19797814	     -0.06196380	      0.88291385	     -0.00125927	     -0.21532312	      0.00078287	     -0.00034734	     48.82402373
      2.03561312	     -0.05664662	     -0.00047287	     -0.19802883	     -0.06196268	      0.88291334	     -0.00125988	     -0.21532622	      0.00077237	     -0.00036353	     48.18475977
      2.03705531	     -0.05669767	     -0.00047373	     -0.19807965	     -0.06196157	      0.88291280	     -0.00126046	     -0.21533013	      0.00076154	     -0.00038119	     48.26906888
      2.03849751	     -0.05675427	     -0.00047393	     -0.19813604	     -0.06196048	      0.88291224	     -0.00126103	     -0.21533480	      0.00075150	     -0.00040049	     48.04709027
      2.03993971	     -0.05681200	     -0.00047520	     -0.19819356	     -0.06195940	      0.88291165	     -0.00126158	     -0.21534026	      0.00074298	     -0.00041994	     47.53895757
      2.04138190	     -0.05687012	     -0.00047543	     -0.19825148	     -0.06195834	      0.88291103	     -0.00126212	     -0.21534644	      0.00073440	     -0.00044044	     47.38304776
      2.04267085	     -0.05692635	     -0.00047711	     -0.19830752	     -0.06195739	      0.88291045	     -0.00126258	     -0.21535254	      0.00072731	     -0.00045972	     47.35060854
      2.04395979	     -0.05698346	     -0.00047778	     -0.19836447	     -0.06195646	      0.88290984	     -0.00126302	     -0.21535922	      0.00072157	     -0.00047859	     46.81531924
      2.04524873	     -0.05704176	     -0.00047941	     -0.19842260	     -0.06195553	      0.88290921	     -0.00126345	     -0.21536644	      0.00071580	     -0.00049805	     46.77327909
      2.04699829	     -0.05712418	     -0.00048048	     -0.19850482	     -0.06195429	      0.88290832	     -0.00126401	     -0.21537709	      0.00070981	     -0.00052401	     46.07137603
      2.04816797	     -0.05718001	     -0.00048247	     -0.19856050	     -0.06195346	      0.88290769	     -0.00126437	     -0.21538470	      0.00070573	     -0.00054158	     46.17268065
      2.04933765	     -0.05723623	     -0.00048342	     -0.19861659	     -0.06195264	      0.88290705	     -0.00126472	     -0.21539272	      0.00070289	     -0.00055837	     45.78852535
      2.05079600	     -0.05730834	     -0.00048516	     -0.19868855	     -0.06195161	      0.88290622	     -0.00126514	     -0.21540320	      0.00069957	     -0.00057941	     45.63239953
      2.05225436	     -0.05738168	     -0.00048653	     -0.19876176	     -0.06195059	      0.88290536	     -0.00126554	     -0.21541424	      0.00069806	     -0.00059900	     44.88074992
      2.05371271	     -0.05745294	     -0.00048875	     -0.19883288	     -0.06194958	      0.88290447	     -0.00126592	     -0.21542576	      0.00069630	     -0.00061791	     44.89666383
      2.05517106	     -0.05752761	     -0.00049015	     -0.19890742	     -0.06194856	      0.88290356	     -0.00126629	     -0.21543772	      0.00069553	     -0.00063613	     44.57058361
      2.05662942	     -0.05760350	     -0.00049326	     -0.19898318	     -0.06194755	      0.88290262	     -0.00126663	     -0.21545017	      0.00069604	     -0.00065270	     44.13771837
      2.05808777	     -0.05767822	     -0.00049469	     -0.19905780	     -0.06194653	      0.88290166	     -0.00126696	     -0.21546307	      0.00069670	     -0.00066792	     43.83669694
      2.05930854	     -0.05774260	     -0.00049770	     -0.19912206	     -0.06194568	      0.88290083	     -0.00126723	     -0.21547417	      0.00069757	     -0.00067994	     43.81381480
      2.06052931	     -0.05780609	     -0.00049933	     -0.19918548	     -0.06194483	      0.88290000	     -0.00126748	     -0.21548555	      0.00069945	     -0.00069026	     43.37649741
      2.06175008	     -0.05786979	     -0.00050152	     -0.19924909	     -0.06194397	      0.88289915	     -0.00126772	     -0.21549715	      0.00070122	     -0.00069987	     43.25930126
      2.06335624	     -0.05795511	     -0.00050400	     -0.19933431	     -0.06194285	      0.88289802	     -0.00126801	     -0.21551278	      0.00070489	     -0.00071025	     42.64232444
      2.06496241	     -0.05803734	     -0.00050766	     -0.19941643	     -0.06194171	      0.88289687	     -0.00126829	     -0.21552879	      0.00070816	     -0.00071861	     42.75893147
      2.06625332	     -0.05810808	     -0.00050971	     -0.19948710	     -0.06194079	      0.88289594	     -0.00126849	     -0.21554192	      0.00071159	     -0.00072414	     42.39833375
      2.06754423	     -0.05817715	     -0.00051279	     -0.19955609	     -0.06193987	      0.88289500	     -0.00126869	     -0.21555535	      0.00071559	     -0.00072764	     42.07794402
      2.06883514	     -0.05824616	     -0.00051541	     -0.19962503	     -0.06193895	      0.88289406	     -0.00126887	     -0.21556901	      0.00071930	     -0.00073023	     41.99589630
      2.07084807	     -0.05835488	     -0.00052062	     -0.19973363	     -0.06193749	      0.88289259	     -0.00126913	     -0.21559074	      0.00072614	     -0.00073115	     41.51410172
      2.07214380	     -0.05842009	     -0.00052247	     -0.19979878	     -0.06193655	      0.88289164	     -0.00126928	     -0.21560493	      0.00072964	     -0.00073009	     41.58964672
      2.07343954	     -0.05848778	     -0.00052598	     -0.19986639	     -0.06193560	      0.88289070	     -0.00126942	     -0.21561921	      0.00073341	     -0.00072775	     41.56269345
      2.07510864	     -0.05857345	     -0.00052873	     -0.19995198	     -0.06193437	      0.88288948	     -0.00126958	     -0.21563780	      0.00073807	     -0.00072304	     41.31083076
      2.07642617	     -0.05863955	     -0.00053279	     -0.20001799	     -0.06193340	      0.88288854	     -0.00126970	     -0.21565256	      0.00074123	     -0.00071743	     41.38189010
      2.07774370	     -0.05870695	     -0.00053464	     -0.20008532	     -0.06193242	      0.88288759	     -0.00126980	     -0.21566741	      0.00074389	     -0.00071151	     41.39563077
      2.07906123	     -0.05877398	     -0.00053750	     -0.20015227	     -0.06193144	      0.88288666	     -0.00126989	     -0.21568237	      0.00074682	     -0.00070400	     41.24599883
      2.08037875	     -0.05883991	     -0.00053958	     -0.20021813	     -0.06193045	      0.88288574	     -0.00126997	     -0.21569742	      0.00074907	     -0.00069599	     41.35166888
      2.08239834	     -0.05894217	     -0.00054444	     -0.20032026	     -0.06192894	      0.88288435	     -0.00127008	     -0.21572067	      0.00075300	     -0.00068209	     41.43294628
      2.08349485	     -0.05899718	     -0.00054585	     -0.20037522	     -0.06192811	      0.88288360	     -0.00127012	     -0.21573342	      0.00075507	     -0.00067425	     41.45352409
      2.08459137	     -0.05905253	     -0.00054864	     -0.20043051	     -0.06192728	      0.88288287	     -0.00127016	     -0.21574629	      0.00075766	     -0.00066550	     41.43189402
      2.08607615	     -0.05912823	     -0.00055223	     -0.20050611	     -0.06192615	      0.88288189	     -0.00127020	     -0.21576389	      0.00076129	     -0.00065373	     41.61890774
      2.08756093	     -0.05920434	     -0.00055593	     -0.20058215	     -0.06192502	      0.88288093	     -0.00127023	     -0.21578169	      0.00076663	     -0.00064076	     41.33362552
      2.08904572	     -0.05927746	     -0.00055982	     -0.20065520	     -0.06192388	      0.88287999	     -0.00127024	     -0.21579963	      0.00077214	     -0.00062746	     41.58344439
      2.09053050	     -0.05935227	     -0.00056366	     -0.20072996	     -0.06192273	      0.88287906	     -0.00127025	     -0.21581766	      0.00077922	     -0.00061387	     41.68046187
      2.09224133	     -0.05943914	     -0.00056820	     -0.20081678	     -0.06192139	      0.88287803	     -0.00127024	     -0.21583858	      0.00078936	     -0.00059808	     41.83911207
      2.09359092	     -0.05950784	     -0.00057154	     -0.20088547	     -0.06192031	      0.88287723	     -0.00127022	     -0.21585517	      0.00079968	     -0.00058474	     41.58547299
      2.09494051	     -0.05957357	     -0.00057525	     -0.20095120	     -0.06191923	      0.88287645	     -0.00127019	     -0.21587180	      0.00081089	     -0.00057155	     41.81139499
      2.09692827	     -0.05967075	     -0.00057960	     -0.20104843	     -0.06191760	      0.88287533	     -0.00127013	     -0.21589623	      0.00083098	     -0.00055191	     41.68345248
      2.09805489	     -0.05972409	     -0.00058360	     -0.20110180	     -0.06191665	      0.88287472	     -0.00127008	     -0.21591004	      0.00084377	     -0.00054005	     41.79241735
      2.09918152	     -0.05977660	     -0.00058644	     -0.20115435	     -0.06191569	      0.88287412	     -0.00127003	     -0.21592379	      0.00085794	     -0.00052817	     41.72233144
      2.10059931	     -0.05984188	     -0.00059029	     -0.20121971	     -0.06191446	      0.88287338	     -0.00126996	     -0.21594098	      0.00087696	     -0.00051365	     41.83599090
      2.10201709	     -0.05990416	     -0.00059387	     -0.20128210	     -0.06191321	      0.88287266	     -0.00126988	     -0.21595800	      0.00089841	     -0.00049829	     41.52892873
      2.10343488	     -0.05996088	     -0.00059766	     -0.20133893	     -0.06191192	      0.88287196	     -0.00126979	     -0.21597474	      0.00092071	     -0.00048277	     41.68752859
      2.10476169	     -0.06001296	     -0.00060097	     -0.20139115	     -0.06191068	      0.88287133	     -0.00126970	     -0.21599007	      0.00094299	     -0.00046836	     41.72163503
      2.10608850	     -0.06005995	     -0.00060442	     -0.20143828	     -0.06190941	      0.88287072	     -0.00126959	     -0.21600504	      0.00096707	     -0.00045276	     41.46540339
      2.10741531	     -0.06010265	     -0.00060785	     -0.20148113	     -0.06190811	      0.88287013	     -0.00126949	     -0.21601954	      0.00099160	     -0.00043706	     41.55755850
      2.11075743	     -0.06020372	     -0.00061670	     -0.20158263	     -0.06190469	      0.88286874	     -0.00126918	     -0.21605378	      0.00105938	     -0.00039399	     40.39811785
      2.11169968	     -0.06022297	     -0.00061949	     -0.20160200	     -0.06190368	      0.88286838	     -0.00126908	     -0.21606286	      0.00107738	     -0.00038175	     41.22501025
      2.11264194	     -0.06024464	     -0.00062221	     -0.20162380	     -0.06190266	      0.88286802	     -0.00126898	     -0.21607163	      0.00109709	     -0.00036832	     41.18890851
      2.11414360	     -0.06027828	     -0.00062666	     -0.20165765	     -0.06190099	      0.88286749	     -0.00126882	     -0.21608503	      0.00112888	     -0.00034657	     41.13977943
      2.11587655	     -0.06031399	     -0.00063185	     -0.20169361	     -0.06189900	      0.88286691	     -0.00126862	     -0.21609964	      0.00116669	     -0.00031998	     40.73762152
      2.11760949	     -0.06034195	     -0.00063743	     -0.20172180	     -0.06189695	      0.88286638	     -0.00126841	     -0.21611327	      0.00120371	     -0.00029237	     41.06794612
      2.11907277	     -0.06036593	     -0.00064162	     -0.20174600	     -0.06189516	      0.88286597	     -0.00126822	     -0.21612400	      0.00123608	     -0.00026835	     40.71785465
      2.12053604	     -0.06038586	     -0.00064699	     -0.20176613	     -0.06189333	      0.88286559	     -0.00126803	     -0.21613404	      0.00126817	     -0.00024326	     40.67100577
      2.12199931	     -0.06040129	     -0.00065132	     -0.20178178	     -0.06189145	      0.88286526	     -0.00126783	     -0.21614338	      0.00130038	     -0.00021755	     40.46426831
      2.12346258	     -0.06041253	     -0.00065678	     -0.20179321	     -0.06188952	      0.88286496	     -0.00126762	     -0.21615196	      0.00133243	     -0.00019092	     40.37999092
      2.12492585	     -0.06042257	     -0.00066093	     -0.20180347	     -0.06188755	      0.88286470	     -0.00126741	     -0.21615976	      0.00136402	     -0.00016413	     40.39400781
      2.12638913	     -0.06042593	     -0.00066652	     -0.20180702	     -0.06188553	      0.88286448	     -0.00126719	     -0.21616682	      0.00139560	     -0.00013646	     40.33154508
      2.12785240	     -0.06042866	     -0.00067024	     -0.20180996	     -0.06188347	      0.88286430	     -0.00126696	     -0.21617306	      0.00142704	     -0.00010811	     40.12737933
      2.12931567	     -0.06042612	     -0.00067593	     -0.20180761	     -0.06188136	      0.88286416	     -0.00126672	     -0.21617855	      0.00145782	     -0.00007955	     40.18071339
      2.13077894	     -0.06042059	     -0.00067936	     -0.20180230	     -0.06187920	      0.88286407	     -0.00126648	     -0.21618324	      0.00148870	     -0.00005014	     39.87584159
      2.13224221	     -0.06041288	     -0.00068542	     -0.20179475	     -0.06187700	      0.88286401	     -0.00126623	     -0.21618713	      0.00151821	     -0.00002109	     40.22941902
      2.13370548	     -0.06039946	     -0.00068812	     -0.20178156	     -0.06187476	      0.88286400	     -0.00126598	     -0.21619026	      0.00154826	      0.00000877	     39.87663411
      2.13516876	     -0.06038539	     -0.00069439	     -0.20176764	     -0.06187247	      0.88286404	     -0.00126572	     -0.21619257	      0.00157715	      0.00003845	     40.06069199
      2.13640713	     -0.06036806	     -0.00069651	     -0.20175049	     -0.06187050	      0.88286410	     -0.00126549	     -0.21619394	      0.00160168	      0.00006407	     39.83836640
      2.13764550	     -0.06035067	     -0.00070053	     -0.20173325	     -0.06186850	      0.88286420	     -0.00126526	     -0.21619473	      0.00162544	      0.00008915	     39.94133393
      2.13919601	     -0.06032578	     -0.00070435	     -0.20170856	     -0.06186596	      0.88286436	     -0.00126496	     -0.21619497	      0.00165524	      0.00012093	     39.71416415
      2.14074651	     -0.06029474	     -0.00070904	     -0.20167770	     -0.06186337	      0.88286457	     -0.00126465	     -0.21619434	      0.00168350	      0.00015202	     40.06583776
      2.14229702	     -0.06026532	     -0.00071194	     -0.20164848	     -0.06186074	      0.88286483	     -0.00126434	     -0.21619279	      0.00171208	      0.00018348	     39.80948098
      2.14384753	     -0.06022594	     -0.00071747	     -0.20160926	     -0.06185806	      0.88286514	     -0.00126402	     -0.21619043	      0.00173978	      0.00021504	     39.84079090
      2.14502393	     -0.06019525	     -0.00071892	     -0.20157873	     -0.06185600	      0.88286541	     -0.00126377	     -0.21618802	      0.00176037	      0.00023850	     39.76868172
      2.14620034	     -0.06016390	     -0.00072204	     -0.20154751	     -0.06185392	      0.88286570	     -0.00126352	     -0.21618512	      0.00178043	      0.00026137	     39.87053769
      2.14778500	     -0.06011864	     -0.00072545	     -0.20150243	     -0.06185108	      0.88286614	     -0.00126317	     -0.21618047	      0.00180739	      0.00029222	     39.68759033
      2.14936966	     -0.06006857	     -0.00072940	     -0.20145251	     -0.06184819	      0.88286663	     -0.00126281	     -0.21617491	      0.00183265	      0.00032191	     40.07789041
      2.15078456	     -0.06002255	     -0.00073186	     -0.20140666	     -0.06184558	      0.88286710	     -0.00126248	     -0.21616920	      0.00185589	      0.00034913	     39.62757298
      2.15219945	     -0.05997167	     -0.00073533	     -0.20135590	     -0.06184294	      0.88286762	     -0.00126215	     -0.21616279	      0.00187724	      0.00037486	     39.93658918
      2.15361435	     -0.05992319	     -0.00073774	     -0.20130757	     -0.06184027	      0.88286816	     -0.00126181	     -0.21615568	      0.00189871	      0.00040035	     39.77702065
      2.15502924	     -0.05986952	     -0.00074110	     -0.20125402	     -0.06183757	      0.88286875	     -0.00126146	     -0.21614799	      0.00191923	      0.00042507	     39.81790593
      2.15644413	     -0.05981731	     -0.00074352	     -0.20120195	     -0.06183484	      0.88286937	     -0.00126111	     -0.21613967	      0.00193932	      0.00044891	     39.70226722
      2.15785903	     -0.05976306	     -0.00074691	     -0.20114780	     -0.06183208	      0.88287002	     -0.00126076	     -0.21613082	      0.00195855	      0.00047184	     39.74967336
      2.15927392	     -0.05970907	     -0.00074941	     -0.20109393	     -0.06182930	      0.88287070	     -0.00126039	     -0.21612145	      0.00197688	      0.00049317	     39.86245199
      2.16068881	     -0.05965490	     -0.00075275	     -0.20103985	     -0.06182649	      0.88287141	     -0.00126003	     -0.21611163	      0.00199526	      0.00051408	     39.62374517
      2.16210371	     -0.05959869	     -0.00075534	     -0.20098375	     -0.06182365	      0.88287216	     -0.00125965	     -0.21610138	      0.00201224	      0.00053313	     39.76977730
      2.16382586	     -0.05953548	     -0.00075971	     -0.20092063	     -0.06182017	      0.88287309	     -0.00125919	     -0.21608835	      0.00203244	      0.00055403	     39.73628041
      2.16512474	     -0.05948109	     -0.00076142	     -0.20086633	     -0.06181752	      0.88287382	     -0.00125884	     -0.21607824	      0.00204706	      0.00056933	     39.61420916
      2.16642362	     -0.05942992	     -0.00076464	     -0.20081522	     -0.06181485	      0.88287457	     -0.00125849	     -0.21606779	      0.00206088	      0.00058255	     39.70449536
      2.16772250	     -0.05937964	     -0.00076713	     -0.20076502	     -0.06181217	      0.88287533	     -0.00125813	     -0.21605710	      0.00207427	      0.00059429	     39.70640267
      2.16956151	     -0.05930883	     -0.00077174	     -0.20069428	     -0.06180834	      0.88287644	     -0.00125761	     -0.21604163	      0.00209205	      0.00060793	     39.85744863
      2.17102430	     -0.05925069	     -0.00077433	     -0.20063621	     -0.06180527	      0.88287734	     -0.00125720	     -0.21602901	      0.00210592	      0.00061841	     39.51342838
      2.17248708	     -0.05919441	     -0.00077930	     -0.20057994	     -0.06180218	      0.88287825	     -0.00125678	     -0.21601613	      0.00211809	      0.00062612	     39.81553055
      2.17394987	     -0.05913683	     -0.00078176	     -0.20052242	     -0.06179907	      0.88287917	     -0.00125636	     -0.21600307	      0.00213018	      0.00063271	     39.54910294
      2.17518335	     -0.05908796	     -0.00078635	     -0.20047355	     -0.06179644	      0.88287995	     -0.00125600	     -0.21599189	      0.00213891	      0.00063664	     39.81888890
      2.17641683	     -0.05904065	     -0.00078955	     -0.20042626	     -0.06179379	      0.88288074	     -0.00125564	     -0.21598057	      0.00214747	      0.00064000	     39.71843322
      2.17790341	     -0.05898266	     -0.00079438	     -0.20036826	     -0.06179059	      0.88288169	     -0.00125520	     -0.21596680	      0.00215638	      0.00064268	     39.83392472
      2.17938999	     -0.05892751	     -0.00079854	     -0.20031312	     -0.06178738	      0.88288265	     -0.00125476	     -0.21595286	      0.00216440	      0.00064430	     39.71684825
      2.18087657	     -0.05886585	     -0.00080332	     -0.20025145	     -0.06178416	      0.88288361	     -0.00125432	     -0.21593877	      0.00217106	      0.00064553	     39.72438717
      2.18236315	     -0.05880513	     -0.00080655	     -0.20019073	     -0.06178093	      0.88288457	     -0.00125387	     -0.21592438	      0.00217602	      0.00064509	     39.90356218
      2.18384973	     -0.05873922	     -0.00081099	     -0.20012480	     -0.06177769	      0.88288553	     -0.00125342	     -0.21590971	      0.00218011	      0.00064411	     39.94398403
      2.18518679	     -0.05867734	     -0.00081280	     -0.20006292	     -0.06177477	      0.88288639	     -0.00125301	     -0.21589614	      0.00218269	      0.00064287	     39.88843710
      2.18652385	     -0.05861036	     -0.00081580	     -0.19999593	     -0.06177185	      0.88288725	     -0.00125260	     -0.21588217	      0.00218385	      0.00064084	     40.08788538
      2.18786091	     -0.05854223	     -0.00081727	     -0.19992779	     -0.06176893	      0.88288810	     -0.00125219	     -0.21586772	      0.00218407	      0.00063865	     40.06274949
      2.18919797	     -0.05847065	     -0.00081942	     -0.19985619	     -0.06176601	      0.88288895	     -0.00125177	     -0.21585283	      0.00218294	      0.00063645	     40.12946955
      2.19053502	     -0.05839787	     -0.00082063	     -0.19978339	     -0.06176310	      0.88288980	     -0.00125136	     -0.21583749	      0.00218040	      0.00063396	     40.22974219
      2.19222834	     -0.05830556	     -0.00082260	     -0.19969102	     -0.06175941	      0.88289087	     -0.00125082	     -0.21581748	      0.00217513	      0.00063019	     40.47819833
      2.19349892	     -0.05823654	     -0.00082307	     -0.19962197	     -0.06175665	      0.88289167	     -0.00125042	     -0.21580213	      0.00217042	      0.00062773	     40.29779055
      2.19476949	     -0.05816848	     -0.00082458	     -0.19955384	     -0.06175390	      0.88289247	     -0.00125002	     -0.21578654	      0.00216389	      0.00062444	     40.54624855
      2.19649642	     -0.05807974	     -0.00082548	     -0.19946502	     -0.06175017	      0.88289354	     -0.00124946	     -0.21576514	      0.00215403	      0.00061971	     40.43450980
      2.19771261	     -0.05801726	     -0.00082696	     -0.19940245	     -0.06174755	      0.88289429	     -0.00124907	     -0.21574995	      0.00214525	      0.00061537	     40.81371022
      2.19892880	     -0.05795496	     -0.00082732	     -0.19934007	     -0.06174495	      0.88289504	     -0.00124867	     -0.21573470	      0.00213634	      0.00061102	     40.78460368
      2.20014499	     -0.05789237	     -0.00082786	     -0.19927739	     -0.06174236	      0.88289578	     -0.00124827	     -0.21571934	      0.00212620	      0.00060561	     41.02710035
      2.20172957	     -0.05781267	     -0.00082817	     -0.19919757	     -0.06173900	      0.88289673	     -0.00124775	     -0.21569923	      0.00211254	      0.00059811	     40.93471588
      2.20331415	     -0.05773257	     -0.00082903	     -0.19911732	     -0.06173566	      0.88289767	     -0.00124722	     -0.21567908	      0.00209675	      0.00058938	     41.37297184
      2.20458189	     -0.05767572	     -0.00082914	     -0.19906035	     -0.06173301	      0.88289842	     -0.00124679	     -0.21566299	      0.00208349	      0.00058096	     41.52756955
      2.20584963	     -0.05761870	     -0.00082969	     -0.19900320	     -0.06173038	      0.88289915	     -0.00124636	     -0.21564706	      0.00207003	      0.00057235	     41.49980602
      2.20711737	     -0.05756353	     -0.00082966	     -0.19894790	     -0.06172777	      0.88289987	     -0.00124592	     -0.21563126	      0.00205547	      0.00056218	     41.76221301
      2.20913782	     -0.05748386	     -0.00082979	     -0.19886801	     -0.06172364	      0.88290098	     -0.00124522	     -0.21560647	      0.00203234	      0.00054394	     41.59989585
      2.21051304	     -0.05742925	     -0.00082885	     -0.19881326	     -0.06172085	      0.88290172	     -0.00124473	     -0.21558993	      0.00201497	      0.00052975	     42.08567376
      2.21188827	     -0.05738330	     -0.00082930	     -0.19876715	     -0.06171809	      0.88290244	     -0.00124424	     -0.21557368	      0.00199767	      0.00051342	     42.42043194
      2.21326350	     -0.05733947	     -0.00082833	     -0.19872317	     -0.06171536	      0.88290313	     -0.00124374	     -0.21555785	      0.00198104	      0.00049611	     42.29153993
      2.21463872	     -0.05729652	     -0.00082864	     -0.19868006	     -0.06171265	      0.88290380	     -0.00124323	     -0.21554239	      0.00196359	      0.00047677	     42.69223624
      2.21601395	     -0.05725766	     -0.00082753	     -0.19864105	     -0.06170996	      0.88290444	     -0.00124272	     -0.21552728	      0.00194636	      0.00045541	     42.91321550
      2.21738918	     -0.05721956	     -0.00082781	     -0.19860279	     -0.06170729	      0.88290506	     -0.00124219	     -0.21551254	      0.00192977	      0.00043319	     42.88752883
      2.21876440	     -0.05718171	     -0.00082715	     -0.19856479	     -0.06170465	      0.88290564	     -0.00124166	     -0.21549817	      0.00191267	      0.00040934	     43.17577078
      2.22013963	     -0.05714813	     -0.00082757	     -0.19853104	     -0.06170203	      0.88290618	     -0.00124112	     -0.21548413	      0.00189568	      0.00038385	     43.48996428
      2.22151486	     -0.05711461	     -0.00082662	     -0.19849739	     -0.06169944	      0.88290669	     -0.00124057	     -0.21547044	      0.00187960	      0.00035802	     43.34610023
      2.22289008	     -0.05708095	     -0.00082671	     -0.19846356	     -0.06169686	      0.88290716	     -0.00124001	     -0.21545705	      0.00186290	      0.00033093	     43.73938024
      2.22426531	     -0.05705124	     -0.00082550	     -0.19843372	     -0.06169431	      0.88290760	     -0.00123944	     -0.21544394	      0.00184657	      0.00030268	     43.92911964
      2.22564054	     -0.05702268	     -0.00082531	     -0.19840501	     -0.06169178	      0.88290800	     -0.00123886	     -0.21543115	      0.00183102	      0.00027444	     43.86639119
      2.22701576	     -0.05699419	     -0.00082395	     -0.19837640	     -0.06168928	      0.88290835	     -0.00123827	     -0.21541866	      0.00181509	      0.00024540	     44.13467726
      2.22839099	     -0.05697006	     -0.00082359	     -0.19835212	     -0.06168679	      0.88290867	     -0.00123767	     -0.21540646	      0.00179941	      0.00021549	     44.40748393
      2.22976622	     -0.05694660	     -0.00082199	     -0.19832855	     -0.06168433	      0.88290895	     -0.00123706	     -0.21539460	      0.00178476	      0.00018604	     44.21465419
      2.23114144	     -0.05692288	     -0.00082142	     -0.19830468	     -0.06168188	      0.88290918	     -0.00123643	     -0.21538303	      0.00176960	      0.00015611	     44.57681216
      2.23251667	     -0.05690273	     -0.00081962	     -0.19828443	     -0.06167946	      0.88290938	     -0.00123579	     -0.21537173	      0.00175495	      0.00012578	     44.71427310
      2.23389190	     -0.05688289	     -0.00081905	     -0.19826447	     -0.06167706	      0.88290953	     -0.00123514	     -0.21536074	      0.00174119	      0.00009629	     44.60445718
      2.23526712	     -0.05686210	     -0.00081726	     -0.19824356	     -0.06167467	      0.88290964	     -0.00123447	     -0.21534999	      0.00172713	      0.00006684	     44.82926076
      2.23664235	     -0.05684479	     -0.00081644	     -0.19822613	     -0.06167231	      0.88290971	     -0.00123379	     -0.21533948	      0.00171341	      0.00003740	     45.05076393
      2.23801757	     -0.05682746	     -0.00081438	     -0.19820871	     -0.06166996	      0.88290975	     -0.00123310	     -0.21532922	      0.00170078	      0.00000930	     44.79705446
      2.23939280	     -0.05680912	     -0.00081343	     -0.19819026	     -0.06166763	      0.88290974	     -0.00123239	     -0.21531917	      0.00168765	     -0.00001838	     45.11905359
      2.24076803	     -0.05679383	     -0.00081121	     -0.19817488	     -0.06166532	      0.88290970	     -0.00123167	     -0.21530931	      0.00167499	     -0.00004556	     45.19133863
      2.24214325	     -0.05677832	     -0.00081008	     -0.19815927	     -0.06166302	      0.88290962	     -0.00123093	     -0.21529967	      0.00166315	     -0.00007108	     45.02725715
      2.24351848	     -0.05676099	     -0.00080782	     -0.19814185	     -0.06166074	      0.88290950	     -0.00123017	     -0.21529020	      0.00165087	     -0.00009574	     45.20321284
      2.24489371	     -0.05674683	     -0.00080674	     -0.19812758	     -0.06165848	      0.88290935	     -0.00122940	     -0.21528090	      0.00163870	     -0.00011963	     45.37721464
      2.24626893	     -0.05673227	     -0.00080440	     -0.19811293	     -0.06165623	      0.88290917	     -0.00122862	     -0.21527180	      0.00162738	     -0.00014149	     45.07015300
      2.24764416	     -0.05671625	     -0.00080327	     -0.19809681	     -0.06165400	      0.88290896	     -0.00122782	     -0.21526284	      0.00161522	     -0.00016237	     45.37083579
      2.24901939	     -0.05670277	     -0.00080084	     -0.19808324	     -0.06165179	      0.88290873	     -0.00122700	     -0.21525402	      0.00160320	     -0.00018229	     45.42269242
      2.25039461	     -0.05668869	     -0.00079970	     -0.19806905	     -0.06164960	      0.88290846	     -0.00122616	     -0.21524536	      0.00159156	     -0.00020017	     45.27520746
      2.25176984	     -0.05667253	     -0.00079708	     -0.19805280	     -0.06164742	      0.88290818	     -0.00122531	     -0.21523680	      0.00157888	     -0.00021693	     45.48629803
      2.25314507	     -0.05665858	     -0.00079562	     -0.19803873	     -0.06164525	      0.88290787	     -0.00122444	     -0.21522831	      0.00156553	     -0.00023278	     45.74289592
      2.25452029	     -0.05664347	     -0.00079278	     -0.19802352	     -0.06164311	      0.88290754	     -0.00122355	     -0.21521992	      0.00155208	     -0.00024659	     45.52718201
      2.25589552	     -0.05662649	     -0.00079136	     -0.19800639	     -0.06164099	      0.88290719	     -0.00122264	     -0.21521156	      0.00153672	     -0.00025951	     45.96555556
      2.25727075	     -0.05661209	     -0.00078858	     -0.19799186	     -0.06163888	      0.88290682	     -0.00122172	     -0.21520324	      0.00152038	     -0.00027167	     46.17696528
      2.25864597	     -0.05659724	     -0.00078712	     -0.19797685	     -0.06163680	      0.88290644	     -0.00122077	     -0.21519499	      0.00150331	     -0.00028211	     46.21925409
      2.26002120	     -0.05658101	     -0.00078422	     -0.19796045	     -0.06163475	      0.88290605	     -0.00121981	     -0.21518679	      0.00148430	     -0.00029185	     46.60181678
      2.26139643	     -0.05656798	     -0.00078279	     -0.19794722	     -0.06163272	      0.88290564	     -0.00121883	     -0.21517864	      0.00146394	     -0.00030121	     47.10299200
      2.26277165	     -0.05655482	     -0.00077978	     -0.19793387	     -0.06163072	      0.88290522	     -0.00121783	     -0.21517061	      0.00144313	     -0.00030907	     47.09277815
      2.26414688	     -0.05654066	     -0.00077841	     -0.19791948	     -0.06162875	      0.88290479	     -0.00121681	     -0.21516267	      0.00142029	     -0.00031662	     47.75493876
      2.26552211	     -0.05652981	     -0.00077531	     -0.19790842	     -0.06162682	      0.88290435	     -0.00121576	     -0.21515483	      0.00139667	     -0.00032395	     48.18972589
      2.26689733	     -0.05651918	     -0.00077392	     -0.19789754	     -0.06162491	      0.88290390	     -0.00121470	     -0.21514715	      0.00137270	     -0.00033014	     48.45552130
      2.26827256	     -0.05650770	     -0.00077079	     -0.19788583	     -0.06162304	      0.88290344	     -0.00121362	     -0.21513961	      0.00134747	     -0.00033617	     49.00921716
      2.26964779	     -0.05649977	     -0.00076942	     -0.19787763	     -0.06162121	      0.88290298	     -0.00121251	     -0.21513221	      0.00132168	     -0.00034229	     49.72487308
      2.27102301	     -0.05649194	     -0.00076615	     -0.19786956	     -0.06161941	      0.88290250	     -0.00121139	     -0.21512502	      0.00129642	     -0.00034736	     49.85242042
      2.27239824	     -0.05648332	     -0.00076486	     -0.19786066	     -0.06161764	      0.88290202	     -0.00121024	     -0.21511800	      0.00127016	     -0.00035252	     50.68288979
      2.27377347	     -0.05647801	     -0.00076149	     -0.19785511	     -0.06161591	      0.88290153	     -0.00120907	     -0.21511115	      0.00124431	     -0.00035778	     51.22009619
      2.27514869	     -0.05647282	     -0.00076020	     -0.19784965	     -0.06161422	      0.88290104	     -0.00120788	     -0.21510451	      0.00121924	     -0.00036221	     51.60198973
      2.27652392	     -0.05646663	     -0.00075678	     -0.19784321	     -0.06161256	      0.88290053	     -0.00120666	     -0.21509806	      0.00119417	     -0.00036670	     52.20511596
      2.27789915	     -0.05646385	     -0.00075554	     -0.19784016	     -0.06161093	      0.88290003	     -0.00120542	     -0.21509179	      0.00116976	     -0.00037150	     52.99204012
      2.27927437	     -0.05646107	     -0.00075197	     -0.19783716	     -0.06160934	      0.88289951	     -0.00120416	     -0.21508574	      0.00114715	     -0.00037541	     53.09758835
      2.28064960	     -0.05645725	     -0.00075084	     -0.19783308	     -0.06160778	      0.88289899	     -0.00120288	     -0.21507988	      0.00112467	     -0.00037954	     53.97121268
      2.28202483	     -0.05645650	     -0.00074720	     -0.19783212	     -0.06160625	      0.88289847	     -0.00120157	     -0.21507419	      0.00110376	     -0.00038381	     54.42009037
      2.28340005	     -0.05645572	     -0.00074610	     -0.19783111	     -0.06160474	      0.88289794	     -0.00120023	     -0.21506871	      0.00108459	     -0.00038729	     54.76373721
      2.28477528	     -0.05645365	     -0.00074239	     -0.19782886	     -0.06160326	      0.88289740	     -0.00119887	     -0.21506339	      0.00106637	     -0.00039073	     55.25800937
      2.28615051	     -0.05645447	     -0.00074138	     -0.19782946	     -0.06160181	      0.88289686	     -0.00119749	     -0.21505823	      0.00104948	     -0.00039432	     55.95368473
      2.28737726	     -0.05645405	     -0.00073823	     -0.19782891	     -0.06160053	      0.88289638	     -0.00119623	     -0.21505377	      0.00103639	     -0.00039655	     55.98377137
      2.28860401	     -0.05645401	     -0.00073666	     -0.19782872	     -0.06159927	      0.88289589	     -0.00119496	     -0.21504942	      0.00102381	     -0.00039903	     56.52130295
      2.29013406	     -0.05645450	     -0.00073359	     -0.19782904	     -0.06159771	      0.88289528	     -0.00119333	     -0.21504415	      0.00101038	     -0.00040129	     56.65683841
      2.29144973	     -0.05645450	     -0.00073203	     -0.19782889	     -0.06159639	      0.88289475	     -0.00119191	     -0.21503972	      0.00099943	     -0.00040332	     57.27714682
      2.29276539	     -0.05645490	     -0.00072940	     -0.19782918	     -0.06159508	      0.88289422	     -0.00119047	     -0.21503540	      0.00099053	     -0.00040425	     57.20195591
      2.29408106	     -0.05645438	     -0.00072770	     -0.19782853	     -0.06159378	      0.88289369	     -0.00118900	     -0.21503116	      0.00098190	     -0.00040518	     57.69240733
      2.29579933	     -0.05645630	     -0.00072417	     -0.19783032	     -0.06159210	      0.88289299	     -0.00118704	     -0.21502577	      0.00097269	     -0.00040554	     57.69136652
      2.29691897	     -0.05645843	     -0.00072342	     -0.19783235	     -0.06159102	      0.88289253	     -0.00118575	     -0.21502238	      0.00096696	     -0.00040573	     58.07157565
      2.29803860	     -0.05646254	     -0.00072172	     -0.19783637	     -0.06158994	      0.88289208	     -0.00118443	     -0.21501912	      0.00096220	     -0.00040529	     58.06495337
      2.29955651	     -0.05647189	     -0.00071997	     -0.19784560	     -0.06158848	      0.88289147	     -0.00118261	     -0.21501498	      0.00095603	     -0.00040497	     58.32515526
      2.30107443	     -0.05648577	     -0.00071783	     -0.19785938	     -0.06158703	      0.88289085	     -0.00118076	     -0.21501127	      0.00095175	     -0.00040374	     57.74644177
      2.30259235	     -0.05649861	     -0.00071658	     -0.19787210	     -0.06158559	      0.88289024	     -0.00117888	     -0.21500802	      0.00094687	     -0.00040275	     58.22835397
      2.30391690	     -0.05651588	     -0.00071411	     -0.19788930	     -0.06158434	      0.88288971	     -0.00117720	     -0.21500557	      0.00094369	     -0.00040197	     58.11438435
      2.30524145	     -0.05653721	     -0.00071280	     -0.19791055	     -0.06158309	      0.88288917	     -0.00117549	     -0.21500358	      0.00094067	     -0.00040211	     58.33311149
      2.30656600	     -0.05656230	     -0.00071024	     -0.19793558	     -0.06158185	      0.88288864	     -0.00117376	     -0.21500215	      0.00093906	     -0.00040211	     57.86419237
      2.30789054	     -0.05658814	     -0.00070844	     -0.19796136	     -0.06158061	      0.88288811	     -0.00117200	     -0.21500125	      0.00093720	     -0.00040325	     58.07751950
      2.30952590	     -0.05662497	     -0.00070447	     -0.19799815	     -0.06157908	      0.88288745	     -0.00116978	     -0.21500088	      0.00093632	     -0.00040571	     57.69829295
      2.31077187	     -0.05665300	     -0.00070278	     -0.19802612	     -0.06157791	      0.88288694	     -0.00116806	     -0.21500115	      0.00093600	     -0.00040853	     57.77780914
      2.31201783	     -0.05668370	     -0.00069950	     -0.19805682	     -0.06157674	      0.88288643	     -0.00116631	     -0.21500186	      0.00093638	     -0.00041220	     57.50194767
      2.31357969	     -0.05672366	     -0.00069652	     -0.19809675	     -0.06157528	      0.88288578	     -0.00116408	     -0.21500339	      0.00093755	     -0.00041795	     57.33700267
      2.31491312	     -0.05676175	     -0.00069271	     -0.19813484	     -0.06157403	      0.88288522	     -0.00116215	     -0.21500524	      0.00093900	     -0.00042434	     57.06346019
      2.31624655	     -0.05679920	     -0.00069026	     -0.19817228	     -0.06157277	      0.88288465	     -0.00116018	     -0.21500763	      0.00094141	     -0.00043130	     56.78088761
      2.31757998	     -0.05683881	     -0.00068672	     -0.19821190	     -0.06157152	      0.88288407	     -0.00115819	     -0.21501051	      0.00094402	     -0.00043988	     56.59181001
      2.31919984	     -0.05689088	     -0.00068404	     -0.19826397	     -0.06156999	      0.88288335	     -0.00115573	     -0.21501468	      0.00094881	     -0.00045134	     55.93252956
      2.32047054	     -0.05693078	     -0.00068059	     -0.19830389	     -0.06156878	      0.88288277	     -0.00115377	     -0.21501845	      0.00095235	     -0.00046145	     55.88456637
      2.32174124	     -0.05697401	     -0.00067879	     -0.19834712	     -0.06156756	      0.88288217	     -0.00115178	     -0.21502266	      0.00095678	     -0.00047261	     55.73989491
      2.32333028	     -0.05703186	     -0.00067539	     -0.19840500	     -0.06156604	      0.88288141	     -0.00114926	     -0.21502853	      0.00096331	     -0.00048788	     55.24998517
      2.32465239	     -0.05707939	     -0.00067423	     -0.19845254	     -0.06156476	      0.88288076	     -0.00114714	     -0.21503398	      0.00096934	     -0.00050138	     55.06133229
      2.32597451	     -0.05713024	     -0.00067180	     -0.19850343	     -0.06156348	      0.88288008	     -0.00114498	     -0.21503986	      0.00097621	     -0.00051562	     54.58699790
      2.32729662	     -0.05718156	     -0.00067073	     -0.19855476	     -0.06156218	      0.88287939	     -0.00114281	     -0.21504621	      0.00098355	     -0.00053058	     54.38994694
      2.32889503	     -0.05724602	     -0.00066826	     -0.19861928	     -0.06156060	      0.88287853	     -0.00114014	     -0.21505442	      0.00099312	     -0.00054977	     54.05341123
      2.33049345	     -0.05730758	     -0.00066812	     -0.19868087	     -0.06155900	      0.88287764	     -0.00113743	     -0.21506318	      0.00100418	     -0.00056851	     53.59759488
      2.33162909	     -0.05735276	     -0.00066563	     -0.19872611	     -0.06155786	      0.88287698	     -0.00113549	     -0.21506968	      0.00101205	     -0.00058258	     53.27948878
      2.33276474	     -0.05739891	     -0.00066497	     -0.19877230	     -0.06155671	      0.88287631	     -0.00113353	     -0.21507642	      0.00102068	     -0.00059626	     52.96899266
      2.33426944	     -0.05746333	     -0.00066374	     -0.19883679	     -0.06155516	      0.88287540	     -0.00113090	     -0.21508573	      0.00103228	     -0.00061488	     52.68580414
      2.33577415	     -0.05752980	     -0.00066303	     -0.19890334	     -0.06155360	      0.88287446	     -0.00112824	     -0.21509552	      0.00104560	     -0.00063243	     51.77572662
      2.33727885	     -0.05759324	     -0.00066180	     -0.19896686	     -0.06155202	      0.88287350	     -0.00112555	     -0.21510575	      0.00105845	     -0.00064981	     51.67499998
      2.33878356	     -0.05766113	     -0.00066146	     -0.19903484	     -0.06155041	      0.88287251	     -0.00112283	     -0.21511634	      0.00107234	     -0.00066674	     51.36389426
      2.34029836	     -0.05772873	     -0.00065956	     -0.19910255	     -0.06154878	      0.88287149	     -0.00112005	     -0.21512743	      0.00108701	     -0.00068359	     51.09176293
      2.34181317	     -0.05780284	     -0.00066012	     -0.19917676	     -0.06154712	      0.88287044	     -0.00111725	     -0.21513888	      0.00110297	     -0.00069917	     50.54393594
      2.34332797	     -0.05787055	     -0.00065660	     -0.19924465	     -0.06154544	      0.88286937	     -0.00111442	     -0.21515080	      0.00111946	     -0.00071463	     50.20228036
      2.34449758	     -0.05792728	     -0.00065772	     -0.19930146	     -0.06154412	      0.88286853	     -0.00111221	     -0.21516020	      0.00113305	     -0.00072510	     49.79141945
      2.34566719	     -0.05798352	     -0.00065640	     -0.19935782	     -0.06154278	      0.88286767	     -0.00110998	     -0.21516981	      0.00114705	     -0.00073563	     49.51239142
      2.34715562	     -0.05805594	     -0.00065557	     -0.19943041	     -0.06154106	      0.88286657	     -0.00110712	     -0.21518235	      0.00116573	     -0.00074851	     49.18217387
      2.34863770	     -0.05813099	     -0.00065430	     -0.19950564	     -0.06153932	      0.88286545	     -0.00110424	     -0.21519515	      0.00118546	     -0.00076037	     48.64487993
      2.35011978	     -0.05820349	     -0.00065405	     -0.19957830	     -0.06153755	      0.88286431	     -0.00110134	     -0.21520834	      0.00120618	     -0.00077054	     48.22347347
      2.35160186	     -0.05828059	     -0.00065285	     -0.19965561	     -0.06153575	      0.88286316	     -0.00109840	     -0.21522183	      0.00122736	     -0.00078064	     48.05850256
      2.35308394	     -0.05835585	     -0.00065305	     -0.19973107	     -0.06153391	      0.88286200	     -0.00109543	     -0.21523570	      0.00125037	     -0.00078903	     47.54335739
      2.35456603	     -0.05843620	     -0.00065147	     -0.19981165	     -0.06153204	      0.88286083	     -0.00109244	     -0.21524987	      0.00127416	     -0.00079720	     47.08720070
      2.35604811	     -0.05851264	     -0.00065267	     -0.19988829	     -0.06153013	      0.88285964	     -0.00108942	     -0.21526440	      0.00129925	     -0.00080355	     46.72322209
      2.35736068	     -0.05858118	     -0.00065116	     -0.19995706	     -0.06152841	      0.88285858	     -0.00108671	     -0.21527752	      0.00132232	     -0.00080882	     46.33998041
      2.35867325	     -0.05865240	     -0.00065197	     -0.20002849	     -0.06152666	      0.88285752	     -0.00108399	     -0.21529087	      0.00134613	     -0.00081369	     46.16691288
      2.35998582	     -0.05872184	     -0.00065137	     -0.20009817	     -0.06152488	      0.88285645	     -0.00108124	     -0.21530446	      0.00137138	     -0.00081734	     45.63406287
      2.36129839	     -0.05879053	     -0.00065171	     -0.20016710	     -0.06152306	      0.88285537	     -0.00107847	     -0.21531820	      0.00139698	     -0.00082053	     45.46583371
      2.36291987	     -0.05887576	     -0.00065112	     -0.20025266	     -0.06152077	      0.88285404	     -0.00107502	     -0.21533535	      0.00143061	     -0.00082286	     44.68215497
      2.36454135	     -0.05896183	     -0.00065240	     -0.20033903	     -0.06151842	      0.88285270	     -0.00107153	     -0.21535262	      0.00146421	     -0.00082460	     44.81868233
      2.36572567	     -0.05901994	     -0.00065087	     -0.20039741	     -0.06151667	      0.88285173	     -0.00106896	     -0.21536536	      0.00149052	     -0.00082372	     44.10492352
      2.36690999	     -0.05907972	     -0.00065079	     -0.20045746	     -0.06151489	      0.88285075	     -0.00106637	     -0.21537806	      0.00151688	     -0.00082302	     43.96475070
      2.36847986	     -0.05916366	     -0.00065016	     -0.20054175	     -0.06151248	      0.88284946	     -0.00106291	     -0.21539498	      0.00155304	     -0.00082159	     43.56700144
      2.37004972	     -0.05924547	     -0.00065016	     -0.20062394	     -0.06151002	      0.88284817	     -0.00105942	     -0.21541206	      0.00159047	     -0.00081914	     43.17488064
      2.37161958	     -0.05932623	     -0.00064923	     -0.20070509	     -0.06150749	      0.88284689	     -0.00105590	     -0.21542921	      0.00162929	     -0.00081527	     42.56894609
      2.37318944	     -0.05940536	     -0.00065025	     -0.20078460	     -0.06150490	      0.88284561	     -0.00105235	     -0.21544641	      0.00166822	     -0.00081113	     42.72983505
      2.37441071	     -0.05946903	     -0.00064917	     -0.20084861	     -0.06150284	      0.88284463	     -0.00104956	     -0.21545977	      0.00170011	     -0.00080709	     42.12755270
      2.37563199	     -0.05952924	     -0.00064974	     -0.20090913	     -0.06150075	      0.88284364	     -0.00104676	     -0.21547317	      0.00173224	     -0.00080244	     41.90479390
      2.37719370	     -0.05960812	     -0.00064977	     -0.20098843	     -0.06149801	      0.88284239	     -0.00104315	     -0.21549030	      0.00177420	     -0.00079591	     41.51299805
      2.37875541	     -0.05968430	     -0.00065045	     -0.20106503	     -0.06149521	      0.88284116	     -0.00103950	     -0.21550743	      0.00181722	     -0.00078845	     41.14740224
      2.38014021	     -0.05974925	     -0.00065010	     -0.20113038	     -0.06149266	      0.88284007	     -0.00103625	     -0.21552252	      0.00185629	     -0.00078082	     40.74816408
      2.38152501	     -0.05981285	     -0.00065065	     -0.20119437	     -0.06149006	      0.88283899	     -0.00103297	     -0.21553746	      0.00189562	     -0.00077316	     40.70292275
      2.38333321	     -0.05989444	     -0.00064979	     -0.20127652	     -0.06148659	      0.88283761	     -0.00102866	     -0.21555670	      0.00194908	     -0.00076204	     40.00359296
      2.38447473	     -0.05994205	     -0.00065084	     -0.20132445	     -0.06148434	      0.88283674	     -0.00102591	     -0.21556863	      0.00198267	     -0.00075490	     40.11042295
      2.38561624	     -0.05998933	     -0.00065079	     -0.20137209	     -0.06148206	      0.88283588	     -0.00102315	     -0.21558037	      0.00201735	     -0.00074700	     39.82152719
      2.38717621	     -0.06005178	     -0.00065114	     -0.20143502	     -0.06147888	      0.88283473	     -0.00101936	     -0.21559606	      0.00206498	     -0.00073616	     39.67496472
      2.38873617	     -0.06011269	     -0.00065133	     -0.20149643	     -0.06147562	      0.88283359	     -0.00101553	     -0.21561134	      0.00211442	     -0.00072370	     38.92284238
      2.39029613	     -0.06016511	     -0.00065217	     -0.20154934	     -0.06147228	      0.88283247	     -0.00101169	     -0.21562614	      0.00216327	     -0.00071077	     39.03381906
      2.39185609	     -0.06021524	     -0.00065187	     -0.20159998	     -0.06146887	      0.88283137	     -0.00100781	     -0.21564028	      0.00221323	     -0.00069738	     38.76486086
      2.39341606	     -0.06025898	     -0.00065369	     -0.20164421	     -0.06146538	      0.88283029	     -0.00100391	     -0.21565373	      0.00226400	     -0.00068180	     38.50578564
      2.39464706	     -0.06029275	     -0.00065340	     -0.20167840	     -0.06146256	      0.88282946	     -0.00100081	     -0.21566380	      0.00230428	     -0.00066931	     38.28177509
      2.39587806	     -0.06032236	     -0.00065460	     -0.20170840	     -0.06145970	      0.88282865	     -0.00099770	     -0.21567342	      0.00234486	     -0.00065602	     38.14882908
      2.39745556	     -0.06035945	     -0.00065577	     -0.20174600	     -0.06145596	      0.88282763	     -0.00099369	     -0.21568501	      0.00239718	     -0.00063798	     37.89313076
      2.39903306	     -0.06039130	     -0.00065805	     -0.20177835	     -0.06145214	      0.88282664	     -0.00098966	     -0.21569585	      0.00244985	     -0.00061817	     37.62632176
      2.40061056	     -0.06041976	     -0.00065953	     -0.20180732	     -0.06144823	      0.88282568	     -0.00098560	     -0.21570587	      0.00250261	     -0.00059687	     37.32699873
      2.40218806	     -0.06044409	     -0.00066301	     -0.20183212	     -0.06144425	      0.88282475	     -0.00098152	     -0.21571506	      0.00255482	     -0.00057438	     37.45062832
      2.40345552	     -0.06046340	     -0.00066399	     -0.20185184	     -0.06144098	      0.88282404	     -0.00097823	     -0.21572183	      0.00259742	     -0.00055503	     37.09851278
      2.40472299	     -0.06047935	     -0.00066646	     -0.20186818	     -0.06143766	      0.88282335	     -0.00097492	     -0.21572809	      0.00263958	     -0.00053502	     37.05636344
      2.40639920	     -0.06050063	     -0.00066880	     -0.20188998	     -0.06143319	      0.88282247	     -0.00097052	     -0.21573555	      0.00269535	     -0.00050767	     36.91797523
      2.40781455	     -0.06051027	     -0.00067152	     -0.20190005	     -0.06142934	      0.88282177	     -0.00096679	     -0.21574117	      0.00274240	     -0.00048308	     36.80512074
      2.40922989	     -0.06052061	     -0.00067326	     -0.20191084	     -0.06142543	      0.88282110	     -0.00096303	     -0.21574608	      0.00278977	     -0.00045761	     36.48125457
      2.41064524	     -0.06052764	     -0.00067586	     -0.20191829	     -0.06142145	      0.88282048	     -0.00095926	     -0.21575031	      0.00283628	     -0.00043209	     36.62285051
      2.41206059	     -0.06053266	     -0.00067748	     -0.20192376	     -0.06141740	      0.88281988	     -0.00095548	     -0.21575389	      0.00288347	     -0.00040560	     36.32676698
      2.41347593	     -0.06053302	     -0.00067971	     -0.20192455	     -0.06141328	      0.88281933	     -0.00095167	     -0.21575679	      0.00292977	     -0.00037913	     36.46977513
      2.41489128	     -0.06053231	     -0.00068114	     -0.20192429	     -0.06140910	      0.88281881	     -0.00094785	     -0.21575897	      0.00297664	     -0.00035165	     36.19324232
      2.41630663	     -0.06052668	     -0.00068304	     -0.20191909	     -0.06140486	      0.88281833	     -0.00094401	     -0.21576048	      0.00302275	     -0.00032417	     36.25363941
      2.41781839	     -0.06052080	     -0.00068430	     -0.20191367	     -0.06140025	      0.88281786	     -0.00093989	     -0.21576128	      0.00307187	     -0.00029477	     36.18569622
      2.41933015	     -0.06050587	     -0.00068601	     -0.20189920	     -0.06139557	      0.88281744	     -0.00093575	     -0.21576131	      0.00312070	     -0.00026451	     36.11907166
      2.42071727	     -0.06049469	     -0.00068689	     -0.20188844	     -0.06139121	      0.88281709	     -0.00093194	     -0.21576058	      0.00316498	     -0.00023734	     36.12063248
      2.42210438	     -0.06047599	     -0.00068822	     -0.20187016	     -0.06138679	      0.88281678	     -0.00092811	     -0.21575923	      0.00320904	     -0.00020955	     36.06515628
      2.42360247	     -0.06045771	     -0.00068919	     -0.20185233	     -0.06138195	      0.88281649	     -0.00092396	     -0.21575696	      0.00325584	     -0.00018032	     36.13725135
      2.42510056	     -0.06043066	     -0.00069032	     -0.20182572	     -0.06137704	      0.88281624	     -0.00091979	     -0.21575396	      0.00330225	     -0.00015071	     36.12565549
      2.42659865	     -0.06040639	     -0.00069113	     -0.20180188	     -0.06137205	      0.88281604	     -0.00091561	     -0.21575011	      0.00334796	     -0.00012156	     36.13717883
      2.42809674	     -0.06037300	     -0.00069215	     -0.20176891	     -0.06136700	      0.88281588	     -0.00091141	     -0.21574555	      0.00339305	     -0.00009247	     36.19141683
      2.42959482	     -0.06034073	     -0.00069277	     -0.20173706	     -0.06136189	      0.88281576	     -0.00090719	     -0.21574017	      0.00343811	     -0.00006335	     35.96257943
      2.43109291	     -0.06030255	     -0.00069391	     -0.20169928	     -0.06135670	      0.88281569	     -0.00090296	     -0.21573405	      0.00348159	     -0.00003556	     36.35977950
      2.43259100	     -0.06026722	     -0.00069443	     -0.20166436	     -0.06135146	      0.88281566	     -0.00089871	     -0.21572713	      0.00352546	     -0.00000752	     36.20760614
      2.43408909	     -0.06022153	     -0.00069584	     -0.20161907	     -0.06134614	      0.88281567	     -0.00089445	     -0.21571953	      0.00356834	      0.00002003	     36.39086563
      2.43558718	     -0.06018143	     -0.00069626	     -0.20157936	     -0.06134076	      0.88281572	     -0.00089018	     -0.21571109	      0.00361100	      0.00004690	     36.35663340
      2.43693119	     -0.06013494	     -0.00069781	     -0.20153320	     -0.06133589	      0.88281580	     -0.00088633	     -0.21570296	      0.00364864	      0.00007107	     36.46794468
      2.43827521	     -0.06009103	     -0.00069842	     -0.20148963	     -0.06133096	      0.88281591	     -0.00088248	     -0.21569416	      0.00368621	      0.00009479	     36.34964841
      2.43961922	     -0.06004394	     -0.00069983	     -0.20144286	     -0.06132598	      0.88281605	     -0.00087862	     -0.21568477	      0.00372271	      0.00011785	     36.58986256
      2.44148095	     -0.05997799	     -0.00070068	     -0.20137736	     -0.06131900	      0.88281630	     -0.00087325	     -0.21567082	      0.00377280	      0.00014911	     36.65616047
      2.44271633	     -0.05993284	     -0.00070270	     -0.20133247	     -0.06131432	      0.88281650	     -0.00086967	     -0.21566100	      0.00380541	      0.00016991	     36.74474990
      2.44395170	     -0.05988635	     -0.00070345	     -0.20128627	     -0.06130960	      0.88281672	     -0.00086610	     -0.21565076	      0.00383772	      0.00019025	     36.72267518
      2.44551672	     -0.05982781	     -0.00070507	     -0.20122806	     -0.06130356	      0.88281704	     -0.00086155	     -0.21563720	      0.00387763	      0.00021507	     36.91553279
      2.44713130	     -0.05976775	     -0.00070576	     -0.20116837	     -0.06129727	      0.88281741	     -0.00085685	     -0.21562264	      0.00391852	      0.00023980	     36.80491713
      2.44852397	     -0.05971172	     -0.00070758	     -0.20111262	     -0.06129179	      0.88281775	     -0.00085279	     -0.21560961	      0.00395284	      0.00026114	     36.93110464
      2.44991664	     -0.05965705	     -0.00070782	     -0.20105825	     -0.06128626	      0.88281813	     -0.00084871	     -0.21559614	      0.00398650	      0.00028083	     37.07813556
      2.45160901	     -0.05959671	     -0.00071015	     -0.20099823	     -0.06127948	      0.88281863	     -0.00084375	     -0.21557927	      0.00402698	      0.00030302	     37.16686820
      2.45281062	     -0.05954563	     -0.00070973	     -0.20094741	     -0.06127462	      0.88281900	     -0.00084022	     -0.21556711	      0.00405533	      0.00031928	     37.11197619
      2.45401222	     -0.05949670	     -0.00071071	     -0.20089871	     -0.06126973	      0.88281939	     -0.00083669	     -0.21555461	      0.00408302	      0.00033383	     37.28106575
      2.45563478	     -0.05943658	     -0.00071133	     -0.20083891	     -0.06126308	      0.88281995	     -0.00083191	     -0.21553739	      0.00412008	      0.00035146	     37.38007388
      2.45725733	     -0.05937130	     -0.00071250	     -0.20077394	     -0.06125636	      0.88282053	     -0.00082712	     -0.21551990	      0.00415674	      0.00036820	     37.40419526
      2.45865345	     -0.05931234	     -0.00071195	     -0.20071526	     -0.06125054	      0.88282106	     -0.00082299	     -0.21550449	      0.00418727	      0.00038055	     37.64859413
      2.46004957	     -0.05924516	     -0.00071191	     -0.20064836	     -0.06124467	      0.88282160	     -0.00081885	     -0.21548861	      0.00421813	      0.00039290	     37.52321667
      2.46144568	     -0.05916721	     -0.00071053	     -0.20057070	     -0.06123876	      0.88282215	     -0.00081471	     -0.21547202	      0.00424763	      0.00040446	     37.79113877
      2.46279019	     -0.05908646	     -0.00070975	     -0.20049021	     -0.06123303	      0.88282270	     -0.00081071	     -0.21545520	      0.00427521	      0.00041516	     38.02623766
      2.46413470	     -0.05899812	     -0.00070834	     -0.20040214	     -0.06122726	      0.88282327	     -0.00080671	     -0.21543751	      0.00430237	      0.00042704	     37.90707644
      2.46547921	     -0.05890231	     -0.00070736	     -0.20030656	     -0.06122146	      0.88282385	     -0.00080270	     -0.21541889	      0.00432751	      0.00043929	     38.19435517
      2.46718259	     -0.05877534	     -0.00070550	     -0.20017987	     -0.06121406	      0.88282462	     -0.00079762	     -0.21539392	      0.00435734	      0.00045602	     38.39848329
      2.46857372	     -0.05866453	     -0.00070461	     -0.20006927	     -0.06120799	      0.88282526	     -0.00079346	     -0.21537244	      0.00438024	      0.00047195	     38.30644398
      2.46996485	     -0.05854897	     -0.00070301	     -0.19995389	     -0.06120188	      0.88282593	     -0.00078930	     -0.21534999	      0.00440048	      0.00048903	     38.57888562
      2.47138905	     -0.05843015	     -0.00070215	     -0.19983523	     -0.06119560	      0.88282664	     -0.00078504	     -0.21532609	      0.00441907	      0.00050772	     38.83142187
      2.47281325	     -0.05831038	     -0.00070073	     -0.19971560	     -0.06118929	      0.88282738	     -0.00078077	     -0.21530141	      0.00443605	      0.00052870	     38.73062366
      2.47423745	     -0.05819013	     -0.00070012	     -0.19959545	     -0.06118296	      0.88282814	     -0.00077650	     -0.21527605	      0.00444982	      0.00055025	     39.17502688
      2.47566164	     -0.05806881	     -0.00069852	     -0.19947422	     -0.06117662	      0.88282894	     -0.00077222	     -0.21525013	      0.00446233	      0.00057372	     39.03460749
      2.47708584	     -0.05794562	     -0.00069779	     -0.19935108	     -0.06117026	      0.88282978	     -0.00076795	     -0.21522369	      0.00447162	      0.00059748	     39.49862434
      2.47851004	     -0.05782506	     -0.00069614	     -0.19923056	     -0.06116388	      0.88283065	     -0.00076367	     -0.21519681	      0.00447953	      0.00062227	     39.46870429
      2.47993424	     -0.05770255	     -0.00069587	     -0.19910806	     -0.06115750	      0.88283155	     -0.00075938	     -0.21516961	      0.00448481	      0.00064754	     39.79910109
      2.48135844	     -0.05758315	     -0.00069441	     -0.19898865	     -0.06115111	      0.88283249	     -0.00075510	     -0.21514211	      0.00448784	      0.00067252	     40.11950023
      2.48278264	     -0.05746503	     -0.00069436	     -0.19887048	     -0.06114471	      0.88283347	     -0.00075081	     -0.21511445	      0.00448953	      0.00069829	     40.11988487
      2.48420684	     -0.05734898	     -0.00069269	     -0.19875440	     -0.06113832	      0.88283448	     -0.00074652	     -0.21508667	      0.00448852	      0.00072324	     40.42798966
      2.48563104	     -0.05723916	     -0.00069284	     -0.19864448	     -0.06113193	      0.88283553	     -0.00074223	     -0.21505889	      0.00448565	      0.00074705	     40.84821055
      2.48705524	     -0.05712959	     -0.00069116	     -0.19853485	     -0.06112555	      0.88283661	     -0.00073794	     -0.21503125	      0.00448166	      0.00077018	     40.83200899
      2.48847944	     -0.05702356	     -0.00069239	     -0.19842867	     -0.06111917	      0.88283772	     -0.00073365	     -0.21500379	      0.00447560	      0.00079166	     41.25820198
      2.48973288	     -0.05693296	     -0.00069088	     -0.19833798	     -0.06111356	      0.88283872	     -0.00072987	     -0.21497981	      0.00446927	      0.00080923	     41.37804046
      2.49098632	     -0.05684356	     -0.00069103	     -0.19824845	     -0.06110796	      0.88283975	     -0.00072609	     -0.21495601	      0.00446170	      0.00082506	     41.73188284
      2.49223976	     -0.05675536	     -0.00069016	     -0.19816013	     -0.06110238	      0.88284079	     -0.00072231	     -0.21493237	      0.00445348	      0.00083951	     41.87648821
      2.49381445	     -0.05664890	     -0.00068973	     -0.19805349	     -0.06109537	      0.88284213	     -0.00071756	     -0.21490289	      0.00444117	      0.00085432	     42.45993179
      2.49538914	     -0.05654507	     -0.00068814	     -0.19794949	     -0.06108839	      0.88284348	     -0.00071282	     -0.21487373	      0.00442891	      0.00086758	     42.15498974
      2.49662306	     -0.05646559	     -0.00068851	     -0.19786984	     -0.06108293	      0.88284456	     -0.00070910	     -0.21485114	      0.00441701	      0.00087469	     42.85138480
      2.49785699	     -0.05639125	     -0.00068750	     -0.19779535	     -0.06107749	      0.88284564	     -0.00070538	     -0.21482882	      0.00440528	      0.00088005	     42.93494959
      2.49909092	     -0.05632058	     -0.00068712	     -0.19772450	     -0.06107206	      0.88284673	     -0.00070167	     -0.21480682	      0.00439257	      0.00088289	     43.25056559
      2.50085092	     -0.05622687	     -0.00068590	     -0.19763056	     -0.06106435	      0.88284828	     -0.00069637	     -0.21477611	      0.00437398	      0.00088314	     43.31890430
      2.50221544	     -0.05615349	     -0.00068575	     -0.19755697	     -0.06105839	      0.88284949	     -0.00069226	     -0.21475282	      0.00435825	      0.00088012	     43.81006670
      2.50357997	     -0.05608544	     -0.00068443	     -0.19748872	     -0.06105245	      0.88285068	     -0.00068815	     -0.21472995	      0.00434207	      0.00087395	     44.06016622
      2.50494449	     -0.05601934	     -0.00068438	     -0.19742240	     -0.06104654	      0.88285187	     -0.00068405	     -0.21470758	      0.00432569	      0.00086542	     44.21586150
      2.50630902	     -0.05595793	     -0.00068316	     -0.19736078	     -0.06104065	      0.88285304	     -0.00067995	     -0.21468570	      0.00430831	      0.00085375	     44.53521957
      2.50767354	     -0.05589889	     -0.00068264	     -0.19730152	     -0.06103478	      0.88285420	     -0.00067585	     -0.21466437	      0.00429080	      0.00083967	     44.72768538
      2.50903806	     -0.05584551	     -0.00068109	     -0.19724793	     -0.06102894	      0.88285533	     -0.00067175	     -0.21464359	      0.00427287	      0.00082309	     44.83054380
      2.51040259	     -0.05579648	     -0.00068064	     -0.19719866	     -0.06102312	      0.88285644	     -0.00066766	     -0.21462341	      0.00425427	      0.00080372	     45.21899239
      2.51204546	     -0.05574392	     -0.00067841	     -0.19714585	     -0.06101615	      0.88285774	     -0.00066273	     -0.21459998	      0.00423197	      0.00077716	     45.26395664
      2.51322969	     -0.05570535	     -0.00067851	     -0.19710706	     -0.06101115	      0.88285865	     -0.00065919	     -0.21458361	      0.00421542	      0.00075649	     45.59783802
      2.51441392	     -0.05567102	     -0.00067717	     -0.19707254	     -0.06100617	      0.88285953	     -0.00065564	     -0.21456765	      0.00419871	      0.00073384	     45.77629930
      2.51601222	     -0.05562701	     -0.00067619	     -0.19702826	     -0.06099947	      0.88286068	     -0.00065086	     -0.21454679	      0.00417620	      0.00070149	     45.88453436
      2.51742769	     -0.05559079	     -0.00067438	     -0.19699180	     -0.06099358	      0.88286165	     -0.00064662	     -0.21452888	      0.00415527	      0.00067064	     46.26526543
      2.51884317	     -0.05555613	     -0.00067381	     -0.19695688	     -0.06098771	      0.88286258	     -0.00064239	     -0.21451152	      0.00413491	      0.00063921	     46.21805104
      2.52025864	     -0.05552288	     -0.00067157	     -0.19692341	     -0.06098187	      0.88286346	     -0.00063817	     -0.21449467	      0.00411350	      0.00060633	     46.51379452
      2.52167412	     -0.05549371	     -0.00067132	     -0.19689397	     -0.06097606	      0.88286430	     -0.00063394	     -0.21447833	      0.00409186	      0.00057240	     46.83346765
      2.52293230	     -0.05546962	     -0.00066903	     -0.19686968	     -0.06097093	      0.88286500	     -0.00063019	     -0.21446424	      0.00407277	      0.00054225	     46.74255348
      2.52419049	     -0.05544721	     -0.00066831	     -0.19684702	     -0.06096582	      0.88286566	     -0.00062644	     -0.21445056	      0.00405294	      0.00051148	     47.03443552
      2.52571004	     -0.05542297	     -0.00066602	     -0.19682252	     -0.06095968	      0.88286641	     -0.00062192	     -0.21443459	      0.00402922	      0.00047462	     46.96724228
      2.52694957	     -0.05540474	     -0.00066527	     -0.19680406	     -0.06095469	      0.88286698	     -0.00061823	     -0.21442199	      0.00400900	      0.00044422	     47.33413790
      2.52818910	     -0.05538857	     -0.00066354	     -0.19678767	     -0.06094974	      0.88286751	     -0.00061454	     -0.21440979	      0.00398930	      0.00041474	     47.23478082
      2.52942863	     -0.05537375	     -0.00066225	     -0.19677262	     -0.06094480	      0.88286801	     -0.00061086	     -0.21439796	      0.00396887	      0.00038522	     47.48924983
      2.53105566	     -0.05535829	     -0.00065996	     -0.19675687	     -0.06093837	      0.88286860	     -0.00060603	     -0.21438303	      0.00394259	      0.00034785	     47.26610403
      2.53268268	     -0.05534022	     -0.00065834	     -0.19673849	     -0.06093198	      0.88286914	     -0.00060120	     -0.21436876	      0.00391476	      0.00031135	     47.91228339
      2.53384231	     -0.05533268	     -0.00065600	     -0.19673075	     -0.06092745	      0.88286949	     -0.00059777	     -0.21435890	      0.00389565	      0.00028707	     47.63344718
      2.53500194	     -0.05532511	     -0.00065454	     -0.19672296	     -0.06092294	      0.88286980	     -0.00059433	     -0.21434937	      0.00387588	      0.00026301	     47.81887601
      2.53658582	     -0.05531762	     -0.00065204	     -0.19671519	     -0.06091682	      0.88287020	     -0.00058965	     -0.21433688	      0.00384913	      0.00023201	     47.72313104
      2.53783165	     -0.05531209	     -0.00065039	     -0.19670943	     -0.06091204	      0.88287047	     -0.00058596	     -0.21432744	      0.00382734	      0.00020849	     48.01356404
      2.53907749	     -0.05530841	     -0.00064844	     -0.19670552	     -0.06090729	      0.88287072	     -0.00058228	     -0.21431834	      0.00380611	      0.00018694	     47.83481337
      2.54032332	     -0.05530528	     -0.00064665	     -0.19670215	     -0.06090256	      0.88287094	     -0.00057860	     -0.21430957	      0.00378412	      0.00016623	     48.03224955
      2.54205844	     -0.05530594	     -0.00064398	     -0.19670249	     -0.06089602	      0.88287120	     -0.00057348	     -0.21429790	      0.00375407	      0.00014007	     47.69765932
      2.54349031	     -0.05530229	     -0.00064199	     -0.19669857	     -0.06089066	      0.88287139	     -0.00056925	     -0.21428874	      0.00372796	      0.00012026	     48.20762706
      2.54492217	     -0.05530923	     -0.00063968	     -0.19670524	     -0.06088534	      0.88287155	     -0.00056503	     -0.21427992	      0.00370246	      0.00010223	     47.96495269
      2.54619591	     -0.05530845	     -0.00063790	     -0.19670422	     -0.06088064	      0.88287167	     -0.00056128	     -0.21427248	      0.00367934	      0.00008796	     48.14826787
      2.54746964	     -0.05531613	     -0.00063597	     -0.19671166	     -0.06087597	      0.88287177	     -0.00055753	     -0.21426531	      0.00365622	      0.00007477	     48.04669447
      2.54874337	     -0.05532182	     -0.00063413	     -0.19671711	     -0.06087133	      0.88287186	     -0.00055378	     -0.21425851	      0.00363289	      0.00006281	     48.12120134
      2.55028996	     -0.05533614	     -0.00063196	     -0.19673114	     -0.06086573	      0.88287195	     -0.00054923	     -0.21425068	      0.00360466	      0.00004985	     47.93387589
      2.55164609	     -0.05534472	     -0.00063012	     -0.19673946	     -0.06086086	      0.88287201	     -0.00054524	     -0.21424429	      0.00357963	      0.00004027	     48.04769700
      2.55300221	     -0.05536027	     -0.00062847	     -0.19675475	     -0.06085602	      0.88287206	     -0.00054125	     -0.21423823	      0.00355441	      0.00003143	     48.05394403
      2.55435834	     -0.05537375	     -0.00062658	     -0.19676797	     -0.06085122	      0.88287209	     -0.00053726	     -0.21423259	      0.00352944	      0.00002392	     48.09533491
      2.55571447	     -0.05539302	     -0.00062509	     -0.19678697	     -0.06084645	      0.88287212	     -0.00053327	     -0.21422728	      0.00350418	      0.00001699	     48.09485716
      2.55707059	     -0.05540860	     -0.00062317	     -0.19680231	     -0.06084172	      0.88287214	     -0.00052929	     -0.21422235	      0.00347956	      0.00001183	     47.91384956
      2.55842672	     -0.05542694	     -0.00062166	     -0.19682040	     -0.06083701	      0.88287215	     -0.00052530	     -0.21421769	      0.00345441	      0.00000732	     47.95210198
      2.55978285	     -0.05544420	     -0.00061970	     -0.19683741	     -0.06083235	      0.88287216	     -0.00052132	     -0.21421332	      0.00342935	      0.00000352	     48.08675312
      2.56113897	     -0.05546556	     -0.00061824	     -0.19685852	     -0.06082771	      0.88287216	     -0.00051733	     -0.21420922	      0.00340494	      0.00000114	     47.74233949
      2.56249510	     -0.05548210	     -0.00061617	     -0.19687482	     -0.06082311	      0.88287216	     -0.00051335	     -0.21420538	      0.00337981	     -0.00000083	     48.01956435
      2.56385123	     -0.05550460	     -0.00061470	     -0.19689708	     -0.06081854	      0.88287216	     -0.00050936	     -0.21420174	      0.00335558	     -0.00000150	     47.65484567
      2.56520736	     -0.05552251	     -0.00061257	     -0.19691475	     -0.06081401	      0.88287216	     -0.00050538	     -0.21419832	      0.00333068	     -0.00000182	     47.90304144
      2.56656348	     -0.05554523	     -0.00061111	     -0.19693724	     -0.06080951	      0.88287216	     -0.00050139	     -0.21419507	      0.00330654	     -0.00000115	     47.57383399
      2.56791961	     -0.05556253	     -0.00060887	     -0.19695431	     -0.06080504	      0.88287216	     -0.00049741	     -0.21419200	      0.00328210	      0.00000012	     47.68875729
      2.56927574	     -0.05558611	     -0.00060745	     -0.19697766	     -0.06080061	      0.88287216	     -0.00049342	     -0.21418905	      0.00325780	      0.00000165	     47.57623787
      2.57063186	     -0.05560486	     -0.00060518	     -0.19699619	     -0.06079621	      0.88287216	     -0.00048944	     -0.21418629	      0.00323395	      0.00000406	     47.44900586
      2.57198799	     -0.05562801	     -0.00060376	     -0.19701910	     -0.06079184	      0.88287217	     -0.00048545	     -0.21418362	      0.00320979	      0.00000653	     47.41688969
      2.57334412	     -0.05564679	     -0.00060137	     -0.19703767	     -0.06078750	      0.88287218	     -0.00048146	     -0.21418111	      0.00318601	      0.00000948	     47.36340832
      2.57470024	     -0.05566998	     -0.00059986	     -0.19706065	     -0.06078320	      0.88287219	     -0.00047748	     -0.21417867	      0.00316229	      0.00001263	     47.21302854
      2.57605637	     -0.05568846	     -0.00059730	     -0.19707892	     -0.06077892	      0.88287221	     -0.00047349	     -0.21417638	      0.00313856	      0.00001580	     47.26657551
      2.57741250	     -0.05571328	     -0.00059571	     -0.19710352	     -0.06077468	      0.88287224	     -0.00046951	     -0.21417415	      0.00311523	      0.00001921	     46.99664007
      2.57876862	     -0.05573122	     -0.00059297	     -0.19712127	     -0.06077047	      0.88287227	     -0.00046552	     -0.21417207	      0.00309187	      0.00002285	     46.97182541
      2.58012475	     -0.05575400	     -0.00059117	     -0.19714384	     -0.06076630	      0.88287230	     -0.00046153	     -0.21417005	      0.00306849	      0.00002619	     46.87106086
      2.58148088	     -0.05577416	     -0.00058815	     -0.19716381	     -0.06076215	      0.88287234	     -0.00045754	     -0.21416816	      0.00304536	      0.00002951	     46.81581166
      2.58283701	     -0.05579807	     -0.00058617	     -0.19718752	     -0.06075804	      0.88287238	     -0.00045355	     -0.21416639	      0.00302238	      0.00003274	     46.60074558
      2.58419313	     -0.05581926	     -0.00058291	     -0.19720853	     -0.06075395	      0.88287243	     -0.00044957	     -0.21416477	      0.00299928	      0.00003561	     46.64931422
      2.58554926	     -0.05584643	     -0.00058071	     -0.19723551	     -0.06074990	      0.88287248	     -0.00044558	     -0.21416334	      0.00297654	      0.00003816	     46.39147819
      2.58690539	     -0.05587194	     -0.00057729	     -0.19726085	     -0.06074588	      0.88287253	     -0.00044158	     -0.21416218	      0.00295384	      0.00004046	     46.33472606
      2.58826151	     -0.05590434	     -0.00057493	     -0.19729306	     -0.06074189	      0.88287258	     -0.00043759	     -0.21416134	      0.00293133	      0.00004212	     46.14754323
      2.58961764	     -0.05593631	     -0.00057124	     -0.19732487	     -0.06073793	      0.88287264	     -0.00043360	     -0.21416089	      0.00290879	      0.00004267	     46.22650714
      2.59097377	     -0.05597414	     -0.00056837	     -0.19736253	     -0.06073400	      0.88287270	     -0.00042960	     -0.21416088	      0.00288722	      0.00004300	     45.78182033
      2.59232989	     -0.05600851	     -0.00056410	     -0.19739676	     -0.06073010	      0.88287276	     -0.00042561	     -0.21416133	      0.00286513	      0.00004191	     45.98028159
      2.59368602	     -0.05605148	     -0.00056056	     -0.19743958	     -0.06072623	      0.88287281	     -0.00042161	     -0.21416221	      0.00284408	      0.00004011	     45.61165793
      2.59504215	     -0.05608914	     -0.00055552	     -0.19747713	     -0.06072239	      0.88287287	     -0.00041760	     -0.21416361	      0.00282311	      0.00003731	     45.63325839
      2.59639828	     -0.05613277	     -0.00055105	     -0.19752064	     -0.06071857	      0.88287291	     -0.00041360	     -0.21416541	      0.00280250	      0.00003322	     45.48704310
      2.59775440	     -0.05617383	     -0.00054514	     -0.19756162	     -0.06071479	      0.88287296	     -0.00040959	     -0.21416770	      0.00278262	      0.00002844	     45.34593045
      2.59911053	     -0.05622027	     -0.00053984	     -0.19760797	     -0.06071103	      0.88287299	     -0.00040558	     -0.21417040	      0.00276277	      0.00002219	     45.27142938
      2.60046666	     -0.05626383	     -0.00053305	     -0.19765148	     -0.06070729	      0.88287302	     -0.00040157	     -0.21417359	      0.00274392	      0.00001545	     45.03580617
      2.60182278	     -0.05631085	     -0.00052674	     -0.19769844	     -0.06070358	      0.88287303	     -0.00039755	     -0.21417720	      0.00272501	      0.00000715	     45.00112673
      2.60317891	     -0.05635794	     -0.00051919	     -0.19774552	     -0.06069990	      0.88287304	     -0.00039354	     -0.21418125	      0.00270708	     -0.00000189	     44.80579835
      2.60453504	     -0.05640650	     -0.00051210	     -0.19779406	     -0.06069624	      0.88287303	     -0.00038952	     -0.21418574	      0.00268956	     -0.00001198	     44.64187995
      2.60589116	     -0.05645404	     -0.00050405	     -0.19784159	     -0.06069261	      0.88287300	     -0.00038550	     -0.21419063	      0.00267238	     -0.00002342	     44.65615305
      2.60724729	     -0.05650468	     -0.00049658	     -0.19789223	     -0.06068899	      0.88287296	     -0.00038148	     -0.21419596	      0.00265645	     -0.00003520	     44.24607268
      2.60860342	     -0.05655184	     -0.00048822	     -0.19793942	     -0.06068540	      0.88287291	     -0.00037746	     -0.21420170	      0.00264042	     -0.00004833	     44.34863357
      2.61030789	     -0.05662044	     -0.00047857	     -0.19800805	     -0.06068092	      0.88287281	     -0.00037240	     -0.21420938	      0.00262217	     -0.00006603	     43.73874980
      2.61151768	     -0.05665753	     -0.00047044	     -0.19804518	     -0.06067775	      0.88287272	     -0.00036882	     -0.21421522	      0.00260922	     -0.00007857	     43.94184336
      2.61272746	     -0.05670371	     -0.00046349	     -0.19809140	     -0.06067460	      0.88287262	     -0.00036523	     -0.21422124	      0.00259712	     -0.00009247	     43.81987453
      2.61433172	     -0.05676248	     -0.00045359	     -0.19815024	     -0.06067045	      0.88287246	     -0.00036048	     -0.21422963	      0.00258244	     -0.00011142	     43.57890049
      2.61593598	     -0.05682907	     -0.00044546	     -0.19821689	     -0.06066632	      0.88287226	     -0.00035573	     -0.21423837	      0.00256805	     -0.00013185	     43.63170655
      2.61717001	     -0.05686925	     -0.00043735	     -0.19825715	     -0.06066315	      0.88287209	     -0.00035208	     -0.21424548	      0.00255847	     -0.00014681	     43.32121465
      2.61840404	     -0.05691564	     -0.00043105	     -0.19830360	     -0.06066000	      0.88287190	     -0.00034843	     -0.21425265	      0.00254924	     -0.00016243	     43.13083028
      2.61963807	     -0.05696146	     -0.00042422	     -0.19834949	     -0.06065686	      0.88287169	     -0.00034479	     -0.21426001	      0.00254040	     -0.00017872	     43.12017538
      2.62123769	     -0.05702264	     -0.00041618	     -0.19841076	     -0.06065281	      0.88287138	     -0.00034007	     -0.21426979	      0.00253050	     -0.00019949	     42.66013279
      2.62283731	     -0.05707540	     -0.00040752	     -0.19846363	     -0.06064877	      0.88287105	     -0.00033536	     -0.21427981	      0.00252046	     -0.00022042	     42.95663771
      2.62415277	     -0.05712850	     -0.00040203	     -0.19851681	     -0.06064546	      0.88287075	     -0.00033150	     -0.21428808	      0.00251371	     -0.00023724	     42.49463178
      2.62546823	     -0.05717201	     -0.00039543	     -0.19856042	     -0.06064215	      0.88287043	     -0.00032763	     -0.21429654	      0.00250719	     -0.00025353	     42.45619998
      2.62678368	     -0.05722145	     -0.00039007	     -0.19860995	     -0.06063886	      0.88287008	     -0.00032378	     -0.21430505	      0.00250122	     -0.00026972	     42.29468814
      2.62842069	     -0.05727813	     -0.00038256	     -0.19866676	     -0.06063477	      0.88286962	     -0.00031899	     -0.21431586	      0.00249475	     -0.00028906	     42.17500472
      2.62972470	     -0.05732692	     -0.00037807	     -0.19871563	     -0.06063152	      0.88286924	     -0.00031518	     -0.21432451	      0.00249012	     -0.00030383	     41.97885068
      2.63102870	     -0.05736968	     -0.00037237	     -0.19875851	     -0.06062828	      0.88286883	     -0.00031138	     -0.21433324	      0.00248600	     -0.00031791	     41.96612078
      2.63233271	     -0.05741566	     -0.00036758	     -0.19880459	     -0.06062504	      0.88286841	     -0.00030758	     -0.21434197	      0.00248249	     -0.00033120	     41.78959085
      2.63406278	     -0.05747108	     -0.00036011	     -0.19886020	     -0.06062075	      0.88286782	     -0.00030256	     -0.21435360	      0.00247853	     -0.00034766	     41.67965319
      2.63525770	     -0.05751084	     -0.00035611	     -0.19890006	     -0.06061779	      0.88286740	     -0.00029909	     -0.21436157	      0.00247636	     -0.00035750	     41.46254541
      2.63645263	     -0.05754728	     -0.00035113	     -0.19893663	     -0.06061483	      0.88286697	     -0.00029563	     -0.21436949	      0.00247429	     -0.00036725	     41.51650495
      2.63796023	     -0.05759458	     -0.00034539	     -0.19898410	     -0.06061110	      0.88286640	     -0.00029127	     -0.21437942	      0.00247291	     -0.00037800	     41.19046776
      2.63946783	     -0.05763748	     -0.00033934	     -0.19902717	     -0.06060737	      0.88286583	     -0.00028692	     -0.21438927	      0.00247130	     -0.00038801	     41.42050833
      2.64080864	     -0.05767921	     -0.00033459	     -0.19906906	     -0.06060406	      0.88286530	     -0.00028306	     -0.21439793	      0.00247145	     -0.00039518	     40.98937923
      2.64214944	     -0.05771547	     -0.00032939	     -0.19910549	     -0.06060074	      0.88286477	     -0.00027920	     -0.21440652	      0.00247124	     -0.00040187	     41.16055389
      2.64349025	     -0.05775240	     -0.00032447	     -0.19914259	     -0.06059743	      0.88286422	     -0.00027535	     -0.21441498	      0.00247221	     -0.00040718	     40.90051312
      2.64483105	     -0.05778475	     -0.00031929	     -0.19917512	     -0.06059412	      0.88286368	     -0.00027151	     -0.21442327	      0.00247330	     -0.00041154	     40.94312974
      2.64668156	     -0.05783009	     -0.00031252	     -0.19922073	     -0.06058954	      0.88286291	     -0.00026621	     -0.21443438	      0.00247573	     -0.00041610	     40.81357534
      2.64779166	     -0.05785318	     -0.00030845	     -0.19924398	     -0.06058679	      0.88286245	     -0.00026304	     -0.21444087	      0.00247774	     -0.00041712	     40.73654827
      2.64890176	     -0.05787685	     -0.00030473	     -0.19926781	     -0.06058404	      0.88286198	     -0.00025988	     -0.21444724	      0.00248010	     -0.00041752	     40.61893666
      2.65029674	     -0.05790683	     -0.00030013	     -0.19929800	     -0.06058057	      0.88286140	     -0.00025590	     -0.21445508	      0.00248315	     -0.00041770	     40.66005369
      2.65169172	     -0.05793630	     -0.00029563	     -0.19932767	     -0.06057711	      0.88286082	     -0.00025193	     -0.21446279	      0.00248734	     -0.00041624	     40.32842720
      2.65308670	     -0.05796194	     -0.00029128	     -0.19935352	     -0.06057363	      0.88286024	     -0.00024797	     -0.21447032	      0.00249128	     -0.00041397	     40.45020363
      2.65452623	     -0.05799111	     -0.00028690	     -0.19938291	     -0.06057004	      0.88285965	     -0.00024389	     -0.21447788	      0.00249596	     -0.00041096	     40.41468079
      2.65596576	     -0.05801717	     -0.00028261	     -0.19940920	     -0.06056645	      0.88285906	     -0.00023981	     -0.21448529	      0.00250171	     -0.00040631	     40.07597105
      2.65740529	     -0.05804091	     -0.00027834	     -0.19943316	     -0.06056284	      0.88285848	     -0.00023574	     -0.21449249	      0.00250709	     -0.00040109	     40.17212645
      2.65884482	     -0.05806628	     -0.00027421	     -0.19945877	     -0.06055923	      0.88285790	     -0.00023167	     -0.21449946	      0.00251275	     -0.00039590	     40.30521190
      2.66028435	     -0.05808911	     -0.00027012	     -0.19948183	     -0.06055561	      0.88285734	     -0.00022761	     -0.21450625	      0.00251983	     -0.00038869	     39.85212972
      2.66172388	     -0.05810977	     -0.00026627	     -0.19950273	     -0.06055198	      0.88285678	     -0.00022355	     -0.21451282	      0.00252595	     -0.00038234	     40.18638818
      2.66316341	     -0.05813259	     -0.00026229	     -0.19952579	     -0.06054833	      0.88285624	     -0.00021950	     -0.21451916	      0.00253384	     -0.00037452	     39.63726763
      2.66460294	     -0.05814743	     -0.00025864	     -0.19954087	     -0.06054468	      0.88285571	     -0.00021546	     -0.21452528	      0.00254071	     -0.00036687	     39.96156882
      2.66604247	     -0.05816777	     -0.00025456	     -0.19956146	     -0.06054102	      0.88285518	     -0.00021142	     -0.21453107	      0.00254832	     -0.00035921	     39.79659814
      2.66748200	     -0.05818094	     -0.00025135	     -0.19957488	     -0.06053734	      0.88285467	     -0.00020739	     -0.21453665	      0.00255641	     -0.00035070	     39.70348186
      2.66892153	     -0.05819615	     -0.00024729	     -0.19959034	     -0.06053366	      0.88285417	     -0.00020337	     -0.21454189	      0.00256422	     -0.00034231	     39.61305827
      2.67019876	     -0.05820654	     -0.00024478	     -0.19960094	     -0.06053038	      0.88285374	     -0.00019980	     -0.21454632	      0.00257128	     -0.00033479	     39.72384430
      2.67147598	     -0.05821719	     -0.00024152	     -0.19961181	     -0.06052709	      0.88285332	     -0.00019624	     -0.21455051	      0.00257865	     -0.00032709	     39.55094188
      2.67275321	     -0.05822573	     -0.00023887	     -0.19962056	     -0.06052379	      0.88285291	     -0.00019269	     -0.21455445	      0.00258592	     -0.00031930	     39.56164390
      2.67443930	     -0.05823643	     -0.00023482	     -0.19963156	     -0.06051942	      0.88285238	     -0.00018800	     -0.21455929	      0.00259563	     -0.00030922	     39.43511312
      2.67585528	     -0.05824064	     -0.00023233	     -0.19963600	     -0.06051574	      0.88285194	     -0.00018408	     -0.21456298	      0.00260377	     -0.00030027	     39.46704761
      2.67727126	     -0.05824673	     -0.00022884	     -0.19964235	     -0.06051205	      0.88285152	     -0.00018017	     -0.21456630	      0.00261159	     -0.00029228	     39.51575006
      2.67868724	     -0.05824839	     -0.00022704	     -0.19964423	     -0.06050835	      0.88285112	     -0.00017626	     -0.21456934	      0.00262011	     -0.00028353	     39.31169679
      2.68010322	     -0.05825028	     -0.00022371	     -0.19964636	     -0.06050463	      0.88285072	     -0.00017236	     -0.21457201	      0.00262793	     -0.00027549	     39.36118100
      2.68151920	     -0.05824963	     -0.00022235	     -0.19964593	     -0.06050090	      0.88285034	     -0.00016847	     -0.21457437	      0.00263587	     -0.00026777	     39.45062459
      2.68293518	     -0.05824762	     -0.00021909	     -0.19964416	     -0.06049717	      0.88284996	     -0.00016459	     -0.21457633	      0.00264415	     -0.00025963	     39.21234239
      2.68435116	     -0.05824367	     -0.00021833	     -0.19964042	     -0.06049342	      0.88284960	     -0.00016072	     -0.21457789	      0.00265149	     -0.00025246	     39.59399140
      2.68558950	     -0.05823832	     -0.00021579	     -0.19963528	     -0.06049013	      0.88284929	     -0.00015734	     -0.21457892	      0.00265873	     -0.00024549	     39.27856991
      2.68682784	     -0.05823200	     -0.00021471	     -0.19962914	     -0.06048683	      0.88284899	     -0.00015398	     -0.21457961	      0.00266512	     -0.00023928	     39.44982891
      2.68806617	     -0.05822459	     -0.00021320	     -0.19962192	     -0.06048353	      0.88284870	     -0.00015061	     -0.21457999	      0.00267189	     -0.00023265	     39.32440250
      2.68930451	     -0.05821562	     -0.00021207	     -0.19961312	     -0.06048022	      0.88284842	     -0.00014726	     -0.21458001	      0.00267808	     -0.00022652	     39.45572654
      2.69083692	     -0.05820298	     -0.00021055	     -0.19960072	     -0.06047611	      0.88284808	     -0.00014312	     -0.21457956	      0.00268627	     -0.00021843	     39.20291196
      2.69236933	     -0.05818322	     -0.00020940	     -0.19958116	     -0.06047198	      0.88284775	     -0.00013900	     -0.21457851	      0.00269332	     -0.00021037	     39.46967557
      2.69390175	     -0.05816366	     -0.00020784	     -0.19956181	     -0.06046785	      0.88284743	     -0.00013489	     -0.21457674	      0.00270006	     -0.00020301	     39.67790151
      2.69543416	     -0.05813585	     -0.00020703	     -0.19953421	     -0.06046371	      0.88284713	     -0.00013079	     -0.21457427	      0.00270752	     -0.00019406	     39.40288651
      2.69675461	     -0.05810373	     -0.00020486	     -0.19950228	     -0.06046013	      0.88284687	     -0.00012728	     -0.21457138	      0.00271290	     -0.00018665	     39.58271228
      2.69807507	     -0.05806467	     -0.00020325	     -0.19946341	     -0.06045654	      0.88284663	     -0.00012377	     -0.21456765	      0.00271790	     -0.00017922	     39.84686074
      2.69939552	     -0.05802091	     -0.00020084	     -0.19941984	     -0.06045295	      0.88284640	     -0.00012027	     -0.21456300	      0.00272312	     -0.00017047	     39.67012913
      2.70071597	     -0.05797109	     -0.00019886	     -0.19937018	     -0.06044935	      0.88284618	     -0.00011679	     -0.21455744	      0.00272703	     -0.00016133	     39.92798862
      2.70249965	     -0.05789937	     -0.00019530	     -0.19929868	     -0.06044448	      0.88284591	     -0.00011210	     -0.21454847	      0.00273197	     -0.00014732	     39.84377891
      2.70365574	     -0.05784605	     -0.00019368	     -0.19924549	     -0.06044133	      0.88284574	     -0.00010907	     -0.21454178	      0.00273393	     -0.00013760	     40.14891266
      2.70481184	     -0.05779133	     -0.00019140	     -0.19919090	     -0.06043816	      0.88284559	     -0.00010605	     -0.21453440	      0.00273578	     -0.00012668	     40.14703521
      2.70632856	     -0.05771503	     -0.00018868	     -0.19911474	     -0.06043401	      0.88284541	     -0.00010211	     -0.21452370	      0.00273676	     -0.00011163	     40.43438678
      2.70784527	     -0.05763595	     -0.00018601	     -0.19903578	     -0.06042986	      0.88284525	     -0.00009817	     -0.21451192	      0.00273756	     -0.00009425	     40.18126384
      2.70936198	     -0.05754715	     -0.00018380	     -0.19894707	     -0.06042571	      0.88284512	     -0.00009425	     -0.21449908	      0.00273597	     -0.00007545	     40.64750289
      2.71087870	     -0.05746162	     -0.00018163	     -0.19886161	     -0.06042156	      0.88284502	     -0.00009035	     -0.21448519	      0.00273336	     -0.00005520	     40.85171144
      2.71219282	     -0.05738204	     -0.00018036	     -0.19878207	     -0.06041797	      0.88284496	     -0.00008698	     -0.21447249	      0.00273020	     -0.00003557	     40.94054268
      2.71350694	     -0.05730411	     -0.00017869	     -0.19870417	     -0.06041439	      0.88284493	     -0.00008361	     -0.21445915	      0.00272541	     -0.00001518	     41.19626684
      2.71482105	     -0.05722120	     -0.00017708	     -0.19862127	     -0.06041081	      0.88284493	     -0.00008026	     -0.21444526	      0.00271974	      0.00000700	     41.27648263
      2.71613517	     -0.05713812	     -0.00017523	     -0.19853819	     -0.06040724	      0.88284495	     -0.00007691	     -0.21443080	      0.00271216	      0.00003000	     41.59198344
      2.71788422	     -0.05702560	     -0.00017271	     -0.19842564	     -0.06040251	      0.88284503	     -0.00007247	     -0.21441080	      0.00270053	      0.00006258	     41.61256301
      2.71921151	     -0.05694052	     -0.00017101	     -0.19834051	     -0.06039893	      0.88284513	     -0.00006912	     -0.21439505	      0.00268887	      0.00008821	     42.14683576
      2.72053880	     -0.05685160	     -0.00016930	     -0.19825153	     -0.06039537	      0.88284526	     -0.00006577	     -0.21437894	      0.00267618	      0.00011480	     42.40394192
      2.72213959	     -0.05675230	     -0.00016716	     -0.19815213	     -0.06039110	      0.88284547	     -0.00006174	     -0.21435901	      0.00265845	      0.00014676	     42.78473244
      2.72344130	     -0.05666470	     -0.00016518	     -0.19806443	     -0.06038765	      0.88284568	     -0.00005847	     -0.21434261	      0.00264235	      0.00017328	     43.13844607
      2.72474302	     -0.05658412	     -0.00016336	     -0.19798373	     -0.06038422	      0.88284593	     -0.00005521	     -0.21432593	      0.00262491	      0.00019938	     43.36770936
      2.72604473	     -0.05649939	     -0.00016122	     -0.19789888	     -0.06038082	      0.88284620	     -0.00005196	     -0.21430912	      0.00260596	      0.00022512	     43.75306392
      2.72765504	     -0.05639951	     -0.00015907	     -0.19779882	     -0.06037664	      0.88284659	     -0.00004795	     -0.21428805	      0.00258069	      0.00025603	     44.20135032
      2.72898159	     -0.05631486	     -0.00015723	     -0.19771401	     -0.06037323	      0.88284695	     -0.00004466	     -0.21427063	      0.00255849	      0.00028065	     44.64591210
      2.73030815	     -0.05623851	     -0.00015632	     -0.19763747	     -0.06036985	      0.88284733	     -0.00004137	     -0.21425319	      0.00253536	      0.00030463	     44.85162612
      2.73163470	     -0.05616048	     -0.00015487	     -0.19755925	     -0.06036651	      0.88284775	     -0.00003809	     -0.21423585	      0.00251083	      0.00032689	     45.41605481
      2.73296125	     -0.05608624	     -0.00015396	     -0.19748480	     -0.06036319	      0.88284820	     -0.00003483	     -0.21421858	      0.00248594	      0.00034797	     45.67274681
      2.73428780	     -0.05600776	     -0.00015236	     -0.19740611	     -0.06035991	      0.88284868	     -0.00003157	     -0.21420134	      0.00245990	      0.00036709	     46.28479639
      2.73561435	     -0.05593014	     -0.00015103	     -0.19732829	     -0.06035666	      0.88284917	     -0.00002832	     -0.21418404	      0.00243390	      0.00038532	     46.45361442
      2.73694090	     -0.05584882	     -0.00014928	     -0.19724675	     -0.06035345	      0.88284970	     -0.00002508	     -0.21416664	      0.00240656	      0.00040164	     47.09530097
      2.73857505	     -0.05575548	     -0.00014812	     -0.19715312	     -0.06034955	      0.88285037	     -0.00002110	     -0.21414507	      0.00237275	      0.00041994	     47.32964164
      2.73985555	     -0.05567559	     -0.00014649	     -0.19707301	     -0.06034653	      0.88285091	     -0.00001799	     -0.21412814	      0.00234498	      0.00043280	     47.96314298
      2.74113605	     -0.05560325	     -0.00014599	     -0.19700042	     -0.06034354	      0.88285148	     -0.00001489	     -0.21411111	      0.00231668	      0.00044384	     48.43184171
      2.74241655	     -0.05552876	     -0.00014507	     -0.19692568	     -0.06034060	      0.88285205	     -0.00001180	     -0.21409411	      0.00228810	      0.00045383	     48.76363066
      2.74369704	     -0.05545824	     -0.00014485	     -0.19685488	     -0.06033769	      0.88285264	     -0.00000872	     -0.21407711	      0.00225844	      0.00046187	     49.30071648
      2.74532109	     -0.05536986	     -0.00014421	     -0.19676616	     -0.06033405	      0.88285339	     -0.00000483	     -0.21405567	      0.00222072	      0.00047031	     49.50423531
      2.74667839	     -0.05529492	     -0.00014456	     -0.19669091	     -0.06033106	      0.88285404	     -0.00000158	     -0.21403779	      0.00218751	      0.00047553	     50.18211037
      2.74803569	     -0.05521965	     -0.00014368	     -0.19661534	     -0.06032811	      0.88285468	      0.00000165	     -0.21401995	      0.00215374	      0.00047873	     50.80981058
      2.74939299	     -0.05515144	     -0.00014417	     -0.19654680	     -0.06032521	      0.88285533	      0.00000488	     -0.21400218	      0.00211968	      0.00048042	     51.08627935
      2.75075029	     -0.05507849	     -0.00014345	     -0.19647354	     -0.06032236	      0.88285599	      0.00000809	     -0.21398455	      0.00208463	      0.00048036	     51.65957968
      2.75210758	     -0.05501184	     -0.00014416	     -0.19640653	     -0.06031955	      0.88285664	      0.00001130	     -0.21396699	      0.00204888	      0.00047832	     52.17019801
      2.75346488	     -0.05494073	     -0.00014357	     -0.19633510	     -0.06031680	      0.88285729	      0.00001449	     -0.21394958	      0.00201290	      0.00047525	     52.49579435
      2.75482218	     -0.05487597	     -0.00014490	     -0.19626996	     -0.06031409	      0.88285793	      0.00001768	     -0.21393229	      0.00197573	      0.00047029	     53.08852011
      2.75617948	     -0.05481087	     -0.00014492	     -0.19620450	     -0.06031143	      0.88285856	      0.00002085	     -0.21391520	      0.00193835	      0.00046421	     53.50396330
      2.75753678	     -0.05475113	     -0.00014707	     -0.19614436	     -0.06030883	      0.88285919	      0.00002402	     -0.21389835	      0.00190034	      0.00045700	     53.85864856
      2.75889407	     -0.05468743	     -0.00014716	     -0.19608029	     -0.06030627	      0.88285980	      0.00002717	     -0.21388177	      0.00186141	      0.00044834	     54.52291072
      2.76025137	     -0.05463211	     -0.00014924	     -0.19602456	     -0.06030377	      0.88286040	      0.00003032	     -0.21386543	      0.00182261	      0.00043905	     54.66663662
      2.76160867	     -0.05457005	     -0.00014873	     -0.19596212	     -0.06030133	      0.88286099	      0.00003346	     -0.21384936	      0.00178266	      0.00042820	     55.42104837
      2.76282808	     -0.05452039	     -0.00015022	     -0.19591209	     -0.06029917	      0.88286151	      0.00003627	     -0.21383508	      0.00174728	      0.00041835	     55.48695297
      2.76404749	     -0.05446892	     -0.00015046	     -0.19586027	     -0.06029707	      0.88286201	      0.00003908	     -0.21382100	      0.00171112	      0.00040729	     56.02882659
      2.76526690	     -0.05442411	     -0.00015191	     -0.19581508	     -0.06029500	      0.88286250	      0.00004188	     -0.21380717	      0.00167526	      0.00039600	     56.22442910
      2.76676683	     -0.05437120	     -0.00015323	     -0.19576171	     -0.06029252	      0.88286308	      0.00004531	     -0.21379061	      0.00163038	      0.00038065	     56.88709042
      2.76811362	     -0.05432866	     -0.00015521	     -0.19571874	     -0.06029035	      0.88286359	      0.00004839	     -0.21377618	      0.00159092	      0.00036721	     56.77225986
      2.76946040	     -0.05428507	     -0.00015630	     -0.19567474	     -0.06028824	      0.88286407	      0.00005145	     -0.21376221	      0.00155036	      0.00035235	     57.41098928
      2.77080719	     -0.05425076	     -0.00015862	     -0.19563999	     -0.06028618	      0.88286454	      0.00005451	     -0.21374870	      0.00151044	      0.00033727	     57.43911757
      2.77215397	     -0.05421399	     -0.00016010	     -0.19560279	     -0.06028417	      0.88286498	      0.00005757	     -0.21373572	      0.00146986	      0.00032132	     57.97277358
      2.77350076	     -0.05418439	     -0.00016278	     -0.19557275	     -0.06028222	      0.88286540	      0.00006061	     -0.21372321	      0.00142982	      0.00030544	     57.93188677
      2.77484755	     -0.05415102	     -0.00016394	     -0.19553896	     -0.06028032	      0.88286580	      0.00006365	     -0.21371118	      0.00138888	      0.00028871	     58.48262748
      2.77619433	     -0.05412643	     -0.00016643	     -0.19551392	     -0.06027848	      0.88286618	      0.00006668	     -0.21369957	      0.00134870	      0.00027235	     58.26409409
      2.77754112	     -0.05409626	     -0.00016754	     -0.19548333	     -0.06027669	      0.88286654	      0.00006970	     -0.21368843	      0.00130752	      0.00025521	     58.85293259
      2.77888790	     -0.05407576	     -0.00017031	     -0.19546239	     -0.06027495	      0.88286687	      0.00007272	     -0.21367768	      0.00126698	      0.00023821	     58.71668306
      2.78023469	     -0.05404886	     -0.00017131	     -0.19543506	     -0.06027327	      0.88286718	      0.00007573	     -0.21366737	      0.00122585	      0.00022103	     59.12428261
      2.78158148	     -0.05403290	     -0.00017427	     -0.19541864	     -0.06027165	      0.88286746	      0.00007873	     -0.21365742	      0.00118480	      0.00020375	     59.09511789
      2.78292826	     -0.05401107	     -0.00017513	     -0.19539640	     -0.06027008	      0.88286773	      0.00008173	     -0.21364793	      0.00114359	      0.00018661	     59.32184323
      2.78410508	     -0.05400012	     -0.00017754	     -0.19538506	     -0.06026876	      0.88286794	      0.00008434	     -0.21363997	      0.00110758	      0.00017176	     59.23895823
      2.78528190	     -0.05398681	     -0.00017874	     -0.19537137	     -0.06026748	      0.88286813	      0.00008694	     -0.21363234	      0.00107127	      0.00015662	     59.44284374
      2.78673582	     -0.05397582	     -0.00018116	     -0.19535989	     -0.06026595	      0.88286835	      0.00009015	     -0.21362338	      0.00102675	      0.00013822	     59.33855332
      2.78818974	     -0.05396413	     -0.00018293	     -0.19534773	     -0.06026449	      0.88286853	      0.00009335	     -0.21361493	      0.00098155	      0.00011941	     59.74610199
      2.78940378	     -0.05396006	     -0.00018542	     -0.19534326	     -0.06026332	      0.88286867	      0.00009602	     -0.21360826	      0.00094458	      0.00010466	     59.37707229
      2.79061783	     -0.05395495	     -0.00018704	     -0.19533775	     -0.06026220	      0.88286879	      0.00009868	     -0.21360198	      0.00090682	      0.00008939	     59.60848946
      2.79183187	     -0.05395429	     -0.00018901	     -0.19533669	     -0.06026112	      0.88286889	      0.00010133	     -0.21359607	      0.00086946	      0.00007464	     59.45739295
      2.79334908	     -0.05395543	     -0.00019106	     -0.19533734	     -0.06025984	      0.88286899	      0.00010463	     -0.21358924	      0.00082207	      0.00005574	     59.71348956
      2.79468472	     -0.05396010	     -0.00019323	     -0.19534157	     -0.06025877	      0.88286905	      0.00010753	     -0.21358374	      0.00078130	      0.00004035	     59.19213017
      2.79602035	     -0.05396387	     -0.00019487	     -0.19534491	     -0.06025775	      0.88286909	      0.00011042	     -0.21357872	      0.00073954	      0.00002422	     59.50695654
      2.79735598	     -0.05397442	     -0.00019699	     -0.19535503	     -0.06025679	      0.88286911	      0.00011330	     -0.21357416	      0.00069866	      0.00000871	     59.11078752
      2.79869162	     -0.05398236	     -0.00019851	     -0.19536255	     -0.06025588	      0.88286912	      0.00011617	     -0.21357009	      0.00065710	     -0.00000719	     59.36649222
      2.80002725	     -0.05399790	     -0.00020059	     -0.19537766	     -0.06025503	      0.88286910	      0.00011903	     -0.21356648	      0.00061650	     -0.00002230	     58.86926129
      2.80136288	     -0.05401087	     -0.00020218	     -0.19539021	     -0.06025424	      0.88286906	      0.00012188	     -0.21356337	      0.00057517	     -0.00003778	     59.13200513
      2.80269852	     -0.05403083	     -0.00020424	     -0.19540975	     -0.06025350	      0.88286900	      0.00012472	     -0.21356071	      0.00053476	     -0.00005265	     58.65831076
      2.80403415	     -0.05404720	     -0.00020577	     -0.19542571	     -0.06025281	      0.88286892	      0.00012755	     -0.21355855	      0.00049402	     -0.00006748	     58.77217655
      2.80536979	     -0.05407225	     -0.00020781	     -0.19545034	     -0.06025218	      0.88286882	      0.00013037	     -0.21355681	      0.00045365	     -0.00008231	     58.50126983
      2.80670542	     -0.05409389	     -0.00020938	     -0.19547158	     -0.06025160	      0.88286870	      0.00013318	     -0.21355558	      0.00041375	     -0.00009654	     58.32417075
      2.80804105	     -0.05412331	     -0.00021146	     -0.19550058	     -0.06025107	      0.88286856	      0.00013599	     -0.21355478	      0.00037374	     -0.00011091	     58.14109299
      2.80937669	     -0.05414868	     -0.00021308	     -0.19552557	     -0.06025060	      0.88286840	      0.00013878	     -0.21355448	      0.00033427	     -0.00012481	     57.99770002
      2.81071232	     -0.05418071	     -0.00021503	     -0.19555719	     -0.06025018	      0.88286822	      0.00014156	     -0.21355458	      0.00029504	     -0.00013846	     57.66089511
      2.81204796	     -0.05420928	     -0.00021658	     -0.19558538	     -0.06024981	      0.88286803	      0.00014433	     -0.21355513	      0.00025573	     -0.00015226	     57.77039680
      2.81338359	     -0.05424474	     -0.00021835	     -0.19562046	     -0.06024950	      0.88286782	      0.00014709	     -0.21355605	      0.00021748	     -0.00016518	     57.12920685
      2.81471922	     -0.05427502	     -0.00021980	     -0.19565035	     -0.06024923	      0.88286759	      0.00014984	     -0.21355737	      0.00017861	     -0.00017839	     57.37036208
      2.81605486	     -0.05431176	     -0.00022130	     -0.19568673	     -0.06024902	      0.88286734	      0.00015257	     -0.21355901	      0.00014087	     -0.00019084	     56.75653686
      2.81739049	     -0.05434200	     -0.00022256	     -0.19571660	     -0.06024886	      0.88286708	      0.00015530	     -0.21356098	      0.00010285	     -0.00020313	     56.87413057
      2.81872613	     -0.05438019	     -0.00022378	     -0.19575443	     -0.06024874	      0.88286680	      0.00015802	     -0.21356320	      0.00006537	     -0.00021527	     56.49732814
      2.82006176	     -0.05441236	     -0.00022495	     -0.19578625	     -0.06024868	      0.88286650	      0.00016072	     -0.21356574	      0.00002839	     -0.00022665	     56.33870443
      2.82139739	     -0.05445135	     -0.00022589	     -0.19582489	     -0.06024867	      0.88286619	      0.00016342	     -0.21356849	     -0.00000854	     -0.00023802	     56.06717821
      2.82273303	     -0.05448398	     -0.00022693	     -0.19585718	     -0.06024870	      0.88286587	      0.00016610	     -0.21357152	     -0.00004492	     -0.00024883	     55.96875941
      2.82406866	     -0.05452248	     -0.00022753	     -0.19589535	     -0.06024879	      0.88286553	      0.00016878	     -0.21357472	     -0.00008085	     -0.00025923	     55.54828184
      2.82540430	     -0.05455619	     -0.00022849	     -0.19592873	     -0.06024892	      0.88286518	      0.00017144	     -0.21357815	     -0.00011684	     -0.00026972	     55.71600983
      2.82658358	     -0.05459096	     -0.00022888	     -0.19596322	     -0.06024908	      0.88286485	      0.00017378	     -0.21358132	     -0.00014761	     -0.00027812	     55.19016988
      2.82776287	     -0.05462283	     -0.00022950	     -0.19599480	     -0.06024927	      0.88286452	      0.00017612	     -0.21358465	     -0.00017859	     -0.00028673	     55.19266491
      2.82921304	     -0.05466425	     -0.00022996	     -0.19603589	     -0.06024955	      0.88286410	      0.00017898	     -0.21358894	     -0.00021570	     -0.00029655	     54.75393059
      2.83048530	     -0.05469933	     -0.00023047	     -0.19607067	     -0.06024985	      0.88286371	      0.00018147	     -0.21359286	     -0.00024846	     -0.00030534	     54.85702657
      2.83175756	     -0.05473599	     -0.00023074	     -0.19610705	     -0.06025019	      0.88286332	      0.00018396	     -0.21359693	     -0.00027996	     -0.00031304	     54.35135239
      2.83302982	     -0.05477090	     -0.00023119	     -0.19614167	     -0.06025056	      0.88286292	      0.00018644	     -0.21360114	     -0.00031176	     -0.00032084	     54.39770310
      2.83470737	     -0.05482053	     -0.00023145	     -0.19619095	     -0.06025112	      0.88286237	      0.00018969	     -0.21360689	     -0.00035222	     -0.00033010	     53.80971691
      2.83581881	     -0.05485066	     -0.00023201	     -0.19622082	     -0.06025153	      0.88286200	      0.00019184	     -0.21361083	     -0.00037933	     -0.00033622	     53.99934345
      2.83693025	     -0.05488285	     -0.00023229	     -0.19625278	     -0.06025196	      0.88286162	      0.00019398	     -0.21361488	     -0.00040552	     -0.00034151	     53.72264033
      2.83839551	     -0.05492545	     -0.00023280	     -0.19629507	     -0.06025258	      0.88286112	      0.00019679	     -0.21362035	     -0.00044001	     -0.00034847	     53.68688518
      2.83986078	     -0.05497004	     -0.00023318	     -0.19633936	     -0.06025325	      0.88286060	      0.00019958	     -0.21362602	     -0.00047298	     -0.00035408	     52.96863369
      2.84132605	     -0.05500899	     -0.00023387	     -0.19637801	     -0.06025397	      0.88286008	      0.00020237	     -0.21363185	     -0.00050657	     -0.00035923	     53.16938561
      2.84279132	     -0.05505411	     -0.00023398	     -0.19642284	     -0.06025473	      0.88285955	      0.00020514	     -0.21363777	     -0.00053918	     -0.00036388	     52.89263673
      2.84399474	     -0.05508724	     -0.00023477	     -0.19645572	     -0.06025540	      0.88285911	      0.00020741	     -0.21364279	     -0.00056546	     -0.00036707	     52.86634382
      2.84519817	     -0.05512377	     -0.00023497	     -0.19649203	     -0.06025610	      0.88285867	      0.00020967	     -0.21364788	     -0.00059145	     -0.00037010	     52.69724542
      2.84667672	     -0.05516654	     -0.00023565	     -0.19653451	     -0.06025699	      0.88285812	      0.00021243	     -0.21365429	     -0.00062253	     -0.00037288	     52.42831442
      2.84815528	     -0.05521006	     -0.00023571	     -0.19657776	     -0.06025794	      0.88285756	      0.00021519	     -0.21366080	     -0.00065378	     -0.00037548	     52.44446454
      2.84944043	     -0.05524606	     -0.00023653	     -0.19661352	     -0.06025879	      0.88285708	      0.00021757	     -0.21366657	     -0.00067997	     -0.00037673	     52.23675896
      2.85072558	     -0.05528345	     -0.00023652	     -0.19665068	     -0.06025968	      0.88285660	      0.00021994	     -0.21367241	     -0.00070642	     -0.00037796	     52.19938674
      2.85201074	     -0.05532001	     -0.00023713	     -0.19668700	     -0.06026061	      0.88285611	      0.00022231	     -0.21367834	     -0.00073246	     -0.00037870	     52.16361462
      2.85360691	     -0.05536919	     -0.00023705	     -0.19673590	     -0.06026180	      0.88285551	      0.00022523	     -0.21368582	     -0.00076498	     -0.00037986	     52.22270555
      2.85488970	     -0.05540579	     -0.00023807	     -0.19677226	     -0.06026280	      0.88285502	      0.00022757	     -0.21369200	     -0.00079031	     -0.00037950	     52.02972886
      2.85617248	     -0.05544825	     -0.00023806	     -0.19681450	     -0.06026383	      0.88285453	      0.00022990	     -0.21369832	     -0.00081615	     -0.00038005	     52.08800237
      2.85745527	     -0.05549185	     -0.00023896	     -0.19685786	     -0.06026490	      0.88285404	      0.00023223	     -0.21370490	     -0.00084133	     -0.00038016	     51.98871528
      2.85873806	     -0.05553779	     -0.00023928	     -0.19690358	     -0.06026599	      0.88285356	      0.00023454	     -0.21371176	     -0.00086679	     -0.00038084	     52.11723036
      2.86040466	     -0.05560144	     -0.00024050	     -0.19696693	     -0.06026746	      0.88285292	      0.00023754	     -0.21372115	     -0.00089870	     -0.00038164	     51.86678652
      2.86168006	     -0.05565023	     -0.00024027	     -0.19701550	     -0.06026863	      0.88285243	      0.00023983	     -0.21372872	     -0.00092366	     -0.00038261	     52.12519464
      2.86295546	     -0.05570236	     -0.00024111	     -0.19706741	     -0.06026982	      0.88285194	      0.00024211	     -0.21373664	     -0.00094802	     -0.00038413	     52.33056334
      2.86423086	     -0.05575734	     -0.00024090	     -0.19712218	     -0.06027104	      0.88285145	      0.00024438	     -0.21374497	     -0.00097180	     -0.00038604	     52.34340661
      2.86583053	     -0.05582671	     -0.00024127	     -0.19719131	     -0.06027262	      0.88285083	      0.00024722	     -0.21375600	     -0.00100133	     -0.00038955	     52.67466677
      2.86717030	     -0.05588724	     -0.00023996	     -0.19725166	     -0.06027398	      0.88285031	      0.00024960	     -0.21376569	     -0.00102515	     -0.00039247	     52.58005382
      2.86851006	     -0.05594776	     -0.00023985	     -0.19731199	     -0.06027537	      0.88284978	      0.00025197	     -0.21377583	     -0.00104868	     -0.00039643	     52.84113109
      2.86984983	     -0.05601014	     -0.00023772	     -0.19737422	     -0.06027679	      0.88284925	      0.00025433	     -0.21378639	     -0.00107167	     -0.00040129	     52.97184264
      2.87118960	     -0.05607194	     -0.00023657	     -0.19743587	     -0.06027824	      0.88284870	      0.00025669	     -0.21379736	     -0.00109385	     -0.00040667	     53.16354154
      2.87252937	     -0.05613432	     -0.00023358	     -0.19749814	     -0.06027972	      0.88284816	      0.00025905	     -0.21380869	     -0.00111567	     -0.00041322	     53.40489886
      2.87386914	     -0.05619664	     -0.00023150	     -0.19756035	     -0.06028123	      0.88284760	      0.00026140	     -0.21382038	     -0.00113621	     -0.00041999	     53.44238369
      2.87520890	     -0.05625802	     -0.00022792	     -0.19762165	     -0.06028276	      0.88284703	      0.00026375	     -0.21383238	     -0.00115651	     -0.00042787	     53.74912864
      2.87683203	     -0.05633560	     -0.00022520	     -0.19769910	     -0.06028466	      0.88284633	      0.00026659	     -0.21384735	     -0.00117973	     -0.00043862	     54.17980504
      2.87801803	     -0.05639196	     -0.00022106	     -0.19775543	     -0.06028607	      0.88284580	      0.00026866	     -0.21385862	     -0.00119554	     -0.00044702	     54.15258691
      2.87920403	     -0.05644941	     -0.00021861	     -0.19781282	     -0.06028750	      0.88284527	      0.00027073	     -0.21387014	     -0.00121085	     -0.00045627	     54.47522501
      2.88074375	     -0.05652438	     -0.00021441	     -0.19788774	     -0.06028937	      0.88284455	      0.00027340	     -0.21388548	     -0.00122903	     -0.00046873	     54.52755864
      2.88205179	     -0.05658731	     -0.00021175	     -0.19795062	     -0.06029099	      0.88284393	      0.00027567	     -0.21389882	     -0.00124397	     -0.00048038	     55.06279023
      2.88335984	     -0.05665088	     -0.00020820	     -0.19801418	     -0.06029263	      0.88284330	      0.00027794	     -0.21391242	     -0.00125701	     -0.00049181	     54.99026723
      2.88466788	     -0.05671309	     -0.00020543	     -0.19807636	     -0.06029428	      0.88284265	      0.00028020	     -0.21392624	     -0.00126969	     -0.00050410	     55.48650121
      2.88629426	     -0.05679172	     -0.00020095	     -0.19815501	     -0.06029636	      0.88284181	      0.00028300	     -0.21394372	     -0.00128299	     -0.00051928	     55.33259030
      2.88753278	     -0.05684576	     -0.00019856	     -0.19820905	     -0.06029795	      0.88284116	      0.00028513	     -0.21395718	     -0.00129290	     -0.00053113	     55.97833652
      2.88877131	     -0.05690346	     -0.00019537	     -0.19826677	     -0.06029956	      0.88284050	      0.00028726	     -0.21397069	     -0.00130121	     -0.00054277	     56.08062326
      2.89000983	     -0.05695922	     -0.00019288	     -0.19832255	     -0.06030118	      0.88283982	      0.00028938	     -0.21398433	     -0.00130871	     -0.00055436	     56.37507485
      2.89175245	     -0.05704123	     -0.00018910	     -0.19840461	     -0.06030346	      0.88283884	      0.00029235	     -0.21400361	     -0.00131771	     -0.00057072	     56.72835806
      2.89325639	     -0.05710332	     -0.00018701	     -0.19846674	     -0.06030545	      0.88283797	      0.00029491	     -0.21402041	     -0.00132377	     -0.00058300	     56.95664468
      2.89476033	     -0.05716899	     -0.00018305	     -0.19853250	     -0.06030745	      0.88283709	      0.00029746	     -0.21403718	     -0.00132877	     -0.00059550	     57.05873848
      2.89592617	     -0.05721693	     -0.00018214	     -0.19858046	     -0.06030900	      0.88283639	      0.00029943	     -0.21405019	     -0.00133183	     -0.00060403	     57.47578962
      2.89709201	     -0.05726673	     -0.00017984	     -0.19863033	     -0.06031055	      0.88283568	      0.00030139	     -0.21406320	     -0.00133418	     -0.00061251	     57.68695134
      2.89869250	     -0.05733331	     -0.00017753	     -0.19869700	     -0.06031269	      0.88283469	      0.00030409	     -0.21408109	     -0.00133595	     -0.00062275	     57.87413396
      2.90012348	     -0.05739030	     -0.00017463	     -0.19875410	     -0.06031460	      0.88283379	      0.00030648	     -0.21409705	     -0.00133711	     -0.00063125	     58.34169048
      2.90155446	     -0.05744671	     -0.00017300	     -0.19881060	     -0.06031651	      0.88283288	      0.00030887	     -0.21411295	     -0.00133634	     -0.00063754	     58.34322626
      2.90298544	     -0.05749873	     -0.00016978	     -0.19886276	     -0.06031842	      0.88283197	      0.00031126	     -0.21412875	     -0.00133549	     -0.00064341	     58.82606160
      2.90441642	     -0.05755183	     -0.00016861	     -0.19891596	     -0.06032033	      0.88283104	      0.00031364	     -0.21414440	     -0.00133288	     -0.00064715	     58.95854491
      2.90584740	     -0.05760183	     -0.00016500	     -0.19896612	     -0.06032224	      0.88283011	      0.00031600	     -0.21415994	     -0.00132991	     -0.00065021	     59.28739139
      2.90727838	     -0.05765339	     -0.00016461	     -0.19901780	     -0.06032414	      0.88282918	      0.00031837	     -0.21417535	     -0.00132526	     -0.00065109	     59.35776932
      2.90855564	     -0.05769486	     -0.00016131	     -0.19905943	     -0.06032583	      0.88282835	      0.00032047	     -0.21418901	     -0.00132091	     -0.00065098	     59.64756431
      2.90983290	     -0.05773806	     -0.00016054	     -0.19910276	     -0.06032751	      0.88282752	      0.00032256	     -0.21420255	     -0.00131555	     -0.00064964	     59.94050792
      2.91111017	     -0.05777908	     -0.00015833	     -0.19914393	     -0.06032919	      0.88282669	      0.00032465	     -0.21421599	     -0.00130935	     -0.00064705	     60.07265380
      2.91283890	     -0.05783565	     -0.00015718	     -0.19920070	     -0.06033145	      0.88282558	      0.00032747	     -0.21423399	     -0.00129987	     -0.00064171	     60.46144059
      2.91417861	     -0.05787644	     -0.00015393	     -0.19924169	     -0.06033318	      0.88282472	      0.00032965	     -0.21424785	     -0.00129139	     -0.00063614	     60.45120534
      2.91551832	     -0.05791831	     -0.00015317	     -0.19928373	     -0.06033491	      0.88282387	      0.00033182	     -0.21426159	     -0.00128211	     -0.00062905	     60.68935087
      2.91685804	     -0.05795761	     -0.00015046	     -0.19932324	     -0.06033662	      0.88282304	      0.00033398	     -0.21427525	     -0.00127212	     -0.00062141	     60.89605906
      2.91819775	     -0.05799773	     -0.00014952	     -0.19936356	     -0.06033831	      0.88282221	      0.00033614	     -0.21428883	     -0.00126086	     -0.00061243	     60.95837614
      2.91953746	     -0.05803518	     -0.00014719	     -0.19940123	     -0.06033999	      0.88282140	      0.00033829	     -0.21430231	     -0.00124911	     -0.00060285	     61.23207768
      2.92087717	     -0.05807220	     -0.00014594	     -0.19943846	     -0.06034166	      0.88282060	      0.00034044	     -0.21431568	     -0.00123604	     -0.00059216	     61.27244242
      2.92221689	     -0.05810668	     -0.00014381	     -0.19947319	     -0.06034331	      0.88281981	      0.00034258	     -0.21432891	     -0.00122237	     -0.00058084	     61.49006516
      2.92415897	     -0.05815795	     -0.00014276	     -0.19952479	     -0.06034566	      0.88281870	      0.00034567	     -0.21434782	     -0.00120066	     -0.00056302	     61.59485996
      2.92527229	     -0.05818297	     -0.00013972	     -0.19955004	     -0.06034699	      0.88281808	      0.00034743	     -0.21435852	     -0.00118763	     -0.00055217	     61.71242901
      2.92638560	     -0.05820939	     -0.00013848	     -0.19957668	     -0.06034830	      0.88281747	      0.00034920	     -0.21436909	     -0.00117393	     -0.00054091	     61.79776852
      2.92811847	     -0.05825050	     -0.00013582	     -0.19961814	     -0.06035032	      0.88281655	      0.00035193	     -0.21438530	     -0.00115157	     -0.00052296	     61.93680074
      2.92965211	     -0.05828271	     -0.00013399	     -0.19965067	     -0.06035207	      0.88281576	      0.00035434	     -0.21439944	     -0.00113061	     -0.00050628	     61.98373360
      2.93118575	     -0.05831545	     -0.00013088	     -0.19968375	     -0.06035379	      0.88281500	      0.00035674	     -0.21441329	     -0.00110868	     -0.00048925	     62.06591389
      2.93252204	     -0.05834141	     -0.00012972	     -0.19971001	     -0.06035525	      0.88281435	      0.00035882	     -0.21442519	     -0.00108870	     -0.00047426	     62.10876921
      2.93385834	     -0.05836727	     -0.00012713	     -0.19973618	     -0.06035670	      0.88281373	      0.00036090	     -0.21443689	     -0.00106778	     -0.00045909	     62.02072839
      2.93519463	     -0.05839277	     -0.00012557	     -0.19976198	     -0.06035811	      0.88281313	      0.00036297	     -0.21444841	     -0.00104652	     -0.00044435	     62.14623685
      2.93682354	     -0.05842374	     -0.00012231	     -0.19979335	     -0.06035979	      0.88281242	      0.00036548	     -0.21446219	     -0.00101932	     -0.00042636	     61.82139919
      2.93821540	     -0.05844708	     -0.00012129	     -0.19981702	     -0.06036119	      0.88281183	      0.00036762	     -0.21447377	     -0.00099584	     -0.00041060	     61.91434454
      2.93960726	     -0.05846960	     -0.00011839	     -0.19983990	     -0.06036256	      0.88281127	      0.00036975	     -0.21448513	     -0.00097201	     -0.00039554	     62.04879994
      2.94099911	     -0.05849380	     -0.00011734	     -0.19986443	     -0.06036390	      0.88281073	      0.00037187	     -0.21449631	     -0.00094741	     -0.00038086	     62.01023737
      2.94239097	     -0.05851520	     -0.00011449	     -0.19988619	     -0.06036520	      0.88281021	      0.00037398	     -0.21450729	     -0.00092226	     -0.00036643	     61.85950951
      2.94378282	     -0.05853555	     -0.00011329	     -0.19990688	     -0.06036647	      0.88280971	      0.00037609	     -0.21451804	     -0.00089676	     -0.00035244	     61.85175483
      2.94517468	     -0.05855156	     -0.00011036	     -0.19992327	     -0.06036770	      0.88280923	      0.00037818	     -0.21452851	     -0.00087109	     -0.00033927	     61.92509897
      2.94685372	     -0.05857344	     -0.00010944	     -0.19994558	     -0.06036913	      0.88280867	      0.00038070	     -0.21454069	     -0.00083873	     -0.00032365	     61.41026727
      2.94804215	     -0.05858158	     -0.00010646	     -0.19995405	     -0.06037012	      0.88280830	      0.00038247	     -0.21454904	     -0.00081647	     -0.00031297	     61.70370171
      2.94923059	     -0.05859219	     -0.00010545	     -0.19996496	     -0.06037107	      0.88280793	      0.00038423	     -0.21455711	     -0.00079351	     -0.00030272	     61.68154888
      2.95086511	     -0.05860538	     -0.00010305	     -0.19997859	     -0.06037234	      0.88280745	      0.00038665	     -0.21456776	     -0.00076156	     -0.00028937	     61.59201249
      2.95249963	     -0.05861560	     -0.00010240	     -0.19998923	     -0.06037356	      0.88280698	      0.00038905	     -0.21457792	     -0.00072902	     -0.00027620	     61.34760876
      2.95383273	     -0.05861948	     -0.00010001	     -0.19999349	     -0.06037452	      0.88280662	      0.00039099	     -0.21458582	     -0.00070238	     -0.00026596	     61.30738653
      2.95516583	     -0.05862630	     -0.00010015	     -0.20000064	     -0.06037543	      0.88280627	      0.00039293	     -0.21459339	     -0.00067539	     -0.00025617	     61.22591223
      2.95649894	     -0.05863049	     -0.00009897	     -0.20000517	     -0.06037632	      0.88280594	      0.00039486	     -0.21460063	     -0.00064824	     -0.00024691	     61.18066105
      2.95783204	     -0.05863471	     -0.00009915	     -0.20000973	     -0.06037716	      0.88280562	      0.00039678	     -0.21460755	     -0.00062055	     -0.00023776	     60.94054290
      2.95916515	     -0.05863629	     -0.00009883	     -0.20001165	     -0.06037797	      0.88280531	      0.00039869	     -0.21461414	     -0.00059276	     -0.00022888	     60.84778630
      2.96085508	     -0.05863858	     -0.00009979	     -0.20001435	     -0.06037894	      0.88280493	      0.00040109	     -0.21462200	     -0.00055749	     -0.00021846	     60.92095039
      2.96254501	     -0.05863723	     -0.00009906	     -0.20001345	     -0.06037985	      0.88280457	      0.00040348	     -0.21462933	     -0.00052087	     -0.00020726	     60.27282644
      2.96368617	     -0.05863773	     -0.00010125	     -0.20001420	     -0.06038044	      0.88280434	      0.00040509	     -0.21463395	     -0.00049680	     -0.00020046	     60.44320372
      2.96482733	     -0.05863553	     -0.00010182	     -0.20001229	     -0.06038099	      0.88280411	      0.00040669	     -0.21463832	     -0.00047203	     -0.00019328	     60.24574468
      2.96638701	     -0.05863164	     -0.00010332	     -0.20000877	     -0.06038170	      0.88280382	      0.00040887	     -0.21464387	     -0.00043836	     -0.00018388	     60.18545859
      2.96794670	     -0.05862683	     -0.00010457	     -0.20000435	     -0.06038236	      0.88280354	      0.00041103	     -0.21464891	     -0.00040377	     -0.00017370	     59.56745618
      2.96950639	     -0.05862153	     -0.00010690	     -0.19999940	     -0.06038296	      0.88280328	      0.00041318	     -0.21465345	     -0.00037032	     -0.00016401	     59.87296931
      2.97106607	     -0.05861189	     -0.00010770	     -0.19999016	     -0.06038351	      0.88280303	      0.00041533	     -0.21465751	     -0.00033557	     -0.00015292	     59.15561043
      2.97234102	     -0.05860331	     -0.00011009	     -0.19998186	     -0.06038392	      0.88280284	      0.00041707	     -0.21466046	     -0.00030799	     -0.00014434	     59.29412526
      2.97361597	     -0.05859572	     -0.00011106	     -0.19997459	     -0.06038429	      0.88280266	      0.00041881	     -0.21466307	     -0.00027989	     -0.00013528	     58.98272686
      2.97489092	     -0.05858579	     -0.00011270	     -0.19996496	     -0.06038463	      0.88280249	      0.00042054	     -0.21466538	     -0.00025196	     -0.00012596	     58.79544227
      2.97655832	     -0.05857283	     -0.00011414	     -0.19995241	     -0.06038502	      0.88280229	      0.00042279	     -0.21466788	     -0.00021571	     -0.00011364	     58.62043927
      2.97805634	     -0.05855732	     -0.00011611	     -0.19993725	     -0.06038532	      0.88280213	      0.00042481	     -0.21466966	     -0.00018314	     -0.00010185	     58.32767160
      2.97955437	     -0.05854337	     -0.00011692	     -0.19992367	     -0.06038557	      0.88280199	      0.00042682	     -0.21467096	     -0.00015087	     -0.00008968	     58.07859468
      2.98105240	     -0.05852508	     -0.00011916	     -0.19990571	     -0.06038577	      0.88280186	      0.00042882	     -0.21467185	     -0.00011892	     -0.00007728	     57.92513302
      2.98239210	     -0.05851028	     -0.00011951	     -0.19989124	     -0.06038591	      0.88280177	      0.00043060	     -0.21467224	     -0.00009044	     -0.00006568	     57.58464833
      2.98373180	     -0.05849251	     -0.00012125	     -0.19987378	     -0.06038602	      0.88280169	      0.00043238	     -0.21467231	     -0.00006205	     -0.00005364	     57.23917201
      2.98507149	     -0.05847438	     -0.00012196	     -0.19985596	     -0.06038608	      0.88280163	      0.00043415	     -0.21467201	     -0.00003450	     -0.00004200	     57.20782833
      2.98641119	     -0.05845627	     -0.00012340	     -0.19983815	     -0.06038611	      0.88280158	      0.00043592	     -0.21467139	     -0.00000666	     -0.00002963	     56.76869394
      2.98775089	     -0.05843550	     -0.00012426	     -0.19981768	     -0.06038610	      0.88280155	      0.00043767	     -0.21467042	      0.00002016	     -0.00001747	     56.75702888
      2.98934318	     -0.05841320	     -0.00012593	     -0.19979573	     -0.06038604	      0.88280153	      0.00043976	     -0.21466885	      0.00005232	     -0.00000252	     56.16506353
      2.99093547	     -0.05838787	     -0.00012666	     -0.19977075	     -0.06038593	      0.88280154	      0.00044183	     -0.21466686	      0.00008289	      0.00001196	     56.29113871
      2.99233129	     -0.05836673	     -0.00012898	     -0.19974988	     -0.06038580	      0.88280156	      0.00044364	     -0.21466478	      0.00011004	      0.00002541	     55.80415451
      2.99372712	     -0.05834249	     -0.00012923	     -0.19972593	     -0.06038563	      0.88280161	      0.00044544	     -0.21466242	      0.00013597	      0.00003764	     55.97015935
      2.99512294	     -0.05832355	     -0.00013162	     -0.19970726	     -0.06038542	      0.88280167	      0.00044724	     -0.21465978	      0.00016221	      0.00004977	     55.53803962
      2.99651876	     -0.05829767	     -0.00013185	     -0.19968168	     -0.06038518	      0.88280175	      0.00044903	     -0.21465692	      0.00018769	      0.00006154	     55.44532551
      2.99791458	     -0.05827912	     -0.00013442	     -0.19966336	     -0.06038490	      0.88280184	      0.00045081	     -0.21465378	      0.00021256	      0.00007258	     55.33866917
      2.99931041	     -0.05825340	     -0.00013468	     -0.19963793	     -0.06038458	      0.88280195	      0.00045259	     -0.21465048	      0.00023710	      0.00008315	     55.18843927
      3.00070623	     -0.05823360	     -0.00013732	     -0.19961836	     -0.06038423	      0.88280207	      0.00045435	     -0.21464692	      0.00026133	      0.00009359	     54.85343436
      3.00210205	     -0.05820804	     -0.00013757	     -0.19959307	     -0.06038385	      0.88280221	      0.00045611	     -0.21464319	      0.00028440	      0.00010282	     55.06373634
      3.00349787	     -0.05818938	     -0.00014045	     -0.19957463	     -0.06038344	      0.88280236	      0.00045786	     -0.21463925	      0.00030785	      0.00011199	     54.57333373
      3.00489370	     -0.05816161	     -0.00014051	     -0.19954713	     -0.06038300	      0.88280252	      0.00045961	     -0.21463518	      0.00033010	      0.00012025	     54.73620031
      3.00628952	     -0.05814427	     -0.00014355	     -0.19953000	     -0.06038252	      0.88280269	      0.00046134	     -0.21463089	      0.00035213	      0.00012768	     54.51803720
      3.00768534	     -0.05811745	     -0.00014346	     -0.19950344	     -0.06038201	      0.88280288	      0.00046307	     -0.21462651	      0.00037386	      0.00013496	     54.37162503
      3.00908116	     -0.05810083	     -0.00014665	     -0.19948700	     -0.06038148	      0.88280307	      0.00046478	     -0.21462193	      0.00039469	      0.00014116	     54.31511359
      3.01047699	     -0.05807291	     -0.00014624	     -0.19945935	     -0.06038091	      0.88280327	      0.00046649	     -0.21461729	      0.00041530	      0.00014696	     54.26776517
      3.01172704	     -0.05805715	     -0.00014888	     -0.19944376	     -0.06038038	      0.88280346	      0.00046802	     -0.21461295	      0.00043344	      0.00015168	     54.04593482
      3.01297708	     -0.05803546	     -0.00014936	     -0.19942227	     -0.06037983	      0.88280365	      0.00046953	     -0.21460856	      0.00045096	      0.00015559	     54.13217111
      3.01449687	     -0.05801475	     -0.00015153	     -0.19940178	     -0.06037913	      0.88280389	      0.00047136	     -0.21460306	      0.00047225	      0.00015982	     53.89834434
      3.01601666	     -0.05798697	     -0.00015157	     -0.19937426	     -0.06037839	      0.88280414	      0.00047318	     -0.21459750	      0.00049247	      0.00016277	     54.22045324
      3.01727298	     -0.05797332	     -0.00015411	     -0.19936076	     -0.06037776	      0.88280434	      0.00047468	     -0.21459275	      0.00050962	      0.00016532	     53.81862337
      3.01852931	     -0.05795237	     -0.00015442	     -0.19934002	     -0.06037711	      0.88280455	      0.00047617	     -0.21458799	      0.00052609	      0.00016687	     53.88823714
      3.02008289	     -0.05793434	     -0.00015644	     -0.19932219	     -0.06037628	      0.88280481	      0.00047799	     -0.21458196	      0.00054621	      0.00016785	     53.82079142
      3.02145640	     -0.05790981	     -0.00015625	     -0.19929789	     -0.06037552	      0.88280504	      0.00047960	     -0.21457662	      0.00056376	      0.00016833	     53.85399387
      3.02282991	     -0.05789550	     -0.00015829	     -0.19928376	     -0.06037473	      0.88280527	      0.00048120	     -0.21457113	      0.00058128	      0.00016821	     53.65445662
      3.02420341	     -0.05787298	     -0.00015800	     -0.19926146	     -0.06037392	      0.88280550	      0.00048278	     -0.21456564	      0.00059849	      0.00016747	     53.68515075
      3.02557692	     -0.05785746	     -0.00015978	     -0.19924613	     -0.06037309	      0.88280573	      0.00048436	     -0.21456003	      0.00061576	      0.00016630	     53.49725341
      3.02695043	     -0.05783620	     -0.00015935	     -0.19922509	     -0.06037223	      0.88280596	      0.00048592	     -0.21455439	      0.00063253	      0.00016441	     53.68774737
      3.02832394	     -0.05782151	     -0.00016110	     -0.19921058	     -0.06037135	      0.88280619	      0.00048748	     -0.21454865	      0.00064973	      0.00016237	     53.42086460
      3.02969744	     -0.05780107	     -0.00016074	     -0.19919035	     -0.06037044	      0.88280641	      0.00048902	     -0.21454290	      0.00066631	      0.00015965	     53.61998249
      3.03107095	     -0.05778727	     -0.00016254	     -0.19917673	     -0.06036952	      0.88280662	      0.00049055	     -0.21453707	      0.00068345	      0.00015705	     53.26564296
      3.03244446	     -0.05776578	     -0.00016218	     -0.19915545	     -0.06036857	      0.88280684	      0.00049207	     -0.21453124	      0.00069982	      0.00015392	     53.49172616
      3.03381797	     -0.05775319	     -0.00016396	     -0.19914303	     -0.06036760	      0.88280705	      0.00049358	     -0.21452530	      0.00071635	      0.00015044	     53.34673205
      3.03519148	     -0.05773327	     -0.00016366	     -0.19912333	     -0.06036660	      0.88280725	      0.00049508	     -0.21451938	      0.00073273	      0.00014692	     53.31517502
      3.03656498	     -0.05771915	     -0.00016533	     -0.19910938	     -0.06036558	      0.88280745	      0.00049657	     -0.21451336	      0.00074883	      0.00014320	     53.23201090
      3.03793849	     -0.05770042	     -0.00016499	     -0.19909084	     -0.06036454	      0.88280764	      0.00049804	     -0.21450733	      0.00076440	      0.00013893	     53.42816868
      3.03931200	     -0.05768849	     -0.00016673	     -0.19907909	     -0.06036348	      0.88280783	      0.00049950	     -0.21450125	      0.00078051	      0.00013510	     53.00636142
      3.04068551	     -0.05766847	     -0.00016637	     -0.19905926	     -0.06036240	      0.88280801	      0.00050095	     -0.21449516	      0.00079545	      0.00013074	     53.34271611
      3.04205901	     -0.05765647	     -0.00016807	     -0.19904742	     -0.06036130	      0.88280819	      0.00050238	     -0.21448899	      0.00081065	      0.00012625	     53.18721792
      3.04343252	     -0.05763886	     -0.00016773	     -0.19903001	     -0.06036017	      0.88280836	      0.00050381	     -0.21448282	      0.00082547	      0.00012166	     53.24617518
      3.04480603	     -0.05762725	     -0.00016950	     -0.19901855	     -0.06035903	      0.88280853	      0.00050522	     -0.21447661	      0.00084024	      0.00011718	     53.05754163
      3.04617954	     -0.05760888	     -0.00016916	     -0.19900037	     -0.06035787	      0.88280868	      0.00050661	     -0.21447041	      0.00085428	      0.00011232	     53.33082364
      3.04755305	     -0.05759944	     -0.00017092	     -0.19899107	     -0.06035668	      0.88280883	      0.00050800	     -0.21446414	      0.00086860	      0.00010754	     53.10902068
      3.04892655	     -0.05758227	     -0.00017056	     -0.19897408	     -0.06035548	      0.88280898	      0.00050937	     -0.21445794	      0.00088236	      0.00010261	     53.27490335
      3.05030006	     -0.05757319	     -0.00017225	     -0.19896514	     -0.06035426	      0.88280912	      0.00051072	     -0.21445167	      0.00089617	      0.00009769	     53.11814212
      3.05167357	     -0.05755681	     -0.00017178	     -0.19894895	     -0.06035302	      0.88280925	      0.00051207	     -0.21444545	      0.00090961	      0.00009275	     53.24415245
      3.05304708	     -0.05754774	     -0.00017340	     -0.19894002	     -0.06035176	      0.88280937	      0.00051340	     -0.21443918	      0.00092301	      0.00008781	     53.15534931
      3.05442058	     -0.05753238	     -0.00017278	     -0.19892484	     -0.06035048	      0.88280949	      0.00051471	     -0.21443295	      0.00093601	      0.00008263	     53.36866955
      3.05579409	     -0.05752564	     -0.00017441	     -0.19891825	     -0.06034919	      0.88280960	      0.00051602	     -0.21442668	      0.00094939	      0.00007784	     53.09034193
      3.05716760	     -0.05751053	     -0.00017372	     -0.19890332	     -0.06034788	      0.88280970	      0.00051731	     -0.21442049	      0.00096227	      0.00007309	     53.25128288
      3.05854111	     -0.05750336	     -0.00017524	     -0.19889628	     -0.06034655	      0.88280980	      0.00051858	     -0.21441426	      0.00097508	      0.00006822	     53.22426860
      3.05991461	     -0.05748984	     -0.00017442	     -0.19888295	     -0.06034520	      0.88280989	      0.00051985	     -0.21440808	      0.00098812	      0.00006383	     53.17639378
      3.06128812	     -0.05748361	     -0.00017594	     -0.19887685	     -0.06034383	      0.88280997	      0.00052109	     -0.21440188	      0.00100070	      0.00005922	     53.22808029
      3.06266163	     -0.05747063	     -0.00017506	     -0.19886405	     -0.06034245	      0.88281005	      0.00052233	     -0.21439575	      0.00101367	      0.00005512	     53.16760600
      3.06403514	     -0.05746353	     -0.00017644	     -0.19885709	     -0.06034105	      0.88281013	      0.00052355	     -0.21438958	      0.00102635	      0.00005100	     53.15850376
[truncated: 262,362 more chars]
