# Supplementary material for: A Neural Controller Model Considering the Vestibulospinal Tract in Human Postural Control
Source: Front Comput Neurosci. 2022 Feb 25;16:785099. doi: 10.3389/fncom.2022.785099 (PMC8913724; doi:10.3389/fncom.2022.785099)
Supplement: Supplementary file 8 [file Data_Sheet_3.zip › SimulationResults/VST+/4.451/opt_4/jiang_CoPpositon_pos.sto]

CoP
version=1
nRows=3537
nColumns=11
inDegrees=no

This file contains CoP trajectory (of origin) and orientations.

Units are S.I. units (seconds, meters, Newtons, ...)
Angles are in degrees.

endheader
time	cop-x	cop-z	cop-x-calcn-r	com-x	com-y	com-z	com-x-calcn-r	com-x-vel	com-y-vel	s_torques
      0.00062997	     -0.05999528	     -0.00049884	     -0.20136996	     -0.06439674	      0.88304623	     -0.00036994	     -0.21868178	      0.00001206	      0.00002955	     37.95891331
      0.00125994	     -0.05906353	     -0.00046833	     -0.20043878	     -0.06439673	      0.88304627	     -0.00036992	     -0.21865037	      0.00001338	      0.00008687	     31.99010812
      0.00226400	     -0.05824714	     -0.00044505	     -0.19962232	     -0.06439674	      0.88304641	     -0.00036988	     -0.21858447	     -0.00003199	      0.00021126	     24.16262692
      0.00354841	     -0.05792007	     -0.00043961	     -0.19929404	     -0.06439685	      0.88304680	     -0.00036979	     -0.21849942	     -0.00015131	      0.00039281	     23.57626409
      0.00608519	     -0.05816050	     -0.00045353	     -0.19953104	     -0.06439760	      0.88304823	     -0.00036956	     -0.21838251	     -0.00044299	      0.00071867	     23.01157660
      0.00714651	     -0.05828554	     -0.00045852	     -0.19965474	     -0.06439813	      0.88304905	     -0.00036944	     -0.21835454	     -0.00055964	      0.00082570	     21.88434632
      0.00846295	     -0.05839297	     -0.00046173	     -0.19976070	     -0.06439896	      0.88305021	     -0.00036929	     -0.21833095	     -0.00069210	      0.00093449	     20.87427608
      0.01057745	     -0.05843641	     -0.00046249	     -0.19980209	     -0.06440063	      0.88305233	     -0.00036901	     -0.21830766	     -0.00088432	      0.00106128	     20.17791210
      0.01172730	     -0.05841944	     -0.00046107	     -0.19978411	     -0.06440170	      0.88305358	     -0.00036886	     -0.21829851	     -0.00098176	      0.00110972	     19.82651060
      0.01287716	     -0.05838520	     -0.00045996	     -0.19974889	     -0.06440289	      0.88305488	     -0.00036869	     -0.21829037	     -0.00107661	      0.00114573	     19.68742023
      0.01481467	     -0.05831835	     -0.00045820	     -0.19968040	     -0.06440512	      0.88305714	     -0.00036841	     -0.21827763	     -0.00123271	      0.00118107	     19.50094093
      0.01625192	     -0.05826937	     -0.00045798	     -0.19963021	     -0.06440698	      0.88305884	     -0.00036819	     -0.21826866	     -0.00134665	      0.00118833	     19.32702148
      0.01768917	     -0.05823094	     -0.00045790	     -0.19959057	     -0.06440899	      0.88306054	     -0.00036797	     -0.21826008	     -0.00145963	      0.00117927	     19.46676966
      0.01912642	     -0.05819439	     -0.00045913	     -0.19955281	     -0.06441117	      0.88306222	     -0.00036774	     -0.21825206	     -0.00157062	      0.00115648	     19.15028968
      0.02056367	     -0.05817028	     -0.00046027	     -0.19952748	     -0.06441351	      0.88306386	     -0.00036750	     -0.21824461	     -0.00168084	      0.00111767	     19.32672448
      0.02200092	     -0.05814889	     -0.00046264	     -0.19950489	     -0.06441600	      0.88306543	     -0.00036726	     -0.21823790	     -0.00178860	      0.00106585	     19.08444178
      0.02343817	     -0.05813672	     -0.00046467	     -0.19949154	     -0.06441865	      0.88306692	     -0.00036702	     -0.21823190	     -0.00189492	      0.00100010	     19.07713310
      0.02487542	     -0.05812829	     -0.00046790	     -0.19948193	     -0.06442145	      0.88306830	     -0.00036677	     -0.21822671	     -0.00199908	      0.00092174	     19.15008377
      0.02631267	     -0.05812754	     -0.00047053	     -0.19948004	     -0.06442439	      0.88306956	     -0.00036652	     -0.21822231	     -0.00210044	      0.00083286	     19.00889830
      0.02774992	     -0.05812949	     -0.00047399	     -0.19948086	     -0.06442749	      0.88307069	     -0.00036627	     -0.21821876	     -0.00220001	      0.00073287	     19.28122855
      0.02903255	     -0.05813701	     -0.00047629	     -0.19948741	     -0.06443036	      0.88307157	     -0.00036604	     -0.21821633	     -0.00228567	      0.00063730	     19.12774276
      0.03031519	     -0.05814578	     -0.00047897	     -0.19949522	     -0.06443335	      0.88307232	     -0.00036581	     -0.21821462	     -0.00236972	      0.00053506	     19.32380481
      0.03159783	     -0.05815928	     -0.00048137	     -0.19950780	     -0.06443644	      0.88307294	     -0.00036557	     -0.21821363	     -0.00245087	      0.00042839	     19.37728014
      0.03288046	     -0.05817478	     -0.00048372	     -0.19952240	     -0.06443963	      0.88307342	     -0.00036533	     -0.21821339	     -0.00252969	      0.00031774	     19.61661862
      0.03468532	     -0.05820272	     -0.00048668	     -0.19954913	     -0.06444430	      0.88307385	     -0.00036499	     -0.21821437	     -0.00263523	      0.00015838	     19.83092628
      0.03625036	     -0.05822489	     -0.00048903	     -0.19957030	     -0.06444849	      0.88307399	     -0.00036469	     -0.21821646	     -0.00272285	      0.00001854	     20.29040820
      0.03781541	     -0.05825795	     -0.00049098	     -0.19960242	     -0.06445282	      0.88307391	     -0.00036438	     -0.21821961	     -0.00280552	     -0.00012121	     20.74454979
      0.03912942	     -0.05827739	     -0.00049239	     -0.19962110	     -0.06445655	      0.88307367	     -0.00036412	     -0.21822320	     -0.00287123	     -0.00023614	     21.21241942
      0.04044343	     -0.05830445	     -0.00049358	     -0.19964746	     -0.06446036	      0.88307329	     -0.00036385	     -0.21822749	     -0.00293322	     -0.00034855	     21.60556322
      0.04175744	     -0.05833057	     -0.00049458	     -0.19967291	     -0.06446425	      0.88307276	     -0.00036358	     -0.21823255	     -0.00299208	     -0.00045775	     22.28945358
      0.04307145	     -0.05835808	     -0.00049540	     -0.19969981	     -0.06446822	      0.88307209	     -0.00036331	     -0.21823837	     -0.00304670	     -0.00056161	     22.79059624
      0.04438545	     -0.05838462	     -0.00049602	     -0.19972575	     -0.06447226	      0.88307128	     -0.00036303	     -0.21824489	     -0.00309818	     -0.00066025	     23.55634639
      0.04634382	     -0.05842883	     -0.00049655	     -0.19976918	     -0.06447840	      0.88306985	     -0.00036260	     -0.21825591	     -0.00316741	     -0.00079504	     24.37884058
      0.04764526	     -0.05844980	     -0.00049664	     -0.19978969	     -0.06448255	      0.88306877	     -0.00036231	     -0.21826401	     -0.00320968	     -0.00087522	     25.38726081
      0.04894671	     -0.05847574	     -0.00049657	     -0.19981520	     -0.06448675	      0.88306758	     -0.00036201	     -0.21827259	     -0.00324835	     -0.00094806	     26.19348435
      0.05077685	     -0.05850873	     -0.00049627	     -0.19984765	     -0.06449274	      0.88306576	     -0.00036159	     -0.21828557	     -0.00329697	     -0.00103642	     27.39487492
      0.05209511	     -0.05853306	     -0.00049570	     -0.19987165	     -0.06449711	      0.88306436	     -0.00036128	     -0.21829540	     -0.00332843	     -0.00108982	     28.14683989
      0.05341336	     -0.05855281	     -0.00049506	     -0.19989110	     -0.06450151	      0.88306289	     -0.00036097	     -0.21830562	     -0.00335661	     -0.00113366	     29.00065723
      0.05473161	     -0.05857288	     -0.00049425	     -0.19991090	     -0.06450596	      0.88306137	     -0.00036065	     -0.21831610	     -0.00338242	     -0.00116869	     29.82403842
      0.05644211	     -0.05859657	     -0.00049307	     -0.19993431	     -0.06451177	      0.88305934	     -0.00036024	     -0.21833010	     -0.00341172	     -0.00120013	     30.58908907
      0.05780757	     -0.05860927	     -0.00049215	     -0.19994680	     -0.06451644	      0.88305770	     -0.00035990	     -0.21834139	     -0.00343302	     -0.00121368	     31.48919621
      0.05917302	     -0.05862204	     -0.00049130	     -0.19995939	     -0.06452114	      0.88305603	     -0.00035956	     -0.21835272	     -0.00345255	     -0.00121824	     32.32484027
      0.06053848	     -0.05863477	     -0.00049074	     -0.19997196	     -0.06452587	      0.88305437	     -0.00035922	     -0.21836406	     -0.00346991	     -0.00121300	     32.82777340
      0.06190393	     -0.05864354	     -0.00049016	     -0.19998059	     -0.06453062	      0.88305273	     -0.00035887	     -0.21837535	     -0.00348663	     -0.00119927	     33.51608610
      0.06326939	     -0.05865108	     -0.00048975	     -0.19998800	     -0.06453539	      0.88305110	     -0.00035852	     -0.21838650	     -0.00350173	     -0.00117638	     33.82575575
      0.06463484	     -0.05865375	     -0.00048939	     -0.19999055	     -0.06454018	      0.88304952	     -0.00035817	     -0.21839742	     -0.00351690	     -0.00114571	     34.46162998
      0.06638112	     -0.05866004	     -0.00048940	     -0.19999669	     -0.06454634	      0.88304756	     -0.00035772	     -0.21841096	     -0.00353571	     -0.00109597	     34.85813530
      0.06788469	     -0.05865469	     -0.00048917	     -0.19999121	     -0.06455167	      0.88304595	     -0.00035732	     -0.21842226	     -0.00355184	     -0.00104376	     35.20794708
      0.06938827	     -0.05865872	     -0.00048973	     -0.19999511	     -0.06455702	      0.88304442	     -0.00035693	     -0.21843301	     -0.00356844	     -0.00098514	     35.24358975
      0.07069953	     -0.05864758	     -0.00048939	     -0.19998386	     -0.06456171	      0.88304317	     -0.00035658	     -0.21844211	     -0.00358350	     -0.00092787	     35.47365041
      0.07201079	     -0.05864341	     -0.00048975	     -0.19997956	     -0.06456642	      0.88304199	     -0.00035623	     -0.21845072	     -0.00359932	     -0.00086734	     35.53206731
      0.07332205	     -0.05863565	     -0.00048968	     -0.19997168	     -0.06457115	      0.88304089	     -0.00035588	     -0.21845898	     -0.00361604	     -0.00080359	     35.71478334
      0.07498465	     -0.05862579	     -0.00048980	     -0.19996164	     -0.06457718	      0.88303963	     -0.00035544	     -0.21846888	     -0.00363879	     -0.00071979	     35.83028702
      0.07664724	     -0.05860929	     -0.00048928	     -0.19994496	     -0.06458325	      0.88303850	     -0.00035499	     -0.21847815	     -0.00366255	     -0.00063198	     35.70197467
      0.07783643	     -0.05860266	     -0.00048967	     -0.19993817	     -0.06458762	      0.88303779	     -0.00035466	     -0.21848436	     -0.00368104	     -0.00056876	     35.60752266
      0.07902562	     -0.05858993	     -0.00048939	     -0.19992529	     -0.06459201	      0.88303715	     -0.00035434	     -0.21849030	     -0.00370045	     -0.00050531	     35.64646013
      0.08068937	     -0.05857508	     -0.00048942	     -0.19991020	     -0.06459819	      0.88303638	     -0.00035388	     -0.21849805	     -0.00372991	     -0.00041734	     36.21773831
      0.08235312	     -0.05854312	     -0.00048950	     -0.19987790	     -0.06460442	      0.88303576	     -0.00035342	     -0.21850500	     -0.00376922	     -0.00032970	     37.46994822
      0.08353447	     -0.05853178	     -0.00049137	     -0.19986612	     -0.06460890	      0.88303541	     -0.00035309	     -0.21850936	     -0.00381433	     -0.00027068	     39.02347985
      0.08471582	     -0.05853856	     -0.00049298	     -0.19987228	     -0.06461344	      0.88303512	     -0.00035275	     -0.21851387	     -0.00387680	     -0.00021534	     40.90392537
      0.08614682	     -0.05858905	     -0.00049504	     -0.19992179	     -0.06461906	      0.88303486	     -0.00035235	     -0.21852067	     -0.00397622	     -0.00015907	     44.21944724
      0.08757781	     -0.05867878	     -0.00049587	     -0.20001037	     -0.06462483	      0.88303466	     -0.00035193	     -0.21853023	     -0.00409473	     -0.00011727	     47.39824990
      0.08900881	     -0.05879219	     -0.00049533	     -0.20012254	     -0.06463078	      0.88303451	     -0.00035152	     -0.21854326	     -0.00422630	     -0.00009367	     50.55114688
      0.09043980	     -0.05891935	     -0.00049301	     -0.20024843	     -0.06463693	      0.88303438	     -0.00035110	     -0.21855980	     -0.00436333	     -0.00008937	     53.67871362
      0.09187080	     -0.05904845	     -0.00048949	     -0.20037629	     -0.06464327	      0.88303425	     -0.00035067	     -0.21857958	     -0.00449928	     -0.00010158	     55.77817030
      0.09330179	     -0.05917486	     -0.00048483	     -0.20050151	     -0.06464980	      0.88303408	     -0.00035024	     -0.21860210	     -0.00463172	     -0.00012983	     58.02085906
      0.09510160	     -0.05933729	     -0.00047877	     -0.20066257	     -0.06465828	      0.88303381	     -0.00034970	     -0.21863361	     -0.00478663	     -0.00018328	     60.50155937
      0.09671754	     -0.05947709	     -0.00047261	     -0.20080129	     -0.06466612	      0.88303346	     -0.00034922	     -0.21866454	     -0.00491122	     -0.00024310	     62.56368031
      0.09812331	     -0.05960428	     -0.00046892	     -0.20092763	     -0.06467309	      0.88303308	     -0.00034879	     -0.21869309	     -0.00500768	     -0.00030261	     64.62030418
      0.09952907	     -0.05972970	     -0.00046453	     -0.20105235	     -0.06468019	      0.88303261	     -0.00034837	     -0.21872309	     -0.00509076	     -0.00036568	     66.58992031
      0.10093484	     -0.05986094	     -0.00046192	     -0.20118297	     -0.06468740	      0.88303205	     -0.00034795	     -0.21875432	     -0.00516166	     -0.00043188	     68.89800513
      0.10234061	     -0.05998942	     -0.00045898	     -0.20131096	     -0.06469470	      0.88303140	     -0.00034753	     -0.21878672	     -0.00521956	     -0.00049898	     71.05087510
      0.10399432	     -0.06014804	     -0.00045746	     -0.20146913	     -0.06470338	      0.88303051	     -0.00034705	     -0.21882605	     -0.00527244	     -0.00057858	     73.44607987
      0.10537266	     -0.06027842	     -0.00045578	     -0.20159926	     -0.06471067	      0.88302966	     -0.00034665	     -0.21885979	     -0.00530495	     -0.00064429	     75.67112464
      0.10675100	     -0.06041584	     -0.00045565	     -0.20173650	     -0.06471800	      0.88302873	     -0.00034626	     -0.21889423	     -0.00532768	     -0.00070945	     77.73958293
      0.10842971	     -0.06058459	     -0.00045463	     -0.20190517	     -0.06472695	      0.88302747	     -0.00034578	     -0.21893716	     -0.00534324	     -0.00078778	     79.98622955
      0.11010841	     -0.06076781	     -0.00045646	     -0.20208840	     -0.06473593	      0.88302609	     -0.00034532	     -0.21898094	     -0.00534671	     -0.00086382	     81.43048042
      0.11136233	     -0.06089444	     -0.00045512	     -0.20221513	     -0.06474263	      0.88302497	     -0.00034497	     -0.21901434	     -0.00534267	     -0.00091872	     82.41335128
      0.11261626	     -0.06103129	     -0.00045594	     -0.20235211	     -0.06474932	      0.88302378	     -0.00034464	     -0.21904808	     -0.00533365	     -0.00097291	     83.18617223
      0.11415250	     -0.06120098	     -0.00045635	     -0.20252203	     -0.06475751	      0.88302224	     -0.00034423	     -0.21908998	     -0.00531665	     -0.00103722	     83.67668097
      0.11568875	     -0.06137383	     -0.00045695	     -0.20269517	     -0.06476566	      0.88302060	     -0.00034383	     -0.21913249	     -0.00529409	     -0.00109829	     83.63954963
      0.11722500	     -0.06154389	     -0.00045656	     -0.20286558	     -0.06477377	      0.88301887	     -0.00034343	     -0.21917551	     -0.00526798	     -0.00115652	     83.91942928
      0.11876124	     -0.06171855	     -0.00045674	     -0.20304062	     -0.06478184	      0.88301705	     -0.00034304	     -0.21921894	     -0.00523751	     -0.00120982	     82.97392748
      0.12029749	     -0.06189022	     -0.00045567	     -0.20321271	     -0.06478986	      0.88301515	     -0.00034265	     -0.21926279	     -0.00520515	     -0.00125970	     82.59369193
      0.12183373	     -0.06206651	     -0.00045536	     -0.20338944	     -0.06479783	      0.88301318	     -0.00034227	     -0.21930704	     -0.00517008	     -0.00130464	     81.26662122
      0.12336998	     -0.06223488	     -0.00045342	     -0.20355829	     -0.06480575	      0.88301114	     -0.00034189	     -0.21935167	     -0.00513446	     -0.00134507	     80.82993338
      0.12490623	     -0.06240623	     -0.00045292	     -0.20373011	     -0.06481361	      0.88300905	     -0.00034152	     -0.21939652	     -0.00509658	     -0.00137881	     79.13917264
      0.12622405	     -0.06254891	     -0.00045097	     -0.20387322	     -0.06482030	      0.88300722	     -0.00034120	     -0.21943528	     -0.00506435	     -0.00140403	     78.50431923
      0.12754187	     -0.06269133	     -0.00044938	     -0.20401608	     -0.06482695	      0.88300535	     -0.00034089	     -0.21947421	     -0.00503062	     -0.00142407	     77.06765965
      0.12885969	     -0.06282865	     -0.00044731	     -0.20415384	     -0.06483356	      0.88300346	     -0.00034058	     -0.21951321	     -0.00499715	     -0.00144019	     76.25876162
      0.13050683	     -0.06299533	     -0.00044471	     -0.20432110	     -0.06484176	      0.88300108	     -0.00034019	     -0.21956195	     -0.00495386	     -0.00145359	     74.47040312
      0.13215397	     -0.06315972	     -0.00044193	     -0.20448606	     -0.06484988	      0.88299868	     -0.00033981	     -0.21961063	     -0.00491132	     -0.00146077	     73.81893964
      0.13380111	     -0.06331782	     -0.00043901	     -0.20464475	     -0.06485793	      0.88299627	     -0.00033943	     -0.21965926	     -0.00486627	     -0.00145943	     71.39631628
      0.13544825	     -0.06346653	     -0.00043605	     -0.20479405	     -0.06486591	      0.88299387	     -0.00033906	     -0.21970761	     -0.00482211	     -0.00145322	     71.04340664
      0.13671910	     -0.06358215	     -0.00043366	     -0.20491013	     -0.06487202	      0.88299203	     -0.00033878	     -0.21974454	     -0.00478615	     -0.00144397	     69.73897103
      0.13798995	     -0.06369163	     -0.00043130	     -0.20502009	     -0.06487808	      0.88299021	     -0.00033850	     -0.21978115	     -0.00475012	     -0.00143191	     69.09790219
      0.13984440	     -0.06384761	     -0.00042797	     -0.20517678	     -0.06488684	      0.88298757	     -0.00033810	     -0.21983382	     -0.00469511	     -0.00140826	     67.24475829
      0.14169886	     -0.06398982	     -0.00042498	     -0.20531968	     -0.06489549	      0.88298499	     -0.00033771	     -0.21988542	     -0.00464038	     -0.00137877	     67.31133256
      0.14305166	     -0.06409587	     -0.00042294	     -0.20542628	     -0.06490174	      0.88298314	     -0.00033743	     -0.21992223	     -0.00459725	     -0.00135301	     65.49725777
      0.14440446	     -0.06419650	     -0.00042159	     -0.20552744	     -0.06490793	      0.88298133	     -0.00033715	     -0.21995838	     -0.00455411	     -0.00132464	     64.77252028
      0.14606374	     -0.06431860	     -0.00041956	     -0.20565021	     -0.06491544	      0.88297916	     -0.00033682	     -0.22000186	     -0.00449916	     -0.00128685	     63.43576389
      0.14772303	     -0.06443260	     -0.00041743	     -0.20576488	     -0.06492286	      0.88297706	     -0.00033650	     -0.22004434	     -0.00444250	     -0.00124503	     62.40097185
      0.14916362	     -0.06452929	     -0.00041506	     -0.20586218	     -0.06492923	      0.88297529	     -0.00033623	     -0.22008035	     -0.00439235	     -0.00120770	     61.98003755
      0.15060422	     -0.06462523	     -0.00041346	     -0.20595874	     -0.06493552	      0.88297358	     -0.00033596	     -0.22011555	     -0.00433970	     -0.00116811	     60.94675236
      0.15217833	     -0.06473097	     -0.00041144	     -0.20606517	     -0.06494230	      0.88297178	     -0.00033568	     -0.22015314	     -0.00428068	     -0.00112512	     60.19195311
      0.15375245	     -0.06482986	     -0.00040979	     -0.20616477	     -0.06494899	      0.88297004	     -0.00033540	     -0.22018986	     -0.00421893	     -0.00108081	     59.05540283
      0.15532656	     -0.06493019	     -0.00040804	     -0.20626583	     -0.06495558	      0.88296837	     -0.00033513	     -0.22022563	     -0.00415595	     -0.00103793	     58.63295614
      0.15690067	     -0.06502570	     -0.00040646	     -0.20636209	     -0.06496207	      0.88296677	     -0.00033486	     -0.22026052	     -0.00408962	     -0.00099471	     57.36916359
      0.15847479	     -0.06512005	     -0.00040484	     -0.20645721	     -0.06496846	      0.88296524	     -0.00033461	     -0.22029455	     -0.00402170	     -0.00095345	     56.69691607
      0.16004890	     -0.06521319	     -0.00040330	     -0.20655113	     -0.06497473	      0.88296377	     -0.00033436	     -0.22032773	     -0.00395154	     -0.00091443	     56.04063405
      0.16162302	     -0.06530483	     -0.00040177	     -0.20664358	     -0.06498090	      0.88296236	     -0.00033412	     -0.22036011	     -0.00387844	     -0.00087641	     54.89831407
      0.16319713	     -0.06539427	     -0.00040016	     -0.20673384	     -0.06498694	      0.88296101	     -0.00033388	     -0.22039174	     -0.00380356	     -0.00084133	     54.16130500
      0.16477125	     -0.06548193	     -0.00039843	     -0.20682235	     -0.06499287	      0.88295971	     -0.00033366	     -0.22042265	     -0.00372652	     -0.00080884	     53.45865305
      0.16634536	     -0.06557031	     -0.00039658	     -0.20691159	     -0.06499867	      0.88295846	     -0.00033344	     -0.22045287	     -0.00364779	     -0.00077974	     52.98141420
      0.16791947	     -0.06565063	     -0.00039407	     -0.20699280	     -0.06500435	      0.88295725	     -0.00033323	     -0.22048242	     -0.00356670	     -0.00075323	     52.12935395
      0.16949359	     -0.06572727	     -0.00039167	     -0.20707034	     -0.06500990	      0.88295609	     -0.00033302	     -0.22051117	     -0.00348368	     -0.00072905	     51.12156529
      0.17106770	     -0.06579457	     -0.00038867	     -0.20713856	     -0.06501532	      0.88295496	     -0.00033283	     -0.22053899	     -0.00339973	     -0.00070845	     50.56895491
      0.17264182	     -0.06585595	     -0.00038603	     -0.20720087	     -0.06502061	      0.88295386	     -0.00033264	     -0.22056564	     -0.00331480	     -0.00069089	     50.16961475
      0.17421593	     -0.06590499	     -0.00038337	     -0.20725084	     -0.06502576	      0.88295278	     -0.00033246	     -0.22059108	     -0.00322809	     -0.00067442	     49.31093892
      0.17579004	     -0.06594994	     -0.00038161	     -0.20729670	     -0.06503077	      0.88295173	     -0.00033230	     -0.22061517	     -0.00314136	     -0.00066050	     49.04910634
      0.17736416	     -0.06598982	     -0.00037994	     -0.20733751	     -0.06503564	      0.88295070	     -0.00033214	     -0.22063799	     -0.00305283	     -0.00064728	     48.14411838
      0.17893827	     -0.06602175	     -0.00037894	     -0.20737036	     -0.06504038	      0.88294969	     -0.00033199	     -0.22065952	     -0.00296438	     -0.00063512	     47.87839384
      0.18051239	     -0.06605019	     -0.00037784	     -0.20739972	     -0.06504498	      0.88294870	     -0.00033185	     -0.22067971	     -0.00287468	     -0.00062355	     47.36135566
      0.18208650	     -0.06607323	     -0.00037734	     -0.20742368	     -0.06504943	      0.88294773	     -0.00033172	     -0.22069861	     -0.00278436	     -0.00061251	     47.09752299
      0.18366062	     -0.06609221	     -0.00037659	     -0.20744359	     -0.06505374	      0.88294677	     -0.00033160	     -0.22071621	     -0.00269331	     -0.00060257	     46.93644849
      0.18523473	     -0.06610894	     -0.00037657	     -0.20746125	     -0.06505791	      0.88294583	     -0.00033149	     -0.22073251	     -0.00260058	     -0.00059184	     46.22444806
      0.18660450	     -0.06611828	     -0.00037627	     -0.20747139	     -0.06506142	      0.88294503	     -0.00033140	     -0.22074569	     -0.00251956	     -0.00058312	     45.89303429
      0.18797426	     -0.06612419	     -0.00037618	     -0.20747812	     -0.06506481	      0.88294424	     -0.00033133	     -0.22075787	     -0.00243831	     -0.00057490	     45.75961350
      0.18959254	     -0.06612829	     -0.00037606	     -0.20748319	     -0.06506868	      0.88294331	     -0.00033125	     -0.22077099	     -0.00234169	     -0.00056581	     45.50797008
      0.19099123	     -0.06612814	     -0.00037603	     -0.20748387	     -0.06507190	      0.88294253	     -0.00033119	     -0.22078122	     -0.00225728	     -0.00055757	     44.95607036
      0.19238993	     -0.06612297	     -0.00037596	     -0.20747953	     -0.06507499	      0.88294175	     -0.00033113	     -0.22079040	     -0.00217342	     -0.00054983	     44.89880100
      0.19374949	     -0.06611688	     -0.00037587	     -0.20747426	     -0.06507789	      0.88294101	     -0.00033109	     -0.22079831	     -0.00209177	     -0.00054293	     44.75248840
      0.19510905	     -0.06610765	     -0.00037579	     -0.20746583	     -0.06508068	      0.88294028	     -0.00033106	     -0.22080527	     -0.00200953	     -0.00053552	     44.27456755
      0.19646862	     -0.06609436	     -0.00037571	     -0.20745335	     -0.06508336	      0.88293955	     -0.00033103	     -0.22081126	     -0.00192805	     -0.00052864	     44.23794641
      0.19802369	     -0.06607743	     -0.00037558	     -0.20743734	     -0.06508628	      0.88293874	     -0.00033102	     -0.22081695	     -0.00183490	     -0.00052125	     44.08692828
      0.19941357	     -0.06605875	     -0.00037544	     -0.20741949	     -0.06508878	      0.88293802	     -0.00033101	     -0.22082103	     -0.00175123	     -0.00051405	     43.60941615
      0.20080345	     -0.06603494	     -0.00037524	     -0.20739649	     -0.06509115	      0.88293731	     -0.00033101	     -0.22082413	     -0.00166851	     -0.00050706	     43.60361548
      0.20214536	     -0.06601058	     -0.00037498	     -0.20737292	     -0.06509334	      0.88293663	     -0.00033102	     -0.22082619	     -0.00158884	     -0.00050061	     43.52123147
      0.20348727	     -0.06598197	     -0.00037467	     -0.20734510	     -0.06509542	      0.88293597	     -0.00033104	     -0.22082737	     -0.00150881	     -0.00049315	     43.11188622
      0.20482919	     -0.06594862	     -0.00037430	     -0.20731253	     -0.06509739	      0.88293531	     -0.00033106	     -0.22082762	     -0.00142971	     -0.00048565	     43.10733702
      0.20644300	     -0.06590541	     -0.00037377	     -0.20727025	     -0.06509962	      0.88293453	     -0.00033111	     -0.22082669	     -0.00133487	     -0.00047622	     42.98627785
      0.20781848	     -0.06586394	     -0.00037330	     -0.20722958	     -0.06510140	      0.88293388	     -0.00033115	     -0.22082487	     -0.00125382	     -0.00046673	     42.55070359
      0.20919396	     -0.06581708	     -0.00037285	     -0.20718351	     -0.06510307	      0.88293325	     -0.00033121	     -0.22082207	     -0.00117385	     -0.00045666	     42.55796111
      0.21056180	     -0.06576859	     -0.00037241	     -0.20713580	     -0.06510462	      0.88293263	     -0.00033127	     -0.22081831	     -0.00109468	     -0.00044607	     42.47824210
      0.21192964	     -0.06571542	     -0.00037199	     -0.20708340	     -0.06510606	      0.88293203	     -0.00033134	     -0.22081360	     -0.00101530	     -0.00043364	     42.06184370
      0.21329747	     -0.06565645	     -0.00037160	     -0.20702519	     -0.06510740	      0.88293145	     -0.00033142	     -0.22080790	     -0.00093707	     -0.00042028	     42.07320207
      0.21469443	     -0.06559372	     -0.00037120	     -0.20696324	     -0.06510865	      0.88293087	     -0.00033151	     -0.22080103	     -0.00085766	     -0.00040566	     41.98491421
      0.21609138	     -0.06552623	     -0.00037082	     -0.20689651	     -0.06510980	      0.88293031	     -0.00033161	     -0.22079312	     -0.00077822	     -0.00038885	     41.53612289
      0.21748833	     -0.06545257	     -0.00037048	     -0.20682361	     -0.06511083	      0.88292978	     -0.00033172	     -0.22078415	     -0.00070019	     -0.00037077	     41.55246222
      0.21879579	     -0.06538196	     -0.00037017	     -0.20675370	     -0.06511170	      0.88292931	     -0.00033183	     -0.22077476	     -0.00062788	     -0.00035296	     41.49476341
      0.22010324	     -0.06530676	     -0.00036992	     -0.20667919	     -0.06511247	      0.88292886	     -0.00033194	     -0.22076445	     -0.00055578	     -0.00033306	     41.14185816
      0.22141069	     -0.06522745	     -0.00036973	     -0.20660055	     -0.06511315	      0.88292844	     -0.00033207	     -0.22075318	     -0.00048526	     -0.00031230	     41.14507406
      0.22428723	     -0.06504422	     -0.00036931	     -0.20641878	     -0.06511433	      0.88292761	     -0.00033237	     -0.22072509	     -0.00033296	     -0.00026182	     40.38243108
      0.22545802	     -0.06496321	     -0.00036929	     -0.20633832	     -0.06511468	      0.88292732	     -0.00033251	     -0.22071235	     -0.00027422	     -0.00024061	     40.84200547
      0.22662882	     -0.06487989	     -0.00036921	     -0.20625556	     -0.06511497	      0.88292705	     -0.00033265	     -0.22069886	     -0.00021536	     -0.00021730	     40.56065746
      0.22810157	     -0.06477481	     -0.00036914	     -0.20615115	     -0.06511523	      0.88292675	     -0.00033284	     -0.22068085	     -0.00014389	     -0.00018840	     40.60771971
      0.22957433	     -0.06466781	     -0.00036912	     -0.20604480	     -0.06511539	      0.88292649	     -0.00033304	     -0.22066177	     -0.00007364	     -0.00015796	     40.12441763
      0.23104708	     -0.06455632	     -0.00036923	     -0.20593393	     -0.06511545	      0.88292628	     -0.00033324	     -0.22064167	     -0.00000660	     -0.00012722	     40.22708535
      0.23251984	     -0.06444526	     -0.00036941	     -0.20582347	     -0.06511541	      0.88292612	     -0.00033346	     -0.22062058	      0.00005822	     -0.00009647	     40.25907556
      0.23491318	     -0.06426601	     -0.00036986	     -0.20564514	     -0.06511515	      0.88292595	     -0.00033384	     -0.22058454	      0.00015952	     -0.00004652	     39.76912863
      0.23625883	     -0.06416082	     -0.00036996	     -0.20554043	     -0.06511490	      0.88292590	     -0.00033406	     -0.22056338	      0.00021236	     -0.00001980	     40.31112166
      0.23760448	     -0.06405990	     -0.00037038	     -0.20543996	     -0.06511458	      0.88292590	     -0.00033429	     -0.22054162	      0.00026449	      0.00000714	     40.11726534
      0.23897683	     -0.06395560	     -0.00037061	     -0.20533612	     -0.06511418	      0.88292592	     -0.00033454	     -0.22051895	      0.00031569	      0.00003323	     40.01942694
      0.24034918	     -0.06385067	     -0.00037085	     -0.20523161	     -0.06511372	      0.88292599	     -0.00033479	     -0.22049580	      0.00036458	      0.00005763	     40.20642978
      0.24172929	     -0.06374743	     -0.00037111	     -0.20512878	     -0.06511318	      0.88292608	     -0.00033506	     -0.22047209	      0.00041194	      0.00008012	     40.37138109
      0.24310940	     -0.06364385	     -0.00037145	     -0.20502559	     -0.06511258	      0.88292621	     -0.00033533	     -0.22044804	      0.00045815	      0.00010153	     40.21485560
      0.24448950	     -0.06353918	     -0.00037185	     -0.20492129	     -0.06511192	      0.88292636	     -0.00033562	     -0.22042366	      0.00050196	      0.00012073	     40.47971859
      0.24582713	     -0.06344018	     -0.00037222	     -0.20482263	     -0.06511122	      0.88292653	     -0.00033590	     -0.22039975	      0.00054287	      0.00013692	     40.70766187
      0.24716476	     -0.06334051	     -0.00037255	     -0.20472328	     -0.06511047	      0.88292673	     -0.00033620	     -0.22037564	      0.00058286	      0.00015180	     40.63608882
      0.24850239	     -0.06324018	     -0.00037287	     -0.20462326	     -0.06510966	      0.88292694	     -0.00033651	     -0.22035133	      0.00062078	      0.00016418	     40.94526886
      0.25009257	     -0.06312378	     -0.00037324	     -0.20450720	     -0.06510864	      0.88292721	     -0.00033688	     -0.22032219	      0.00066418	      0.00017569	     41.25630928
      0.25146232	     -0.06302381	     -0.00037358	     -0.20440751	     -0.06510770	      0.88292745	     -0.00033722	     -0.22029699	      0.00070065	      0.00018372	     41.23069982
      0.25283207	     -0.06292303	     -0.00037395	     -0.20430699	     -0.06510672	      0.88292771	     -0.00033757	     -0.22027169	      0.00073514	      0.00018912	     41.62256346
      0.25419685	     -0.06282539	     -0.00037431	     -0.20420960	     -0.06510569	      0.88292797	     -0.00033792	     -0.22024638	      0.00076825	      0.00019179	     41.98673308
      0.25556163	     -0.06272766	     -0.00037471	     -0.20411210	     -0.06510462	      0.88292823	     -0.00033829	     -0.22022106	      0.00080064	      0.00019297	     42.04717893
      0.25692641	     -0.06262913	     -0.00037519	     -0.20401377	     -0.06510351	      0.88292850	     -0.00033866	     -0.22019569	      0.00083090	      0.00019170	     42.52853195
      0.25831372	     -0.06253192	     -0.00037571	     -0.20391676	     -0.06510234	      0.88292876	     -0.00033906	     -0.22016986	      0.00086009	      0.00018786	     42.99040221
      0.25970103	     -0.06243512	     -0.00037628	     -0.20382014	     -0.06510112	      0.88292902	     -0.00033946	     -0.22014407	      0.00088818	      0.00018265	     43.13322428
      0.26108834	     -0.06233776	     -0.00037692	     -0.20372294	     -0.06509987	      0.88292927	     -0.00033988	     -0.22011830	      0.00091377	      0.00017517	     43.72486787
      0.26240438	     -0.06224914	     -0.00037757	     -0.20363445	     -0.06509866	      0.88292949	     -0.00034028	     -0.22009388	      0.00093638	      0.00016580	     44.28346095
      0.26372042	     -0.06216117	     -0.00037827	     -0.20354660	     -0.06509741	      0.88292970	     -0.00034069	     -0.22006957	      0.00095798	      0.00015552	     44.54039179
      0.26503645	     -0.06207434	     -0.00037903	     -0.20345985	     -0.06509614	      0.88292990	     -0.00034111	     -0.22004537	      0.00097745	      0.00014322	     45.18148537
      0.26728598	     -0.06193327	     -0.00038035	     -0.20331891	     -0.06509390	      0.88293019	     -0.00034185	     -0.22000434	      0.00100783	      0.00011849	     46.17454502
      0.26862527	     -0.06185089	     -0.00038113	     -0.20323659	     -0.06509254	      0.88293034	     -0.00034230	     -0.21998022	      0.00102472	      0.00010262	     46.54646103
      0.26996456	     -0.06177072	     -0.00038187	     -0.20315646	     -0.06509116	      0.88293047	     -0.00034276	     -0.21995631	      0.00103992	      0.00008516	     47.29401835
      0.27185446	     -0.06166345	     -0.00038299	     -0.20304923	     -0.06508917	      0.88293060	     -0.00034343	     -0.21992301	      0.00106003	      0.00005857	     48.29253796
      0.27319278	     -0.06158948	     -0.00038374	     -0.20297528	     -0.06508775	      0.88293067	     -0.00034391	     -0.21989981	      0.00107398	      0.00003950	     48.67802319
      0.27453110	     -0.06151671	     -0.00038458	     -0.20290253	     -0.06508630	      0.88293071	     -0.00034439	     -0.21987689	      0.00108668	      0.00001948	     49.51416340
      0.27626352	     -0.06142736	     -0.00038557	     -0.20281318	     -0.06508440	      0.88293072	     -0.00034503	     -0.21984770	      0.00110267	     -0.00000717	     50.47571451
      0.27774534	     -0.06135355	     -0.00038654	     -0.20273938	     -0.06508276	      0.88293069	     -0.00034559	     -0.21982320	      0.00111655	     -0.00002933	     50.93367600
      0.27922716	     -0.06127966	     -0.00038738	     -0.20266549	     -0.06508110	      0.88293063	     -0.00034615	     -0.21979909	      0.00112931	     -0.00005160	     51.93803339
      0.28053636	     -0.06121881	     -0.00038820	     -0.20260462	     -0.06507961	      0.88293055	     -0.00034666	     -0.21977811	      0.00114061	     -0.00007123	     52.69569409
      0.28184556	     -0.06115811	     -0.00038895	     -0.20254392	     -0.06507811	      0.88293045	     -0.00034717	     -0.21975749	      0.00115227	     -0.00008961	     53.17218899
      0.28315476	     -0.06109826	     -0.00038977	     -0.20248406	     -0.06507659	      0.88293032	     -0.00034768	     -0.21973717	      0.00116323	     -0.00010765	     54.02637965
      0.28514608	     -0.06101046	     -0.00039070	     -0.20239626	     -0.06507426	      0.88293008	     -0.00034847	     -0.21970687	      0.00118046	     -0.00013290	     54.72863513
      0.28655768	     -0.06094909	     -0.00039219	     -0.20233485	     -0.06507259	      0.88292988	     -0.00034903	     -0.21968587	      0.00119138	     -0.00014955	     55.91827323
      0.28796928	     -0.06088745	     -0.00039278	     -0.20227320	     -0.06507090	      0.88292966	     -0.00034960	     -0.21966533	      0.00120285	     -0.00016395	     56.48248793
      0.28945505	     -0.06082851	     -0.00039337	     -0.20221424	     -0.06506910	      0.88292940	     -0.00035020	     -0.21964415	      0.00121410	     -0.00017806	     57.42087029
      0.29094082	     -0.06076691	     -0.00039358	     -0.20215261	     -0.06506729	      0.88292913	     -0.00035081	     -0.21962348	      0.00122534	     -0.00018942	     58.03664180
      0.29235679	     -0.06071117	     -0.00039423	     -0.20209685	     -0.06506555	      0.88292886	     -0.00035139	     -0.21960414	      0.00123508	     -0.00019918	     59.03559378
      0.29377275	     -0.06065557	     -0.00039461	     -0.20204121	     -0.06506379	      0.88292857	     -0.00035197	     -0.21958526	      0.00124496	     -0.00020624	     59.53627162
      0.29556904	     -0.06059050	     -0.00039595	     -0.20197609	     -0.06506154	      0.88292819	     -0.00035271	     -0.21956183	      0.00125556	     -0.00021327	     61.00347607
      0.29699346	     -0.06053523	     -0.00039581	     -0.20192078	     -0.06505975	      0.88292789	     -0.00035330	     -0.21954373	      0.00126414	     -0.00021529	     61.17696364
      0.29841788	     -0.06048122	     -0.00039715	     -0.20186671	     -0.06505794	      0.88292758	     -0.00035389	     -0.21952584	      0.00127160	     -0.00021533	     61.98286826
      0.29984230	     -0.06043015	     -0.00039793	     -0.20181557	     -0.06505613	      0.88292727	     -0.00035448	     -0.21950824	      0.00127795	     -0.00021432	     62.89015033
      0.30126672	     -0.06038039	     -0.00039973	     -0.20176572	     -0.06505430	      0.88292697	     -0.00035507	     -0.21949093	      0.00128423	     -0.00021066	     63.42524026
      0.30269114	     -0.06033126	     -0.00040076	     -0.20171651	     -0.06505247	      0.88292667	     -0.00035566	     -0.21947388	      0.00128903	     -0.00020565	     64.35196055
      0.30411556	     -0.06028163	     -0.00040238	     -0.20166679	     -0.06505063	      0.88292639	     -0.00035625	     -0.21945709	      0.00129365	     -0.00019818	     64.86427834
      0.30553998	     -0.06023265	     -0.00040345	     -0.20161771	     -0.06504878	      0.88292611	     -0.00035684	     -0.21944052	      0.00129690	     -0.00018929	     65.70102873
      0.30743545	     -0.06017242	     -0.00040601	     -0.20155732	     -0.06504632	      0.88292576	     -0.00035763	     -0.21941885	      0.00130064	     -0.00017452	     66.27969741
      0.30885309	     -0.06012593	     -0.00040650	     -0.20151072	     -0.06504448	      0.88292553	     -0.00035821	     -0.21940296	      0.00130151	     -0.00016212	     67.31370560
      0.31027074	     -0.06008635	     -0.00040889	     -0.20147100	     -0.06504263	      0.88292531	     -0.00035879	     -0.21938735	      0.00130272	     -0.00014782	     67.59449242
      0.31168838	     -0.06004572	     -0.00040992	     -0.20143024	     -0.06504079	      0.88292511	     -0.00035937	     -0.21937212	      0.00130239	     -0.00013257	     68.44143295
      0.31310602	     -0.06001228	     -0.00041233	     -0.20139665	     -0.06503894	      0.88292493	     -0.00035995	     -0.21935727	      0.00130135	     -0.00011692	     69.22959493
      0.31452367	     -0.05998087	     -0.00041361	     -0.20136510	     -0.06503710	      0.88292478	     -0.00036052	     -0.21934292	      0.00130048	     -0.00009967	     69.34847108
      0.31594131	     -0.05995274	     -0.00041584	     -0.20133681	     -0.06503525	      0.88292465	     -0.00036109	     -0.21932909	      0.00129793	     -0.00008266	     70.26304093
      0.31746121	     -0.05993332	     -0.00041737	     -0.20131722	     -0.06503328	      0.88292453	     -0.00036169	     -0.21931494	      0.00129502	     -0.00006463	     70.71076123
      0.31898111	     -0.05991881	     -0.00042010	     -0.20130253	     -0.06503132	      0.88292445	     -0.00036228	     -0.21930174	      0.00129159	     -0.00004631	     71.18297646
      0.32026341	     -0.05991787	     -0.00042139	     -0.20130143	     -0.06502966	      0.88292440	     -0.00036278	     -0.21929147	      0.00128790	     -0.00003267	     71.74000258
      0.32154570	     -0.05992421	     -0.00042323	     -0.20130762	     -0.06502801	      0.88292437	     -0.00036327	     -0.21928217	      0.00128476	     -0.00001941	     71.83803439
      0.32282800	     -0.05993794	     -0.00042449	     -0.20132121	     -0.06502637	      0.88292435	     -0.00036375	     -0.21927394	      0.00128092	     -0.00000842	     72.35352668
      0.32474016	     -0.05997584	     -0.00042601	     -0.20135892	     -0.06502393	      0.88292435	     -0.00036445	     -0.21926384	      0.00127659	      0.00000440	     72.07303226
      0.32642707	     -0.06001368	     -0.00042608	     -0.20139661	     -0.06502178	      0.88292436	     -0.00036506	     -0.21925723	      0.00127156	      0.00001058	     73.22173655
      0.32775885	     -0.06005676	     -0.00042650	     -0.20143958	     -0.06502008	      0.88292438	     -0.00036552	     -0.21925345	      0.00126949	      0.00001248	     73.01577741
      0.32909062	     -0.06010382	     -0.00042602	     -0.20148654	     -0.06501840	      0.88292439	     -0.00036598	     -0.21925109	      0.00126733	      0.00001006	     73.56012940
      0.33083976	     -0.06018002	     -0.00042583	     -0.20156264	     -0.06501618	      0.88292440	     -0.00036656	     -0.21925014	      0.00126694	      0.00000160	     73.15593628
      0.33230224	     -0.06024351	     -0.00042467	     -0.20162607	     -0.06501433	      0.88292440	     -0.00036703	     -0.21925124	      0.00126675	     -0.00001078	     74.04123197
      0.33376472	     -0.06032150	     -0.00042449	     -0.20170401	     -0.06501247	      0.88292437	     -0.00036748	     -0.21925395	      0.00126902	     -0.00002761	     73.57379123
      0.33522720	     -0.06039941	     -0.00042315	     -0.20178188	     -0.06501062	      0.88292431	     -0.00036793	     -0.21925835	      0.00127222	     -0.00004912	     73.88258348
      0.33668967	     -0.06048914	     -0.00042285	     -0.20187160	     -0.06500875	      0.88292422	     -0.00036835	     -0.21926434	      0.00127752	     -0.00007473	     73.33446174
      0.33815215	     -0.06057755	     -0.00042158	     -0.20196001	     -0.06500688	      0.88292409	     -0.00036877	     -0.21927198	      0.00128357	     -0.00010519	     73.85077321
      0.33961463	     -0.06068163	     -0.00042135	     -0.20206411	     -0.06500500	      0.88292391	     -0.00036917	     -0.21928116	      0.00129237	     -0.00013929	     73.11300258
      0.34107711	     -0.06078446	     -0.00042052	     -0.20216699	     -0.06500310	      0.88292368	     -0.00036955	     -0.21929202	      0.00130255	     -0.00017749	     73.23029645
      0.34253958	     -0.06089867	     -0.00042062	     -0.20228125	     -0.06500118	      0.88292339	     -0.00036992	     -0.21930440	      0.00131523	     -0.00021884	     72.49964104
      0.34400206	     -0.06101389	     -0.00042037	     -0.20239655	     -0.06499925	      0.88292304	     -0.00037028	     -0.21931835	      0.00132913	     -0.00026354	     72.76656557
      0.34546454	     -0.06114055	     -0.00042082	     -0.20252330	     -0.06499730	      0.88292262	     -0.00037062	     -0.21933380	      0.00134598	     -0.00031056	     71.78015984
      0.34692702	     -0.06126561	     -0.00042085	     -0.20264849	     -0.06499531	      0.88292213	     -0.00037094	     -0.21935076	      0.00136446	     -0.00035927	     71.59189263
      0.34838949	     -0.06140147	     -0.00042141	     -0.20278449	     -0.06499330	      0.88292157	     -0.00037125	     -0.21936907	      0.00138486	     -0.00040999	     71.07039940
      0.34985197	     -0.06153836	     -0.00042176	     -0.20292154	     -0.06499126	      0.88292093	     -0.00037154	     -0.21938881	      0.00140778	     -0.00046150	     70.48502881
      0.35131445	     -0.06168174	     -0.00042247	     -0.20306511	     -0.06498919	      0.88292022	     -0.00037182	     -0.21940985	      0.00143272	     -0.00051344	     69.75896139
      0.35277693	     -0.06182793	     -0.00042321	     -0.20321151	     -0.06498707	      0.88291943	     -0.00037208	     -0.21943217	      0.00145924	     -0.00056600	     69.54966913
      0.35423940	     -0.06198203	     -0.00042419	     -0.20336585	     -0.06498492	      0.88291856	     -0.00037232	     -0.21945573	      0.00148917	     -0.00061725	     68.19566904
      0.35570188	     -0.06213388	     -0.00042511	     -0.20351795	     -0.06498272	      0.88291762	     -0.00037255	     -0.21948050	      0.00152001	     -0.00066794	     68.04838341
      0.35716436	     -0.06229368	     -0.00042594	     -0.20367803	     -0.06498047	      0.88291661	     -0.00037275	     -0.21950632	      0.00155328	     -0.00071780	     67.34884808
      0.35862684	     -0.06245488	     -0.00042656	     -0.20383954	     -0.06497817	      0.88291553	     -0.00037294	     -0.21953324	      0.00158949	     -0.00076480	     66.26393485
      0.36008931	     -0.06261777	     -0.00042717	     -0.20400276	     -0.06497582	      0.88291437	     -0.00037311	     -0.21956113	      0.00162688	     -0.00081028	     65.79294482
      0.36189929	     -0.06283003	     -0.00042803	     -0.20421547	     -0.06497283	      0.88291286	     -0.00037330	     -0.21959691	      0.00167707	     -0.00086288	     64.51565735
      0.36343557	     -0.06300540	     -0.00042859	     -0.20439126	     -0.06497022	      0.88291150	     -0.00037343	     -0.21962847	      0.00172185	     -0.00090222	     63.57074584
      0.36497186	     -0.06318599	     -0.00042956	     -0.20457228	     -0.06496754	      0.88291009	     -0.00037354	     -0.21966086	      0.00176906	     -0.00093857	     62.91515820
      0.36650815	     -0.06336775	     -0.00043014	     -0.20475451	     -0.06496478	      0.88290862	     -0.00037363	     -0.21969414	      0.00181874	     -0.00097092	     62.04718796
      0.36804444	     -0.06355105	     -0.00043163	     -0.20493829	     -0.06496195	      0.88290711	     -0.00037369	     -0.21972830	      0.00187108	     -0.00099862	     61.18309195
      0.36958073	     -0.06373790	     -0.00043215	     -0.20512567	     -0.06495903	      0.88290555	     -0.00037373	     -0.21976326	      0.00192542	     -0.00102211	     60.44368706
      0.37111702	     -0.06392125	     -0.00043279	     -0.20530957	     -0.06495603	      0.88290397	     -0.00037375	     -0.21979898	      0.00198255	     -0.00104029	     59.56287723
      0.37265331	     -0.06410946	     -0.00043236	     -0.20549837	     -0.06495294	      0.88290236	     -0.00037375	     -0.21983526	      0.00204212	     -0.00105347	     58.49353146
      0.37418960	     -0.06429035	     -0.00043318	     -0.20567987	     -0.06494976	      0.88290074	     -0.00037372	     -0.21987215	      0.00210428	     -0.00106126	     57.54420616
      0.37565983	     -0.06446634	     -0.00043381	     -0.20585646	     -0.06494662	      0.88289917	     -0.00037367	     -0.21990793	      0.00216552	     -0.00106495	     56.79133970
      0.37713006	     -0.06464246	     -0.00043519	     -0.20603319	     -0.06494339	      0.88289761	     -0.00037360	     -0.21994419	      0.00222982	     -0.00106312	     55.60949442
      0.37860029	     -0.06481419	     -0.00043530	     -0.20620559	     -0.06494006	      0.88289605	     -0.00037351	     -0.21998079	      0.00229535	     -0.00105748	     55.02956852
      0.38007053	     -0.06498726	     -0.00043545	     -0.20637935	     -0.06493663	      0.88289450	     -0.00037340	     -0.22001759	      0.00236378	     -0.00104686	     53.92637663
      0.38179545	     -0.06518668	     -0.00043500	     -0.20657961	     -0.06493249	      0.88289271	     -0.00037324	     -0.22006103	      0.00244661	     -0.00102919	     52.68735232
      0.38331212	     -0.06535655	     -0.00043481	     -0.20675024	     -0.06492872	      0.88289117	     -0.00037308	     -0.22009922	      0.00252168	     -0.00100823	     51.85779584
      0.38482880	     -0.06552517	     -0.00043389	     -0.20691965	     -0.06492484	      0.88288965	     -0.00037290	     -0.22013734	      0.00259875	     -0.00098391	     51.20075041
      0.38644110	     -0.06570772	     -0.00043372	     -0.20710307	     -0.06492058	      0.88288809	     -0.00037269	     -0.22017772	      0.00268381	     -0.00095404	     50.06170779
      0.38805340	     -0.06588038	     -0.00043275	     -0.20727664	     -0.06491618	      0.88288658	     -0.00037245	     -0.22021801	      0.00277143	     -0.00091923	     48.94076484
      0.38947343	     -0.06603384	     -0.00043295	     -0.20743091	     -0.06491219	      0.88288530	     -0.00037223	     -0.22025328	      0.00285043	     -0.00088602	     48.25038822
      0.39089345	     -0.06618452	     -0.00043262	     -0.20758242	     -0.06490809	      0.88288407	     -0.00037199	     -0.22028837	      0.00293142	     -0.00085048	     47.59680308
      0.39225069	     -0.06632829	     -0.00043260	     -0.20772699	     -0.06490405	      0.88288294	     -0.00037174	     -0.22032170	      0.00301062	     -0.00081487	     46.88550182
      0.39360792	     -0.06646881	     -0.00043234	     -0.20786835	     -0.06489991	      0.88288185	     -0.00037149	     -0.22035480	      0.00309229	     -0.00077668	     45.86974464
      0.39496516	     -0.06660515	     -0.00043200	     -0.20800555	     -0.06489566	      0.88288083	     -0.00037122	     -0.22038759	      0.00317504	     -0.00073734	     45.31178910
      0.39672412	     -0.06678035	     -0.00043150	     -0.20818189	     -0.06488998	      0.88287958	     -0.00037085	     -0.22042952	      0.00328516	     -0.00068476	     44.38350903
      0.39848308	     -0.06694962	     -0.00043085	     -0.20835234	     -0.06488410	      0.88287842	     -0.00037046	     -0.22047080	      0.00339911	     -0.00062974	     42.96464505
      0.40024205	     -0.06710960	     -0.00043010	     -0.20851351	     -0.06487802	      0.88287736	     -0.00037006	     -0.22051129	      0.00351407	     -0.00057471	     42.75596820
      0.40200101	     -0.06727166	     -0.00042939	     -0.20867681	     -0.06487174	      0.88287640	     -0.00036964	     -0.22055077	      0.00363469	     -0.00051723	     40.70600285
      0.40347640	     -0.06739087	     -0.00042865	     -0.20879706	     -0.06486630	      0.88287567	     -0.00036928	     -0.22058310	      0.00373549	     -0.00046940	     40.84496813
      0.40495180	     -0.06751395	     -0.00042790	     -0.20892122	     -0.06486071	      0.88287501	     -0.00036891	     -0.22061448	      0.00383955	     -0.00042195	     40.06814977
      0.40678807	     -0.06765547	     -0.00042567	     -0.20906413	     -0.06485354	      0.88287429	     -0.00036844	     -0.22065235	      0.00397195	     -0.00036287	     39.00707749
      0.40834084	     -0.06776076	     -0.00042394	     -0.20917060	     -0.06484728	      0.88287377	     -0.00036803	     -0.22068300	      0.00408555	     -0.00031169	     38.45286283
      0.40989361	     -0.06786299	     -0.00042236	     -0.20927404	     -0.06484085	      0.88287333	     -0.00036762	     -0.22071222	      0.00420061	     -0.00026168	     38.13958881
      0.41144638	     -0.06795168	     -0.00042095	     -0.20936395	     -0.06483424	      0.88287296	     -0.00036720	     -0.22073996	      0.00431812	     -0.00021073	     37.27540888
      0.41299916	     -0.06803186	     -0.00042055	     -0.20944535	     -0.06482744	      0.88287267	     -0.00036678	     -0.22076594	      0.00443710	     -0.00015911	     36.52010378
      0.41455193	     -0.06810310	     -0.00042119	     -0.20951781	     -0.06482046	      0.88287247	     -0.00036636	     -0.22079009	      0.00455698	     -0.00010738	     35.94883446
      0.41610470	     -0.06816585	     -0.00042227	     -0.20958178	     -0.06481329	      0.88287234	     -0.00036594	     -0.22081233	      0.00467769	     -0.00005486	     35.47327837
      0.41765747	     -0.06822194	     -0.00042379	     -0.20963908	     -0.06480593	      0.88287229	     -0.00036552	     -0.22083266	      0.00479894	     -0.00000200	     35.08446683
      0.41921025	     -0.06827477	     -0.00042594	     -0.20969313	     -0.06479838	      0.88287233	     -0.00036510	     -0.22085110	      0.00492121	      0.00005212	     34.46058371
      0.42076302	     -0.06831564	     -0.00042781	     -0.20973522	     -0.06479065	      0.88287246	     -0.00036468	     -0.22086774	      0.00504355	      0.00010673	     34.05133304
      0.42231579	     -0.06835681	     -0.00043035	     -0.20977761	     -0.06478272	      0.88287267	     -0.00036427	     -0.22088245	      0.00516635	      0.00016216	     33.49899362
      0.42386856	     -0.06838506	     -0.00043212	     -0.20980709	     -0.06477460	      0.88287296	     -0.00036386	     -0.22089542	      0.00528976	      0.00021876	     32.72175509
      0.42542134	     -0.06840955	     -0.00043414	     -0.20983280	     -0.06476629	      0.88287335	     -0.00036345	     -0.22090649	      0.00541266	      0.00027484	     32.32249389
      0.42697411	     -0.06842692	     -0.00043570	     -0.20985140	     -0.06475779	      0.88287382	     -0.00036304	     -0.22091573	      0.00553558	      0.00033104	     31.90842847
      0.42852688	     -0.06843649	     -0.00043693	     -0.20986220	     -0.06474910	      0.88287437	     -0.00036265	     -0.22092312	      0.00565828	      0.00038726	     31.54120736
      0.43007965	     -0.06843836	     -0.00043781	     -0.20986530	     -0.06474022	      0.88287502	     -0.00036225	     -0.22092866	      0.00578054	      0.00044310	     31.24681590
      0.43179550	     -0.06843484	     -0.00043898	     -0.20986313	     -0.06473019	      0.88287583	     -0.00036183	     -0.22093257	      0.00591566	      0.00050461	     30.63674570
      0.43329912	     -0.06841943	     -0.00043965	     -0.20984890	     -0.06472121	      0.88287663	     -0.00036146	     -0.22093415	      0.00603311	      0.00055884	     30.32713145
      0.43480274	     -0.06839860	     -0.00044030	     -0.20982924	     -0.06471205	      0.88287751	     -0.00036110	     -0.22093389	      0.00614968	      0.00061204	     30.10891341
      0.43660140	     -0.06836470	     -0.00044040	     -0.20979674	     -0.06470086	      0.88287867	     -0.00036068	     -0.22093125	      0.00628843	      0.00067467	     29.64645424
      0.43840006	     -0.06831740	     -0.00044094	     -0.20975081	     -0.06468943	      0.88287994	     -0.00036027	     -0.22092594	      0.00642583	      0.00073769	     29.13699002
      0.43998914	     -0.06826230	     -0.00044029	     -0.20969692	     -0.06467912	      0.88288115	     -0.00035993	     -0.22091897	      0.00654522	      0.00079225	     29.01478347
      0.44157822	     -0.06820240	     -0.00044067	     -0.20963820	     -0.06466863	      0.88288246	     -0.00035959	     -0.22090983	      0.00666325	      0.00084562	     28.80229165
      0.44316730	     -0.06813324	     -0.00044034	     -0.20957022	     -0.06465794	      0.88288384	     -0.00035927	     -0.22089857	      0.00677993	      0.00089856	     28.43318464
      0.44475639	     -0.06805532	     -0.00044060	     -0.20949344	     -0.06464708	      0.88288531	     -0.00035895	     -0.22088522	      0.00689448	      0.00095083	     28.19443495
      0.44634547	     -0.06796988	     -0.00044058	     -0.20940912	     -0.06463603	      0.88288686	     -0.00035865	     -0.22086972	      0.00700666	      0.00100203	     28.08660693
      0.44793455	     -0.06787303	     -0.00044069	     -0.20931337	     -0.06462481	      0.88288850	     -0.00035837	     -0.22085213	      0.00711713	      0.00105350	     27.69650824
      0.44952363	     -0.06777250	     -0.00044094	     -0.20921390	     -0.06461342	      0.88289021	     -0.00035810	     -0.22083237	      0.00722410	      0.00110295	     27.79374887
      0.45111271	     -0.06765785	     -0.00044088	     -0.20910030	     -0.06460185	      0.88289200	     -0.00035784	     -0.22081061	      0.00732958	      0.00115352	     27.28390868
      0.45280906	     -0.06752692	     -0.00044107	     -0.20897044	     -0.06458933	      0.88289400	     -0.00035758	     -0.22078491	      0.00743770	      0.00120523	     27.35110517
      0.45450541	     -0.06739118	     -0.00044140	     -0.20883574	     -0.06457662	      0.88289609	     -0.00035734	     -0.22075679	      0.00754336	      0.00125686	     26.90140833
      0.45620175	     -0.06724268	     -0.00044167	     -0.20868823	     -0.06456374	      0.88289827	     -0.00035712	     -0.22072632	      0.00764427	      0.00130695	     26.88794284
      0.45789810	     -0.06708700	     -0.00044198	     -0.20853351	     -0.06455069	      0.88290053	     -0.00035691	     -0.22069341	      0.00774155	      0.00135616	     26.68408687
      0.45959445	     -0.06691792	     -0.00044210	     -0.20836534	     -0.06453748	      0.88290287	     -0.00035672	     -0.22065808	      0.00783374	      0.00140376	     26.78896000
      0.46129079	     -0.06674580	     -0.00044265	     -0.20819409	     -0.06452411	      0.88290529	     -0.00035655	     -0.22062025	      0.00792245	      0.00145137	     26.40481421
      0.46273982	     -0.06658534	     -0.00044265	     -0.20803432	     -0.06451258	      0.88290742	     -0.00035642	     -0.22058607	      0.00799323	      0.00149059	     26.47791605
      0.46418884	     -0.06642564	     -0.00044320	     -0.20787526	     -0.06450095	      0.88290961	     -0.00035630	     -0.22055016	      0.00806074	      0.00152869	     26.39977021
      0.46563787	     -0.06626298	     -0.00044377	     -0.20771321	     -0.06448922	      0.88291185	     -0.00035619	     -0.22051267	      0.00812400	      0.00156494	     26.54363610
      0.46708689	     -0.06609661	     -0.00044463	     -0.20754741	     -0.06447741	      0.88291414	     -0.00035610	     -0.22047376	      0.00818419	      0.00160123	     26.24940847
      0.46853591	     -0.06592904	     -0.00044549	     -0.20738036	     -0.06446551	      0.88291649	     -0.00035601	     -0.22043349	      0.00823943	      0.00163490	     26.43661727
      0.46998494	     -0.06576039	     -0.00044632	     -0.20721220	     -0.06445353	      0.88291888	     -0.00035593	     -0.22039202	      0.00829156	      0.00166779	     26.18995320
      0.47143396	     -0.06558887	     -0.00044697	     -0.20704112	     -0.06444148	      0.88292132	     -0.00035587	     -0.22034943	      0.00833892	      0.00169843	     26.23454509
      0.47277000	     -0.06543232	     -0.00044738	     -0.20688495	     -0.06443031	      0.88292361	     -0.00035582	     -0.22030925	      0.00837907	      0.00172425	     26.36501836
      0.47410604	     -0.06527411	     -0.00044757	     -0.20672710	     -0.06441909	      0.88292593	     -0.00035577	     -0.22026832	      0.00841639	      0.00174871	     26.20845722
      0.47544208	     -0.06511523	     -0.00044752	     -0.20656854	     -0.06440783	      0.88292828	     -0.00035573	     -0.22022668	      0.00844994	      0.00177039	     26.29709545
      0.47828922	     -0.06477906	     -0.00044664	     -0.20623296	     -0.06438368	      0.88293338	     -0.00035567	     -0.22013591	      0.00851201	      0.00180823	     26.12615863
      0.47956602	     -0.06462707	     -0.00044592	     -0.20608119	     -0.06437279	      0.88293569	     -0.00035565	     -0.22009443	      0.00853416	      0.00182015	     26.57184611
      0.48084281	     -0.06447378	     -0.00044490	     -0.20592811	     -0.06436188	      0.88293802	     -0.00035564	     -0.22005256	      0.00855491	      0.00183041	     26.49010258
      0.48272504	     -0.06425338	     -0.00044304	     -0.20570797	     -0.06434576	      0.88294148	     -0.00035563	     -0.21999023	      0.00858016	      0.00183827	     26.77017692
      0.48460728	     -0.06403211	     -0.00044150	     -0.20548691	     -0.06432959	      0.88294494	     -0.00035562	     -0.21992723	      0.00860093	      0.00184194	     26.66840897
      0.48614138	     -0.06384940	     -0.00043884	     -0.20530434	     -0.06431638	      0.88294777	     -0.00035563	     -0.21987552	      0.00861288	      0.00183877	     26.98069875
      0.48767548	     -0.06367785	     -0.00043767	     -0.20513289	     -0.06430316	      0.88295058	     -0.00035563	     -0.21982352	      0.00862213	      0.00183005	     27.27393591
      0.48920959	     -0.06349942	     -0.00043465	     -0.20495455	     -0.06428993	      0.88295338	     -0.00035564	     -0.21977148	      0.00862902	      0.00181827	     27.25858754
      0.49074369	     -0.06332978	     -0.00043326	     -0.20478496	     -0.06427669	      0.88295616	     -0.00035566	     -0.21971930	      0.00863211	      0.00180061	     27.73574268
      0.49227780	     -0.06315609	     -0.00043023	     -0.20461132	     -0.06426345	      0.88295890	     -0.00035568	     -0.21966718	      0.00863370	      0.00178048	     27.74482707
      0.49412644	     -0.06296195	     -0.00042938	     -0.20441717	     -0.06424749	      0.88296217	     -0.00035571	     -0.21960437	      0.00863126	      0.00174918	     28.24751762
      0.49536855	     -0.06282121	     -0.00042592	     -0.20427645	     -0.06423677	      0.88296433	     -0.00035573	     -0.21956246	      0.00862842	      0.00172675	     28.32008934
      0.49661065	     -0.06268729	     -0.00042451	     -0.20414251	     -0.06422605	      0.88296646	     -0.00035576	     -0.21952050	      0.00862379	      0.00170133	     28.59383535
      0.49820859	     -0.06252195	     -0.00042229	     -0.20397713	     -0.06421228	      0.88296915	     -0.00035580	     -0.21946675	      0.00861645	      0.00166504	     28.84138407
      0.49980652	     -0.06235858	     -0.00042048	     -0.20381370	     -0.06419852	      0.88297178	     -0.00035585	     -0.21941337	      0.00860698	      0.00162532	     29.29751025
      0.50140446	     -0.06219550	     -0.00041799	     -0.20365056	     -0.06418477	      0.88297434	     -0.00035590	     -0.21936030	      0.00859644	      0.00158288	     29.64020890
      0.50300240	     -0.06202957	     -0.00041591	     -0.20348454	     -0.06417104	      0.88297683	     -0.00035596	     -0.21930741	      0.00858415	      0.00153764	     30.28895125
      0.50460033	     -0.06185989	     -0.00041304	     -0.20331479	     -0.06415734	      0.88297925	     -0.00035603	     -0.21925448	      0.00857136	      0.00149133	     30.66733354
      0.50619827	     -0.06167931	     -0.00041093	     -0.20313411	     -0.06414365	      0.88298160	     -0.00035611	     -0.21920132	      0.00855688	      0.00144403	     31.35378611
      0.50779620	     -0.06149770	     -0.00040838	     -0.20295238	     -0.06412999	      0.88298387	     -0.00035620	     -0.21914767	      0.00854133	      0.00139769	     31.84854516
      0.50939414	     -0.06131009	     -0.00040799	     -0.20276462	     -0.06411636	      0.88298607	     -0.00035631	     -0.21909362	      0.00852423	      0.00135306	     32.29026264
      0.51080141	     -0.06114234	     -0.00040681	     -0.20259673	     -0.06410437	      0.88298795	     -0.00035641	     -0.21904566	      0.00850725	      0.00131530	     32.86525603
      0.51220868	     -0.06097475	     -0.00040709	     -0.20242895	     -0.06409241	      0.88298977	     -0.00035651	     -0.21899740	      0.00848857	      0.00127977	     33.47792413
      0.51367371	     -0.06080050	     -0.00040663	     -0.20225451	     -0.06407999	      0.88299162	     -0.00035664	     -0.21894690	      0.00846724	      0.00124534	     34.15636990
      0.51513874	     -0.06062836	     -0.00040752	     -0.20208214	     -0.06406760	      0.88299342	     -0.00035677	     -0.21889629	      0.00844459	      0.00121508	     34.52636324
      0.51660377	     -0.06045491	     -0.00040808	     -0.20190844	     -0.06405525	      0.88299518	     -0.00035691	     -0.21884563	      0.00841931	      0.00118809	     35.28263520
      0.51828218	     -0.06026232	     -0.00040979	     -0.20171553	     -0.06404115	      0.88299715	     -0.00035708	     -0.21878758	      0.00838797	      0.00116136	     36.13141505
      0.51976643	     -0.06008660	     -0.00040972	     -0.20153953	     -0.06402872	      0.88299886	     -0.00035725	     -0.21873632	      0.00835885	      0.00114291	     36.56606428
      0.52125068	     -0.05991508	     -0.00041151	     -0.20136768	     -0.06401633	      0.88300055	     -0.00035743	     -0.21868500	      0.00832676	      0.00112749	     37.49475364
      0.52273494	     -0.05974077	     -0.00041131	     -0.20119306	     -0.06400400	      0.88300221	     -0.00035761	     -0.21863377	      0.00829330	      0.00111645	     38.08244351
      0.52421919	     -0.05957758	     -0.00041398	     -0.20102949	     -0.06399172	      0.88300386	     -0.00035781	     -0.21858269	      0.00825767	      0.00110901	     38.70815415
      0.52570344	     -0.05941786	     -0.00041390	     -0.20086941	     -0.06397949	      0.88300551	     -0.00035802	     -0.21853208	      0.00821994	      0.00110392	     39.43331305
      0.52718769	     -0.05926879	     -0.00041755	     -0.20071992	     -0.06396732	      0.88300714	     -0.00035824	     -0.21848200	      0.00818064	      0.00110213	     40.04166345
      0.52851719	     -0.05913572	     -0.00041842	     -0.20058648	     -0.06395646	      0.88300861	     -0.00035844	     -0.21843777	      0.00814376	      0.00110173	     40.69273742
      0.52984668	     -0.05900919	     -0.00042214	     -0.20045954	     -0.06394566	      0.88301007	     -0.00035866	     -0.21839421	      0.00810595	      0.00110324	     41.20410369
      0.53117618	     -0.05888479	     -0.00042399	     -0.20033474	     -0.06393491	      0.88301154	     -0.00035888	     -0.21835137	      0.00806638	      0.00110566	     41.88095909
      0.53282623	     -0.05874185	     -0.00042696	     -0.20019128	     -0.06392164	      0.88301337	     -0.00035917	     -0.21829930	      0.00801618	      0.00111035	     42.25178945
      0.53421866	     -0.05862370	     -0.00042790	     -0.20007269	     -0.06391051	      0.88301492	     -0.00035942	     -0.21825633	      0.00797151	      0.00111459	     43.06184125
      0.53561109	     -0.05851362	     -0.00043050	     -0.19996215	     -0.06389944	      0.88301647	     -0.00035968	     -0.21821420	      0.00792623	      0.00111879	     43.60930152
      0.53700352	     -0.05840500	     -0.00043141	     -0.19985307	     -0.06388844	      0.88301803	     -0.00035994	     -0.21817289	      0.00787958	      0.00112209	     44.26566671
      0.53872251	     -0.05828208	     -0.00043433	     -0.19972956	     -0.06387495	      0.88301997	     -0.00036029	     -0.21812291	      0.00782118	      0.00112491	     44.60929629
      0.53991713	     -0.05819186	     -0.00043352	     -0.19963896	     -0.06386563	      0.88302131	     -0.00036053	     -0.21808888	      0.00777916	      0.00112621	     45.16935597
      0.54111175	     -0.05810954	     -0.00043426	     -0.19955622	     -0.06385636	      0.88302266	     -0.00036078	     -0.21805529	      0.00773643	      0.00112539	     45.65819997
      0.54269096	     -0.05800411	     -0.00043395	     -0.19945025	     -0.06384419	      0.88302443	     -0.00036112	     -0.21801169	      0.00767949	      0.00112227	     45.92835604
      0.54427016	     -0.05790292	     -0.00043442	     -0.19934849	     -0.06383211	      0.88302620	     -0.00036147	     -0.21796891	      0.00762051	      0.00111578	     46.71437636
      0.54556638	     -0.05782356	     -0.00043342	     -0.19926868	     -0.06382226	      0.88302764	     -0.00036176	     -0.21793443	      0.00757211	      0.00110881	     46.71810856
      0.54686259	     -0.05774668	     -0.00043382	     -0.19919131	     -0.06381248	      0.88302907	     -0.00036206	     -0.21790051	      0.00752210	      0.00109939	     47.20470805
      0.54853396	     -0.05765235	     -0.00043285	     -0.19909635	     -0.06379996	      0.88303090	     -0.00036246	     -0.21785759	      0.00745690	      0.00108468	     47.29390113
      0.54972577	     -0.05758711	     -0.00043327	     -0.19903064	     -0.06379110	      0.88303218	     -0.00036274	     -0.21782752	      0.00740874	      0.00107186	     47.74996736
      0.55091757	     -0.05752319	     -0.00043224	     -0.19896626	     -0.06378230	      0.88303345	     -0.00036303	     -0.21779790	      0.00736029	      0.00105811	     47.80621779
      0.55210938	     -0.05746163	     -0.00043154	     -0.19890422	     -0.06377356	      0.88303470	     -0.00036333	     -0.21776871	      0.00731051	      0.00104252	     48.04790751
      0.55373735	     -0.05738106	     -0.00043016	     -0.19882299	     -0.06376171	      0.88303638	     -0.00036374	     -0.21772954	      0.00724154	      0.00101947	     47.94442367
      0.55536532	     -0.05729924	     -0.00042837	     -0.19874048	     -0.06374998	      0.88303802	     -0.00036416	     -0.21769116	      0.00716976	      0.00099401	     48.47859581
      0.55675884	     -0.05723734	     -0.00042614	     -0.19867800	     -0.06374003	      0.88303939	     -0.00036452	     -0.21765891	      0.00710727	      0.00097038	     48.43123646
      0.55815236	     -0.05717266	     -0.00042469	     -0.19861270	     -0.06373017	      0.88304073	     -0.00036489	     -0.21762729	      0.00704347	      0.00094600	     48.49101452
      0.55954587	     -0.05711390	     -0.00042211	     -0.19855331	     -0.06372040	      0.88304203	     -0.00036526	     -0.21759621	      0.00697801	      0.00091988	     48.55724991
      0.56093939	     -0.05705517	     -0.00042044	     -0.19849395	     -0.06371073	      0.88304329	     -0.00036563	     -0.21756575	      0.00691149	      0.00089306	     48.56204071
      0.56233290	     -0.05699894	     -0.00041741	     -0.19843707	     -0.06370114	      0.88304451	     -0.00036601	     -0.21753585	      0.00684347	      0.00086534	     48.53744144
      0.56372642	     -0.05694520	     -0.00041551	     -0.19838266	     -0.06369165	      0.88304570	     -0.00036640	     -0.21750651	      0.00677376	      0.00083650	     48.77085400
      0.56511994	     -0.05689410	     -0.00041211	     -0.19833090	     -0.06368226	      0.88304685	     -0.00036678	     -0.21747775	      0.00670354	      0.00080807	     48.38135757
      0.56651345	     -0.05684189	     -0.00041030	     -0.19827798	     -0.06367297	      0.88304795	     -0.00036717	     -0.21744957	      0.00663103	      0.00077894	     48.73528348
      0.56790697	     -0.05679467	     -0.00040673	     -0.19823006	     -0.06366378	      0.88304902	     -0.00036757	     -0.21742195	      0.00655768	      0.00074983	     48.56137105
      0.56930048	     -0.05674739	     -0.00040515	     -0.19818204	     -0.06365470	      0.88305004	     -0.00036796	     -0.21739494	      0.00648262	      0.00072093	     48.69753796
      0.57069400	     -0.05670246	     -0.00040174	     -0.19813636	     -0.06364572	      0.88305103	     -0.00036836	     -0.21736847	      0.00640605	      0.00069259	     48.52616444
      0.57208752	     -0.05665739	     -0.00040067	     -0.19809051	     -0.06363684	      0.88305197	     -0.00036876	     -0.21734257	      0.00632724	      0.00066480	     48.80877374
      0.57348103	     -0.05661630	     -0.00039691	     -0.19804864	     -0.06362808	      0.88305288	     -0.00036917	     -0.21731719	      0.00624662	      0.00063774	     48.70220507
      0.57471795	     -0.05657841	     -0.00039603	     -0.19801001	     -0.06362040	      0.88305365	     -0.00036953	     -0.21729515	      0.00617320	      0.00061480	     48.87125895
      0.57595488	     -0.05654391	     -0.00039345	     -0.19797477	     -0.06361281	      0.88305440	     -0.00036989	     -0.21727352	      0.00609813	      0.00059267	     48.87852092
      0.57719180	     -0.05650990	     -0.00039173	     -0.19793998	     -0.06360532	      0.88305512	     -0.00037025	     -0.21725234	      0.00602122	      0.00057142	     49.03493824
      0.57884009	     -0.05647046	     -0.00038896	     -0.19789951	     -0.06359548	      0.88305604	     -0.00037073	     -0.21722479	      0.00591622	      0.00054442	     49.12613079
      0.58048838	     -0.05642839	     -0.00038811	     -0.19785634	     -0.06358582	      0.88305692	     -0.00037121	     -0.21719809	      0.00580852	      0.00052034	     49.30373632
      0.58162017	     -0.05640362	     -0.00038558	     -0.19783081	     -0.06357928	      0.88305750	     -0.00037153	     -0.21718021	      0.00573278	      0.00050451	     49.46518178
      0.58275196	     -0.05637989	     -0.00038445	     -0.19780631	     -0.06357284	      0.88305806	     -0.00037186	     -0.21716275	      0.00565622	      0.00048971	     49.63690320
      0.58436231	     -0.05635108	     -0.00038186	     -0.19777638	     -0.06356382	      0.88305883	     -0.00037232	     -0.21713863	      0.00554573	      0.00047018	     49.86024544
      0.58597266	     -0.05632242	     -0.00037978	     -0.19774659	     -0.06355498	      0.88305958	     -0.00037278	     -0.21711541	      0.00543367	      0.00045289	     50.14532010
      0.58740639	     -0.05629972	     -0.00037646	     -0.19772289	     -0.06354726	      0.88306022	     -0.00037319	     -0.21709542	      0.00533320	      0.00044012	     50.06846432
      0.58884012	     -0.05628055	     -0.00037569	     -0.19770268	     -0.06353969	      0.88306084	     -0.00037359	     -0.21707612	      0.00523168	      0.00042835	     50.49246781
      0.59005108	     -0.05626513	     -0.00037276	     -0.19768641	     -0.06353340	      0.88306135	     -0.00037393	     -0.21706038	      0.00514590	      0.00041996	     50.42391859
      0.59126204	     -0.05625086	     -0.00037195	     -0.19767126	     -0.06352722	      0.88306186	     -0.00037426	     -0.21704511	      0.00505963	      0.00041249	     50.69730477
      0.59274062	     -0.05623617	     -0.00037014	     -0.19765550	     -0.06351982	      0.88306246	     -0.00037466	     -0.21702717	      0.00495465	      0.00040544	     50.60548458
      0.59421921	     -0.05622304	     -0.00036983	     -0.19764128	     -0.06351257	      0.88306306	     -0.00037505	     -0.21700997	      0.00484887	      0.00039951	     51.12253725
      0.59550627	     -0.05621389	     -0.00036799	     -0.19763120	     -0.06350639	      0.88306357	     -0.00037538	     -0.21699560	      0.00475793	      0.00039678	     50.77637715
      0.59679333	     -0.05620518	     -0.00036774	     -0.19762155	     -0.06350033	      0.88306408	     -0.00037571	     -0.21698175	      0.00466631	      0.00039448	     51.09001076
      0.59808039	     -0.05619833	     -0.00036645	     -0.19761377	     -0.06349438	      0.88306458	     -0.00037603	     -0.21696841	      0.00457540	      0.00039372	     50.95493623
      0.59936746	     -0.05619253	     -0.00036607	     -0.19760704	     -0.06348855	      0.88306509	     -0.00037634	     -0.21695555	      0.00448423	      0.00039365	     51.15566150
      0.60065452	     -0.05618773	     -0.00036520	     -0.19760131	     -0.06348283	      0.88306560	     -0.00037665	     -0.21694318	      0.00439370	      0.00039506	     50.98285922
      0.60194158	     -0.05618409	     -0.00036485	     -0.19759673	     -0.06347724	      0.88306611	     -0.00037695	     -0.21693126	      0.00430282	      0.00039695	     51.14439286
      0.60353771	     -0.05618281	     -0.00036399	     -0.19759431	     -0.06347046	      0.88306674	     -0.00037730	     -0.21691712	      0.00419114	      0.00040091	     50.72601877
      0.60513384	     -0.05617920	     -0.00036442	     -0.19758954	     -0.06346386	      0.88306739	     -0.00037764	     -0.21690367	      0.00407857	      0.00040584	     51.08128386
      0.60635100	     -0.05617997	     -0.00036318	     -0.19758945	     -0.06345895	      0.88306788	     -0.00037789	     -0.21689381	      0.00399325	      0.00041023	     50.83993146
      0.60756816	     -0.05618229	     -0.00036352	     -0.19759089	     -0.06345414	      0.88306839	     -0.00037814	     -0.21688436	      0.00390779	      0.00041483	     50.88927246
      0.60911970	     -0.05618829	     -0.00036303	     -0.19759579	     -0.06344816	      0.88306903	     -0.00037843	     -0.21687293	      0.00379919	      0.00042127	     50.60422851
      0.61067124	     -0.05619931	     -0.00036450	     -0.19760567	     -0.06344235	      0.88306969	     -0.00037871	     -0.21686223	      0.00368992	      0.00042752	     50.88990038
      0.61184633	     -0.05621051	     -0.00036363	     -0.19761605	     -0.06343806	      0.88307020	     -0.00037891	     -0.21685471	      0.00360770	      0.00043274	     50.39922294
      0.61302143	     -0.05622740	     -0.00036481	     -0.19763208	     -0.06343387	      0.88307071	     -0.00037910	     -0.21684774	      0.00352501	      0.00043736	     50.36318169
      0.61465454	     -0.05625923	     -0.00036547	     -0.19766273	     -0.06342821	      0.88307143	     -0.00037935	     -0.21683920	      0.00341007	      0.00044282	     50.11860341
      0.61605362	     -0.05629564	     -0.00036750	     -0.19769812	     -0.06342351	      0.88307205	     -0.00037954	     -0.21683303	      0.00331151	      0.00044643	     50.08869897
      0.61745271	     -0.05633478	     -0.00036719	     -0.19773627	     -0.06341894	      0.88307268	     -0.00037972	     -0.21682804	      0.00321319	      0.00044880	     49.69762429
      0.61885179	     -0.05638204	     -0.00036904	     -0.19778252	     -0.06341452	      0.88307331	     -0.00037989	     -0.21682420	      0.00311452	      0.00044885	     49.79425791
      0.62011069	     -0.05642624	     -0.00036784	     -0.19782586	     -0.06341065	      0.88307387	     -0.00038002	     -0.21682179	      0.00302611	      0.00044729	     49.41764214
      0.62136959	     -0.05647453	     -0.00036830	     -0.19787327	     -0.06340690	      0.88307443	     -0.00038014	     -0.21682031	      0.00293737	      0.00044330	     49.49432821
      0.62262849	     -0.05652575	     -0.00036732	     -0.19792362	     -0.06340326	      0.88307499	     -0.00038024	     -0.21681979	      0.00284895	      0.00043722	     49.27735646
      0.62425961	     -0.05659918	     -0.00036725	     -0.19799592	     -0.06339870	      0.88307569	     -0.00038036	     -0.21682053	      0.00273397	      0.00042520	     49.45332008
      0.62557373	     -0.05665993	     -0.00036567	     -0.19805579	     -0.06339517	      0.88307624	     -0.00038044	     -0.21682235	      0.00264210	      0.00041317	     49.01280576
      0.62688786	     -0.05672602	     -0.00036584	     -0.19812097	     -0.06339176	      0.88307677	     -0.00038050	     -0.21682522	      0.00254968	      0.00039746	     49.23582914
      0.62820199	     -0.05679445	     -0.00036468	     -0.19818851	     -0.06338847	      0.88307729	     -0.00038055	     -0.21682917	      0.00245812	      0.00037937	     48.94134182
      0.62951612	     -0.05686464	     -0.00036460	     -0.19825781	     -0.06338530	      0.88307777	     -0.00038059	     -0.21683414	      0.00236624	      0.00035805	     49.15582472
      0.63083024	     -0.05693724	     -0.00036374	     -0.19832954	     -0.06338225	      0.88307823	     -0.00038061	     -0.21684013	      0.00227526	      0.00033444	     48.94856368
      0.63214437	     -0.05701193	     -0.00036361	     -0.19840334	     -0.06337932	      0.88307865	     -0.00038062	     -0.21684710	      0.00218421	      0.00030782	     49.13319274
      0.63345850	     -0.05708836	     -0.00036329	     -0.19847890	     -0.06337651	      0.88307903	     -0.00038062	     -0.21685506	      0.00209427	      0.00027929	     48.93784076
      0.63477263	     -0.05716651	     -0.00036366	     -0.19855616	     -0.06337381	      0.88307938	     -0.00038060	     -0.21686396	      0.00200445	      0.00024814	     49.13189808
      0.63650673	     -0.05727521	     -0.00036410	     -0.19866373	     -0.06337044	      0.88307977	     -0.00038056	     -0.21687718	      0.00188809	      0.00020445	     48.73752490
      0.63786694	     -0.05735728	     -0.00036595	     -0.19874489	     -0.06336793	      0.88308003	     -0.00038052	     -0.21688867	      0.00179682	      0.00016800	     49.23473113
      0.63922715	     -0.05744561	     -0.00036707	     -0.19883234	     -0.06336555	      0.88308023	     -0.00038046	     -0.21690107	      0.00170746	      0.00013018	     49.04058144
      0.64058736	     -0.05753534	     -0.00036979	     -0.19892118	     -0.06336329	      0.88308038	     -0.00038039	     -0.21691443	      0.00161894	      0.00009084	     49.33101030
      0.64194757	     -0.05762786	     -0.00037171	     -0.19901283	     -0.06336115	      0.88308048	     -0.00038031	     -0.21692873	      0.00153228	      0.00005092	     49.12623895
      0.64330778	     -0.05772147	     -0.00037503	     -0.19910558	     -0.06335912	      0.88308052	     -0.00038022	     -0.21694393	      0.00144654	      0.00000999	     49.43847914
      0.64466799	     -0.05781704	     -0.00037786	     -0.19920030	     -0.06335721	      0.88308050	     -0.00038012	     -0.21696001	      0.00136306	     -0.00003069	     49.19881459
      0.64602820	     -0.05791274	     -0.00038192	     -0.19929515	     -0.06335541	      0.88308043	     -0.00038001	     -0.21697692	      0.00128061	     -0.00007168	     49.49459533
      0.64768408	     -0.05803374	     -0.00038622	     -0.19941517	     -0.06335337	      0.88308027	     -0.00037986	     -0.21699858	      0.00118343	     -0.00012074	     49.21143651
      0.64902473	     -0.05813006	     -0.00039149	     -0.19951068	     -0.06335184	      0.88308009	     -0.00037973	     -0.21701696	      0.00110609	     -0.00015962	     49.60711104
      0.65036539	     -0.05822923	     -0.00039514	     -0.19960909	     -0.06335041	      0.88307985	     -0.00037958	     -0.21703601	      0.00103084	     -0.00019777	     49.55848161
      0.65170604	     -0.05832725	     -0.00040027	     -0.19970635	     -0.06334907	      0.88307956	     -0.00037943	     -0.21705575	      0.00095772	     -0.00023425	     49.55943737
      0.65304669	     -0.05842571	     -0.00040486	     -0.19980408	     -0.06334784	      0.88307922	     -0.00037927	     -0.21707611	      0.00088609	     -0.00026955	     49.63892288
      0.65477615	     -0.05855541	     -0.00041215	     -0.19993286	     -0.06334638	      0.88307872	     -0.00037904	     -0.21710335	      0.00079716	     -0.00031228	     49.56593645
      0.65617314	     -0.05865691	     -0.00041607	     -0.20003367	     -0.06334532	      0.88307826	     -0.00037884	     -0.21712605	      0.00072718	     -0.00034471	     49.61282213
      0.65757013	     -0.05876153	     -0.00042221	     -0.20013760	     -0.06334435	      0.88307775	     -0.00037863	     -0.21714929	      0.00065990	     -0.00037470	     49.70260582
      0.65896712	     -0.05886436	     -0.00042578	     -0.20023981	     -0.06334347	      0.88307721	     -0.00037840	     -0.21717311	      0.00059500	     -0.00040241	     49.54401795
      0.66036411	     -0.05896907	     -0.00043086	     -0.20034391	     -0.06334269	      0.88307663	     -0.00037816	     -0.21719744	      0.00053212	     -0.00042785	     49.74251678
      0.66176110	     -0.05907280	     -0.00043369	     -0.20044709	     -0.06334199	      0.88307602	     -0.00037790	     -0.21722230	      0.00047207	     -0.00045045	     49.44663144
      0.66315809	     -0.05917549	     -0.00043810	     -0.20054923	     -0.06334137	      0.88307537	     -0.00037763	     -0.21724759	      0.00041395	     -0.00047050	     49.56086486
      0.66455508	     -0.05927919	     -0.00044064	     -0.20065245	     -0.06334083	      0.88307470	     -0.00037733	     -0.21727328	      0.00035808	     -0.00048838	     49.52860491
      0.66595207	     -0.05938198	     -0.00044435	     -0.20075477	     -0.06334036	      0.88307401	     -0.00037702	     -0.21729935	      0.00030503	     -0.00050294	     49.27073303
      0.66734906	     -0.05948155	     -0.00044641	     -0.20085391	     -0.06333998	      0.88307330	     -0.00037669	     -0.21732572	      0.00025358	     -0.00051529	     49.28115988
      0.66884046	     -0.05959031	     -0.00044974	     -0.20096223	     -0.06333964	      0.88307252	     -0.00037631	     -0.21735413	      0.00020112	     -0.00052619	     49.34872277
      0.67033186	     -0.05969601	     -0.00045133	     -0.20106755	     -0.06333937	      0.88307173	     -0.00037590	     -0.21738284	      0.00015197	     -0.00053364	     48.80888287
      0.67182326	     -0.05980003	     -0.00045498	     -0.20117119	     -0.06333918	      0.88307093	     -0.00037547	     -0.21741176	      0.00010422	     -0.00053899	     49.09314399
      0.67331465	     -0.05990407	     -0.00045586	     -0.20127493	     -0.06333906	      0.88307012	     -0.00037501	     -0.21744085	      0.00005950	     -0.00054212	     48.76140142
      0.67464792	     -0.05999540	     -0.00045949	     -0.20136597	     -0.06333901	      0.88306940	     -0.00037457	     -0.21746698	      0.00002161	     -0.00054231	     48.67379085
      0.67598119	     -0.06008460	     -0.00046073	     -0.20145494	     -0.06333900	      0.88306868	     -0.00037411	     -0.21749316	     -0.00001461	     -0.00054127	     48.51236257
      0.67731445	     -0.06017289	     -0.00046339	     -0.20154300	     -0.06333904	      0.88306796	     -0.00037363	     -0.21751937	     -0.00004857	     -0.00053799	     48.22953257
      0.67864772	     -0.06025960	     -0.00046509	     -0.20162952	     -0.06333913	      0.88306725	     -0.00037313	     -0.21754558	     -0.00008120	     -0.00053345	     48.15655585
      0.68038544	     -0.06037433	     -0.00046799	     -0.20174402	     -0.06333931	      0.88306632	     -0.00037243	     -0.21757976	     -0.00012021	     -0.00052494	     47.59080509
      0.68212316	     -0.06047985	     -0.00046865	     -0.20184938	     -0.06333955	      0.88306542	     -0.00037170	     -0.21761388	     -0.00015707	     -0.00051395	     47.42401275
      0.68337881	     -0.06055631	     -0.00047163	     -0.20192571	     -0.06333976	      0.88306478	     -0.00037114	     -0.21763832	     -0.00018165	     -0.00050445	     47.31774805
      0.68463447	     -0.06063250	     -0.00047271	     -0.20200182	     -0.06334000	      0.88306416	     -0.00037056	     -0.21766266	     -0.00020470	     -0.00049451	     47.13385619
      0.68625806	     -0.06073123	     -0.00047531	     -0.20210046	     -0.06334036	      0.88306336	     -0.00036977	     -0.21769400	     -0.00023150	     -0.00048014	     46.56629531
      0.68788165	     -0.06082291	     -0.00047625	     -0.20219209	     -0.06334076	      0.88306260	     -0.00036895	     -0.21772512	     -0.00025645	     -0.00046472	     46.46646100
      0.68931486	     -0.06090730	     -0.00047884	     -0.20227645	     -0.06334114	      0.88306194	     -0.00036819	     -0.21775228	     -0.00027619	     -0.00045077	     46.32812739
      0.69074807	     -0.06098357	     -0.00047923	     -0.20235274	     -0.06334155	      0.88306131	     -0.00036740	     -0.21777922	     -0.00029338	     -0.00043555	     45.79163449
      0.69218128	     -0.06106294	     -0.00048161	     -0.20243212	     -0.06334198	      0.88306069	     -0.00036658	     -0.21780581	     -0.00030922	     -0.00042073	     45.71292540
      0.69361450	     -0.06113623	     -0.00048219	     -0.20250546	     -0.06334243	      0.88306010	     -0.00036573	     -0.21783212	     -0.00032260	     -0.00040521	     45.21497291
      0.69540145	     -0.06123401	     -0.00048581	     -0.20260330	     -0.06334302	      0.88305939	     -0.00036462	     -0.21786437	     -0.00033697	     -0.00038656	     44.91120029
      0.69657130	     -0.06128596	     -0.00048532	     -0.20265535	     -0.06334342	      0.88305895	     -0.00036387	     -0.21788529	     -0.00034484	     -0.00037266	     44.48181177
      0.69774115	     -0.06133890	     -0.00048659	     -0.20270837	     -0.06334383	      0.88305852	     -0.00036310	     -0.21790577	     -0.00035181	     -0.00035968	     44.34539876
      0.69945878	     -0.06141830	     -0.00048847	     -0.20278792	     -0.06334444	      0.88305792	     -0.00036193	     -0.21793524	     -0.00035925	     -0.00034124	     43.73488878
      0.70117642	     -0.06148639	     -0.00049043	     -0.20285618	     -0.06334506	      0.88305735	     -0.00036072	     -0.21796396	     -0.00036525	     -0.00032308	     43.65524337
      0.70254284	     -0.06153461	     -0.00049100	     -0.20290455	     -0.06334556	      0.88305692	     -0.00035972	     -0.21798613	     -0.00036799	     -0.00030819	     43.19121386
      0.70390926	     -0.06157863	     -0.00049265	     -0.20294873	     -0.06334607	      0.88305651	     -0.00035870	     -0.21800770	     -0.00037011	     -0.00029372	     43.11978162
      0.70556771	     -0.06163243	     -0.00049413	     -0.20300274	     -0.06334668	      0.88305603	     -0.00035742	     -0.21803303	     -0.00037047	     -0.00027618	     42.57843734
      0.70722617	     -0.06167253	     -0.00049684	     -0.20304306	     -0.06334730	      0.88305559	     -0.00035611	     -0.21805742	     -0.00036961	     -0.00025744	     42.26639937
      0.70859398	     -0.06170343	     -0.00049854	     -0.20307414	     -0.06334780	      0.88305525	     -0.00035500	     -0.21807670	     -0.00036821	     -0.00024231	     42.11758587
      0.70996180	     -0.06173145	     -0.00050117	     -0.20310234	     -0.06334830	      0.88305493	     -0.00035386	     -0.21809530	     -0.00036595	     -0.00022721	     41.97368217
      0.71140196	     -0.06175922	     -0.00050343	     -0.20313031	     -0.06334883	      0.88305461	     -0.00035264	     -0.21811410	     -0.00036292	     -0.00021178	     41.83282463
      0.71284211	     -0.06178224	     -0.00050588	     -0.20315355	     -0.06334935	      0.88305432	     -0.00035140	     -0.21813209	     -0.00035841	     -0.00019561	     41.30049917
      0.71428227	     -0.06179921	     -0.00050762	     -0.20317074	     -0.06334986	      0.88305405	     -0.00035013	     -0.21814918	     -0.00035416	     -0.00017977	     41.28113443
      0.71572242	     -0.06181550	     -0.00050938	     -0.20318726	     -0.06335037	      0.88305380	     -0.00034884	     -0.21816533	     -0.00034941	     -0.00016472	     41.29931383
      0.71716258	     -0.06182792	     -0.00051083	     -0.20319992	     -0.06335087	      0.88305357	     -0.00034752	     -0.21818057	     -0.00034314	     -0.00014886	     40.77099581
      0.71860274	     -0.06183407	     -0.00051234	     -0.20320631	     -0.06335136	      0.88305337	     -0.00034619	     -0.21819486	     -0.00033736	     -0.00013384	     40.87627042
      0.71996742	     -0.06184007	     -0.00051358	     -0.20321253	     -0.06335181	      0.88305320	     -0.00034490	     -0.21820748	     -0.00033119	     -0.00012031	     40.83840000
      0.72133210	     -0.06184034	     -0.00051471	     -0.20321305	     -0.06335226	      0.88305304	     -0.00034360	     -0.21821925	     -0.00032411	     -0.00010640	     40.52530216
      0.72269678	     -0.06183718	     -0.00051557	     -0.20321013	     -0.06335270	      0.88305291	     -0.00034228	     -0.21823010	     -0.00031735	     -0.00009341	     40.62538920
      0.72425688	     -0.06183097	     -0.00051646	     -0.20320420	     -0.06335319	      0.88305277	     -0.00034075	     -0.21824140	     -0.00030848	     -0.00007855	     40.30568320
      0.72581698	     -0.06182129	     -0.00051734	     -0.20319479	     -0.06335366	      0.88305266	     -0.00033921	     -0.21825150	     -0.00030028	     -0.00006483	     40.58617982
      0.72737709	     -0.06180388	     -0.00051805	     -0.20317768	     -0.06335412	      0.88305257	     -0.00033764	     -0.21826044	     -0.00029073	     -0.00005023	     40.20587586
      0.72896704	     -0.06178280	     -0.00051883	     -0.20315689	     -0.06335458	      0.88305250	     -0.00033603	     -0.21826834	     -0.00028170	     -0.00003703	     40.40979735
      0.73055699	     -0.06176101	     -0.00051976	     -0.20313539	     -0.06335502	      0.88305245	     -0.00033440	     -0.21827501	     -0.00027160	     -0.00002333	     40.06966816
      0.73214694	     -0.06172859	     -0.00052049	     -0.20310325	     -0.06335544	      0.88305243	     -0.00033276	     -0.21828053	     -0.00026284	     -0.00001121	     40.56716513
      0.73349994	     -0.06170254	     -0.00052156	     -0.20307744	     -0.06335579	      0.88305242	     -0.00033135	     -0.21828421	     -0.00025425	      0.00000027	     40.25746075
      0.73485294	     -0.06166915	     -0.00052237	     -0.20304429	     -0.06335613	      0.88305243	     -0.00032994	     -0.21828704	     -0.00024660	      0.00001071	     40.45197848
      0.73620593	     -0.06163514	     -0.00052349	     -0.20301051	     -0.06335646	      0.88305245	     -0.00032852	     -0.21828897	     -0.00023930	      0.00002080	     40.63288723
      0.73814864	     -0.06157990	     -0.00052498	     -0.20295557	     -0.06335692	      0.88305250	     -0.00032647	     -0.21829029	     -0.00022995	      0.00003479	     40.70247896
      0.73957536	     -0.06152625	     -0.00052668	     -0.20290212	     -0.06335724	      0.88305256	     -0.00032496	     -0.21828992	     -0.00022560	      0.00004702	     41.02793268
      0.74100208	     -0.06147334	     -0.00052799	     -0.20284939	     -0.06335756	      0.88305264	     -0.00032345	     -0.21828841	     -0.00022347	      0.00005769	     41.49679046
      0.74242881	     -0.06141777	     -0.00053002	     -0.20279396	     -0.06335788	      0.88305273	     -0.00032194	     -0.21828588	     -0.00022336	      0.00006863	     41.73543002
      0.74385553	     -0.06135653	     -0.00053158	     -0.20273283	     -0.06335820	      0.88305283	     -0.00032042	     -0.21828235	     -0.00022670	      0.00007868	     42.43942431
      0.74528225	     -0.06129657	     -0.00053382	     -0.20267295	     -0.06335853	      0.88305295	     -0.00031891	     -0.21827784	     -0.00023210	      0.00008914	     42.68174227
      0.74670897	     -0.06123134	     -0.00053584	     -0.20260777	     -0.06335886	      0.88305308	     -0.00031739	     -0.21827245	     -0.00024133	      0.00009892	     43.48311209
      0.74825835	     -0.06116369	     -0.00053853	     -0.20254013	     -0.06335925	      0.88305325	     -0.00031575	     -0.21826569	     -0.00025411	      0.00010881	     44.20001745
      0.74980772	     -0.06109217	     -0.00054092	     -0.20246860	     -0.06335965	      0.88305342	     -0.00031411	     -0.21825813	     -0.00026984	      0.00011887	     44.87207641
      0.75135710	     -0.06102685	     -0.00054386	     -0.20240322	     -0.06336009	      0.88305361	     -0.00031248	     -0.21824984	     -0.00028867	      0.00012678	     46.02909085
      0.75290647	     -0.06095724	     -0.00054598	     -0.20233356	     -0.06336055	      0.88305382	     -0.00031086	     -0.21824106	     -0.00030833	      0.00013480	     46.51931608
      0.75445585	     -0.06089415	     -0.00054918	     -0.20227038	     -0.06336104	      0.88305403	     -0.00030924	     -0.21823179	     -0.00033045	      0.00014054	     47.77199036
      0.75580768	     -0.06083579	     -0.00055061	     -0.20221196	     -0.06336150	      0.88305422	     -0.00030783	     -0.21822347	     -0.00034947	      0.00014478	     48.43247548
      0.75715952	     -0.06078248	     -0.00055302	     -0.20215856	     -0.06336199	      0.88305442	     -0.00030643	     -0.21821490	     -0.00036899	      0.00014757	     49.40270215
      0.75880768	     -0.06071525	     -0.00055473	     -0.20209126	     -0.06336262	      0.88305467	     -0.00030473	     -0.21820425	     -0.00039179	      0.00014959	     50.37941278
      0.76022329	     -0.06066431	     -0.00055722	     -0.20204024	     -0.06336318	      0.88305488	     -0.00030328	     -0.21819490	     -0.00041087	      0.00014940	     51.53133148
      0.76163889	     -0.06060617	     -0.00055811	     -0.20198207	     -0.06336378	      0.88305509	     -0.00030184	     -0.21818548	     -0.00042797	      0.00014861	     52.33598002
      0.76305450	     -0.06055619	     -0.00056000	     -0.20193205	     -0.06336440	      0.88305530	     -0.00030041	     -0.21817587	     -0.00044376	      0.00014565	     53.43711805
      0.76447011	     -0.06050119	     -0.00056065	     -0.20187706	     -0.06336503	      0.88305550	     -0.00029899	     -0.21816622	     -0.00045693	      0.00014212	     54.20135490
      0.76588571	     -0.06045107	     -0.00056195	     -0.20182694	     -0.06336569	      0.88305570	     -0.00029758	     -0.21815642	     -0.00046844	      0.00013653	     55.38219751
      0.76730132	     -0.06039915	     -0.00056230	     -0.20177508	     -0.06336636	      0.88305589	     -0.00029618	     -0.21814655	     -0.00047666	      0.00013070	     55.97288736
      0.76871693	     -0.06034678	     -0.00056301	     -0.20172278	     -0.06336704	      0.88305607	     -0.00029478	     -0.21813654	     -0.00048329	      0.00012336	     57.10121746
      0.77021935	     -0.06029294	     -0.00056294	     -0.20166905	     -0.06336777	      0.88305625	     -0.00029332	     -0.21812573	     -0.00048762	      0.00011423	     58.14435988
      0.77172178	     -0.06023713	     -0.00056320	     -0.20161336	     -0.06336850	      0.88305641	     -0.00029187	     -0.21811477	     -0.00048912	      0.00010475	     58.83938200
      0.77322421	     -0.06018226	     -0.00056252	     -0.20155865	     -0.06336924	      0.88305656	     -0.00029042	     -0.21810356	     -0.00048880	      0.00009387	     59.78341642
      0.77472663	     -0.06012620	     -0.00056254	     -0.20150275	     -0.06336997	      0.88305669	     -0.00028900	     -0.21809215	     -0.00048605	      0.00008313	     60.32038600
      0.77622906	     -0.06006956	     -0.00056127	     -0.20144630	     -0.06337070	      0.88305681	     -0.00028758	     -0.21808050	     -0.00048243	      0.00007069	     61.51120555
      0.77773149	     -0.06001511	     -0.00056106	     -0.20139205	     -0.06337142	      0.88305691	     -0.00028617	     -0.21806860	     -0.00047628	      0.00005856	     61.74628272
      0.77923392	     -0.05995550	     -0.00055894	     -0.20133267	     -0.06337213	      0.88305699	     -0.00028478	     -0.21805648	     -0.00046934	      0.00004569	     62.43781672
      0.78073634	     -0.05990421	     -0.00055900	     -0.20128158	     -0.06337283	      0.88305704	     -0.00028340	     -0.21804407	     -0.00046119	      0.00003267	     62.74913313
      0.78198018	     -0.05985458	     -0.00055682	     -0.20123216	     -0.06337340	      0.88305708	     -0.00028227	     -0.21803367	     -0.00045429	      0.00002140	     63.40172539
      0.78322402	     -0.05980877	     -0.00055608	     -0.20118654	     -0.06337396	      0.88305710	     -0.00028114	     -0.21802309	     -0.00044646	      0.00001050	     63.54295080
      0.78472238	     -0.05975221	     -0.00055448	     -0.20113021	     -0.06337462	      0.88305710	     -0.00027980	     -0.21801017	     -0.00043718	     -0.00000303	     64.02406706
      0.78622074	     -0.05969874	     -0.00055305	     -0.20107697	     -0.06337527	      0.88305709	     -0.00027847	     -0.21799709	     -0.00042695	     -0.00001585	     63.77863785
      0.78771910	     -0.05963830	     -0.00055078	     -0.20101677	     -0.06337590	      0.88305706	     -0.00027714	     -0.21798387	     -0.00041785	     -0.00002864	     64.39266771
      0.78921746	     -0.05958484	     -0.00054922	     -0.20096353	     -0.06337652	      0.88305700	     -0.00027584	     -0.21797042	     -0.00040857	     -0.00004110	     64.42768043
      0.79071582	     -0.05952566	     -0.00054599	     -0.20090458	     -0.06337712	      0.88305693	     -0.00027454	     -0.21795687	     -0.00039998	     -0.00005323	     64.71004657
      0.79221418	     -0.05947361	     -0.00054450	     -0.20085274	     -0.06337772	      0.88305684	     -0.00027325	     -0.21794309	     -0.00039194	     -0.00006509	     64.63124243
      0.79347453	     -0.05942307	     -0.00054134	     -0.20080238	     -0.06337821	      0.88305676	     -0.00027217	     -0.21793139	     -0.00038595	     -0.00007452	     64.80369213
      0.79473488	     -0.05937663	     -0.00053934	     -0.20075610	     -0.06337869	      0.88305666	     -0.00027111	     -0.21791953	     -0.00038047	     -0.00008374	     64.74869270
      0.79626732	     -0.05931845	     -0.00053604	     -0.20069811	     -0.06337927	      0.88305652	     -0.00026982	     -0.21790493	     -0.00037496	     -0.00009473	     64.82345655
      0.79779975	     -0.05926348	     -0.00053351	     -0.20064332	     -0.06337984	      0.88305637	     -0.00026854	     -0.21789015	     -0.00037032	     -0.00010498	     64.60830247
      0.79933219	     -0.05920178	     -0.00052949	     -0.20058178	     -0.06338040	      0.88305620	     -0.00026727	     -0.21787523	     -0.00036766	     -0.00011533	     65.12039549
      0.80069193	     -0.05915481	     -0.00052731	     -0.20053493	     -0.06338090	      0.88305604	     -0.00026615	     -0.21786178	     -0.00036552	     -0.00012338	     64.81631780
      0.80205167	     -0.05910327	     -0.00052364	     -0.20048351	     -0.06338140	      0.88305586	     -0.00026504	     -0.21784827	     -0.00036501	     -0.00013205	     65.18593340
      0.80341141	     -0.05905633	     -0.00052087	     -0.20043668	     -0.06338190	      0.88305568	     -0.00026394	     -0.21783466	     -0.00036461	     -0.00013988	     64.87090258
      0.80477116	     -0.05900499	     -0.00051715	     -0.20038543	     -0.06338239	      0.88305548	     -0.00026284	     -0.21782099	     -0.00036590	     -0.00014790	     65.24850011
      0.80648196	     -0.05894855	     -0.00051337	     -0.20032909	     -0.06338302	      0.88305522	     -0.00026147	     -0.21780365	     -0.00036790	     -0.00015751	     64.91316645
      0.80777697	     -0.05889830	     -0.00050917	     -0.20027892	     -0.06338350	      0.88305501	     -0.00026044	     -0.21779052	     -0.00037086	     -0.00016445	     65.31876977
      0.80907198	     -0.05885482	     -0.00050600	     -0.20023549	     -0.06338398	      0.88305479	     -0.00025941	     -0.21777729	     -0.00037440	     -0.00017157	     65.45755607
      0.81066194	     -0.05879872	     -0.00050089	     -0.20017946	     -0.06338458	      0.88305451	     -0.00025816	     -0.21776105	     -0.00037911	     -0.00017985	     65.36956834
      0.81225191	     -0.05874623	     -0.00049713	     -0.20012700	     -0.06338519	      0.88305422	     -0.00025691	     -0.21774473	     -0.00038541	     -0.00018814	     65.68234199
      0.81353198	     -0.05869953	     -0.00049214	     -0.20008034	     -0.06338568	      0.88305398	     -0.00025591	     -0.21773160	     -0.00039095	     -0.00019501	     66.00176438
      0.81481205	     -0.05865895	     -0.00048864	     -0.20003978	     -0.06338619	      0.88305372	     -0.00025491	     -0.21771844	     -0.00039669	     -0.00020161	     65.97216267
      0.81635077	     -0.05860578	     -0.00048314	     -0.19998663	     -0.06338681	      0.88305341	     -0.00025371	     -0.21770266	     -0.00040473	     -0.00020992	     66.41671224
      0.81788949	     -0.05856016	     -0.00047895	     -0.19994101	     -0.06338743	      0.88305308	     -0.00025252	     -0.21768686	     -0.00041284	     -0.00021783	     66.18866890
      0.81924010	     -0.05851205	     -0.00047353	     -0.19989291	     -0.06338800	      0.88305278	     -0.00025148	     -0.21767309	     -0.00042118	     -0.00022474	     66.66035063
      0.82059072	     -0.05847163	     -0.00046961	     -0.19985248	     -0.06338857	      0.88305247	     -0.00025044	     -0.21765929	     -0.00043000	     -0.00023187	     66.88235528
      0.82194133	     -0.05842786	     -0.00046419	     -0.19980870	     -0.06338916	      0.88305215	     -0.00024940	     -0.21764556	     -0.00043902	     -0.00023847	     67.00763164
      0.82329194	     -0.05838802	     -0.00045972	     -0.19976883	     -0.06338976	      0.88305183	     -0.00024837	     -0.21763185	     -0.00044899	     -0.00024518	     67.33254733
      0.82502053	     -0.05833556	     -0.00045249	     -0.19971637	     -0.06339055	      0.88305139	     -0.00024705	     -0.21761445	     -0.00046174	     -0.00025299	     67.22338852
      0.82630450	     -0.05829548	     -0.00044838	     -0.19967624	     -0.06339115	      0.88305107	     -0.00024608	     -0.21760152	     -0.00047272	     -0.00025840	     67.74878702
      0.82758847	     -0.05825623	     -0.00044284	     -0.19963697	     -0.06339176	      0.88305073	     -0.00024510	     -0.21758863	     -0.00048375	     -0.00026366	     68.04139957
      0.82916906	     -0.05821176	     -0.00043753	     -0.19959245	     -0.06339254	      0.88305031	     -0.00024391	     -0.21757285	     -0.00049795	     -0.00026989	     68.27130596
      0.83074964	     -0.05816209	     -0.00043046	     -0.19954273	     -0.06339334	      0.88304988	     -0.00024273	     -0.21755718	     -0.00051282	     -0.00027509	     68.57127955
      0.83208633	     -0.05812763	     -0.00042677	     -0.19950820	     -0.06339403	      0.88304951	     -0.00024173	     -0.21754397	     -0.00052625	     -0.00027960	     68.86708766
      0.83342301	     -0.05808729	     -0.00042085	     -0.19946782	     -0.06339474	      0.88304913	     -0.00024074	     -0.21753088	     -0.00053973	     -0.00028332	     69.00935188
      0.83475969	     -0.05805075	     -0.00041611	     -0.19943121	     -0.06339547	      0.88304875	     -0.00023976	     -0.21751785	     -0.00055413	     -0.00028697	     69.37001773
      0.83638350	     -0.05800470	     -0.00040902	     -0.19938509	     -0.06339639	      0.88304828	     -0.00023858	     -0.21750220	     -0.00057159	     -0.00029041	     69.37945863
      0.83800731	     -0.05796537	     -0.00040488	     -0.19934564	     -0.06339733	      0.88304781	     -0.00023741	     -0.21748666	     -0.00059051	     -0.00029331	     69.85320387
      0.83915719	     -0.05792960	     -0.00039844	     -0.19930984	     -0.06339802	      0.88304747	     -0.00023659	     -0.21747580	     -0.00060383	     -0.00029461	     70.06766780
      0.84030707	     -0.05790075	     -0.00039432	     -0.19928091	     -0.06339872	      0.88304713	     -0.00023577	     -0.21746498	     -0.00061749	     -0.00029587	     70.26171509
      0.84205400	     -0.05785465	     -0.00038632	     -0.19923473	     -0.06339982	      0.88304661	     -0.00023455	     -0.21744877	     -0.00063825	     -0.00029681	     70.36567771
      0.84336177	     -0.05782274	     -0.00038121	     -0.19920274	     -0.06340066	      0.88304622	     -0.00023365	     -0.21743677	     -0.00065457	     -0.00029742	     70.77716657
      0.84466954	     -0.05778989	     -0.00037507	     -0.19916982	     -0.06340153	      0.88304583	     -0.00023276	     -0.21742492	     -0.00067031	     -0.00029681	     70.67083099
      0.84597731	     -0.05775775	     -0.00036947	     -0.19913760	     -0.06340242	      0.88304545	     -0.00023188	     -0.21741319	     -0.00068683	     -0.00029626	     71.00627183
      0.84783203	     -0.05771443	     -0.00036051	     -0.19909419	     -0.06340371	      0.88304490	     -0.00023064	     -0.21739676	     -0.00070943	     -0.00029429	     70.52484944
      0.84929229	     -0.05767781	     -0.00035501	     -0.19905745	     -0.06340476	      0.88304447	     -0.00022969	     -0.21738398	     -0.00072881	     -0.00029212	     71.20858532
      0.85075255	     -0.05764409	     -0.00034691	     -0.19902366	     -0.06340584	      0.88304405	     -0.00022875	     -0.21737130	     -0.00074778	     -0.00028972	     71.29400775
      0.85206379	     -0.05761351	     -0.00034235	     -0.19899299	     -0.06340683	      0.88304367	     -0.00022792	     -0.21736005	     -0.00076491	     -0.00028694	     71.34785798
      0.85337502	     -0.05758346	     -0.00033561	     -0.19896286	     -0.06340785	      0.88304329	     -0.00022710	     -0.21734890	     -0.00078221	     -0.00028394	     71.29300940
      0.85468625	     -0.05755407	     -0.00033031	     -0.19893337	     -0.06340888	      0.88304292	     -0.00022629	     -0.21733788	     -0.00079979	     -0.00028063	     71.32788968
      0.85627200	     -0.05751838	     -0.00032233	     -0.19889757	     -0.06341017	      0.88304248	     -0.00022533	     -0.21732472	     -0.00082146	     -0.00027641	     71.35076603
      0.85765149	     -0.05748865	     -0.00031687	     -0.19886773	     -0.06341131	      0.88304210	     -0.00022450	     -0.21731342	     -0.00084058	     -0.00027245	     71.31550066
      0.85903097	     -0.05745751	     -0.00030970	     -0.19883649	     -0.06341249	      0.88304173	     -0.00022369	     -0.21730225	     -0.00085991	     -0.00026786	     71.14420697
      0.86041045	     -0.05742861	     -0.00030411	     -0.19880746	     -0.06341369	      0.88304136	     -0.00022289	     -0.21729120	     -0.00088003	     -0.00026362	     71.31103566
      0.86178994	     -0.05739933	     -0.00029711	     -0.19877807	     -0.06341492	      0.88304100	     -0.00022210	     -0.21728030	     -0.00089987	     -0.00025877	     70.91669582
      0.86316942	     -0.05737027	     -0.00029147	     -0.19874886	     -0.06341617	      0.88304065	     -0.00022133	     -0.21726953	     -0.00092088	     -0.00025420	     71.13679607
      0.86454890	     -0.05734185	     -0.00028464	     -0.19872032	     -0.06341746	      0.88304030	     -0.00022057	     -0.21725890	     -0.00094168	     -0.00024918	     70.77752546
      0.86592839	     -0.05731368	     -0.00027903	     -0.19869200	     -0.06341877	      0.88303996	     -0.00021981	     -0.21724839	     -0.00096362	     -0.00024460	     70.96578615
      0.86730787	     -0.05728672	     -0.00027235	     -0.19866489	     -0.06342011	      0.88303963	     -0.00021907	     -0.21723804	     -0.00098522	     -0.00023933	     70.42994053
      0.86868735	     -0.05725882	     -0.00026672	     -0.19863683	     -0.06342149	      0.88303930	     -0.00021835	     -0.21722784	     -0.00100822	     -0.00023442	     70.65631007
      0.87040478	     -0.05722698	     -0.00025752	     -0.19860480	     -0.06342325	      0.88303890	     -0.00021745	     -0.21721536	     -0.00103689	     -0.00022818	     70.13695021
      0.87157421	     -0.05720322	     -0.00025326	     -0.19858087	     -0.06342447	      0.88303864	     -0.00021686	     -0.21720700	     -0.00105733	     -0.00022350	     70.27006223
      0.87274363	     -0.05718185	     -0.00024751	     -0.19855935	     -0.06342572	      0.88303838	     -0.00021627	     -0.21719875	     -0.00107809	     -0.00021923	     70.16348607
      0.87442991	     -0.05715230	     -0.00024030	     -0.19852956	     -0.06342756	      0.88303802	     -0.00021543	     -0.21718711	     -0.00110846	     -0.00021285	     69.82967948
      0.87578943	     -0.05712955	     -0.00023381	     -0.19850661	     -0.06342909	      0.88303773	     -0.00021477	     -0.21717795	     -0.00113433	     -0.00020836	     69.95753830
      0.87714896	     -0.05710893	     -0.00022836	     -0.19848576	     -0.06343065	      0.88303745	     -0.00021411	     -0.21716905	     -0.00115999	     -0.00020335	     69.50404884
      0.87850848	     -0.05708958	     -0.00022210	     -0.19846619	     -0.06343224	      0.88303718	     -0.00021346	     -0.21716044	     -0.00118712	     -0.00019928	     69.60642381
      0.88036954	     -0.05707169	     -0.00021554	     -0.19844795	     -0.06343449	      0.88303681	     -0.00021259	     -0.21714928	     -0.00122520	     -0.00019515	     69.59126778
      0.88151392	     -0.05706372	     -0.00020963	     -0.19843978	     -0.06343590	      0.88303659	     -0.00021206	     -0.21714287	     -0.00124934	     -0.00019324	     69.39294399
      0.88265830	     -0.05706043	     -0.00020555	     -0.19843625	     -0.06343735	      0.88303637	     -0.00021153	     -0.21713689	     -0.00127422	     -0.00019256	     69.40669255
      0.88431427	     -0.05706484	     -0.00019916	     -0.19844031	     -0.06343949	      0.88303605	     -0.00021077	     -0.21712914	     -0.00131159	     -0.00019425	     69.55771178
      0.88597024	     -0.05707640	     -0.00019412	     -0.19845149	     -0.06344169	      0.88303572	     -0.00021002	     -0.21712267	     -0.00134976	     -0.00019867	     69.43739829
      0.88736797	     -0.05709256	     -0.00018842	     -0.19846731	     -0.06344360	      0.88303544	     -0.00020939	     -0.21711829	     -0.00138322	     -0.00020536	     69.60129578
      0.88876571	     -0.05711757	     -0.00018497	     -0.19849197	     -0.06344556	      0.88303515	     -0.00020876	     -0.21711502	     -0.00141721	     -0.00021509	     69.83670762
      0.89016345	     -0.05714643	     -0.00017941	     -0.19852048	     -0.06344756	      0.88303484	     -0.00020814	     -0.21711293	     -0.00145160	     -0.00022784	     69.95032993
      0.89156119	     -0.05718367	     -0.00017602	     -0.19855734	     -0.06344962	      0.88303451	     -0.00020751	     -0.21711202	     -0.00148675	     -0.00024427	     70.54217706
      0.89295893	     -0.05722409	     -0.00017039	     -0.19859741	     -0.06345172	      0.88303415	     -0.00020688	     -0.21711237	     -0.00152121	     -0.00026338	     70.41505996
      0.89435667	     -0.05726920	     -0.00016683	     -0.19864212	     -0.06345387	      0.88303377	     -0.00020625	     -0.21711392	     -0.00155657	     -0.00028623	     71.18716853
      0.89575441	     -0.05732137	     -0.00016098	     -0.19869393	     -0.06345607	      0.88303335	     -0.00020562	     -0.21711670	     -0.00159095	     -0.00031205	     71.20721373
      0.89715215	     -0.05737698	     -0.00015734	     -0.19874917	     -0.06345832	      0.88303290	     -0.00020499	     -0.21712076	     -0.00162520	     -0.00034086	     71.75903403
      0.89854989	     -0.05743619	     -0.00015138	     -0.19880802	     -0.06346061	      0.88303240	     -0.00020435	     -0.21712605	     -0.00165883	     -0.00037292	     72.13341463
      0.89994763	     -0.05750345	     -0.00014785	     -0.19887490	     -0.06346295	      0.88303185	     -0.00020371	     -0.21713257	     -0.00169136	     -0.00040765	     72.60696081
      0.90134537	     -0.05757371	     -0.00014235	     -0.19894482	     -0.06346534	      0.88303126	     -0.00020307	     -0.21714043	     -0.00172257	     -0.00044467	     72.74983477
      0.90274311	     -0.05764937	     -0.00013913	     -0.19902011	     -0.06346777	      0.88303061	     -0.00020242	     -0.21714957	     -0.00175290	     -0.00048442	     73.54324621
      0.90414085	     -0.05773213	     -0.00013401	     -0.19910254	     -0.06347024	      0.88302990	     -0.00020177	     -0.21716000	     -0.00178091	     -0.00052600	     73.58937118
      0.90553859	     -0.05781777	     -0.00013120	     -0.19918784	     -0.06347275	      0.88302914	     -0.00020111	     -0.21717175	     -0.00180736	     -0.00056921	     74.15753453
      0.90693633	     -0.05790625	     -0.00012650	     -0.19927602	     -0.06347529	      0.88302831	     -0.00020045	     -0.21718472	     -0.00183182	     -0.00061403	     74.51631670
      0.90833407	     -0.05800128	     -0.00012387	     -0.19937073	     -0.06347787	      0.88302742	     -0.00019978	     -0.21719886	     -0.00185389	     -0.00065975	     74.92620107
      0.90973181	     -0.05809808	     -0.00011967	     -0.19946727	     -0.06348047	      0.88302647	     -0.00019911	     -0.21721420	     -0.00187353	     -0.00070589	     75.03887297
      0.91112955	     -0.05819899	     -0.00011733	     -0.19956790	     -0.06348310	      0.88302545	     -0.00019844	     -0.21723064	     -0.00189124	     -0.00075272	     75.69020023
      0.91252729	     -0.05830671	     -0.00011374	     -0.19967539	     -0.06348576	      0.88302436	     -0.00019776	     -0.21724819	     -0.00190584	     -0.00079938	     75.66481455
      0.91392503	     -0.05841662	     -0.00011195	     -0.19978507	     -0.06348843	      0.88302321	     -0.00019707	     -0.21726689	     -0.00191804	     -0.00084564	     76.02109229
      0.91532277	     -0.05852951	     -0.00010910	     -0.19989776	     -0.06349112	      0.88302200	     -0.00019638	     -0.21728667	     -0.00192766	     -0.00089155	     76.26619716
      0.91707000	     -0.05868091	     -0.00010806	     -0.20004893	     -0.06349449	      0.88302039	     -0.00019551	     -0.21731285	     -0.00193540	     -0.00094784	     76.40724876
      0.91824454	     -0.05877801	     -0.00010547	     -0.20014591	     -0.06349677	      0.88301926	     -0.00019491	     -0.21733141	     -0.00193842	     -0.00098353	     76.41344692
      0.91941907	     -0.05887995	     -0.00010445	     -0.20024775	     -0.06349905	      0.88301808	     -0.00019432	     -0.21735055	     -0.00193952	     -0.00101889	     76.66477706
      0.92105030	     -0.05902599	     -0.00010240	     -0.20039367	     -0.06350221	      0.88301638	     -0.00019349	     -0.21737816	     -0.00193772	     -0.00106624	     76.75776723
      0.92268153	     -0.05917169	     -0.00010084	     -0.20053929	     -0.06350537	      0.88301461	     -0.00019264	     -0.21740690	     -0.00193237	     -0.00111070	     76.80374914
      0.92431275	     -0.05931777	     -0.00009820	     -0.20068533	     -0.06350851	      0.88301276	     -0.00019179	     -0.21743660	     -0.00192344	     -0.00115122	     76.44075587
      0.92569472	     -0.05944437	     -0.00009831	     -0.20081189	     -0.06351116	      0.88301115	     -0.00019106	     -0.21746244	     -0.00191413	     -0.00118356	     76.92027632
      0.92707669	     -0.05956988	     -0.00009679	     -0.20093741	     -0.06351380	      0.88300949	     -0.00019033	     -0.21748889	     -0.00190195	     -0.00121270	     76.47629706
      0.92845866	     -0.05969721	     -0.00009719	     -0.20106474	     -0.06351642	      0.88300780	     -0.00018959	     -0.21751587	     -0.00188816	     -0.00123886	     76.50497084
      0.93013024	     -0.05985309	     -0.00009640	     -0.20122067	     -0.06351956	      0.88300570	     -0.00018869	     -0.21754926	     -0.00186875	     -0.00126623	     76.05151517
      0.93140026	     -0.05997090	     -0.00009783	     -0.20133850	     -0.06352192	      0.88300408	     -0.00018799	     -0.21757512	     -0.00185284	     -0.00128411	     76.31859756
      0.93267028	     -0.06009068	     -0.00009800	     -0.20145834	     -0.06352427	      0.88300244	     -0.00018730	     -0.21760138	     -0.00183501	     -0.00129905	     75.98886707
      0.93425438	     -0.06023938	     -0.00009936	     -0.20160710	     -0.06352715	      0.88300037	     -0.00018642	     -0.21763470	     -0.00181122	     -0.00131411	     75.89893457
      0.93583848	     -0.06038867	     -0.00010007	     -0.20175650	     -0.06353000	      0.88299828	     -0.00018553	     -0.21766854	     -0.00178500	     -0.00132466	     75.32073260
      0.93742257	     -0.06053751	     -0.00010291	     -0.20190544	     -0.06353281	      0.88299618	     -0.00018463	     -0.21770292	     -0.00175730	     -0.00133100	     75.32070222
      0.93879766	     -0.06066474	     -0.00010347	     -0.20203280	     -0.06353521	      0.88299434	     -0.00018385	     -0.21773312	     -0.00173166	     -0.00133308	     75.01478961
      0.94017275	     -0.06079240	     -0.00010588	     -0.20216058	     -0.06353757	      0.88299251	     -0.00018306	     -0.21776358	     -0.00170486	     -0.00133253	     75.10888977
      0.94154784	     -0.06091890	     -0.00010714	     -0.20228723	     -0.06353990	      0.88299068	     -0.00018226	     -0.21779430	     -0.00167595	     -0.00132853	     74.48126177
      0.94292293	     -0.06104295	     -0.00010933	     -0.20241143	     -0.06354218	      0.88298886	     -0.00018145	     -0.21782519	     -0.00164644	     -0.00132201	     74.56173359
      0.94476170	     -0.06120988	     -0.00011117	     -0.20257861	     -0.06354517	      0.88298644	     -0.00018037	     -0.21786673	     -0.00160382	     -0.00130868	     73.56926976
      0.94601849	     -0.06131938	     -0.00011383	     -0.20268827	     -0.06354717	      0.88298480	     -0.00017962	     -0.21789524	     -0.00157443	     -0.00129723	     73.94161248
      0.94727529	     -0.06143148	     -0.00011556	     -0.20280056	     -0.06354913	      0.88298318	     -0.00017886	     -0.21792379	     -0.00154311	     -0.00128354	     73.51026964
      0.94893805	     -0.06157873	     -0.00011854	     -0.20294808	     -0.06355166	      0.88298106	     -0.00017786	     -0.21796171	     -0.00150020	     -0.00126293	     73.17842852
      0.95060081	     -0.06172501	     -0.00012091	     -0.20309464	     -0.06355411	      0.88297898	     -0.00017684	     -0.21799970	     -0.00145476	     -0.00123889	     72.33595482
      0.95226358	     -0.06186876	     -0.00012523	     -0.20323868	     -0.06355649	      0.88297694	     -0.00017582	     -0.21803774	     -0.00140853	     -0.00121272	     72.69842787
      0.95356985	     -0.06198344	     -0.00012717	     -0.20335363	     -0.06355831	      0.88297537	     -0.00017501	     -0.21806766	     -0.00136977	     -0.00119027	     71.88760521
      0.95487613	     -0.06209570	     -0.00013052	     -0.20346614	     -0.06356007	      0.88297383	     -0.00017420	     -0.21809759	     -0.00133058	     -0.00116709	     71.84021628
      0.95618240	     -0.06220549	     -0.00013369	     -0.20357620	     -0.06356178	      0.88297232	     -0.00017338	     -0.21812752	     -0.00128969	     -0.00114243	     71.27462910
      0.95748868	     -0.06231484	     -0.00013728	     -0.20368582	     -0.06356344	      0.88297085	     -0.00017256	     -0.21815746	     -0.00124828	     -0.00111726	     71.11487237
      0.95920813	     -0.06245908	     -0.00014165	     -0.20383046	     -0.06356554	      0.88296896	     -0.00017146	     -0.21819685	     -0.00119118	     -0.00108246	     70.03598467
      0.96092758	     -0.06259548	     -0.00014666	     -0.20396725	     -0.06356754	      0.88296713	     -0.00017037	     -0.21823611	     -0.00113368	     -0.00104659	     70.08772132
      0.96235787	     -0.06270703	     -0.00015018	     -0.20407915	     -0.06356913	      0.88296565	     -0.00016945	     -0.21826849	     -0.00108383	     -0.00101584	     69.48073713
      0.96378816	     -0.06281387	     -0.00015519	     -0.20418634	     -0.06357064	      0.88296422	     -0.00016852	     -0.21830067	     -0.00103337	     -0.00098494	     69.44113583
      0.96555484	     -0.06294754	     -0.00016050	     -0.20432047	     -0.06357241	      0.88296251	     -0.00016737	     -0.21834007	     -0.00096868	     -0.00094636	     68.58328444
      0.96705450	     -0.06305062	     -0.00016594	     -0.20442394	     -0.06357382	      0.88296112	     -0.00016639	     -0.21837319	     -0.00091294	     -0.00091226	     68.42864966
      0.96855415	     -0.06315424	     -0.00016931	     -0.20452799	     -0.06357515	      0.88295978	     -0.00016541	     -0.21840580	     -0.00085566	     -0.00087780	     67.74022024
      0.97005380	     -0.06325178	     -0.00017455	     -0.20462596	     -0.06357639	      0.88295849	     -0.00016442	     -0.21843787	     -0.00079794	     -0.00084305	     67.79163404
      0.97155346	     -0.06334778	     -0.00017815	     -0.20472242	     -0.06357754	      0.88295725	     -0.00016343	     -0.21846927	     -0.00073820	     -0.00080713	     66.92830090
      0.97305311	     -0.06343384	     -0.00018362	     -0.20480893	     -0.06357860	      0.88295607	     -0.00016243	     -0.21849997	     -0.00067807	     -0.00077054	     66.75696101
      0.97455277	     -0.06351557	     -0.00018738	     -0.20489114	     -0.06357957	      0.88295494	     -0.00016144	     -0.21852975	     -0.00061638	     -0.00073280	     65.98661335
      0.97605242	     -0.06358983	     -0.00019245	     -0.20496587	     -0.06358045	      0.88295387	     -0.00016043	     -0.21855857	     -0.00055444	     -0.00069416	     65.84506056
      0.97755207	     -0.06366108	     -0.00019585	     -0.20503762	     -0.06358123	      0.88295286	     -0.00015943	     -0.21858631	     -0.00049154	     -0.00065469	     65.30348849
      0.97905173	     -0.06372521	     -0.00020084	     -0.20510225	     -0.06358192	      0.88295191	     -0.00015843	     -0.21861301	     -0.00042753	     -0.00061324	     64.54629803
      0.98055138	     -0.06378580	     -0.00020482	     -0.20516335	     -0.06358252	      0.88295102	     -0.00015742	     -0.21863859	     -0.00036367	     -0.00057126	     64.27167770
      0.98205103	     -0.06384194	     -0.00021003	     -0.20521999	     -0.06358301	      0.88295020	     -0.00015641	     -0.21866310	     -0.00029883	     -0.00052803	     63.68703917
      0.98355069	     -0.06389417	     -0.00021398	     -0.20527276	     -0.06358341	      0.88294944	     -0.00015540	     -0.21868649	     -0.00023348	     -0.00048355	     63.02170791
      0.98505034	     -0.06394193	     -0.00021831	     -0.20532104	     -0.06358371	      0.88294875	     -0.00015440	     -0.21870885	     -0.00016810	     -0.00043817	     62.62961418
      0.98664816	     -0.06399151	     -0.00022234	     -0.20537120	     -0.06358393	      0.88294808	     -0.00015332	     -0.21873154	     -0.00009805	     -0.00038900	     62.05862523
      0.98824598	     -0.06403223	     -0.00022754	     -0.20541248	     -0.06358403	      0.88294750	     -0.00015225	     -0.21875308	     -0.00002779	     -0.00033851	     61.47067338
      0.98984380	     -0.06407058	     -0.00023201	     -0.20545141	     -0.06358401	      0.88294700	     -0.00015118	     -0.21877336	      0.00004267	     -0.00028696	     60.66277496
      0.99144161	     -0.06410126	     -0.00023793	     -0.20548266	     -0.06358389	      0.88294659	     -0.00015011	     -0.21879242	      0.00011280	     -0.00023461	     60.02569914
      0.99303943	     -0.06412577	     -0.00024204	     -0.20550776	     -0.06358365	      0.88294625	     -0.00014905	     -0.21881017	      0.00018205	     -0.00018209	     59.54634765
      0.99463725	     -0.06414640	     -0.00024901	     -0.20552895	     -0.06358331	      0.88294601	     -0.00014798	     -0.21882658	      0.00025109	     -0.00012836	     58.83162760
      0.99604550	     -0.06415755	     -0.00025214	     -0.20554062	     -0.06358291	      0.88294586	     -0.00014705	     -0.21883994	      0.00031094	     -0.00008095	     58.21048413
      0.99745374	     -0.06416535	     -0.00025764	     -0.20554892	     -0.06358243	      0.88294578	     -0.00014612	     -0.21885221	      0.00036994	     -0.00003306	     57.69272948
      0.99886198	     -0.06416641	     -0.00026156	     -0.20555050	     -0.06358187	      0.88294577	     -0.00014519	     -0.21886341	      0.00042809	      0.00001517	     56.99601960
      1.00056919	     -0.06416114	     -0.00026757	     -0.20554584	     -0.06358108	      0.88294584	     -0.00014407	     -0.21887548	      0.00049685	      0.00007382	     56.36875069
      1.00203835	     -0.06415218	     -0.00027148	     -0.20553741	     -0.06358031	      0.88294599	     -0.00014311	     -0.21888453	      0.00055436	      0.00012410	     55.87917414
      1.00350751	     -0.06413575	     -0.00027652	     -0.20552149	     -0.06357945	      0.88294621	     -0.00014215	     -0.21889239	      0.00061068	      0.00017486	     55.20544533
      1.00497666	     -0.06411620	     -0.00028048	     -0.20550246	     -0.06357852	      0.88294650	     -0.00014119	     -0.21889900	      0.00066525	      0.00022524	     54.60200101
      1.00644582	     -0.06408945	     -0.00028525	     -0.20547621	     -0.06357750	      0.88294687	     -0.00014024	     -0.21890443	      0.00071821	      0.00027588	     53.98295398
      1.00791497	     -0.06405801	     -0.00028932	     -0.20544527	     -0.06357641	      0.88294731	     -0.00013929	     -0.21890861	      0.00076891	      0.00032552	     53.66049606
      1.00938413	     -0.06402316	     -0.00029390	     -0.20541091	     -0.06357524	      0.88294783	     -0.00013834	     -0.21891160	      0.00081868	      0.00037552	     52.77915302
      1.01085329	     -0.06398081	     -0.00029807	     -0.20536904	     -0.06357400	      0.88294841	     -0.00013740	     -0.21891340	      0.00086568	      0.00042452	     52.50974269
      1.01258087	     -0.06393069	     -0.00030340	     -0.20531946	     -0.06357246	      0.88294920	     -0.00013629	     -0.21891393	      0.00091922	      0.00048119	     51.71598772
      1.01430846	     -0.06386693	     -0.00030791	     -0.20525623	     -0.06357083	      0.88295008	     -0.00013519	     -0.21891288	      0.00097006	      0.00053793	     50.91779770
      1.01580032	     -0.06380974	     -0.00031312	     -0.20519946	     -0.06356935	      0.88295092	     -0.00013425	     -0.21891062	      0.00101134	      0.00058578	     50.61604594
      1.01729217	     -0.06374674	     -0.00031675	     -0.20513690	     -0.06356781	      0.88295182	     -0.00013330	     -0.21890715	      0.00105075	      0.00063244	     50.24004864
      1.01876103	     -0.06368269	     -0.00032147	     -0.20507324	     -0.06356624	      0.88295279	     -0.00013237	     -0.21890255	      0.00108758	      0.00067709	     49.87900565
      1.02022988	     -0.06361298	     -0.00032522	     -0.20500391	     -0.06356462	      0.88295381	     -0.00013145	     -0.21889680	      0.00112289	      0.00072149	     49.21791024
      1.02171139	     -0.06353865	     -0.00032971	     -0.20492995	     -0.06356293	      0.88295491	     -0.00013052	     -0.21888982	      0.00115570	      0.00076448	     49.03406831
      1.02319290	     -0.06346056	     -0.00033360	     -0.20485222	     -0.06356119	      0.88295608	     -0.00012959	     -0.21888166	      0.00118731	      0.00080735	     48.25132972
      1.02467441	     -0.06337653	     -0.00033789	     -0.20476852	     -0.06355941	      0.88295731	     -0.00012867	     -0.21887234	      0.00121565	      0.00084842	     48.16692327
      1.02615592	     -0.06329091	     -0.00034169	     -0.20468321	     -0.06355759	      0.88295859	     -0.00012775	     -0.21886183	      0.00124270	      0.00088892	     47.49196120
      1.02763743	     -0.06319945	     -0.00034577	     -0.20459205	     -0.06355573	      0.88295994	     -0.00012683	     -0.21885018	      0.00126683	      0.00092808	     47.24671947
      1.02898397	     -0.06311535	     -0.00034908	     -0.20450819	     -0.06355401	      0.88296121	     -0.00012599	     -0.21883861	      0.00128680	      0.00096220	     46.99509571
      1.03033050	     -0.06302888	     -0.00035256	     -0.20442196	     -0.06355227	      0.88296253	     -0.00012516	     -0.21882618	      0.00130540	      0.00099588	     46.41929614
      1.03167704	     -0.06294022	     -0.00035594	     -0.20433351	     -0.06355050	      0.88296389	     -0.00012433	     -0.21881291	      0.00132145	      0.00102787	     46.24777675
      1.03405912	     -0.06278504	     -0.00036219	     -0.20417867	     -0.06354732	      0.88296641	     -0.00012287	     -0.21878759	      0.00134640	      0.00108141	     45.24349631
      1.03534848	     -0.06269799	     -0.00036544	     -0.20409177	     -0.06354558	      0.88296782	     -0.00012209	     -0.21877301	      0.00135613	      0.00110781	     45.51762835
      1.03663785	     -0.06261060	     -0.00036884	     -0.20400452	     -0.06354383	      0.88296926	     -0.00012130	     -0.21875788	      0.00136535	      0.00113342	     45.06028283
      1.03827968	     -0.06250240	     -0.00037326	     -0.20389647	     -0.06354158	      0.88297115	     -0.00012031	     -0.21873785	      0.00137400	      0.00116255	     44.95687683
      1.03992151	     -0.06239115	     -0.00037763	     -0.20378535	     -0.06353931	      0.88297308	     -0.00011932	     -0.21871712	      0.00138065	      0.00118938	     44.39459457
      1.04127805	     -0.06230111	     -0.00038159	     -0.20369538	     -0.06353744	      0.88297471	     -0.00011851	     -0.21869947	      0.00138351	      0.00120882	     44.35488687
      1.04263459	     -0.06220848	     -0.00038522	     -0.20360282	     -0.06353556	      0.88297636	     -0.00011771	     -0.21868145	      0.00138495	      0.00122635	     44.03667137
      1.04431115	     -0.06210003	     -0.00039008	     -0.20349441	     -0.06353324	      0.88297843	     -0.00011672	     -0.21865865	      0.00138411	      0.00124411	     43.77751624
      1.04598771	     -0.06198661	     -0.00039421	     -0.20338103	     -0.06353092	      0.88298053	     -0.00011574	     -0.21863543	      0.00138066	      0.00125945	     43.34104879
      1.04740387	     -0.06189202	     -0.00039877	     -0.20328643	     -0.06352897	      0.88298232	     -0.00011491	     -0.21861551	      0.00137506	      0.00126914	     43.34985710
      1.04882004	     -0.06179888	     -0.00040197	     -0.20319328	     -0.06352703	      0.88298412	     -0.00011410	     -0.21859535	      0.00136772	      0.00127605	     43.24836793
      1.05023620	     -0.06170703	     -0.00040596	     -0.20310140	     -0.06352510	      0.88298593	     -0.00011329	     -0.21857501	      0.00135841	      0.00128000	     43.25210322
      1.05165237	     -0.06161597	     -0.00040908	     -0.20301030	     -0.06352318	      0.88298775	     -0.00011249	     -0.21855453	      0.00134777	      0.00128205	     42.93684077
      1.05306853	     -0.06152566	     -0.00041262	     -0.20291992	     -0.06352128	      0.88298956	     -0.00011169	     -0.21853394	      0.00133462	      0.00128095	     43.06471819
      1.05448470	     -0.06143656	     -0.00041557	     -0.20283075	     -0.06351940	      0.88299137	     -0.00011091	     -0.21851329	      0.00132047	      0.00127798	     42.73569540
      1.05590086	     -0.06134649	     -0.00041829	     -0.20274060	     -0.06351754	      0.88299318	     -0.00011013	     -0.21849259	      0.00130379	      0.00127227	     42.86961701
      1.05747018	     -0.06125349	     -0.00042094	     -0.20264749	     -0.06351551	      0.88299517	     -0.00010927	     -0.21846960	      0.00128379	      0.00126313	     42.78855801
      1.05903950	     -0.06115596	     -0.00042368	     -0.20254983	     -0.06351352	      0.88299714	     -0.00010843	     -0.21844670	      0.00126191	      0.00125224	     42.66226920
      1.06060883	     -0.06106390	     -0.00042589	     -0.20245763	     -0.06351155	      0.88299910	     -0.00010760	     -0.21842383	      0.00123783	      0.00123813	     42.74051058
      1.06217815	     -0.06097248	     -0.00042817	     -0.20236606	     -0.06350963	      0.88300103	     -0.00010678	     -0.21840111	      0.00121212	      0.00122163	     42.82704162
      1.06354080	     -0.06089810	     -0.00042956	     -0.20229154	     -0.06350800	      0.88300268	     -0.00010608	     -0.21838148	      0.00118824	      0.00120490	     42.97728796
      1.06490345	     -0.06082173	     -0.00043138	     -0.20221502	     -0.06350639	      0.88300431	     -0.00010539	     -0.21836202	      0.00116374	      0.00118727	     42.85033003
      1.06626609	     -0.06074839	     -0.00043296	     -0.20214151	     -0.06350483	      0.88300592	     -0.00010471	     -0.21834269	      0.00113749	      0.00116755	     43.05638155
      1.06826494	     -0.06064581	     -0.00043545	     -0.20203868	     -0.06350259	      0.88300822	     -0.00010373	     -0.21831472	      0.00109747	      0.00113549	     43.19963700
      1.06955534	     -0.06057760	     -0.00043659	     -0.20197030	     -0.06350119	      0.88300967	     -0.00010311	     -0.21829684	      0.00107031	      0.00111471	     43.23455291
      1.07084575	     -0.06051272	     -0.00043804	     -0.20190523	     -0.06349983	      0.88301110	     -0.00010250	     -0.21827908	      0.00104191	      0.00109184	     43.55390449
      1.07256992	     -0.06042897	     -0.00044005	     -0.20182121	     -0.06349807	      0.88301295	     -0.00010170	     -0.21825570	      0.00100237	      0.00105887	     43.88126068
      1.07406928	     -0.06035300	     -0.00044219	     -0.20174498	     -0.06349659	      0.88301452	     -0.00010102	     -0.21823566	      0.00096579	      0.00102992	     44.21395721
      1.07556864	     -0.06028060	     -0.00044374	     -0.20167231	     -0.06349517	      0.88301604	     -0.00010035	     -0.21821580	      0.00092646	      0.00099924	     44.59862324
      1.07706801	     -0.06020385	     -0.00044624	     -0.20159523	     -0.06349382	      0.88301751	     -0.00009970	     -0.21819617	      0.00088332	      0.00096730	     45.47972023
      1.07856737	     -0.06013459	     -0.00044797	     -0.20152563	     -0.06349253	      0.88301894	     -0.00009907	     -0.21817673	      0.00083694	      0.00093462	     45.98484127
      1.07981714	     -0.06007295	     -0.00044983	     -0.20146367	     -0.06349151	      0.88302009	     -0.00009855	     -0.21816071	      0.00079461	      0.00090654	     46.91150153
      1.08106691	     -0.06001468	     -0.00045118	     -0.20140505	     -0.06349054	      0.88302120	     -0.00009805	     -0.21814484	      0.00074962	      0.00087816	     47.60978649
      1.08265118	     -0.05994243	     -0.00045324	     -0.20133232	     -0.06348940	      0.88302257	     -0.00009743	     -0.21812493	      0.00068796	      0.00084121	     48.84501190
      1.08423545	     -0.05987487	     -0.00045494	     -0.20126424	     -0.06348836	      0.88302387	     -0.00009682	     -0.21810537	      0.00062200	      0.00080384	     49.87878861
      1.08562658	     -0.05981302	     -0.00045660	     -0.20120189	     -0.06348754	      0.88302496	     -0.00009631	     -0.21808852	      0.00055970	      0.00076985	     51.45647152
      1.08701770	     -0.05975975	     -0.00045787	     -0.20114810	     -0.06348681	      0.88302601	     -0.00009581	     -0.21807197	      0.00049529	      0.00073563	     52.59403007
      1.08840882	     -0.05970611	     -0.00045955	     -0.20109392	     -0.06348616	      0.88302701	     -0.00009532	     -0.21805585	      0.00042797	      0.00070043	     54.23085780
      1.08979994	     -0.05965808	     -0.00046096	     -0.20104533	     -0.06348562	      0.88302796	     -0.00009485	     -0.21804016	      0.00035903	      0.00066487	     55.70136121
      1.09148626	     -0.05959918	     -0.00046258	     -0.20098574	     -0.06348508	      0.88302904	     -0.00009430	     -0.21802178	      0.00027272	      0.00062073	     58.15340504
      1.09274797	     -0.05956087	     -0.00046368	     -0.20094690	     -0.06348478	      0.88302981	     -0.00009390	     -0.21800844	      0.00020767	      0.00058832	     59.44724443
      1.09400967	     -0.05952056	     -0.00046461	     -0.20090605	     -0.06348456	      0.88303053	     -0.00009351	     -0.21799550	      0.00014101	      0.00055504	     61.48459341
      1.09554360	     -0.05947646	     -0.00046568	     -0.20086130	     -0.06348441	      0.88303135	     -0.00009306	     -0.21798025	      0.00005980	      0.00051498	     63.57407123
      1.09707754	     -0.05942944	     -0.00046641	     -0.20081362	     -0.06348438	      0.88303211	     -0.00009263	     -0.21796555	     -0.00002289	      0.00047471	     66.44774031
      1.09861148	     -0.05939406	     -0.00046739	     -0.20077758	     -0.06348448	      0.88303281	     -0.00009221	     -0.21795133	     -0.00010488	      0.00043467	     68.89123375
      1.09996564	     -0.05935452	     -0.00046767	     -0.20073748	     -0.06348467	      0.88303337	     -0.00009186	     -0.21793932	     -0.00017736	      0.00040008	     71.48681689
      1.10131980	     -0.05932565	     -0.00046841	     -0.20070803	     -0.06348496	      0.88303389	     -0.00009152	     -0.21792769	     -0.00024918	      0.00036516	     74.19122138
      1.10267395	     -0.05929459	     -0.00046857	     -0.20067642	     -0.06348534	      0.88303436	     -0.00009119	     -0.21791657	     -0.00031945	      0.00033120	     76.74136339
      1.10402811	     -0.05926735	     -0.00046901	     -0.20064865	     -0.06348582	      0.88303479	     -0.00009088	     -0.21790588	     -0.00038871	      0.00029752	     79.65181703
      1.10584891	     -0.05923101	     -0.00046875	     -0.20061162	     -0.06348661	      0.88303529	     -0.00009048	     -0.21789227	     -0.00047858	      0.00025351	     83.65883302
      1.10707490	     -0.05921225	     -0.00046931	     -0.20059241	     -0.06348723	      0.88303558	     -0.00009023	     -0.21788355	     -0.00053683	      0.00022475	     86.28318726
      1.10830090	     -0.05919124	     -0.00046907	     -0.20057098	     -0.06348793	      0.88303584	     -0.00008998	     -0.21787521	     -0.00059288	      0.00019714	     89.01552926
      1.10994605	     -0.05916639	     -0.00046907	     -0.20054560	     -0.06348896	      0.88303613	     -0.00008966	     -0.21786457	     -0.00066452	      0.00016157	     92.73032070
      1.11159121	     -0.05914143	     -0.00046824	     -0.20052015	     -0.06349011	      0.88303637	     -0.00008937	     -0.21785449	     -0.00073163	      0.00012830	     96.57033156
      1.11293125	     -0.05912306	     -0.00046860	     -0.20050142	     -0.06349113	      0.88303653	     -0.00008914	     -0.21784667	     -0.00078257	      0.00010369	     99.29356850
      1.11427129	     -0.05910168	     -0.00046779	     -0.20047972	     -0.06349221	      0.88303665	     -0.00008892	     -0.21783918	     -0.00083066	      0.00008025	    102.57533130
      1.11561133	     -0.05908594	     -0.00046756	     -0.20046367	     -0.06349335	      0.88303674	     -0.00008871	     -0.21783193	     -0.00087506	      0.00005897	    105.24259836
      1.11725558	     -0.05906104	     -0.00046598	     -0.20043847	     -0.06349483	      0.88303682	     -0.00008847	     -0.21782344	     -0.00092539	      0.00003573	    108.70425745
      1.11854019	     -0.05904360	     -0.00046557	     -0.20042080	     -0.06349604	      0.88303686	     -0.00008830	     -0.21781696	     -0.00096158	      0.00002023	    111.16144699
      1.11982480	     -0.05902285	     -0.00046419	     -0.20039986	     -0.06349730	      0.88303687	     -0.00008813	     -0.21781063	     -0.00099550	      0.00000644	    113.92715150
      1.12110940	     -0.05900397	     -0.00046335	     -0.20038081	     -0.06349860	      0.88303687	     -0.00008797	     -0.21780439	     -0.00102655	     -0.00000482	    116.00812332
      1.12267910	     -0.05897786	     -0.00046173	     -0.20035451	     -0.06350024	      0.88303686	     -0.00008780	     -0.21779686	     -0.00106237	     -0.00001638	    119.17549228
      1.12424880	     -0.05895394	     -0.00046087	     -0.20033043	     -0.06350193	      0.88303683	     -0.00008763	     -0.21778933	     -0.00109396	     -0.00002357	    120.51501345
      1.12562007	     -0.05892410	     -0.00045900	     -0.20030047	     -0.06350345	      0.88303679	     -0.00008750	     -0.21778277	     -0.00112119	     -0.00002812	    123.47964445
      1.12699135	     -0.05890162	     -0.00045828	     -0.20027788	     -0.06350501	      0.88303675	     -0.00008737	     -0.21777611	     -0.00114566	     -0.00002998	    124.74017581
      1.12836262	     -0.05887207	     -0.00045614	     -0.20024825	     -0.06350659	      0.88303671	     -0.00008726	     -0.21776943	     -0.00116957	     -0.00003001	    126.80801488
      1.12973390	     -0.05884707	     -0.00045501	     -0.20022317	     -0.06350821	      0.88303667	     -0.00008716	     -0.21776265	     -0.00119157	     -0.00002736	    127.64872939
      1.13110517	     -0.05881583	     -0.00045295	     -0.20019185	     -0.06350986	      0.88303663	     -0.00008707	     -0.21775581	     -0.00121349	     -0.00002313	    129.44714007
      1.13247644	     -0.05878896	     -0.00045169	     -0.20016491	     -0.06351154	      0.88303661	     -0.00008698	     -0.21774886	     -0.00123396	     -0.00001680	    130.18849904
      1.13384772	     -0.05875736	     -0.00044965	     -0.20013325	     -0.06351325	      0.88303659	     -0.00008691	     -0.21774184	     -0.00125440	     -0.00000921	    131.53397077
      1.13521899	     -0.05872835	     -0.00044823	     -0.20010419	     -0.06351498	      0.88303658	     -0.00008685	     -0.21773468	     -0.00127369	      0.00000032	    131.84909807
      1.13659026	     -0.05869463	     -0.00044615	     -0.20007040	     -0.06351674	      0.88303659	     -0.00008679	     -0.21772742	     -0.00129351	      0.00001071	    133.04932436
      1.13825243	     -0.05865929	     -0.00044444	     -0.20003499	     -0.06351891	      0.88303662	     -0.00008674	     -0.21771843	     -0.00131639	      0.00002508	    132.91594269
      1.13955816	     -0.05862177	     -0.00044176	     -0.19999741	     -0.06352064	      0.88303666	     -0.00008671	     -0.21771127	     -0.00133555	      0.00003690	    134.24515383
      1.14086390	     -0.05859291	     -0.00044032	     -0.19996849	     -0.06352240	      0.88303672	     -0.00008668	     -0.21770394	     -0.00135409	      0.00004948	    134.28313912
      1.14216963	     -0.05855894	     -0.00043808	     -0.19993445	     -0.06352418	      0.88303679	     -0.00008667	     -0.21769657	     -0.00137316	      0.00006229	    134.76047516
      1.14392457	     -0.05852015	     -0.00043602	     -0.19989555	     -0.06352661	      0.88303691	     -0.00008666	     -0.21768648	     -0.00139929	      0.00007941	    134.97918001
      1.14519449	     -0.05848364	     -0.00043311	     -0.19985897	     -0.06352840	      0.88303702	     -0.00008666	     -0.21767916	     -0.00141865	      0.00009236	    135.26297214
      1.14646441	     -0.05845368	     -0.00043146	     -0.19982893	     -0.06353021	      0.88303715	     -0.00008667	     -0.21767172	     -0.00143828	      0.00010487	    135.26057176
      1.14773433	     -0.05842198	     -0.00042913	     -0.19979714	     -0.06353205	      0.88303729	     -0.00008669	     -0.21766426	     -0.00145852	      0.00011684	    135.54591172
      1.14944399	     -0.05838342	     -0.00042676	     -0.19975844	     -0.06353457	      0.88303750	     -0.00008672	     -0.21765420	     -0.00148578	      0.00013255	    134.98567056
      1.15088897	     -0.05834312	     -0.00042353	     -0.19971804	     -0.06353673	      0.88303770	     -0.00008676	     -0.21764571	     -0.00151037	      0.00014471	    135.81352361
      1.15233396	     -0.05831414	     -0.00042202	     -0.19968892	     -0.06353893	      0.88303792	     -0.00008680	     -0.21763713	     -0.00153448	      0.00015622	    135.14797115
      1.15377895	     -0.05827471	     -0.00041842	     -0.19964936	     -0.06354117	      0.88303815	     -0.00008685	     -0.21762868	     -0.00155954	      0.00016658	    135.48416914
      1.15504340	     -0.05824906	     -0.00041716	     -0.19962358	     -0.06354316	      0.88303837	     -0.00008690	     -0.21762124	     -0.00158158	      0.00017462	    135.13002024
      1.15630785	     -0.05821848	     -0.00041407	     -0.19959289	     -0.06354517	      0.88303859	     -0.00008696	     -0.21761389	     -0.00160409	      0.00018151	    135.23059515
      1.15783071	     -0.05818688	     -0.00041137	     -0.19956112	     -0.06354763	      0.88303888	     -0.00008703	     -0.21760508	     -0.00163114	      0.00018865	    134.66590053
      1.15919413	     -0.05815463	     -0.00040774	     -0.19952874	     -0.06354987	      0.88303914	     -0.00008710	     -0.21759731	     -0.00165622	      0.00019322	    134.93984278
      1.16055756	     -0.05812840	     -0.00040521	     -0.19950236	     -0.06355215	      0.88303940	     -0.00008717	     -0.21758960	     -0.00168061	      0.00019698	    133.98316206
      1.16192098	     -0.05809763	     -0.00040137	     -0.19947144	     -0.06355446	      0.88303967	     -0.00008724	     -0.21758203	     -0.00170612	      0.00019871	    134.20712997
      1.16328440	     -0.05807385	     -0.00039830	     -0.19944750	     -0.06355680	      0.88303994	     -0.00008732	     -0.21757458	     -0.00173115	      0.00019891	    133.44535388
      1.16464782	     -0.05804911	     -0.00039433	     -0.19942262	     -0.06355918	      0.88304021	     -0.00008740	     -0.21756737	     -0.00175685	      0.00019678	    133.34235257
      1.16601124	     -0.05803262	     -0.00039129	     -0.19940596	     -0.06356159	      0.88304048	     -0.00008749	     -0.21756046	     -0.00178197	      0.00019290	    132.26881623
      1.16737467	     -0.05801809	     -0.00038793	     -0.19939126	     -0.06356404	      0.88304074	     -0.00008757	     -0.21755404	     -0.00180792	      0.00018609	    132.12662097
      1.16901860	     -0.05801774	     -0.00038525	     -0.19939068	     -0.06356704	      0.88304104	     -0.00008767	     -0.21754717	     -0.00183798	      0.00017445	    130.35051945
      1.17029040	     -0.05801785	     -0.00038234	     -0.19939062	     -0.06356939	      0.88304125	     -0.00008776	     -0.21754272	     -0.00186210	      0.00016190	    130.49426256
      1.17156221	     -0.05803119	     -0.00038076	     -0.19940379	     -0.06357177	      0.88304145	     -0.00008784	     -0.21753909	     -0.00188503	      0.00014635	    129.45376838
      1.17309545	     -0.05805392	     -0.00037834	     -0.19942631	     -0.06357468	      0.88304165	     -0.00008795	     -0.21753602	     -0.00191216	      0.00012293	    128.60015796
      1.17462868	     -0.05809004	     -0.00037747	     -0.19946221	     -0.06357763	      0.88304182	     -0.00008805	     -0.21753447	     -0.00193783	      0.00009468	    126.93696318
      1.17598429	     -0.05812187	     -0.00037530	     -0.19949387	     -0.06358028	      0.88304193	     -0.00008815	     -0.21753448	     -0.00196010	      0.00006507	    126.55031600
      1.17733991	     -0.05817058	     -0.00037495	     -0.19954239	     -0.06358295	      0.88304200	     -0.00008825	     -0.21753577	     -0.00198091	      0.00003098	    125.20262354
      1.17869552	     -0.05822103	     -0.00037350	     -0.19959268	     -0.06358565	      0.88304201	     -0.00008835	     -0.21753853	     -0.00200019	     -0.00000705	    123.96434620
      1.18005113	     -0.05828252	     -0.00037316	     -0.19965400	     -0.06358837	      0.88304197	     -0.00008846	     -0.21754272	     -0.00201856	     -0.00004974	    122.84510158
      1.18140675	     -0.05834899	     -0.00037202	     -0.19972034	     -0.06359112	      0.88304188	     -0.00008857	     -0.21754846	     -0.00203494	     -0.00009638	    121.45461353
      1.18276236	     -0.05842369	     -0.00037146	     -0.19979490	     -0.06359389	      0.88304171	     -0.00008869	     -0.21755570	     -0.00205011	     -0.00014745	    120.25689111
      1.18449637	     -0.05852787	     -0.00036951	     -0.19989896	     -0.06359746	      0.88304139	     -0.00008884	     -0.21756722	     -0.00206580	     -0.00021795	    117.49249629
      1.18585439	     -0.05861204	     -0.00036892	     -0.19998302	     -0.06360027	      0.88304106	     -0.00008896	     -0.21757793	     -0.00207746	     -0.00027717	    116.76941365
      1.18721242	     -0.05870156	     -0.00036703	     -0.20007249	     -0.06360310	      0.88304064	     -0.00008909	     -0.21759009	     -0.00208661	     -0.00034005	    115.58255400
      1.18857045	     -0.05880003	     -0.00036607	     -0.20017090	     -0.06360594	      0.88304013	     -0.00008923	     -0.21760371	     -0.00209314	     -0.00040548	    113.65218774
      1.18992847	     -0.05890007	     -0.00036373	     -0.20027092	     -0.06360878	      0.88303954	     -0.00008937	     -0.21761880	     -0.00209817	     -0.00047370	    112.38267727
      1.19171070	     -0.05904398	     -0.00036153	     -0.20041484	     -0.06361253	      0.88303861	     -0.00008956	     -0.21764073	     -0.00210061	     -0.00056600	    109.47084713
      1.19308681	     -0.05914972	     -0.00035783	     -0.20052063	     -0.06361542	      0.88303778	     -0.00008972	     -0.21765926	     -0.00210094	     -0.00063926	    108.63050316
      1.19446292	     -0.05926977	     -0.00035611	     -0.20064072	     -0.06361831	      0.88303685	     -0.00008989	     -0.21767904	     -0.00209814	     -0.00071343	    106.54265848
      1.19583903	     -0.05938780	     -0.00035273	     -0.20075883	     -0.06362119	      0.88303582	     -0.00009006	     -0.21770018	     -0.00209326	     -0.00078822	    105.03658878
      1.19749701	     -0.05954207	     -0.00035031	     -0.20091322	     -0.06362465	      0.88303444	     -0.00009029	     -0.21772722	     -0.00208389	     -0.00087854	    102.58175162
      1.19882174	     -0.05966078	     -0.00034640	     -0.20103207	     -0.06362741	      0.88303323	     -0.00009048	     -0.21775011	     -0.00207397	     -0.00094999	    101.21105450
      1.20014648	     -0.05978896	     -0.00034415	     -0.20116038	     -0.06363015	      0.88303192	     -0.00009068	     -0.21777395	     -0.00206181	     -0.00102105	     99.56000711
      1.20147121	     -0.05991719	     -0.00034083	     -0.20128879	     -0.06363287	      0.88303052	     -0.00009089	     -0.21779878	     -0.00204686	     -0.00109057	     97.73009386
      1.20279594	     -0.06004931	     -0.00033810	     -0.20142109	     -0.06363557	      0.88302903	     -0.00009111	     -0.21782450	     -0.00203002	     -0.00115889	     96.21543552
      1.20436376	     -0.06020842	     -0.00033436	     -0.20158046	     -0.06363874	      0.88302715	     -0.00009139	     -0.21785604	     -0.00200620	     -0.00123673	     93.68950080
      1.20593158	     -0.06036658	     -0.00033086	     -0.20173890	     -0.06364186	      0.88302515	     -0.00009168	     -0.21788863	     -0.00198032	     -0.00131187	     92.32362783
      1.20749939	     -0.06052860	     -0.00032657	     -0.20190124	     -0.06364494	      0.88302304	     -0.00009199	     -0.21792210	     -0.00194986	     -0.00138218	     89.77239983
      1.20906721	     -0.06069054	     -0.00032333	     -0.20206352	     -0.06364797	      0.88302082	     -0.00009232	     -0.21795640	     -0.00191712	     -0.00144891	     88.28280013
      1.21063503	     -0.06085628	     -0.00031845	     -0.20222965	     -0.06365095	      0.88301850	     -0.00009267	     -0.21799137	     -0.00188133	     -0.00151166	     86.70151480
      1.21220285	     -0.06102051	     -0.00031568	     -0.20239427	     -0.06365387	      0.88301609	     -0.00009303	     -0.21802695	     -0.00184182	     -0.00156830	     84.41678716
      1.21377067	     -0.06118117	     -0.00030947	     -0.20255538	     -0.06365673	      0.88301359	     -0.00009342	     -0.21806303	     -0.00180039	     -0.00162056	     82.81219451
      1.21508689	     -0.06131948	     -0.00030745	     -0.20269405	     -0.06365907	      0.88301143	     -0.00009376	     -0.21809355	     -0.00176345	     -0.00165974	     81.38323370
      1.21640312	     -0.06145528	     -0.00030323	     -0.20283024	     -0.06366137	      0.88300922	     -0.00009411	     -0.21812429	     -0.00172524	     -0.00169563	     80.25626874
      1.21800334	     -0.06162439	     -0.00029979	     -0.20299984	     -0.06366409	      0.88300647	     -0.00009455	     -0.21816192	     -0.00167568	     -0.00173345	     78.09414473
      1.21960357	     -0.06178720	     -0.00029508	     -0.20316316	     -0.06366673	      0.88300367	     -0.00009501	     -0.21819981	     -0.00162505	     -0.00176549	     77.05937260
      1.22120379	     -0.06195800	     -0.00029244	     -0.20333446	     -0.06366929	      0.88300083	     -0.00009550	     -0.21823784	     -0.00157182	     -0.00179188	     75.68125679
      1.22280402	     -0.06212175	     -0.00028642	     -0.20349879	     -0.06367176	      0.88299794	     -0.00009600	     -0.21827614	     -0.00151607	     -0.00181247	     74.22387870
      1.22410184	     -0.06225719	     -0.00028474	     -0.20363466	     -0.06367370	      0.88299558	     -0.00009642	     -0.21830721	     -0.00146970	     -0.00182517	     73.42151996
      1.22539967	     -0.06239000	     -0.00028099	     -0.20376795	     -0.06367558	      0.88299320	     -0.00009685	     -0.21833833	     -0.00142165	     -0.00183431	     72.56401737
      1.22714351	     -0.06256969	     -0.00027739	     -0.20394828	     -0.06367800	      0.88299000	     -0.00009745	     -0.21838016	     -0.00135483	     -0.00184133	     71.51826161
      1.22870240	     -0.06272764	     -0.00027294	     -0.20410685	     -0.06368006	      0.88298713	     -0.00009801	     -0.21841751	     -0.00129252	     -0.00184162	     70.37988864
      1.23026128	     -0.06288484	     -0.00027015	     -0.20426465	     -0.06368203	      0.88298426	     -0.00009858	     -0.21845481	     -0.00122760	     -0.00183725	     69.11117864
      1.23182017	     -0.06303597	     -0.00026532	     -0.20441644	     -0.06368389	      0.88298140	     -0.00009916	     -0.21849210	     -0.00116146	     -0.00182903	     68.68200924
      1.23337905	     -0.06319316	     -0.00026250	     -0.20457428	     -0.06368565	      0.88297856	     -0.00009976	     -0.21852931	     -0.00109190	     -0.00181633	     67.38427746
      1.23493794	     -0.06333848	     -0.00025718	     -0.20472031	     -0.06368729	      0.88297574	     -0.00010037	     -0.21856645	     -0.00102107	     -0.00180018	     67.09431854
      1.23649683	     -0.06349131	     -0.00025477	     -0.20487383	     -0.06368883	      0.88297295	     -0.00010100	     -0.21860330	     -0.00094668	     -0.00178036	     65.88261935
      1.23805571	     -0.06363089	     -0.00025016	     -0.20501414	     -0.06369024	      0.88297019	     -0.00010164	     -0.21864006	     -0.00087087	     -0.00175763	     65.65977914
      1.23961460	     -0.06378192	     -0.00024828	     -0.20516590	     -0.06369154	      0.88296747	     -0.00010229	     -0.21867658	     -0.00079232	     -0.00173254	     64.98985938
      1.24117348	     -0.06391760	     -0.00024249	     -0.20530238	     -0.06369271	      0.88296479	     -0.00010295	     -0.21871303	     -0.00071118	     -0.00170482	     64.45169547
      1.24273237	     -0.06406383	     -0.00024047	     -0.20544939	     -0.06369376	      0.88296216	     -0.00010362	     -0.21874905	     -0.00062761	     -0.00167611	     63.83314497
      1.24429125	     -0.06419270	     -0.00023437	     -0.20557912	     -0.06369467	      0.88295957	     -0.00010431	     -0.21878481	     -0.00054129	     -0.00164522	     63.23805995
      1.24567254	     -0.06431414	     -0.00023251	     -0.20570129	     -0.06369536	      0.88295731	     -0.00010492	     -0.21881604	     -0.00046284	     -0.00161748	     62.82979734
      1.24705383	     -0.06442980	     -0.00022866	     -0.20581772	     -0.06369595	      0.88295510	     -0.00010554	     -0.21884694	     -0.00038252	     -0.00158963	     62.63164649
      1.24843511	     -0.06454730	     -0.00022600	     -0.20593600	     -0.06369642	      0.88295292	     -0.00010617	     -0.21887749	     -0.00029939	     -0.00156088	     61.95184789
      1.24981640	     -0.06466212	     -0.00022290	     -0.20605162	     -0.06369677	      0.88295079	     -0.00010681	     -0.21890768	     -0.00021481	     -0.00153241	     61.80028946
      1.25151645	     -0.06480179	     -0.00021925	     -0.20619232	     -0.06369705	      0.88294821	     -0.00010760	     -0.21894432	     -0.00010676	     -0.00149684	     60.87360032
      1.25296534	     -0.06491084	     -0.00021591	     -0.20630225	     -0.06369714	      0.88294606	     -0.00010829	     -0.21897494	     -0.00001284	     -0.00146611	     60.69833089
      1.25441422	     -0.06501793	     -0.00021284	     -0.20641025	     -0.06369708	      0.88294396	     -0.00010898	     -0.21900485	      0.00008347	     -0.00143544	     60.48469005
      1.25578307	     -0.06511584	     -0.00021001	     -0.20650904	     -0.06369691	      0.88294202	     -0.00010964	     -0.21903241	      0.00017638	     -0.00140683	     60.34330536
      1.25715193	     -0.06520785	     -0.00020717	     -0.20660196	     -0.06369660	      0.88294011	     -0.00011031	     -0.21905926	      0.00027194	     -0.00137717	     59.70827619
      1.25852079	     -0.06529297	     -0.00020422	     -0.20668799	     -0.06369616	      0.88293825	     -0.00011098	     -0.21908525	      0.00036848	     -0.00134763	     59.64950863
      1.26085721	     -0.06542569	     -0.00019850	     -0.20682234	     -0.06369510	      0.88293516	     -0.00011214	     -0.21912737	      0.00053761	     -0.00129636	     59.05035966
      1.26221812	     -0.06549433	     -0.00019522	     -0.20689193	     -0.06369430	      0.88293341	     -0.00011283	     -0.21915043	      0.00063766	     -0.00126544	     58.93341558
      1.26357902	     -0.06555515	     -0.00019149	     -0.20695374	     -0.06369337	      0.88293171	     -0.00011352	     -0.21917236	      0.00073960	     -0.00123348	     58.42020466
      1.26525460	     -0.06562334	     -0.00018642	     -0.20702316	     -0.06369202	      0.88292968	     -0.00011438	     -0.21919772	      0.00086592	     -0.00119412	     58.37308446
      1.26678018	     -0.06568150	     -0.00018158	     -0.20708247	     -0.06369061	      0.88292789	     -0.00011517	     -0.21921928	      0.00098323	     -0.00115683	     57.61592519
      1.26830575	     -0.06573289	     -0.00017727	     -0.20713499	     -0.06368902	      0.88292615	     -0.00011597	     -0.21923942	      0.00110055	     -0.00111902	     57.70383380
      1.26983133	     -0.06577739	     -0.00017347	     -0.20718064	     -0.06368725	      0.88292447	     -0.00011678	     -0.21925811	      0.00121980	     -0.00107961	     57.16281860
      1.27131879	     -0.06581700	     -0.00017058	     -0.20722135	     -0.06368535	      0.88292290	     -0.00011758	     -0.21927489	      0.00133618	     -0.00104105	     57.18497433
      1.27280625	     -0.06584919	     -0.00016769	     -0.20725466	     -0.06368328	      0.88292138	     -0.00011839	     -0.21929029	      0.00145421	     -0.00100077	     56.58572822
      1.27413402	     -0.06587413	     -0.00016557	     -0.20728060	     -0.06368128	      0.88292007	     -0.00011912	     -0.21930280	      0.00155927	     -0.00096500	     56.63046794
      1.27546180	     -0.06589384	     -0.00016359	     -0.20730131	     -0.06367914	      0.88291882	     -0.00011985	     -0.21931418	      0.00166558	     -0.00092785	     56.13327947
      1.27678957	     -0.06590800	     -0.00016194	     -0.20731647	     -0.06367685	      0.88291761	     -0.00012060	     -0.21932438	      0.00177154	     -0.00089058	     56.10745725
      1.27878409	     -0.06592200	     -0.00015982	     -0.20733196	     -0.06367316	      0.88291589	     -0.00012173	     -0.21933749	      0.00193197	     -0.00083308	     55.36023935
      1.28039574	     -0.06592017	     -0.00015846	     -0.20733133	     -0.06366994	      0.88291458	     -0.00012266	     -0.21934610	      0.00206023	     -0.00078611	     55.77006340
      1.28200739	     -0.06591439	     -0.00015711	     -0.20732675	     -0.06366652	      0.88291336	     -0.00012360	     -0.21935283	      0.00218985	     -0.00073728	     55.04299080
      1.28347613	     -0.06590109	     -0.00015619	     -0.20731453	     -0.06366322	      0.88291231	     -0.00012446	     -0.21935740	      0.00230642	     -0.00069298	     55.29035415
      1.28494487	     -0.06587947	     -0.00015499	     -0.20729400	     -0.06365974	      0.88291132	     -0.00012534	     -0.21936047	      0.00242335	     -0.00064745	     54.88365696
      1.28655638	     -0.06585141	     -0.00015420	     -0.20726711	     -0.06365574	      0.88291032	     -0.00012631	     -0.21936200	      0.00255041	     -0.00059730	     54.79209446
      1.28816789	     -0.06581025	     -0.00015304	     -0.20722713	     -0.06365152	      0.88290940	     -0.00012729	     -0.21936169	      0.00267689	     -0.00054533	     54.32310154
      1.28977940	     -0.06576272	     -0.00015255	     -0.20718074	     -0.06364711	      0.88290856	     -0.00012828	     -0.21935946	      0.00280159	     -0.00049321	     54.28754997
      1.29139091	     -0.06570740	     -0.00015144	     -0.20712656	     -0.06364250	      0.88290781	     -0.00012928	     -0.21935531	      0.00292492	     -0.00044038	     54.16589794
      1.29300242	     -0.06564403	     -0.00015116	     -0.20706430	     -0.06363768	      0.88290714	     -0.00013029	     -0.21934927	      0.00304643	     -0.00038696	     54.13620057
      1.29461393	     -0.06557341	     -0.00015005	     -0.20699479	     -0.06363268	      0.88290656	     -0.00013131	     -0.21934131	      0.00316649	     -0.00033267	     53.77207693
      1.29622544	     -0.06549365	     -0.00015014	     -0.20691610	     -0.06362748	      0.88290607	     -0.00013235	     -0.21933146	      0.00328372	     -0.00027787	     53.94221133
      1.29783695	     -0.06540713	     -0.00014906	     -0.20683063	     -0.06362210	      0.88290567	     -0.00013339	     -0.21931969	      0.00339908	     -0.00022253	     53.79009567
      1.29944846	     -0.06531251	     -0.00014962	     -0.20673702	     -0.06361653	      0.88290535	     -0.00013444	     -0.21930604	      0.00351131	     -0.00016711	     54.13023525
      1.30105997	     -0.06521564	     -0.00014852	     -0.20664115	     -0.06361078	      0.88290513	     -0.00013551	     -0.21929050	      0.00362175	     -0.00011154	     53.81781531
      1.30267148	     -0.06510577	     -0.00014961	     -0.20653224	     -0.06360486	      0.88290499	     -0.00013658	     -0.21927319	      0.00372879	     -0.00005503	     53.94036417
      1.30407828	     -0.06500649	     -0.00014871	     -0.20643378	     -0.06359955	      0.88290495	     -0.00013753	     -0.21925657	      0.00381996	     -0.00000596	     53.94241600
      1.30548508	     -0.06490346	     -0.00014924	     -0.20633153	     -0.06359411	      0.88290498	     -0.00013849	     -0.21923858	      0.00390838	      0.00004264	     54.26978834
      1.30689188	     -0.06479502	     -0.00014891	     -0.20622387	     -0.06358855	      0.88290507	     -0.00013945	     -0.21921928	      0.00399498	      0.00009147	     54.16252356
      1.30865501	     -0.06465214	     -0.00014911	     -0.20608190	     -0.06358142	      0.88290529	     -0.00014067	     -0.21919322	      0.00409949	      0.00015217	     54.41665878
      1.31006414	     -0.06453569	     -0.00014867	     -0.20596617	     -0.06357558	      0.88290553	     -0.00014166	     -0.21917092	      0.00418006	      0.00019975	     54.65451223
      1.31147327	     -0.06441491	     -0.00014887	     -0.20584608	     -0.06356964	      0.88290585	     -0.00014266	     -0.21914744	      0.00425866	      0.00024755	     54.51570427
      1.31288239	     -0.06429184	     -0.00014896	     -0.20572366	     -0.06356358	      0.88290623	     -0.00014367	     -0.21912280	      0.00433398	      0.00029401	     54.89478863
      1.31480056	     -0.06412515	     -0.00014964	     -0.20555781	     -0.06355517	      0.88290685	     -0.00014507	     -0.21908764	      0.00443310	      0.00035533	     54.96751524
      1.31647566	     -0.06397422	     -0.00015022	     -0.20540757	     -0.06354768	      0.88290749	     -0.00014631	     -0.21905551	      0.00451572	      0.00040783	     55.14177627
      1.31815076	     -0.06382486	     -0.00015163	     -0.20525886	     -0.06354005	      0.88290822	     -0.00014757	     -0.21902217	      0.00459489	      0.00045760	     55.41879056
      1.31982585	     -0.06367332	     -0.00015262	     -0.20510794	     -0.06353229	      0.88290903	     -0.00014885	     -0.21898780	      0.00467074	      0.00050482	     55.72888928
      1.32150095	     -0.06352353	     -0.00015513	     -0.20495872	     -0.06352440	      0.88290991	     -0.00015016	     -0.21895249	      0.00474329	      0.00054909	     56.16163706
      1.32317605	     -0.06337104	     -0.00015577	     -0.20480678	     -0.06351640	      0.88291086	     -0.00015149	     -0.21891638	      0.00481279	      0.00058987	     56.51716548
      1.32459545	     -0.06324439	     -0.00015904	     -0.20468054	     -0.06350953	      0.88291172	     -0.00015263	     -0.21888518	      0.00486947	      0.00062249	     56.78975372
      1.32601484	     -0.06311571	     -0.00016020	     -0.20455228	     -0.06350258	      0.88291263	     -0.00015379	     -0.21885354	      0.00492376	      0.00065183	     57.22380632
      1.32785455	     -0.06295866	     -0.00016452	     -0.20439571	     -0.06349345	      0.88291386	     -0.00015533	     -0.21881192	      0.00499164	      0.00068566	     57.43983999
      1.32916527	     -0.06283588	     -0.00016515	     -0.20427328	     -0.06348688	      0.88291477	     -0.00015644	     -0.21878208	      0.00503744	      0.00070846	     57.76774093
      1.33047599	     -0.06271934	     -0.00016786	     -0.20415705	     -0.06348025	      0.88291572	     -0.00015757	     -0.21875184	      0.00508156	      0.00072808	     58.18226116
      1.33212190	     -0.06257762	     -0.00017024	     -0.20401571	     -0.06347184	      0.88291693	     -0.00015901	     -0.21871361	      0.00513481	      0.00074903	     58.49390086
      1.33376780	     -0.06243419	     -0.00017384	     -0.20387263	     -0.06346335	      0.88291818	     -0.00016048	     -0.21867519	      0.00518547	      0.00076734	     58.69229440
      1.33519688	     -0.06231166	     -0.00017566	     -0.20375039	     -0.06345591	      0.88291929	     -0.00016178	     -0.21864166	      0.00522650	      0.00077984	     59.30190448
      1.33662596	     -0.06218888	     -0.00017859	     -0.20362788	     -0.06344841	      0.88292041	     -0.00016311	     -0.21860806	      0.00526602	      0.00079069	     59.47253539
      1.33825115	     -0.06205214	     -0.00018081	     -0.20349144	     -0.06343982	      0.88292170	     -0.00016464	     -0.21856974	      0.00530778	      0.00079937	     60.01716826
      1.33987634	     -0.06191998	     -0.00018439	     -0.20335954	     -0.06343116	      0.88292301	     -0.00016621	     -0.21853142	      0.00534795	      0.00080616	     59.71183612
      1.34133725	     -0.06179627	     -0.00018578	     -0.20323607	     -0.06342332	      0.88292419	     -0.00016764	     -0.21849700	      0.00538031	      0.00080980	     60.37837546
      1.34279816	     -0.06168083	     -0.00018921	     -0.20312082	     -0.06341544	      0.88292537	     -0.00016910	     -0.21846257	      0.00541089	      0.00081125	     60.76985111
      1.34466493	     -0.06153401	     -0.00019019	     -0.20297429	     -0.06340531	      0.88292689	     -0.00017100	     -0.21841885	      0.00544712	      0.00080973	     60.91492600
      1.34581706	     -0.06144267	     -0.00019403	     -0.20288306	     -0.06339902	      0.88292782	     -0.00017220	     -0.21839190	      0.00546742	      0.00080929	     61.07557787
      1.34696919	     -0.06135428	     -0.00019531	     -0.20279480	     -0.06339271	      0.88292875	     -0.00017341	     -0.21836500	      0.00548632	      0.00080730	     61.30054470
      1.34909461	     -0.06120062	     -0.00019828	     -0.20264138	     -0.06338101	      0.88293046	     -0.00017569	     -0.21831572	      0.00551816	      0.00079996	     61.62867304
      1.35055138	     -0.06109340	     -0.00019924	     -0.20253432	     -0.06337296	      0.88293162	     -0.00017729	     -0.21828229	      0.00553760	      0.00079357	     61.77966497
      1.35200815	     -0.06099340	     -0.00020143	     -0.20243443	     -0.06336488	      0.88293277	     -0.00017891	     -0.21824906	      0.00555456	      0.00078539	     62.25388722
      1.35346493	     -0.06089267	     -0.00020194	     -0.20233384	     -0.06335678	      0.88293391	     -0.00018056	     -0.21821613	      0.00557026	      0.00077723	     62.03345851
      1.35492170	     -0.06079606	     -0.00020433	     -0.20223732	     -0.06334865	      0.88293503	     -0.00018223	     -0.21818345	      0.00558284	      0.00076774	     62.52119994
      1.35637847	     -0.06070194	     -0.00020541	     -0.20214331	     -0.06334051	      0.88293615	     -0.00018393	     -0.21815107	      0.00559441	      0.00075895	     62.10454696
      1.35783524	     -0.06060824	     -0.00020791	     -0.20204966	     -0.06333235	      0.88293724	     -0.00018566	     -0.21811899	      0.00560268	      0.00074942	     62.55339217
      1.35929202	     -0.06051806	     -0.00020966	     -0.20195954	     -0.06332419	      0.88293833	     -0.00018742	     -0.21808720	      0.00560946	      0.00074018	     62.37571973
      1.36074879	     -0.06042875	     -0.00021362	     -0.20187024	     -0.06331601	      0.88293940	     -0.00018920	     -0.21805584	      0.00561385	      0.00073168	     62.39506023
      1.36220556	     -0.06034251	     -0.00021639	     -0.20178401	     -0.06330783	      0.88294046	     -0.00019101	     -0.21802488	      0.00561563	      0.00072301	     62.56191782
      1.36366233	     -0.06025848	     -0.00022094	     -0.20169995	     -0.06329965	      0.88294151	     -0.00019285	     -0.21799436	      0.00561601	      0.00071587	     62.26006828
      1.36511911	     -0.06017524	     -0.00022430	     -0.20161668	     -0.06329147	      0.88294255	     -0.00019471	     -0.21796430	      0.00561332	      0.00070883	     62.46158826
      1.36657588	     -0.06009698	     -0.00022908	     -0.20153836	     -0.06328330	      0.88294357	     -0.00019660	     -0.21793469	      0.00560939	      0.00070343	     62.09457066
      1.36803265	     -0.06001813	     -0.00023250	     -0.20145946	     -0.06327513	      0.88294460	     -0.00019852	     -0.21790550	      0.00560245	      0.00069851	     62.27354319
      1.36948942	     -0.05994332	     -0.00023737	     -0.20138455	     -0.06326698	      0.88294561	     -0.00020047	     -0.21787673	      0.00559404	      0.00069486	     61.99093598
      1.37094619	     -0.05986724	     -0.00024057	     -0.20130839	     -0.06325883	      0.88294662	     -0.00020244	     -0.21784833	      0.00558341	      0.00069251	     61.74735464
      1.37240297	     -0.05979628	     -0.00024555	     -0.20123730	     -0.06325071	      0.88294763	     -0.00020444	     -0.21782026	      0.00557020	      0.00069085	     61.90231673
      1.37417994	     -0.05971021	     -0.00024857	     -0.20115111	     -0.06324083	      0.88294886	     -0.00020692	     -0.21778659	      0.00555213	      0.00069036	     61.26392244
      1.37529197	     -0.05965539	     -0.00025363	     -0.20109615	     -0.06323466	      0.88294962	     -0.00020849	     -0.21776574	      0.00553870	      0.00069192	     61.32743763
      1.37640400	     -0.05960343	     -0.00025656	     -0.20104407	     -0.06322851	      0.88295039	     -0.00021008	     -0.21774506	      0.00552427	      0.00069355	     61.26774588
      1.37805933	     -0.05952814	     -0.00026128	     -0.20096859	     -0.06321938	      0.88295155	     -0.00021248	     -0.21771466	      0.00550069	      0.00069675	     61.10416810
      1.37952008	     -0.05946563	     -0.00026496	     -0.20090590	     -0.06321137	      0.88295257	     -0.00021462	     -0.21768817	      0.00547789	      0.00070086	     60.83175249
      1.38098082	     -0.05939948	     -0.00026870	     -0.20083954	     -0.06320338	      0.88295359	     -0.00021679	     -0.21766203	      0.00545312	      0.00070681	     60.51418501
      1.38239672	     -0.05934016	     -0.00027219	     -0.20078002	     -0.06319568	      0.88295460	     -0.00021892	     -0.21763696	      0.00542683	      0.00071287	     60.44123090
      1.38381262	     -0.05928225	     -0.00027586	     -0.20072189	     -0.06318801	      0.88295561	     -0.00022108	     -0.21761221	      0.00539949	      0.00072066	     59.83883701
      1.38522851	     -0.05922323	     -0.00027933	     -0.20066262	     -0.06318039	      0.88295664	     -0.00022327	     -0.21758774	      0.00536953	      0.00072915	     59.82538566
      1.38659990	     -0.05917033	     -0.00028271	     -0.20060948	     -0.06317305	      0.88295765	     -0.00022541	     -0.21756428	      0.00533895	      0.00073780	     59.66758588
      1.38797129	     -0.05911728	     -0.00028565	     -0.20055618	     -0.06316575	      0.88295866	     -0.00022757	     -0.21754113	      0.00530738	      0.00074794	     59.09662672
      1.38934268	     -0.05906493	     -0.00028868	     -0.20050356	     -0.06315849	      0.88295970	     -0.00022976	     -0.21751824	      0.00527349	      0.00075839	     59.05796822
      1.39090880	     -0.05900905	     -0.00029202	     -0.20044736	     -0.06315026	      0.88296090	     -0.00023229	     -0.21749244	      0.00523311	      0.00077072	     58.83735051
      1.39247492	     -0.05895604	     -0.00029553	     -0.20039402	     -0.06314210	      0.88296211	     -0.00023485	     -0.21746703	      0.00519174	      0.00078436	     58.01635621
      1.39404105	     -0.05890008	     -0.00029869	     -0.20033770	     -0.06313400	      0.88296335	     -0.00023745	     -0.21744200	      0.00514736	      0.00079823	     57.99599978
      1.39560717	     -0.05884915	     -0.00030250	     -0.20028639	     -0.06312598	      0.88296461	     -0.00024007	     -0.21741726	      0.00510177	      0.00081243	     57.64586876
      1.39717329	     -0.05879643	     -0.00030494	     -0.20023329	     -0.06311803	      0.88296590	     -0.00024273	     -0.21739289	      0.00505420	      0.00082646	     57.53879507
      1.39867090	     -0.05875402	     -0.00030923	     -0.20019048	     -0.06311049	      0.88296714	     -0.00024530	     -0.21736987	      0.00500782	      0.00083995	     57.06812463
      1.40016852	     -0.05870590	     -0.00031024	     -0.20014200	     -0.06310303	      0.88296841	     -0.00024791	     -0.21734727	      0.00495984	      0.00085337	     56.75648926
      1.40144590	     -0.05867148	     -0.00031445	     -0.20010722	     -0.06309672	      0.88296951	     -0.00025015	     -0.21732821	      0.00491770	      0.00086451	     56.61670575
      1.40272327	     -0.05863446	     -0.00031597	     -0.20006985	     -0.06309046	      0.88297062	     -0.00025241	     -0.21730941	      0.00487476	      0.00087522	     56.39778933
      1.40400065	     -0.05860068	     -0.00031899	     -0.20003571	     -0.06308427	      0.88297174	     -0.00025470	     -0.21729085	      0.00483116	      0.00088584	     56.03917670
      1.40561231	     -0.05855873	     -0.00032165	     -0.19999330	     -0.06307652	      0.88297318	     -0.00025761	     -0.21726778	      0.00477432	      0.00089800	     55.99018997
      1.40722396	     -0.05852058	     -0.00032615	     -0.19995466	     -0.06306888	      0.88297464	     -0.00026056	     -0.21724508	      0.00471769	      0.00091097	     54.90950893
      1.40840509	     -0.05848766	     -0.00032735	     -0.19992139	     -0.06306333	      0.88297572	     -0.00026274	     -0.21722871	      0.00467391	      0.00091918	     55.15769258
      1.40958621	     -0.05845965	     -0.00032997	     -0.19989302	     -0.06305783	      0.88297681	     -0.00026495	     -0.21721251	      0.00463026	      0.00092724	     54.82718630
      1.41115748	     -0.05842328	     -0.00033244	     -0.19985616	     -0.06305061	      0.88297828	     -0.00026790	     -0.21719128	      0.00457089	      0.00093709	     54.54288782
      1.41272875	     -0.05838881	     -0.00033542	     -0.19982119	     -0.06304347	      0.88297976	     -0.00027090	     -0.21717043	      0.00451044	      0.00094650	     54.00756699
      1.41430002	     -0.05835011	     -0.00033687	     -0.19978200	     -0.06303643	      0.88298125	     -0.00027392	     -0.21714993	      0.00444839	      0.00095521	     53.68385073
      1.41563083	     -0.05832302	     -0.00034002	     -0.19975445	     -0.06303055	      0.88298253	     -0.00027651	     -0.21713277	      0.00439446	      0.00096196	     53.47890678
      1.41696164	     -0.05829281	     -0.00034139	     -0.19972380	     -0.06302474	      0.88298381	     -0.00027912	     -0.21711586	      0.00433936	      0.00096767	     53.43791540
      1.41829245	     -0.05826662	     -0.00034398	     -0.19969714	     -0.06301900	      0.88298510	     -0.00028176	     -0.21709917	      0.00428365	      0.00097301	     53.01836345
      1.41962326	     -0.05823745	     -0.00034562	     -0.19966750	     -0.06301334	      0.88298640	     -0.00028442	     -0.21708273	      0.00422624	      0.00097724	     53.01060848
      1.42128145	     -0.05820688	     -0.00034879	     -0.19963633	     -0.06300639	      0.88298802	     -0.00028777	     -0.21706251	      0.00415370	      0.00098179	     52.44118466
      1.42255985	     -0.05817677	     -0.00035024	     -0.19960574	     -0.06300112	      0.88298928	     -0.00029038	     -0.21704717	      0.00409512	      0.00098420	     52.76272781
      1.42383826	     -0.05815174	     -0.00035299	     -0.19958020	     -0.06299592	      0.88299054	     -0.00029301	     -0.21703201	      0.00403554	      0.00098605	     52.60339891
      1.42511666	     -0.05812520	     -0.00035504	     -0.19955314	     -0.06299080	      0.88299180	     -0.00029566	     -0.21701706	      0.00397393	      0.00098697	     52.69131163
      1.42687771	     -0.05809239	     -0.00035853	     -0.19951958	     -0.06298388	      0.88299354	     -0.00029935	     -0.21699682	      0.00388579	      0.00098624	     52.87124926
      1.42829316	     -0.05806326	     -0.00036030	     -0.19948983	     -0.06297843	      0.88299494	     -0.00030235	     -0.21698086	      0.00381249	      0.00098536	     52.97765936
      1.42970861	     -0.05804144	     -0.00036348	     -0.19946735	     -0.06297309	      0.88299633	     -0.00030538	     -0.21696516	      0.00373704	      0.00098279	     52.95570528
      1.43112405	     -0.05801443	     -0.00036489	     -0.19943968	     -0.06296785	      0.88299772	     -0.00030843	     -0.21694984	      0.00365895	      0.00097844	     53.49613316
      1.43253950	     -0.05799742	     -0.00036814	     -0.19942199	     -0.06296273	      0.88299910	     -0.00031152	     -0.21693484	      0.00357968	      0.00097266	     53.58863623
      1.43395495	     -0.05797578	     -0.00036924	     -0.19939967	     -0.06295772	      0.88300047	     -0.00031462	     -0.21692029	      0.00349877	      0.00096552	     54.04207257
      1.43537040	     -0.05796298	     -0.00037256	     -0.19938614	     -0.06295282	      0.88300183	     -0.00031776	     -0.21690614	      0.00341725	      0.00095749	     54.01813742
      1.43663633	     -0.05794534	     -0.00037323	     -0.19936789	     -0.06294855	      0.88300304	     -0.00032059	     -0.21689392	      0.00334314	      0.00094876	     54.58807328
      1.43790226	     -0.05793623	     -0.00037554	     -0.19935815	     -0.06294436	      0.88300423	     -0.00032344	     -0.21688203	      0.00326937	      0.00093943	     54.65839066
      1.43916819	     -0.05792485	     -0.00037685	     -0.19934614	     -0.06294027	      0.88300542	     -0.00032632	     -0.21687057	      0.00319521	      0.00092893	     55.06234019
      1.44075424	     -0.05791601	     -0.00037914	     -0.19933651	     -0.06293527	      0.88300688	     -0.00032995	     -0.21685674	      0.00310335	      0.00091504	     55.06342285
      1.44215739	     -0.05790548	     -0.00038021	     -0.19932529	     -0.06293098	      0.88300815	     -0.00033319	     -0.21684502	      0.00302190	      0.00090141	     55.68272083
      1.44356054	     -0.05790061	     -0.00038229	     -0.19931975	     -0.06292679	      0.88300941	     -0.00033646	     -0.21683376	      0.00294214	      0.00088714	     55.69557059
      1.44496368	     -0.05789213	     -0.00038292	     -0.19931061	     -0.06292272	      0.88301064	     -0.00033975	     -0.21682298	      0.00286319	      0.00087183	     56.04055342
      1.44636683	     -0.05789060	     -0.00038492	     -0.19930843	     -0.06291876	      0.88301185	     -0.00034308	     -0.21681262	      0.00278566	      0.00085549	     56.12559426
      1.44776997	     -0.05788505	     -0.00038538	     -0.19930224	     -0.06291490	      0.88301304	     -0.00034643	     -0.21680275	      0.00270910	      0.00083755	     56.62955944
      1.44917312	     -0.05788767	     -0.00038759	     -0.19930423	     -0.06291115	      0.88301420	     -0.00034981	     -0.21679332	      0.00263494	      0.00081917	     56.31765133
      1.45057626	     -0.05788249	     -0.00038816	     -0.19929844	     -0.06290751	      0.88301534	     -0.00035321	     -0.21678438	      0.00256124	      0.00079920	     56.87188401
      1.45197941	     -0.05789106	     -0.00039104	     -0.19930638	     -0.06290396	      0.88301645	     -0.00035665	     -0.21677586	      0.00248952	      0.00077763	     56.85016384
      1.45338256	     -0.05789332	     -0.00039218	     -0.19930804	     -0.06290052	      0.88301752	     -0.00036011	     -0.21676799	      0.00241960	      0.00075525	     56.90476940
      1.45478570	     -0.05790745	     -0.00039615	     -0.19932155	     -0.06289717	      0.88301856	     -0.00036360	     -0.21676070	      0.00235090	      0.00073121	     56.87841350
      1.45602932	     -0.05791729	     -0.00039785	     -0.19933087	     -0.06289429	      0.88301946	     -0.00036672	     -0.21675487	      0.00229117	      0.00070829	     57.16614774
      1.45727293	     -0.05793530	     -0.00040132	     -0.19934835	     -0.06289147	      0.88302033	     -0.00036986	     -0.21674963	      0.00223319	      0.00068454	     56.97147662
      1.45851655	     -0.05795394	     -0.00040433	     -0.19936647	     -0.06288873	      0.88302116	     -0.00037302	     -0.21674503	      0.00217598	      0.00065911	     57.12879116
      1.46007053	     -0.05798394	     -0.00040890	     -0.19939582	     -0.06288541	      0.88302216	     -0.00037700	     -0.21674021	      0.00210689	      0.00062602	     56.77280536
      1.46162452	     -0.05801229	     -0.00041289	     -0.19942355	     -0.06288218	      0.88302311	     -0.00038101	     -0.21673646	      0.00203873	      0.00059089	     57.13612426
      1.46295504	     -0.05804766	     -0.00041751	     -0.19945838	     -0.06287951	      0.88302387	     -0.00038448	     -0.21673406	      0.00198213	      0.00055894	     56.93889151
      1.46428556	     -0.05807962	     -0.00042112	     -0.19948982	     -0.06287691	      0.88302459	     -0.00038796	     -0.21673254	      0.00192717	      0.00052639	     56.77043006
      1.46561609	     -0.05811661	     -0.00042555	     -0.19952629	     -0.06287438	      0.88302527	     -0.00039146	     -0.21673179	      0.00187296	      0.00049222	     56.77566257
      1.46741313	     -0.05816599	     -0.00043001	     -0.19957501	     -0.06287108	      0.88302611	     -0.00039623	     -0.21673207	      0.00180201	      0.00044472	     56.71580457
      1.46858807	     -0.05820453	     -0.00043435	     -0.19961309	     -0.06286899	      0.88302662	     -0.00039937	     -0.21673297	      0.00175625	      0.00041250	     56.61624772
      1.46976300	     -0.05823988	     -0.00043732	     -0.19964802	     -0.06286695	      0.88302708	     -0.00040252	     -0.21673448	      0.00171155	      0.00038023	     56.52156409
      1.47127494	     -0.05828940	     -0.00044132	     -0.19969700	     -0.06286441	      0.88302762	     -0.00040660	     -0.21673723	      0.00165446	      0.00033745	     56.57827792
      1.47278688	     -0.05833984	     -0.00044428	     -0.19974694	     -0.06286195	      0.88302810	     -0.00041070	     -0.21674092	      0.00159922	      0.00029496	     56.09525848
      1.47429882	     -0.05839000	     -0.00044763	     -0.19979657	     -0.06285957	      0.88302852	     -0.00041482	     -0.21674547	      0.00154384	      0.00025185	     56.29262031
      1.47581076	     -0.05844214	     -0.00044967	     -0.19984822	     -0.06285728	      0.88302886	     -0.00041897	     -0.21675085	      0.00148964	      0.00020832	     56.38563397
      1.47732270	     -0.05850007	     -0.00045343	     -0.19990565	     -0.06285507	      0.88302915	     -0.00042314	     -0.21675708	      0.00143727	      0.00016538	     55.97105965
      1.47883464	     -0.05855076	     -0.00045421	     -0.19995588	     -0.06285293	      0.88302936	     -0.00042732	     -0.21676420	      0.00138515	      0.00012257	     56.33344813
      1.48013621	     -0.05860510	     -0.00045783	     -0.20000980	     -0.06285116	      0.88302950	     -0.00043094	     -0.21677091	      0.00134189	      0.00008622	     56.13479592
      1.48143779	     -0.05865464	     -0.00045871	     -0.20005895	     -0.06284944	      0.88302959	     -0.00043458	     -0.21677828	      0.00129956	      0.00005024	     56.24556425
      1.48273937	     -0.05870969	     -0.00046097	     -0.20011362	     -0.06284778	      0.88302963	     -0.00043822	     -0.21678622	      0.00125877	      0.00001506	     56.10311399
      1.48442023	     -0.05877645	     -0.00046193	     -0.20017992	     -0.06284570	      0.88302962	     -0.00044295	     -0.21679735	      0.00120772	     -0.00002981	     56.38925553
      1.48582416	     -0.05884091	     -0.00046470	     -0.20024400	     -0.06284404	      0.88302955	     -0.00044692	     -0.21680727	      0.00116776	     -0.00006551	     56.00393587
      1.48722808	     -0.05889896	     -0.00046490	     -0.20030171	     -0.06284242	      0.88302944	     -0.00045090	     -0.21681788	      0.00112955	     -0.00010033	     56.02204490
      1.48863200	     -0.05896364	     -0.00046741	     -0.20036603	     -0.06284086	      0.88302927	     -0.00045489	     -0.21682902	      0.00109320	     -0.00013425	     56.00753972
      1.49003592	     -0.05902467	     -0.00046751	     -0.20042676	     -0.06283935	      0.88302906	     -0.00045890	     -0.21684073	      0.00105911	     -0.00016697	     56.08497359
      1.49143984	     -0.05909097	     -0.00046920	     -0.20049277	     -0.06283789	      0.88302880	     -0.00046292	     -0.21685292	      0.00102737	     -0.00019820	     55.85515108
      1.49284376	     -0.05915228	     -0.00046880	     -0.20055382	     -0.06283647	      0.88302850	     -0.00046696	     -0.21686561	      0.00099763	     -0.00022789	     55.90378591
      1.49424768	     -0.05922078	     -0.00047031	     -0.20062206	     -0.06283509	      0.88302816	     -0.00047100	     -0.21687869	      0.00096997	     -0.00025644	     55.85898702
      1.49565160	     -0.05928424	     -0.00047016	     -0.20068530	     -0.06283374	      0.88302778	     -0.00047506	     -0.21689224	      0.00094474	     -0.00028348	     55.81965626
      1.49710706	     -0.05935400	     -0.00047169	     -0.20075483	     -0.06283239	      0.88302735	     -0.00047927	     -0.21690662	      0.00092105	     -0.00030982	     55.59823786
      1.49856251	     -0.05941913	     -0.00047153	     -0.20081979	     -0.06283106	      0.88302688	     -0.00048350	     -0.21692135	      0.00089923	     -0.00033499	     55.83767111
      1.50001796	     -0.05948885	     -0.00047337	     -0.20088931	     -0.06282977	      0.88302638	     -0.00048774	     -0.21693632	      0.00088037	     -0.00035842	     55.50733673
      1.50147341	     -0.05955041	     -0.00047311	     -0.20095074	     -0.06282850	      0.88302584	     -0.00049199	     -0.21695156	      0.00086353	     -0.00038013	     55.58123921
      1.50292886	     -0.05962035	     -0.00047600	     -0.20102051	     -0.06282725	      0.88302527	     -0.00049625	     -0.21696699	      0.00084887	     -0.00040069	     55.40562083
      1.50438432	     -0.05968232	     -0.00047612	     -0.20108238	     -0.06282603	      0.88302467	     -0.00050052	     -0.21698277	      0.00083667	     -0.00041938	     55.28935414
      1.50583977	     -0.05975369	     -0.00047958	     -0.20115362	     -0.06282482	      0.88302405	     -0.00050479	     -0.21699872	      0.00082622	     -0.00043682	     55.14279332
      1.50729522	     -0.05981502	     -0.00047947	     -0.20121489	     -0.06282362	      0.88302340	     -0.00050908	     -0.21701498	      0.00081797	     -0.00045292	     55.17324042
      1.50856088	     -0.05987634	     -0.00048236	     -0.20127614	     -0.06282259	      0.88302282	     -0.00051281	     -0.21702922	      0.00081272	     -0.00046537	     54.82301888
      1.50982655	     -0.05993289	     -0.00048317	     -0.20133266	     -0.06282156	      0.88302223	     -0.00051654	     -0.21704362	      0.00080860	     -0.00047756	     54.87481771
      1.51109221	     -0.05999147	     -0.00048474	     -0.20139122	     -0.06282054	      0.88302161	     -0.00052028	     -0.21705815	      0.00080653	     -0.00048852	     54.56976896
      1.51235788	     -0.06004894	     -0.00048593	     -0.20144869	     -0.06281952	      0.88302099	     -0.00052403	     -0.21707278	      0.00080555	     -0.00049916	     54.54227469
      1.51395843	     -0.06012419	     -0.00048778	     -0.20152396	     -0.06281823	      0.88302018	     -0.00052877	     -0.21709144	      0.00080732	     -0.00051118	     53.92112840
      1.51555899	     -0.06019434	     -0.00048939	     -0.20159414	     -0.06281694	      0.88301935	     -0.00053352	     -0.21711025	      0.00081055	     -0.00052235	     54.01177667
      1.51715954	     -0.06026843	     -0.00049150	     -0.20166830	     -0.06281563	      0.88301851	     -0.00053828	     -0.21712910	      0.00081667	     -0.00053268	     53.68527318
      1.51843495	     -0.06032505	     -0.00049236	     -0.20172500	     -0.06281459	      0.88301782	     -0.00054207	     -0.21714417	      0.00082292	     -0.00054087	     53.68979374
      1.51971036	     -0.06038428	     -0.00049395	     -0.20178431	     -0.06281353	      0.88301713	     -0.00054587	     -0.21715929	      0.00083133	     -0.00054806	     53.23131316
      1.52098578	     -0.06044263	     -0.00049552	     -0.20184276	     -0.06281247	      0.88301643	     -0.00054968	     -0.21717445	      0.00084065	     -0.00055544	     53.17441577
      1.52286088	     -0.06053279	     -0.00049842	     -0.20193309	     -0.06281088	      0.88301537	     -0.00055527	     -0.21719687	      0.00085807	     -0.00056558	     52.34127088
      1.52448027	     -0.06060255	     -0.00050051	     -0.20200302	     -0.06280947	      0.88301445	     -0.00056011	     -0.21721632	      0.00087438	     -0.00057420	     52.65833110
      1.52592492	     -0.06067446	     -0.00050347	     -0.20207510	     -0.06280820	      0.88301362	     -0.00056443	     -0.21723358	      0.00089167	     -0.00058217	     52.18817000
      1.52736956	     -0.06073582	     -0.00050521	     -0.20213666	     -0.06280690	      0.88301277	     -0.00056876	     -0.21725089	      0.00091092	     -0.00058955	     51.91522470
      1.52881421	     -0.06080410	     -0.00050816	     -0.20220514	     -0.06280557	      0.88301191	     -0.00057309	     -0.21726806	      0.00093153	     -0.00059777	     51.68802133
      1.53025885	     -0.06086642	     -0.00051015	     -0.20226770	     -0.06280420	      0.88301104	     -0.00057742	     -0.21728519	      0.00095469	     -0.00060508	     51.12922792
      1.53170349	     -0.06093016	     -0.00051327	     -0.20233168	     -0.06280281	      0.88301016	     -0.00058175	     -0.21730214	      0.00097877	     -0.00061257	     50.98220442
      1.53314814	     -0.06099126	     -0.00051535	     -0.20239304	     -0.06280137	      0.88300927	     -0.00058608	     -0.21731892	      0.00100439	     -0.00062034	     50.88912711
      1.53459278	     -0.06105340	     -0.00051841	     -0.20245546	     -0.06279990	      0.88300837	     -0.00059041	     -0.21733547	      0.00103253	     -0.00062660	     50.10072290
      1.53603743	     -0.06110709	     -0.00052041	     -0.20250945	     -0.06279839	      0.88300746	     -0.00059475	     -0.21735176	      0.00106092	     -0.00063310	     50.19221611
      1.53777149	     -0.06118154	     -0.00052408	     -0.20258427	     -0.06279652	      0.88300636	     -0.00059994	     -0.21737073	      0.00109775	     -0.00064021	     49.41138270
      1.53907355	     -0.06121941	     -0.00052511	     -0.20262244	     -0.06279507	      0.88300552	     -0.00060384	     -0.21738478	      0.00112594	     -0.00064318	     49.24285593
      1.54037561	     -0.06126239	     -0.00052717	     -0.20266573	     -0.06279359	      0.88300468	     -0.00060774	     -0.21739825	      0.00115509	     -0.00064605	     49.02174419
      1.54203153	     -0.06131712	     -0.00052890	     -0.20272088	     -0.06279164	      0.88300361	     -0.00061269	     -0.21741481	      0.00119347	     -0.00064907	     48.68107439
      1.54368745	     -0.06136638	     -0.00053098	     -0.20277058	     -0.06278964	      0.88300254	     -0.00061764	     -0.21743067	      0.00123359	     -0.00064914	     47.91534866
      1.54493712	     -0.06139706	     -0.00053104	     -0.20280160	     -0.06278808	      0.88300173	     -0.00062136	     -0.21744211	      0.00126356	     -0.00064860	     48.01686027
      1.54618678	     -0.06142620	     -0.00053147	     -0.20283109	     -0.06278648	      0.88300092	     -0.00062508	     -0.21745303	      0.00129477	     -0.00064639	     47.62118939
      1.54787306	     -0.06146308	     -0.00053137	     -0.20286846	     -0.06278426	      0.88299983	     -0.00063009	     -0.21746685	      0.00133736	     -0.00064194	     47.17934948
      1.54938960	     -0.06148769	     -0.00053179	     -0.20289352	     -0.06278220	      0.88299886	     -0.00063458	     -0.21747837	      0.00137643	     -0.00063475	     46.64173654
      1.55090614	     -0.06150959	     -0.00053178	     -0.20291586	     -0.06278008	      0.88299791	     -0.00063907	     -0.21748894	      0.00141525	     -0.00062633	     46.52109928
      1.55242268	     -0.06152953	     -0.00053187	     -0.20293626	     -0.06277791	      0.88299696	     -0.00064355	     -0.21749860	      0.00145520	     -0.00061531	     45.88936305
      1.55393922	     -0.06154138	     -0.00053132	     -0.20294857	     -0.06277567	      0.88299604	     -0.00064801	     -0.21750734	      0.00149442	     -0.00060295	     45.92928091
      1.55545577	     -0.06155539	     -0.00053097	     -0.20296303	     -0.06277337	      0.88299514	     -0.00065246	     -0.21751506	      0.00153476	     -0.00058811	     45.32232233
      1.55697231	     -0.06156049	     -0.00053014	     -0.20296860	     -0.06277102	      0.88299426	     -0.00065690	     -0.21752189	      0.00157463	     -0.00057224	     45.18497909
      1.55848885	     -0.06156437	     -0.00052973	     -0.20297294	     -0.06276860	      0.88299340	     -0.00066133	     -0.21752769	      0.00161517	     -0.00055378	     44.57821624
      1.56000539	     -0.06155871	     -0.00052871	     -0.20296773	     -0.06276612	      0.88299258	     -0.00066574	     -0.21753252	      0.00165472	     -0.00053450	     44.59523190
      1.56152193	     -0.06155700	     -0.00052827	     -0.20296646	     -0.06276358	      0.88299178	     -0.00067014	     -0.21753628	      0.00169443	     -0.00051407	     44.23914978
      1.56303848	     -0.06154341	     -0.00052680	     -0.20295334	     -0.06276098	      0.88299102	     -0.00067452	     -0.21753912	      0.00173396	     -0.00049193	     43.85852345
      1.56455502	     -0.06153016	     -0.00052600	     -0.20294053	     -0.06275832	      0.88299029	     -0.00067888	     -0.21754086	      0.00177240	     -0.00046930	     43.78108388
      1.56607156	     -0.06150691	     -0.00052403	     -0.20291772	     -0.06275560	      0.88298960	     -0.00068323	     -0.21754153	      0.00181057	     -0.00044508	     43.54967823
      1.56758810	     -0.06148613	     -0.00052251	     -0.20289738	     -0.06275283	      0.88298894	     -0.00068756	     -0.21754110	      0.00184809	     -0.00042073	     43.26439628
      1.56910464	     -0.06145239	     -0.00051959	     -0.20286408	     -0.06275000	      0.88298832	     -0.00069187	     -0.21753965	      0.00188464	     -0.00039543	     43.18449679
      1.57045023	     -0.06142598	     -0.00051779	     -0.20283805	     -0.06274744	      0.88298780	     -0.00069568	     -0.21753742	      0.00191657	     -0.00037277	     42.94752285
      1.57179582	     -0.06139194	     -0.00051520	     -0.20280438	     -0.06274484	      0.88298732	     -0.00069947	     -0.21753436	      0.00194755	     -0.00035008	     42.93055827
      1.57314141	     -0.06135588	     -0.00051263	     -0.20276870	     -0.06274220	      0.88298686	     -0.00070325	     -0.21753045	      0.00197812	     -0.00032712	     42.75135394
      1.57476812	     -0.06130644	     -0.00050905	     -0.20271970	     -0.06273895	      0.88298635	     -0.00070779	     -0.21752458	      0.00201421	     -0.00029917	     42.49763581
      1.57639482	     -0.06125589	     -0.00050535	     -0.20266958	     -0.06273565	      0.88298589	     -0.00071230	     -0.21751744	      0.00204860	     -0.00027178	     42.60151188
      1.57802153	     -0.06119408	     -0.00050148	     -0.20260819	     -0.06273229	      0.88298547	     -0.00071678	     -0.21750912	      0.00208263	     -0.00024367	     42.32758110
      1.57941259	     -0.06114177	     -0.00049777	     -0.20255624	     -0.06272937	      0.88298515	     -0.00072059	     -0.21750099	      0.00211030	     -0.00022047	     42.44095224
      1.58080366	     -0.06108455	     -0.00049418	     -0.20249936	     -0.06272642	      0.88298486	     -0.00072438	     -0.21749202	      0.00213741	     -0.00019773	     42.48541877
      1.58218099	     -0.06102773	     -0.00049013	     -0.20244288	     -0.06272346	      0.88298460	     -0.00072811	     -0.21748226	      0.00216334	     -0.00017620	     42.58510307
      1.58355831	     -0.06096595	     -0.00048608	     -0.20238143	     -0.06272046	      0.88298437	     -0.00073181	     -0.21747170	      0.00218917	     -0.00015437	     42.31617093
      1.58493564	     -0.06090079	     -0.00048173	     -0.20231660	     -0.06271743	      0.88298417	     -0.00073549	     -0.21746029	      0.00221352	     -0.00013357	     42.48067286
      1.58647559	     -0.06082627	     -0.00047676	     -0.20224243	     -0.06271400	      0.88298398	     -0.00073957	     -0.21744655	      0.00223998	     -0.00011148	     42.59175384
      1.58801554	     -0.06074955	     -0.00047152	     -0.20216607	     -0.06271053	      0.88298383	     -0.00074363	     -0.21743182	      0.00226637	     -0.00008967	     42.19092023
      1.58955549	     -0.06066599	     -0.00046641	     -0.20208283	     -0.06270702	      0.88298371	     -0.00074765	     -0.21741611	      0.00229079	     -0.00006917	     42.44497688
      1.59109544	     -0.06058255	     -0.00046102	     -0.20199971	     -0.06270347	      0.88298362	     -0.00075164	     -0.21739939	      0.00231477	     -0.00004987	     42.45272578
      1.59263539	     -0.06049686	     -0.00045617	     -0.20191432	     -0.06269989	      0.88298355	     -0.00075560	     -0.21738176	      0.00233736	     -0.00003272	     42.82976148
      1.59417534	     -0.06041404	     -0.00045090	     -0.20183180	     -0.06269627	      0.88298352	     -0.00075953	     -0.21736333	      0.00236061	     -0.00001595	     42.33426906
      1.59549828	     -0.06033662	     -0.00044719	     -0.20175460	     -0.06269314	      0.88298350	     -0.00076288	     -0.21734692	      0.00237860	     -0.00000381	     42.79503718
      1.59682122	     -0.06026382	     -0.00044299	     -0.20168202	     -0.06268998	      0.88298351	     -0.00076620	     -0.21732995	      0.00239696	      0.00000752	     42.70628825
      1.59845486	     -0.06017216	     -0.00043827	     -0.20159062	     -0.06268605	      0.88298353	     -0.00077027	     -0.21730841	      0.00241845	      0.00001900	     42.92676015
      1.60008851	     -0.06008171	     -0.00043311	     -0.20150042	     -0.06268208	      0.88298357	     -0.00077430	     -0.21728622	      0.00243990	      0.00002946	     42.66932727
      1.60125024	     -0.06001513	     -0.00043048	     -0.20143399	     -0.06267923	      0.88298360	     -0.00077715	     -0.21727011	      0.00245383	      0.00003473	     43.04111759
      1.60241197	     -0.05995010	     -0.00042748	     -0.20136912	     -0.06267638	      0.88298365	     -0.00077997	     -0.21725376	      0.00246811	      0.00003953	     42.98287257
      1.60385288	     -0.05987031	     -0.00042390	     -0.20128950	     -0.06267281	      0.88298371	     -0.00078345	     -0.21723318	      0.00248472	      0.00004334	     43.22025331
      1.60529379	     -0.05979091	     -0.00042013	     -0.20121026	     -0.06266922	      0.88298377	     -0.00078689	     -0.21721232	      0.00250150	      0.00004625	     42.97341392
      1.60673470	     -0.05970882	     -0.00041658	     -0.20112833	     -0.06266560	      0.88298384	     -0.00079030	     -0.21719117	      0.00251678	      0.00004737	     43.26679784
      1.60817561	     -0.05963003	     -0.00041298	     -0.20104968	     -0.06266196	      0.88298391	     -0.00079368	     -0.21716974	      0.00253140	      0.00004635	     43.52692893
      1.60961652	     -0.05955053	     -0.00040957	     -0.20097030	     -0.06265830	      0.88298397	     -0.00079703	     -0.21714812	      0.00254623	      0.00004471	     43.30739016
      1.61105743	     -0.05947006	     -0.00040613	     -0.20088995	     -0.06265463	      0.88298404	     -0.00080035	     -0.21712632	      0.00255953	      0.00004104	     43.64840228
      1.61241007	     -0.05939739	     -0.00040293	     -0.20081738	     -0.06265116	      0.88298409	     -0.00080343	     -0.21710568	      0.00257159	      0.00003587	     43.84235723
      1.61376271	     -0.05932438	     -0.00039957	     -0.20074447	     -0.06264767	      0.88298413	     -0.00080648	     -0.21708498	      0.00258363	      0.00003012	     43.73154324
      1.61511535	     -0.05925085	     -0.00039631	     -0.20067101	     -0.06264417	      0.88298417	     -0.00080951	     -0.21706418	      0.00259445	      0.00002286	     44.02870099
      1.61671529	     -0.05916692	     -0.00039229	     -0.20058717	     -0.06264001	      0.88298420	     -0.00081304	     -0.21703949	      0.00260663	      0.00001249	     44.27839001
      1.61812557	     -0.05909324	     -0.00038875	     -0.20051356	     -0.06263632	      0.88298421	     -0.00081612	     -0.21701771	      0.00261728	      0.00000282	     44.15713838
      1.61953585	     -0.05901837	     -0.00038487	     -0.20043874	     -0.06263263	      0.88298420	     -0.00081917	     -0.21699590	      0.00262647	     -0.00000810	     44.51259263
      1.62086491	     -0.05895080	     -0.00038110	     -0.20037122	     -0.06262913	      0.88298419	     -0.00082201	     -0.21697532	      0.00263443	     -0.00001964	     44.80879837
      1.62219398	     -0.05888307	     -0.00037724	     -0.20030352	     -0.06262562	      0.88298415	     -0.00082482	     -0.21695477	      0.00264226	     -0.00003114	     44.76755821
      1.62352304	     -0.05881553	     -0.00037346	     -0.20023600	     -0.06262211	      0.88298410	     -0.00082760	     -0.21693424	      0.00264865	     -0.00004374	     45.13788949
      1.62639066	     -0.05867911	     -0.00036419	     -0.20009960	     -0.06261449	      0.88298394	     -0.00083350	     -0.21689008	      0.00266085	     -0.00007279	     45.21475302
      1.62731251	     -0.05863209	     -0.00036254	     -0.20005255	     -0.06261204	      0.88298386	     -0.00083537	     -0.21687599	      0.00266329	     -0.00008272	     45.74320206
      1.62853635	     -0.05857509	     -0.00035904	     -0.19999553	     -0.06260878	      0.88298376	     -0.00083783	     -0.21685734	      0.00266658	     -0.00009616	     46.02961605
      1.63103300	     -0.05846459	     -0.00035151	     -0.19988497	     -0.06260211	      0.88298348	     -0.00084276	     -0.21681961	      0.00267207	     -0.00012426	     46.28211391
      1.63218551	     -0.05841263	     -0.00034870	     -0.19983295	     -0.06259903	      0.88298333	     -0.00084500	     -0.21680235	      0.00267327	     -0.00013773	     46.82962520
      1.63358218	     -0.05835322	     -0.00034463	     -0.19977348	     -0.06259530	      0.88298313	     -0.00084769	     -0.21678157	      0.00267477	     -0.00015397	     47.05914757
      1.63531945	     -0.05828106	     -0.00034053	     -0.19970121	     -0.06259065	      0.88298284	     -0.00085099	     -0.21675594	      0.00267550	     -0.00017448	     47.56704711
      1.63658969	     -0.05822936	     -0.00033661	     -0.19964944	     -0.06258725	      0.88298261	     -0.00085337	     -0.21673739	      0.00267567	     -0.00018908	     47.75719479
      1.63785994	     -0.05817857	     -0.00033377	     -0.19959855	     -0.06258385	      0.88298236	     -0.00085573	     -0.21671897	      0.00267499	     -0.00020411	     48.26174784
      1.63938436	     -0.05812014	     -0.00032966	     -0.19954000	     -0.06257978	      0.88298203	     -0.00085852	     -0.21669709	      0.00267427	     -0.00022150	     48.40169929
      1.64090878	     -0.05806339	     -0.00032677	     -0.19948310	     -0.06257570	      0.88298168	     -0.00086128	     -0.21667541	      0.00267196	     -0.00023914	     49.22639846
      1.64243319	     -0.05800536	     -0.00032212	     -0.19942496	     -0.06257163	      0.88298131	     -0.00086400	     -0.21665398	      0.00267003	     -0.00025550	     49.32634059
      1.64374443	     -0.05795783	     -0.00032041	     -0.19937727	     -0.06256813	      0.88298096	     -0.00086631	     -0.21663570	      0.00266734	     -0.00026962	     49.91513726
      1.64505566	     -0.05791137	     -0.00031674	     -0.19933069	     -0.06256464	      0.88298060	     -0.00086860	     -0.21661761	      0.00266458	     -0.00028314	     50.19164909
      1.64636690	     -0.05786623	     -0.00031436	     -0.19928540	     -0.06256114	      0.88298022	     -0.00087087	     -0.21659969	      0.00266122	     -0.00029621	     50.68891606
      1.64805856	     -0.05781037	     -0.00030980	     -0.19922936	     -0.06255665	      0.88297971	     -0.00087375	     -0.21657689	      0.00265656	     -0.00031241	     51.10610599
      1.64931048	     -0.05776696	     -0.00030826	     -0.19918578	     -0.06255332	      0.88297931	     -0.00087586	     -0.21656020	      0.00265265	     -0.00032262	     51.50794404
      1.65056240	     -0.05772671	     -0.00030527	     -0.19914538	     -0.06255000	      0.88297890	     -0.00087795	     -0.21654363	      0.00264843	     -0.00033283	     51.91862481
      1.65181432	     -0.05768684	     -0.00030306	     -0.19910535	     -0.06254669	      0.88297848	     -0.00088001	     -0.21652726	      0.00264396	     -0.00034247	     52.38207742
      1.65362576	     -0.05763485	     -0.00029933	     -0.19905313	     -0.06254191	      0.88297784	     -0.00088296	     -0.21650382	      0.00263703	     -0.00035569	     53.00960593
      1.65521445	     -0.05758324	     -0.00029757	     -0.19900129	     -0.06253772	      0.88297727	     -0.00088551	     -0.21648364	      0.00263087	     -0.00036456	     53.38068084
      1.65658156	     -0.05754141	     -0.00029400	     -0.19895928	     -0.06253413	      0.88297677	     -0.00088768	     -0.21646639	      0.00262491	     -0.00037207	     53.85812710
      1.65794867	     -0.05750238	     -0.00029326	     -0.19892003	     -0.06253055	      0.88297625	     -0.00088983	     -0.21644930	      0.00261893	     -0.00037834	     54.33981774
      1.65931577	     -0.05746424	     -0.00029054	     -0.19888170	     -0.06252697	      0.88297573	     -0.00089195	     -0.21643243	      0.00261257	     -0.00038400	     54.77184918
      1.66068288	     -0.05742691	     -0.00028979	     -0.19884415	     -0.06252340	      0.88297520	     -0.00089405	     -0.21641576	      0.00260621	     -0.00038829	     55.14390408
      1.66204999	     -0.05739027	     -0.00028761	     -0.19880731	     -0.06251985	      0.88297467	     -0.00089613	     -0.21639927	      0.00259914	     -0.00039192	     55.64542884
      1.66341710	     -0.05735470	     -0.00028705	     -0.19877151	     -0.06251630	      0.88297413	     -0.00089818	     -0.21638299	      0.00259236	     -0.00039385	     55.83304550
      1.66478421	     -0.05731831	     -0.00028542	     -0.19873492	     -0.06251276	      0.88297359	     -0.00090021	     -0.21636689	      0.00258475	     -0.00039491	     56.33608441
      1.66648060	     -0.05727792	     -0.00028550	     -0.19869422	     -0.06250838	      0.88297292	     -0.00090271	     -0.21634714	      0.00257492	     -0.00039516	     57.04889749
      1.66765749	     -0.05724749	     -0.00028364	     -0.19866363	     -0.06250535	      0.88297246	     -0.00090441	     -0.21633365	      0.00256860	     -0.00039355	     56.97416467
      1.66883438	     -0.05721956	     -0.00028354	     -0.19863548	     -0.06250234	      0.88297200	     -0.00090610	     -0.21632027	      0.00256153	     -0.00039187	     57.39479455
      1.67044310	     -0.05718253	     -0.00028315	     -0.19859819	     -0.06249822	      0.88297137	     -0.00090839	     -0.21630224	      0.00255221	     -0.00038800	     57.51901225
      1.67180622	     -0.05715212	     -0.00028373	     -0.19856753	     -0.06249475	      0.88297084	     -0.00091030	     -0.21628718	      0.00254335	     -0.00038419	     58.13440845
      1.67316934	     -0.05712173	     -0.00028350	     -0.19853691	     -0.06249129	      0.88297032	     -0.00091219	     -0.21627234	      0.00253525	     -0.00037870	     58.00761029
      1.67453246	     -0.05709123	     -0.00028428	     -0.19850616	     -0.06248784	      0.88296981	     -0.00091406	     -0.21625766	      0.00252603	     -0.00037287	     58.54420220
      1.67631678	     -0.05705417	     -0.00028380	     -0.19846880	     -0.06248334	      0.88296915	     -0.00091647	     -0.21623872	      0.00251425	     -0.00036399	     58.51453568
      1.67747922	     -0.05702958	     -0.00028562	     -0.19844397	     -0.06248042	      0.88296874	     -0.00091803	     -0.21622653	      0.00250581	     -0.00035755	     58.93828897
      1.67864166	     -0.05700552	     -0.00028595	     -0.19841970	     -0.06247752	      0.88296832	     -0.00091956	     -0.21621446	      0.00249734	     -0.00035062	     59.02085139
      1.68036771	     -0.05697349	     -0.00028764	     -0.19838734	     -0.06247322	      0.88296773	     -0.00092181	     -0.21619675	      0.00248394	     -0.00033990	     59.31970387
      1.68185981	     -0.05694218	     -0.00028790	     -0.19835575	     -0.06246952	      0.88296723	     -0.00092373	     -0.21618168	      0.00247202	     -0.00032925	     59.20139052
      1.68335191	     -0.05691477	     -0.00029092	     -0.19832802	     -0.06246584	      0.88296675	     -0.00092563	     -0.21616677	      0.00245906	     -0.00031860	     59.56373788
      1.68453877	     -0.05689287	     -0.00029079	     -0.19830590	     -0.06246293	      0.88296637	     -0.00092711	     -0.21615508	      0.00244850	     -0.00030960	     59.41263915
      1.68572562	     -0.05687222	     -0.00029260	     -0.19828500	     -0.06246003	      0.88296601	     -0.00092858	     -0.21614351	      0.00243717	     -0.00030055	     59.57606984
      1.68730989	     -0.05684533	     -0.00029399	     -0.19825778	     -0.06245618	      0.88296554	     -0.00093052	     -0.21612829	      0.00242164	     -0.00028778	     59.38356224
      1.68889415	     -0.05681818	     -0.00029700	     -0.19823027	     -0.06245236	      0.88296510	     -0.00093243	     -0.21611329	      0.00240436	     -0.00027482	     59.78836469
      1.69009031	     -0.05679909	     -0.00029746	     -0.19821094	     -0.06244949	      0.88296478	     -0.00093385	     -0.21610212	      0.00239134	     -0.00026428	     59.39578551
      1.69128646	     -0.05678033	     -0.00029948	     -0.19819190	     -0.06244664	      0.88296447	     -0.00093526	     -0.21609108	      0.00237708	     -0.00025390	     59.51536042
      1.69278455	     -0.05675685	     -0.00030121	     -0.19816808	     -0.06244309	      0.88296410	     -0.00093700	     -0.21607746	      0.00235884	     -0.00024004	     59.16340196
      1.69428265	     -0.05673371	     -0.00030410	     -0.19814457	     -0.06243957	      0.88296375	     -0.00093872	     -0.21606407	      0.00233856	     -0.00022623	     59.47644313
      1.69557762	     -0.05671555	     -0.00030555	     -0.19812610	     -0.06243655	      0.88296346	     -0.00094018	     -0.21605271	      0.00232112	     -0.00021329	     58.93983169
      1.69687260	     -0.05669676	     -0.00030816	     -0.19810697	     -0.06243356	      0.88296319	     -0.00094162	     -0.21604155	      0.00230200	     -0.00020059	     59.09865527
      1.69851221	     -0.05667519	     -0.00031038	     -0.19808499	     -0.06242981	      0.88296288	     -0.00094342	     -0.21602769	      0.00227732	     -0.00018381	     58.63044693
      1.69966251	     -0.05666004	     -0.00031321	     -0.19806952	     -0.06242720	      0.88296267	     -0.00094467	     -0.21601814	      0.00225856	     -0.00017227	     58.80813477
      1.70081280	     -0.05664514	     -0.00031516	     -0.19805431	     -0.06242461	      0.88296248	     -0.00094590	     -0.21600874	      0.00223974	     -0.00015999	     58.51514814
      1.70224047	     -0.05662794	     -0.00031803	     -0.19803672	     -0.06242143	      0.88296227	     -0.00094742	     -0.21599726	      0.00221486	     -0.00014519	     58.50547648
      1.70366814	     -0.05661185	     -0.00032063	     -0.19802022	     -0.06241829	      0.88296207	     -0.00094891	     -0.21598601	      0.00218979	     -0.00012949	     57.85265682
      1.70509581	     -0.05659335	     -0.00032373	     -0.19800131	     -0.06241518	      0.88296190	     -0.00095038	     -0.21597498	      0.00216268	     -0.00011383	     57.96706512
      1.70652348	     -0.05657923	     -0.00032627	     -0.19798676	     -0.06241211	      0.88296174	     -0.00095183	     -0.21596413	      0.00213458	     -0.00009866	     57.85016581
      1.70795115	     -0.05656348	     -0.00032954	     -0.19797058	     -0.06240908	      0.88296161	     -0.00095326	     -0.21595353	      0.00210627	     -0.00008227	     57.28417966
      1.70937881	     -0.05654851	     -0.00033201	     -0.19795517	     -0.06240610	      0.88296151	     -0.00095467	     -0.21594313	      0.00207596	     -0.00006664	     57.27273613
      1.71080648	     -0.05653543	     -0.00033568	     -0.19794163	     -0.06240316	      0.88296142	     -0.00095607	     -0.21593298	      0.00204531	     -0.00005061	     56.88075676
      1.71223415	     -0.05652250	     -0.00033802	     -0.19792824	     -0.06240026	      0.88296136	     -0.00095744	     -0.21592304	      0.00201298	     -0.00003507	     56.76045931
      1.71366182	     -0.05651080	     -0.00034235	     -0.19791606	     -0.06239741	      0.88296132	     -0.00095880	     -0.21591336	      0.00198046	     -0.00001882	     56.19403113
      1.71508949	     -0.05649714	     -0.00034447	     -0.19790193	     -0.06239461	      0.88296131	     -0.00096014	     -0.21590394	      0.00194616	     -0.00000280	     55.99331661
      1.71632217	     -0.05648879	     -0.00034848	     -0.19789314	     -0.06239223	      0.88296131	     -0.00096128	     -0.21589599	      0.00191564	      0.00001052	     55.98178546
      1.71755486	     -0.05647984	     -0.00035091	     -0.19788377	     -0.06238988	      0.88296134	     -0.00096241	     -0.21588825	      0.00188499	      0.00002429	     55.49992993
      1.71878755	     -0.05647171	     -0.00035418	     -0.19787519	     -0.06238758	      0.88296137	     -0.00096353	     -0.21588069	      0.00185308	      0.00003746	     55.41521292
      1.72036465	     -0.05646279	     -0.00035780	     -0.19786571	     -0.06238469	      0.88296145	     -0.00096495	     -0.21587131	      0.00181202	      0.00005459	     54.71982163
      1.72194174	     -0.05645170	     -0.00036258	     -0.19785403	     -0.06238187	      0.88296155	     -0.00096635	     -0.21586225	      0.00176880	      0.00007133	     54.86462239
      1.72320155	     -0.05644713	     -0.00036492	     -0.19784900	     -0.06237966	      0.88296164	     -0.00096745	     -0.21585520	      0.00173401	      0.00008417	     54.42457216
      1.72446136	     -0.05644120	     -0.00036861	     -0.19784259	     -0.06237750	      0.88296176	     -0.00096854	     -0.21584839	      0.00169880	      0.00009737	     54.03957976
      1.72572117	     -0.05643602	     -0.00037160	     -0.19783693	     -0.06237538	      0.88296189	     -0.00096963	     -0.21584177	      0.00166252	      0.00010989	     53.86512088
      1.72753458	     -0.05643157	     -0.00037687	     -0.19783178	     -0.06237241	      0.88296210	     -0.00097117	     -0.21583262	      0.00161002	      0.00012780	     53.17427751
      1.72890208	     -0.05642536	     -0.00037951	     -0.19782504	     -0.06237024	      0.88296229	     -0.00097232	     -0.21582598	      0.00156885	      0.00014083	     53.09238185
      1.73026958	     -0.05642415	     -0.00038416	     -0.19782328	     -0.06236812	      0.88296249	     -0.00097346	     -0.21581956	      0.00152733	      0.00015317	     52.95088928
      1.73163709	     -0.05642220	     -0.00038691	     -0.19782080	     -0.06236606	      0.88296271	     -0.00097459	     -0.21581342	      0.00148578	      0.00016554	     52.32344660
      1.73300459	     -0.05642136	     -0.00039152	     -0.19781939	     -0.06236406	      0.88296294	     -0.00097571	     -0.21580754	      0.00144289	      0.00017692	     52.31062040
      1.73437209	     -0.05642521	     -0.00039441	     -0.19782270	     -0.06236211	      0.88296319	     -0.00097683	     -0.21580196	      0.00140010	      0.00018799	     51.72033552
      1.73573959	     -0.05643126	     -0.00039935	     -0.19782817	     -0.06236023	      0.88296345	     -0.00097793	     -0.21579679	      0.00135645	      0.00019830	     51.51708144
      1.73710710	     -0.05644099	     -0.00040261	     -0.19783734	     -0.06235841	      0.88296373	     -0.00097903	     -0.21579207	      0.00131225	      0.00020743	     51.15585795
      1.73847460	     -0.05645665	     -0.00040772	     -0.19785242	     -0.06235664	      0.88296402	     -0.00098013	     -0.21578788	      0.00126782	      0.00021554	     50.83575588
      1.73984210	     -0.05647539	     -0.00041138	     -0.19787059	     -0.06235494	      0.88296432	     -0.00098121	     -0.21578434	      0.00122293	      0.00022228	     50.42193161
      1.74120960	     -0.05650045	     -0.00041680	     -0.19789505	     -0.06235330	      0.88296463	     -0.00098229	     -0.21578147	      0.00117750	      0.00022707	     50.30740167
      1.74257710	     -0.05652866	     -0.00042076	     -0.19792269	     -0.06235172	      0.88296494	     -0.00098337	     -0.21577937	      0.00113240	      0.00023055	     49.68531357
      1.74394461	     -0.05656023	     -0.00042641	     -0.19795366	     -0.06235020	      0.88296526	     -0.00098445	     -0.21577804	      0.00108648	      0.00023164	     49.64662853
      1.74531211	     -0.05659671	     -0.00043058	     -0.19798955	     -0.06234875	      0.88296557	     -0.00098552	     -0.21577749	      0.00104094	      0.00023079	     49.14362715
      1.74667961	     -0.05663539	     -0.00043633	     -0.19802763	     -0.06234735	      0.88296589	     -0.00098658	     -0.21577777	      0.00099493	      0.00022762	     49.04849927
      1.74804711	     -0.05667876	     -0.00044076	     -0.19807043	     -0.06234602	      0.88296620	     -0.00098765	     -0.21577885	      0.00094898	      0.00022216	     48.66625799
      1.74941461	     -0.05672289	     -0.00044662	     -0.19811395	     -0.06234476	      0.88296649	     -0.00098871	     -0.21578075	      0.00090269	      0.00021455	     48.53855241
      1.75078212	     -0.05676987	     -0.00045125	     -0.19816034	     -0.06234356	      0.88296678	     -0.00098977	     -0.21578344	      0.00085603	      0.00020452	     48.29443268
      1.75214962	     -0.05682152	     -0.00045711	     -0.19821138	     -0.06234242	      0.88296705	     -0.00099083	     -0.21578694	      0.00080879	      0.00019181	     48.31306694
      1.75351712	     -0.05687650	     -0.00046186	     -0.19826577	     -0.06234134	      0.88296731	     -0.00099189	     -0.21579130	      0.00076175	      0.00017721	     47.87792475
      1.75488462	     -0.05693374	     -0.00046769	     -0.19832239	     -0.06234033	      0.88296754	     -0.00099295	     -0.21579652	      0.00071364	      0.00015986	     48.04453744
      1.75625212	     -0.05699524	     -0.00047248	     -0.19838330	     -0.06233939	      0.88296774	     -0.00099401	     -0.21580261	      0.00066592	      0.00014042	     47.76221068
      1.75761963	     -0.05705930	     -0.00047828	     -0.19844674	     -0.06233851	      0.88296792	     -0.00099507	     -0.21580957	      0.00061769	      0.00011834	     47.91991987
      1.75898713	     -0.05712644	     -0.00048314	     -0.19851329	     -0.06233770	      0.88296806	     -0.00099613	     -0.21581741	      0.00057039	      0.00009491	     47.52269303
      1.76035463	     -0.05719456	     -0.00048887	     -0.19858082	     -0.06233695	      0.88296818	     -0.00099719	     -0.21582610	      0.00052264	      0.00006921	     47.74818100
      1.76207835	     -0.05728564	     -0.00049438	     -0.19867117	     -0.06233610	      0.88296827	     -0.00099854	     -0.21583822	      0.00046402	      0.00003462	     47.36981738
      1.76327324	     -0.05734863	     -0.00049993	     -0.19873364	     -0.06233557	      0.88296829	     -0.00099947	     -0.21584735	      0.00042377	      0.00000975	     47.59355480
      1.76446813	     -0.05741458	     -0.00050386	     -0.19879912	     -0.06233509	      0.88296829	     -0.00100041	     -0.21585707	      0.00038445	     -0.00001612	     47.48355833
      1.76617649	     -0.05751238	     -0.00051046	     -0.19889623	     -0.06233448	      0.88296823	     -0.00100175	     -0.21587197	      0.00033004	     -0.00005392	     47.37789411
      1.76758576	     -0.05759375	     -0.00051466	     -0.19897708	     -0.06233405	      0.88296813	     -0.00100287	     -0.21588514	      0.00028675	     -0.00008543	     47.19532228
      1.76899502	     -0.05767797	     -0.00052047	     -0.19906077	     -0.06233367	      0.88296799	     -0.00100399	     -0.21589903	      0.00024483	     -0.00011759	     47.42284022
      1.77040429	     -0.05776337	     -0.00052429	     -0.19914569	     -0.06233336	      0.88296780	     -0.00100511	     -0.21591364	      0.00020582	     -0.00014869	     46.83493413
      1.77181356	     -0.05784793	     -0.00053011	     -0.19922976	     -0.06233309	      0.88296757	     -0.00100624	     -0.21592891	      0.00016766	     -0.00017979	     47.12842958
      1.77322282	     -0.05793614	     -0.00053370	     -0.19931754	     -0.06233288	      0.88296729	     -0.00100738	     -0.21594478	      0.00013185	     -0.00021060	     46.90765024
      1.77463209	     -0.05802436	     -0.00053956	     -0.19940531	     -0.06233272	      0.88296698	     -0.00100853	     -0.21596128	      0.00009849	     -0.00023971	     46.69577335
      1.77604136	     -0.05811153	     -0.00054298	     -0.19949210	     -0.06233260	      0.88296662	     -0.00100968	     -0.21597833	      0.00006662	     -0.00026809	     46.55420133
      1.77745063	     -0.05820156	     -0.00054871	     -0.19958173	     -0.06233253	      0.88296622	     -0.00101084	     -0.21599587	      0.00003666	     -0.00029556	     46.68663804
      1.77885989	     -0.05828966	     -0.00055183	     -0.19966950	     -0.06233250	      0.88296579	     -0.00101200	     -0.21601389	      0.00000951	     -0.00032092	     46.09878588
      1.78026916	     -0.05837702	     -0.00055763	     -0.19975650	     -0.06233250	      0.88296532	     -0.00101318	     -0.21603233	     -0.00001670	     -0.00034526	     46.34616366
      1.78167843	     -0.05846707	     -0.00056075	     -0.19984625	     -0.06233254	      0.88296482	     -0.00101436	     -0.21605118	     -0.00004009	     -0.00036768	     45.83052663
      1.78308770	     -0.05855468	     -0.00056646	     -0.19993355	     -0.06233262	      0.88296428	     -0.00101556	     -0.21607043	     -0.00006202	     -0.00038831	     45.88695742
      1.78449696	     -0.05864151	     -0.00056935	     -0.20002012	     -0.06233272	      0.88296372	     -0.00101676	     -0.21608998	     -0.00008199	     -0.00040736	     45.61382204
      1.78590623	     -0.05872839	     -0.00057468	     -0.20010674	     -0.06233285	      0.88296314	     -0.00101798	     -0.21610978	     -0.00009984	     -0.00042399	     45.44050912
      1.78731550	     -0.05881427	     -0.00057729	     -0.20019241	     -0.06233300	      0.88296253	     -0.00101920	     -0.21612981	     -0.00011615	     -0.00043889	     45.18529702
      1.78872476	     -0.05889951	     -0.00058162	     -0.20027744	     -0.06233317	      0.88296190	     -0.00102043	     -0.21615005	     -0.00013060	     -0.00045157	     45.04736513
      1.79013403	     -0.05898301	     -0.00058333	     -0.20036079	     -0.06233337	      0.88296126	     -0.00102168	     -0.21617042	     -0.00014317	     -0.00046178	     44.60155112
      1.79154330	     -0.05906715	     -0.00058714	     -0.20044475	     -0.06233358	      0.88296060	     -0.00102293	     -0.21619092	     -0.00015466	     -0.00047020	     44.67296504
      1.79295257	     -0.05914890	     -0.00058854	     -0.20052639	     -0.06233380	      0.88295993	     -0.00102420	     -0.21621154	     -0.00016391	     -0.00047635	     44.18418777
      1.79436183	     -0.05922812	     -0.00059176	     -0.20060548	     -0.06233404	      0.88295926	     -0.00102547	     -0.21623219	     -0.00017177	     -0.00048018	     44.04204358
      1.79577110	     -0.05930645	     -0.00059300	     -0.20068373	     -0.06233429	      0.88295858	     -0.00102676	     -0.21625282	     -0.00017823	     -0.00048240	     43.80979175
      1.79718037	     -0.05938208	     -0.00059595	     -0.20075928	     -0.06233454	      0.88295790	     -0.00102806	     -0.21627345	     -0.00018288	     -0.00048227	     43.53568995
      1.79858963	     -0.05945535	     -0.00059752	     -0.20083250	     -0.06233480	      0.88295722	     -0.00102937	     -0.21629406	     -0.00018616	     -0.00048012	     43.18676697
      1.79999890	     -0.05952915	     -0.00060053	     -0.20090623	     -0.06233506	      0.88295655	     -0.00103069	     -0.21631467	     -0.00018839	     -0.00047650	     43.13189713
      1.80140817	     -0.05960126	     -0.00060196	     -0.20097831	     -0.06233533	      0.88295588	     -0.00103203	     -0.21633526	     -0.00018841	     -0.00047054	     42.53406123
      1.80281744	     -0.05966948	     -0.00060453	     -0.20104651	     -0.06233560	      0.88295522	     -0.00103338	     -0.21635578	     -0.00018785	     -0.00046320	     42.53721621
      1.80422670	     -0.05973829	     -0.00060580	     -0.20111532	     -0.06233586	      0.88295457	     -0.00103474	     -0.21637615	     -0.00018568	     -0.00045465	     42.25525492
      1.80563597	     -0.05980410	     -0.00060798	     -0.20118114	     -0.06233612	      0.88295394	     -0.00103611	     -0.21639639	     -0.00018166	     -0.00044404	     41.81350053
      1.80704524	     -0.05986651	     -0.00060927	     -0.20124358	     -0.06233637	      0.88295332	     -0.00103749	     -0.21641643	     -0.00017696	     -0.00043240	     41.67260908
      1.80842810	     -0.05992847	     -0.00061121	     -0.20130557	     -0.06233661	      0.88295273	     -0.00103886	     -0.21643586	     -0.00017114	     -0.00042028	     41.54257221
      1.80981096	     -0.05998810	     -0.00061240	     -0.20136525	     -0.06233684	      0.88295216	     -0.00104025	     -0.21645510	     -0.00016344	     -0.00040649	     41.01349459
      1.81119382	     -0.06004463	     -0.00061403	     -0.20142184	     -0.06233706	      0.88295161	     -0.00104165	     -0.21647409	     -0.00015537	     -0.00039231	     40.97362161
      1.81270362	     -0.06010697	     -0.00061524	     -0.20148426	     -0.06233729	      0.88295103	     -0.00104319	     -0.21649450	     -0.00014512	     -0.00037658	     40.76336208
      1.81421342	     -0.06016636	     -0.00061684	     -0.20154373	     -0.06233750	      0.88295047	     -0.00104474	     -0.21651462	     -0.00013284	     -0.00035962	     40.19991833
      1.81572323	     -0.06022093	     -0.00061772	     -0.20159841	     -0.06233769	      0.88294994	     -0.00104631	     -0.21653438	     -0.00012022	     -0.00034260	     40.12668327
      1.81723303	     -0.06027659	     -0.00061944	     -0.20165417	     -0.06233786	      0.88294944	     -0.00104790	     -0.21655371	     -0.00010632	     -0.00032577	     40.05947608
      1.81874283	     -0.06032786	     -0.00061975	     -0.20170559	     -0.06233801	      0.88294896	     -0.00104950	     -0.21657267	     -0.00009086	     -0.00030886	     39.68928596
      1.82025263	     -0.06037679	     -0.00062175	     -0.20175465	     -0.06233814	      0.88294851	     -0.00105112	     -0.21659118	     -0.00007442	     -0.00029157	     39.52015739
      1.82155822	     -0.06041802	     -0.00062178	     -0.20179601	     -0.06233822	      0.88294813	     -0.00105253	     -0.21660681	     -0.00005966	     -0.00027772	     39.42395192
      1.82286381	     -0.06045673	     -0.00062305	     -0.20183486	     -0.06233829	      0.88294778	     -0.00105395	     -0.21662210	     -0.00004352	     -0.00026331	     39.09856393
      1.82416939	     -0.06049257	     -0.00062368	     -0.20187083	     -0.06233834	      0.88294745	     -0.00105539	     -0.21663699	     -0.00002725	     -0.00024975	     39.05407251
      1.82596402	     -0.06053941	     -0.00062505	     -0.20191789	     -0.06233837	      0.88294701	     -0.00105738	     -0.21665680	     -0.00000309	     -0.00023121	     38.60378976
      1.82738387	     -0.06057163	     -0.00062555	     -0.20195028	     -0.06233836	      0.88294670	     -0.00105897	     -0.21667186	      0.00001587	     -0.00021725	     38.74627228
      1.82880373	     -0.06059893	     -0.00062665	     -0.20197776	     -0.06233832	      0.88294640	     -0.00106057	     -0.21668634	      0.00003618	     -0.00020285	     38.48312420
      1.83025471	     -0.06062623	     -0.00062726	     -0.20200526	     -0.06233825	      0.88294611	     -0.00106223	     -0.21670047	      0.00005697	     -0.00018923	     38.50500056
      1.83170569	     -0.06064859	     -0.00062824	     -0.20202781	     -0.06233815	      0.88294585	     -0.00106389	     -0.21671398	      0.00007887	     -0.00017508	     38.19386814
      1.83311553	     -0.06066888	     -0.00062877	     -0.20204831	     -0.06233803	      0.88294561	     -0.00106553	     -0.21672644	      0.00009986	     -0.00016241	     38.27410804
      1.83452537	     -0.06068614	     -0.00062950	     -0.20206578	     -0.06233787	      0.88294539	     -0.00106718	     -0.21673830	      0.00012205	     -0.00014919	     37.90987945
      1.83593522	     -0.06070009	     -0.00062992	     -0.20207995	     -0.06233768	      0.88294519	     -0.00106884	     -0.21674950	      0.00014375	     -0.00013672	     38.00668875
      1.83768140	     -0.06071668	     -0.00063033	     -0.20209682	     -0.06233741	      0.88294497	     -0.00107091	     -0.21676251	      0.00017156	     -0.00012180	     37.81891927
      1.83942758	     -0.06072550	     -0.00063044	     -0.20210592	     -0.06233709	      0.88294477	     -0.00107301	     -0.21677454	      0.00019988	     -0.00010622	     37.60974175
      1.84076412	     -0.06073053	     -0.00063079	     -0.20211118	     -0.06233680	      0.88294463	     -0.00107463	     -0.21678300	      0.00022117	     -0.00009528	     37.76083135
      1.84210066	     -0.06073265	     -0.00063144	     -0.20211352	     -0.06233649	      0.88294451	     -0.00107626	     -0.21679084	      0.00024321	     -0.00008382	     37.65061230
      1.84403159	     -0.06073353	     -0.00063201	     -0.20211473	     -0.06233599	      0.88294437	     -0.00107864	     -0.21680111	      0.00027479	     -0.00006873	     37.80229486
      1.84539390	     -0.06072935	     -0.00063292	     -0.20211079	     -0.06233560	      0.88294428	     -0.00108033	     -0.21680758	      0.00029787	     -0.00005712	     37.55812400
      1.84675620	     -0.06072393	     -0.00063325	     -0.20210561	     -0.06233518	      0.88294421	     -0.00108204	     -0.21681340	      0.00032082	     -0.00004606	     37.45997131
      1.84811851	     -0.06071519	     -0.00063404	     -0.20209710	     -0.06233473	      0.88294415	     -0.00108376	     -0.21681855	      0.00034346	     -0.00003551	     37.61410739
      1.84976442	     -0.06070311	     -0.00063471	     -0.20208533	     -0.06233414	      0.88294411	     -0.00108585	     -0.21682392	      0.00037159	     -0.00002256	     37.34690809
      1.85117464	     -0.06068464	     -0.00063583	     -0.20206710	     -0.06233360	      0.88294408	     -0.00108766	     -0.21682772	      0.00039514	     -0.00001095	     37.42543260
      1.85258487	     -0.06066608	     -0.00063634	     -0.20204879	     -0.06233303	      0.88294408	     -0.00108949	     -0.21683074	      0.00041860	      0.00000036	     37.48917658
      1.85406650	     -0.06064576	     -0.00063767	     -0.20202873	     -0.06233239	      0.88294408	     -0.00109142	     -0.21683313	      0.00044303	      0.00001187	     37.64472918
      1.85554813	     -0.06061985	     -0.00063818	     -0.20200310	     -0.06233171	      0.88294411	     -0.00109336	     -0.21683476	      0.00046794	      0.00002428	     37.40734132
      1.85702976	     -0.06059252	     -0.00063965	     -0.20197603	     -0.06233100	      0.88294416	     -0.00109532	     -0.21683556	      0.00049166	      0.00003577	     37.74220400
      1.85851139	     -0.06056123	     -0.00063992	     -0.20194502	     -0.06233026	      0.88294422	     -0.00109730	     -0.21683558	      0.00051641	      0.00004856	     37.31878185
      1.85999302	     -0.06052680	     -0.00064166	     -0.20191084	     -0.06232947	      0.88294430	     -0.00109929	     -0.21683477	      0.00053940	      0.00006055	     37.73515401
      1.86147465	     -0.06048850	     -0.00064166	     -0.20187282	     -0.06232866	      0.88294440	     -0.00110129	     -0.21683315	      0.00056307	      0.00007348	     37.49681110
      1.86295628	     -0.06044788	     -0.00064356	     -0.20183244	     -0.06232781	      0.88294452	     -0.00110331	     -0.21683069	      0.00058534	      0.00008571	     37.86672849
      1.86443791	     -0.06040333	     -0.00064309	     -0.20178817	     -0.06232692	      0.88294465	     -0.00110534	     -0.21682744	      0.00060816	      0.00009904	     37.56083805
      1.86574952	     -0.06036130	     -0.00064477	     -0.20174636	     -0.06232611	      0.88294479	     -0.00110714	     -0.21682385	      0.00062697	      0.00011036	     37.85315125
      1.86706114	     -0.06031710	     -0.00064474	     -0.20170239	     -0.06232528	      0.88294494	     -0.00110896	     -0.21681963	      0.00064591	      0.00012229	     37.73655730
      1.86837276	     -0.06026981	     -0.00064545	     -0.20165533	     -0.06232442	      0.88294511	     -0.00111079	     -0.21681476	      0.00066388	      0.00013425	     37.86642775
      1.87031180	     -0.06019644	     -0.00064499	     -0.20158230	     -0.06232311	      0.88294539	     -0.00111351	     -0.21680639	      0.00068918	      0.00015153	     38.11761655
      1.87155575	     -0.06014841	     -0.00064616	     -0.20153446	     -0.06232224	      0.88294559	     -0.00111526	     -0.21680029	      0.00070505	      0.00016374	     37.98168962
      1.87279971	     -0.06009750	     -0.00064593	     -0.20148375	     -0.06232135	      0.88294580	     -0.00111702	     -0.21679368	      0.00072016	      0.00017573	     37.97630245
      1.87404366	     -0.06004647	     -0.00064595	     -0.20143292	     -0.06232045	      0.88294602	     -0.00111879	     -0.21678654	      0.00073434	      0.00018674	     38.16430601
      1.87572006	     -0.05997761	     -0.00064561	     -0.20136433	     -0.06231920	      0.88294635	     -0.00112118	     -0.21677620	      0.00075326	      0.00020153	     37.98192237
      1.87739646	     -0.05990436	     -0.00064574	     -0.20129131	     -0.06231792	      0.88294670	     -0.00112359	     -0.21676504	      0.00077001	      0.00021541	     38.39639980
      1.87875715	     -0.05984669	     -0.00064517	     -0.20123384	     -0.06231687	      0.88294700	     -0.00112555	     -0.21675543	      0.00078349	      0.00022638	     38.30736265
      1.88011783	     -0.05978740	     -0.00064522	     -0.20117472	     -0.06231579	      0.88294731	     -0.00112752	     -0.21674536	      0.00079558	      0.00023616	     38.60702318
      1.88175890	     -0.05971850	     -0.00064443	     -0.20110605	     -0.06231448	      0.88294771	     -0.00112990	     -0.21673270	      0.00081014	      0.00024729	     38.40293535
      1.88311218	     -0.05965566	     -0.00064445	     -0.20104337	     -0.06231337	      0.88294805	     -0.00113188	     -0.21672183	      0.00082033	      0.00025518	     38.85151192
      1.88446545	     -0.05959642	     -0.00064359	     -0.20098429	     -0.06231226	      0.88294840	     -0.00113386	     -0.21671055	      0.00083057	      0.00026247	     38.84847611
      1.88581873	     -0.05953632	     -0.00064330	     -0.20092434	     -0.06231113	      0.88294876	     -0.00113584	     -0.21669894	      0.00083956	      0.00026819	     39.15517753
      1.88754247	     -0.05946238	     -0.00064205	     -0.20085059	     -0.06230967	      0.88294923	     -0.00113838	     -0.21668374	      0.00085075	      0.00027420	     39.01395100
      1.88881276	     -0.05940191	     -0.00064174	     -0.20079024	     -0.06230858	      0.88294958	     -0.00114025	     -0.21667222	      0.00085708	      0.00027710	     39.53657281
      1.89008305	     -0.05934600	     -0.00064079	     -0.20073445	     -0.06230749	      0.88294993	     -0.00114213	     -0.21666041	      0.00086336	      0.00027920	     39.62523351
      1.89165558	     -0.05927566	     -0.00063994	     -0.20066424	     -0.06230613	      0.88295037	     -0.00114446	     -0.21664553	      0.00086973	      0.00027971	     39.98278506
      1.89322811	     -0.05921116	     -0.00063856	     -0.20059987	     -0.06230476	      0.88295081	     -0.00114680	     -0.21663033	      0.00087524	      0.00027813	     40.13914553
      1.89480064	     -0.05913876	     -0.00063779	     -0.20052758	     -0.06230338	      0.88295125	     -0.00114913	     -0.21661497	      0.00087974	      0.00027572	     40.33114538
      1.89606700	     -0.05908489	     -0.00063639	     -0.20047380	     -0.06230226	      0.88295159	     -0.00115102	     -0.21660241	      0.00088257	      0.00027200	     40.56754780
      1.89733335	     -0.05903179	     -0.00063547	     -0.20042077	     -0.06230114	      0.88295193	     -0.00115290	     -0.21658976	      0.00088480	      0.00026657	     40.95452189
      1.89895378	     -0.05896683	     -0.00063367	     -0.20035592	     -0.06229971	      0.88295236	     -0.00115532	     -0.21657350	      0.00088794	      0.00025826	     40.98772378
      1.90057421	     -0.05889973	     -0.00063253	     -0.20028890	     -0.06229827	      0.88295277	     -0.00115774	     -0.21655718	      0.00088969	      0.00024769	     41.71197083
      1.90190771	     -0.05884899	     -0.00063036	     -0.20023824	     -0.06229708	      0.88295309	     -0.00115972	     -0.21654371	      0.00089203	      0.00023799	     41.63969785
      1.90324121	     -0.05879603	     -0.00062912	     -0.20018536	     -0.06229589	      0.88295340	     -0.00116171	     -0.21653023	      0.00089384	      0.00022716	     41.97439033
      1.90457471	     -0.05874545	     -0.00062707	     -0.20013486	     -0.06229469	      0.88295370	     -0.00116370	     -0.21651672	      0.00089572	      0.00021518	     42.23451587
      1.90631867	     -0.05867977	     -0.00062523	     -0.20006928	     -0.06229313	      0.88295406	     -0.00116630	     -0.21649907	      0.00089876	      0.00019849	     42.37989798
      1.90762644	     -0.05863123	     -0.00062268	     -0.20002082	     -0.06229195	      0.88295431	     -0.00116824	     -0.21648581	      0.00090061	      0.00018498	     42.73660418
      1.90893421	     -0.05858269	     -0.00062118	     -0.19997235	     -0.06229077	      0.88295454	     -0.00117019	     -0.21647257	      0.00090289	      0.00017078	     43.00066831
      1.91024197	     -0.05853607	     -0.00061895	     -0.19992580	     -0.06228959	      0.88295476	     -0.00117213	     -0.21645932	      0.00090546	      0.00015612	     43.14800314
      1.91181429	     -0.05847999	     -0.00061679	     -0.19986981	     -0.06228816	      0.88295499	     -0.00117446	     -0.21644343	      0.00090864	      0.00013769	     43.45646602
      1.91338660	     -0.05842677	     -0.00061382	     -0.19981670	     -0.06228673	      0.88295519	     -0.00117678	     -0.21642754	      0.00091214	      0.00011850	     43.66644702
      1.91495891	     -0.05837224	     -0.00061222	     -0.19976224	     -0.06228530	      0.88295536	     -0.00117910	     -0.21641173	      0.00091587	      0.00009886	     43.97064191
      1.91621541	     -0.05832929	     -0.00060941	     -0.19971938	     -0.06228414	      0.88295547	     -0.00118095	     -0.21639908	      0.00091919	      0.00008353	     44.02082574
      1.91747191	     -0.05828756	     -0.00060775	     -0.19967771	     -0.06228299	      0.88295557	     -0.00118279	     -0.21638644	      0.00092217	      0.00006726	     44.37470458
      1.91872841	     -0.05824644	     -0.00060552	     -0.19963666	     -0.06228183	      0.88295564	     -0.00118463	     -0.21637384	      0.00092572	      0.00005141	     44.40692679
      1.91998491	     -0.05820568	     -0.00060354	     -0.19959597	     -0.06228066	      0.88295570	     -0.00118646	     -0.21636124	      0.00092878	      0.00003514	     44.69750883
      1.92154391	     -0.05815707	     -0.00060084	     -0.19954744	     -0.06227921	      0.88295574	     -0.00118873	     -0.21634565	      0.00093326	      0.00001562	     44.55460468
      1.92310291	     -0.05810552	     -0.00059842	     -0.19949596	     -0.06227775	      0.88295575	     -0.00119098	     -0.21633010	      0.00093669	     -0.00000364	     44.99871613
      1.92466192	     -0.05805861	     -0.00059545	     -0.19944912	     -0.06227629	      0.88295573	     -0.00119323	     -0.21631452	      0.00094012	     -0.00002274	     45.19979979
      1.92622092	     -0.05801094	     -0.00059348	     -0.19940151	     -0.06227482	      0.88295568	     -0.00119546	     -0.21629903	      0.00094369	     -0.00004117	     45.28901731
      1.92745309	     -0.05797324	     -0.00059066	     -0.19936386	     -0.06227366	      0.88295562	     -0.00119722	     -0.21628681	      0.00094612	     -0.00005516	     45.40287041
      1.92868526	     -0.05793672	     -0.00058882	     -0.19932737	     -0.06227249	      0.88295554	     -0.00119897	     -0.21627459	      0.00094823	     -0.00006922	     45.68346010
      1.93018619	     -0.05789432	     -0.00058601	     -0.19928503	     -0.06227106	      0.88295542	     -0.00120110	     -0.21625979	      0.00095126	     -0.00008539	     45.58908293
      1.93168712	     -0.05785121	     -0.00058383	     -0.19924194	     -0.06226963	      0.88295528	     -0.00120320	     -0.21624505	      0.00095325	     -0.00010134	     46.06546999
      1.93318804	     -0.05781121	     -0.00058072	     -0.19920199	     -0.06226820	      0.88295512	     -0.00120530	     -0.21623040	      0.00095599	     -0.00011633	     45.85814547
      1.93468897	     -0.05776843	     -0.00057926	     -0.19915921	     -0.06226677	      0.88295493	     -0.00120739	     -0.21621584	      0.00095809	     -0.00013050	     46.11460995
      1.93591359	     -0.05773610	     -0.00057649	     -0.19912691	     -0.06226559	      0.88295477	     -0.00120907	     -0.21620398	      0.00095967	     -0.00014152	     46.21124271
      1.93713820	     -0.05770369	     -0.00057493	     -0.19909451	     -0.06226442	      0.88295459	     -0.00121075	     -0.21619219	      0.00096114	     -0.00015233	     46.42943523
      1.93866357	     -0.05766505	     -0.00057222	     -0.19905588	     -0.06226295	      0.88295435	     -0.00121283	     -0.21617761	      0.00096342	     -0.00016472	     46.33147385
      1.94018894	     -0.05762719	     -0.00057046	     -0.19901801	     -0.06226148	      0.88295409	     -0.00121490	     -0.21616314	      0.00096485	     -0.00017680	     46.79057181
      1.94171431	     -0.05758835	     -0.00056699	     -0.19897919	     -0.06226000	      0.88295381	     -0.00121694	     -0.21614879	      0.00096708	     -0.00018754	     46.58499798
      1.94296894	     -0.05755735	     -0.00056602	     -0.19894817	     -0.06225879	      0.88295357	     -0.00121862	     -0.21613703	      0.00096837	     -0.00019580	     46.82505879
      1.94422358	     -0.05752674	     -0.00056351	     -0.19891756	     -0.06225757	      0.88295332	     -0.00122027	     -0.21612535	      0.00096993	     -0.00020363	     46.78363715
      1.94575600	     -0.05749035	     -0.00056153	     -0.19888115	     -0.06225609	      0.88295300	     -0.00122229	     -0.21611116	      0.00097144	     -0.00021271	     46.94423994
      1.94728843	     -0.05745509	     -0.00055834	     -0.19884588	     -0.06225460	      0.88295267	     -0.00122428	     -0.21609708	      0.00097301	     -0.00022093	     46.82049232
      1.94858649	     -0.05742308	     -0.00055743	     -0.19881382	     -0.06225333	      0.88295237	     -0.00122595	     -0.21608520	      0.00097387	     -0.00022705	     47.02291775
      1.94988456	     -0.05739346	     -0.00055491	     -0.19878418	     -0.06225207	      0.88295208	     -0.00122761	     -0.21607336	      0.00097445	     -0.00023298	     47.12748558
      1.95118263	     -0.05736363	     -0.00055343	     -0.19875430	     -0.06225080	      0.88295177	     -0.00122926	     -0.21606158	      0.00097508	     -0.00023819	     47.16278783
      1.95275208	     -0.05732886	     -0.00055064	     -0.19871949	     -0.06224927	      0.88295139	     -0.00123123	     -0.21604740	      0.00097502	     -0.00024448	     47.39401248
      1.95432152	     -0.05729500	     -0.00054917	     -0.19868555	     -0.06224774	      0.88295100	     -0.00123318	     -0.21603331	      0.00097558	     -0.00024930	     47.02907985
      1.95559655	     -0.05726401	     -0.00054619	     -0.19865451	     -0.06224650	      0.88295068	     -0.00123475	     -0.21602192	      0.00097456	     -0.00025305	     47.38200994
      1.95687158	     -0.05723711	     -0.00054477	     -0.19862753	     -0.06224526	      0.88295036	     -0.00123630	     -0.21601054	      0.00097342	     -0.00025690	     47.61578560
      1.95814660	     -0.05720944	     -0.00054245	     -0.19859979	     -0.06224402	      0.88295003	     -0.00123784	     -0.21599924	      0.00097241	     -0.00026009	     47.56131483
      1.95942163	     -0.05718202	     -0.00054088	     -0.19857228	     -0.06224278	      0.88294970	     -0.00123936	     -0.21598800	      0.00097057	     -0.00026346	     47.79302612
      1.96099246	     -0.05715065	     -0.00053849	     -0.19854082	     -0.06224126	      0.88294928	     -0.00124122	     -0.21597431	      0.00096865	     -0.00026677	     47.53936044
      1.96256329	     -0.05711662	     -0.00053702	     -0.19850664	     -0.06223974	      0.88294886	     -0.00124305	     -0.21596076	      0.00096523	     -0.00026985	     47.99550239
      1.96394497	     -0.05709101	     -0.00053462	     -0.19848093	     -0.06223840	      0.88294848	     -0.00124464	     -0.21594893	      0.00096225	     -0.00027239	     48.01201629
      1.96532664	     -0.05706297	     -0.00053356	     -0.19845276	     -0.06223708	      0.88294810	     -0.00124621	     -0.21593725	      0.00095895	     -0.00027459	     48.18957745
      1.96670831	     -0.05703651	     -0.00053108	     -0.19842619	     -0.06223576	      0.88294772	     -0.00124776	     -0.21592565	      0.00095555	     -0.00027647	     48.15226766
      1.96808998	     -0.05701033	     -0.00053005	     -0.19839986	     -0.06223444	      0.88294734	     -0.00124930	     -0.21591416	      0.00095147	     -0.00027842	     48.48650749
      1.96947166	     -0.05698502	     -0.00052756	     -0.19837443	     -0.06223313	      0.88294695	     -0.00125081	     -0.21590278	      0.00094758	     -0.00028006	     48.42882178
      1.97085333	     -0.05696003	     -0.00052644	     -0.19834929	     -0.06223182	      0.88294657	     -0.00125231	     -0.21589150	      0.00094323	     -0.00028146	     48.61393623
      1.97223500	     -0.05693528	     -0.00052395	     -0.19832440	     -0.06223052	      0.88294618	     -0.00125379	     -0.21588033	      0.00093883	     -0.00028251	     48.60878657
      1.97361667	     -0.05691080	     -0.00052291	     -0.19829975	     -0.06222923	      0.88294579	     -0.00125525	     -0.21586926	      0.00093385	     -0.00028364	     48.91513510
      1.97499834	     -0.05688714	     -0.00052038	     -0.19827596	     -0.06222794	      0.88294539	     -0.00125669	     -0.21585829	      0.00092926	     -0.00028415	     48.75409338
      1.97638002	     -0.05686307	     -0.00051942	     -0.19825171	     -0.06222666	      0.88294500	     -0.00125811	     -0.21584741	      0.00092369	     -0.00028502	     49.16681346
      1.97776169	     -0.05684051	     -0.00051692	     -0.19822901	     -0.06222539	      0.88294461	     -0.00125951	     -0.21583664	      0.00091887	     -0.00028499	     48.87195346
      1.97914336	     -0.05681642	     -0.00051607	     -0.19820474	     -0.06222412	      0.88294421	     -0.00126090	     -0.21582596	      0.00091288	     -0.00028525	     49.30888523
      1.98052503	     -0.05679400	     -0.00051330	     -0.19818217	     -0.06222286	      0.88294382	     -0.00126227	     -0.21581537	      0.00090723	     -0.00028521	     49.22951875
      1.98190670	     -0.05677254	     -0.00051227	     -0.19816053	     -0.06222161	      0.88294342	     -0.00126362	     -0.21580488	      0.00090099	     -0.00028515	     49.46210025
      1.98328838	     -0.05675009	     -0.00050949	     -0.19813792	     -0.06222037	      0.88294303	     -0.00126495	     -0.21579451	      0.00089478	     -0.00028469	     49.36441245
      1.98467005	     -0.05672755	     -0.00050867	     -0.19811518	     -0.06221914	      0.88294264	     -0.00126627	     -0.21578422	      0.00088807	     -0.00028402	     49.54006425
      1.98605172	     -0.05670668	     -0.00050617	     -0.19809414	     -0.06221792	      0.88294225	     -0.00126756	     -0.21577405	      0.00088100	     -0.00028335	     49.59126024
      1.98743339	     -0.05668580	     -0.00050561	     -0.19807306	     -0.06221671	      0.88294185	     -0.00126884	     -0.21576404	      0.00087364	     -0.00028255	     49.75738433
      1.98881507	     -0.05666580	     -0.00050312	     -0.19805289	     -0.06221551	      0.88294147	     -0.00127011	     -0.21575414	      0.00086620	     -0.00028139	     49.63316727
      1.99019674	     -0.05664534	     -0.00050272	     -0.19803221	     -0.06221431	      0.88294108	     -0.00127136	     -0.21574438	      0.00085811	     -0.00028010	     49.87807469
      1.99157841	     -0.05662668	     -0.00050028	     -0.19801336	     -0.06221313	      0.88294069	     -0.00127259	     -0.21573474	      0.00084967	     -0.00027911	     49.93455781
      1.99296008	     -0.05660747	     -0.00049993	     -0.19799395	     -0.06221197	      0.88294031	     -0.00127380	     -0.21572526	      0.00084142	     -0.00027731	     49.82212371
      1.99434175	     -0.05658738	     -0.00049766	     -0.19797366	     -0.06221081	      0.88293992	     -0.00127500	     -0.21571590	      0.00083228	     -0.00027569	     49.94751332
      1.99572343	     -0.05657003	     -0.00049747	     -0.19795608	     -0.06220967	      0.88293954	     -0.00127619	     -0.21570666	      0.00082273	     -0.00027437	     50.18624015
      1.99710510	     -0.05655268	     -0.00049518	     -0.19793855	     -0.06220854	      0.88293917	     -0.00127735	     -0.21569759	      0.00081361	     -0.00027235	     49.82482661
      1.99848677	     -0.05653440	     -0.00049518	     -0.19792002	     -0.06220742	      0.88293879	     -0.00127851	     -0.21568865	      0.00080322	     -0.00027062	     50.21085280
      1.99986844	     -0.05651792	     -0.00049290	     -0.19790334	     -0.06220632	      0.88293842	     -0.00127964	     -0.21567984	      0.00079291	     -0.00026898	     50.11125454
      2.00125012	     -0.05650191	     -0.00049299	     -0.19788709	     -0.06220523	      0.88293805	     -0.00128076	     -0.21567119	      0.00078235	     -0.00026693	     50.11272123
      2.00263179	     -0.05648663	     -0.00049075	     -0.19787160	     -0.06220415	      0.88293768	     -0.00128186	     -0.21566268	      0.00077111	     -0.00026508	     50.11998963
      2.00401346	     -0.05647123	     -0.00049092	     -0.19785596	     -0.06220310	      0.88293732	     -0.00128295	     -0.21565432	      0.00075962	     -0.00026304	     50.18567802
      2.00539513	     -0.05645563	     -0.00048860	     -0.19784015	     -0.06220206	      0.88293695	     -0.00128402	     -0.21564609	      0.00074797	     -0.00026059	     49.95799826
      2.00677680	     -0.05644183	     -0.00048902	     -0.19782609	     -0.06220103	      0.88293660	     -0.00128507	     -0.21563798	      0.00073529	     -0.00025845	     50.28321190
      2.00815848	     -0.05642779	     -0.00048670	     -0.19781183	     -0.06220002	      0.88293624	     -0.00128611	     -0.21563005	      0.00072287	     -0.00025597	     49.97261587
      2.00954015	     -0.05641474	     -0.00048725	     -0.19779851	     -0.06219903	      0.88293589	     -0.00128713	     -0.21562227	      0.00070972	     -0.00025329	     50.08410021
      2.01092182	     -0.05640485	     -0.00048505	     -0.19778840	     -0.06219806	      0.88293554	     -0.00128813	     -0.21561468	      0.00069611	     -0.00025088	     49.98403823
      2.01230349	     -0.05639679	     -0.00048580	     -0.19778006	     -0.06219711	      0.88293520	     -0.00128911	     -0.21560739	      0.00068219	     -0.00024853	     50.03995341
      2.01354139	     -0.05639196	     -0.00048396	     -0.19777502	     -0.06219627	      0.88293489	     -0.00128998	     -0.21560111	      0.00066961	     -0.00024639	     49.80365168
      2.01477929	     -0.05639146	     -0.00048395	     -0.19777427	     -0.06219545	      0.88293459	     -0.00129084	     -0.21559516	      0.00065642	     -0.00024502	     49.90167358
      2.01629095	     -0.05639518	     -0.00048263	     -0.19777772	     -0.06219447	      0.88293422	     -0.00129186	     -0.21558844	      0.00064067	     -0.00024371	     49.56722066
      2.01759106	     -0.05640197	     -0.00048262	     -0.19778425	     -0.06219365	      0.88293390	     -0.00129273	     -0.21558318	      0.00062631	     -0.00024395	     49.77366863
      2.01889118	     -0.05641268	     -0.00048156	     -0.19779473	     -0.06219284	      0.88293358	     -0.00129357	     -0.21557846	      0.00061281	     -0.00024444	     49.37835782
      2.02019129	     -0.05642657	     -0.00048139	     -0.19780837	     -0.06219206	      0.88293326	     -0.00129441	     -0.21557431	      0.00059866	     -0.00024646	     49.49813085
      2.02195302	     -0.05645322	     -0.00047999	     -0.19783470	     -0.06219102	      0.88293282	     -0.00129551	     -0.21556971	      0.00058053	     -0.00025082	     49.00122490
      2.02306938	     -0.05647263	     -0.00048050	     -0.19785388	     -0.06219038	      0.88293254	     -0.00129620	     -0.21556743	      0.00056854	     -0.00025521	     49.23399896
      2.02418575	     -0.05649551	     -0.00048005	     -0.19787657	     -0.06218975	      0.88293225	     -0.00129687	     -0.21556567	      0.00055733	     -0.00026021	     49.02792754
      2.02569973	     -0.05653024	     -0.00047979	     -0.19791102	     -0.06218892	      0.88293185	     -0.00129776	     -0.21556413	      0.00054207	     -0.00026922	     49.00489142
      2.02721371	     -0.05656942	     -0.00047910	     -0.19794994	     -0.06218811	      0.88293144	     -0.00129863	     -0.21556356	      0.00052828	     -0.00027946	     48.31668195
      2.02872769	     -0.05660716	     -0.00047904	     -0.19798741	     -0.06218732	      0.88293101	     -0.00129949	     -0.21556390	      0.00051381	     -0.00029179	     48.52921403
      2.03024167	     -0.05665043	     -0.00047762	     -0.19803044	     -0.06218655	      0.88293055	     -0.00130031	     -0.21556508	      0.00050045	     -0.00030587	     48.15744518
      2.03143942	     -0.05668662	     -0.00047798	     -0.19806642	     -0.06218596	      0.88293018	     -0.00130096	     -0.21556664	      0.00049001	     -0.00031860	     48.24493579
      2.03263718	     -0.05672546	     -0.00047742	     -0.19810508	     -0.06218538	      0.88292979	     -0.00130158	     -0.21556876	      0.00048049	     -0.00033185	     47.89855962
      2.03383493	     -0.05676621	     -0.00047740	     -0.19814564	     -0.06218481	      0.88292939	     -0.00130220	     -0.21557142	      0.00047097	     -0.00034641	     47.81803474
      2.03544045	     -0.05682404	     -0.00047710	     -0.19820323	     -0.06218406	      0.88292881	     -0.00130300	     -0.21557586	      0.00045954	     -0.00036673	     47.25002517
      2.03704598	     -0.05688107	     -0.00047752	     -0.19826001	     -0.06218333	      0.88292821	     -0.00130378	     -0.21558122	      0.00044786	     -0.00038845	     47.44550262
      2.03848710	     -0.05693906	     -0.00047678	     -0.19831781	     -0.06218269	      0.88292763	     -0.00130446	     -0.21558675	      0.00043880	     -0.00040890	     46.86647731
      2.03992822	     -0.05699819	     -0.00047812	     -0.19837671	     -0.06218207	      0.88292703	     -0.00130513	     -0.21559306	      0.00043040	     -0.00042962	     46.65277848
      2.04136934	     -0.05706050	     -0.00047741	     -0.19843884	     -0.06218145	      0.88292639	     -0.00130577	     -0.21560011	      0.00042243	     -0.00045097	     46.25253311
      2.04263945	     -0.05711904	     -0.00047938	     -0.19849719	     -0.06218092	      0.88292581	     -0.00130633	     -0.21560694	      0.00041598	     -0.00047020	     46.26275277
      2.04390957	     -0.05717844	     -0.00047948	     -0.19855643	     -0.06218040	      0.88292520	     -0.00130686	     -0.21561437	      0.00041049	     -0.00048944	     45.82572889
      2.04517969	     -0.05723907	     -0.00048080	     -0.19861689	     -0.06217988	      0.88292457	     -0.00130739	     -0.21562233	      0.00040553	     -0.00050867	     45.64502630
      2.04689674	     -0.05732239	     -0.00048138	     -0.19870002	     -0.06217919	      0.88292367	     -0.00130808	     -0.21563390	      0.00039999	     -0.00053467	     45.18433444
      2.04821462	     -0.05738608	     -0.00048358	     -0.19876354	     -0.06217866	      0.88292295	     -0.00130859	     -0.21564332	      0.00039662	     -0.00055351	     45.02945455
      2.04953251	     -0.05745293	     -0.00048419	     -0.19883025	     -0.06217814	      0.88292221	     -0.00130909	     -0.21565319	      0.00039382	     -0.00057263	     44.74129115
      2.05085039	     -0.05752011	     -0.00048626	     -0.19889729	     -0.06217762	      0.88292144	     -0.00130957	     -0.21566355	      0.00039231	     -0.00059045	     44.34319699
      2.05216828	     -0.05758684	     -0.00048762	     -0.19896388	     -0.06217711	      0.88292065	     -0.00131004	     -0.21567433	      0.00039102	     -0.00060776	     44.16297567
      2.05409974	     -0.05768736	     -0.00049137	     -0.19906420	     -0.06217635	      0.88291946	     -0.00131070	     -0.21569084	      0.00039087	     -0.00063106	     43.77598458
      2.05524358	     -0.05774682	     -0.00049179	     -0.19912358	     -0.06217590	      0.88291873	     -0.00131108	     -0.21570099	      0.00039116	     -0.00064399	     43.48545014
      2.05638742	     -0.05780730	     -0.00049380	     -0.19918396	     -0.06217546	      0.88291798	     -0.00131144	     -0.21571141	      0.00039222	     -0.00065561	     43.21637914
      2.05791690	     -0.05788974	     -0.00049604	     -0.19926628	     -0.06217485	      0.88291697	     -0.00131192	     -0.21572574	      0.00039386	     -0.00067033	     43.01517470
      2.05944639	     -0.05797397	     -0.00049869	     -0.19935039	     -0.06217425	      0.88291594	     -0.00131237	     -0.21574055	      0.00039735	     -0.00068244	     42.23927381
      2.06097587	     -0.05805421	     -0.00050114	     -0.19943052	     -0.06217364	      0.88291488	     -0.00131281	     -0.21575578	      0.00040035	     -0.00069314	     42.21715202
      2.06250536	     -0.05813791	     -0.00050461	     -0.19951410	     -0.06217303	      0.88291382	     -0.00131322	     -0.21577138	      0.00040441	     -0.00070221	     41.96711405
      2.06403484	     -0.05822153	     -0.00050691	     -0.19959764	     -0.06217240	      0.88291274	     -0.00131362	     -0.21578737	      0.00040931	     -0.00070938	     41.57162758
      2.06556432	     -0.05830672	     -0.00051132	     -0.19968271	     -0.06217177	      0.88291165	     -0.00131400	     -0.21580372	      0.00041451	     -0.00071461	     41.36207027
      2.06709381	     -0.05838620	     -0.00051268	     -0.19976212	     -0.06217114	      0.88291055	     -0.00131436	     -0.21582035	      0.00041985	     -0.00071803	     41.17168094
      2.06831063	     -0.05845402	     -0.00051686	     -0.19982984	     -0.06217062	      0.88290968	     -0.00131464	     -0.21583372	      0.00042398	     -0.00071983	     41.20100405
      2.06952744	     -0.05851837	     -0.00051895	     -0.19989413	     -0.06217010	      0.88290880	     -0.00131490	     -0.21584726	      0.00042851	     -0.00071999	     40.92612497
      2.07074426	     -0.05858365	     -0.00052172	     -0.19995932	     -0.06216958	      0.88290792	     -0.00131516	     -0.21586090	      0.00043242	     -0.00071947	     40.92359076
      2.07234179	     -0.05866972	     -0.00052455	     -0.20004531	     -0.06216889	      0.88290678	     -0.00131547	     -0.21587902	      0.00043778	     -0.00071668	     40.54577265
      2.07393931	     -0.05875319	     -0.00052800	     -0.20012867	     -0.06216818	      0.88290563	     -0.00131577	     -0.21589732	      0.00044161	     -0.00071232	     40.80123778
      2.07549746	     -0.05883606	     -0.00052991	     -0.20021146	     -0.06216749	      0.88290453	     -0.00131604	     -0.21591534	      0.00044547	     -0.00070657	     40.55216176
      2.07689680	     -0.05891056	     -0.00053365	     -0.20028585	     -0.06216687	      0.88290354	     -0.00131627	     -0.21593166	      0.00044817	     -0.00070028	     40.74266605
      2.07829613	     -0.05898303	     -0.00053505	     -0.20035824	     -0.06216624	      0.88290257	     -0.00131648	     -0.21594813	      0.00045103	     -0.00069261	     40.50479898
      2.07969547	     -0.05905392	     -0.00053903	     -0.20042901	     -0.06216560	      0.88290161	     -0.00131669	     -0.21596474	      0.00045300	     -0.00068459	     40.87610432
      2.08109481	     -0.05912785	     -0.00054087	     -0.20050286	     -0.06216497	      0.88290066	     -0.00131687	     -0.21598149	      0.00045581	     -0.00067527	     40.62108455
      2.08249414	     -0.05920003	     -0.00054477	     -0.20057493	     -0.06216433	      0.88289972	     -0.00131705	     -0.21599846	      0.00045834	     -0.00066534	     40.84686138
      2.08389348	     -0.05927230	     -0.00054668	     -0.20064712	     -0.06216369	      0.88289879	     -0.00131721	     -0.21601558	      0.00046152	     -0.00065479	     40.80579514
      2.08529282	     -0.05934573	     -0.00055040	     -0.20072046	     -0.06216304	      0.88289788	     -0.00131736	     -0.21603283	      0.00046516	     -0.00064387	     41.04211109
      2.08669216	     -0.05941825	     -0.00055239	     -0.20079292	     -0.06216238	      0.88289699	     -0.00131750	     -0.21605025	      0.00047017	     -0.00063212	     40.87341293
      2.08809149	     -0.05948999	     -0.00055600	     -0.20086458	     -0.06216172	      0.88289612	     -0.00131762	     -0.21606777	      0.00047582	     -0.00061999	     41.09026816
      2.08949083	     -0.05956392	     -0.00055821	     -0.20093847	     -0.06216105	      0.88289526	     -0.00131773	     -0.21608538	      0.00048287	     -0.00060776	     41.13081895
      2.09089017	     -0.05963730	     -0.00056169	     -0.20101182	     -0.06216037	      0.88289442	     -0.00131783	     -0.21610312	      0.00049191	     -0.00059448	     40.99765346
      2.09228950	     -0.05970968	     -0.00056411	     -0.20108418	     -0.06215967	      0.88289359	     -0.00131792	     -0.21612096	      0.00050207	     -0.00058113	     41.10538478
      2.09368884	     -0.05978374	     -0.00056740	     -0.20115825	     -0.06215896	      0.88289279	     -0.00131800	     -0.21613886	      0.00051400	     -0.00056803	     41.28686343
      2.09508818	     -0.05985509	     -0.00056970	     -0.20122963	     -0.06215823	      0.88289200	     -0.00131806	     -0.21615682	      0.00052862	     -0.00055391	     40.96779963
      2.09648752	     -0.05992345	     -0.00057282	     -0.20129804	     -0.06215748	      0.88289124	     -0.00131812	     -0.21617473	      0.00054424	     -0.00053998	     41.20545340
      2.09787187	     -0.05999173	     -0.00057511	     -0.20136639	     -0.06215672	      0.88289050	     -0.00131816	     -0.21619235	      0.00056167	     -0.00052649	     41.23542599
      2.09925623	     -0.06005695	     -0.00057799	     -0.20143171	     -0.06215593	      0.88288978	     -0.00131820	     -0.21620987	      0.00058146	     -0.00051207	     40.99865541
      2.10064059	     -0.06011827	     -0.00058048	     -0.20149314	     -0.06215511	      0.88288908	     -0.00131822	     -0.21622719	      0.00060225	     -0.00049785	     41.11864684
      2.10209182	     -0.06018231	     -0.00058347	     -0.20155730	     -0.06215422	      0.88288837	     -0.00131824	     -0.21624505	      0.00062580	     -0.00048309	     41.17303284
      2.10354305	     -0.06024167	     -0.00058612	     -0.20161682	     -0.06215329	      0.88288768	     -0.00131824	     -0.21626262	      0.00065172	     -0.00046727	     40.80416072
      2.10499427	     -0.06029559	     -0.00058943	     -0.20167090	     -0.06215233	      0.88288701	     -0.00131824	     -0.21627976	      0.00067826	     -0.00045124	     40.98622737
      2.10632869	     -0.06034372	     -0.00059201	     -0.20171919	     -0.06215140	      0.88288642	     -0.00131822	     -0.21629506	      0.00070395	     -0.00043639	     40.97588948
      2.10766312	     -0.06038676	     -0.00059492	     -0.20176240	     -0.06215045	      0.88288585	     -0.00131820	     -0.21630991	      0.00073120	     -0.00042010	     40.69607111
      2.10899754	     -0.06042563	     -0.00059771	     -0.20180146	     -0.06214945	      0.88288530	     -0.00131817	     -0.21632422	      0.00075863	     -0.00040346	     40.75453372
      2.11135362	     -0.06048856	     -0.00060299	     -0.20186472	     -0.06214761	      0.88288439	     -0.00131810	     -0.21634809	      0.00080894	     -0.00037228	     40.61790821
      2.11284992	     -0.06052233	     -0.00060557	     -0.20189873	     -0.06214637	      0.88288385	     -0.00131805	     -0.21636233	      0.00084211	     -0.00035025	     40.26974933
      2.11434621	     -0.06055392	     -0.00060975	     -0.20193053	     -0.06214509	      0.88288334	     -0.00131798	     -0.21637578	      0.00087468	     -0.00032815	     40.51460417
      2.11584250	     -0.06058197	     -0.00061222	     -0.20195884	     -0.06214375	      0.88288287	     -0.00131791	     -0.21638849	      0.00090898	     -0.00030374	     39.88613342
      2.11718039	     -0.06060227	     -0.00061651	     -0.20197932	     -0.06214252	      0.88288247	     -0.00131784	     -0.21639919	      0.00093850	     -0.00028181	     40.12953938
      2.11851827	     -0.06062170	     -0.00061932	     -0.20199896	     -0.06214124	      0.88288211	     -0.00131776	     -0.21640924	      0.00096888	     -0.00025860	     39.87374889
      2.11985615	     -0.06063707	     -0.00062299	     -0.20201454	     -0.06213992	      0.88288178	     -0.00131768	     -0.21641866	      0.00099898	     -0.00023484	     39.81004132
      2.12152286	     -0.06065361	     -0.00062683	     -0.20203134	     -0.06213823	      0.88288142	     -0.00131757	     -0.21642947	      0.00103666	     -0.00020420	     39.51384315
      2.12293164	     -0.06066262	     -0.00063111	     -0.20204055	     -0.06213675	      0.88288115	     -0.00131747	     -0.21643784	      0.00106806	     -0.00017712	     39.45863749
      2.12434043	     -0.06066782	     -0.00063446	     -0.20204596	     -0.06213522	      0.88288092	     -0.00131736	     -0.21644544	      0.00109911	     -0.00014946	     39.41408631
      2.12574921	     -0.06067203	     -0.00063868	     -0.20205037	     -0.06213365	      0.88288073	     -0.00131725	     -0.21645229	      0.00112960	     -0.00012176	     39.50040906
      2.12715799	     -0.06067141	     -0.00064216	     -0.20204997	     -0.06213204	      0.88288058	     -0.00131713	     -0.21645841	      0.00116059	     -0.00009247	     39.07613952
      2.12856678	     -0.06066715	     -0.00064624	     -0.20204589	     -0.06213038	      0.88288047	     -0.00131700	     -0.21646378	      0.00119019	     -0.00006336	     39.23372667
      2.13055442	     -0.06065877	     -0.00065010	     -0.20203782	     -0.06212797	      0.88288038	     -0.00131682	     -0.21647011	      0.00123219	     -0.00002161	     38.80221390
      2.13169648	     -0.06064754	     -0.00065427	     -0.20202671	     -0.06212655	      0.88288037	     -0.00131671	     -0.21647307	      0.00125519	      0.00000297	     38.98391026
      2.13283854	     -0.06063647	     -0.00065685	     -0.20201580	     -0.06212511	      0.88288039	     -0.00131659	     -0.21647551	      0.00127811	      0.00002730	     38.96887496
      2.13459696	     -0.06061569	     -0.00066125	     -0.20199525	     -0.06212283	      0.88288047	     -0.00131641	     -0.21647834	      0.00131311	      0.00006529	     38.73129602
      2.13614314	     -0.06059253	     -0.00066467	     -0.20197228	     -0.06212078	      0.88288060	     -0.00131624	     -0.21647986	      0.00134224	      0.00009817	     39.00161013
      2.13768931	     -0.06056831	     -0.00066864	     -0.20194826	     -0.06211868	      0.88288077	     -0.00131606	     -0.21648052	      0.00137203	      0.00013198	     38.50820187
      2.13923549	     -0.06053586	     -0.00067159	     -0.20191599	     -0.06211653	      0.88288100	     -0.00131588	     -0.21648033	      0.00139973	      0.00016508	     38.75124930
      2.14078166	     -0.06050326	     -0.00067575	     -0.20188355	     -0.06211435	      0.88288128	     -0.00131569	     -0.21647922	      0.00142742	      0.00019812	     38.60501351
      2.14232784	     -0.06046380	     -0.00067780	     -0.20184428	     -0.06211212	      0.88288162	     -0.00131549	     -0.21647726	      0.00145370	      0.00023040	     38.77495939
      2.14387402	     -0.06042822	     -0.00068312	     -0.20180883	     -0.06210985	      0.88288200	     -0.00131529	     -0.21647438	      0.00147963	      0.00026252	     38.78946449
      2.14516769	     -0.06038751	     -0.00068401	     -0.20176828	     -0.06210793	      0.88288235	     -0.00131511	     -0.21647140	      0.00150076	      0.00028927	     38.66449189
      2.14646137	     -0.06034897	     -0.00068750	     -0.20172986	     -0.06210597	      0.88288275	     -0.00131493	     -0.21646776	      0.00152144	      0.00031560	     38.59537748
      2.14775505	     -0.06030781	     -0.00068973	     -0.20168882	     -0.06210399	      0.88288317	     -0.00131474	     -0.21646352	      0.00154120	      0.00034106	     38.68717416
      2.14946836	     -0.06025213	     -0.00069355	     -0.20163329	     -0.06210133	      0.88288378	     -0.00131449	     -0.21645706	      0.00156720	      0.00037447	     38.43135380
      2.15118167	     -0.06018854	     -0.00069543	     -0.20156986	     -0.06209862	      0.88288445	     -0.00131423	     -0.21644962	      0.00159112	      0.00040658	     38.68580528
      2.15243839	     -0.06014061	     -0.00069905	     -0.20152201	     -0.06209661	      0.88288498	     -0.00131403	     -0.21644346	      0.00160855	      0.00043041	     38.57973233
      2.15369512	     -0.06009229	     -0.00070078	     -0.20147380	     -0.06209458	      0.88288553	     -0.00131383	     -0.21643678	      0.00162508	      0.00045275	     38.63605057
      2.15538014	     -0.06002768	     -0.00070444	     -0.20140929	     -0.06209182	      0.88288632	     -0.00131355	     -0.21642710	      0.00164674	      0.00048179	     38.52512144
      2.15706516	     -0.05995800	     -0.00070602	     -0.20133974	     -0.06208903	      0.88288716	     -0.00131327	     -0.21641666	      0.00166652	      0.00050866	     38.79671075
      2.15829979	     -0.05991058	     -0.00070997	     -0.20129236	     -0.06208696	      0.88288780	     -0.00131306	     -0.21640850	      0.00168100	      0.00052836	     38.60018682
      2.15953442	     -0.05985959	     -0.00071192	     -0.20124144	     -0.06208488	      0.88288846	     -0.00131284	     -0.21640001	      0.00169471	      0.00054694	     38.51254869
      2.16076906	     -0.05980970	     -0.00071454	     -0.20119160	     -0.06208278	      0.88288915	     -0.00131262	     -0.21639118	      0.00170752	      0.00056377	     38.62627114
      2.16240054	     -0.05974426	     -0.00071762	     -0.20112624	     -0.06207998	      0.88289008	     -0.00131232	     -0.21637908	      0.00172431	      0.00058479	     38.34800680
      2.16403203	     -0.05967678	     -0.00072158	     -0.20105880	     -0.06207715	      0.88289105	     -0.00131202	     -0.21636650	      0.00173913	      0.00060360	     38.64525107
      2.16540740	     -0.05962104	     -0.00072391	     -0.20100311	     -0.06207475	      0.88289189	     -0.00131176	     -0.21635556	      0.00175162	      0.00061824	     38.40969317
      2.16678276	     -0.05956379	     -0.00072734	     -0.20094588	     -0.06207234	      0.88289275	     -0.00131150	     -0.21634434	      0.00176269	      0.00063089	     38.61163883
      2.16815813	     -0.05950914	     -0.00072990	     -0.20089126	     -0.06206991	      0.88289363	     -0.00131124	     -0.21633286	      0.00177366	      0.00064229	     38.44730167
      2.16953350	     -0.05945253	     -0.00073323	     -0.20083467	     -0.06206746	      0.88289452	     -0.00131097	     -0.21632118	      0.00178370	      0.00065209	     38.47137373
      2.17090887	     -0.05939600	     -0.00073603	     -0.20077815	     -0.06206500	      0.88289542	     -0.00131070	     -0.21630928	      0.00179295	      0.00066009	     38.51785618
      2.17272950	     -0.05932556	     -0.00074113	     -0.20070770	     -0.06206172	      0.88289663	     -0.00131035	     -0.21629322	      0.00180452	      0.00066809	     38.40597384
      2.17400264	     -0.05927059	     -0.00074385	     -0.20065273	     -0.06205942	      0.88289748	     -0.00131010	     -0.21628186	      0.00181158	      0.00067318	     38.43716883
      2.17527578	     -0.05921933	     -0.00074798	     -0.20060143	     -0.06205711	      0.88289834	     -0.00130984	     -0.21627032	      0.00181788	      0.00067626	     38.57202689
      2.17692508	     -0.05915640	     -0.00075253	     -0.20053847	     -0.06205411	      0.88289946	     -0.00130952	     -0.21625522	      0.00182531	      0.00067855	     38.50585798
      2.17857437	     -0.05908920	     -0.00075882	     -0.20047120	     -0.06205109	      0.88290058	     -0.00130919	     -0.21624001	      0.00183143	      0.00067997	     38.51297734
      2.17980371	     -0.05904080	     -0.00076160	     -0.20042278	     -0.06204884	      0.88290142	     -0.00130894	     -0.21622854	      0.00183476	      0.00067959	     38.59253509
      2.18103304	     -0.05899260	     -0.00076618	     -0.20037452	     -0.06204658	      0.88290225	     -0.00130869	     -0.21621702	      0.00183754	      0.00067856	     38.64344669
      2.18259350	     -0.05893417	     -0.00077132	     -0.20031601	     -0.06204371	      0.88290331	     -0.00130838	     -0.21620230	      0.00183984	      0.00067613	     38.67875924
      2.18415395	     -0.05887322	     -0.00077743	     -0.20025496	     -0.06204084	      0.88290436	     -0.00130807	     -0.21618754	      0.00184081	      0.00067326	     38.70433274
      2.18571441	     -0.05881499	     -0.00078180	     -0.20019666	     -0.06203797	      0.88290541	     -0.00130776	     -0.21617269	      0.00184040	      0.00066938	     38.62553460
      2.18701879	     -0.05876571	     -0.00078745	     -0.20014728	     -0.06203557	      0.88290628	     -0.00130749	     -0.21616026	      0.00183869	      0.00066571	     38.79172069
      2.18832318	     -0.05871679	     -0.00079097	     -0.20009829	     -0.06203317	      0.88290715	     -0.00130723	     -0.21614778	      0.00183594	      0.00066116	     38.89368497
      2.18962757	     -0.05866607	     -0.00079524	     -0.20004748	     -0.06203078	      0.88290801	     -0.00130697	     -0.21613523	      0.00183255	      0.00065648	     38.88525380
      2.19093196	     -0.05861305	     -0.00079835	     -0.19999438	     -0.06202839	      0.88290886	     -0.00130671	     -0.21612252	      0.00182776	      0.00065090	     39.07061582
      2.19223634	     -0.05855778	     -0.00080133	     -0.19993903	     -0.06202601	      0.88290970	     -0.00130644	     -0.21610961	      0.00182248	      0.00064544	     38.99484897
      2.19354073	     -0.05850095	     -0.00080359	     -0.19988212	     -0.06202364	      0.88291054	     -0.00130618	     -0.21609647	      0.00181566	      0.00063917	     39.19021899
      2.19522467	     -0.05842782	     -0.00080615	     -0.19980891	     -0.06202059	      0.88291161	     -0.00130584	     -0.21607918	      0.00180608	      0.00063073	     39.07947540
      2.19672686	     -0.05835849	     -0.00080764	     -0.19973948	     -0.06201788	      0.88291255	     -0.00130553	     -0.21606344	      0.00179523	      0.00062193	     39.50973993
      2.19822904	     -0.05829202	     -0.00080950	     -0.19967291	     -0.06201520	      0.88291348	     -0.00130523	     -0.21604741	      0.00178414	      0.00061347	     39.39556957
      2.19972226	     -0.05822630	     -0.00081056	     -0.19960707	     -0.06201254	      0.88291439	     -0.00130492	     -0.21603127	      0.00177144	      0.00060340	     39.63513071
      2.20121548	     -0.05816157	     -0.00081241	     -0.19954222	     -0.06200991	      0.88291528	     -0.00130462	     -0.21601501	      0.00175817	      0.00059312	     39.60085235
      2.20270870	     -0.05809495	     -0.00081276	     -0.19947548	     -0.06200729	      0.88291616	     -0.00130431	     -0.21599864	      0.00174316	      0.00058127	     40.02267450
      2.20420192	     -0.05803770	     -0.00081460	     -0.19941809	     -0.06200470	      0.88291702	     -0.00130400	     -0.21598223	      0.00172828	      0.00056900	     39.81110222
      2.20554414	     -0.05798324	     -0.00081443	     -0.19936351	     -0.06200239	      0.88291777	     -0.00130372	     -0.21596757	      0.00171326	      0.00055657	     40.20716115
      2.20688636	     -0.05793418	     -0.00081583	     -0.19931429	     -0.06200010	      0.88291851	     -0.00130344	     -0.21595301	      0.00169834	      0.00054347	     40.24173232
      2.20822857	     -0.05788502	     -0.00081617	     -0.19926500	     -0.06199783	      0.88291923	     -0.00130315	     -0.21593859	      0.00168281	      0.00052933	     40.39820227
      2.20957079	     -0.05783987	     -0.00081726	     -0.19921969	     -0.06199558	      0.88291993	     -0.00130287	     -0.21592434	      0.00166682	      0.00051408	     40.57455393
      2.21134624	     -0.05778483	     -0.00081786	     -0.19916447	     -0.06199264	      0.88292083	     -0.00130248	     -0.21590588	      0.00164520	      0.00049212	     40.82660712
      2.21267121	     -0.05774647	     -0.00081941	     -0.19912594	     -0.06199047	      0.88292147	     -0.00130219	     -0.21589244	      0.00162895	      0.00047487	     40.92238672
      2.21399617	     -0.05771101	     -0.00081988	     -0.19909032	     -0.06198833	      0.88292208	     -0.00130189	     -0.21587929	      0.00161257	      0.00045655	     41.06001056
      2.21532114	     -0.05767767	     -0.00082086	     -0.19905683	     -0.06198620	      0.88292268	     -0.00130159	     -0.21586647	      0.00159618	      0.00043715	     41.17971867
      2.21693010	     -0.05763829	     -0.00082119	     -0.19901727	     -0.06198365	      0.88292336	     -0.00130122	     -0.21585130	      0.00157638	      0.00041239	     41.26940830
      2.21853907	     -0.05760376	     -0.00082258	     -0.19898255	     -0.06198113	      0.88292400	     -0.00130084	     -0.21583653	      0.00155632	      0.00038625	     41.50864801
      2.21989659	     -0.05757168	     -0.00082221	     -0.19895033	     -0.06197903	      0.88292451	     -0.00130051	     -0.21582440	      0.00153974	      0.00036374	     41.61004652
      2.22125412	     -0.05754374	     -0.00082306	     -0.19892223	     -0.06197695	      0.88292499	     -0.00130017	     -0.21581251	      0.00152298	      0.00034025	     41.86895395
      2.22296352	     -0.05750943	     -0.00082204	     -0.19888776	     -0.06197436	      0.88292555	     -0.00129974	     -0.21579790	      0.00150200	      0.00030921	     42.26836491
      2.22424463	     -0.05748530	     -0.00082371	     -0.19886348	     -0.06197245	      0.88292593	     -0.00129941	     -0.21578722	      0.00148727	      0.00028664	     42.09252302
      2.22552574	     -0.05746019	     -0.00082320	     -0.19883825	     -0.06197055	      0.88292628	     -0.00129907	     -0.21577676	      0.00147196	      0.00026288	     42.36850063
      2.22709735	     -0.05743469	     -0.00082415	     -0.19881258	     -0.06196825	      0.88292667	     -0.00129864	     -0.21576425	      0.00145409	      0.00023389	     42.31635613
      2.22849531	     -0.05740868	     -0.00082297	     -0.19878645	     -0.06196623	      0.88292698	     -0.00129825	     -0.21575341	      0.00143771	      0.00020761	     42.70093968
      2.22989326	     -0.05738761	     -0.00082380	     -0.19876524	     -0.06196423	      0.88292725	     -0.00129785	     -0.21574279	      0.00142240	      0.00018194	     42.59902702
      2.23129122	     -0.05736146	     -0.00082225	     -0.19873898	     -0.06196226	      0.88292749	     -0.00129744	     -0.21573239	      0.00140661	      0.00015601	     42.93620361
      2.23268917	     -0.05734310	     -0.00082314	     -0.19872048	     -0.06196030	      0.88292769	     -0.00129702	     -0.21572214	      0.00139157	      0.00013067	     42.93261730
      2.23408713	     -0.05731856	     -0.00082165	     -0.19869583	     -0.06195837	      0.88292785	     -0.00129658	     -0.21571213	      0.00137670	      0.00010597	     43.01520105
      2.23548509	     -0.05729922	     -0.00082235	     -0.19867636	     -0.06195645	      0.88292798	     -0.00129614	     -0.21570224	      0.00136193	      0.00008157	     43.18770423
      2.23688304	     -0.05727747	     -0.00082056	     -0.19865451	     -0.06195456	      0.88292808	     -0.00129568	     -0.21569256	      0.00134750	      0.00005774	     43.29444029
      2.23828100	     -0.05726077	     -0.00082120	     -0.19863768	     -0.06195268	      0.88292815	     -0.00129521	     -0.21568301	      0.00133347	      0.00003478	     43.30507640
      2.23967895	     -0.05723995	     -0.00081919	     -0.19861678	     -0.06195083	      0.88292818	     -0.00129473	     -0.21567368	      0.00131966	      0.00001287	     43.32000002
      2.24107691	     -0.05722184	     -0.00081978	     -0.19859853	     -0.06194899	      0.88292818	     -0.00129423	     -0.21566446	      0.00130562	     -0.00000855	     43.59940786
      2.24247486	     -0.05720422	     -0.00081747	     -0.19858083	     -0.06194718	      0.88292816	     -0.00129372	     -0.21565537	      0.00129224	     -0.00002873	     43.50092630
      2.24387282	     -0.05718687	     -0.00081815	     -0.19856336	     -0.06194538	      0.88292810	     -0.00129319	     -0.21564645	      0.00127878	     -0.00004779	     43.62237685
      2.24527078	     -0.05716750	     -0.00081550	     -0.19854390	     -0.06194360	      0.88292802	     -0.00129265	     -0.21563764	      0.00126529	     -0.00006601	     43.69270455
      2.24666873	     -0.05715245	     -0.00081621	     -0.19852872	     -0.06194184	      0.88292792	     -0.00129210	     -0.21562892	      0.00125171	     -0.00008327	     43.88630154
      2.24806669	     -0.05713397	     -0.00081322	     -0.19851017	     -0.06194010	      0.88292779	     -0.00129153	     -0.21562034	      0.00123826	     -0.00009930	     43.79570754
      2.24946464	     -0.05711680	     -0.00081408	     -0.19849286	     -0.06193838	      0.88292764	     -0.00129095	     -0.21561181	      0.00122421	     -0.00011403	     43.98779544
      2.25068047	     -0.05710053	     -0.00081162	     -0.19847651	     -0.06193690	      0.88292749	     -0.00129043	     -0.21560442	      0.00121138	     -0.00012619	     44.09963916
      2.25189629	     -0.05708433	     -0.00081132	     -0.19846019	     -0.06193544	      0.88292733	     -0.00128990	     -0.21559709	      0.00119807	     -0.00013747	     44.25687098
      2.25337715	     -0.05706596	     -0.00080971	     -0.19844168	     -0.06193368	      0.88292712	     -0.00128923	     -0.21558819	      0.00118085	     -0.00015039	     44.43251116
      2.25485801	     -0.05704636	     -0.00080931	     -0.19842190	     -0.06193194	      0.88292689	     -0.00128855	     -0.21557938	      0.00116243	     -0.00016222	     44.67107385
      2.25633887	     -0.05702608	     -0.00080672	     -0.19840147	     -0.06193023	      0.88292664	     -0.00128785	     -0.21557061	      0.00114291	     -0.00017274	     44.75072352
      2.25781973	     -0.05700869	     -0.00080693	     -0.19838387	     -0.06192856	      0.88292638	     -0.00128713	     -0.21556187	      0.00112122	     -0.00018329	     45.49512717
      2.25902765	     -0.05699202	     -0.00080402	     -0.19836707	     -0.06192721	      0.88292615	     -0.00128653	     -0.21555484	      0.00110341	     -0.00019076	     45.46932226
      2.26023557	     -0.05697820	     -0.00080325	     -0.19835306	     -0.06192589	      0.88292592	     -0.00128591	     -0.21554783	      0.00108427	     -0.00019837	     45.87790086
      2.26181148	     -0.05696047	     -0.00080073	     -0.19833512	     -0.06192420	      0.88292560	     -0.00128509	     -0.21553884	      0.00105841	     -0.00020777	     46.20997171
      2.26338740	     -0.05694343	     -0.00080020	     -0.19831781	     -0.06192256	      0.88292526	     -0.00128425	     -0.21552995	      0.00103119	     -0.00021669	     46.76199796
      2.26452220	     -0.05693086	     -0.00079753	     -0.19830508	     -0.06192140	      0.88292501	     -0.00128362	     -0.21552365	      0.00101086	     -0.00022274	     47.08222060
      2.26565701	     -0.05691966	     -0.00079639	     -0.19829367	     -0.06192026	      0.88292476	     -0.00128299	     -0.21551742	      0.00098997	     -0.00022898	     47.57396723
      2.26726797	     -0.05690444	     -0.00079391	     -0.19827818	     -0.06191869	      0.88292438	     -0.00128206	     -0.21550873	      0.00096008	     -0.00023740	     48.00705752
      2.26855518	     -0.05689340	     -0.00079245	     -0.19826691	     -0.06191747	      0.88292407	     -0.00128130	     -0.21550191	      0.00093521	     -0.00024455	     48.75064950
      2.26984239	     -0.05688205	     -0.00079035	     -0.19825533	     -0.06191628	      0.88292375	     -0.00128053	     -0.21549522	      0.00091093	     -0.00025090	     49.00524131
      2.27112960	     -0.05687111	     -0.00078862	     -0.19824416	     -0.06191513	      0.88292342	     -0.00127974	     -0.21548865	      0.00088593	     -0.00025772	     49.70126352
      2.27300267	     -0.05685896	     -0.00078524	     -0.19823168	     -0.06191350	      0.88292293	     -0.00127855	     -0.21547933	      0.00085074	     -0.00026723	     50.06009004
      2.27428756	     -0.05684768	     -0.00078400	     -0.19822016	     -0.06191242	      0.88292258	     -0.00127772	     -0.21547310	      0.00082589	     -0.00027393	     51.05038548
      2.27557245	     -0.05683996	     -0.00078145	     -0.19821222	     -0.06191138	      0.88292223	     -0.00127687	     -0.21546699	      0.00080226	     -0.00028049	     51.46672324
      2.27714294	     -0.05683090	     -0.00077957	     -0.19820288	     -0.06191014	      0.88292178	     -0.00127580	     -0.21545972	      0.00077394	     -0.00028861	     52.28004352
      2.27850690	     -0.05682379	     -0.00077634	     -0.19819556	     -0.06190910	      0.88292138	     -0.00127485	     -0.21545359	      0.00075061	     -0.00029544	     52.61784002
      2.27987087	     -0.05681583	     -0.00077496	     -0.19818737	     -0.06190809	      0.88292098	     -0.00127388	     -0.21544761	      0.00072803	     -0.00030204	     53.26092985
      2.28123483	     -0.05680996	     -0.00077176	     -0.19818130	     -0.06190711	      0.88292056	     -0.00127288	     -0.21544176	      0.00070653	     -0.00030869	     53.76198855
      2.28259879	     -0.05680353	     -0.00077030	     -0.19817465	     -0.06190617	      0.88292013	     -0.00127187	     -0.21543609	      0.00068634	     -0.00031515	     54.35208275
      2.28396276	     -0.05679822	     -0.00076706	     -0.19816917	     -0.06190524	      0.88291970	     -0.00127083	     -0.21543055	      0.00066764	     -0.00032125	     54.67674740
      2.28532672	     -0.05679220	     -0.00076555	     -0.19816296	     -0.06190434	      0.88291926	     -0.00126977	     -0.21542515	      0.00065009	     -0.00032716	     55.30725092
      2.28669068	     -0.05678824	     -0.00076235	     -0.19815885	     -0.06190347	      0.88291881	     -0.00126868	     -0.21541987	      0.00063410	     -0.00033297	     55.67866087
      2.28805464	     -0.05678248	     -0.00076067	     -0.19815293	     -0.06190261	      0.88291835	     -0.00126758	     -0.21541474	      0.00061976	     -0.00033811	     56.05348159
      2.28941861	     -0.05677662	     -0.00075749	     -0.19814694	     -0.06190178	      0.88291789	     -0.00126644	     -0.21540968	      0.00060670	     -0.00034292	     56.38182908
      2.29078257	     -0.05677137	     -0.00075571	     -0.19814156	     -0.06190096	      0.88291741	     -0.00126529	     -0.21540471	      0.00059470	     -0.00034765	     56.90937559
      2.29214653	     -0.05676608	     -0.00075258	     -0.19813616	     -0.06190015	      0.88291694	     -0.00126411	     -0.21539982	      0.00058459	     -0.00035127	     56.87179514
      2.29351049	     -0.05676063	     -0.00075081	     -0.19813059	     -0.06189936	      0.88291646	     -0.00126290	     -0.21539499	      0.00057472	     -0.00035489	     57.44614120
      2.29487446	     -0.05675541	     -0.00074767	     -0.19812529	     -0.06189858	      0.88291597	     -0.00126167	     -0.21539024	      0.00056648	     -0.00035769	     57.41257515
      2.29623842	     -0.05675048	     -0.00074576	     -0.19812026	     -0.06189782	      0.88291548	     -0.00126042	     -0.21538558	      0.00055871	     -0.00036003	     57.71087535
      2.29760238	     -0.05674856	     -0.00074263	     -0.19811826	     -0.06189706	      0.88291499	     -0.00125914	     -0.21538102	      0.00055158	     -0.00036228	     57.86389643
      2.29896635	     -0.05674861	     -0.00074064	     -0.19811822	     -0.06189631	      0.88291449	     -0.00125783	     -0.21537667	      0.00054552	     -0.00036385	     57.81884948
      2.30033031	     -0.05675068	     -0.00073752	     -0.19812022	     -0.06189557	      0.88291399	     -0.00125650	     -0.21537255	      0.00053952	     -0.00036567	     57.99840464
      2.30202055	     -0.05676023	     -0.00073559	     -0.19812965	     -0.06189467	      0.88291337	     -0.00125481	     -0.21536791	      0.00053354	     -0.00036783	     57.82857335
      2.30319369	     -0.05676780	     -0.00073220	     -0.19813718	     -0.06189404	      0.88291294	     -0.00125362	     -0.21536504	      0.00052935	     -0.00036978	     57.93398274
      2.30436683	     -0.05677833	     -0.00073038	     -0.19814764	     -0.06189342	      0.88291251	     -0.00125240	     -0.21536249	      0.00052587	     -0.00037208	     57.94992171
      2.30597967	     -0.05679824	     -0.00072684	     -0.19816749	     -0.06189258	      0.88291190	     -0.00125069	     -0.21535955	      0.00052178	     -0.00037629	     57.83192177
      2.30742364	     -0.05681658	     -0.00072447	     -0.19818575	     -0.06189183	      0.88291136	     -0.00124913	     -0.21535754	      0.00051884	     -0.00038090	     57.78347734
      2.30886761	     -0.05684088	     -0.00072062	     -0.19821001	     -0.06189108	      0.88291080	     -0.00124754	     -0.21535609	      0.00051674	     -0.00038665	     57.46349068
      2.31031158	     -0.05686698	     -0.00071859	     -0.19823605	     -0.06189034	      0.88291024	     -0.00124592	     -0.21535530	      0.00051520	     -0.00039401	     57.43688006
      2.31160736	     -0.05689274	     -0.00071480	     -0.19826179	     -0.06188967	      0.88290972	     -0.00124443	     -0.21535513	      0.00051470	     -0.00040155	     57.07800221
      2.31290315	     -0.05692236	     -0.00071279	     -0.19829137	     -0.06188900	      0.88290920	     -0.00124292	     -0.21535549	      0.00051434	     -0.00041082	     57.11714556
      2.31419893	     -0.05695380	     -0.00070964	     -0.19832279	     -0.06188833	      0.88290866	     -0.00124139	     -0.21535641	      0.00051511	     -0.00042090	     56.68601727
      2.31549472	     -0.05698703	     -0.00070722	     -0.19835599	     -0.06188767	      0.88290811	     -0.00123983	     -0.21535788	      0.00051590	     -0.00043257	     56.62385175
      2.31679050	     -0.05702185	     -0.00070427	     -0.19839080	     -0.06188700	      0.88290754	     -0.00123824	     -0.21535989	      0.00051782	     -0.00044487	     56.15872173
      2.31808629	     -0.05705844	     -0.00070174	     -0.19842738	     -0.06188633	      0.88290695	     -0.00123662	     -0.21536240	      0.00051969	     -0.00045864	     56.05676367
      2.31968628	     -0.05710800	     -0.00069831	     -0.19847693	     -0.06188549	      0.88290621	     -0.00123460	     -0.21536624	      0.00052370	     -0.00047640	     55.17747997
      2.32128627	     -0.05715542	     -0.00069588	     -0.19852433	     -0.06188465	      0.88290543	     -0.00123253	     -0.21537088	      0.00052718	     -0.00049570	     55.33748971
      2.32249617	     -0.05719450	     -0.00069287	     -0.19856342	     -0.06188401	      0.88290482	     -0.00123094	     -0.21537483	      0.00053108	     -0.00051053	     54.77093967
      2.32370608	     -0.05723496	     -0.00069087	     -0.19860388	     -0.06188337	      0.88290419	     -0.00122933	     -0.21537920	      0.00053489	     -0.00052643	     54.66368526
      2.32527633	     -0.05728987	     -0.00068760	     -0.19865881	     -0.06188252	      0.88290335	     -0.00122721	     -0.21538549	      0.00054120	     -0.00054733	     53.95898406
      2.32684657	     -0.05734521	     -0.00068538	     -0.19871416	     -0.06188167	      0.88290247	     -0.00122506	     -0.21539242	      0.00054709	     -0.00056951	     54.13065669
      2.32809529	     -0.05739127	     -0.00068242	     -0.19876025	     -0.06188098	      0.88290175	     -0.00122332	     -0.21539839	      0.00055362	     -0.00058635	     53.26235121
      2.32934400	     -0.05743866	     -0.00068067	     -0.19880767	     -0.06188028	      0.88290101	     -0.00122156	     -0.21540475	      0.00055965	     -0.00060423	     53.16873383
      2.33059271	     -0.05748809	     -0.00067836	     -0.19885713	     -0.06187958	      0.88290024	     -0.00121977	     -0.21541151	      0.00056674	     -0.00062174	     52.65638643
      2.33184142	     -0.05753887	     -0.00067636	     -0.19890795	     -0.06187887	      0.88289945	     -0.00121797	     -0.21541867	      0.00057385	     -0.00063969	     52.43573460
      2.33335818	     -0.05760309	     -0.00067370	     -0.19897223	     -0.06187799	      0.88289847	     -0.00121575	     -0.21542791	      0.00058402	     -0.00066083	     51.61444120
      2.33487493	     -0.05766491	     -0.00067151	     -0.19903411	     -0.06187710	      0.88289745	     -0.00121349	     -0.21543768	      0.00059407	     -0.00068177	     51.53651448
      2.33639168	     -0.05773158	     -0.00066868	     -0.19910086	     -0.06187619	      0.88289640	     -0.00121121	     -0.21544789	      0.00060508	     -0.00070293	     51.19123739
      2.33790843	     -0.05779795	     -0.00066715	     -0.19916731	     -0.06187526	      0.88289532	     -0.00120889	     -0.21545861	      0.00061794	     -0.00072227	     50.44991522
      2.33942519	     -0.05786443	     -0.00066366	     -0.19923390	     -0.06187431	      0.88289421	     -0.00120654	     -0.21546978	      0.00063051	     -0.00074199	     50.26697885
      2.34067365	     -0.05792281	     -0.00066312	     -0.19929235	     -0.06187352	      0.88289327	     -0.00120458	     -0.21547927	      0.00064212	     -0.00075713	     49.92528643
      2.34192212	     -0.05798069	     -0.00066081	     -0.19935033	     -0.06187271	      0.88289232	     -0.00120260	     -0.21548909	      0.00065444	     -0.00077181	     49.43838918
      2.34342951	     -0.05805276	     -0.00065940	     -0.19942251	     -0.06187171	      0.88289114	     -0.00120019	     -0.21550130	      0.00066988	     -0.00078885	     49.14370729
      2.34494273	     -0.05812669	     -0.00065681	     -0.19949658	     -0.06187069	      0.88288994	     -0.00119773	     -0.21551403	      0.00068658	     -0.00080501	     48.52979720
      2.34645596	     -0.05820138	     -0.00065668	     -0.19957139	     -0.06186963	      0.88288871	     -0.00119524	     -0.21552718	      0.00070422	     -0.00081903	     48.14639904
      2.34770717	     -0.05826444	     -0.00065415	     -0.19963460	     -0.06186874	      0.88288768	     -0.00119316	     -0.21553839	      0.00071945	     -0.00083013	     47.74362319
      2.34895838	     -0.05833000	     -0.00065358	     -0.19970027	     -0.06186783	      0.88288663	     -0.00119105	     -0.21554989	      0.00073537	     -0.00084065	     47.50611591
      2.35047434	     -0.05841003	     -0.00065170	     -0.19978049	     -0.06186670	      0.88288535	     -0.00118848	     -0.21556425	      0.00075627	     -0.00085187	     46.80313317
      2.35199031	     -0.05848814	     -0.00065127	     -0.19985876	     -0.06186554	      0.88288405	     -0.00118587	     -0.21557900	      0.00077734	     -0.00086248	     46.84925008
      2.35350627	     -0.05857158	     -0.00064909	     -0.19994242	     -0.06186435	      0.88288273	     -0.00118323	     -0.21559409	      0.00080067	     -0.00087113	     45.96505775
      2.35479233	     -0.05863778	     -0.00064972	     -0.20000876	     -0.06186330	      0.88288161	     -0.00118097	     -0.21560724	      0.00082101	     -0.00087734	     45.80658431
      2.35607838	     -0.05870834	     -0.00064825	     -0.20007952	     -0.06186223	      0.88288048	     -0.00117868	     -0.21562061	      0.00084221	     -0.00088335	     45.41112110
      2.35736444	     -0.05877944	     -0.00064773	     -0.20015081	     -0.06186114	      0.88287934	     -0.00117637	     -0.21563426	      0.00086460	     -0.00088802	     44.96512373
      2.35865050	     -0.05885136	     -0.00064677	     -0.20022293	     -0.06186001	      0.88287819	     -0.00117404	     -0.21564816	      0.00088741	     -0.00089227	     44.69824462
      2.36025504	     -0.05894295	     -0.00064607	     -0.20031480	     -0.06185856	      0.88287676	     -0.00117110	     -0.21566587	      0.00091798	     -0.00089589	     43.87051817
      2.36185959	     -0.05903037	     -0.00064508	     -0.20040249	     -0.06185706	      0.88287532	     -0.00116812	     -0.21568390	      0.00094890	     -0.00089825	     43.68628600
      2.36346413	     -0.05912055	     -0.00064486	     -0.20049296	     -0.06185552	      0.88287388	     -0.00116511	     -0.21570214	      0.00098148	     -0.00089974	     43.27969967
      2.36506867	     -0.05920891	     -0.00064273	     -0.20058166	     -0.06185391	      0.88287243	     -0.00116206	     -0.21572059	      0.00101592	     -0.00089908	     42.55219053
      2.36636487	     -0.05928045	     -0.00064353	     -0.20065343	     -0.06185258	      0.88287127	     -0.00115958	     -0.21573562	      0.00104396	     -0.00089838	     42.55497359
      2.36766107	     -0.05935324	     -0.00064241	     -0.20072651	     -0.06185121	      0.88287010	     -0.00115707	     -0.21575079	      0.00107339	     -0.00089714	     42.19123516
      2.36927671	     -0.05944494	     -0.00064263	     -0.20081854	     -0.06184944	      0.88286866	     -0.00115391	     -0.21576991	      0.00111105	     -0.00089513	     41.94943225
      2.37069072	     -0.05952497	     -0.00064181	     -0.20089889	     -0.06184785	      0.88286739	     -0.00115111	     -0.21578679	      0.00114554	     -0.00089213	     41.37968159
      2.37210472	     -0.05960283	     -0.00064266	     -0.20097707	     -0.06184620	      0.88286613	     -0.00114829	     -0.21580385	      0.00118065	     -0.00088870	     41.14652771
      2.37351872	     -0.05968054	     -0.00064199	     -0.20105512	     -0.06184451	      0.88286488	     -0.00114543	     -0.21582097	      0.00121704	     -0.00088420	     40.64823756
      2.37493273	     -0.05975641	     -0.00064252	     -0.20113133	     -0.06184276	      0.88286363	     -0.00114256	     -0.21583813	      0.00125395	     -0.00087949	     40.46682020
      2.37634673	     -0.05983249	     -0.00064186	     -0.20120777	     -0.06184096	      0.88286239	     -0.00113965	     -0.21585525	      0.00129216	     -0.00087375	     39.95154714
      2.37776074	     -0.05990664	     -0.00064232	     -0.20128228	     -0.06183911	      0.88286116	     -0.00113672	     -0.21587235	      0.00133101	     -0.00086727	     39.67102867
      2.37917474	     -0.05997921	     -0.00064191	     -0.20135523	     -0.06183720	      0.88285994	     -0.00113376	     -0.21588936	      0.00137059	     -0.00086032	     39.39887484
      2.38075805	     -0.06006409	     -0.00064269	     -0.20144052	     -0.06183499	      0.88285859	     -0.00113041	     -0.21590827	      0.00141602	     -0.00085207	     39.04131805
      2.38217625	     -0.06013289	     -0.00064226	     -0.20150972	     -0.06183295	      0.88285738	     -0.00112739	     -0.21592514	      0.00145781	     -0.00084296	     38.56930730
      2.38359445	     -0.06020308	     -0.00064352	     -0.20158030	     -0.06183086	      0.88285619	     -0.00112434	     -0.21594183	      0.00150008	     -0.00083383	     38.42495037
      2.38501265	     -0.06027089	     -0.00064347	     -0.20164852	     -0.06182870	      0.88285502	     -0.00112126	     -0.21595834	      0.00154310	     -0.00082443	     38.22569469
      2.38643085	     -0.06033776	     -0.00064473	     -0.20171579	     -0.06182648	      0.88285386	     -0.00111815	     -0.21597459	      0.00158729	     -0.00081382	     37.88232525
      2.38825248	     -0.06041969	     -0.00064410	     -0.20179829	     -0.06182353	      0.88285239	     -0.00111413	     -0.21599510	      0.00164516	     -0.00079960	     37.33091986
      2.38942265	     -0.06046261	     -0.00064594	     -0.20184154	     -0.06182159	      0.88285146	     -0.00111152	     -0.21600788	      0.00168236	     -0.00078841	     37.30188065
      2.39059282	     -0.06050859	     -0.00064616	     -0.20188788	     -0.06181960	      0.88285054	     -0.00110889	     -0.21602028	      0.00172022	     -0.00077743	     37.12987801
      2.39212525	     -0.06056551	     -0.00064711	     -0.20194528	     -0.06181692	      0.88284936	     -0.00110543	     -0.21603607	      0.00177022	     -0.00076244	     36.99795674
      2.39365768	     -0.06061927	     -0.00064783	     -0.20199951	     -0.06181417	      0.88284821	     -0.00110194	     -0.21605123	      0.00182131	     -0.00074573	     36.53115577
      2.39519012	     -0.06066659	     -0.00064909	     -0.20204732	     -0.06181134	      0.88284708	     -0.00109842	     -0.21606574	      0.00187246	     -0.00072740	     36.30157826
      2.39672255	     -0.06070855	     -0.00064975	     -0.20208977	     -0.06180843	      0.88284598	     -0.00109487	     -0.21607948	      0.00192369	     -0.00070744	     36.12509825
      2.39825499	     -0.06074644	     -0.00065108	     -0.20212814	     -0.06180545	      0.88284491	     -0.00109129	     -0.21609240	      0.00197482	     -0.00068627	     36.10525207
      2.39978742	     -0.06078187	     -0.00065154	     -0.20216407	     -0.06180238	      0.88284388	     -0.00108768	     -0.21610447	      0.00202675	     -0.00066251	     35.65381940
      2.40100286	     -0.06080766	     -0.00065291	     -0.20219023	     -0.06179989	      0.88284308	     -0.00108481	     -0.21611348	      0.00206717	     -0.00064347	     35.74250978
      2.40221829	     -0.06083117	     -0.00065370	     -0.20221414	     -0.06179735	      0.88284231	     -0.00108191	     -0.21612199	      0.00210831	     -0.00062276	     35.44570383
      2.40343373	     -0.06085280	     -0.00065473	     -0.20223615	     -0.06179477	      0.88284157	     -0.00107900	     -0.21612998	      0.00214889	     -0.00060166	     35.41373596
      2.40513577	     -0.06088065	     -0.00065606	     -0.20226454	     -0.06179106	      0.88284057	     -0.00107489	     -0.21614035	      0.00220629	     -0.00057027	     34.97883150
      2.40683781	     -0.06090049	     -0.00065779	     -0.20228491	     -0.06178726	      0.88283963	     -0.00107076	     -0.21614971	      0.00226233	     -0.00053757	     35.16345143
      2.40830915	     -0.06091633	     -0.00065857	     -0.20230122	     -0.06178389	      0.88283886	     -0.00106716	     -0.21615690	      0.00231130	     -0.00050796	     34.80364728
      2.40978050	     -0.06092732	     -0.00066032	     -0.20231264	     -0.06178046	      0.88283813	     -0.00106353	     -0.21616330	      0.00235874	     -0.00047807	     35.02067888
      2.41125185	     -0.06093720	     -0.00066097	     -0.20232298	     -0.06177695	      0.88283745	     -0.00105988	     -0.21616891	      0.00240672	     -0.00044695	     34.57820682
      2.41272319	     -0.06093983	     -0.00066290	     -0.20232603	     -0.06177338	      0.88283682	     -0.00105622	     -0.21617373	      0.00245283	     -0.00041553	     34.78978005
      2.41419454	     -0.06094218	     -0.00066333	     -0.20232882	     -0.06176973	      0.88283623	     -0.00105252	     -0.21617769	      0.00249841	     -0.00038423	     34.81586375
      2.41566589	     -0.06094121	     -0.00066536	     -0.20232826	     -0.06176603	      0.88283569	     -0.00104881	     -0.21618089	      0.00254369	     -0.00035217	     34.61682313
      2.41713723	     -0.06093526	     -0.00066566	     -0.20232273	     -0.06176225	      0.88283519	     -0.00104508	     -0.21618330	      0.00258761	     -0.00032027	     34.70084675
      2.41844668	     -0.06092899	     -0.00066744	     -0.20231680	     -0.06175884	      0.88283479	     -0.00104174	     -0.21618475	      0.00262583	     -0.00029246	     34.91130933
      2.41975613	     -0.06091985	     -0.00066809	     -0.20230803	     -0.06175537	      0.88283443	     -0.00103838	     -0.21618562	      0.00266420	     -0.00026409	     34.72673738
      2.42106558	     -0.06090774	     -0.00066947	     -0.20229625	     -0.06175186	      0.88283410	     -0.00103500	     -0.21618586	      0.00270138	     -0.00023632	     34.91375949
      2.42316057	     -0.06088524	     -0.00067056	     -0.20227431	     -0.06174614	      0.88283365	     -0.00102957	     -0.21618503	      0.00276072	     -0.00019202	     34.76927213
      2.42422962	     -0.06087099	     -0.00067226	     -0.20226031	     -0.06174317	      0.88283346	     -0.00102679	     -0.21618402	      0.00278998	     -0.00017007	     35.06345358
      2.42529868	     -0.06085518	     -0.00067313	     -0.20224477	     -0.06174017	      0.88283329	     -0.00102399	     -0.21618264	      0.00281963	     -0.00014783	     35.05397481
      2.42681605	     -0.06083134	     -0.00067447	     -0.20222131	     -0.06173586	      0.88283309	     -0.00102001	     -0.21618001	      0.00286109	     -0.00011716	     35.24798563
      2.42833342	     -0.06080528	     -0.00067570	     -0.20219562	     -0.06173149	      0.88283293	     -0.00101601	     -0.21617667	      0.00290318	     -0.00008631	     34.99177847
      2.42985079	     -0.06077304	     -0.00067715	     -0.20216375	     -0.06172706	      0.88283282	     -0.00101198	     -0.21617259	      0.00294411	     -0.00005603	     35.25467664
      2.43136816	     -0.06073908	     -0.00067831	     -0.20213016	     -0.06172256	      0.88283276	     -0.00100794	     -0.21616771	      0.00298518	     -0.00002620	     35.34090791
      2.43288553	     -0.06070188	     -0.00067979	     -0.20209331	     -0.06171800	      0.88283274	     -0.00100389	     -0.21616206	      0.00302569	      0.00000264	     35.66234338
      2.43440290	     -0.06066329	     -0.00068066	     -0.20205510	     -0.06171337	      0.88283277	     -0.00099981	     -0.21615566	      0.00306707	      0.00003156	     35.39120532
      2.43592027	     -0.06061687	     -0.00068243	     -0.20200903	     -0.06170869	      0.88283284	     -0.00099572	     -0.21614848	      0.00310711	      0.00005989	     35.73909043
      2.43743764	     -0.06056911	     -0.00068291	     -0.20196164	     -0.06170395	      0.88283295	     -0.00099161	     -0.21614044	      0.00314730	      0.00008787	     35.78521064
      2.43871400	     -0.06052673	     -0.00068449	     -0.20191954	     -0.06169991	      0.88283308	     -0.00098814	     -0.21613304	      0.00318039	      0.00011060	     36.08602979
      2.43999035	     -0.06048160	     -0.00068507	     -0.20187472	     -0.06169583	      0.88283323	     -0.00098466	     -0.21612507	      0.00321389	      0.00013373	     35.98882961
      2.44126670	     -0.06043419	     -0.00068605	     -0.20182759	     -0.06169170	      0.88283342	     -0.00098117	     -0.21611652	      0.00324646	      0.00015611	     36.21395544
      2.44306219	     -0.06036661	     -0.00068691	     -0.20176043	     -0.06168583	      0.88283373	     -0.00097625	     -0.21610354	      0.00329248	      0.00018750	     36.02101642
      2.44461978	     -0.06030549	     -0.00068858	     -0.20169963	     -0.06168068	      0.88283404	     -0.00097196	     -0.21609142	      0.00333049	      0.00021367	     36.55294727
      2.44601606	     -0.06024772	     -0.00068883	     -0.20164218	     -0.06167600	      0.88283435	     -0.00096810	     -0.21607994	      0.00336513	      0.00023757	     36.36131247
      2.44741235	     -0.06019012	     -0.00069039	     -0.20158486	     -0.06167128	      0.88283470	     -0.00096423	     -0.21606789	      0.00339850	      0.00026009	     36.64860840
      2.44880863	     -0.06013431	     -0.00069092	     -0.20152934	     -0.06166651	      0.88283508	     -0.00096035	     -0.21605534	      0.00343171	      0.00028177	     36.70168649
      2.45020492	     -0.06007649	     -0.00069234	     -0.20147180	     -0.06166170	      0.88283549	     -0.00095646	     -0.21604237	      0.00346450	      0.00030287	     36.74446192
      2.45160120	     -0.06001771	     -0.00069305	     -0.20141330	     -0.06165684	      0.88283593	     -0.00095255	     -0.21602897	      0.00349662	      0.00032312	     36.84175074
      2.45300120	     -0.05996009	     -0.00069444	     -0.20135595	     -0.06165192	      0.88283639	     -0.00094863	     -0.21601512	      0.00352806	      0.00034208	     37.05770024
      2.45440120	     -0.05990131	     -0.00069526	     -0.20129744	     -0.06164696	      0.88283688	     -0.00094470	     -0.21600095	      0.00355968	      0.00036084	     36.85874335
      2.45580120	     -0.05984082	     -0.00069666	     -0.20123720	     -0.06164195	      0.88283740	     -0.00094076	     -0.21598644	      0.00358992	      0.00037829	     37.13373117
      2.45716859	     -0.05978397	     -0.00069773	     -0.20118059	     -0.06163702	      0.88283793	     -0.00093691	     -0.21597196	      0.00361900	      0.00039392	     37.27623495
      2.45853598	     -0.05972608	     -0.00069944	     -0.20112293	     -0.06163206	      0.88283848	     -0.00093305	     -0.21595725	      0.00364806	      0.00040936	     37.15077515
      2.45990337	     -0.05966669	     -0.00070134	     -0.20106376	     -0.06162705	      0.88283905	     -0.00092917	     -0.21594228	      0.00367580	      0.00042359	     37.39276637
      2.46133535	     -0.05960678	     -0.00070407	     -0.20100405	     -0.06162176	      0.88283967	     -0.00092511	     -0.21592635	      0.00370410	      0.00043730	     37.58438938
      2.46276732	     -0.05954515	     -0.00070724	     -0.20094263	     -0.06161644	      0.88284030	     -0.00092104	     -0.21591023	      0.00373218	      0.00045112	     37.41731992
      2.46419930	     -0.05947744	     -0.00071093	     -0.20087509	     -0.06161108	      0.88284096	     -0.00091696	     -0.21589380	      0.00375838	      0.00046444	     37.73854007
      2.46563128	     -0.05940578	     -0.00071406	     -0.20080361	     -0.06160568	      0.88284163	     -0.00091288	     -0.21587688	      0.00378323	      0.00047719	     38.01670154
      2.46706325	     -0.05932387	     -0.00071675	     -0.20072189	     -0.06160024	      0.88284232	     -0.00090878	     -0.21585935	      0.00380741	      0.00049146	     37.85634627
      2.46849523	     -0.05923420	     -0.00071871	     -0.20063239	     -0.06159477	      0.88284304	     -0.00090468	     -0.21584100	      0.00382885	      0.00050572	     38.21380785
      2.47039176	     -0.05910869	     -0.00072110	     -0.20050711	     -0.06158749	      0.88284402	     -0.00089924	     -0.21581537	      0.00385509	      0.00052615	     38.17543582
      2.47177574	     -0.05900493	     -0.00072146	     -0.20040351	     -0.06158214	      0.88284476	     -0.00089526	     -0.21579561	      0.00387144	      0.00054293	     38.38098646
      2.47315971	     -0.05889871	     -0.00072212	     -0.20029743	     -0.06157677	      0.88284552	     -0.00089128	     -0.21577490	      0.00388550	      0.00056051	     38.64827015
      2.47480808	     -0.05876709	     -0.00072131	     -0.20016598	     -0.06157036	      0.88284646	     -0.00088652	     -0.21574907	      0.00389957	      0.00058279	     38.85859885
      2.47616004	     -0.05865378	     -0.00072173	     -0.20005276	     -0.06156508	      0.88284726	     -0.00088262	     -0.21572699	      0.00390878	      0.00060259	     39.02326152
      2.47751200	     -0.05854169	     -0.00072099	     -0.19994076	     -0.06155979	      0.88284809	     -0.00087871	     -0.21570417	      0.00391588	      0.00062346	     39.13855027
      2.47886396	     -0.05842757	     -0.00072087	     -0.19982669	     -0.06155449	      0.88284895	     -0.00087480	     -0.21568077	      0.00392076	      0.00064506	     39.31070461
      2.48021592	     -0.05831303	     -0.00071989	     -0.19971221	     -0.06154919	      0.88284984	     -0.00087089	     -0.21565681	      0.00392361	      0.00066745	     39.42708657
      2.48156788	     -0.05819971	     -0.00071908	     -0.19959890	     -0.06154388	      0.88285075	     -0.00086697	     -0.21563240	      0.00392411	      0.00069000	     39.70152308
      2.48343912	     -0.05804654	     -0.00071666	     -0.19944575	     -0.06153654	      0.88285207	     -0.00086154	     -0.21559813	      0.00392188	      0.00072080	     39.89077374
      2.48477904	     -0.05793705	     -0.00071639	     -0.19933622	     -0.06153129	      0.88285306	     -0.00085765	     -0.21557332	      0.00391811	      0.00074342	     40.07151811
      2.48611897	     -0.05783025	     -0.00071457	     -0.19922939	     -0.06152604	      0.88285407	     -0.00085376	     -0.21554836	      0.00391268	      0.00076454	     40.29723314
      2.48745889	     -0.05772537	     -0.00071397	     -0.19912444	     -0.06152080	      0.88285510	     -0.00084987	     -0.21552337	      0.00390573	      0.00078456	     40.58964834
      2.48896670	     -0.05761111	     -0.00071182	     -0.19901011	     -0.06151492	      0.88285630	     -0.00084549	     -0.21549526	      0.00389614	      0.00080515	     40.90650448
      2.49047452	     -0.05749866	     -0.00071111	     -0.19889754	     -0.06150905	      0.88285753	     -0.00084111	     -0.21546724	      0.00388544	      0.00082453	     40.97102531
      2.49198233	     -0.05739081	     -0.00070778	     -0.19878960	     -0.06150321	      0.88285879	     -0.00083673	     -0.21543940	      0.00387231	      0.00084070	     41.45283651
      2.49320459	     -0.05730749	     -0.00070805	     -0.19870614	     -0.06149848	      0.88285982	     -0.00083318	     -0.21541702	      0.00386149	      0.00085287	     41.50615600
      2.49442685	     -0.05722576	     -0.00070651	     -0.19862429	     -0.06149377	      0.88286087	     -0.00082963	     -0.21539485	      0.00384936	      0.00086256	     41.78183731
      2.49599726	     -0.05712564	     -0.00070622	     -0.19852398	     -0.06148773	      0.88286223	     -0.00082507	     -0.21536677	      0.00383317	      0.00087273	     41.88492688
      2.49756766	     -0.05703100	     -0.00070416	     -0.19842916	     -0.06148173	      0.88286361	     -0.00082051	     -0.21533921	      0.00381506	      0.00087925	     42.35621098
      2.49878301	     -0.05696162	     -0.00070466	     -0.19835961	     -0.06147710	      0.88286468	     -0.00081698	     -0.21531832	      0.00380085	      0.00088226	     42.48706073
      2.49999835	     -0.05689679	     -0.00070360	     -0.19829461	     -0.06147249	      0.88286575	     -0.00081345	     -0.21529782	      0.00378610	      0.00088287	     42.63221531
      2.50149473	     -0.05681975	     -0.00070313	     -0.19821736	     -0.06146684	      0.88286707	     -0.00080910	     -0.21527317	      0.00376723	      0.00088029	     42.93161156
      2.50299111	     -0.05674934	     -0.00070173	     -0.19814674	     -0.06146122	      0.88286839	     -0.00080476	     -0.21524910	      0.00374800	      0.00087429	     43.05279154
      2.50448749	     -0.05668174	     -0.00070204	     -0.19807889	     -0.06145562	      0.88286969	     -0.00080042	     -0.21522573	      0.00372825	      0.00086536	     43.25211532
      2.50598386	     -0.05661795	     -0.00069998	     -0.19801489	     -0.06145006	      0.88287097	     -0.00079608	     -0.21520302	      0.00370774	      0.00085282	     43.53964735
      2.50717361	     -0.05657266	     -0.00070084	     -0.19796939	     -0.06144566	      0.88287198	     -0.00079263	     -0.21518544	      0.00369118	      0.00084037	     43.81832919
      2.50836336	     -0.05652932	     -0.00070002	     -0.19792586	     -0.06144128	      0.88287297	     -0.00078919	     -0.21516832	      0.00367467	      0.00082638	     43.87239883
      2.50983396	     -0.05647903	     -0.00069988	     -0.19787533	     -0.06143589	      0.88287417	     -0.00078493	     -0.21514777	      0.00365354	      0.00080621	     44.18788343
      2.51130456	     -0.05643238	     -0.00069894	     -0.19782844	     -0.06143053	      0.88287534	     -0.00078067	     -0.21512788	      0.00363275	      0.00078418	     44.05773464
      2.51277516	     -0.05638869	     -0.00069904	     -0.19778448	     -0.06142520	      0.88287648	     -0.00077641	     -0.21510861	      0.00361058	      0.00075934	     44.59634995
      2.51424576	     -0.05634470	     -0.00069717	     -0.19774027	     -0.06141991	      0.88287758	     -0.00077216	     -0.21508997	      0.00358887	      0.00073337	     44.45481535
      2.51555036	     -0.05631057	     -0.00069764	     -0.19770590	     -0.06141524	      0.88287852	     -0.00076839	     -0.21507392	      0.00356877	      0.00070842	     44.78808825
      2.51685496	     -0.05627662	     -0.00069603	     -0.19767175	     -0.06141060	      0.88287943	     -0.00076462	     -0.21505837	      0.00354880	      0.00068276	     44.73910954
      2.51815956	     -0.05624504	     -0.00069572	     -0.19763994	     -0.06140598	      0.88288030	     -0.00076085	     -0.21504325	      0.00352820	      0.00065586	     45.00112783
      2.51974475	     -0.05620988	     -0.00069357	     -0.19760452	     -0.06140041	      0.88288131	     -0.00075627	     -0.21502548	      0.00350304	      0.00062224	     44.99210641
      2.52106277	     -0.05618194	     -0.00069358	     -0.19757634	     -0.06139581	      0.88288211	     -0.00075247	     -0.21501117	      0.00348159	      0.00059409	     45.20152690
      2.52238078	     -0.05615617	     -0.00069153	     -0.19755035	     -0.06139123	      0.88288288	     -0.00074867	     -0.21499728	      0.00345988	      0.00056545	     45.22305365
      2.52369879	     -0.05613353	     -0.00069101	     -0.19752747	     -0.06138669	      0.88288360	     -0.00074487	     -0.21498381	      0.00343776	      0.00053664	     45.37785854
      2.52501681	     -0.05611175	     -0.00068920	     -0.19750545	     -0.06138217	      0.88288429	     -0.00074107	     -0.21497078	      0.00341547	      0.00050803	     45.34548538
      2.52662169	     -0.05608871	     -0.00068842	     -0.19748212	     -0.06137671	      0.88288508	     -0.00073645	     -0.21495547	      0.00338791	      0.00047348	     45.40124003
      2.52785496	     -0.05607242	     -0.00068628	     -0.19746562	     -0.06137255	      0.88288565	     -0.00073290	     -0.21494413	      0.00336626	      0.00044744	     45.46184573
      2.52908824	     -0.05605836	     -0.00068550	     -0.19745133	     -0.06136841	      0.88288618	     -0.00072935	     -0.21493316	      0.00334431	      0.00042154	     45.63245144
      2.53064483	     -0.05604339	     -0.00068340	     -0.19743608	     -0.06136322	      0.88288682	     -0.00072487	     -0.21491986	      0.00331671	      0.00038990	     45.50255186
      2.53201950	     -0.05603237	     -0.00068277	     -0.19742479	     -0.06135868	      0.88288733	     -0.00072092	     -0.21490858	      0.00329137	      0.00036236	     45.83523764
      2.53339418	     -0.05602310	     -0.00068070	     -0.19741528	     -0.06135417	      0.88288781	     -0.00071697	     -0.21489778	      0.00326662	      0.00033642	     45.53867049
      2.53476885	     -0.05601382	     -0.00068010	     -0.19740572	     -0.06134970	      0.88288826	     -0.00071302	     -0.21488740	      0.00324068	      0.00031098	     45.88639287
      2.53614352	     -0.05600982	     -0.00067807	     -0.19740147	     -0.06134526	      0.88288867	     -0.00070907	     -0.21487744	      0.00321513	      0.00028689	     45.69622576
      2.53751820	     -0.05600472	     -0.00067757	     -0.19739610	     -0.06134086	      0.88288905	     -0.00070512	     -0.21486793	      0.00318902	      0.00026408	     45.82752803
      2.53889287	     -0.05600131	     -0.00067544	     -0.19739244	     -0.06133650	      0.88288939	     -0.00070117	     -0.21485881	      0.00316252	      0.00024228	     45.86159825
      2.54026755	     -0.05600058	     -0.00067481	     -0.19739143	     -0.06133217	      0.88288971	     -0.00069722	     -0.21485007	      0.00313594	      0.00022196	     45.90453846
      2.54164222	     -0.05600032	     -0.00067257	     -0.19739092	     -0.06132788	      0.88289001	     -0.00069328	     -0.21484173	      0.00310916	      0.00020325	     45.77336995
      2.54301689	     -0.05600011	     -0.00067177	     -0.19739043	     -0.06132362	      0.88289027	     -0.00068933	     -0.21483374	      0.00308159	      0.00018560	     46.05460731
      2.54439157	     -0.05600412	     -0.00066936	     -0.19739421	     -0.06131940	      0.88289052	     -0.00068538	     -0.21482609	      0.00305439	      0.00016974	     45.81186957
      2.54576624	     -0.05600664	     -0.00066868	     -0.19739645	     -0.06131522	      0.88289074	     -0.00068143	     -0.21481882	      0.00302655	      0.00015533	     45.98195392
      2.54714091	     -0.05601143	     -0.00066620	     -0.19740098	     -0.06131108	      0.88289094	     -0.00067748	     -0.21481185	      0.00299844	      0.00014203	     45.98894922
      2.54851559	     -0.05601676	     -0.00066544	     -0.19740604	     -0.06130698	      0.88289113	     -0.00067353	     -0.21480521	      0.00297054	      0.00013060	     45.93589952
      2.54989026	     -0.05602374	     -0.00066300	     -0.19741277	     -0.06130292	      0.88289130	     -0.00066958	     -0.21479885	      0.00294199	      0.00012018	     46.00486496
      2.55126493	     -0.05603001	     -0.00066226	     -0.19741877	     -0.06129889	      0.88289146	     -0.00066563	     -0.21479279	      0.00291360	      0.00011125	     46.04705354
      2.55263961	     -0.05603734	     -0.00065965	     -0.19742585	     -0.06129491	      0.88289161	     -0.00066167	     -0.21478697	      0.00288526	      0.00010383	     45.87894320
      2.55401428	     -0.05604548	     -0.00065896	     -0.19743371	     -0.06129096	      0.88289175	     -0.00065772	     -0.21478138	      0.00285635	      0.00009729	     46.16282955
      2.55538895	     -0.05605445	     -0.00065629	     -0.19744244	     -0.06128705	      0.88289188	     -0.00065376	     -0.21477603	      0.00282796	      0.00009208	     45.94181630
      2.55676363	     -0.05606249	     -0.00065551	     -0.19745021	     -0.06128318	      0.88289200	     -0.00064980	     -0.21477089	      0.00279935	      0.00008816	     46.04509398
      2.55813830	     -0.05607253	     -0.00065279	     -0.19746001	     -0.06127936	      0.88289212	     -0.00064584	     -0.21476593	      0.00277069	      0.00008510	     46.00064222
      2.55951297	     -0.05608181	     -0.00065205	     -0.19746902	     -0.06127557	      0.88289224	     -0.00064187	     -0.21476118	      0.00274214	      0.00008301	     46.09431634
      2.56088765	     -0.05609199	     -0.00064917	     -0.19747897	     -0.06127182	      0.88289235	     -0.00063791	     -0.21475658	      0.00271391	      0.00008211	     45.87154790
      2.56226232	     -0.05610174	     -0.00064850	     -0.19748845	     -0.06126811	      0.88289246	     -0.00063394	     -0.21475215	      0.00268528	      0.00008180	     46.12179867
      2.56363700	     -0.05611266	     -0.00064556	     -0.19749914	     -0.06126443	      0.88289258	     -0.00062997	     -0.21474787	      0.00265705	      0.00008217	     45.95965898
      2.56501167	     -0.05612415	     -0.00064487	     -0.19751037	     -0.06126080	      0.88289269	     -0.00062599	     -0.21474374	      0.00262885	      0.00008332	     46.02138286
      2.56638634	     -0.05613528	     -0.00064191	     -0.19752127	     -0.06125721	      0.88289281	     -0.00062201	     -0.21473976	      0.00260091	      0.00008525	     45.78874014
      2.56776102	     -0.05614529	     -0.00064124	     -0.19753102	     -0.06125365	      0.88289292	     -0.00061803	     -0.21473590	      0.00257249	      0.00008725	     46.08766152
      2.56913569	     -0.05615843	     -0.00063816	     -0.19754394	     -0.06125013	      0.88289305	     -0.00061405	     -0.21473215	      0.00254489	      0.00009002	     45.73710868
      2.57051036	     -0.05616912	     -0.00063760	     -0.19755437	     -0.06124665	      0.88289317	     -0.00061006	     -0.21472855	      0.00251687	      0.00009304	     45.93624398
      2.57188504	     -0.05618214	     -0.00063447	     -0.19756717	     -0.06124321	      0.88289330	     -0.00060607	     -0.21472504	      0.00248901	      0.00009592	     45.83359380
      2.57325971	     -0.05619468	     -0.00063392	     -0.19757945	     -0.06123981	      0.88289344	     -0.00060208	     -0.21472167	      0.00246167	      0.00009947	     45.73122684
      2.57463438	     -0.05620649	     -0.00063078	     -0.19759105	     -0.06123645	      0.88289357	     -0.00059808	     -0.21471841	      0.00243405	      0.00010284	     45.67209867
      2.57600906	     -0.05621985	     -0.00063027	     -0.19760415	     -0.06123312	      0.88289372	     -0.00059408	     -0.21471525	      0.00240638	      0.00010570	     45.91197099
      2.57721756	     -0.05623148	     -0.00062765	     -0.19761559	     -0.06123022	      0.88289385	     -0.00059056	     -0.21471258	      0.00238285	      0.00010873	     45.57482355
      2.57842605	     -0.05624289	     -0.00062639	     -0.19762679	     -0.06122736	      0.88289398	     -0.00058704	     -0.21470999	      0.00235881	      0.00011106	     45.71459822
      2.57993451	     -0.05625822	     -0.00062389	     -0.19764188	     -0.06122382	      0.88289415	     -0.00058264	     -0.21470689	      0.00232958	      0.00011407	     45.44554674
      2.58144298	     -0.05627291	     -0.00062231	     -0.19765630	     -0.06122033	      0.88289432	     -0.00057823	     -0.21470392	      0.00229955	      0.00011593	     45.83644536
      2.58272028	     -0.05628866	     -0.00061983	     -0.19767187	     -0.06121741	      0.88289447	     -0.00057450	     -0.21470157	      0.00227542	      0.00011813	     45.35906241
      2.58399758	     -0.05630432	     -0.00061831	     -0.19768731	     -0.06121452	      0.88289463	     -0.00057076	     -0.21469940	      0.00225052	      0.00011896	     45.55157516
      2.58527488	     -0.05632362	     -0.00061610	     -0.19770641	     -0.06121166	      0.88289478	     -0.00056702	     -0.21469746	      0.00222637	      0.00011955	     45.33747081
      2.58655218	     -0.05634481	     -0.00061426	     -0.19772739	     -0.06120883	      0.88289493	     -0.00056328	     -0.21469581	      0.00220199	      0.00011905	     45.42065243
      2.58813627	     -0.05637669	     -0.00061133	     -0.19775904	     -0.06120537	      0.88289512	     -0.00055863	     -0.21469427	      0.00217286	      0.00011774	     44.97224833
      2.58972036	     -0.05640682	     -0.00060872	     -0.19778893	     -0.06120195	      0.88289530	     -0.00055397	     -0.21469334	      0.00214312	      0.00011477	     45.33500043
      2.59096936	     -0.05643869	     -0.00060541	     -0.19782063	     -0.06119929	      0.88289544	     -0.00055029	     -0.21469302	      0.00212050	      0.00011093	     45.09292824
      2.59221835	     -0.05646914	     -0.00060260	     -0.19785093	     -0.06119665	      0.88289558	     -0.00054661	     -0.21469319	      0.00209841	      0.00010618	     45.03238893
      2.59346735	     -0.05650285	     -0.00059906	     -0.19788449	     -0.06119404	      0.88289571	     -0.00054293	     -0.21469379	      0.00207655	      0.00009967	     45.00901861
      2.59508920	     -0.05654945	     -0.00059439	     -0.19793092	     -0.06119070	      0.88289586	     -0.00053813	     -0.21469530	      0.00204970	      0.00008950	     44.64425553
      2.59671106	     -0.05659607	     -0.00058855	     -0.19797738	     -0.06118740	      0.88289600	     -0.00053333	     -0.21469758	      0.00202306	      0.00007684	     44.64637277
      2.59803458	     -0.05663782	     -0.00058466	     -0.19801900	     -0.06118473	      0.88289609	     -0.00052941	     -0.21469999	      0.00200214	      0.00006437	     44.80156122
      2.59935811	     -0.05667954	     -0.00057916	     -0.19806064	     -0.06118210	      0.88289617	     -0.00052548	     -0.21470294	      0.00198249	      0.00005057	     44.51148854
      2.60068164	     -0.05672247	     -0.00057442	     -0.19810347	     -0.06117949	      0.88289622	     -0.00052154	     -0.21470638	      0.00196333	      0.00003477	     44.59727233
      2.60230110	     -0.05677765	     -0.00056710	     -0.19815858	     -0.06117632	      0.88289626	     -0.00051672	     -0.21471127	      0.00194138	      0.00001306	     44.30098142
      2.60356754	     -0.05681867	     -0.00056270	     -0.19819952	     -0.06117388	      0.88289627	     -0.00051295	     -0.21471557	      0.00192503	     -0.00000476	     44.36604559
      2.60483397	     -0.05686351	     -0.00055692	     -0.19824432	     -0.06117145	      0.88289625	     -0.00050917	     -0.21472026	      0.00190957	     -0.00002433	     44.18328022
      2.60610041	     -0.05690791	     -0.00055189	     -0.19828867	     -0.06116904	      0.88289620	     -0.00050539	     -0.21472538	      0.00189494	     -0.00004506	     44.14031571
      2.60770907	     -0.05696998	     -0.00054494	     -0.19835071	     -0.06116600	      0.88289611	     -0.00050058	     -0.21473246	      0.00187770	     -0.00007305	     43.86120327
      2.60931773	     -0.05702700	     -0.00053920	     -0.19840768	     -0.06116300	      0.88289597	     -0.00049577	     -0.21474025	      0.00186195	     -0.00010146	     43.75630657
      2.61051056	     -0.05707342	     -0.00053363	     -0.19845410	     -0.06116078	      0.88289584	     -0.00049220	     -0.21474638	      0.00185078	     -0.00012378	     43.65719906
      2.61170340	     -0.05711758	     -0.00052897	     -0.19849824	     -0.06115858	      0.88289567	     -0.00048862	     -0.21475287	      0.00184073	     -0.00014636	     43.58550433
      2.61327225	     -0.05717813	     -0.00052229	     -0.19855881	     -0.06115570	      0.88289542	     -0.00048392	     -0.21476180	      0.00182870	     -0.00017676	     43.37659069
      2.61484111	     -0.05723669	     -0.00051631	     -0.19861738	     -0.06115284	      0.88289512	     -0.00047921	     -0.21477121	      0.00181814	     -0.00020704	     43.19006726
      2.61618857	     -0.05728632	     -0.00051029	     -0.19866704	     -0.06115040	      0.88289482	     -0.00047517	     -0.21477958	      0.00181002	     -0.00023281	     42.97182612
      2.61753603	     -0.05733639	     -0.00050531	     -0.19871715	     -0.06114796	      0.88289449	     -0.00047112	     -0.21478820	      0.00180250	     -0.00025872	     43.06979112
      2.61888349	     -0.05738800	     -0.00049972	     -0.19876880	     -0.06114554	      0.88289413	     -0.00046707	     -0.21479708	      0.00179659	     -0.00028370	     42.67308803
      2.62023095	     -0.05743875	     -0.00049480	     -0.19881960	     -0.06114312	      0.88289373	     -0.00046302	     -0.21480619	      0.00179085	     -0.00030854	     42.76249837
      2.62157841	     -0.05749112	     -0.00048944	     -0.19887204	     -0.06114071	      0.88289330	     -0.00045897	     -0.21481555	      0.00178664	     -0.00033220	     42.38507842
      2.62292587	     -0.05754184	     -0.00048446	     -0.19892282	     -0.06113831	      0.88289283	     -0.00045492	     -0.21482512	      0.00178257	     -0.00035553	     42.45343723
      2.62427333	     -0.05759441	     -0.00047917	     -0.19897547	     -0.06113591	      0.88289234	     -0.00045086	     -0.21483488	      0.00177994	     -0.00037750	     42.11256474
      2.62562079	     -0.05764489	     -0.00047415	     -0.19902604	     -0.06113351	      0.88289182	     -0.00044681	     -0.21484481	      0.00177758	     -0.00039876	     42.12806785
      2.62756901	     -0.05772111	     -0.00046622	     -0.19910241	     -0.06113005	      0.88289101	     -0.00044094	     -0.21485944	      0.00177615	     -0.00042774	     41.60208572
      2.62871273	     -0.05775843	     -0.00046236	     -0.19913982	     -0.06112802	      0.88289051	     -0.00043750	     -0.21486811	      0.00177555	     -0.00044282	     41.74336797
      2.62985645	     -0.05780043	     -0.00045788	     -0.19918192	     -0.06112599	      0.88289000	     -0.00043405	     -0.21487678	      0.00177570	     -0.00045756	     41.64340723
      2.63145714	     -0.05785756	     -0.00045189	     -0.19923919	     -0.06112315	      0.88288925	     -0.00042923	     -0.21488901	      0.00177676	     -0.00047693	     41.57434894
      2.63305782	     -0.05791777	     -0.00044588	     -0.19929956	     -0.06112030	      0.88288847	     -0.00042441	     -0.21490126	      0.00177906	     -0.00049416	     41.30321206
      2.63465850	     -0.05796932	     -0.00044041	     -0.19935127	     -0.06111745	      0.88288767	     -0.00041959	     -0.21491362	      0.00178217	     -0.00050897	     41.31823177
      2.63594092	     -0.05801702	     -0.00043565	     -0.19939912	     -0.06111516	      0.88288701	     -0.00041572	     -0.21492348	      0.00178545	     -0.00051993	     41.08540030
      2.63722335	     -0.05805914	     -0.00043138	     -0.19944139	     -0.06111287	      0.88288634	     -0.00041185	     -0.21493339	      0.00178942	     -0.00052931	     41.01027350
      2.63850577	     -0.05810341	     -0.00042698	     -0.19948581	     -0.06111057	      0.88288565	     -0.00040799	     -0.21494328	      0.00179405	     -0.00053738	     40.83596936
      2.64012140	     -0.05815626	     -0.00042174	     -0.19953886	     -0.06110767	      0.88288478	     -0.00040311	     -0.21495576	      0.00180055	     -0.00054586	     40.77472955
      2.64173704	     -0.05821147	     -0.00041639	     -0.19959429	     -0.06110475	      0.88288389	     -0.00039824	     -0.21496820	      0.00180853	     -0.00055182	     40.29849185
      2.64305813	     -0.05825079	     -0.00041267	     -0.19963377	     -0.06110236	      0.88288316	     -0.00039425	     -0.21497840	      0.00181513	     -0.00055523	     40.48613206
      2.64437922	     -0.05829529	     -0.00040872	     -0.19967846	     -0.06109996	      0.88288242	     -0.00039025	     -0.21498858	      0.00182257	     -0.00055772	     40.34397150
      2.64570031	     -0.05833655	     -0.00040496	     -0.19971992	     -0.06109754	      0.88288169	     -0.00038626	     -0.21499880	      0.00183104	     -0.00055857	     40.16115186
      2.64702140	     -0.05837787	     -0.00040101	     -0.19976143	     -0.06109512	      0.88288095	     -0.00038227	     -0.21500901	      0.00183975	     -0.00055876	     40.12878098
      2.64871653	     -0.05843036	     -0.00039593	     -0.19981419	     -0.06109199	      0.88288000	     -0.00037714	     -0.21502206	      0.00185271	     -0.00055719	     39.69215842
      2.65015854	     -0.05847161	     -0.00039143	     -0.19985569	     -0.06108931	      0.88287920	     -0.00037277	     -0.21503308	      0.00186378	     -0.00055439	     39.72908096
      2.65160055	     -0.05851287	     -0.00038722	     -0.19989719	     -0.06108662	      0.88287840	     -0.00036840	     -0.21504397	      0.00187565	     -0.00055112	     39.81670755
      2.65304256	     -0.05855285	     -0.00038217	     -0.19993745	     -0.06108390	      0.88287761	     -0.00036403	     -0.21505476	      0.00188883	     -0.00054662	     39.43799001
      2.65448457	     -0.05858963	     -0.00037806	     -0.19997449	     -0.06108117	      0.88287683	     -0.00035965	     -0.21506538	      0.00190236	     -0.00054123	     39.41203997
      2.65592658	     -0.05862947	     -0.00037304	     -0.20001461	     -0.06107842	      0.88287605	     -0.00035527	     -0.21507582	      0.00191643	     -0.00053541	     39.24575061
      2.65736859	     -0.05866504	     -0.00036935	     -0.20005046	     -0.06107564	      0.88287528	     -0.00035089	     -0.21508617	      0.00193115	     -0.00052894	     39.21236528
      2.65881060	     -0.05870179	     -0.00036428	     -0.20008751	     -0.06107285	      0.88287453	     -0.00034651	     -0.21509632	      0.00194680	     -0.00052150	     38.81726771
      2.66025261	     -0.05873671	     -0.00036126	     -0.20012269	     -0.06107003	      0.88287378	     -0.00034212	     -0.21510631	      0.00196204	     -0.00051436	     39.15026673
      2.66169462	     -0.05877184	     -0.00035609	     -0.20015814	     -0.06106719	      0.88287304	     -0.00033773	     -0.21511615	      0.00197881	     -0.00050624	     38.60179439
      2.66297295	     -0.05880116	     -0.00035364	     -0.20018771	     -0.06106465	      0.88287240	     -0.00033384	     -0.21512472	      0.00199339	     -0.00049907	     38.71595793
      2.66425128	     -0.05883108	     -0.00034977	     -0.20021791	     -0.06106209	      0.88287177	     -0.00032995	     -0.21513317	      0.00200865	     -0.00049166	     38.47379051
      2.66552961	     -0.05885959	     -0.00034688	     -0.20024668	     -0.06105951	      0.88287114	     -0.00032606	     -0.21514149	      0.00202394	     -0.00048433	     38.45523805
      2.66732875	     -0.05890079	     -0.00034218	     -0.20028827	     -0.06105585	      0.88287028	     -0.00032058	     -0.21515305	      0.00204614	     -0.00047420	     38.15334647
      2.66863283	     -0.05892542	     -0.00033992	     -0.20031316	     -0.06105317	      0.88286967	     -0.00031661	     -0.21516127	      0.00206240	     -0.00046591	     38.10148063
      2.66993691	     -0.05895080	     -0.00033634	     -0.20033884	     -0.06105047	      0.88286907	     -0.00031265	     -0.21516927	      0.00207894	     -0.00045840	     37.98659949
      2.67124099	     -0.05897229	     -0.00033344	     -0.20036062	     -0.06104775	      0.88286847	     -0.00030868	     -0.21517707	      0.00209575	     -0.00045108	     37.95216434
      2.67296842	     -0.05900200	     -0.00032904	     -0.20039072	     -0.06104411	      0.88286770	     -0.00030342	     -0.21518692	      0.00211818	     -0.00044212	     37.93960201
      2.67434479	     -0.05901581	     -0.00032634	     -0.20040484	     -0.06104118	      0.88286710	     -0.00029924	     -0.21519447	      0.00213663	     -0.00043399	     37.71304895
      2.67572115	     -0.05903096	     -0.00032293	     -0.20042030	     -0.06103823	      0.88286651	     -0.00029506	     -0.21520151	      0.00215529	     -0.00042613	     37.46289197
      2.67709752	     -0.05904437	     -0.00032054	     -0.20043402	     -0.06103525	      0.88286593	     -0.00029088	     -0.21520815	      0.00217350	     -0.00041886	     37.59727193
      2.67891300	     -0.05906157	     -0.00031635	     -0.20045163	     -0.06103128	      0.88286517	     -0.00028537	     -0.21521630	      0.00219790	     -0.00040986	     37.52956559
      2.68010775	     -0.05906984	     -0.00031549	     -0.20046015	     -0.06102864	      0.88286469	     -0.00028175	     -0.21522129	      0.00221427	     -0.00040285	     37.36306933
      2.68130250	     -0.05907722	     -0.00031347	     -0.20046779	     -0.06102599	      0.88286421	     -0.00027814	     -0.21522595	      0.00223046	     -0.00039618	     37.27904791
      2.68280493	     -0.05908427	     -0.00031151	     -0.20047516	     -0.06102262	      0.88286362	     -0.00027360	     -0.21523134	      0.00225046	     -0.00038830	     37.34425770
      2.68430737	     -0.05909030	     -0.00030936	     -0.20048152	     -0.06101923	      0.88286305	     -0.00026906	     -0.21523620	      0.00227115	     -0.00037956	     36.96117082
      2.68580981	     -0.05909277	     -0.00030795	     -0.20048429	     -0.06101580	      0.88286248	     -0.00026453	     -0.21524050	      0.00229055	     -0.00037114	     37.23130836
      2.68731224	     -0.05909297	     -0.00030559	     -0.20048483	     -0.06101234	      0.88286193	     -0.00026001	     -0.21524423	      0.00231069	     -0.00036170	     36.90403235
      2.68881468	     -0.05909023	     -0.00030456	     -0.20048238	     -0.06100886	      0.88286139	     -0.00025549	     -0.21524737	      0.00232964	     -0.00035273	     37.21046289
      2.69008921	     -0.05908745	     -0.00030250	     -0.20047988	     -0.06100588	      0.88286095	     -0.00025167	     -0.21524958	      0.00234645	     -0.00034418	     36.87692374
      2.69136374	     -0.05908195	     -0.00030149	     -0.20047463	     -0.06100288	      0.88286052	     -0.00024785	     -0.21525133	      0.00236232	     -0.00033595	     37.01231229
      2.69263827	     -0.05907544	     -0.00030001	     -0.20046838	     -0.06099986	      0.88286009	     -0.00024404	     -0.21525266	      0.00237850	     -0.00032700	     36.85530389
      2.69391280	     -0.05906687	     -0.00029879	     -0.20046007	     -0.06099681	      0.88285968	     -0.00024023	     -0.21525352	      0.00239393	     -0.00031821	     36.96982931
      2.69518734	     -0.05905635	     -0.00029745	     -0.20044980	     -0.06099375	      0.88285928	     -0.00023642	     -0.21525393	      0.00240963	     -0.00030854	     36.80832304
      2.69646187	     -0.05904365	     -0.00029618	     -0.20043735	     -0.06099067	      0.88285890	     -0.00023263	     -0.21525385	      0.00242450	     -0.00029897	     36.92538385
      2.69818692	     -0.05902612	     -0.00029442	     -0.20042016	     -0.06098647	      0.88285839	     -0.00022750	     -0.21525302	      0.00244501	     -0.00028506	     36.57474772
      2.69972568	     -0.05900285	     -0.00029300	     -0.20039717	     -0.06098270	      0.88285796	     -0.00022293	     -0.21525155	      0.00246173	     -0.00027215	     36.85572954
      2.70126444	     -0.05898134	     -0.00029137	     -0.20037594	     -0.06097890	      0.88285755	     -0.00021838	     -0.21524933	      0.00247842	     -0.00025881	     36.83113482
      2.70259441	     -0.05895885	     -0.00029019	     -0.20035369	     -0.06097559	      0.88285722	     -0.00021444	     -0.21524687	      0.00249203	     -0.00024741	     37.03909440
      2.70392438	     -0.05893649	     -0.00028881	     -0.20033157	     -0.06097227	      0.88285690	     -0.00021052	     -0.21524391	      0.00250586	     -0.00023509	     36.85368137
      2.70525435	     -0.05891044	     -0.00028761	     -0.20030574	     -0.06096893	      0.88285659	     -0.00020661	     -0.21524043	      0.00251842	     -0.00022302	     37.09103933
      2.70689396	     -0.05887947	     -0.00028602	     -0.20027505	     -0.06096479	      0.88285624	     -0.00020179	     -0.21523547	      0.00253386	     -0.00020743	     36.88317927
      2.70831957	     -0.05884398	     -0.00028488	     -0.20023978	     -0.06096116	      0.88285595	     -0.00019761	     -0.21523053	      0.00254553	     -0.00019340	     37.16802388
      2.70974518	     -0.05881153	     -0.00028350	     -0.20020754	     -0.06095753	      0.88285569	     -0.00019344	     -0.21522497	      0.00255626	     -0.00017954	     37.34173053
      2.71117080	     -0.05877812	     -0.00028279	     -0.20017430	     -0.06095388	      0.88285544	     -0.00018928	     -0.21521889	      0.00256587	     -0.00016538	     37.50334946
      2.71259641	     -0.05874369	     -0.00028155	     -0.20014005	     -0.06095021	      0.88285522	     -0.00018513	     -0.21521234	      0.00257438	     -0.00015103	     37.53451357
      2.71402203	     -0.05870689	     -0.00028100	     -0.20010340	     -0.06094654	      0.88285501	     -0.00018098	     -0.21520534	      0.00258115	     -0.00013699	     37.83902970
      2.71544764	     -0.05867206	     -0.00027974	     -0.20006873	     -0.06094285	      0.88285483	     -0.00017685	     -0.21519792	      0.00258671	     -0.00012322	     38.01487842
      2.71687325	     -0.05863561	     -0.00027926	     -0.20003240	     -0.06093916	      0.88285466	     -0.00017273	     -0.21519011	      0.00259089	     -0.00010965	     38.26952110
      2.71829887	     -0.05859654	     -0.00027758	     -0.19999346	     -0.06093547	      0.88285451	     -0.00016861	     -0.21518193	      0.00259409	     -0.00009594	     38.33609608
      2.71972448	     -0.05855101	     -0.00027642	     -0.19994804	     -0.06093177	      0.88285439	     -0.00016450	     -0.21517328	      0.00259537	     -0.00008323	     38.92318891
      2.72115009	     -0.05850715	     -0.00027386	     -0.19990430	     -0.06092807	      0.88285428	     -0.00016041	     -0.21516409	      0.00259648	     -0.00007033	     38.97354401
      2.72257571	     -0.05845382	     -0.00027204	     -0.19985108	     -0.06092437	      0.88285419	     -0.00015632	     -0.21515438	      0.00259613	     -0.00005788	     39.41075611
      2.72400132	     -0.05839904	     -0.00026875	     -0.19979641	     -0.06092067	      0.88285411	     -0.00015224	     -0.21514401	      0.00259527	     -0.00004534	     39.57153011
      2.72542693	     -0.05833948	     -0.00026672	     -0.19973692	     -0.06091697	      0.88285406	     -0.00014818	     -0.21513300	      0.00259286	     -0.00003343	     40.26560158
      2.72668018	     -0.05828771	     -0.00026410	     -0.19968523	     -0.06091372	      0.88285402	     -0.00014461	     -0.21512284	      0.00259107	     -0.00002205	     40.24710729
      2.72793342	     -0.05823311	     -0.00026207	     -0.19963068	     -0.06091047	      0.88285400	     -0.00014105	     -0.21511227	      0.00258799	     -0.00001124	     40.73962647
      2.72918667	     -0.05817621	     -0.00025956	     -0.19957385	     -0.06090723	      0.88285399	     -0.00013749	     -0.21510129	      0.00258498	      0.00000022	     40.92447096
      2.73043991	     -0.05811644	     -0.00025732	     -0.19951413	     -0.06090399	      0.88285400	     -0.00013395	     -0.21508987	      0.00258112	      0.00001153	     41.39207787
      2.73195936	     -0.05804228	     -0.00025489	     -0.19944001	     -0.06090008	      0.88285403	     -0.00012966	     -0.21507544	      0.00257667	      0.00002641	     41.52047158
      2.73347880	     -0.05796137	     -0.00025293	     -0.19935913	     -0.06089617	      0.88285408	     -0.00012539	     -0.21506037	      0.00257073	      0.00004211	     42.14642652
      2.73499824	     -0.05788117	     -0.00025093	     -0.19927894	     -0.06089226	      0.88285416	     -0.00012112	     -0.21504463	      0.00256411	      0.00005833	     42.68343208
      2.73651769	     -0.05779711	     -0.00024928	     -0.19919490	     -0.06088837	      0.88285426	     -0.00011687	     -0.21502833	      0.00255750	      0.00007637	     42.78185623
      2.73786566	     -0.05772017	     -0.00024775	     -0.19911795	     -0.06088493	      0.88285437	     -0.00011311	     -0.21501338	      0.00254998	      0.00009305	     43.30698457
      2.73921363	     -0.05764181	     -0.00024658	     -0.19903956	     -0.06088150	      0.88285451	     -0.00010936	     -0.21499801	      0.00254166	      0.00011003	     43.90918763
      2.74056160	     -0.05756542	     -0.00024528	     -0.19896314	     -0.06087808	      0.88285467	     -0.00010562	     -0.21498226	      0.00253314	      0.00012825	     44.06473135
      2.74190957	     -0.05748614	     -0.00024381	     -0.19888382	     -0.06087467	      0.88285486	     -0.00010189	     -0.21496617	      0.00252299	      0.00014658	     44.67447234
      2.74325754	     -0.05740593	     -0.00024192	     -0.19880358	     -0.06087128	      0.88285507	     -0.00009817	     -0.21494975	      0.00251242	      0.00016570	     44.91607661
      2.74460551	     -0.05732251	     -0.00024005	     -0.19872010	     -0.06086790	      0.88285530	     -0.00009446	     -0.21493295	      0.00250058	      0.00018513	     45.40360454
      2.74608691	     -0.05723295	     -0.00023818	     -0.19863048	     -0.06086420	      0.88285559	     -0.00009039	     -0.21491410	      0.00248625	      0.00020626	     45.99900889
      2.74756832	     -0.05714223	     -0.00023678	     -0.19853967	     -0.06086053	      0.88285591	     -0.00008633	     -0.21489492	      0.00247154	      0.00022850	     46.16848267
      2.74904972	     -0.05705011	     -0.00023539	     -0.19844744	     -0.06085688	      0.88285627	     -0.00008229	     -0.21487541	      0.00245464	      0.00025026	     46.85509486
      2.75053112	     -0.05695905	     -0.00023419	     -0.19835626	     -0.06085326	      0.88285666	     -0.00007826	     -0.21485561	      0.00243700	      0.00027216	     47.26498134
      2.75185270	     -0.05687936	     -0.00023290	     -0.19827645	     -0.06085005	      0.88285703	     -0.00007467	     -0.21483776	      0.00242013	      0.00029161	     47.60258817
      2.75317428	     -0.05679773	     -0.00023165	     -0.19819469	     -0.06084686	      0.88285743	     -0.00007110	     -0.21481975	      0.00240199	      0.00031017	     48.26142607
      2.75449586	     -0.05671833	     -0.00023029	     -0.19811516	     -0.06084370	      0.88285785	     -0.00006753	     -0.21480160	      0.00238380	      0.00032880	     48.41577211
      2.75581743	     -0.05663662	     -0.00022929	     -0.19803329	     -0.06084056	      0.88285830	     -0.00006397	     -0.21478331	      0.00236418	      0.00034647	     49.06574645
      2.75750569	     -0.05653803	     -0.00022822	     -0.19793450	     -0.06083659	      0.88285890	     -0.00005944	     -0.21475981	      0.00233888	      0.00036852	     49.26295313
      2.75866132	     -0.05646730	     -0.00022757	     -0.19786361	     -0.06083390	      0.88285933	     -0.00005635	     -0.21474368	      0.00232016	      0.00038254	     49.94002537
      2.75981694	     -0.05639994	     -0.00022693	     -0.19779610	     -0.06083123	      0.88285978	     -0.00005326	     -0.21472751	      0.00230160	      0.00039641	     50.14916425
      2.76128971	     -0.05631493	     -0.00022624	     -0.19771088	     -0.06082786	      0.88286038	     -0.00004934	     -0.21470693	      0.00227677	      0.00041246	     50.73958763
      2.76276248	     -0.05623526	     -0.00022595	     -0.19763098	     -0.06082453	      0.88286100	     -0.00004543	     -0.21468645	      0.00225227	      0.00042795	     50.67247716
      2.76423525	     -0.05615279	     -0.00022604	     -0.19754827	     -0.06082123	      0.88286164	     -0.00004153	     -0.21466615	      0.00222608	      0.00044175	     51.41554647
      2.76570802	     -0.05608077	     -0.00022664	     -0.19747599	     -0.06081797	      0.88286230	     -0.00003764	     -0.21464601	      0.00219966	      0.00045378	     51.75729226
      2.76702585	     -0.05601579	     -0.00022701	     -0.19741078	     -0.06081509	      0.88286290	     -0.00003417	     -0.21462832	      0.00217577	      0.00046338	     52.07850640
      2.76834368	     -0.05595815	     -0.00022735	     -0.19735289	     -0.06081223	      0.88286352	     -0.00003071	     -0.21461089	      0.00215115	      0.00047113	     52.37744287
      2.76966152	     -0.05589728	     -0.00022696	     -0.19729180	     -0.06080942	      0.88286414	     -0.00002726	     -0.21459378	      0.00212644	      0.00047755	     52.60963703
      2.77097935	     -0.05584058	     -0.00022643	     -0.19723488	     -0.06080663	      0.88286478	     -0.00002382	     -0.21457690	      0.00210109	      0.00048188	     52.90595248
      2.77262660	     -0.05576992	     -0.00022542	     -0.19716393	     -0.06080320	      0.88286557	     -0.00001953	     -0.21455619	      0.00206939	      0.00048481	     53.13730898
      2.77387827	     -0.05572161	     -0.00022536	     -0.19711539	     -0.06080062	      0.88286618	     -0.00001627	     -0.21454071	      0.00204469	      0.00048506	     53.37807455
      2.77512994	     -0.05567164	     -0.00022508	     -0.19706518	     -0.06079808	      0.88286679	     -0.00001303	     -0.21452550	      0.00201981	      0.00048356	     53.69891488
      2.77665240	     -0.05562049	     -0.00022538	     -0.19701373	     -0.06079503	      0.88286752	     -0.00000909	     -0.21450737	      0.00198935	      0.00047948	     53.78107943
      2.77817487	     -0.05556353	     -0.00022519	     -0.19695648	     -0.06079202	      0.88286825	     -0.00000516	     -0.21448976	      0.00195840	      0.00047362	     54.09406056
      2.77935946	     -0.05552879	     -0.00022594	     -0.19692149	     -0.06078972	      0.88286880	     -0.00000212	     -0.21447632	      0.00193381	      0.00046708	     54.20648378
      2.78054405	     -0.05549215	     -0.00022623	     -0.19688461	     -0.06078744	      0.88286935	      0.00000093	     -0.21446323	      0.00190916	      0.00045949	     54.34563155
      2.78207339	     -0.05545165	     -0.00022714	     -0.19684378	     -0.06078454	      0.88287005	      0.00000484	     -0.21444682	      0.00187655	      0.00044731	     54.59865713
      2.78360272	     -0.05541174	     -0.00022753	     -0.19680356	     -0.06078170	      0.88287072	      0.00000874	     -0.21443103	      0.00184441	      0.00043407	     54.27956756
      2.78488811	     -0.05538053	     -0.00022857	     -0.19677205	     -0.06077935	      0.88287127	      0.00001201	     -0.21441817	      0.00181600	      0.00042129	     54.56811025
      2.78617349	     -0.05535047	     -0.00022866	     -0.19674173	     -0.06077703	      0.88287180	      0.00001528	     -0.21440572	      0.00178743	      0.00040692	     54.80349590
      2.78745888	     -0.05532505	     -0.00022922	     -0.19671603	     -0.06077475	      0.88287232	      0.00001853	     -0.21439368	      0.00175905	      0.00039176	     54.64844500
      2.78874426	     -0.05529924	     -0.00022934	     -0.19668995	     -0.06077251	      0.88287281	      0.00002177	     -0.21438205	      0.00172986	      0.00037500	     54.88421744
      2.79002965	     -0.05527667	     -0.00022970	     -0.19666710	     -0.06077030	      0.88287328	      0.00002500	     -0.21437080	      0.00170105	      0.00035783	     54.65845362
      2.79131503	     -0.05525383	     -0.00022977	     -0.19664398	     -0.06076814	      0.88287373	      0.00002823	     -0.21435992	      0.00167139	      0.00033935	     54.85927484
      2.79301120	     -0.05523028	     -0.00023004	     -0.19662007	     -0.06076533	      0.88287428	      0.00003246	     -0.21434614	      0.00163280	      0.00031428	     54.37431734
      2.79435930	     -0.05520634	     -0.00022974	     -0.19659583	     -0.06076316	      0.88287469	      0.00003582	     -0.21433564	      0.00160080	      0.00029349	     54.84379527
      2.79570740	     -0.05519146	     -0.00023000	     -0.19658066	     -0.06076102	      0.88287507	      0.00003916	     -0.21432547	      0.00156912	      0.00027207	     54.68447158
      2.79705550	     -0.05517303	     -0.00022967	     -0.19656193	     -0.06075892	      0.88287543	      0.00004249	     -0.21431571	      0.00153736	      0.00025075	     54.60101317
      2.79840360	     -0.05516149	     -0.00022998	     -0.19655009	     -0.06075687	      0.88287575	      0.00004581	     -0.21430630	      0.00150493	      0.00022892	     54.57092158
      2.79975171	     -0.05514648	     -0.00022966	     -0.19653479	     -0.06075487	      0.88287604	      0.00004912	     -0.21429731	      0.00147250	      0.00020735	     54.49700885
      2.80109981	     -0.05513751	     -0.00022995	     -0.19652551	     -0.06075290	      0.88287631	      0.00005242	     -0.21428867	      0.00143972	      0.00018596	     54.30309737
      2.80244791	     -0.05512668	     -0.00022967	     -0.19651437	     -0.06075099	      0.88287654	      0.00005570	     -0.21428043	      0.00140626	      0.00016444	     54.46733967
      2.80379601	     -0.05512251	     -0.00023001	     -0.19650989	     -0.06074911	      0.88287675	      0.00005897	     -0.21427257	      0.00137321	      0.00014388	     54.00075500
      2.80514411	     -0.05511530	     -0.00022980	     -0.19650237	     -0.06074728	      0.88287693	      0.00006223	     -0.21426513	      0.00133899	      0.00012328	     54.25749735
      2.80649221	     -0.05511475	     -0.00023023	     -0.19650151	     -0.06074550	      0.88287708	      0.00006547	     -0.21425808	      0.00130520	      0.00010363	     53.83822875
      2.80784031	     -0.05511065	     -0.00023007	     -0.19649709	     -0.06074377	      0.88287721	      0.00006871	     -0.21425145	      0.00127065	      0.00008454	     53.92835604
      2.80918842	     -0.05511502	     -0.00023060	     -0.19650114	     -0.06074208	      0.88287731	      0.00007193	     -0.21424521	      0.00123587	      0.00006586	     53.75207750
      2.81053652	     -0.05511689	     -0.00023054	     -0.19650269	     -0.06074043	      0.88287739	      0.00007513	     -0.21423945	      0.00120119	      0.00004840	     53.54742080
      2.81188462	     -0.05512562	     -0.00023114	     -0.19651109	     -0.06073884	      0.88287744	      0.00007833	     -0.21423410	      0.00116582	      0.00003132	     53.46248126
      2.81323272	     -0.05513185	     -0.00023110	     -0.19651700	     -0.06073729	      0.88287747	      0.00008151	     -0.21422925	      0.00113057	      0.00001513	     53.34819342
      2.81458082	     -0.05514408	     -0.00023163	     -0.19652891	     -0.06073579	      0.88287748	      0.00008467	     -0.21422480	      0.00109522	     -0.00000023	     53.07761273
      2.81592892	     -0.05515433	     -0.00023161	     -0.19653884	     -0.06073434	      0.88287747	      0.00008783	     -0.21422082	      0.00105940	     -0.00001520	     53.19032350
      2.81727703	     -0.05517131	     -0.00023220	     -0.19655549	     -0.06073293	      0.88287744	      0.00009097	     -0.21421727	      0.00102423	     -0.00002893	     52.69863824
      2.81862513	     -0.05518494	     -0.00023203	     -0.19656880	     -0.06073158	      0.88287740	      0.00009410	     -0.21421416	      0.00098822	     -0.00004240	     52.90274427
      2.81997323	     -0.05520410	     -0.00023219	     -0.19658765	     -0.06073027	      0.88287733	      0.00009721	     -0.21421144	      0.00095298	     -0.00005461	     52.40912131
      2.82132133	     -0.05521826	     -0.00023156	     -0.19660150	     -0.06072901	      0.88287725	      0.00010032	     -0.21420911	      0.00091717	     -0.00006623	     52.50944012
      2.82266943	     -0.05523959	     -0.00023143	     -0.19662252	     -0.06072779	      0.88287715	      0.00010341	     -0.21420709	      0.00088161	     -0.00007726	     52.24404981
      2.82401753	     -0.05525615	     -0.00023064	     -0.19663879	     -0.06072663	      0.88287704	      0.00010649	     -0.21420543	      0.00084634	     -0.00008712	     52.05649442
      2.82536563	     -0.05527829	     -0.00023038	     -0.19666061	     -0.06072551	      0.88287692	      0.00010955	     -0.21420402	      0.00081075	     -0.00009658	     51.93355280
      2.82671374	     -0.05529592	     -0.00022954	     -0.19667795	     -0.06072444	      0.88287678	      0.00011261	     -0.21420293	      0.00077558	     -0.00010500	     51.78130404
      2.82806184	     -0.05531801	     -0.00022918	     -0.19669975	     -0.06072342	      0.88287663	      0.00011565	     -0.21420206	      0.00074043	     -0.00011266	     51.53652893
      2.82940994	     -0.05533713	     -0.00022833	     -0.19671857	     -0.06072245	      0.88287648	      0.00011868	     -0.21420145	      0.00070507	     -0.00011993	     51.63060632
      2.83075804	     -0.05536127	     -0.00022800	     -0.19674241	     -0.06072152	      0.88287631	      0.00012170	     -0.21420106	      0.00067059	     -0.00012575	     51.08780140
      2.83210614	     -0.05538028	     -0.00022718	     -0.19676113	     -0.06072064	      0.88287614	      0.00012470	     -0.21420090	      0.00063531	     -0.00013125	     51.30438801
      2.83345424	     -0.05540492	     -0.00022684	     -0.19678548	     -0.06071981	      0.88287596	      0.00012770	     -0.21420092	      0.00060084	     -0.00013570	     50.89031940
      2.83480235	     -0.05542461	     -0.00022601	     -0.19680488	     -0.06071902	      0.88287577	      0.00013068	     -0.21420116	      0.00056609	     -0.00013945	     50.93797910
      2.83615045	     -0.05544943	     -0.00022566	     -0.19682940	     -0.06071828	      0.88287558	      0.00013366	     -0.21420155	      0.00053163	     -0.00014257	     50.70081341
      2.83749855	     -0.05547092	     -0.00022489	     -0.19685061	     -0.06071759	      0.88287539	      0.00013662	     -0.21420213	      0.00049725	     -0.00014499	     50.67411062
      2.83884665	     -0.05549576	     -0.00022452	     -0.19687516	     -0.06071694	      0.88287519	      0.00013957	     -0.21420287	      0.00046313	     -0.00014661	     50.38427273
      2.84019475	     -0.05551606	     -0.00022374	     -0.19689517	     -0.06071634	      0.88287499	      0.00014251	     -0.21420376	      0.00042869	     -0.00014784	     50.52599223
      2.84154285	     -0.05554139	     -0.00022329	     -0.19692021	     -0.06071578	      0.88287479	      0.00014544	     -0.21420477	      0.00039460	     -0.00014845	     50.26993243
      2.84289095	     -0.05556301	     -0.00022258	     -0.19694155	     -0.06071528	      0.88287459	      0.00014836	     -0.21420593	      0.00036026	     -0.00014863	     50.35195913
      2.84423906	     -0.05558833	     -0.00022212	     -0.19696657	     -0.06071481	      0.88287439	      0.00015127	     -0.21420721	      0.00032608	     -0.00014835	     50.13507876
      2.84558716	     -0.05561062	     -0.00022146	     -0.19698857	     -0.06071440	      0.88287419	      0.00015417	     -0.21420863	      0.00029170	     -0.00014757	     50.19114138
      2.84693526	     -0.05563629	     -0.00022107	     -0.19701395	     -0.06071403	      0.88287400	      0.00015706	     -0.21421018	      0.00025742	     -0.00014637	     50.01052791
      2.84828336	     -0.05565853	     -0.00022045	     -0.19703590	     -0.06071370	      0.88287380	      0.00015994	     -0.21421187	      0.00022264	     -0.00014527	     50.26438441
      2.84963146	     -0.05568526	     -0.00022001	     -0.19706234	     -0.06071343	      0.88287360	      0.00016281	     -0.21421367	      0.00018846	     -0.00014360	     49.98816315
      2.85097956	     -0.05570875	     -0.00021951	     -0.19708553	     -0.06071320	      0.88287341	      0.00016567	     -0.21421562	      0.00015344	     -0.00014244	     50.36977233
      2.85232767	     -0.05573624	     -0.00021912	     -0.19711273	     -0.06071301	      0.88287322	      0.00016852	     -0.21421771	      0.00011944	     -0.00014045	     49.97438941
      2.85367577	     -0.05575846	     -0.00021861	     -0.19713464	     -0.06071287	      0.88287303	      0.00017136	     -0.21421994	      0.00008448	     -0.00013892	     50.38247708
      2.85502387	     -0.05578693	     -0.00021820	     -0.19716282	     -0.06071278	      0.88287285	      0.00017420	     -0.21422227	      0.00005006	     -0.00013754	     50.33484526
      2.85637197	     -0.05581162	     -0.00021772	     -0.19718721	     -0.06071274	      0.88287266	      0.00017703	     -0.21422479	      0.00001579	     -0.00013602	     50.44060871
      2.85772007	     -0.05584153	     -0.00021735	     -0.19721683	     -0.06071274	      0.88287248	      0.00017984	     -0.21422745	     -0.00001867	     -0.00013517	     50.60302312
      2.85906817	     -0.05586963	     -0.00021699	     -0.19724464	     -0.06071279	      0.88287230	      0.00018265	     -0.21423034	     -0.00005231	     -0.00013390	     50.53813388
      2.86041627	     -0.05590119	     -0.00021673	     -0.19727590	     -0.06071288	      0.88287212	      0.00018546	     -0.21423345	     -0.00008626	     -0.00013330	     50.72281006
      2.86176438	     -0.05593440	     -0.00021645	     -0.19730882	     -0.06071302	      0.88287194	      0.00018826	     -0.21423685	     -0.00011983	     -0.00013338	     50.99110565
      2.86311248	     -0.05597254	     -0.00021619	     -0.19734668	     -0.06071321	      0.88287176	      0.00019105	     -0.21424061	     -0.00015253	     -0.00013366	     50.85922550
      2.86446058	     -0.05601049	     -0.00021579	     -0.19738435	     -0.06071343	      0.88287158	      0.00019383	     -0.21424476	     -0.00018545	     -0.00013527	     51.29847737
      2.86580868	     -0.05605368	     -0.00021530	     -0.19742728	     -0.06071370	      0.88287139	      0.00019661	     -0.21424933	     -0.00021684	     -0.00013712	     51.06104042
      2.86715678	     -0.05609491	     -0.00021466	     -0.19746824	     -0.06071402	      0.88287121	      0.00019938	     -0.21425436	     -0.00024838	     -0.00014042	     51.50661526
      2.86850488	     -0.05614252	     -0.00021391	     -0.19751560	     -0.06071437	      0.88287101	      0.00020215	     -0.21425983	     -0.00027871	     -0.00014500	     51.56133399
      2.87013326	     -0.05619869	     -0.00021280	     -0.19757150	     -0.06071486	      0.88287077	      0.00020549	     -0.21426712	     -0.00031398	     -0.00015209	     51.76346352
      2.87135127	     -0.05624638	     -0.00021195	     -0.19761898	     -0.06071525	      0.88287058	      0.00020799	     -0.21427301	     -0.00033976	     -0.00015898	     51.87484234
      2.87256927	     -0.05629174	     -0.00021105	     -0.19766415	     -0.06071568	      0.88287039	      0.00021048	     -0.21427935	     -0.00036443	     -0.00016695	     52.08682420
      2.87412206	     -0.05635560	     -0.00020990	     -0.19772778	     -0.06071627	      0.88287012	      0.00021365	     -0.21428800	     -0.00039466	     -0.00017923	     52.29198348
      2.87567484	     -0.05641586	     -0.00020867	     -0.19778783	     -0.06071691	      0.88286983	      0.00021682	     -0.21429737	     -0.00042323	     -0.00019332	     52.62990406
      2.87690594	     -0.05646968	     -0.00020777	     -0.19784149	     -0.06071744	      0.88286958	      0.00021932	     -0.21430523	     -0.00044461	     -0.00020539	     52.51705548
      2.87813704	     -0.05652111	     -0.00020667	     -0.19789277	     -0.06071800	      0.88286932	      0.00022183	     -0.21431354	     -0.00046523	     -0.00021910	     52.83193540
      2.87971328	     -0.05659146	     -0.00020530	     -0.19796295	     -0.06071876	      0.88286896	      0.00022503	     -0.21432475	     -0.00049000	     -0.00023830	     52.93435503
      2.88111335	     -0.05665061	     -0.00020398	     -0.19802196	     -0.06071946	      0.88286862	      0.00022787	     -0.21433528	     -0.00051043	     -0.00025628	     53.14344008
      2.88251343	     -0.05671359	     -0.00020278	     -0.19808482	     -0.06072018	      0.88286824	      0.00023071	     -0.21434622	     -0.00052998	     -0.00027551	     53.28117096
      2.88391351	     -0.05677267	     -0.00020138	     -0.19814379	     -0.06072094	      0.88286784	      0.00023355	     -0.21435762	     -0.00054792	     -0.00029512	     53.48504562
      2.88531359	     -0.05683648	     -0.00020016	     -0.19820750	     -0.06072172	      0.88286742	      0.00023638	     -0.21436938	     -0.00056507	     -0.00031556	     53.56908066
      2.88671367	     -0.05689626	     -0.00019878	     -0.19826720	     -0.06072252	      0.88286696	      0.00023921	     -0.21438157	     -0.00058082	     -0.00033621	     53.89112501
      2.88811374	     -0.05696299	     -0.00019755	     -0.19833385	     -0.06072334	      0.88286647	      0.00024204	     -0.21439410	     -0.00059558	     -0.00035743	     53.88861303
      2.88951382	     -0.05702257	     -0.00019597	     -0.19839338	     -0.06072419	      0.88286596	      0.00024486	     -0.21440706	     -0.00060892	     -0.00037840	     54.18095978
      2.89091390	     -0.05708806	     -0.00019466	     -0.19845883	     -0.06072505	      0.88286541	      0.00024769	     -0.21442029	     -0.00062135	     -0.00039974	     54.18321227
      2.89215488	     -0.05714199	     -0.00019342	     -0.19851273	     -0.06072583	      0.88286491	      0.00025019	     -0.21443229	     -0.00063128	     -0.00041833	     54.54203386
      2.89339587	     -0.05719878	     -0.00019241	     -0.19856949	     -0.06072662	      0.88286438	      0.00025268	     -0.21444452	     -0.00064010	     -0.00043676	     54.54645756
      2.89463686	     -0.05725399	     -0.00019146	     -0.19862469	     -0.06072742	      0.88286382	      0.00025518	     -0.21445694	     -0.00064814	     -0.00045491	     54.79724339
      2.89637726	     -0.05733331	     -0.00019028	     -0.19870400	     -0.06072855	      0.88286301	      0.00025867	     -0.21447470	     -0.00065787	     -0.00047991	     54.94778437
      2.89782616	     -0.05739373	     -0.00018928	     -0.19876443	     -0.06072951	      0.88286230	      0.00026158	     -0.21448971	     -0.00066458	     -0.00049855	     55.12360625
      2.89927506	     -0.05745889	     -0.00018795	     -0.19882961	     -0.06073048	      0.88286157	      0.00026448	     -0.21450484	     -0.00067022	     -0.00051681	     55.15649809
      2.90072396	     -0.05751741	     -0.00018674	     -0.19888816	     -0.06073145	      0.88286080	      0.00026738	     -0.21452014	     -0.00067500	     -0.00053400	     55.74138104
      2.90198241	     -0.05757429	     -0.00018565	     -0.19894508	     -0.06073230	      0.88286012	      0.00026989	     -0.21453350	     -0.00067797	     -0.00054802	     55.68602847
      2.90324086	     -0.05762585	     -0.00018469	     -0.19899669	     -0.06073316	      0.88285943	      0.00027240	     -0.21454697	     -0.00068005	     -0.00056065	     55.88951809
      2.90449930	     -0.05767903	     -0.00018375	     -0.19904993	     -0.06073402	      0.88285871	      0.00027491	     -0.21456048	     -0.00068153	     -0.00057245	     56.09850201
      2.90608229	     -0.05774449	     -0.00018264	     -0.19911547	     -0.06073509	      0.88285780	      0.00027806	     -0.21457757	     -0.00068151	     -0.00058498	     55.96190607
      2.90766528	     -0.05780724	     -0.00018148	     -0.19917831	     -0.06073617	      0.88285686	      0.00028121	     -0.21459468	     -0.00068102	     -0.00059537	     56.28466953
      2.90924827	     -0.05786664	     -0.00018031	     -0.19923781	     -0.06073725	      0.88285591	      0.00028435	     -0.21461179	     -0.00067920	     -0.00060367	     56.80307658
      2.91049472	     -0.05791892	     -0.00017934	     -0.19929019	     -0.06073810	      0.88285516	      0.00028682	     -0.21462523	     -0.00067652	     -0.00060875	     56.72490126
      2.91174116	     -0.05796584	     -0.00017835	     -0.19933722	     -0.06073894	      0.88285439	      0.00028929	     -0.21463873	     -0.00067306	     -0.00061243	     56.94196164
      2.91332281	     -0.05802869	     -0.00017731	     -0.19940020	     -0.06074000	      0.88285342	      0.00029242	     -0.21465582	     -0.00066759	     -0.00061562	     57.16590261
      2.91490446	     -0.05808400	     -0.00017632	     -0.19945567	     -0.06074105	      0.88285245	      0.00029555	     -0.21467298	     -0.00066021	     -0.00061592	     57.24939677
      2.91614849	     -0.05813243	     -0.00017566	     -0.19950422	     -0.06074186	      0.88285168	      0.00029800	     -0.21468643	     -0.00065391	     -0.00061541	     57.38606188
      2.91739252	     -0.05817602	     -0.00017483	     -0.19954796	     -0.06074267	      0.88285092	      0.00030045	     -0.21469991	     -0.00064623	     -0.00061318	     57.43421464
      2.91863655	     -0.05822020	     -0.00017401	     -0.19959228	     -0.06074347	      0.88285016	      0.00030290	     -0.21471334	     -0.00063803	     -0.00061021	     57.63160688
      2.92038333	     -0.05828117	     -0.00017269	     -0.19965347	     -0.06074458	      0.88284910	      0.00030633	     -0.21473213	     -0.00062418	     -0.00060375	     57.35234648
      2.92191229	     -0.05833041	     -0.00017148	     -0.19970293	     -0.06074552	      0.88284818	      0.00030933	     -0.21474845	     -0.00061162	     -0.00059640	     57.72326804
      2.92344124	     -0.05838129	     -0.00016998	     -0.19975403	     -0.06074645	      0.88284727	      0.00031232	     -0.21476462	     -0.00059760	     -0.00058817	     58.09108836
      2.92497020	     -0.05843158	     -0.00016888	     -0.19980456	     -0.06074735	      0.88284638	      0.00031531	     -0.21478070	     -0.00058153	     -0.00057808	     57.74227752
      2.92625494	     -0.05846858	     -0.00016749	     -0.19984177	     -0.06074809	      0.88284565	      0.00031782	     -0.21479413	     -0.00056731	     -0.00056889	     58.01947633
      2.92753967	     -0.05851111	     -0.00016670	     -0.19988451	     -0.06074880	      0.88284492	      0.00032032	     -0.21480745	     -0.00055211	     -0.00055953	     58.00952758
      2.92882440	     -0.05854978	     -0.00016568	     -0.19992341	     -0.06074950	      0.88284421	      0.00032282	     -0.21482073	     -0.00053573	     -0.00054923	     57.96321789
      2.93010914	     -0.05858917	     -0.00016487	     -0.19996302	     -0.06075018	      0.88284351	      0.00032532	     -0.21483390	     -0.00051889	     -0.00053885	     58.06778362
      2.93170652	     -0.05863767	     -0.00016378	     -0.20001182	     -0.06075099	      0.88284266	      0.00032841	     -0.21485017	     -0.00049593	     -0.00052485	     57.58139075
      2.93330390	     -0.05868171	     -0.00016285	     -0.20005617	     -0.06075177	      0.88284183	      0.00033150	     -0.21486626	     -0.00047283	     -0.00051038	     57.76124835
      2.93490129	     -0.05872495	     -0.00016142	     -0.20009972	     -0.06075250	      0.88284103	      0.00033458	     -0.21488213	     -0.00044822	     -0.00049561	     57.70163651
      2.93649867	     -0.05877050	     -0.00016125	     -0.20014558	     -0.06075320	      0.88284025	      0.00033765	     -0.21489776	     -0.00042262	     -0.00048077	     57.61609225
      2.93785251	     -0.05880198	     -0.00015930	     -0.20017736	     -0.06075376	      0.88283961	      0.00034025	     -0.21491087	     -0.00040035	     -0.00046847	     57.88388217
      2.93920634	     -0.05884124	     -0.00015935	     -0.20021689	     -0.06075428	      0.88283898	      0.00034283	     -0.21492378	     -0.00037697	     -0.00045640	     57.68138197
      2.94056018	     -0.05887280	     -0.00015784	     -0.20024876	     -0.06075478	      0.88283837	      0.00034542	     -0.21493658	     -0.00035297	     -0.00044451	     57.62450082
      2.94191402	     -0.05890713	     -0.00015761	     -0.20028338	     -0.06075524	      0.88283778	      0.00034799	     -0.21494916	     -0.00032825	     -0.00043273	     57.41849728
      2.94326785	     -0.05893713	     -0.00015671	     -0.20031368	     -0.06075567	      0.88283720	      0.00035056	     -0.21496158	     -0.00030331	     -0.00042146	     57.49340910
      2.94496536	     -0.05897929	     -0.00015709	     -0.20035622	     -0.06075615	      0.88283649	      0.00035377	     -0.21497689	     -0.00027075	     -0.00040756	     57.05008058
      2.94627035	     -0.05900355	     -0.00015575	     -0.20038080	     -0.06075649	      0.88283597	      0.00035622	     -0.21498849	     -0.00024575	     -0.00039730	     57.24105002
      2.94757534	     -0.05903337	     -0.00015609	     -0.20041090	     -0.06075679	      0.88283546	      0.00035867	     -0.21499987	     -0.00021995	     -0.00038736	     57.02096228
      2.94888033	     -0.05905959	     -0.00015549	     -0.20043744	     -0.06075706	      0.88283496	      0.00036112	     -0.21501106	     -0.00019374	     -0.00037766	     56.90018421
      2.95051218	     -0.05909317	     -0.00015565	     -0.20047141	     -0.06075735	      0.88283435	      0.00036416	     -0.21502478	     -0.00016045	     -0.00036623	     56.68178335
      2.95214403	     -0.05911708	     -0.00015419	     -0.20049573	     -0.06075759	      0.88283376	      0.00036719	     -0.21503812	     -0.00012638	     -0.00035464	     56.53551629
      2.95341973	     -0.05914154	     -0.00015513	     -0.20052049	     -0.06075773	      0.88283332	      0.00036955	     -0.21504817	     -0.00009965	     -0.00034637	     56.44536752
      2.95469542	     -0.05915742	     -0.00015401	     -0.20053671	     -0.06075784	      0.88283288	      0.00037191	     -0.21505797	     -0.00007218	     -0.00033783	     56.22117276
      2.95597112	     -0.05917459	     -0.00015372	     -0.20055421	     -0.06075792	      0.88283245	      0.00037426	     -0.21506740	     -0.00004476	     -0.00032977	     56.15792252
      2.95763705	     -0.05919405	     -0.00015271	     -0.20057412	     -0.06075796	      0.88283191	      0.00037731	     -0.21507922	     -0.00000777	     -0.00031892	     55.58353105
      2.95930298	     -0.05921502	     -0.00015347	     -0.20059550	     -0.06075794	      0.88283139	      0.00038035	     -0.21509040	      0.00002846	     -0.00030864	     55.80164973
      2.96059454	     -0.05922194	     -0.00015212	     -0.20060280	     -0.06075789	      0.88283100	      0.00038271	     -0.21509872	      0.00005760	     -0.00029942	     55.40089132
      2.96188610	     -0.05923376	     -0.00015265	     -0.20061494	     -0.06075779	      0.88283062	      0.00038505	     -0.21510661	      0.00008660	     -0.00029093	     55.30028723
      2.96317767	     -0.05924291	     -0.00015219	     -0.20062445	     -0.06075766	      0.88283025	      0.00038739	     -0.21511414	      0.00011584	     -0.00028251	     55.19978305
      2.96501600	     -0.05925639	     -0.00015279	     -0.20063842	     -0.06075741	      0.88282974	      0.00039070	     -0.21512426	      0.00015774	     -0.00027073	     54.98149373
      2.96636714	     -0.05926004	     -0.00015172	     -0.20064245	     -0.06075718	      0.88282938	      0.00039313	     -0.21513120	      0.00018882	     -0.00026092	     54.67409655
      2.96771828	     -0.05926710	     -0.00015236	     -0.20064987	     -0.06075690	      0.88282903	      0.00039555	     -0.21513769	      0.00022011	     -0.00025117	     54.32249225
      2.96906942	     -0.05926879	     -0.00015159	     -0.20065195	     -0.06075658	      0.88282870	      0.00039797	     -0.21514377	      0.00025095	     -0.00024147	     54.34381580
      2.97075134	     -0.05927522	     -0.00015233	     -0.20065883	     -0.06075613	      0.88282830	      0.00040096	     -0.21515073	      0.00028996	     -0.00022888	     53.86158871
      2.97206394	     -0.05927174	     -0.00015104	     -0.20065573	     -0.06075573	      0.88282801	      0.00040329	     -0.21515572	      0.00032009	     -0.00021838	     53.77177721
      2.97337653	     -0.05927296	     -0.00015165	     -0.20065730	     -0.06075529	      0.88282773	      0.00040561	     -0.21516025	      0.00035017	     -0.00020783	     53.59565974
      2.97500776	     -0.05926755	     -0.00015064	     -0.20065236	     -0.06075469	      0.88282740	      0.00040849	     -0.21516535	      0.00038776	     -0.00019398	     53.21443156
      2.97629219	     -0.05926564	     -0.00015153	     -0.20065078	     -0.06075417	      0.88282716	      0.00041074	     -0.21516885	      0.00041672	     -0.00018316	     53.17223698
      2.97757661	     -0.05925857	     -0.00015096	     -0.20064408	     -0.06075362	      0.88282693	      0.00041299	     -0.21517197	      0.00044618	     -0.00017145	     52.77893378
      2.97886104	     -0.05925158	     -0.00015120	     -0.20063743	     -0.06075302	      0.88282672	      0.00041523	     -0.21517465	      0.00047493	     -0.00015996	     52.73260764
      2.98080532	     -0.05923915	     -0.00015051	     -0.20062555	     -0.06075206	      0.88282643	      0.00041861	     -0.21517797	      0.00051908	     -0.00014190	     51.94982756
      2.98209616	     -0.05922673	     -0.00015147	     -0.20061346	     -0.06075137	      0.88282625	      0.00042085	     -0.21517962	      0.00054697	     -0.00012984	     52.19675933
      2.98338700	     -0.05921385	     -0.00015100	     -0.20060093	     -0.06075065	      0.88282609	      0.00042308	     -0.21518081	      0.00057522	     -0.00011767	     52.02416551
      2.98499032	     -0.05919802	     -0.00015170	     -0.20058551	     -0.06074970	      0.88282592	      0.00042583	     -0.21518172	      0.00060975	     -0.00010285	     51.85475387
      2.98659364	     -0.05917619	     -0.00015059	     -0.20056412	     -0.06074869	      0.88282576	      0.00042858	     -0.21518198	      0.00064392	     -0.00008731	     51.57179036
      2.98781552	     -0.05916177	     -0.00015188	     -0.20054999	     -0.06074789	      0.88282566	      0.00043066	     -0.21518174	      0.00066931	     -0.00007594	     51.46314708
      2.98903740	     -0.05914383	     -0.00015158	     -0.20053236	     -0.06074706	      0.88282558	      0.00043274	     -0.21518112	      0.00069445	     -0.00006436	     51.28875614
      2.99061433	     -0.05912019	     -0.00015202	     -0.20050911	     -0.06074594	      0.88282549	      0.00043541	     -0.21517979	      0.00072607	     -0.00004979	     51.10156612
      2.99219126	     -0.05909275	     -0.00015149	     -0.20048206	     -0.06074477	      0.88282542	      0.00043807	     -0.21517783	      0.00075706	     -0.00003497	     50.79824034
      2.99376819	     -0.05906735	     -0.00015292	     -0.20045701	     -0.06074355	      0.88282538	      0.00044072	     -0.21517527	      0.00078704	     -0.00002027	     50.54993453
      2.99514287	     -0.05903704	     -0.00015168	     -0.20042705	     -0.06074245	      0.88282536	      0.00044301	     -0.21517258	      0.00081207	     -0.00000765	     50.65248074
      2.99651755	     -0.05901431	     -0.00015314	     -0.20040461	     -0.06074132	      0.88282536	      0.00044530	     -0.21516941	      0.00083654	      0.00000426	     50.61467874
      2.99789223	     -0.05898556	     -0.00015249	     -0.20037619	     -0.06074015	      0.88282537	      0.00044757	     -0.21516591	      0.00086101	      0.00001658	     50.23335576
      2.99926690	     -0.05895864	     -0.00015375	     -0.20034954	     -0.06073895	      0.88282540	      0.00044984	     -0.21516201	      0.00088414	      0.00002820	     50.31112556
      3.00064158	     -0.05893017	     -0.00015347	     -0.20032137	     -0.06073772	      0.88282545	      0.00045209	     -0.21515776	      0.00090672	      0.00003902	     50.34009078
      3.00201626	     -0.05890414	     -0.00015461	     -0.20029561	     -0.06073646	      0.88282551	      0.00045434	     -0.21515320	      0.00092935	      0.00004995	     49.95084135
      3.00339094	     -0.05887274	     -0.00015451	     -0.20026449	     -0.06073517	      0.88282558	      0.00045657	     -0.21514835	      0.00095061	      0.00006003	     50.12718747
      3.00494839	     -0.05884428	     -0.00015589	     -0.20023633	     -0.06073367	      0.88282569	      0.00045908	     -0.21514246	      0.00097424	      0.00007033	     50.13007705
      3.00650584	     -0.05880719	     -0.00015482	     -0.20019957	     -0.06073213	      0.88282580	      0.00046158	     -0.21513631	      0.00099785	      0.00008065	     49.76691865
      3.00779649	     -0.05878331	     -0.00015682	     -0.20017590	     -0.06073083	      0.88282591	      0.00046364	     -0.21513090	      0.00101610	      0.00008807	     49.92407298
      3.00908714	     -0.05875386	     -0.00015619	     -0.20014672	     -0.06072951	      0.88282603	      0.00046569	     -0.21512535	      0.00103424	      0.00009480	     49.94227412
      3.01065920	     -0.05872644	     -0.00015761	     -0.20011956	     -0.06072787	      0.88282619	      0.00046817	     -0.21511830	      0.00105593	      0.00010193	     49.78121542
      3.01195631	     -0.05869375	     -0.00015661	     -0.20008713	     -0.06072648	      0.88282632	      0.00047020	     -0.21511236	      0.00107322	      0.00010769	     49.81775473
      3.01325341	     -0.05866950	     -0.00015750	     -0.20006310	     -0.06072508	      0.88282646	      0.00047222	     -0.21510619	      0.00108995	      0.00011195	     49.90632380
      3.01455052	     -0.05864183	     -0.00015707	     -0.20003567	     -0.06072366	      0.88282661	      0.00047424	     -0.21509992	      0.00110674	      0.00011583	     49.78782983
      3.01584762	     -0.05861576	     -0.00015728	     -0.20000982	     -0.06072221	      0.88282676	      0.00047624	     -0.21509349	      0.00112276	      0.00011855	     49.91069617
      3.01746812	     -0.05858351	     -0.00015680	     -0.19997787	     -0.06072038	      0.88282696	      0.00047872	     -0.21508531	      0.00114316	      0.00012135	     49.54159467
      3.01908862	     -0.05855249	     -0.00015755	     -0.19994711	     -0.06071851	      0.88282716	      0.00048119	     -0.21507692	      0.00116188	      0.00012255	     49.90715829
      3.02042872	     -0.05852240	     -0.00015631	     -0.19991727	     -0.06071694	      0.88282732	      0.00048321	     -0.21506988	      0.00117781	      0.00012352	     49.74419793
      3.02176882	     -0.05849835	     -0.00015691	     -0.19989343	     -0.06071535	      0.88282749	      0.00048523	     -0.21506270	      0.00119294	      0.00012282	     49.93672733
      3.02339832	     -0.05846674	     -0.00015535	     -0.19986212	     -0.06071339	      0.88282769	      0.00048766	     -0.21505394	      0.00121187	      0.00012119	     49.65551081
      3.02462887	     -0.05844267	     -0.00015628	     -0.19983823	     -0.06071189	      0.88282783	      0.00048948	     -0.21504721	      0.00122546	      0.00011952	     49.79842904
      3.02585941	     -0.05841847	     -0.00015542	     -0.19981425	     -0.06071038	      0.88282798	      0.00049129	     -0.21504041	      0.00123892	      0.00011680	     49.95005687
      3.02747078	     -0.05839074	     -0.00015562	     -0.19978678	     -0.06070837	      0.88282816	      0.00049365	     -0.21503144	      0.00125706	      0.00011273	     49.70429246
      3.02908216	     -0.05835694	     -0.00015370	     -0.19975327	     -0.06070633	      0.88282834	      0.00049599	     -0.21502240	      0.00127389	      0.00010719	     50.25202109
      3.03029864	     -0.05833723	     -0.00015478	     -0.19973374	     -0.06070477	      0.88282847	      0.00049774	     -0.21501547	      0.00128752	      0.00010324	     49.88388978
      3.03151512	     -0.05831353	     -0.00015382	     -0.19971024	     -0.06070319	      0.88282859	      0.00049948	     -0.21500849	      0.00130025	      0.00009821	     50.04874620
      3.03302319	     -0.05828793	     -0.00015386	     -0.19968488	     -0.06070122	      0.88282873	      0.00050162	     -0.21499978	      0.00131629	      0.00009187	     49.84325178
      3.03453126	     -0.05825752	     -0.00015262	     -0.19965472	     -0.06069923	      0.88282887	      0.00050374	     -0.21499099	      0.00133099	      0.00008448	     50.29093170
      3.03581471	     -0.05823662	     -0.00015295	     -0.19963401	     -0.06069751	      0.88282897	      0.00050553	     -0.21498341	      0.00134412	      0.00007861	     49.96707675
      3.03709815	     -0.05820999	     -0.00015185	     -0.19960758	     -0.06069578	      0.88282907	      0.00050732	     -0.21497576	      0.00135594	      0.00007192	     50.26838457
      3.03871087	     -0.05818098	     -0.00015159	     -0.19957880	     -0.06069358	      0.88282918	      0.00050953	     -0.21496596	      0.00137076	      0.00006365	     50.10354010
      3.03995413	     -0.05815325	     -0.00015004	     -0.19955126	     -0.06069187	      0.88282925	      0.00051123	     -0.21495828	      0.00138076	      0.00005677	     50.52243799
      3.04119739	     -0.05812806	     -0.00014945	     -0.19952625	     -0.06069014	      0.88282932	      0.00051291	     -0.21495045	      0.00139083	      0.00005041	     50.44526631
      3.04244065	     -0.05810024	     -0.00014822	     -0.19949861	     -0.06068841	      0.88282938	      0.00051458	     -0.21494247	      0.00139972	      0.00004362	     50.72260288
      3.04405485	     -0.05806770	     -0.00014713	     -0.19946628	     -0.06068614	      0.88282944	      0.00051673	     -0.21493190	      0.00141107	      0.00003534	     50.53451291
      3.04566904	     -0.05803141	     -0.00014529	     -0.19943019	     -0.06068386	      0.88282949	      0.00051886	     -0.21492119	      0.00142026	      0.00002678	     51.17561058
      3.04691565	     -0.05800925	     -0.00014514	     -0.19940817	     -0.06068208	      0.88282952	      0.00052049	     -0.21491284	      0.00142768	      0.00002088	     51.02255854
      3.04816226	     -0.05798370	     -0.00014381	     -0.19938277	     -0.06068030	      0.88282954	      0.00052210	     -0.21490447	      0.00143408	      0.00001434	     51.38913278
      3.04940887	     -0.05796054	     -0.00014296	     -0.19935974	     -0.06067850	      0.88282956	      0.00052370	     -0.21489608	      0.00144077	      0.00000837	     51.37940009
      3.05065548	     -0.05793698	     -0.00014181	     -0.19933632	     -0.06067670	      0.88282956	      0.00052529	     -0.21488767	      0.00144680	      0.00000211	     51.67348659
      3.05220418	     -0.05791112	     -0.00014067	     -0.19931063	     -0.06067446	      0.88282956	      0.00052724	     -0.21487726	      0.00145497	     -0.00000493	     51.49346500
      3.05375288	     -0.05788051	     -0.00013903	     -0.19928019	     -0.06067220	      0.88282955	      0.00052918	     -0.21486690	      0.00146218	     -0.00001174	     51.99967431
      3.05530159	     -0.05785915	     -0.00013838	     -0.19925898	     -0.06066993	      0.88282953	      0.00053109	     -0.21485650	      0.00146967	     -0.00001882	     52.23798806
      3.05662587	     -0.05783554	     -0.00013683	     -0.19923552	     -0.06066798	      0.88282950	      0.00053270	     -0.21484776	      0.00147680	     -0.00002363	     52.22827698
      3.05795016	     -0.05781895	     -0.00013673	     -0.19921905	     -0.06066602	      0.88282946	      0.00053431	     -0.21483909	      0.00148353	     -0.00002905	     52.42025831
      3.05927444	     -0.05780018	     -0.00013564	     -0.19920043	     -0.06066405	      0.88282942	      0.00053590	     -0.21483059	      0.00149078	     -0.00003401	     52.52037379
      3.06059873	     -0.05778486	     -0.00013539	     -0.19918524	     -0.06066207	      0.88282937	      0.00053747	     -0.21482220	      0.00149799	     -0.00003901	     52.67565937
      3.06232478	     -0.05776094	     -0.00013361	     -0.19916152	     -0.06065948	      0.88282930	      0.00053950	     -0.21481145	      0.00150816	     -0.00004491	     52.68469621
      3.06355413	     -0.05774718	     -0.00013384	     -0.19914788	     -0.06065762	      0.88282924	      0.00054092	     -0.21480383	      0.00151508	     -0.00004900	     52.88206265
      3.06478347	     -0.05773083	     -0.00013266	     -0.19913166	     -0.06065575	      0.88282918	      0.00054234	     -0.21479626	      0.00152244	     -0.00005279	     53.00737087
      3.06636573	     -0.05771344	     -0.00013225	     -0.19911443	     -0.06065333	      0.88282909	      0.00054414	     -0.21478659	      0.00153199	     -0.00005763	     53.13108768
      3.06774053	     -0.05769699	     -0.00013087	     -0.19909815	     -0.06065122	      0.88282901	      0.00054569	     -0.21477826	      0.00154056	     -0.00006123	     53.22265108
      3.06911534	     -0.05768293	     -0.00013081	     -0.19908422	     -0.06064910	      0.88282892	      0.00054723	     -0.21476999	      0.00154933	     -0.00006467	     53.16696122
      3.07049015	     -0.05766621	     -0.00012945	     -0.19906766	     -0.06064696	      0.88282883	      0.00054875	     -0.21476178	      0.00155809	     -0.00006780	     53.28108744
      3.07186495	     -0.05765380	     -0.00012947	     -0.19905539	     -0.06064481	      0.88282874	      0.00055025	     -0.21475361	      0.00156692	     -0.00007072	     53.27999678
      3.07323976	     -0.05763879	     -0.00012821	     -0.19904053	     -0.06064265	      0.88282864	      0.00055173	     -0.21474551	      0.00157546	     -0.00007370	     53.50918956
[truncated: 261,801 more chars]
