# Supplementary material for: A Neural Controller Model Considering the Vestibulospinal Tract in Human Postural Control
Source: Front Comput Neurosci. 2022 Feb 25;16:785099. doi: 10.3389/fncom.2022.785099 (PMC8913724; doi:10.3389/fncom.2022.785099)
Supplement: Supplementary file 8 [file Data_Sheet_3.zip › SimulationResults/VST+/4.451/opt_5/jiang_CoPpositon_pos.sto]

CoP
version=1
nRows=3535
nColumns=11
inDegrees=no

This file contains CoP trajectory (of origin) and orientations.

Units are S.I. units (seconds, meters, Newtons, ...)
Angles are in degrees.

endheader
time	cop-x	cop-z	cop-x-calcn-r	com-x	com-y	com-z	com-x-calcn-r	com-x-vel	com-y-vel	s_torques
      0.00062998	     -0.05999526	     -0.00049884	     -0.20136995	     -0.06439674	      0.88304623	     -0.00036994	     -0.21868178	      0.00001206	      0.00002955	     37.95894561
      0.00125997	     -0.05906362	     -0.00046833	     -0.20043887	     -0.06439673	      0.88304627	     -0.00036992	     -0.21865037	      0.00001338	      0.00008687	     31.98975398
      0.00226403	     -0.05824781	     -0.00044509	     -0.19962299	     -0.06439674	      0.88304641	     -0.00036988	     -0.21858448	     -0.00003199	      0.00021126	     24.16027362
      0.00354844	     -0.05792216	     -0.00043971	     -0.19929613	     -0.06439685	      0.88304680	     -0.00036979	     -0.21849947	     -0.00015132	      0.00039280	     23.56523968
      0.00608616	     -0.05816704	     -0.00045366	     -0.19953758	     -0.06439760	      0.88304823	     -0.00036956	     -0.21838276	     -0.00044307	      0.00071876	     22.98198739
      0.00714699	     -0.05829402	     -0.00045856	     -0.19966322	     -0.06439813	      0.88304905	     -0.00036944	     -0.21835498	     -0.00055963	      0.00082574	     21.84802897
      0.00846308	     -0.05840397	     -0.00046156	     -0.19977170	     -0.06439896	      0.88305021	     -0.00036928	     -0.21833164	     -0.00069200	      0.00093452	     20.83893302
      0.01057952	     -0.05845123	     -0.00046174	     -0.19981692	     -0.06440063	      0.88305233	     -0.00036901	     -0.21830881	     -0.00088428	      0.00106151	     20.14372417
      0.01172870	     -0.05843617	     -0.00045991	     -0.19980086	     -0.06440170	      0.88305358	     -0.00036885	     -0.21829995	     -0.00098160	      0.00110999	     19.80173887
      0.01287788	     -0.05840375	     -0.00045833	     -0.19976747	     -0.06440289	      0.88305488	     -0.00036869	     -0.21829212	     -0.00107633	      0.00114606	     19.66585671
      0.01481701	     -0.05833962	     -0.00045569	     -0.19970172	     -0.06440512	      0.88305714	     -0.00036840	     -0.21827990	     -0.00123245	      0.00118157	     19.48765912
      0.01625402	     -0.05829254	     -0.00045480	     -0.19965345	     -0.06440698	      0.88305884	     -0.00036819	     -0.21827134	     -0.00134630	      0.00118895	     19.31564928
      0.01769102	     -0.05825583	     -0.00045406	     -0.19961555	     -0.06440899	      0.88306055	     -0.00036796	     -0.21826316	     -0.00145920	      0.00118001	     19.46097235
      0.01912802	     -0.05822093	     -0.00045467	     -0.19957945	     -0.06441117	      0.88306223	     -0.00036773	     -0.21825555	     -0.00157013	      0.00115735	     19.14715788
      0.02056503	     -0.05819827	     -0.00045525	     -0.19955560	     -0.06441351	      0.88306387	     -0.00036750	     -0.21824849	     -0.00168030	      0.00111868	     19.32464266
      0.02200203	     -0.05817833	     -0.00045716	     -0.19953447	     -0.06441600	      0.88306544	     -0.00036726	     -0.21824217	     -0.00178804	      0.00106698	     19.08877607
      0.02343903	     -0.05816734	     -0.00045876	     -0.19952232	     -0.06441864	      0.88306693	     -0.00036702	     -0.21823654	     -0.00189437	      0.00100139	     19.07902967
      0.02487604	     -0.05816013	     -0.00046175	     -0.19951394	     -0.06442144	      0.88306831	     -0.00036677	     -0.21823172	     -0.00199857	      0.00092320	     19.15337038
      0.02631304	     -0.05816055	     -0.00046417	     -0.19951323	     -0.06442439	      0.88306958	     -0.00036653	     -0.21822767	     -0.00210002	      0.00083444	     19.02542509
      0.02775004	     -0.05816325	     -0.00046759	     -0.19951481	     -0.06442748	      0.88307070	     -0.00036628	     -0.21822446	     -0.00219967	      0.00073478	     19.25681231
      0.02902432	     -0.05817176	     -0.00046985	     -0.19952237	     -0.06443033	      0.88307158	     -0.00036606	     -0.21822234	     -0.00228503	      0.00063988	     19.13667358
      0.03029860	     -0.05818168	     -0.00047259	     -0.19953134	     -0.06443330	      0.88307233	     -0.00036583	     -0.21822091	     -0.00236876	      0.00053859	     19.32594608
      0.03188929	     -0.05820034	     -0.00047563	     -0.19954888	     -0.06443715	      0.88307308	     -0.00036555	     -0.21822014	     -0.00246928	      0.00040608	     19.39344937
      0.03347999	     -0.05821830	     -0.00047891	     -0.19956573	     -0.06444115	      0.88307362	     -0.00036526	     -0.21822051	     -0.00256665	      0.00026785	     19.78394154
      0.03481395	     -0.05824240	     -0.00048108	     -0.19958896	     -0.06444463	      0.88307390	     -0.00036502	     -0.21822166	     -0.00264436	      0.00014988	     19.96076715
      0.03614790	     -0.05826203	     -0.00048338	     -0.19960775	     -0.06444821	      0.88307402	     -0.00036477	     -0.21822368	     -0.00271929	      0.00003076	     20.28767714
      0.03748186	     -0.05828757	     -0.00048532	     -0.19963248	     -0.06445188	      0.88307398	     -0.00036452	     -0.21822648	     -0.00279075	     -0.00008807	     20.59818990
      0.03881582	     -0.05831200	     -0.00048710	     -0.19965615	     -0.06445565	      0.88307379	     -0.00036427	     -0.21823012	     -0.00285895	     -0.00020550	     21.02972306
      0.04052943	     -0.05835012	     -0.00048907	     -0.19969334	     -0.06446062	      0.88307331	     -0.00036394	     -0.21823592	     -0.00294173	     -0.00035329	     21.80698535
      0.04206883	     -0.05837642	     -0.00049032	     -0.19971888	     -0.06446520	      0.88307267	     -0.00036364	     -0.21824228	     -0.00301001	     -0.00047893	     22.26913311
      0.04337242	     -0.05840107	     -0.00049137	     -0.19974292	     -0.06446916	      0.88307198	     -0.00036338	     -0.21824829	     -0.00306466	     -0.00058060	     22.90351868
      0.04467601	     -0.05842526	     -0.00049211	     -0.19976654	     -0.06447319	      0.88307115	     -0.00036311	     -0.21825493	     -0.00311594	     -0.00067690	     23.67002797
      0.04640297	     -0.05846154	     -0.00049289	     -0.19980215	     -0.06447863	      0.88306988	     -0.00036276	     -0.21826469	     -0.00317788	     -0.00079403	     24.41921677
      0.04767250	     -0.05848537	     -0.00049306	     -0.19982552	     -0.06448269	      0.88306882	     -0.00036249	     -0.21827256	     -0.00322030	     -0.00087245	     25.38469742
      0.04894204	     -0.05850766	     -0.00049293	     -0.19984739	     -0.06448680	      0.88306767	     -0.00036222	     -0.21828094	     -0.00325898	     -0.00094310	     26.06682963
      0.05056748	     -0.05853652	     -0.00049251	     -0.19987577	     -0.06449214	      0.88306607	     -0.00036186	     -0.21829226	     -0.00330418	     -0.00102259	     27.03359322
      0.05193011	     -0.05855707	     -0.00049201	     -0.19989596	     -0.06449666	      0.88306464	     -0.00036156	     -0.21830224	     -0.00333827	     -0.00107825	     27.85313484
      0.05329273	     -0.05857620	     -0.00049147	     -0.19991478	     -0.06450124	      0.88306314	     -0.00036125	     -0.21831254	     -0.00336967	     -0.00112486	     28.85734665
      0.05507877	     -0.05860337	     -0.00049033	     -0.19994159	     -0.06450729	      0.88306108	     -0.00036084	     -0.21832651	     -0.00340587	     -0.00117138	     29.63513268
      0.05642886	     -0.05861225	     -0.00048996	     -0.19995022	     -0.06451190	      0.88305949	     -0.00036053	     -0.21833726	     -0.00343074	     -0.00119368	     30.62490894
      0.05777895	     -0.05862841	     -0.00048923	     -0.19996616	     -0.06451655	      0.88305786	     -0.00036021	     -0.21834805	     -0.00345336	     -0.00120757	     31.30223805
      0.05912904	     -0.05863986	     -0.00048917	     -0.19997742	     -0.06452123	      0.88305623	     -0.00035990	     -0.21835896	     -0.00347401	     -0.00121204	     32.08388729
      0.06047913	     -0.05865054	     -0.00048903	     -0.19998792	     -0.06452593	      0.88305460	     -0.00035957	     -0.21836987	     -0.00349315	     -0.00120753	     32.73064156
      0.06214235	     -0.05866149	     -0.00048915	     -0.19999868	     -0.06453176	      0.88305260	     -0.00035917	     -0.21838320	     -0.00351515	     -0.00119016	     33.52921753
      0.06363756	     -0.05866564	     -0.00048876	     -0.20000267	     -0.06453703	      0.88305084	     -0.00035881	     -0.21839500	     -0.00353352	     -0.00116328	     33.88295382
      0.06496819	     -0.05866902	     -0.00048916	     -0.20000591	     -0.06454174	      0.88304931	     -0.00035848	     -0.21840526	     -0.00354962	     -0.00113148	     34.43103730
      0.06629882	     -0.05866996	     -0.00048905	     -0.20000673	     -0.06454647	      0.88304783	     -0.00035815	     -0.21841531	     -0.00356518	     -0.00109274	     34.63422469
      0.06790119	     -0.05867193	     -0.00048972	     -0.20000854	     -0.06455220	      0.88304612	     -0.00035775	     -0.21842704	     -0.00358413	     -0.00103832	     34.95495393
      0.06919374	     -0.05866821	     -0.00048967	     -0.20000470	     -0.06455684	      0.88304481	     -0.00035743	     -0.21843623	     -0.00359951	     -0.00098761	     35.12020924
      0.07048630	     -0.05866498	     -0.00049023	     -0.20000133	     -0.06456151	      0.88304357	     -0.00035710	     -0.21844508	     -0.00361572	     -0.00093321	     35.45101382
      0.07217239	     -0.05866091	     -0.00049021	     -0.19999710	     -0.06456762	      0.88304206	     -0.00035667	     -0.21845619	     -0.00363709	     -0.00085622	     35.35414904
      0.07348331	     -0.05865253	     -0.00049065	     -0.19998858	     -0.06457240	      0.88304098	     -0.00035634	     -0.21846444	     -0.00365523	     -0.00079306	     35.69290104
      0.07479422	     -0.05864616	     -0.00049042	     -0.19998206	     -0.06457721	      0.88303998	     -0.00035600	     -0.21847230	     -0.00367359	     -0.00072707	     35.55713410
      0.07610514	     -0.05863638	     -0.00049051	     -0.19997212	     -0.06458203	      0.88303908	     -0.00035566	     -0.21847983	     -0.00369329	     -0.00065951	     35.69457833
      0.07779221	     -0.05862574	     -0.00049022	     -0.19996128	     -0.06458829	      0.88303804	     -0.00035521	     -0.21848894	     -0.00372018	     -0.00057147	     35.66540708
      0.07947927	     -0.05860737	     -0.00049039	     -0.19994268	     -0.06459459	      0.88303715	     -0.00035477	     -0.21849749	     -0.00374823	     -0.00048206	     35.47422522
      0.08070720	     -0.05859215	     -0.00048960	     -0.19992729	     -0.06459920	      0.88303660	     -0.00035444	     -0.21850322	     -0.00377122	     -0.00041789	     36.23933261
      0.08193513	     -0.05856522	     -0.00048985	     -0.19990010	     -0.06460385	      0.88303612	     -0.00035411	     -0.21850836	     -0.00380070	     -0.00035414	     37.42811416
      0.08352357	     -0.05853751	     -0.00049098	     -0.19987182	     -0.06460993	      0.88303562	     -0.00035368	     -0.21851394	     -0.00386179	     -0.00027495	     39.51791564
      0.08511202	     -0.05854786	     -0.00049336	     -0.19988125	     -0.06461614	      0.88303525	     -0.00035325	     -0.21851962	     -0.00395510	     -0.00020267	     42.35212346
      0.08647200	     -0.05860698	     -0.00049473	     -0.19993934	     -0.06462158	      0.88303501	     -0.00035288	     -0.21852618	     -0.00406021	     -0.00015340	     45.72547425
      0.08783199	     -0.05869748	     -0.00049549	     -0.20002868	     -0.06462719	      0.88303482	     -0.00035250	     -0.21853559	     -0.00418067	     -0.00011840	     48.92448726
      0.08924437	     -0.05881867	     -0.00049435	     -0.20014859	     -0.06463319	      0.88303467	     -0.00035211	     -0.21854885	     -0.00431580	     -0.00010094	     52.26020270
      0.09065675	     -0.05894552	     -0.00049207	     -0.20027417	     -0.06463938	      0.88303453	     -0.00035171	     -0.21856571	     -0.00445362	     -0.00010107	     54.82630074
      0.09206913	     -0.05907491	     -0.00048835	     -0.20040231	     -0.06464577	      0.88303438	     -0.00035131	     -0.21858569	     -0.00459048	     -0.00011869	     57.22977378
      0.09358080	     -0.05921178	     -0.00048380	     -0.20053793	     -0.06465281	      0.88303417	     -0.00035088	     -0.21861005	     -0.00473050	     -0.00015382	     59.66191851
      0.09509246	     -0.05934675	     -0.00047849	     -0.20067175	     -0.06466006	      0.88303391	     -0.00035045	     -0.21863691	     -0.00486046	     -0.00020137	     61.45700489
      0.09641272	     -0.05946423	     -0.00047424	     -0.20078831	     -0.06466655	      0.88303361	     -0.00035007	     -0.21866212	     -0.00496463	     -0.00025223	     63.68449621
      0.09773297	     -0.05958376	     -0.00047005	     -0.20090704	     -0.06467317	      0.88303324	     -0.00034969	     -0.21868879	     -0.00505731	     -0.00030794	     65.28063928
      0.09905322	     -0.05970290	     -0.00046634	     -0.20102547	     -0.06467990	      0.88303279	     -0.00034932	     -0.21871675	     -0.00513930	     -0.00036837	     67.55537125
      0.10037347	     -0.05982241	     -0.00046307	     -0.20114438	     -0.06468673	      0.88303226	     -0.00034894	     -0.21874584	     -0.00520899	     -0.00043068	     69.42854457
      0.10169373	     -0.05994122	     -0.00046040	     -0.20126269	     -0.06469365	      0.88303165	     -0.00034857	     -0.21877589	     -0.00526784	     -0.00049467	     71.81354626
      0.10362856	     -0.06012052	     -0.00045746	     -0.20144144	     -0.06470391	      0.88303060	     -0.00034804	     -0.21882142	     -0.00533353	     -0.00058874	     74.59963178
      0.10493688	     -0.06024273	     -0.00045636	     -0.20156339	     -0.06471091	      0.88302979	     -0.00034768	     -0.21885310	     -0.00536648	     -0.00065240	     77.21482363
      0.10624520	     -0.06036674	     -0.00045557	     -0.20168723	     -0.06471795	      0.88302890	     -0.00034733	     -0.21888541	     -0.00538940	     -0.00071481	     78.98393915
      0.10804490	     -0.06054939	     -0.00045555	     -0.20186976	     -0.06472767	      0.88302754	     -0.00034686	     -0.21893075	     -0.00540742	     -0.00080008	     81.25250682
      0.10964057	     -0.06070789	     -0.00045583	     -0.20202827	     -0.06473630	      0.88302620	     -0.00034645	     -0.21897194	     -0.00541161	     -0.00087170	     82.69380241
      0.11123624	     -0.06087114	     -0.00045729	     -0.20219160	     -0.06474493	      0.88302475	     -0.00034604	     -0.21901376	     -0.00540683	     -0.00094301	     84.70586985
      0.11257753	     -0.06101601	     -0.00045743	     -0.20233664	     -0.06475218	      0.88302345	     -0.00034571	     -0.21904943	     -0.00539546	     -0.00100094	     85.13272082
      0.11391883	     -0.06116082	     -0.00045885	     -0.20248164	     -0.06475940	      0.88302207	     -0.00034539	     -0.21908559	     -0.00537976	     -0.00105767	     85.90075922
      0.11526012	     -0.06130858	     -0.00045951	     -0.20262965	     -0.06476661	      0.88302061	     -0.00034506	     -0.21912218	     -0.00535923	     -0.00111167	     85.78238445
      0.11660142	     -0.06145777	     -0.00046042	     -0.20277912	     -0.06477378	      0.88301909	     -0.00034475	     -0.21915919	     -0.00533596	     -0.00116352	     85.91636276
      0.11823150	     -0.06164255	     -0.00046109	     -0.20296430	     -0.06478245	      0.88301714	     -0.00034437	     -0.21920473	     -0.00530297	     -0.00122211	     84.74257721
      0.11986158	     -0.06182173	     -0.00046157	     -0.20314390	     -0.06479107	      0.88301511	     -0.00034400	     -0.21925083	     -0.00526838	     -0.00127667	     84.78404240
      0.12149166	     -0.06200633	     -0.00046146	     -0.20332896	     -0.06479962	      0.88301299	     -0.00034363	     -0.21929729	     -0.00522969	     -0.00132438	     82.58397135
      0.12285477	     -0.06215379	     -0.00046143	     -0.20347682	     -0.06480673	      0.88301115	     -0.00034333	     -0.21933647	     -0.00519744	     -0.00136049	     82.52138297
      0.12421787	     -0.06230359	     -0.00046059	     -0.20362704	     -0.06481379	      0.88300928	     -0.00034303	     -0.21937584	     -0.00516365	     -0.00139235	     81.53736866
      0.12576990	     -0.06247198	     -0.00045972	     -0.20379592	     -0.06482178	      0.88300709	     -0.00034270	     -0.21942098	     -0.00512458	     -0.00142334	     80.40948980
      0.12714150	     -0.06261924	     -0.00045830	     -0.20394363	     -0.06482878	      0.88300512	     -0.00034240	     -0.21946113	     -0.00508860	     -0.00144471	     78.70225687
      0.12851310	     -0.06276127	     -0.00045672	     -0.20408611	     -0.06483574	      0.88300313	     -0.00034211	     -0.21950140	     -0.00505307	     -0.00146164	     77.94390761
      0.13007415	     -0.06291945	     -0.00045382	     -0.20424483	     -0.06484359	      0.88300084	     -0.00034178	     -0.21954725	     -0.00501178	     -0.00147515	     76.62197513
      0.13163519	     -0.06307170	     -0.00045136	     -0.20439762	     -0.06485138	      0.88299853	     -0.00034146	     -0.21959305	     -0.00496921	     -0.00148133	     74.77170369
      0.13319623	     -0.06321832	     -0.00044883	     -0.20454478	     -0.06485911	      0.88299622	     -0.00034114	     -0.21963873	     -0.00492727	     -0.00148176	     74.03334049
      0.13591239	     -0.06347483	     -0.00044569	     -0.20480226	     -0.06487239	      0.88299221	     -0.00034059	     -0.21971753	     -0.00484878	     -0.00146783	     69.79088033
      0.13699184	     -0.06356050	     -0.00044235	     -0.20488832	     -0.06487761	      0.88299063	     -0.00034038	     -0.21974863	     -0.00482015	     -0.00145854	     70.78624455
      0.13807128	     -0.06365099	     -0.00044051	     -0.20497920	     -0.06488279	      0.88298906	     -0.00034017	     -0.21977939	     -0.00478857	     -0.00144574	     69.99768563
      0.13946909	     -0.06376678	     -0.00043830	     -0.20509550	     -0.06488946	      0.88298705	     -0.00033990	     -0.21981878	     -0.00474717	     -0.00142649	     69.11031023
      0.14092271	     -0.06388428	     -0.00043606	     -0.20521355	     -0.06489633	      0.88298499	     -0.00033963	     -0.21985919	     -0.00470234	     -0.00140219	     67.70524557
      0.14237633	     -0.06399642	     -0.00043420	     -0.20532624	     -0.06490313	      0.88298298	     -0.00033936	     -0.21989897	     -0.00465714	     -0.00137449	     67.05599457
      0.14372776	     -0.06410053	     -0.00043285	     -0.20543086	     -0.06490939	      0.88298114	     -0.00033911	     -0.21993532	     -0.00461374	     -0.00134621	     66.17955169
      0.14507919	     -0.06420143	     -0.00043163	     -0.20553229	     -0.06491560	      0.88297934	     -0.00033887	     -0.21997110	     -0.00456855	     -0.00131485	     64.98125085
      0.14643063	     -0.06429790	     -0.00043020	     -0.20562929	     -0.06492174	      0.88297758	     -0.00033863	     -0.22000622	     -0.00452279	     -0.00128177	     64.39331231
      0.14801142	     -0.06441024	     -0.00042823	     -0.20574227	     -0.06492885	      0.88297559	     -0.00033837	     -0.22004649	     -0.00446736	     -0.00124120	     63.48746793
      0.14938384	     -0.06450563	     -0.00042664	     -0.20583824	     -0.06493495	      0.88297391	     -0.00033814	     -0.22008079	     -0.00441701	     -0.00120386	     62.28632509
      0.15075625	     -0.06459731	     -0.00042518	     -0.20593050	     -0.06494097	      0.88297229	     -0.00033792	     -0.22011442	     -0.00436594	     -0.00116591	     61.74972281
      0.15214405	     -0.06469064	     -0.00042381	     -0.20602443	     -0.06494699	      0.88297069	     -0.00033770	     -0.22014773	     -0.00431253	     -0.00112745	     61.03227333
      0.15353185	     -0.06478211	     -0.00042256	     -0.20611652	     -0.06495294	      0.88296916	     -0.00033748	     -0.22018039	     -0.00425670	     -0.00108817	     59.85724112
      0.15491965	     -0.06487012	     -0.00042146	     -0.20620516	     -0.06495881	      0.88296767	     -0.00033728	     -0.22021237	     -0.00419995	     -0.00104948	     59.35026260
      0.15624976	     -0.06495568	     -0.00042045	     -0.20629133	     -0.06496436	      0.88296630	     -0.00033708	     -0.22024239	     -0.00414380	     -0.00101349	     58.70086837
      0.15757988	     -0.06503932	     -0.00041943	     -0.20637560	     -0.06496983	      0.88296498	     -0.00033690	     -0.22027184	     -0.00408532	     -0.00097771	     57.66370100
      0.15890999	     -0.06512024	     -0.00041840	     -0.20645717	     -0.06497523	      0.88296370	     -0.00033671	     -0.22030071	     -0.00402586	     -0.00094357	     57.16726749
      0.16071219	     -0.06522871	     -0.00041688	     -0.20656654	     -0.06498241	      0.88296204	     -0.00033648	     -0.22033888	     -0.00394236	     -0.00089994	     56.26604304
      0.16206395	     -0.06530721	     -0.00041561	     -0.20664574	     -0.06498769	      0.88296084	     -0.00033631	     -0.22036682	     -0.00387714	     -0.00086855	     55.23631672
      0.16341570	     -0.06538281	     -0.00041427	     -0.20672205	     -0.06499289	      0.88295969	     -0.00033614	     -0.22039415	     -0.00381103	     -0.00083937	     54.75063371
      0.16496576	     -0.06546991	     -0.00041260	     -0.20680998	     -0.06499874	      0.88295841	     -0.00033596	     -0.22042478	     -0.00373313	     -0.00080869	     54.00457583
      0.16633904	     -0.06554554	     -0.00041101	     -0.20688636	     -0.06500381	      0.88295732	     -0.00033580	     -0.22045135	     -0.00366191	     -0.00078319	     52.97382241
      0.16771233	     -0.06561780	     -0.00040934	     -0.20695939	     -0.06500879	      0.88295626	     -0.00033565	     -0.22047738	     -0.00359013	     -0.00076030	     52.53826565
      0.16908680	     -0.06568915	     -0.00040753	     -0.20703152	     -0.06501368	      0.88295523	     -0.00033551	     -0.22050288	     -0.00351696	     -0.00074019	     51.97238583
      0.17046126	     -0.06575512	     -0.00040562	     -0.20709828	     -0.06501846	      0.88295423	     -0.00033538	     -0.22052779	     -0.00344198	     -0.00072168	     51.06808794
      0.17183573	     -0.06581266	     -0.00040362	     -0.20715661	     -0.06502314	      0.88295324	     -0.00033525	     -0.22055197	     -0.00336673	     -0.00070561	     50.74945065
      0.17320589	     -0.06586525	     -0.00040168	     -0.20721000	     -0.06502770	      0.88295229	     -0.00033513	     -0.22057518	     -0.00329072	     -0.00069186	     50.30499460
      0.17457605	     -0.06591107	     -0.00040001	     -0.20725663	     -0.06503216	      0.88295135	     -0.00033501	     -0.22059747	     -0.00321323	     -0.00067888	     49.51116564
      0.17594621	     -0.06594991	     -0.00039866	     -0.20729627	     -0.06503651	      0.88295043	     -0.00033491	     -0.22061874	     -0.00313578	     -0.00066733	     49.24565753
      0.17733816	     -0.06598686	     -0.00039760	     -0.20733403	     -0.06504082	      0.88294950	     -0.00033481	     -0.22063929	     -0.00305633	     -0.00065688	     48.84461974
      0.17873012	     -0.06601937	     -0.00039681	     -0.20736736	     -0.06504501	      0.88294860	     -0.00033472	     -0.22065882	     -0.00297552	     -0.00064637	     48.07316527
      0.18012207	     -0.06604624	     -0.00039627	     -0.20739503	     -0.06504910	      0.88294770	     -0.00033464	     -0.22067733	     -0.00289477	     -0.00063661	     47.85434453
      0.18144477	     -0.06607051	     -0.00039593	     -0.20742008	     -0.06505288	      0.88294687	     -0.00033457	     -0.22069395	     -0.00281732	     -0.00062816	     47.55694590
      0.18276747	     -0.06609053	     -0.00039571	     -0.20744088	     -0.06505655	      0.88294604	     -0.00033450	     -0.22070968	     -0.00273857	     -0.00061922	     46.94466314
      0.18409017	     -0.06610634	     -0.00039560	     -0.20745747	     -0.06506012	      0.88294523	     -0.00033445	     -0.22072447	     -0.00265985	     -0.00061090	     46.76877715
      0.18620121	     -0.06612705	     -0.00039559	     -0.20747942	     -0.06506560	      0.88294395	     -0.00033438	     -0.22074615	     -0.00253275	     -0.00059824	     46.31305843
      0.18753621	     -0.06613549	     -0.00039575	     -0.20748867	     -0.06506893	      0.88294316	     -0.00033435	     -0.22075866	     -0.00245124	     -0.00058980	     45.76722254
      0.18887122	     -0.06614021	     -0.00039599	     -0.20749417	     -0.06507215	      0.88294238	     -0.00033433	     -0.22077020	     -0.00236999	     -0.00058193	     45.65283159
      0.19084760	     -0.06614471	     -0.00039647	     -0.20749985	     -0.06507671	      0.88294124	     -0.00033431	     -0.22078553	     -0.00224896	     -0.00057084	     45.32831770
      0.19256420	     -0.06614258	     -0.00039679	     -0.20749876	     -0.06508048	      0.88294027	     -0.00033431	     -0.22079722	     -0.00214285	     -0.00056078	     44.61564123
      0.19402077	     -0.06613502	     -0.00039705	     -0.20749206	     -0.06508354	      0.88293946	     -0.00033432	     -0.22080592	     -0.00205397	     -0.00055325	     44.80121107
      0.19547735	     -0.06612795	     -0.00039744	     -0.20748585	     -0.06508647	      0.88293866	     -0.00033434	     -0.22081349	     -0.00196418	     -0.00054514	     44.37615986
      0.19712532	     -0.06611606	     -0.00039770	     -0.20747495	     -0.06508962	      0.88293777	     -0.00033438	     -0.22082085	     -0.00186284	     -0.00053666	     44.00229841
      0.19877328	     -0.06609876	     -0.00039789	     -0.20745863	     -0.06509261	      0.88293689	     -0.00033443	     -0.22082687	     -0.00176178	     -0.00052806	     43.66891134
      0.20042125	     -0.06607535	     -0.00039775	     -0.20743620	     -0.06509543	      0.88293603	     -0.00033449	     -0.22083154	     -0.00166155	     -0.00051960	     43.64015803
      0.20185535	     -0.06605165	     -0.00039773	     -0.20741335	     -0.06509775	      0.88293529	     -0.00033456	     -0.22083445	     -0.00157407	     -0.00051134	     43.29492412
      0.20328944	     -0.06602355	     -0.00039740	     -0.20738610	     -0.06509994	      0.88293456	     -0.00033463	     -0.22083635	     -0.00148746	     -0.00050336	     43.31863248
      0.20488714	     -0.06599236	     -0.00039712	     -0.20735585	     -0.06510224	      0.88293376	     -0.00033472	     -0.22083725	     -0.00139091	     -0.00049412	     43.03793210
      0.20648483	     -0.06594979	     -0.00039642	     -0.20731423	     -0.06510439	      0.88293298	     -0.00033483	     -0.22083694	     -0.00129460	     -0.00048300	     42.65113960
      0.20808253	     -0.06590419	     -0.00039595	     -0.20726956	     -0.06510638	      0.88293222	     -0.00033495	     -0.22083531	     -0.00119925	     -0.00047139	     42.57291139
      0.20968022	     -0.06585358	     -0.00039504	     -0.20721988	     -0.06510822	      0.88293148	     -0.00033508	     -0.22083238	     -0.00110417	     -0.00045845	     42.31885205
      0.21127792	     -0.06579693	     -0.00039436	     -0.20716415	     -0.06510991	      0.88293075	     -0.00033522	     -0.22082816	     -0.00100966	     -0.00044382	     42.05028086
      0.21287561	     -0.06573477	     -0.00039333	     -0.20710291	     -0.06511145	      0.88293006	     -0.00033537	     -0.22082258	     -0.00091625	     -0.00042787	     42.01712245
      0.21447331	     -0.06566625	     -0.00039248	     -0.20703531	     -0.06511284	      0.88292939	     -0.00033553	     -0.22081567	     -0.00082281	     -0.00040940	     41.53256830
      0.21607101	     -0.06559142	     -0.00039157	     -0.20696138	     -0.06511408	      0.88292875	     -0.00033571	     -0.22080738	     -0.00073107	     -0.00038958	     41.59159247
      0.21750853	     -0.06552105	     -0.00039094	     -0.20689181	     -0.06511507	      0.88292820	     -0.00033588	     -0.22079876	     -0.00064871	     -0.00036983	     41.30969112
      0.21894606	     -0.06544507	     -0.00039033	     -0.20681662	     -0.06511595	      0.88292769	     -0.00033606	     -0.22078902	     -0.00056771	     -0.00034879	     41.31638760
      0.22063382	     -0.06535169	     -0.00038956	     -0.20672415	     -0.06511682	      0.88292712	     -0.00033628	     -0.22077618	     -0.00047361	     -0.00032239	     41.05284913
      0.22232158	     -0.06525090	     -0.00038917	     -0.20662425	     -0.06511755	      0.88292660	     -0.00033652	     -0.22076175	     -0.00038109	     -0.00029277	     40.61649669
      0.22400934	     -0.06514209	     -0.00038832	     -0.20651630	     -0.06511811	      0.88292613	     -0.00033677	     -0.22074570	     -0.00029140	     -0.00026168	     40.60857239
      0.22569710	     -0.06503128	     -0.00038832	     -0.20640632	     -0.06511853	      0.88292572	     -0.00033704	     -0.22072805	     -0.00020404	     -0.00022938	     40.51510701
      0.22719437	     -0.06492615	     -0.00038755	     -0.20630191	     -0.06511878	      0.88292540	     -0.00033729	     -0.22071108	     -0.00012850	     -0.00019867	     40.29929468
      0.22869165	     -0.06481944	     -0.00038760	     -0.20619589	     -0.06511892	      0.88292512	     -0.00033755	     -0.22069290	     -0.00005582	     -0.00016811	     40.47022462
      0.23018893	     -0.06471321	     -0.00038730	     -0.20609032	     -0.06511895	      0.88292490	     -0.00033783	     -0.22067357	      0.00001514	     -0.00013669	     40.27383765
      0.23168620	     -0.06460056	     -0.00038714	     -0.20597831	     -0.06511887	      0.88292471	     -0.00033812	     -0.22065322	      0.00008349	     -0.00010482	     40.20328989
      0.23324387	     -0.06448703	     -0.00038702	     -0.20586542	     -0.06511869	      0.88292458	     -0.00033843	     -0.22063093	      0.00015198	     -0.00007226	     40.12488216
      0.23480154	     -0.06436710	     -0.00038681	     -0.20574610	     -0.06511840	      0.88292449	     -0.00033875	     -0.22060769	      0.00021799	     -0.00003915	     39.93168967
      0.23635921	     -0.06425084	     -0.00038694	     -0.20563041	     -0.06511801	      0.88292445	     -0.00033909	     -0.22058351	      0.00028072	     -0.00000783	     40.12818458
      0.23791688	     -0.06413195	     -0.00038671	     -0.20551207	     -0.06511753	      0.88292447	     -0.00033944	     -0.22055858	      0.00034162	      0.00002298	     39.90718287
      0.23947455	     -0.06401446	     -0.00038696	     -0.20539510	     -0.06511695	      0.88292452	     -0.00033981	     -0.22053290	      0.00039914	      0.00005143	     40.21648515
      0.24103221	     -0.06389727	     -0.00038669	     -0.20527841	     -0.06511629	      0.88292462	     -0.00034019	     -0.22050664	      0.00045517	      0.00007837	     40.02018415
      0.24258988	     -0.06377848	     -0.00038701	     -0.20516008	     -0.06511554	      0.88292477	     -0.00034058	     -0.22047984	      0.00050804	      0.00010271	     40.35392556
      0.24414755	     -0.06366095	     -0.00038664	     -0.20504299	     -0.06511470	      0.88292494	     -0.00034099	     -0.22045254	      0.00055904	      0.00012426	     40.50483662
      0.24586601	     -0.06353351	     -0.00038731	     -0.20491601	     -0.06511370	      0.88292518	     -0.00034146	     -0.22042193	      0.00061322	      0.00014525	     40.51822568
      0.24725737	     -0.06342854	     -0.00038689	     -0.20481140	     -0.06511282	      0.88292539	     -0.00034185	     -0.22039688	      0.00065489	      0.00015978	     40.77097907
      0.24864873	     -0.06332646	     -0.00038740	     -0.20470964	     -0.06511188	      0.88292562	     -0.00034225	     -0.22037158	      0.00069493	      0.00017154	     41.13123033
      0.25039094	     -0.06319950	     -0.00038698	     -0.20458309	     -0.06511062	      0.88292593	     -0.00034277	     -0.22033972	      0.00074357	      0.00018256	     41.27407517
      0.25189425	     -0.06308699	     -0.00038787	     -0.20447089	     -0.06510948	      0.88292621	     -0.00034324	     -0.22031201	      0.00078367	      0.00019088	     41.42653534
      0.25339756	     -0.06297671	     -0.00038746	     -0.20436091	     -0.06510827	      0.88292650	     -0.00034372	     -0.22028413	      0.00082204	      0.00019549	     41.78994732
      0.25490087	     -0.06286950	     -0.00038824	     -0.20425397	     -0.06510700	      0.88292680	     -0.00034422	     -0.22025615	      0.00085866	      0.00019624	     42.39635912
      0.25640419	     -0.06276313	     -0.00038803	     -0.20414787	     -0.06510569	      0.88292709	     -0.00034472	     -0.22022816	      0.00089485	      0.00019535	     42.36715110
      0.25790750	     -0.06265457	     -0.00038882	     -0.20403955	     -0.06510432	      0.88292738	     -0.00034525	     -0.22020013	      0.00092800	      0.00019086	     43.14699116
      0.25941081	     -0.06254908	     -0.00038885	     -0.20393428	     -0.06510290	      0.88292766	     -0.00034578	     -0.22017202	      0.00096019	      0.00018479	     43.35736771
      0.26083311	     -0.06244926	     -0.00038954	     -0.20383464	     -0.06510151	      0.88292792	     -0.00034631	     -0.22014545	      0.00098816	      0.00017608	     43.99094794
      0.26225540	     -0.06235305	     -0.00038989	     -0.20373860	     -0.06510009	      0.88292816	     -0.00034684	     -0.22011889	      0.00101468	      0.00016585	     44.38034474
      0.26398848	     -0.06223742	     -0.00039051	     -0.20362314	     -0.06509830	      0.88292844	     -0.00034750	     -0.22008673	      0.00104427	      0.00014997	     45.06710883
      0.26553809	     -0.06213381	     -0.00039096	     -0.20351967	     -0.06509666	      0.88292866	     -0.00034811	     -0.22005808	      0.00106887	      0.00013552	     45.36570280
      0.26708770	     -0.06203293	     -0.00039156	     -0.20341890	     -0.06509499	      0.88292886	     -0.00034874	     -0.22002960	      0.00109093	      0.00011820	     46.22164940
      0.26863731	     -0.06193757	     -0.00039197	     -0.20332362	     -0.06509328	      0.88292902	     -0.00034937	     -0.22000137	      0.00111161	      0.00009868	     46.92860677
      0.27018692	     -0.06184452	     -0.00039243	     -0.20323065	     -0.06509155	      0.88292916	     -0.00035002	     -0.21997345	      0.00113109	      0.00007779	     47.63247735
      0.27156401	     -0.06176523	     -0.00039281	     -0.20315142	     -0.06508998	      0.88292926	     -0.00035061	     -0.21994895	      0.00114743	      0.00005858	     48.19221004
      0.27294110	     -0.06168654	     -0.00039337	     -0.20307276	     -0.06508839	      0.88292932	     -0.00035120	     -0.21992474	      0.00116263	      0.00003844	     49.05781530
      0.27492566	     -0.06158168	     -0.00039378	     -0.20296798	     -0.06508606	      0.88292937	     -0.00035207	     -0.21989044	      0.00118420	      0.00000858	     49.76910986
      0.27625644	     -0.06150777	     -0.00039471	     -0.20289408	     -0.06508447	      0.88292937	     -0.00035267	     -0.21986782	      0.00119761	     -0.00001082	     50.64977508
      0.27758722	     -0.06144040	     -0.00039504	     -0.20282674	     -0.06508287	      0.88292934	     -0.00035327	     -0.21984546	      0.00121096	     -0.00003069	     51.32334578
      0.27924718	     -0.06135712	     -0.00039585	     -0.20274348	     -0.06508085	      0.88292927	     -0.00035403	     -0.21981807	      0.00122702	     -0.00005566	     52.43093987
      0.28090714	     -0.06128207	     -0.00039634	     -0.20266845	     -0.06507880	      0.88292916	     -0.00035480	     -0.21979112	      0.00124340	     -0.00007921	     53.04230070
      0.28238220	     -0.06120799	     -0.00039727	     -0.20259438	     -0.06507695	      0.88292903	     -0.00035549	     -0.21976768	      0.00125769	     -0.00009872	     53.80570353
      0.28385725	     -0.06114213	     -0.00039759	     -0.20252854	     -0.06507509	      0.88292887	     -0.00035619	     -0.21974455	      0.00127186	     -0.00011781	     54.44595305
      0.28533230	     -0.06107364	     -0.00039831	     -0.20246006	     -0.06507320	      0.88292868	     -0.00035689	     -0.21972181	      0.00128532	     -0.00013596	     55.58868088
      0.28680736	     -0.06100961	     -0.00039884	     -0.20239604	     -0.06507130	      0.88292847	     -0.00035760	     -0.21969943	      0.00129914	     -0.00015240	     56.10875944
      0.28828241	     -0.06094376	     -0.00039997	     -0.20233018	     -0.06506937	      0.88292823	     -0.00035831	     -0.21967755	      0.00131203	     -0.00016704	     57.14039982
      0.28975747	     -0.06088480	     -0.00039982	     -0.20227123	     -0.06506742	      0.88292797	     -0.00035903	     -0.21965610	      0.00132433	     -0.00018027	     57.94589810
      0.29123252	     -0.06082129	     -0.00040031	     -0.20220771	     -0.06506546	      0.88292770	     -0.00035976	     -0.21963515	      0.00133678	     -0.00019017	     58.46422459
      0.29270757	     -0.06076317	     -0.00040020	     -0.20214957	     -0.06506348	      0.88292741	     -0.00036048	     -0.21961455	      0.00134764	     -0.00019929	     59.54204513
      0.29418263	     -0.06070171	     -0.00040072	     -0.20208810	     -0.06506149	      0.88292711	     -0.00036121	     -0.21959442	      0.00135849	     -0.00020556	     60.23841059
      0.29565768	     -0.06064613	     -0.00040079	     -0.20203250	     -0.06505947	      0.88292681	     -0.00036195	     -0.21957471	      0.00136879	     -0.00020953	     60.74116119
      0.29713274	     -0.06059071	     -0.00040160	     -0.20197703	     -0.06505745	      0.88292650	     -0.00036268	     -0.21955542	      0.00137753	     -0.00021193	     61.95921816
      0.29860779	     -0.06053569	     -0.00040158	     -0.20192197	     -0.06505541	      0.88292618	     -0.00036342	     -0.21953650	      0.00138630	     -0.00021178	     62.41070508
      0.30008284	     -0.06048135	     -0.00040292	     -0.20186757	     -0.06505336	      0.88292587	     -0.00036416	     -0.21951790	      0.00139383	     -0.00020952	     63.38891513
      0.30155790	     -0.06042862	     -0.00040350	     -0.20181479	     -0.06505130	      0.88292557	     -0.00036491	     -0.21949961	      0.00140081	     -0.00020536	     63.89768952
      0.30303295	     -0.06037447	     -0.00040527	     -0.20176055	     -0.06504923	      0.88292527	     -0.00036565	     -0.21948161	      0.00140678	     -0.00019876	     64.77444364
      0.30450800	     -0.06032542	     -0.00040578	     -0.20171142	     -0.06504715	      0.88292498	     -0.00036640	     -0.21946384	      0.00141151	     -0.00019134	     65.66222045
      0.30598306	     -0.06027296	     -0.00040776	     -0.20165886	     -0.06504506	      0.88292471	     -0.00036714	     -0.21944637	      0.00141636	     -0.00018074	     66.08882339
      0.30745811	     -0.06022549	     -0.00040823	     -0.20161130	     -0.06504297	      0.88292445	     -0.00036789	     -0.21942912	      0.00141924	     -0.00016983	     67.09588491
      0.30893317	     -0.06017631	     -0.00041044	     -0.20156200	     -0.06504088	      0.88292421	     -0.00036863	     -0.21941217	      0.00142228	     -0.00015626	     67.50464104
      0.31040822	     -0.06013090	     -0.00041092	     -0.20151648	     -0.06503878	      0.88292399	     -0.00036937	     -0.21939551	      0.00142369	     -0.00014199	     68.25474301
      0.31188327	     -0.06008893	     -0.00041365	     -0.20147437	     -0.06503668	      0.88292379	     -0.00037012	     -0.21937921	      0.00142442	     -0.00012645	     69.02199236
      0.31335833	     -0.06005197	     -0.00041402	     -0.20143729	     -0.06503458	      0.88292362	     -0.00037085	     -0.21936331	      0.00142423	     -0.00011002	     69.49668781
      0.31483338	     -0.06001378	     -0.00041682	     -0.20139895	     -0.06503248	      0.88292347	     -0.00037159	     -0.21934788	      0.00142307	     -0.00009243	     70.29670542
      0.31614981	     -0.05998645	     -0.00041711	     -0.20137150	     -0.06503060	      0.88292336	     -0.00037224	     -0.21933449	      0.00142161	     -0.00007618	     70.56649878
      0.31746624	     -0.05996099	     -0.00041893	     -0.20134590	     -0.06502873	      0.88292327	     -0.00037289	     -0.21932159	      0.00141943	     -0.00005995	     71.10744421
      0.31878266	     -0.05994321	     -0.00042005	     -0.20132798	     -0.06502687	      0.88292320	     -0.00037354	     -0.21930923	      0.00141683	     -0.00004385	     71.45732714
      0.32037659	     -0.05993164	     -0.00042216	     -0.20131623	     -0.06502461	      0.88292314	     -0.00037431	     -0.21929526	      0.00141292	     -0.00002518	     72.01164849
      0.32197053	     -0.05993323	     -0.00042343	     -0.20131765	     -0.06502236	      0.88292312	     -0.00037508	     -0.21928259	      0.00140852	     -0.00000812	     72.39581786
      0.32356446	     -0.05994653	     -0.00042555	     -0.20133077	     -0.06502012	      0.88292312	     -0.00037584	     -0.21927152	      0.00140386	      0.00000627	     72.90488278
      0.32495907	     -0.05996627	     -0.00042551	     -0.20135038	     -0.06501817	      0.88292313	     -0.00037649	     -0.21926323	      0.00140014	      0.00001736	     72.80739595
      0.32635368	     -0.05999505	     -0.00042662	     -0.20137901	     -0.06501622	      0.88292316	     -0.00037713	     -0.21925634	      0.00139628	      0.00002463	     73.42591863
      0.32774829	     -0.06003447	     -0.00042631	     -0.20141833	     -0.06501427	      0.88292320	     -0.00037777	     -0.21925095	      0.00139311	      0.00002807	     73.66136504
      0.32914290	     -0.06007914	     -0.00042660	     -0.20146289	     -0.06501233	      0.88292324	     -0.00037839	     -0.21924712	      0.00139092	      0.00002783	     73.85995559
      0.33053751	     -0.06013065	     -0.00042601	     -0.20151431	     -0.06501039	      0.88292328	     -0.00037900	     -0.21924481	      0.00138969	      0.00002377	     73.87101370
      0.33193212	     -0.06018971	     -0.00042586	     -0.20157329	     -0.06500845	      0.88292330	     -0.00037960	     -0.21924402	      0.00138907	      0.00001517	     74.26661944
      0.33372258	     -0.06027859	     -0.00042458	     -0.20166211	     -0.06500597	      0.88292332	     -0.00038036	     -0.21924536	      0.00139084	     -0.00000258	     73.77492973
      0.33510089	     -0.06034381	     -0.00042462	     -0.20172727	     -0.06500405	      0.88292330	     -0.00038092	     -0.21924809	      0.00139289	     -0.00001938	     74.17343937
      0.33647921	     -0.06042349	     -0.00042352	     -0.20180693	     -0.06500213	      0.88292326	     -0.00038148	     -0.21925221	      0.00139665	     -0.00004154	     74.17011406
      0.33785752	     -0.06050664	     -0.00042325	     -0.20189007	     -0.06500020	      0.88292319	     -0.00038202	     -0.21925787	      0.00140229	     -0.00006817	     74.12639019
      0.33923583	     -0.06059550	     -0.00042240	     -0.20197895	     -0.06499826	      0.88292307	     -0.00038256	     -0.21926498	      0.00140970	     -0.00009863	     73.83281339
      0.34061415	     -0.06068937	     -0.00042222	     -0.20207284	     -0.06499631	      0.88292291	     -0.00038307	     -0.21927353	      0.00141851	     -0.00013292	     73.82497408
      0.34231520	     -0.06081275	     -0.00042167	     -0.20219627	     -0.06499389	      0.88292265	     -0.00038370	     -0.21928603	      0.00143187	     -0.00018005	     73.47544622
      0.34373523	     -0.06092330	     -0.00042215	     -0.20230688	     -0.06499184	      0.88292236	     -0.00038420	     -0.21929805	      0.00144512	     -0.00022235	     73.17884550
      0.34515526	     -0.06103505	     -0.00042201	     -0.20241872	     -0.06498978	      0.88292201	     -0.00038470	     -0.21931153	      0.00146062	     -0.00026685	     72.51341024
      0.34657529	     -0.06115454	     -0.00042268	     -0.20253830	     -0.06498769	      0.88292160	     -0.00038517	     -0.21932634	      0.00147718	     -0.00031458	     72.46013197
      0.34799531	     -0.06127894	     -0.00042299	     -0.20266283	     -0.06498558	      0.88292112	     -0.00038564	     -0.21934255	      0.00149682	     -0.00036288	     71.41852357
      0.34941534	     -0.06140798	     -0.00042388	     -0.20279200	     -0.06498344	      0.88292057	     -0.00038609	     -0.21936009	      0.00151720	     -0.00041317	     71.33097099
      0.35128742	     -0.06159238	     -0.00042440	     -0.20297664	     -0.06498058	      0.88291973	     -0.00038665	     -0.21938531	      0.00154828	     -0.00048092	     69.74904933
      0.35263067	     -0.06171650	     -0.00042574	     -0.20310092	     -0.06497848	      0.88291906	     -0.00038704	     -0.21940473	      0.00157138	     -0.00052805	     69.76911169
      0.35397392	     -0.06185429	     -0.00042631	     -0.20323890	     -0.06497635	      0.88291831	     -0.00038742	     -0.21942515	      0.00159692	     -0.00057592	     69.16970531
      0.35561479	     -0.06202603	     -0.00042765	     -0.20341091	     -0.06497371	      0.88291732	     -0.00038786	     -0.21945160	      0.00163050	     -0.00063450	     68.62291332
      0.35725566	     -0.06220234	     -0.00042791	     -0.20358753	     -0.06497100	      0.88291623	     -0.00038828	     -0.21947953	      0.00166745	     -0.00069048	     67.26492032
      0.35863409	     -0.06235295	     -0.00042922	     -0.20373841	     -0.06496868	      0.88291525	     -0.00038861	     -0.21950408	      0.00169963	     -0.00073667	     67.11541692
      0.36001252	     -0.06250514	     -0.00042919	     -0.20389091	     -0.06496631	      0.88291420	     -0.00038892	     -0.21952956	      0.00173445	     -0.00078037	     66.07499357
      0.36171858	     -0.06270013	     -0.00043028	     -0.20408629	     -0.06496332	      0.88291283	     -0.00038929	     -0.21956225	      0.00177973	     -0.00083185	     65.23683393
      0.36311850	     -0.06285830	     -0.00043011	     -0.20424483	     -0.06496080	      0.88291164	     -0.00038957	     -0.21959006	      0.00181924	     -0.00086956	     64.16156758
      0.36451842	     -0.06302015	     -0.00043090	     -0.20440705	     -0.06495822	      0.88291040	     -0.00038983	     -0.21961859	      0.00186035	     -0.00090490	     63.62712365
      0.36591834	     -0.06318442	     -0.00043096	     -0.20457173	     -0.06495559	      0.88290911	     -0.00039007	     -0.21964786	      0.00190363	     -0.00093691	     62.82813799
      0.36764234	     -0.06338912	     -0.00043201	     -0.20477694	     -0.06495226	      0.88290746	     -0.00039034	     -0.21968486	      0.00195964	     -0.00097165	     61.91506669
      0.36936634	     -0.06359272	     -0.00043231	     -0.20498112	     -0.06494883	      0.88290576	     -0.00039058	     -0.21972293	      0.00201927	     -0.00099945	     60.34498996
      0.37080241	     -0.06376228	     -0.00043371	     -0.20515114	     -0.06494589	      0.88290431	     -0.00039076	     -0.21975539	      0.00207037	     -0.00101865	     60.02092133
      0.37223847	     -0.06393411	     -0.00043314	     -0.20532350	     -0.06494288	      0.88290284	     -0.00039092	     -0.21978841	      0.00212421	     -0.00103349	     59.01798645
      0.37367454	     -0.06410516	     -0.00043358	     -0.20549510	     -0.06493979	      0.88290134	     -0.00039106	     -0.21982192	      0.00217996	     -0.00104413	     58.30047336
      0.37548244	     -0.06431825	     -0.00043371	     -0.20570890	     -0.06493578	      0.88289945	     -0.00039120	     -0.21986472	      0.00225407	     -0.00105085	     56.56462658
      0.37694096	     -0.06448499	     -0.00043564	     -0.20587622	     -0.06493245	      0.88289792	     -0.00039130	     -0.21989966	      0.00231489	     -0.00105117	     56.31619471
      0.37839949	     -0.06465472	     -0.00043603	     -0.20604658	     -0.06492903	      0.88289639	     -0.00039137	     -0.21993490	      0.00237878	     -0.00104681	     55.22529392
      0.37985801	     -0.06482443	     -0.00043681	     -0.20621692	     -0.06492551	      0.88289486	     -0.00039143	     -0.21997043	      0.00244398	     -0.00103881	     54.70295013
      0.38131653	     -0.06499231	     -0.00043697	     -0.20638549	     -0.06492190	      0.88289336	     -0.00039146	     -0.22000621	      0.00251255	     -0.00102521	     53.33486923
      0.38277506	     -0.06515914	     -0.00043763	     -0.20655300	     -0.06491818	      0.88289187	     -0.00039147	     -0.22004215	      0.00258190	     -0.00100904	     52.92095937
      0.38423358	     -0.06532601	     -0.00043797	     -0.20672059	     -0.06491436	      0.88289042	     -0.00039147	     -0.22007821	      0.00265487	     -0.00098795	     51.54900732
      0.38569210	     -0.06548904	     -0.00043845	     -0.20688436	     -0.06491044	      0.88288899	     -0.00039145	     -0.22011433	      0.00272873	     -0.00096393	     51.08312172
      0.38798072	     -0.06574783	     -0.00043872	     -0.20714437	     -0.06490406	      0.88288684	     -0.00039137	     -0.22017088	      0.00285069	     -0.00091916	     48.90515065
      0.38925945	     -0.06588148	     -0.00043927	     -0.20727871	     -0.06490037	      0.88288568	     -0.00039131	     -0.22020243	      0.00291965	     -0.00089068	     48.91016442
      0.39053817	     -0.06601941	     -0.00043938	     -0.20741737	     -0.06489659	      0.88288456	     -0.00039124	     -0.22023378	      0.00299105	     -0.00086010	     48.11038488
      0.39263567	     -0.06624075	     -0.00043962	     -0.20763993	     -0.06489019	      0.88288281	     -0.00039109	     -0.22028490	      0.00311151	     -0.00080621	     46.92689082
      0.39419314	     -0.06640054	     -0.00043974	     -0.20780065	     -0.06488527	      0.88288159	     -0.00039096	     -0.22032242	      0.00320412	     -0.00076176	     45.65559915
      0.39575060	     -0.06655561	     -0.00043971	     -0.20795669	     -0.06488021	      0.88288044	     -0.00039081	     -0.22035952	      0.00329851	     -0.00071616	     44.99740981
      0.39730807	     -0.06670951	     -0.00043972	     -0.20811158	     -0.06487500	      0.88287936	     -0.00039064	     -0.22039614	      0.00339548	     -0.00066901	     44.13716304
      0.39886554	     -0.06686015	     -0.00043970	     -0.20826323	     -0.06486963	      0.88287836	     -0.00039046	     -0.22043223	      0.00349448	     -0.00062110	     43.53024642
      0.40042301	     -0.06700364	     -0.00043948	     -0.20840776	     -0.06486411	      0.88287743	     -0.00039027	     -0.22046775	      0.00359656	     -0.00057131	     42.45872904
      0.40198048	     -0.06714468	     -0.00043923	     -0.20854986	     -0.06485843	      0.88287658	     -0.00039006	     -0.22050252	      0.00369972	     -0.00052233	     42.15083669
      0.40353794	     -0.06727837	     -0.00043873	     -0.20868466	     -0.06485258	      0.88287580	     -0.00038984	     -0.22053654	      0.00380678	     -0.00047141	     40.73009346
      0.40509541	     -0.06740594	     -0.00043849	     -0.20881333	     -0.06484657	      0.88287511	     -0.00038960	     -0.22056964	      0.00391478	     -0.00042107	     40.24269044
      0.40665288	     -0.06752839	     -0.00043790	     -0.20893691	     -0.06484039	      0.88287449	     -0.00038936	     -0.22060170	      0.00402509	     -0.00037096	     39.53281378
      0.40821035	     -0.06764041	     -0.00043634	     -0.20905010	     -0.06483403	      0.88287395	     -0.00038911	     -0.22063261	      0.00413777	     -0.00031989	     38.72184893
      0.40976782	     -0.06774357	     -0.00043473	     -0.20915444	     -0.06482750	      0.88287349	     -0.00038885	     -0.22066222	      0.00425155	     -0.00026958	     38.32619827
      0.41132528	     -0.06783983	     -0.00043364	     -0.20925191	     -0.06482079	      0.88287311	     -0.00038859	     -0.22069034	      0.00436782	     -0.00021831	     37.49557407
      0.41288275	     -0.06792451	     -0.00043316	     -0.20933779	     -0.06481389	      0.88287281	     -0.00038832	     -0.22071688	      0.00448575	     -0.00016676	     36.68022098
      0.41444022	     -0.06799876	     -0.00043377	     -0.20941324	     -0.06480681	      0.88287259	     -0.00038804	     -0.22074163	      0.00460440	     -0.00011479	     36.25185311
      0.41599769	     -0.06806557	     -0.00043474	     -0.20948126	     -0.06479955	      0.88287246	     -0.00038777	     -0.22076450	      0.00472426	     -0.00006233	     35.76036685
      0.41752123	     -0.06812767	     -0.00043653	     -0.20954452	     -0.06479226	      0.88287240	     -0.00038750	     -0.22078503	      0.00484260	     -0.00001048	     35.16172131
      0.41904478	     -0.06817807	     -0.00043852	     -0.20959612	     -0.06478479	      0.88287243	     -0.00038723	     -0.22080382	      0.00496180	      0.00004302	     34.52214631
      0.42056832	     -0.06822516	     -0.00044099	     -0.20964438	     -0.06477714	      0.88287253	     -0.00038696	     -0.22082080	      0.00508105	      0.00009651	     34.16126375
      0.42231455	     -0.06827334	     -0.00044351	     -0.20969391	     -0.06476815	      0.88287275	     -0.00038665	     -0.22083816	      0.00521867	      0.00015826	     33.45425186
      0.42406078	     -0.06831068	     -0.00044629	     -0.20973261	     -0.06475892	      0.88287309	     -0.00038634	     -0.22085321	      0.00535664	      0.00022174	     32.77858257
      0.42557838	     -0.06833329	     -0.00044776	     -0.20975641	     -0.06475070	      0.88287346	     -0.00038608	     -0.22086435	      0.00547580	      0.00027613	     32.68788762
      0.42709598	     -0.06835306	     -0.00044985	     -0.20977736	     -0.06474230	      0.88287393	     -0.00038581	     -0.22087367	      0.00559601	      0.00033157	     32.03100484
      0.42874592	     -0.06836754	     -0.00045130	     -0.20979313	     -0.06473296	      0.88287452	     -0.00038553	     -0.22088179	      0.00572593	      0.00039052	     31.71048282
      0.43039585	     -0.06837098	     -0.00045274	     -0.20979786	     -0.06472340	      0.88287521	     -0.00038525	     -0.22088785	      0.00585630	      0.00045032	     31.02897469
      0.43185428	     -0.06836954	     -0.00045404	     -0.20979755	     -0.06471478	      0.88287591	     -0.00038501	     -0.22089144	      0.00597009	      0.00050194	     30.98769870
      0.43331270	     -0.06835861	     -0.00045501	     -0.20978775	     -0.06470599	      0.88287668	     -0.00038477	     -0.22089343	      0.00608433	      0.00055422	     30.46269172
      0.43501660	     -0.06833927	     -0.00045588	     -0.20976973	     -0.06469551	      0.88287768	     -0.00038450	     -0.22089365	      0.00621644	      0.00061360	     30.18513219
      0.43672049	     -0.06831050	     -0.00045670	     -0.20974227	     -0.06468480	      0.88287877	     -0.00038423	     -0.22089156	      0.00634825	      0.00067355	     29.53277826
      0.43842438	     -0.06826749	     -0.00045694	     -0.20970056	     -0.06467388	      0.88287997	     -0.00038398	     -0.22088713	      0.00647794	      0.00073242	     29.33883686
      0.43987928	     -0.06822439	     -0.00045735	     -0.20965854	     -0.06466437	      0.88288107	     -0.00038377	     -0.22088140	      0.00658775	      0.00078226	     29.05584433
      0.44133417	     -0.06817286	     -0.00045751	     -0.20960809	     -0.06465471	      0.88288225	     -0.00038356	     -0.22087393	      0.00669610	      0.00083140	     28.89408540
      0.44306139	     -0.06810576	     -0.00045788	     -0.20954225	     -0.06464303	      0.88288373	     -0.00038333	     -0.22086274	      0.00682294	      0.00088864	     28.69725426
      0.44448228	     -0.06803780	     -0.00045780	     -0.20947532	     -0.06463326	      0.88288503	     -0.00038315	     -0.22085173	      0.00692591	      0.00093572	     28.41024562
      0.44590317	     -0.06796558	     -0.00045813	     -0.20940410	     -0.06462335	      0.88288639	     -0.00038297	     -0.22083898	      0.00702743	      0.00098264	     28.06844180
      0.44732407	     -0.06788553	     -0.00045825	     -0.20932504	     -0.06461330	      0.88288782	     -0.00038280	     -0.22082454	      0.00712661	      0.00102818	     28.01724650
      0.44874496	     -0.06780056	     -0.00045862	     -0.20924103	     -0.06460310	      0.88288931	     -0.00038265	     -0.22080839	      0.00722435	      0.00107370	     27.73219078
      0.45047825	     -0.06768718	     -0.00045877	     -0.20912880	     -0.06459048	      0.88289122	     -0.00038247	     -0.22078649	      0.00734054	      0.00112797	     27.50705570
      0.45221154	     -0.06756179	     -0.00045939	     -0.20900451	     -0.06457766	      0.88289322	     -0.00038231	     -0.22076202	      0.00745354	      0.00118267	     27.16815530
      0.45394484	     -0.06742549	     -0.00045902	     -0.20886928	     -0.06456464	      0.88289532	     -0.00038216	     -0.22073502	      0.00756187	      0.00123487	     27.31714505
      0.45567813	     -0.06728419	     -0.00046055	     -0.20872901	     -0.06455144	      0.88289751	     -0.00038202	     -0.22070543	      0.00766784	      0.00128832	     26.70409221
      0.45718923	     -0.06714662	     -0.00045996	     -0.20859230	     -0.06453979	      0.88289949	     -0.00038192	     -0.22067763	      0.00775533	      0.00133303	     26.83061050
      0.45870033	     -0.06700835	     -0.00046093	     -0.20845485	     -0.06452801	      0.88290153	     -0.00038183	     -0.22064788	      0.00784001	      0.00137602	     26.77635986
      0.46021144	     -0.06686006	     -0.00046102	     -0.20830736	     -0.06451610	      0.88290365	     -0.00038175	     -0.22061627	      0.00792144	      0.00141871	     26.59347173
      0.46152683	     -0.06672712	     -0.00046150	     -0.20817507	     -0.06450563	      0.88290554	     -0.00038169	     -0.22058719	      0.00798891	      0.00145427	     26.66162479
      0.46284223	     -0.06658800	     -0.00046185	     -0.20803658	     -0.06449508	      0.88290747	     -0.00038163	     -0.22055672	      0.00805401	      0.00148988	     26.44783965
      0.46415763	     -0.06644433	     -0.00046229	     -0.20789350	     -0.06448445	      0.88290945	     -0.00038159	     -0.22052484	      0.00811555	      0.00152430	     26.47068153
      0.46615474	     -0.06622152	     -0.00046319	     -0.20767153	     -0.06446815	      0.88291255	     -0.00038154	     -0.22047389	      0.00820352	      0.00157535	     26.23327339
      0.46766172	     -0.06604977	     -0.00046408	     -0.20750034	     -0.06445574	      0.88291495	     -0.00038151	     -0.22043354	      0.00826398	      0.00161199	     26.42485967
      0.46916869	     -0.06587363	     -0.00046482	     -0.20732474	     -0.06444324	      0.88291741	     -0.00038150	     -0.22039173	      0.00832084	      0.00164789	     26.26175026
      0.47098052	     -0.06566430	     -0.00046581	     -0.20711599	     -0.06442811	      0.88292043	     -0.00038149	     -0.22033968	      0.00838282	      0.00168759	     26.33460982
      0.47279236	     -0.06545068	     -0.00046583	     -0.20690290	     -0.06441287	      0.88292352	     -0.00038149	     -0.22028597	      0.00843934	      0.00172500	     26.08780896
      0.47419530	     -0.06528599	     -0.00046650	     -0.20673857	     -0.06440100	      0.88292596	     -0.00038150	     -0.22024331	      0.00847761	      0.00175042	     26.35430773
      0.47559824	     -0.06511810	     -0.00046600	     -0.20657102	     -0.06438909	      0.88292843	     -0.00038152	     -0.22019987	      0.00851327	      0.00177411	     26.24924177
      0.47723388	     -0.06492462	     -0.00046553	     -0.20637789	     -0.06437513	      0.88293135	     -0.00038154	     -0.22014830	      0.00854990	      0.00179700	     26.40937016
      0.47886953	     -0.06473135	     -0.00046449	     -0.20618493	     -0.06436112	      0.88293431	     -0.00038158	     -0.22009587	      0.00858251	      0.00181662	     26.30050308
      0.48050518	     -0.06453651	     -0.00046330	     -0.20599037	     -0.06434706	      0.88293729	     -0.00038161	     -0.22004270	      0.00860997	      0.00183095	     26.52598792
      0.48193463	     -0.06436777	     -0.00046183	     -0.20582184	     -0.06433473	      0.88293992	     -0.00038165	     -0.21999568	      0.00863103	      0.00183993	     26.50553113
      0.48336408	     -0.06419825	     -0.00046033	     -0.20565249	     -0.06432238	      0.88294255	     -0.00038169	     -0.21994825	      0.00864852	      0.00184496	     26.64072108
      0.48471107	     -0.06404225	     -0.00045874	     -0.20549663	     -0.06431072	      0.88294504	     -0.00038174	     -0.21990324	      0.00866221	      0.00184574	     26.90020773
      0.48605807	     -0.06388562	     -0.00045703	     -0.20534013	     -0.06429905	      0.88294752	     -0.00038178	     -0.21985800	      0.00867382	      0.00184390	     26.86733541
      0.48740507	     -0.06372968	     -0.00045527	     -0.20518428	     -0.06428736	      0.88295000	     -0.00038183	     -0.21981257	      0.00868245	      0.00183825	     27.07830938
      0.49123143	     -0.06330361	     -0.00044999	     -0.20475839	     -0.06425411	      0.88295698	     -0.00038198	     -0.21968287	      0.00869650	      0.00180423	     27.10283486
      0.49219896	     -0.06318895	     -0.00044868	     -0.20464373	     -0.06424569	      0.88295872	     -0.00038202	     -0.21965011	      0.00869563	      0.00179156	     27.70816516
      0.49316649	     -0.06308082	     -0.00044734	     -0.20453561	     -0.06423728	      0.88296045	     -0.00038206	     -0.21961731	      0.00869500	      0.00177739	     27.86244227
      0.49469074	     -0.06291507	     -0.00044529	     -0.20436985	     -0.06422403	      0.88296314	     -0.00038213	     -0.21956569	      0.00869219	      0.00175138	     28.19252293
      0.49636022	     -0.06273775	     -0.00044309	     -0.20419251	     -0.06420952	      0.88296603	     -0.00038220	     -0.21950938	      0.00868727	      0.00171888	     28.37531183
      0.49802971	     -0.06256078	     -0.00044096	     -0.20401548	     -0.06419503	      0.88296887	     -0.00038228	     -0.21945333	      0.00867950	      0.00168215	     28.82294649
      0.49936378	     -0.06242467	     -0.00043930	     -0.20387932	     -0.06418345	      0.88297110	     -0.00038235	     -0.21940874	      0.00867204	      0.00164951	     29.23054058
      0.50069785	     -0.06228916	     -0.00043784	     -0.20374374	     -0.06417189	      0.88297327	     -0.00038243	     -0.21936441	      0.00866397	      0.00161543	     29.39030356
      0.50203192	     -0.06215352	     -0.00043652	     -0.20360803	     -0.06416034	      0.88297541	     -0.00038250	     -0.21932029	      0.00865449	      0.00157880	     29.85804794
      0.50379199	     -0.06197249	     -0.00043529	     -0.20342689	     -0.06414511	      0.88297814	     -0.00038261	     -0.21926226	      0.00864141	      0.00152852	     30.27759873
      0.50555205	     -0.06178545	     -0.00043474	     -0.20323971	     -0.06412992	      0.88298079	     -0.00038273	     -0.21920421	      0.00862619	      0.00147680	     31.00383161
      0.50711262	     -0.06161265	     -0.00043501	     -0.20306677	     -0.06411647	      0.88298305	     -0.00038284	     -0.21915251	      0.00861171	      0.00143201	     31.39113854
      0.50867318	     -0.06143054	     -0.00043477	     -0.20288451	     -0.06410304	      0.88298525	     -0.00038296	     -0.21910038	      0.00859481	      0.00138776	     32.15979863
      0.51038996	     -0.06122835	     -0.00043474	     -0.20268214	     -0.06408830	      0.88298760	     -0.00038309	     -0.21904236	      0.00857457	      0.00134164	     32.70374564
      0.51179080	     -0.06105724	     -0.00043449	     -0.20251086	     -0.06407630	      0.88298945	     -0.00038322	     -0.21899453	      0.00855567	      0.00130683	     33.33224977
      0.51319165	     -0.06088807	     -0.00043480	     -0.20234151	     -0.06406433	      0.88299126	     -0.00038334	     -0.21894633	      0.00853523	      0.00127492	     33.81418423
      0.51459250	     -0.06071693	     -0.00043518	     -0.20217014	     -0.06405239	      0.88299303	     -0.00038348	     -0.21889784	      0.00851271	      0.00124598	     34.41435841
      0.51629394	     -0.06051044	     -0.00043589	     -0.20196337	     -0.06403793	      0.88299512	     -0.00038365	     -0.21883865	      0.00848297	      0.00121532	     35.07420125
      0.51754295	     -0.06035739	     -0.00043658	     -0.20181009	     -0.06402735	      0.88299662	     -0.00038379	     -0.21879504	      0.00845898	      0.00119558	     35.81539133
      0.51879195	     -0.06020523	     -0.00043714	     -0.20165770	     -0.06401680	      0.88299811	     -0.00038393	     -0.21875133	      0.00843406	      0.00117937	     36.24818839
      0.52004096	     -0.06005331	     -0.00043775	     -0.20150551	     -0.06400629	      0.88299957	     -0.00038408	     -0.21870752	      0.00840718	      0.00116555	     36.91719351
      0.52182199	     -0.05984321	     -0.00043872	     -0.20129503	     -0.06399135	      0.88300163	     -0.00038430	     -0.21864509	      0.00836693	      0.00115098	     37.46127017
      0.52360302	     -0.05963455	     -0.00043992	     -0.20108594	     -0.06397649	      0.88300367	     -0.00038454	     -0.21858294	      0.00832270	      0.00114138	     38.57841170
      0.52505067	     -0.05946964	     -0.00044018	     -0.20092067	     -0.06396446	      0.88300532	     -0.00038474	     -0.21853261	      0.00828512	      0.00113670	     39.21315956
      0.52649832	     -0.05930566	     -0.00044109	     -0.20075631	     -0.06395250	      0.88300697	     -0.00038495	     -0.21848255	      0.00824583	      0.00113499	     39.95320613
      0.52794598	     -0.05915116	     -0.00044191	     -0.20060141	     -0.06394059	      0.88300861	     -0.00038517	     -0.21843284	      0.00820451	      0.00113431	     40.77145072
      0.52939363	     -0.05899782	     -0.00044456	     -0.20044762	     -0.06392874	      0.88301025	     -0.00038540	     -0.21838377	      0.00816233	      0.00113688	     41.27702716
      0.53084128	     -0.05885264	     -0.00044629	     -0.20030199	     -0.06391696	      0.88301190	     -0.00038563	     -0.21833541	      0.00811761	      0.00113956	     42.14156650
      0.53228893	     -0.05871336	     -0.00044850	     -0.20016224	     -0.06390524	      0.88301355	     -0.00038588	     -0.21828798	      0.00807220	      0.00114462	     42.56606589
      0.53373658	     -0.05858152	     -0.00044932	     -0.20002994	     -0.06389359	      0.88301521	     -0.00038613	     -0.21824148	      0.00802439	      0.00114910	     43.36167618
      0.53518423	     -0.05845857	     -0.00045170	     -0.19990648	     -0.06388201	      0.88301688	     -0.00038639	     -0.21819595	      0.00797573	      0.00115404	     43.95802683
      0.53663188	     -0.05834081	     -0.00045209	     -0.19978824	     -0.06387050	      0.88301856	     -0.00038666	     -0.21815143	      0.00792575	      0.00115792	     44.44843764
      0.53807953	     -0.05822631	     -0.00045472	     -0.19967322	     -0.06385906	      0.88302023	     -0.00038694	     -0.21810785	      0.00787460	      0.00116130	     45.12844783
      0.53936794	     -0.05812961	     -0.00045457	     -0.19957607	     -0.06384895	      0.88302173	     -0.00038719	     -0.21806979	      0.00782791	      0.00116224	     45.60025063
      0.54065634	     -0.05803558	     -0.00045606	     -0.19948157	     -0.06383889	      0.88302323	     -0.00038745	     -0.21803242	      0.00778079	      0.00116227	     45.98871109
      0.54194475	     -0.05794450	     -0.00045622	     -0.19939002	     -0.06382890	      0.88302473	     -0.00038771	     -0.21799569	      0.00773239	      0.00116014	     46.48360798
      0.54365166	     -0.05783044	     -0.00045681	     -0.19927533	     -0.06381575	      0.88302670	     -0.00038807	     -0.21794801	      0.00766754	      0.00115476	     46.77567004
      0.54516877	     -0.05772994	     -0.00045522	     -0.19917428	     -0.06380417	      0.88302845	     -0.00038839	     -0.21790651	      0.00760779	      0.00114665	     47.38901963
      0.54647750	     -0.05764891	     -0.00045622	     -0.19909273	     -0.06379424	      0.88302994	     -0.00038868	     -0.21787132	      0.00755578	      0.00113804	     47.69567836
      0.54778623	     -0.05757203	     -0.00045498	     -0.19901535	     -0.06378439	      0.88303142	     -0.00038897	     -0.21783676	      0.00750257	      0.00112643	     47.99399244
      0.54909496	     -0.05749803	     -0.00045504	     -0.19894083	     -0.06377461	      0.88303289	     -0.00038926	     -0.21780283	      0.00744874	      0.00111299	     48.19884674
      0.55040369	     -0.05742579	     -0.00045391	     -0.19886807	     -0.06376489	      0.88303434	     -0.00038956	     -0.21776950	      0.00739356	      0.00109707	     48.49279884
      0.55215757	     -0.05733488	     -0.00045319	     -0.19877643	     -0.06375199	      0.88303624	     -0.00038997	     -0.21772575	      0.00731871	      0.00107299	     48.37834243
      0.55338701	     -0.05727162	     -0.00045136	     -0.19871267	     -0.06374303	      0.88303755	     -0.00039026	     -0.21769569	      0.00726406	      0.00105405	     48.84336428
      0.55461645	     -0.05721013	     -0.00045026	     -0.19865065	     -0.06373413	      0.88303883	     -0.00039056	     -0.21766614	      0.00720895	      0.00103358	     48.97783355
      0.55617768	     -0.05713652	     -0.00044766	     -0.19857638	     -0.06372293	      0.88304042	     -0.00039093	     -0.21762929	      0.00713744	      0.00100533	     49.05002097
      0.55773891	     -0.05706620	     -0.00044612	     -0.19850536	     -0.06371185	      0.88304197	     -0.00039132	     -0.21759329	      0.00706433	      0.00097534	     49.09098857
      0.55930014	     -0.05699609	     -0.00044201	     -0.19843456	     -0.06370088	      0.88304347	     -0.00039170	     -0.21755806	      0.00698915	      0.00094331	     49.16781106
      0.56050313	     -0.05694494	     -0.00044133	     -0.19838283	     -0.06369250	      0.88304459	     -0.00039201	     -0.21753140	      0.00693016	      0.00091805	     49.30191842
      0.56170611	     -0.05689612	     -0.00043851	     -0.19833345	     -0.06368420	      0.88304568	     -0.00039231	     -0.21750519	      0.00686999	      0.00089150	     49.35560290
      0.56324692	     -0.05683679	     -0.00043591	     -0.19827337	     -0.06367368	      0.88304702	     -0.00039270	     -0.21747230	      0.00679190	      0.00085703	     49.21404431
      0.56478773	     -0.05677730	     -0.00043176	     -0.19821314	     -0.06366327	      0.88304832	     -0.00039310	     -0.21744015	      0.00671150	      0.00082152	     49.40465914
      0.56613990	     -0.05672982	     -0.00043013	     -0.19816497	     -0.06365425	      0.88304941	     -0.00039345	     -0.21741255	      0.00664025	      0.00079045	     49.26040739
      0.56749208	     -0.05668322	     -0.00042625	     -0.19811768	     -0.06364532	      0.88305045	     -0.00039380	     -0.21738554	      0.00656723	      0.00075892	     49.31759482
      0.56884425	     -0.05663861	     -0.00042433	     -0.19807235	     -0.06363649	      0.88305146	     -0.00039416	     -0.21735913	      0.00649328	      0.00072783	     49.26288955
      0.57019643	     -0.05659446	     -0.00042060	     -0.19802749	     -0.06362776	      0.88305242	     -0.00039451	     -0.21733329	      0.00641780	      0.00069705	     49.22179213
      0.57154860	     -0.05655331	     -0.00041857	     -0.19798559	     -0.06361913	      0.88305334	     -0.00039487	     -0.21730799	      0.00634064	      0.00066651	     49.36311484
      0.57290077	     -0.05651279	     -0.00041539	     -0.19794432	     -0.06361061	      0.88305422	     -0.00039523	     -0.21728326	      0.00626242	      0.00063734	     49.11713952
      0.57425295	     -0.05647395	     -0.00041349	     -0.19790468	     -0.06360220	      0.88305507	     -0.00039559	     -0.21725906	      0.00618171	      0.00060874	     49.40846182
      0.57560512	     -0.05643577	     -0.00041027	     -0.19786571	     -0.06359389	      0.88305587	     -0.00039595	     -0.21723542	      0.00609959	      0.00058165	     49.26588925
      0.57695730	     -0.05639897	     -0.00040832	     -0.19782808	     -0.06358570	      0.88305664	     -0.00039631	     -0.21721229	      0.00601513	      0.00055578	     49.43855567
      0.57830947	     -0.05636468	     -0.00040532	     -0.19779295	     -0.06357763	      0.88305738	     -0.00039667	     -0.21718968	      0.00592855	      0.00053099	     49.56209208
      0.57966164	     -0.05633241	     -0.00040349	     -0.19775979	     -0.06356967	      0.88305808	     -0.00039703	     -0.21716764	      0.00584037	      0.00050812	     49.55731185
      0.58101382	     -0.05630214	     -0.00040102	     -0.19772863	     -0.06356184	      0.88305875	     -0.00039738	     -0.21714614	      0.00574981	      0.00048639	     49.80932481
      0.58236599	     -0.05627381	     -0.00039959	     -0.19769938	     -0.06355412	      0.88305939	     -0.00039774	     -0.21712522	      0.00565789	      0.00046651	     49.88784243
      0.58371817	     -0.05624714	     -0.00039697	     -0.19767179	     -0.06354654	      0.88306001	     -0.00039809	     -0.21710489	      0.00556426	      0.00044828	     50.01480365
      0.58507034	     -0.05622362	     -0.00039505	     -0.19764731	     -0.06353908	      0.88306061	     -0.00039844	     -0.21708514	      0.00546908	      0.00043140	     50.32275728
      0.58642251	     -0.05620206	     -0.00039226	     -0.19762481	     -0.06353175	      0.88306118	     -0.00039878	     -0.21706601	      0.00537333	      0.00041674	     50.24652753
      0.58777469	     -0.05618275	     -0.00039036	     -0.19760453	     -0.06352455	      0.88306173	     -0.00039912	     -0.21704747	      0.00527601	      0.00040329	     50.64637014
      0.58941883	     -0.05616351	     -0.00038684	     -0.19758412	     -0.06351597	      0.88306239	     -0.00039953	     -0.21702580	      0.00515769	      0.00038949	     50.47650739
      0.59065043	     -0.05614569	     -0.00038622	     -0.19756538	     -0.06350967	      0.88306286	     -0.00039983	     -0.21701015	      0.00506797	      0.00038106	     50.83930263
      0.59188204	     -0.05613345	     -0.00038429	     -0.19755225	     -0.06350349	      0.88306332	     -0.00040012	     -0.21699500	      0.00497822	      0.00037359	     50.98568231
      0.59345130	     -0.05612086	     -0.00038322	     -0.19753849	     -0.06349576	      0.88306390	     -0.00040049	     -0.21697651	      0.00486418	      0.00036627	     51.04509951
      0.59483093	     -0.05611114	     -0.00038092	     -0.19752777	     -0.06348912	      0.88306441	     -0.00040080	     -0.21696094	      0.00476354	      0.00036114	     51.25623712
      0.59621056	     -0.05610365	     -0.00038081	     -0.19751925	     -0.06348262	      0.88306490	     -0.00040111	     -0.21694601	      0.00466374	      0.00035813	     51.20810721
      0.59759019	     -0.05609563	     -0.00037863	     -0.19751023	     -0.06347625	      0.88306540	     -0.00040140	     -0.21693169	      0.00456369	      0.00035637	     51.28346369
      0.59896982	     -0.05609135	     -0.00037894	     -0.19750492	     -0.06347003	      0.88306589	     -0.00040169	     -0.21691793	      0.00446387	      0.00035569	     51.56266082
      0.60034945	     -0.05608755	     -0.00037668	     -0.19750014	     -0.06346394	      0.88306638	     -0.00040197	     -0.21690475	      0.00436499	      0.00035683	     51.19192605
      0.60172908	     -0.05608427	     -0.00037754	     -0.19749582	     -0.06345798	      0.88306687	     -0.00040224	     -0.21689211	      0.00426550	      0.00035878	     51.58796670
      0.60310871	     -0.05608328	     -0.00037507	     -0.19749385	     -0.06345217	      0.88306737	     -0.00040249	     -0.21688000	      0.00416690	      0.00036196	     51.27787229
      0.60432094	     -0.05608329	     -0.00037591	     -0.19749297	     -0.06344717	      0.88306781	     -0.00040271	     -0.21686979	      0.00408010	      0.00036542	     51.44966517
      0.60553317	     -0.05608449	     -0.00037482	     -0.19749330	     -0.06344227	      0.88306825	     -0.00040292	     -0.21685997	      0.00399369	      0.00036964	     51.29140173
      0.60702513	     -0.05608730	     -0.00037499	     -0.19749503	     -0.06343639	      0.88306881	     -0.00040316	     -0.21684843	      0.00388732	      0.00037544	     51.32752592
      0.60851710	     -0.05609374	     -0.00037359	     -0.19750041	     -0.06343067	      0.88306938	     -0.00040339	     -0.21683748	      0.00378140	      0.00038201	     50.99228464
      0.60979087	     -0.05609979	     -0.00037463	     -0.19750552	     -0.06342591	      0.88306987	     -0.00040357	     -0.21682866	      0.00369067	      0.00038821	     51.06306147
      0.61106465	     -0.05611022	     -0.00037412	     -0.19751504	     -0.06342127	      0.88307036	     -0.00040375	     -0.21682033	      0.00359992	      0.00039422	     50.93013228
      0.61233842	     -0.05612578	     -0.00037512	     -0.19752967	     -0.06341674	      0.88307087	     -0.00040391	     -0.21681261	      0.00350933	      0.00040046	     50.77936283
      0.61391401	     -0.05615273	     -0.00037535	     -0.19755548	     -0.06341130	      0.88307151	     -0.00040409	     -0.21680404	      0.00339675	      0.00040700	     50.75458421
      0.61530203	     -0.05618216	     -0.00037725	     -0.19758388	     -0.06340666	      0.88307208	     -0.00040423	     -0.21679750	      0.00329830	      0.00041299	     50.40064473
      0.61669004	     -0.05621793	     -0.00037690	     -0.19761866	     -0.06340215	      0.88307265	     -0.00040436	     -0.21679199	      0.00319911	      0.00041682	     50.32877623
      0.61807806	     -0.05626157	     -0.00037883	     -0.19766129	     -0.06339778	      0.88307323	     -0.00040447	     -0.21678760	      0.00310063	      0.00041960	     50.07080434
      0.61946608	     -0.05630830	     -0.00037771	     -0.19770705	     -0.06339354	      0.88307382	     -0.00040457	     -0.21678438	      0.00300174	      0.00042009	     49.88894265
      0.62085409	     -0.05636268	     -0.00037946	     -0.19776043	     -0.06338944	      0.88307440	     -0.00040465	     -0.21678235	      0.00290289	      0.00041787	     50.02423006
      0.62206695	     -0.05641267	     -0.00037801	     -0.19780959	     -0.06338597	      0.88307490	     -0.00040471	     -0.21678158	      0.00281709	      0.00041411	     49.62016285
      0.62327980	     -0.05646650	     -0.00037828	     -0.19786257	     -0.06338261	      0.88307540	     -0.00040475	     -0.21678173	      0.00273092	      0.00040767	     49.69779302
      0.62475464	     -0.05653531	     -0.00037717	     -0.19793037	     -0.06337866	      0.88307599	     -0.00040479	     -0.21678317	      0.00262689	      0.00039697	     49.37636558
      0.62622947	     -0.05660782	     -0.00037734	     -0.19800186	     -0.06337486	      0.88307657	     -0.00040481	     -0.21678591	      0.00252236	      0.00038196	     49.69588879
      0.62751996	     -0.05667423	     -0.00037598	     -0.19806740	     -0.06337166	      0.88307705	     -0.00040481	     -0.21678941	      0.00243221	      0.00036664	     49.22390827
      0.62881045	     -0.05674324	     -0.00037620	     -0.19813552	     -0.06336858	      0.88307751	     -0.00040479	     -0.21679391	      0.00234160	      0.00034781	     49.44355021
      0.63010094	     -0.05681564	     -0.00037547	     -0.19820705	     -0.06336562	      0.88307795	     -0.00040477	     -0.21679943	      0.00225196	      0.00032655	     49.22087879
      0.63139142	     -0.05689064	     -0.00037560	     -0.19828118	     -0.06336277	      0.88307836	     -0.00040473	     -0.21680593	      0.00216239	      0.00030222	     49.35095982
      0.63268191	     -0.05696803	     -0.00037549	     -0.19835771	     -0.06336004	      0.88307873	     -0.00040468	     -0.21681344	      0.00207389	      0.00027578	     49.15725027
      0.63397240	     -0.05704737	     -0.00037604	     -0.19843618	     -0.06335742	      0.88307907	     -0.00040462	     -0.21682191	      0.00198560	      0.00024653	     49.30181677
      0.63560260	     -0.05715127	     -0.00037690	     -0.19853900	     -0.06335427	      0.88307944	     -0.00040452	     -0.21683399	      0.00187605	      0.00020703	     48.92072954
      0.63723280	     -0.05725407	     -0.00037933	     -0.19864071	     -0.06335130	      0.88307974	     -0.00040440	     -0.21684757	      0.00176685	      0.00016454	     49.36459259
      0.63849037	     -0.05733683	     -0.00038014	     -0.19872266	     -0.06334913	      0.88307992	     -0.00040430	     -0.21685897	      0.00168414	      0.00013019	     49.10416356
      0.63974794	     -0.05742111	     -0.00038271	     -0.19880611	     -0.06334707	      0.88308007	     -0.00040419	     -0.21687119	      0.00160223	      0.00009436	     49.31252138
      0.64129124	     -0.05752668	     -0.00038507	     -0.19891070	     -0.06334467	      0.88308018	     -0.00040404	     -0.21688729	      0.00150373	      0.00004939	     49.08177552
      0.64283454	     -0.05763197	     -0.00038939	     -0.19901499	     -0.06334243	      0.88308022	     -0.00040387	     -0.21690452	      0.00140648	      0.00000348	     49.47185799
      0.64407031	     -0.05772070	     -0.00039135	     -0.19910296	     -0.06334073	      0.88308020	     -0.00040373	     -0.21691910	      0.00133024	     -0.00003385	     49.25754378
      0.64530609	     -0.05780873	     -0.00039516	     -0.19919022	     -0.06333914	      0.88308013	     -0.00040358	     -0.21693440	      0.00125542	     -0.00007087	     49.29278998
      0.64654186	     -0.05789845	     -0.00039849	     -0.19927918	     -0.06333763	      0.88308002	     -0.00040342	     -0.21695036	      0.00118173	     -0.00010810	     49.35730402
      0.64822844	     -0.05802299	     -0.00040391	     -0.19940272	     -0.06333572	      0.88307980	     -0.00040319	     -0.21697316	      0.00108418	     -0.00015781	     49.15861988
      0.64991502	     -0.05814461	     -0.00040852	     -0.19952338	     -0.06333397	      0.88307949	     -0.00040295	     -0.21699706	      0.00098865	     -0.00020623	     49.28822125
      0.65133275	     -0.05825181	     -0.00041463	     -0.19962976	     -0.06333263	      0.88307917	     -0.00040273	     -0.21701788	      0.00091073	     -0.00024577	     49.53640504
      0.65275048	     -0.05835568	     -0.00041840	     -0.19973287	     -0.06333139	      0.88307880	     -0.00040250	     -0.21703943	      0.00083528	     -0.00028351	     49.28712833
      0.65416821	     -0.05846191	     -0.00042564	     -0.19983831	     -0.06333026	      0.88307837	     -0.00040225	     -0.21706166	      0.00076159	     -0.00031955	     49.54547603
      0.65558594	     -0.05856863	     -0.00042981	     -0.19994433	     -0.06332923	      0.88307789	     -0.00040200	     -0.21708456	      0.00069016	     -0.00035393	     49.46139304
      0.65700367	     -0.05867687	     -0.00043722	     -0.20005184	     -0.06332830	      0.88307737	     -0.00040173	     -0.21710812	      0.00062143	     -0.00038537	     49.40546125
      0.65842141	     -0.05878105	     -0.00044092	     -0.20015537	     -0.06332747	      0.88307680	     -0.00040144	     -0.21713225	      0.00055456	     -0.00041476	     49.34354722
      0.65983914	     -0.05888778	     -0.00044734	     -0.20026144	     -0.06332673	      0.88307619	     -0.00040115	     -0.21715685	      0.00049004	     -0.00044170	     49.57169617
      0.66125687	     -0.05899116	     -0.00044997	     -0.20036426	     -0.06332608	      0.88307555	     -0.00040084	     -0.21718196	      0.00042830	     -0.00046561	     49.22162840
      0.66267460	     -0.05909603	     -0.00045583	     -0.20046854	     -0.06332551	      0.88307487	     -0.00040051	     -0.21720748	      0.00036860	     -0.00048667	     49.33496766
      0.66409233	     -0.05919977	     -0.00045795	     -0.20057177	     -0.06332503	      0.88307417	     -0.00040016	     -0.21723340	      0.00031130	     -0.00050516	     49.17113943
      0.66551006	     -0.05930411	     -0.00046317	     -0.20067560	     -0.06332463	      0.88307344	     -0.00039980	     -0.21725971	      0.00025627	     -0.00052096	     49.25983035
      0.66692779	     -0.05940669	     -0.00046480	     -0.20077773	     -0.06332430	      0.88307269	     -0.00039941	     -0.21728633	      0.00020389	     -0.00053376	     48.92164723
      0.66834553	     -0.05950856	     -0.00046946	     -0.20087915	     -0.06332405	      0.88307193	     -0.00039900	     -0.21731323	      0.00015336	     -0.00054398	     49.07066285
      0.66976326	     -0.05961033	     -0.00047080	     -0.20098055	     -0.06332387	      0.88307115	     -0.00039857	     -0.21734037	      0.00010512	     -0.00055215	     48.93945158
      0.67118099	     -0.05971112	     -0.00047486	     -0.20108096	     -0.06332375	      0.88307037	     -0.00039812	     -0.21736774	      0.00005967	     -0.00055695	     48.67465658
      0.67259872	     -0.05980969	     -0.00047619	     -0.20117921	     -0.06332370	      0.88306957	     -0.00039764	     -0.21739530	      0.00001581	     -0.00056004	     48.60969862
      0.67401645	     -0.05990852	     -0.00047983	     -0.20127771	     -0.06332370	      0.88306878	     -0.00039714	     -0.21742302	     -0.00002550	     -0.00056082	     48.51999955
      0.67543418	     -0.06000538	     -0.00048104	     -0.20137431	     -0.06332377	      0.88306798	     -0.00039661	     -0.21745084	     -0.00006475	     -0.00055977	     48.34029826
      0.67685191	     -0.06009941	     -0.00048414	     -0.20146808	     -0.06332389	      0.88306719	     -0.00039606	     -0.21747872	     -0.00010157	     -0.00055635	     48.13786085
      0.67826965	     -0.06019177	     -0.00048521	     -0.20156023	     -0.06332406	      0.88306641	     -0.00039548	     -0.21750660	     -0.00013639	     -0.00055123	     47.89175359
      0.67968738	     -0.06028406	     -0.00048788	     -0.20165233	     -0.06332427	      0.88306563	     -0.00039488	     -0.21753448	     -0.00016929	     -0.00054469	     47.83904409
      0.68110511	     -0.06037719	     -0.00048929	     -0.20174529	     -0.06332453	      0.88306486	     -0.00039425	     -0.21756235	     -0.00019969	     -0.00053644	     47.43695428
      0.68252284	     -0.06046774	     -0.00049190	     -0.20183568	     -0.06332484	      0.88306411	     -0.00039359	     -0.21759025	     -0.00022817	     -0.00052660	     47.23882021
      0.68394057	     -0.06055515	     -0.00049340	     -0.20192298	     -0.06332518	      0.88306337	     -0.00039290	     -0.21761806	     -0.00025483	     -0.00051593	     47.10584042
      0.68569634	     -0.06066770	     -0.00049690	     -0.20203540	     -0.06332565	      0.88306248	     -0.00039201	     -0.21765227	     -0.00028459	     -0.00050159	     46.83159394
      0.68695829	     -0.06073729	     -0.00049767	     -0.20210495	     -0.06332603	      0.88306185	     -0.00039134	     -0.21767685	     -0.00030397	     -0.00048892	     46.38073739
      0.68822024	     -0.06080776	     -0.00049977	     -0.20217537	     -0.06332642	      0.88306124	     -0.00039065	     -0.21770110	     -0.00032216	     -0.00047642	     46.30433330
      0.68993018	     -0.06090944	     -0.00050193	     -0.20227703	     -0.06332699	      0.88306044	     -0.00038968	     -0.21773370	     -0.00034341	     -0.00045914	     45.65000442
      0.69140746	     -0.06099154	     -0.00050481	     -0.20235912	     -0.06332751	      0.88305978	     -0.00038880	     -0.21776167	     -0.00036038	     -0.00044383	     45.69694391
      0.69288473	     -0.06107323	     -0.00050621	     -0.20244084	     -0.06332805	      0.88305913	     -0.00038790	     -0.21778935	     -0.00037432	     -0.00042783	     45.09201702
      0.69436200	     -0.06115079	     -0.00050934	     -0.20251843	     -0.06332862	      0.88305851	     -0.00038696	     -0.21781671	     -0.00038701	     -0.00041188	     45.09083412
      0.69583928	     -0.06122710	     -0.00051076	     -0.20259482	     -0.06332920	      0.88305792	     -0.00038599	     -0.21784370	     -0.00039720	     -0.00039574	     44.64126863
      0.69731655	     -0.06130179	     -0.00051418	     -0.20266958	     -0.06332979	      0.88305734	     -0.00038499	     -0.21787027	     -0.00040586	     -0.00037980	     44.54298361
      0.69879382	     -0.06136964	     -0.00051570	     -0.20273756	     -0.06333039	      0.88305679	     -0.00038396	     -0.21789638	     -0.00041228	     -0.00036333	     44.01986043
      0.70027110	     -0.06143671	     -0.00051936	     -0.20280473	     -0.06333101	      0.88305627	     -0.00038290	     -0.21792188	     -0.00041732	     -0.00034688	     43.87449171
      0.70174837	     -0.06149456	     -0.00052058	     -0.20286274	     -0.06333163	      0.88305577	     -0.00038181	     -0.21794681	     -0.00042047	     -0.00033069	     43.45006030
      0.70322564	     -0.06154977	     -0.00052404	     -0.20291809	     -0.06333225	      0.88305529	     -0.00038068	     -0.21797103	     -0.00042232	     -0.00031431	     43.25684240
      0.70470291	     -0.06159806	     -0.00052471	     -0.20296658	     -0.06333287	      0.88305484	     -0.00037953	     -0.21799463	     -0.00042218	     -0.00029766	     42.64860625
      0.70618019	     -0.06164287	     -0.00052772	     -0.20301157	     -0.06333350	      0.88305441	     -0.00037835	     -0.21801746	     -0.00042184	     -0.00028201	     42.81015976
      0.70746625	     -0.06167822	     -0.00052811	     -0.20304712	     -0.06333404	      0.88305406	     -0.00037730	     -0.21803671	     -0.00041943	     -0.00026732	     42.20849090
      0.70875231	     -0.06170799	     -0.00053010	     -0.20307707	     -0.06333458	      0.88305373	     -0.00037623	     -0.21805532	     -0.00041714	     -0.00025324	     42.17507220
      0.71041918	     -0.06174428	     -0.00053215	     -0.20311361	     -0.06333527	      0.88305332	     -0.00037481	     -0.21807847	     -0.00041236	     -0.00023447	     41.61489849
      0.71188642	     -0.06177258	     -0.00053452	     -0.20314212	     -0.06333587	      0.88305299	     -0.00037354	     -0.21809793	     -0.00040831	     -0.00021847	     41.75345462
      0.71335365	     -0.06179335	     -0.00053544	     -0.20316314	     -0.06333646	      0.88305268	     -0.00037224	     -0.21811649	     -0.00040266	     -0.00020151	     41.30335749
      0.71497335	     -0.06181261	     -0.00053730	     -0.20318267	     -0.06333711	      0.88305237	     -0.00037078	     -0.21813584	     -0.00039636	     -0.00018391	     41.30904813
      0.71635239	     -0.06182938	     -0.00053777	     -0.20319969	     -0.06333765	      0.88305212	     -0.00036952	     -0.21815133	     -0.00038993	     -0.00016906	     41.02593779
      0.71773142	     -0.06183736	     -0.00053885	     -0.20320792	     -0.06333819	      0.88305190	     -0.00036823	     -0.21816598	     -0.00038314	     -0.00015408	     40.86569119
      0.71926386	     -0.06184693	     -0.00053943	     -0.20321777	     -0.06333877	      0.88305168	     -0.00036679	     -0.21818112	     -0.00037536	     -0.00013863	     40.88442620
      0.72079629	     -0.06184786	     -0.00054024	     -0.20321898	     -0.06333934	      0.88305148	     -0.00036532	     -0.21819517	     -0.00036651	     -0.00012276	     40.57970922
      0.72216991	     -0.06184937	     -0.00054049	     -0.20322076	     -0.06333983	      0.88305132	     -0.00036399	     -0.21820673	     -0.00035866	     -0.00010959	     40.59658231
      0.72354352	     -0.06184310	     -0.00054089	     -0.20321475	     -0.06334032	      0.88305118	     -0.00036265	     -0.21821741	     -0.00035016	     -0.00009601	     40.42305491
      0.72500650	     -0.06183747	     -0.00054131	     -0.20320940	     -0.06334083	      0.88305105	     -0.00036120	     -0.21822771	     -0.00034121	     -0.00008275	     40.49550299
      0.72646947	     -0.06182444	     -0.00054165	     -0.20319667	     -0.06334132	      0.88305094	     -0.00035975	     -0.21823702	     -0.00033158	     -0.00006926	     40.31384665
      0.72800557	     -0.06181160	     -0.00054225	     -0.20318412	     -0.06334182	      0.88305084	     -0.00035820	     -0.21824563	     -0.00032155	     -0.00005605	     40.30823333
      0.72954167	     -0.06178881	     -0.00054262	     -0.20316163	     -0.06334231	      0.88305076	     -0.00035664	     -0.21825314	     -0.00031110	     -0.00004222	     40.11106604
      0.73107777	     -0.06176404	     -0.00054352	     -0.20313715	     -0.06334278	      0.88305071	     -0.00035507	     -0.21825946	     -0.00030098	     -0.00002920	     40.18309880
      0.73261386	     -0.06173643	     -0.00054401	     -0.20310983	     -0.06334323	      0.88305067	     -0.00035349	     -0.21826463	     -0.00029116	     -0.00001687	     40.40335926
      0.73414996	     -0.06170193	     -0.00054512	     -0.20307562	     -0.06334367	      0.88305066	     -0.00035190	     -0.21826868	     -0.00028104	     -0.00000423	     40.34576356
      0.73552789	     -0.06166959	     -0.00054586	     -0.20304353	     -0.06334405	      0.88305066	     -0.00035047	     -0.21827130	     -0.00027253	      0.00000701	     40.46710741
      0.73690582	     -0.06163086	     -0.00054700	     -0.20300504	     -0.06334442	      0.88305068	     -0.00034904	     -0.21827303	     -0.00026417	      0.00001862	     40.41084772
      0.73828375	     -0.06159012	     -0.00054811	     -0.20296453	     -0.06334478	      0.88305071	     -0.00034760	     -0.21827379	     -0.00025747	      0.00002924	     40.81565876
      0.73966169	     -0.06154436	     -0.00054946	     -0.20291898	     -0.06334513	      0.88305076	     -0.00034616	     -0.21827362	     -0.00025134	      0.00004088	     40.74469712
      0.74103962	     -0.06149346	     -0.00055087	     -0.20286827	     -0.06334548	      0.88305082	     -0.00034471	     -0.21827245	     -0.00024794	      0.00005209	     41.20010025
      0.74263170	     -0.06143106	     -0.00055257	     -0.20280606	     -0.06334587	      0.88305092	     -0.00034305	     -0.21826989	     -0.00024663	      0.00006491	     41.62413159
      0.74422378	     -0.06136422	     -0.00055452	     -0.20273936	     -0.06334626	      0.88305103	     -0.00034138	     -0.21826600	     -0.00024879	      0.00007830	     42.05577723
      0.74564021	     -0.06130133	     -0.00055613	     -0.20267658	     -0.06334662	      0.88305115	     -0.00033989	     -0.21826153	     -0.00025407	      0.00008947	     42.63647357
      0.74705664	     -0.06123716	     -0.00055817	     -0.20261247	     -0.06334698	      0.88305129	     -0.00033841	     -0.21825614	     -0.00026209	      0.00010103	     43.09924972
      0.74858477	     -0.06117002	     -0.00056018	     -0.20254536	     -0.06334739	      0.88305145	     -0.00033682	     -0.21824942	     -0.00027433	      0.00011195	     43.93882208
      0.75011291	     -0.06109953	     -0.00056240	     -0.20247487	     -0.06334782	      0.88305163	     -0.00033523	     -0.21824194	     -0.00028926	      0.00012246	     44.62761551
      0.75164105	     -0.06103472	     -0.00056456	     -0.20241003	     -0.06334828	      0.88305182	     -0.00033365	     -0.21823374	     -0.00030702	      0.00013149	     45.54125229
      0.75316918	     -0.06096569	     -0.00056667	     -0.20234096	     -0.06334876	      0.88305203	     -0.00033207	     -0.21822507	     -0.00032657	      0.00013968	     46.36319801
      0.75469732	     -0.06090154	     -0.00056876	     -0.20227675	     -0.06334928	      0.88305225	     -0.00033050	     -0.21821592	     -0.00034722	      0.00014652	     47.03389031
      0.75622546	     -0.06083650	     -0.00057059	     -0.20221163	     -0.06334982	      0.88305248	     -0.00032894	     -0.21820645	     -0.00036946	      0.00015093	     48.27845284
      0.75775359	     -0.06077547	     -0.00057251	     -0.20215053	     -0.06335041	      0.88305271	     -0.00032739	     -0.21819668	     -0.00039091	      0.00015458	     48.97233380
      0.75906011	     -0.06072296	     -0.00057372	     -0.20209796	     -0.06335093	      0.88305291	     -0.00032607	     -0.21818816	     -0.00040967	      0.00015540	     50.14311419
      0.76036662	     -0.06067265	     -0.00057502	     -0.20204761	     -0.06335148	      0.88305312	     -0.00032476	     -0.21817953	     -0.00042681	      0.00015583	     50.72033020
      0.76167313	     -0.06062164	     -0.00057598	     -0.20199656	     -0.06335204	      0.88305332	     -0.00032346	     -0.21817079	     -0.00044353	      0.00015448	     51.74965364
      0.76347911	     -0.06055483	     -0.00057716	     -0.20192972	     -0.06335286	      0.88305360	     -0.00032167	     -0.21815856	     -0.00046353	      0.00015097	     52.64787594
      0.76485846	     -0.06050314	     -0.00057771	     -0.20187804	     -0.06335351	      0.88305380	     -0.00032032	     -0.21814911	     -0.00047753	      0.00014638	     53.92298517
      0.76623781	     -0.06045092	     -0.00057817	     -0.20182584	     -0.06335418	      0.88305400	     -0.00031897	     -0.21813956	     -0.00048861	      0.00014124	     54.66980218
      0.76779757	     -0.06039516	     -0.00057834	     -0.20177014	     -0.06335495	      0.88305421	     -0.00031747	     -0.21812860	     -0.00049883	      0.00013328	     55.81287549
      0.76935734	     -0.06033693	     -0.00057843	     -0.20171200	     -0.06335573	      0.88305442	     -0.00031597	     -0.21811752	     -0.00050564	      0.00012496	     56.53145619
      0.77091711	     -0.06027792	     -0.00057804	     -0.20165310	     -0.06335653	      0.88305460	     -0.00031449	     -0.21810623	     -0.00051073	      0.00011415	     58.02255432
      0.77231061	     -0.06022829	     -0.00057782	     -0.20160361	     -0.06335724	      0.88305476	     -0.00031318	     -0.21809597	     -0.00051171	      0.00010486	     58.27279958
      0.77370412	     -0.06017500	     -0.00057708	     -0.20155045	     -0.06335795	      0.88305489	     -0.00031188	     -0.21808554	     -0.00051207	      0.00009362	     59.45712559
      0.77509763	     -0.06012526	     -0.00057647	     -0.20150089	     -0.06335867	      0.88305502	     -0.00031059	     -0.21807492	     -0.00050960	      0.00008255	     59.72656460
      0.77649113	     -0.06007083	     -0.00057541	     -0.20144663	     -0.06335937	      0.88305512	     -0.00030931	     -0.21806413	     -0.00050655	      0.00007055	     60.71160960
      0.77804328	     -0.06001548	     -0.00057436	     -0.20139149	     -0.06336016	      0.88305522	     -0.00030790	     -0.21805183	     -0.00050134	      0.00005631	     61.39359304
      0.77959543	     -0.05995687	     -0.00057268	     -0.20133311	     -0.06336093	      0.88305530	     -0.00030650	     -0.21803934	     -0.00049406	      0.00004250	     61.55755956
      0.78114758	     -0.05990028	     -0.00057156	     -0.20127675	     -0.06336169	      0.88305535	     -0.00030511	     -0.21802657	     -0.00048662	      0.00002809	     62.26606884
      0.78251834	     -0.05984520	     -0.00056934	     -0.20122189	     -0.06336235	      0.88305538	     -0.00030390	     -0.21801509	     -0.00047922	      0.00001505	     62.89034189
      0.78388909	     -0.05979695	     -0.00056838	     -0.20117385	     -0.06336300	      0.88305539	     -0.00030270	     -0.21800337	     -0.00047103	      0.00000204	     63.05061814
      0.78525985	     -0.05974386	     -0.00056651	     -0.20112097	     -0.06336364	      0.88305539	     -0.00030151	     -0.21799157	     -0.00046270	     -0.00001096	     63.42965859
      0.78663061	     -0.05969438	     -0.00056490	     -0.20107171	     -0.06336427	      0.88305536	     -0.00030033	     -0.21797960	     -0.00045414	     -0.00002380	     63.61414405
      0.78832648	     -0.05962788	     -0.00056180	     -0.20100548	     -0.06336503	      0.88305531	     -0.00029888	     -0.21796467	     -0.00044402	     -0.00003995	     64.20548955
      0.78969212	     -0.05958174	     -0.00056029	     -0.20095955	     -0.06336563	      0.88305525	     -0.00029772	     -0.21795244	     -0.00043553	     -0.00005175	     63.90044538
      0.79105777	     -0.05952782	     -0.00055708	     -0.20090585	     -0.06336622	      0.88305517	     -0.00029658	     -0.21794014	     -0.00042759	     -0.00006346	     64.03397312
      0.79242341	     -0.05947796	     -0.00055478	     -0.20085618	     -0.06336680	      0.88305507	     -0.00029544	     -0.21792765	     -0.00042042	     -0.00007522	     64.25646688
      0.79412028	     -0.05941131	     -0.00055037	     -0.20078980	     -0.06336751	      0.88305494	     -0.00029404	     -0.21791194	     -0.00041223	     -0.00008949	     64.51170708
      0.79547684	     -0.05936545	     -0.00054845	     -0.20074411	     -0.06336806	      0.88305481	     -0.00029293	     -0.21789915	     -0.00040622	     -0.00010031	     64.28909431
      0.79683340	     -0.05931085	     -0.00054458	     -0.20068969	     -0.06336861	      0.88305466	     -0.00029183	     -0.21788627	     -0.00040124	     -0.00011059	     64.42492524
      0.79818996	     -0.05926175	     -0.00054202	     -0.20064074	     -0.06336915	      0.88305451	     -0.00029073	     -0.21787317	     -0.00039720	     -0.00012064	     64.47181002
      0.79984242	     -0.05919749	     -0.00053724	     -0.20057668	     -0.06336981	      0.88305430	     -0.00028941	     -0.21785708	     -0.00039342	     -0.00013220	     64.59695726
      0.80115400	     -0.05915292	     -0.00053500	     -0.20053223	     -0.06337032	      0.88305412	     -0.00028836	     -0.21784413	     -0.00039155	     -0.00014122	     64.59094550
      0.80246558	     -0.05910289	     -0.00053107	     -0.20048232	     -0.06337083	      0.88305393	     -0.00028732	     -0.21783112	     -0.00039016	     -0.00014935	     64.49370140
      0.80377716	     -0.05905565	     -0.00052797	     -0.20043519	     -0.06337134	      0.88305373	     -0.00028629	     -0.21781800	     -0.00039010	     -0.00015752	     64.68337095
      0.80562883	     -0.05898804	     -0.00052215	     -0.20036773	     -0.06337207	      0.88305342	     -0.00028484	     -0.21779936	     -0.00039067	     -0.00016826	     64.46469155
      0.80706006	     -0.05894021	     -0.00051944	     -0.20031997	     -0.06337263	      0.88305318	     -0.00028373	     -0.21778483	     -0.00039302	     -0.00017648	     64.85207040
      0.80849129	     -0.05888563	     -0.00051391	     -0.20026550	     -0.06337319	      0.88305292	     -0.00028262	     -0.21777030	     -0.00039559	     -0.00018417	     64.94279933
      0.80992253	     -0.05884010	     -0.00051104	     -0.20022001	     -0.06337376	      0.88305265	     -0.00028152	     -0.21775566	     -0.00039893	     -0.00019178	     64.89530610
      0.81135376	     -0.05878681	     -0.00050517	     -0.20016680	     -0.06337434	      0.88305237	     -0.00028042	     -0.21774107	     -0.00040312	     -0.00019916	     65.16344315
      0.81278499	     -0.05874183	     -0.00050227	     -0.20012185	     -0.06337492	      0.88305208	     -0.00027932	     -0.21772640	     -0.00040815	     -0.00020671	     65.33706875
      0.81421622	     -0.05868947	     -0.00049594	     -0.20006955	     -0.06337550	      0.88305178	     -0.00027823	     -0.21771177	     -0.00041349	     -0.00021363	     65.43541454
      0.81564745	     -0.05864634	     -0.00049311	     -0.20002642	     -0.06337610	      0.88305147	     -0.00027714	     -0.21769709	     -0.00041992	     -0.00022078	     65.61383007
      0.81707868	     -0.05859421	     -0.00048631	     -0.19997434	     -0.06337671	      0.88305115	     -0.00027606	     -0.21768251	     -0.00042675	     -0.00022755	     65.78088349
      0.81836355	     -0.05855511	     -0.00048342	     -0.19993523	     -0.06337726	      0.88305085	     -0.00027508	     -0.21766936	     -0.00043378	     -0.00023368	     65.95647340
      0.81964843	     -0.05851194	     -0.00047813	     -0.19989207	     -0.06337782	      0.88305055	     -0.00027411	     -0.21765628	     -0.00044123	     -0.00023963	     66.15654036
      0.82093330	     -0.05847194	     -0.00047389	     -0.19985206	     -0.06337839	      0.88305024	     -0.00027315	     -0.21764321	     -0.00044930	     -0.00024549	     66.34767027
      0.82262606	     -0.05842016	     -0.00046702	     -0.19980028	     -0.06337916	      0.88304981	     -0.00027187	     -0.21762605	     -0.00046076	     -0.00025312	     66.61195389
      0.82414089	     -0.05837378	     -0.00046240	     -0.19975387	     -0.06337987	      0.88304943	     -0.00027074	     -0.21761075	     -0.00047162	     -0.00025874	     66.62219302
      0.82565573	     -0.05832234	     -0.00045481	     -0.19970242	     -0.06338059	      0.88304903	     -0.00026960	     -0.21759553	     -0.00048369	     -0.00026464	     67.25573115
      0.82692319	     -0.05828897	     -0.00045122	     -0.19966902	     -0.06338121	      0.88304869	     -0.00026865	     -0.21758279	     -0.00049412	     -0.00026962	     67.41265142
      0.82819066	     -0.05824928	     -0.00044540	     -0.19962931	     -0.06338185	      0.88304835	     -0.00026771	     -0.21757016	     -0.00050474	     -0.00027392	     67.54726497
      0.82945813	     -0.05821254	     -0.00044077	     -0.19959253	     -0.06338249	      0.88304800	     -0.00026677	     -0.21755756	     -0.00051624	     -0.00027835	     67.90371928
      0.83117811	     -0.05816285	     -0.00043364	     -0.19954278	     -0.06338339	      0.88304751	     -0.00026550	     -0.21754059	     -0.00053188	     -0.00028350	     67.80890422
      0.83271484	     -0.05811824	     -0.00042875	     -0.19949810	     -0.06338422	      0.88304707	     -0.00026438	     -0.21752551	     -0.00054759	     -0.00028761	     68.42612701
      0.83407433	     -0.05807833	     -0.00042210	     -0.19945815	     -0.06338498	      0.88304668	     -0.00026339	     -0.21751225	     -0.00056181	     -0.00029113	     68.82571707
      0.83543382	     -0.05804213	     -0.00041749	     -0.19942188	     -0.06338575	      0.88304628	     -0.00026240	     -0.21749909	     -0.00057614	     -0.00029389	     68.88496362
      0.83679331	     -0.05800327	     -0.00041141	     -0.19938296	     -0.06338655	      0.88304588	     -0.00026143	     -0.21748607	     -0.00059129	     -0.00029637	     69.27131806
      0.83844348	     -0.05796136	     -0.00040615	     -0.19934094	     -0.06338754	      0.88304539	     -0.00026026	     -0.21747039	     -0.00061025	     -0.00029896	     69.63227179
      0.83971234	     -0.05792605	     -0.00039992	     -0.19930558	     -0.06338832	      0.88304501	     -0.00025936	     -0.21745846	     -0.00062503	     -0.00030000	     69.78709529
      0.84098121	     -0.05789349	     -0.00039514	     -0.19927294	     -0.06338912	      0.88304463	     -0.00025848	     -0.21744664	     -0.00064002	     -0.00030070	     69.89098220
      0.84225007	     -0.05786021	     -0.00038937	     -0.19923960	     -0.06338994	      0.88304425	     -0.00025761	     -0.21743494	     -0.00065551	     -0.00030128	     70.21984056
      0.84400113	     -0.05781935	     -0.00038226	     -0.19919864	     -0.06339111	      0.88304372	     -0.00025641	     -0.21741901	     -0.00067635	     -0.00030100	     69.96537851
      0.84550194	     -0.05777747	     -0.00037465	     -0.19915668	     -0.06339214	      0.88304327	     -0.00025540	     -0.21740556	     -0.00069548	     -0.00030017	     70.69365976
      0.84700275	     -0.05774656	     -0.00036956	     -0.19912566	     -0.06339320	      0.88304282	     -0.00025441	     -0.21739218	     -0.00071423	     -0.00029910	     70.78807705
      0.84829245	     -0.05771106	     -0.00036226	     -0.19909010	     -0.06339413	      0.88304243	     -0.00025356	     -0.21738087	     -0.00073018	     -0.00029720	     70.83235161
      0.84958214	     -0.05768252	     -0.00035725	     -0.19906147	     -0.06339508	      0.88304205	     -0.00025273	     -0.21736960	     -0.00074667	     -0.00029547	     71.03324754
      0.85087184	     -0.05765113	     -0.00035087	     -0.19903001	     -0.06339606	      0.88304167	     -0.00025190	     -0.21735847	     -0.00076289	     -0.00029303	     71.00936986
      0.85242275	     -0.05761666	     -0.00034442	     -0.19899543	     -0.06339725	      0.88304122	     -0.00025093	     -0.21734519	     -0.00078329	     -0.00029041	     71.39429279
      0.85397366	     -0.05757966	     -0.00033653	     -0.19895835	     -0.06339848	      0.88304077	     -0.00024996	     -0.21733209	     -0.00080271	     -0.00028613	     70.82386435
      0.85552457	     -0.05754553	     -0.00033135	     -0.19892408	     -0.06339975	      0.88304033	     -0.00024901	     -0.21731913	     -0.00082402	     -0.00028250	     71.47810810
      0.85674299	     -0.05751671	     -0.00032406	     -0.19889520	     -0.06340076	      0.88303999	     -0.00024828	     -0.21730909	     -0.00083986	     -0.00027886	     71.13146795
      0.85796140	     -0.05749087	     -0.00031913	     -0.19886925	     -0.06340179	      0.88303965	     -0.00024755	     -0.21729914	     -0.00085658	     -0.00027550	     71.24916369
      0.85953201	     -0.05745667	     -0.00031134	     -0.19883494	     -0.06340315	      0.88303922	     -0.00024662	     -0.21728650	     -0.00087789	     -0.00027054	     70.91551040
      0.86110262	     -0.05742243	     -0.00030533	     -0.19880055	     -0.06340455	      0.88303880	     -0.00024571	     -0.21727401	     -0.00090064	     -0.00026584	     71.36152291
      0.86241920	     -0.05739421	     -0.00029799	     -0.19877224	     -0.06340575	      0.88303846	     -0.00024496	     -0.21726367	     -0.00091912	     -0.00026114	     70.90842638
      0.86373578	     -0.05736730	     -0.00029296	     -0.19874519	     -0.06340697	      0.88303811	     -0.00024422	     -0.21725345	     -0.00093867	     -0.00025694	     71.04791719
      0.86505236	     -0.05733989	     -0.00028641	     -0.19871766	     -0.06340822	      0.88303778	     -0.00024348	     -0.21724338	     -0.00095809	     -0.00025228	     70.74111251
      0.86636894	     -0.05731352	     -0.00028103	     -0.19869114	     -0.06340950	      0.88303745	     -0.00024276	     -0.21723342	     -0.00097847	     -0.00024794	     70.84292284
      0.86800894	     -0.05728233	     -0.00027297	     -0.19865979	     -0.06341112	      0.88303705	     -0.00024187	     -0.21722123	     -0.00100358	     -0.00024198	     70.14418601
      0.86935544	     -0.05725315	     -0.00026774	     -0.19863044	     -0.06341249	      0.88303673	     -0.00024115	     -0.21721137	     -0.00102591	     -0.00023720	     70.55886422
      0.87070194	     -0.05722729	     -0.00026066	     -0.19860443	     -0.06341388	      0.88303641	     -0.00024044	     -0.21720162	     -0.00104803	     -0.00023215	     70.24999144
      0.87204843	     -0.05720152	     -0.00025500	     -0.19857848	     -0.06341531	      0.88303610	     -0.00023973	     -0.21719203	     -0.00107107	     -0.00022724	     70.31327179
      0.87339493	     -0.05717704	     -0.00024831	     -0.19855383	     -0.06341677	      0.88303580	     -0.00023904	     -0.21718261	     -0.00109445	     -0.00022229	     70.08330756
      0.87502652	     -0.05714798	     -0.00024172	     -0.19852454	     -0.06341858	      0.88303544	     -0.00023820	     -0.21717146	     -0.00112388	     -0.00021677	     70.11015507
      0.87636762	     -0.05712426	     -0.00023467	     -0.19850063	     -0.06342010	      0.88303515	     -0.00023752	     -0.21716249	     -0.00114845	     -0.00021155	     69.70164962
      0.87770872	     -0.05710476	     -0.00022968	     -0.19848090	     -0.06342166	      0.88303487	     -0.00023685	     -0.21715375	     -0.00117418	     -0.00020737	     69.84958883
      0.87904982	     -0.05708772	     -0.00022330	     -0.19846365	     -0.06342325	      0.88303460	     -0.00023618	     -0.21714536	     -0.00120037	     -0.00020358	     69.58640143
      0.88039092	     -0.05707430	     -0.00021827	     -0.19844998	     -0.06342488	      0.88303433	     -0.00023552	     -0.21713736	     -0.00122765	     -0.00020054	     69.61224172
      0.88200116	     -0.05706410	     -0.00021085	     -0.19843949	     -0.06342688	      0.88303400	     -0.00023472	     -0.21712841	     -0.00126185	     -0.00019858	     69.59958062
      0.88332642	     -0.05706119	     -0.00020675	     -0.19843629	     -0.06342857	      0.88303374	     -0.00023407	     -0.21712168	     -0.00129087	     -0.00019831	     69.64950993
      0.88465168	     -0.05706365	     -0.00020084	     -0.19843848	     -0.06343031	      0.88303348	     -0.00023342	     -0.21711563	     -0.00132116	     -0.00020021	     69.74636525
      0.88597694	     -0.05707154	     -0.00019673	     -0.19844606	     -0.06343208	      0.88303321	     -0.00023277	     -0.21711037	     -0.00135185	     -0.00020360	     69.68714979
      0.88730220	     -0.05708424	     -0.00019164	     -0.19845845	     -0.06343389	      0.88303294	     -0.00023212	     -0.21710596	     -0.00138388	     -0.00020968	     69.97399070
      0.88910193	     -0.05711289	     -0.00018668	     -0.19848663	     -0.06343642	      0.88303255	     -0.00023123	     -0.21710151	     -0.00142787	     -0.00022187	     70.21845512
      0.89024649	     -0.05713566	     -0.00018180	     -0.19850912	     -0.06343807	      0.88303229	     -0.00023067	     -0.21709965	     -0.00145668	     -0.00023268	     70.49105219
      0.89139105	     -0.05716303	     -0.00017852	     -0.19853618	     -0.06343975	      0.88303202	     -0.00023010	     -0.21709860	     -0.00148527	     -0.00024518	     70.66444238
      0.89288300	     -0.05720569	     -0.00017389	     -0.19857843	     -0.06344200	      0.88303164	     -0.00022936	     -0.21709847	     -0.00152317	     -0.00026546	     71.20499641
      0.89437495	     -0.05725555	     -0.00016962	     -0.19862789	     -0.06344430	      0.88303122	     -0.00022862	     -0.21709981	     -0.00156002	     -0.00028875	     71.06106271
      0.89586690	     -0.05730729	     -0.00016495	     -0.19867921	     -0.06344665	      0.88303077	     -0.00022787	     -0.21710260	     -0.00159769	     -0.00031599	     71.81944607
      0.89735885	     -0.05736940	     -0.00016095	     -0.19874091	     -0.06344907	      0.88303028	     -0.00022711	     -0.21710683	     -0.00163451	     -0.00034703	     72.34495707
      0.89894135	     -0.05744142	     -0.00015568	     -0.19881251	     -0.06345168	      0.88302970	     -0.00022631	     -0.21711302	     -0.00167198	     -0.00038339	     72.53457978
      0.90052385	     -0.05752228	     -0.00015275	     -0.19889291	     -0.06345436	      0.88302906	     -0.00022549	     -0.21712092	     -0.00170897	     -0.00042363	     73.34521130
      0.90191519	     -0.05759450	     -0.00014719	     -0.19896480	     -0.06345676	      0.88302845	     -0.00022477	     -0.21712935	     -0.00173937	     -0.00046158	     73.60209123
      0.90330653	     -0.05767745	     -0.00014522	     -0.19904737	     -0.06345920	      0.88302778	     -0.00022404	     -0.21713908	     -0.00176839	     -0.00050173	     73.97028060
      0.90469787	     -0.05775871	     -0.00014015	     -0.19912831	     -0.06346168	      0.88302705	     -0.00022330	     -0.21715016	     -0.00179561	     -0.00054380	     74.40464364
      0.90608921	     -0.05784960	     -0.00013790	     -0.19921887	     -0.06346419	      0.88302626	     -0.00022256	     -0.21716247	     -0.00182092	     -0.00058773	     74.90124733
      0.90748055	     -0.05793900	     -0.00013320	     -0.19930799	     -0.06346674	      0.88302541	     -0.00022180	     -0.21717603	     -0.00184364	     -0.00063248	     75.04355862
      0.90887189	     -0.05803527	     -0.00013086	     -0.19940395	     -0.06346932	      0.88302450	     -0.00022105	     -0.21719073	     -0.00186451	     -0.00067826	     75.53949776
      0.91026323	     -0.05813431	     -0.00012667	     -0.19950274	     -0.06347193	      0.88302353	     -0.00022028	     -0.21720659	     -0.00188292	     -0.00072475	     75.84100601
      0.91165457	     -0.05823937	     -0.00012435	     -0.19960755	     -0.06347456	      0.88302249	     -0.00021950	     -0.21722358	     -0.00189854	     -0.00077109	     75.94793874
      0.91304591	     -0.05834655	     -0.00012081	     -0.19971452	     -0.06347721	      0.88302138	     -0.00021872	     -0.21724168	     -0.00191212	     -0.00081771	     76.38532396
      0.91443725	     -0.05845719	     -0.00011872	     -0.19982496	     -0.06347988	      0.88302021	     -0.00021793	     -0.21726084	     -0.00192252	     -0.00086357	     76.45021399
      0.91582859	     -0.05856934	     -0.00011585	     -0.19993693	     -0.06348256	      0.88301898	     -0.00021714	     -0.21728102	     -0.00193046	     -0.00090870	     76.63770242
      0.91751942	     -0.05871136	     -0.00011400	     -0.20007875	     -0.06348583	      0.88301740	     -0.00021616	     -0.21730685	     -0.00193692	     -0.00096266	     77.18057855
      0.91898203	     -0.05883603	     -0.00011071	     -0.20020332	     -0.06348866	      0.88301596	     -0.00021530	     -0.21733030	     -0.00193827	     -0.00100660	     76.60370437
      0.92044463	     -0.05896304	     -0.00011038	     -0.20033019	     -0.06349150	      0.88301445	     -0.00021443	     -0.21735468	     -0.00193782	     -0.00104926	     77.11606604
      0.92190724	     -0.05909209	     -0.00010689	     -0.20045919	     -0.06349433	      0.88301289	     -0.00021356	     -0.21737995	     -0.00193433	     -0.00109013	     77.05148967
      0.92336984	     -0.05922433	     -0.00010712	     -0.20059136	     -0.06349716	      0.88301126	     -0.00021268	     -0.21740605	     -0.00192766	     -0.00112760	     76.81801653
      0.92483245	     -0.05935313	     -0.00010392	     -0.20072015	     -0.06349997	      0.88300959	     -0.00021179	     -0.21743292	     -0.00191921	     -0.00116283	     76.85379260
      0.92629505	     -0.05948992	     -0.00010542	     -0.20085689	     -0.06350277	      0.88300786	     -0.00021089	     -0.21746044	     -0.00190819	     -0.00119516	     76.95819087
      0.92755838	     -0.05960362	     -0.00010363	     -0.20097061	     -0.06350517	      0.88300634	     -0.00021010	     -0.21748481	     -0.00189666	     -0.00121993	     76.58266919
      0.92882171	     -0.05972139	     -0.00010434	     -0.20108838	     -0.06350756	      0.88300478	     -0.00020931	     -0.21750963	     -0.00188398	     -0.00124270	     76.68302141
      0.93034335	     -0.05986380	     -0.00010420	     -0.20123083	     -0.06351041	      0.88300287	     -0.00020835	     -0.21754015	     -0.00186602	     -0.00126622	     76.11678538
      0.93186499	     -0.06000416	     -0.00010546	     -0.20137124	     -0.06351324	      0.88300093	     -0.00020738	     -0.21757126	     -0.00184694	     -0.00128616	     76.42613866
      0.93338664	     -0.06014639	     -0.00010529	     -0.20151355	     -0.06351603	      0.88299896	     -0.00020640	     -0.21760288	     -0.00182503	     -0.00130199	     75.76357819
      0.93490828	     -0.06028716	     -0.00010757	     -0.20165440	     -0.06351879	      0.88299697	     -0.00020541	     -0.21763499	     -0.00180188	     -0.00131396	     75.87351654
      0.93626954	     -0.06041299	     -0.00010762	     -0.20178033	     -0.06352123	      0.88299518	     -0.00020452	     -0.21766407	     -0.00177928	     -0.00132122	     75.38165883
      0.93763081	     -0.06053994	     -0.00010996	     -0.20190738	     -0.06352364	      0.88299338	     -0.00020361	     -0.21769348	     -0.00175576	     -0.00132583	     75.46943425
      0.93899207	     -0.06066622	     -0.00011122	     -0.20203378	     -0.06352601	      0.88299157	     -0.00020270	     -0.21772321	     -0.00173007	     -0.00132680	     74.81055169
      0.94035333	     -0.06079080	     -0.00011345	     -0.20215849	     -0.06352835	      0.88298976	     -0.00020179	     -0.21775320	     -0.00170381	     -0.00132518	     74.87476109
      0.94226615	     -0.06096731	     -0.00011541	     -0.20233521	     -0.06353157	      0.88298723	     -0.00020048	     -0.21779575	     -0.00166378	     -0.00131790	     74.00894748
      0.94353027	     -0.06108211	     -0.00011834	     -0.20245015	     -0.06353366	      0.88298557	     -0.00019962	     -0.21782410	     -0.00163667	     -0.00131047	     74.23650482
      0.94479438	     -0.06119767	     -0.00012002	     -0.20256587	     -0.06353571	      0.88298392	     -0.00019874	     -0.21785262	     -0.00160775	     -0.00130065	     73.75830300
      0.94644134	     -0.06134898	     -0.00012323	     -0.20271740	     -0.06353832	      0.88298179	     -0.00019759	     -0.21789000	     -0.00156900	     -0.00128561	     73.73446321
      0.94808830	     -0.06149910	     -0.00012554	     -0.20286779	     -0.06354087	      0.88297969	     -0.00019643	     -0.21792766	     -0.00152669	     -0.00126645	     72.30422292
      0.94950589	     -0.06162695	     -0.00012933	     -0.20299585	     -0.06354301	      0.88297791	     -0.00019542	     -0.21796023	     -0.00149063	     -0.00124872	     72.93327889
      0.95092347	     -0.06175316	     -0.00013128	     -0.20312231	     -0.06354510	      0.88297615	     -0.00019441	     -0.21799292	     -0.00145152	     -0.00122846	     72.12490829
      0.95234106	     -0.06187792	     -0.00013482	     -0.20324733	     -0.06354713	      0.88297443	     -0.00019338	     -0.21802561	     -0.00141175	     -0.00120736	     72.17571629
      0.95375864	     -0.06200044	     -0.00013733	     -0.20337014	     -0.06354910	      0.88297273	     -0.00019235	     -0.21805827	     -0.00136953	     -0.00118395	     71.28306815
      0.95517623	     -0.06211951	     -0.00014091	     -0.20348949	     -0.06355101	      0.88297107	     -0.00019131	     -0.21809084	     -0.00132697	     -0.00115959	     71.29602365
      0.95703908	     -0.06227463	     -0.00014490	     -0.20364501	     -0.06355343	      0.88296894	     -0.00018994	     -0.21813352	     -0.00126828	     -0.00112557	     70.34547636
      0.95836519	     -0.06238299	     -0.00014964	     -0.20375365	     -0.06355508	      0.88296746	     -0.00018895	     -0.21816384	     -0.00122577	     -0.00110000	     70.33087367
      0.95969130	     -0.06249018	     -0.00015267	     -0.20386115	     -0.06355668	      0.88296602	     -0.00018796	     -0.21819406	     -0.00118187	     -0.00107364	     69.81387142
      0.96143515	     -0.06263118	     -0.00015815	     -0.20400255	     -0.06355869	      0.88296418	     -0.00018665	     -0.21823358	     -0.00112280	     -0.00103824	     69.41013222
      0.96285357	     -0.06273782	     -0.00016157	     -0.20410955	     -0.06356025	      0.88296273	     -0.00018558	     -0.21826554	     -0.00107319	     -0.00100774	     68.67890224
      0.96427199	     -0.06284371	     -0.00016704	     -0.20421578	     -0.06356173	      0.88296132	     -0.00018450	     -0.21829726	     -0.00102291	     -0.00097726	     68.48951722
      0.96569042	     -0.06294783	     -0.00017158	     -0.20432026	     -0.06356315	      0.88295996	     -0.00018341	     -0.21832875	     -0.00097136	     -0.00094648	     68.05489152
      0.96766006	     -0.06308992	     -0.00017889	     -0.20446287	     -0.06356499	      0.88295814	     -0.00018190	     -0.21837198	     -0.00089765	     -0.00090286	     67.28392056
      0.96888714	     -0.06317227	     -0.00018167	     -0.20454558	     -0.06356606	      0.88295705	     -0.00018095	     -0.21839855	     -0.00085104	     -0.00087461	     66.94483527
      0.97011422	     -0.06325401	     -0.00018592	     -0.20462767	     -0.06356708	      0.88295599	     -0.00018000	     -0.21842475	     -0.00080372	     -0.00084630	     66.73772025
      0.97187019	     -0.06336680	     -0.00019163	     -0.20474097	     -0.06356843	      0.88295454	     -0.00017863	     -0.21846157	     -0.00073393	     -0.00080448	     65.80124506
      0.97362616	     -0.06346849	     -0.00019827	     -0.20484317	     -0.06356965	      0.88295317	     -0.00017726	     -0.21849744	     -0.00066393	     -0.00076159	     65.92834812
      0.97512718	     -0.06355333	     -0.00020246	     -0.20492850	     -0.06357060	      0.88295205	     -0.00017608	     -0.21852716	     -0.00060195	     -0.00072402	     65.05025382
      0.97662819	     -0.06362879	     -0.00020762	     -0.20500444	     -0.06357146	      0.88295099	     -0.00017489	     -0.21855598	     -0.00053919	     -0.00068460	     64.37252142
      0.97812921	     -0.06369745	     -0.00021132	     -0.20507360	     -0.06357222	      0.88295000	     -0.00017371	     -0.21858373	     -0.00047618	     -0.00064410	     63.97948560
      0.97963023	     -0.06376364	     -0.00021641	     -0.20514029	     -0.06357289	      0.88294906	     -0.00017252	     -0.21861037	     -0.00041266	     -0.00060291	     63.75042225
      0.98113124	     -0.06382417	     -0.00022033	     -0.20520134	     -0.06357346	      0.88294819	     -0.00017133	     -0.21863595	     -0.00034743	     -0.00055951	     62.63587210
      0.98263226	     -0.06387989	     -0.00022560	     -0.20525757	     -0.06357393	      0.88294738	     -0.00017014	     -0.21866041	     -0.00028299	     -0.00051577	     62.60423196
      0.98413328	     -0.06393268	     -0.00022938	     -0.20531090	     -0.06357431	      0.88294664	     -0.00016894	     -0.21868378	     -0.00021705	     -0.00047070	     61.67229437
      0.98563429	     -0.06397858	     -0.00023357	     -0.20535734	     -0.06357459	      0.88294597	     -0.00016775	     -0.21870606	     -0.00015124	     -0.00042431	     61.14946391
      0.98713531	     -0.06402259	     -0.00023698	     -0.20540189	     -0.06357476	      0.88294537	     -0.00016655	     -0.21872724	     -0.00008540	     -0.00037719	     60.68662894
      0.98863633	     -0.06406099	     -0.00024171	     -0.20544084	     -0.06357484	      0.88294484	     -0.00016536	     -0.21874738	     -0.00001926	     -0.00032901	     60.05177241
      0.99013734	     -0.06409460	     -0.00024573	     -0.20547500	     -0.06357482	      0.88294438	     -0.00016416	     -0.21876639	      0.00004685	     -0.00027968	     59.31882747
      0.99163836	     -0.06412287	     -0.00025054	     -0.20550382	     -0.06357470	      0.88294400	     -0.00016297	     -0.21878425	      0.00011218	     -0.00023005	     58.94617222
      0.99325646	     -0.06414878	     -0.00025506	     -0.20553033	     -0.06357446	      0.88294367	     -0.00016169	     -0.21880221	      0.00018285	     -0.00017540	     57.87495118
      0.99487455	     -0.06416647	     -0.00026068	     -0.20554860	     -0.06357411	      0.88294343	     -0.00016041	     -0.21881878	      0.00025149	     -0.00012047	     57.73506280
      0.99649265	     -0.06417963	     -0.00026451	     -0.20556237	     -0.06357365	      0.88294328	     -0.00015913	     -0.21883393	      0.00032028	     -0.00006494	     56.63952466
      0.99794136	     -0.06418271	     -0.00026993	     -0.20556596	     -0.06357314	      0.88294322	     -0.00015799	     -0.21884626	      0.00038014	     -0.00001442	     56.26330323
      0.99939006	     -0.06418322	     -0.00027346	     -0.20556701	     -0.06357255	      0.88294324	     -0.00015685	     -0.21885737	      0.00043913	      0.00003566	     55.66708880
      1.00083876	     -0.06417774	     -0.00027832	     -0.20556205	     -0.06357187	      0.88294333	     -0.00015571	     -0.21886733	      0.00049691	      0.00008578	     55.09116128
      1.00228746	     -0.06416667	     -0.00028228	     -0.20555151	     -0.06357111	      0.88294349	     -0.00015458	     -0.21887609	      0.00055349	      0.00013624	     54.36946087
      1.00373617	     -0.06415145	     -0.00028683	     -0.20553680	     -0.06357027	      0.88294372	     -0.00015345	     -0.21888364	      0.00060800	      0.00018615	     54.07555341
      1.00518487	     -0.06412978	     -0.00029072	     -0.20551565	     -0.06356935	      0.88294403	     -0.00015232	     -0.21889002	      0.00066151	      0.00023622	     53.33495607
      1.00710731	     -0.06409638	     -0.00029672	     -0.20548290	     -0.06356801	      0.88294454	     -0.00015083	     -0.21889661	      0.00073000	      0.00030191	     52.35748703
      1.00855869	     -0.06405970	     -0.00030019	     -0.20544672	     -0.06356692	      0.88294502	     -0.00014971	     -0.21890022	      0.00077902	      0.00035214	     52.05923568
      1.01001008	     -0.06402373	     -0.00030499	     -0.20541121	     -0.06356575	      0.88294556	     -0.00014859	     -0.21890259	      0.00082635	      0.00040040	     51.80095420
      1.01146147	     -0.06398137	     -0.00030845	     -0.20536934	     -0.06356452	      0.88294618	     -0.00014747	     -0.21890384	      0.00087298	      0.00044897	     50.85513534
      1.01291285	     -0.06393411	     -0.00031298	     -0.20532252	     -0.06356322	      0.88294687	     -0.00014636	     -0.21890390	      0.00091674	      0.00049620	     50.69430671
      1.01458625	     -0.06387609	     -0.00031700	     -0.20526501	     -0.06356164	      0.88294774	     -0.00014508	     -0.21890256	      0.00096564	      0.00054939	     49.97938354
      1.01625964	     -0.06381025	     -0.00032278	     -0.20519965	     -0.06355999	      0.88294871	     -0.00014381	     -0.21889969	      0.00101205	      0.00060276	     49.28052528
      1.01755403	     -0.06375309	     -0.00032521	     -0.20514286	     -0.06355866	      0.88294951	     -0.00014282	     -0.21889639	      0.00104585	      0.00064293	     48.97726344
      1.01884841	     -0.06369520	     -0.00032901	     -0.20508533	     -0.06355728	      0.88295037	     -0.00014184	     -0.21889214	      0.00107810	      0.00068189	     48.74312151
      1.02066139	     -0.06360964	     -0.00033343	     -0.20500024	     -0.06355529	      0.88295165	     -0.00014047	     -0.21888472	      0.00112151	      0.00073556	     47.86787808
      1.02247436	     -0.06351362	     -0.00033942	     -0.20490465	     -0.06355322	      0.88295304	     -0.00013911	     -0.21887554	      0.00116026	      0.00078747	     48.06466509
      1.02380457	     -0.06344260	     -0.00034158	     -0.20483396	     -0.06355166	      0.88295411	     -0.00013811	     -0.21886766	      0.00118801	      0.00082468	     47.24672854
      1.02513478	     -0.06336657	     -0.00034570	     -0.20475822	     -0.06355006	      0.88295523	     -0.00013711	     -0.21885884	      0.00121338	      0.00086138	     46.92217802
      1.02686262	     -0.06326313	     -0.00034946	     -0.20465514	     -0.06354794	      0.88295676	     -0.00013582	     -0.21884602	      0.00124340	      0.00090684	     46.65320788
      1.02821488	     -0.06318142	     -0.00035373	     -0.20457367	     -0.06354624	      0.88295801	     -0.00013481	     -0.21883489	      0.00126512	      0.00094201	     46.22026601
      1.02956714	     -0.06309396	     -0.00035665	     -0.20448647	     -0.06354452	      0.88295931	     -0.00013381	     -0.21882289	      0.00128509	      0.00097610	     45.72544853
      1.03091940	     -0.06300685	     -0.00036014	     -0.20439958	     -0.06354277	      0.88296065	     -0.00013281	     -0.21880999	      0.00130264	      0.00100819	     45.61958947
      1.03268642	     -0.06289393	     -0.00036413	     -0.20428694	     -0.06354044	      0.88296246	     -0.00013151	     -0.21879201	      0.00132374	      0.00104824	     44.86295517
      1.03419033	     -0.06278893	     -0.00036815	     -0.20418213	     -0.06353844	      0.88296407	     -0.00013040	     -0.21877569	      0.00133825	      0.00108101	     44.74243091
      1.03569424	     -0.06268908	     -0.00037138	     -0.20408247	     -0.06353642	      0.88296571	     -0.00012931	     -0.21875846	      0.00135065	      0.00111115	     44.53803427
      1.03719815	     -0.06258889	     -0.00037577	     -0.20398244	     -0.06353438	      0.88296741	     -0.00012821	     -0.21874056	      0.00136097	      0.00113903	     44.23107672
      1.03870206	     -0.06248712	     -0.00037896	     -0.20388081	     -0.06353233	      0.88296914	     -0.00012713	     -0.21872199	      0.00136925	      0.00116532	     43.78701780
      1.04020597	     -0.06238460	     -0.00038334	     -0.20377839	     -0.06353026	      0.88297091	     -0.00012605	     -0.21870281	      0.00137448	      0.00118822	     43.85863558
      1.04170988	     -0.06228639	     -0.00038673	     -0.20368028	     -0.06352819	      0.88297271	     -0.00012498	     -0.21868308	      0.00137828	      0.00120909	     43.46411457
      1.04321379	     -0.06218228	     -0.00039112	     -0.20357623	     -0.06352612	      0.88297455	     -0.00012391	     -0.21866293	      0.00137943	      0.00122713	     43.35196189
      1.04471770	     -0.06208478	     -0.00039444	     -0.20347879	     -0.06352405	      0.88297640	     -0.00012285	     -0.21864231	      0.00137865	      0.00124238	     43.10507613
      1.04622161	     -0.06198167	     -0.00039876	     -0.20337570	     -0.06352197	      0.88297828	     -0.00012180	     -0.21862140	      0.00137572	      0.00125511	     42.89622705
      1.04772553	     -0.06188292	     -0.00040175	     -0.20327697	     -0.06351991	      0.88298018	     -0.00012076	     -0.21860016	      0.00137085	      0.00126472	     42.55096900
      1.04922944	     -0.06178184	     -0.00040604	     -0.20317586	     -0.06351785	      0.88298208	     -0.00011973	     -0.21857868	      0.00136310	      0.00127104	     42.72497834
      1.05073335	     -0.06168758	     -0.00040883	     -0.20308159	     -0.06351581	      0.88298400	     -0.00011871	     -0.21855695	      0.00135402	      0.00127483	     42.41684499
      1.05223726	     -0.06158623	     -0.00041303	     -0.20298018	     -0.06351378	      0.88298592	     -0.00011769	     -0.21853514	      0.00134248	      0.00127608	     42.43496970
      1.05358067	     -0.06150296	     -0.00041525	     -0.20289686	     -0.06351199	      0.88298763	     -0.00011679	     -0.21851551	      0.00133076	      0.00127450	     42.25928648
      1.05492408	     -0.06141675	     -0.00041842	     -0.20281058	     -0.06351021	      0.88298934	     -0.00011591	     -0.21849586	      0.00131740	      0.00127098	     42.20437475
      1.05626749	     -0.06133327	     -0.00042055	     -0.20272703	     -0.06350845	      0.88299105	     -0.00011503	     -0.21847617	      0.00130240	      0.00126509	     42.20044680
      1.05826622	     -0.06121128	     -0.00042421	     -0.20260490	     -0.06350587	      0.88299356	     -0.00011373	     -0.21844693	      0.00127777	      0.00125289	     42.05000452
      1.05954500	     -0.06113411	     -0.00042547	     -0.20252763	     -0.06350425	      0.88299516	     -0.00011292	     -0.21842824	      0.00125978	      0.00124253	     42.21200947
      1.06082378	     -0.06105864	     -0.00042752	     -0.20245205	     -0.06350265	      0.88299674	     -0.00011211	     -0.21840961	      0.00124113	      0.00123107	     42.14003908
      1.06251057	     -0.06096182	     -0.00042914	     -0.20235508	     -0.06350058	      0.88299880	     -0.00011106	     -0.21838515	      0.00121407	      0.00121254	     42.42225484
      1.06419736	     -0.06086984	     -0.00043162	     -0.20226293	     -0.06349855	      0.88300083	     -0.00011003	     -0.21836091	      0.00118652	      0.00119265	     41.95659312
      1.06562375	     -0.06078697	     -0.00043195	     -0.20217992	     -0.06349688	      0.88300252	     -0.00010917	     -0.21834059	      0.00115998	      0.00117275	     42.50371975
      1.06705014	     -0.06071110	     -0.00043429	     -0.20210386	     -0.06349524	      0.88300418	     -0.00010832	     -0.21832036	      0.00113347	      0.00115214	     42.43534525
      1.06847653	     -0.06063752	     -0.00043490	     -0.20203011	     -0.06349364	      0.88300580	     -0.00010749	     -0.21830033	      0.00110533	      0.00112903	     42.64126631
      1.06990292	     -0.06056381	     -0.00043675	     -0.20195622	     -0.06349209	      0.88300740	     -0.00010667	     -0.21828053	      0.00107629	      0.00110487	     42.74835265
      1.07132931	     -0.06049128	     -0.00043729	     -0.20188350	     -0.06349058	      0.88300895	     -0.00010586	     -0.21826091	      0.00104536	      0.00107865	     43.17373064
      1.07275569	     -0.06041954	     -0.00043934	     -0.20181153	     -0.06348911	      0.88301047	     -0.00010507	     -0.21824147	      0.00101334	      0.00105199	     43.26222671
      1.07418208	     -0.06034627	     -0.00044039	     -0.20173803	     -0.06348769	      0.88301196	     -0.00010429	     -0.21822224	      0.00097824	      0.00102384	     43.82426149
      1.07621686	     -0.06024832	     -0.00044450	     -0.20163966	     -0.06348575	      0.88301400	     -0.00010321	     -0.21819505	      0.00092371	      0.00098192	     44.59992275
      1.07736454	     -0.06018580	     -0.00044367	     -0.20157692	     -0.06348471	      0.88301511	     -0.00010261	     -0.21817992	      0.00088970	      0.00095777	     45.09423367
      1.07851221	     -0.06012987	     -0.00044538	     -0.20152071	     -0.06348371	      0.88301619	     -0.00010202	     -0.21816486	      0.00085327	      0.00093292	     45.70421645
      1.08045973	     -0.06003492	     -0.00044682	     -0.20142525	     -0.06348211	      0.88301797	     -0.00010105	     -0.21813962	      0.00078526	      0.00088883	     47.09360871
      1.08202678	     -0.05996394	     -0.00044960	     -0.20135378	     -0.06348093	      0.88301933	     -0.00010029	     -0.21811955	      0.00072561	      0.00085360	     48.05347828
      1.08339709	     -0.05989952	     -0.00044960	     -0.20128894	     -0.06347997	      0.88302048	     -0.00009964	     -0.21810230	      0.00066930	      0.00082151	     49.10723900
      1.08476740	     -0.05984190	     -0.00045180	     -0.20123083	     -0.06347909	      0.88302159	     -0.00009901	     -0.21808531	      0.00060956	      0.00078786	     50.48532928
      1.08613771	     -0.05978564	     -0.00045217	     -0.20117408	     -0.06347830	      0.88302264	     -0.00009839	     -0.21806869	      0.00054742	      0.00075369	     51.69565880
      1.08750802	     -0.05973306	     -0.00045392	     -0.20112097	     -0.06347760	      0.88302365	     -0.00009779	     -0.21805247	      0.00048260	      0.00071869	     53.12805095
      1.08899181	     -0.05967908	     -0.00045475	     -0.20106641	     -0.06347693	      0.88302469	     -0.00009716	     -0.21803538	      0.00040989	      0.00067965	     55.01523059
      1.09047560	     -0.05962834	     -0.00045684	     -0.20101506	     -0.06347638	      0.88302567	     -0.00009654	     -0.21801883	      0.00033590	      0.00064088	     56.51491219
      1.09195939	     -0.05957712	     -0.00045733	     -0.20096322	     -0.06347594	      0.88302659	     -0.00009595	     -0.21800282	      0.00025929	      0.00060111	     58.75115568
      1.09344317	     -0.05953336	     -0.00045952	     -0.20091883	     -0.06347561	      0.88302745	     -0.00009537	     -0.21798733	      0.00018200	      0.00056105	     60.81593624
      1.09492696	     -0.05948501	     -0.00045922	     -0.20086986	     -0.06347540	      0.88302825	     -0.00009481	     -0.21797240	      0.00010366	      0.00052145	     63.02610791
      1.09641075	     -0.05944609	     -0.00046171	     -0.20083027	     -0.06347530	      0.88302900	     -0.00009427	     -0.21795794	      0.00002430	      0.00048094	     65.75091899
      1.09789454	     -0.05940265	     -0.00046041	     -0.20078623	     -0.06347533	      0.88302968	     -0.00009375	     -0.21794408	     -0.00005431	      0.00044153	     68.05558395
      1.09913151	     -0.05937319	     -0.00046250	     -0.20075622	     -0.06347543	      0.88303021	     -0.00009333	     -0.21793289	     -0.00012028	      0.00040829	     70.50018821
      1.10036847	     -0.05934277	     -0.00046232	     -0.20072530	     -0.06347562	      0.88303069	     -0.00009292	     -0.21792210	     -0.00018532	      0.00037552	     72.84163113
      1.10191348	     -0.05930914	     -0.00046318	     -0.20069102	     -0.06347597	      0.88303124	     -0.00009243	     -0.21790918	     -0.00026533	      0.00033497	     75.95067063
      1.10345848	     -0.05927682	     -0.00046271	     -0.20065810	     -0.06347644	      0.88303173	     -0.00009195	     -0.21789687	     -0.00034323	      0.00029532	     79.14007830
      1.10500349	     -0.05925063	     -0.00046416	     -0.20063131	     -0.06347703	      0.88303216	     -0.00009150	     -0.21788520	     -0.00041834	      0.00025701	     82.20784167
      1.10654849	     -0.05921767	     -0.00046221	     -0.20059783	     -0.06347773	      0.88303252	     -0.00009106	     -0.21787418	     -0.00049093	      0.00021984	     85.93549595
      1.10775994	     -0.05920174	     -0.00046383	     -0.20058147	     -0.06347836	      0.88303277	     -0.00009073	     -0.21786588	     -0.00054510	      0.00019164	     88.62273034
      1.10897139	     -0.05918220	     -0.00046320	     -0.20056155	     -0.06347905	      0.88303299	     -0.00009040	     -0.21785797	     -0.00059680	      0.00016467	     91.35957515
      1.11056189	     -0.05915927	     -0.00046338	     -0.20053815	     -0.06348006	      0.88303322	     -0.00009000	     -0.21784808	     -0.00066100	      0.00013094	     95.03276965
      1.11215239	     -0.05913714	     -0.00046217	     -0.20051561	     -0.06348115	      0.88303341	     -0.00008961	     -0.21783869	     -0.00072062	      0.00009967	     98.66399514
      1.11374289	     -0.05911645	     -0.00046340	     -0.20049452	     -0.06348234	      0.88303354	     -0.00008924	     -0.21782974	     -0.00077541	      0.00007186	    101.86503404
      1.11503699	     -0.05909316	     -0.00046110	     -0.20047098	     -0.06348338	      0.88303362	     -0.00008896	     -0.21782277	     -0.00081695	      0.00005097	    104.94030371
      1.11633109	     -0.05907766	     -0.00046138	     -0.20045522	     -0.06348446	      0.88303368	     -0.00008868	     -0.21781596	     -0.00085532	      0.00003211	    107.59988064
      1.11790991	     -0.05905250	     -0.00045935	     -0.20042982	     -0.06348584	      0.88303371	     -0.00008836	     -0.21780796	     -0.00089834	      0.00001204	    110.82417412
      1.11931114	     -0.05903455	     -0.00045975	     -0.20041165	     -0.06348713	      0.88303372	     -0.00008809	     -0.21780098	     -0.00093317	     -0.00000267	    113.27455960
      1.12071236	     -0.05900873	     -0.00045750	     -0.20038567	     -0.06348846	      0.88303370	     -0.00008783	     -0.21779415	     -0.00096556	     -0.00001488	    116.09381667
      1.12211358	     -0.05898930	     -0.00045774	     -0.20036608	     -0.06348983	      0.88303368	     -0.00008758	     -0.21778733	     -0.00099528	     -0.00002455	    118.33502213
      1.12351481	     -0.05896194	     -0.00045545	     -0.20033860	     -0.06349125	      0.88303364	     -0.00008734	     -0.21778058	     -0.00102262	     -0.00003130	    120.43473592
      1.12491603	     -0.05893860	     -0.00045547	     -0.20031513	     -0.06349270	      0.88303359	     -0.00008712	     -0.21777376	     -0.00104846	     -0.00003586	    122.58894054
      1.12631725	     -0.05890960	     -0.00045318	     -0.20028606	     -0.06349418	      0.88303354	     -0.00008691	     -0.21776691	     -0.00107215	     -0.00003753	    124.22866964
      1.12771848	     -0.05888444	     -0.00045286	     -0.20026079	     -0.06349570	      0.88303348	     -0.00008672	     -0.21775996	     -0.00109493	     -0.00003714	    126.02939009
      1.12911970	     -0.05885353	     -0.00045037	     -0.20022983	     -0.06349725	      0.88303343	     -0.00008653	     -0.21775298	     -0.00111616	     -0.00003421	    127.34847044
      1.13052092	     -0.05882577	     -0.00044983	     -0.20020198	     -0.06349883	      0.88303339	     -0.00008636	     -0.21774587	     -0.00113666	     -0.00002918	    128.65201991
      1.13192215	     -0.05879310	     -0.00044724	     -0.20016927	     -0.06350044	      0.88303335	     -0.00008619	     -0.21773868	     -0.00115654	     -0.00002246	    130.01455010
      1.13332337	     -0.05876477	     -0.00044662	     -0.20014087	     -0.06350207	      0.88303333	     -0.00008604	     -0.21773134	     -0.00117526	     -0.00001351	    130.47302194
      1.13472460	     -0.05872996	     -0.00044400	     -0.20010602	     -0.06350373	      0.88303332	     -0.00008591	     -0.21772391	     -0.00119442	     -0.00000344	    131.84032169
      1.13612582	     -0.05870012	     -0.00044333	     -0.20007612	     -0.06350542	      0.88303332	     -0.00008578	     -0.21771633	     -0.00121263	      0.00000833	    132.06094167
      1.13752704	     -0.05866304	     -0.00044059	     -0.20003900	     -0.06350713	      0.88303334	     -0.00008566	     -0.21770864	     -0.00123135	      0.00002109	    132.98904718
      1.13892827	     -0.05863193	     -0.00043973	     -0.20000781	     -0.06350887	      0.88303338	     -0.00008556	     -0.21770079	     -0.00125011	      0.00003456	    133.39997615
      1.14032949	     -0.05859519	     -0.00043690	     -0.19997103	     -0.06351063	      0.88303344	     -0.00008546	     -0.21769288	     -0.00126887	      0.00004906	    133.64163255
      1.14173071	     -0.05856319	     -0.00043595	     -0.19993895	     -0.06351242	      0.88303352	     -0.00008538	     -0.21768482	     -0.00128848	      0.00006365	    134.11199141
      1.14313194	     -0.05852610	     -0.00043301	     -0.19990180	     -0.06351424	      0.88303362	     -0.00008531	     -0.21767671	     -0.00130814	      0.00007870	    134.22901207
      1.14453316	     -0.05849320	     -0.00043177	     -0.19986881	     -0.06351609	      0.88303374	     -0.00008525	     -0.21766848	     -0.00132856	      0.00009373	    134.42884258
      1.14593438	     -0.05845606	     -0.00042860	     -0.19983159	     -0.06351797	      0.88303388	     -0.00008520	     -0.21766021	     -0.00134960	      0.00010841	    134.78648202
      1.14733561	     -0.05842437	     -0.00042739	     -0.19979979	     -0.06351987	      0.88303404	     -0.00008515	     -0.21765186	     -0.00137071	      0.00012305	    134.41412766
      1.14873683	     -0.05838711	     -0.00042416	     -0.19976244	     -0.06352181	      0.88303422	     -0.00008512	     -0.21764351	     -0.00139306	      0.00013674	    134.95023443
      1.15013805	     -0.05835657	     -0.00042297	     -0.19973178	     -0.06352378	      0.88303442	     -0.00008510	     -0.21763514	     -0.00141511	      0.00015009	    134.37079765
      1.15153928	     -0.05831868	     -0.00041958	     -0.19969379	     -0.06352577	      0.88303464	     -0.00008509	     -0.21762680	     -0.00143845	      0.00016207	    134.91623759
      1.15294050	     -0.05828987	     -0.00041840	     -0.19966484	     -0.06352781	      0.88303488	     -0.00008508	     -0.21761843	     -0.00146140	      0.00017331	    134.27533013
      1.15434172	     -0.05825331	     -0.00041494	     -0.19962816	     -0.06352987	      0.88303513	     -0.00008508	     -0.21761016	     -0.00148537	      0.00018309	    134.63385054
      1.15574295	     -0.05822567	     -0.00041359	     -0.19960037	     -0.06353197	      0.88303539	     -0.00008509	     -0.21760189	     -0.00150927	      0.00019155	    134.19683554
      1.15714417	     -0.05819071	     -0.00040958	     -0.19956529	     -0.06353410	      0.88303566	     -0.00008511	     -0.21759375	     -0.00153361	      0.00019872	    134.16689038
      1.15854539	     -0.05816466	     -0.00040799	     -0.19953908	     -0.06353627	      0.88303595	     -0.00008513	     -0.21758563	     -0.00155833	      0.00020416	    133.85484369
      1.15994662	     -0.05813162	     -0.00040374	     -0.19950590	     -0.06353847	      0.88303624	     -0.00008515	     -0.21757769	     -0.00158291	      0.00020846	    133.39437509
      1.16134784	     -0.05810623	     -0.00040199	     -0.19948034	     -0.06354070	      0.88303653	     -0.00008518	     -0.21756981	     -0.00160824	      0.00021078	    133.17088523
      1.16274906	     -0.05807645	     -0.00039736	     -0.19945043	     -0.06354297	      0.88303683	     -0.00008522	     -0.21756214	     -0.00163348	      0.00021142	    132.80582440
      1.16415029	     -0.05805605	     -0.00039548	     -0.19942985	     -0.06354528	      0.88303712	     -0.00008525	     -0.21755464	     -0.00165905	      0.00021000	    132.21347288
      1.16555151	     -0.05803229	     -0.00039058	     -0.19940595	     -0.06354762	      0.88303741	     -0.00008529	     -0.21754749	     -0.00168482	      0.00020639	    131.83670803
      1.16695273	     -0.05802243	     -0.00038900	     -0.19939590	     -0.06355000	      0.88303770	     -0.00008534	     -0.21754074	     -0.00171060	      0.00020026	    130.92982777
      1.16835396	     -0.05801321	     -0.00038472	     -0.19938652	     -0.06355242	      0.88303797	     -0.00008538	     -0.21753469	     -0.00173655	      0.00019125	    130.42494645
      1.16975518	     -0.05802145	     -0.00038402	     -0.19939454	     -0.06355487	      0.88303823	     -0.00008543	     -0.21752948	     -0.00176201	      0.00017917	    129.20160695
      1.17115641	     -0.05802837	     -0.00038015	     -0.19940130	     -0.06355736	      0.88303847	     -0.00008548	     -0.21752535	     -0.00178762	      0.00016316	    128.88831218
      1.17255763	     -0.05805577	     -0.00037993	     -0.19942848	     -0.06355988	      0.88303869	     -0.00008554	     -0.21752234	     -0.00181208	      0.00014321	    127.48605522
      1.17395885	     -0.05808102	     -0.00037645	     -0.19945357	     -0.06356243	      0.88303887	     -0.00008560	     -0.21752072	     -0.00183613	      0.00011875	    126.91560699
      1.17536008	     -0.05812624	     -0.00037662	     -0.19949859	     -0.06356502	      0.88303902	     -0.00008566	     -0.21752043	     -0.00185872	      0.00008980	    125.30319631
      1.17676130	     -0.05816715	     -0.00037336	     -0.19953936	     -0.06356764	      0.88303912	     -0.00008572	     -0.21752169	     -0.00188046	      0.00005611	    124.54116425
      1.17816252	     -0.05822563	     -0.00037366	     -0.19959764	     -0.06357029	      0.88303917	     -0.00008579	     -0.21752436	     -0.00190057	      0.00001769	    122.95991909
      1.17956375	     -0.05828171	     -0.00037056	     -0.19965360	     -0.06357297	      0.88303917	     -0.00008586	     -0.21752863	     -0.00191965	     -0.00002592	    122.31921163
      1.18082475	     -0.05834766	     -0.00037082	     -0.19971940	     -0.06357540	      0.88303911	     -0.00008593	     -0.21753376	     -0.00193466	     -0.00006867	    120.49826356
      1.18208575	     -0.05841306	     -0.00036916	     -0.19978470	     -0.06357785	      0.88303899	     -0.00008601	     -0.21754023	     -0.00194894	     -0.00011557	    119.61868732
      1.18334674	     -0.05848703	     -0.00036846	     -0.19985856	     -0.06358031	      0.88303882	     -0.00008609	     -0.21754800	     -0.00196122	     -0.00016569	    118.07751854
      1.18493673	     -0.05858598	     -0.00036682	     -0.19995740	     -0.06358344	      0.88303850	     -0.00008620	     -0.21755967	     -0.00197527	     -0.00023433	    116.91911516
      1.18652671	     -0.05869538	     -0.00036625	     -0.20006672	     -0.06358659	      0.88303807	     -0.00008632	     -0.21757339	     -0.00198508	     -0.00030647	    113.83680863
      1.18785985	     -0.05878468	     -0.00036441	     -0.20015597	     -0.06358924	      0.88303762	     -0.00008642	     -0.21758650	     -0.00199304	     -0.00037114	    113.47381395
      1.18919300	     -0.05888658	     -0.00036370	     -0.20025782	     -0.06359191	      0.88303708	     -0.00008654	     -0.21760097	     -0.00199769	     -0.00043803	    111.39732420
      1.19052615	     -0.05898824	     -0.00036164	     -0.20035948	     -0.06359457	      0.88303645	     -0.00008666	     -0.21761684	     -0.00200096	     -0.00050743	    110.17287211
      1.19212761	     -0.05912070	     -0.00035983	     -0.20049197	     -0.06359778	      0.88303557	     -0.00008682	     -0.21763761	     -0.00200118	     -0.00059258	    107.44414867
      1.19372908	     -0.05924800	     -0.00035649	     -0.20061932	     -0.06360098	      0.88303455	     -0.00008699	     -0.21766025	     -0.00199978	     -0.00067972	    106.61087354
      1.19501261	     -0.05936637	     -0.00035538	     -0.20073774	     -0.06360354	      0.88303363	     -0.00008714	     -0.21767958	     -0.00199538	     -0.00075022	    104.29630267
      1.19629614	     -0.05947915	     -0.00035270	     -0.20085061	     -0.06360610	      0.88303262	     -0.00008730	     -0.21770009	     -0.00198927	     -0.00082093	    102.83442841
      1.19791304	     -0.05963148	     -0.00035024	     -0.20100307	     -0.06360931	      0.88303123	     -0.00008751	     -0.21772734	     -0.00197827	     -0.00090982	    100.36696655
      1.19931623	     -0.05976158	     -0.00034707	     -0.20113332	     -0.06361208	      0.88302990	     -0.00008771	     -0.21775229	     -0.00196624	     -0.00098595	     98.82526803
      1.20071941	     -0.05989824	     -0.00034476	     -0.20127014	     -0.06361483	      0.88302846	     -0.00008792	     -0.21777827	     -0.00195170	     -0.00106107	     97.15297304
      1.20212259	     -0.06003611	     -0.00034138	     -0.20140821	     -0.06361755	      0.88302692	     -0.00008815	     -0.21780525	     -0.00193447	     -0.00113479	     95.56332977
      1.20352577	     -0.06017817	     -0.00033869	     -0.20155050	     -0.06362025	      0.88302528	     -0.00008839	     -0.21783317	     -0.00191409	     -0.00120607	     93.39889141
      1.20492895	     -0.06031790	     -0.00033518	     -0.20169048	     -0.06362292	      0.88302353	     -0.00008865	     -0.21786193	     -0.00189161	     -0.00127500	     91.92916687
      1.20638161	     -0.06046920	     -0.00033212	     -0.20184206	     -0.06362565	      0.88302163	     -0.00008893	     -0.21789246	     -0.00186557	     -0.00134376	     90.20543293
      1.20783428	     -0.06061928	     -0.00032849	     -0.20199245	     -0.06362834	      0.88301963	     -0.00008922	     -0.21792377	     -0.00183598	     -0.00140827	     87.89481670
      1.20928694	     -0.06076969	     -0.00032527	     -0.20214318	     -0.06363099	      0.88301754	     -0.00008953	     -0.21795572	     -0.00180487	     -0.00146942	     86.59408870
      1.21081872	     -0.06093078	     -0.00032115	     -0.20230466	     -0.06363373	      0.88301524	     -0.00008988	     -0.21799001	     -0.00176920	     -0.00152995	     85.02730944
      1.21235050	     -0.06109472	     -0.00031764	     -0.20246900	     -0.06363641	      0.88301286	     -0.00009025	     -0.21802487	     -0.00173002	     -0.00158483	     82.66189564
      1.21388228	     -0.06125254	     -0.00031326	     -0.20262724	     -0.06363903	      0.88301039	     -0.00009064	     -0.21806022	     -0.00168988	     -0.00163556	     81.78189874
      1.21541406	     -0.06142022	     -0.00031000	     -0.20279535	     -0.06364158	      0.88300785	     -0.00009104	     -0.21809589	     -0.00164631	     -0.00168101	     79.80249407
      1.21694584	     -0.06157661	     -0.00030553	     -0.20295221	     -0.06364407	      0.88300524	     -0.00009147	     -0.21813199	     -0.00160100	     -0.00172087	     78.55504204
      1.21847762	     -0.06174297	     -0.00030301	     -0.20311903	     -0.06364648	      0.88300258	     -0.00009191	     -0.21816827	     -0.00155350	     -0.00175615	     77.13417492
      1.22000940	     -0.06189965	     -0.00029814	     -0.20327623	     -0.06364883	      0.88299987	     -0.00009238	     -0.21820486	     -0.00150390	     -0.00178586	     75.95893237
      1.22154118	     -0.06206709	     -0.00029590	     -0.20344415	     -0.06365109	      0.88299711	     -0.00009286	     -0.21824154	     -0.00145214	     -0.00181010	     74.45454772
      1.22291961	     -0.06220627	     -0.00029116	     -0.20358383	     -0.06365306	      0.88299461	     -0.00009331	     -0.21827477	     -0.00140417	     -0.00182768	     73.68577095
      1.22429804	     -0.06235431	     -0.00028845	     -0.20373235	     -0.06365496	      0.88299208	     -0.00009377	     -0.21830799	     -0.00135416	     -0.00184098	     72.48004950
      1.22600510	     -0.06252984	     -0.00028339	     -0.20390853	     -0.06365722	      0.88298892	     -0.00009436	     -0.21834929	     -0.00129014	     -0.00185243	     71.38360884
      1.22736580	     -0.06266926	     -0.00028105	     -0.20404845	     -0.06365894	      0.88298640	     -0.00009485	     -0.21838212	     -0.00123714	     -0.00185574	     70.23985149
      1.22872651	     -0.06280595	     -0.00027724	     -0.20418568	     -0.06366058	      0.88298388	     -0.00009535	     -0.21841489	     -0.00118277	     -0.00185603	     69.67595686
      1.23008721	     -0.06294240	     -0.00027432	     -0.20432267	     -0.06366216	      0.88298135	     -0.00009586	     -0.21844760	     -0.00112650	     -0.00185303	     68.99022386
      1.23198861	     -0.06313093	     -0.00026916	     -0.20451201	     -0.06366422	      0.88297784	     -0.00009660	     -0.21849327	     -0.00104431	     -0.00184265	     67.54889301
      1.23389001	     -0.06331475	     -0.00026544	     -0.20469663	     -0.06366613	      0.88297435	     -0.00009736	     -0.21853879	     -0.00096045	     -0.00182625	     67.47014763
      1.23513528	     -0.06343501	     -0.00026091	     -0.20481748	     -0.06366729	      0.88297208	     -0.00009787	     -0.21856841	     -0.00090213	     -0.00181219	     66.40090195
      1.23638056	     -0.06355205	     -0.00025814	     -0.20493509	     -0.06366837	      0.88296984	     -0.00009838	     -0.21859793	     -0.00084285	     -0.00179601	     65.82836050
      1.23806265	     -0.06370800	     -0.00025454	     -0.20509183	     -0.06366972	      0.88296683	     -0.00009909	     -0.21863758	     -0.00076044	     -0.00177135	     65.13427585
      1.23974474	     -0.06386240	     -0.00025063	     -0.20524705	     -0.06367093	      0.88296388	     -0.00009982	     -0.21867701	     -0.00067482	     -0.00174306	     64.16493709
      1.24142683	     -0.06400972	     -0.00024594	     -0.20539523	     -0.06367199	      0.88296097	     -0.00010056	     -0.21871613	     -0.00058749	     -0.00171288	     64.06960042
      1.24290721	     -0.06414266	     -0.00024253	     -0.20552894	     -0.06367280	      0.88295846	     -0.00010122	     -0.21875016	     -0.00050705	     -0.00168411	     63.14183937
      1.24438759	     -0.06426946	     -0.00023882	     -0.20565653	     -0.06367349	      0.88295599	     -0.00010189	     -0.21878389	     -0.00042531	     -0.00165485	     63.09949748
      1.24601170	     -0.06441379	     -0.00023534	     -0.20580174	     -0.06367411	      0.88295332	     -0.00010264	     -0.21882042	     -0.00033216	     -0.00162225	     62.45654848
      1.24763581	     -0.06454821	     -0.00023177	     -0.20593708	     -0.06367457	      0.88295072	     -0.00010340	     -0.21885657	     -0.00023599	     -0.00158811	     61.85505245
      1.24925991	     -0.06468600	     -0.00022884	     -0.20607581	     -0.06367487	      0.88294817	     -0.00010418	     -0.21889219	     -0.00013680	     -0.00155413	     61.29082668
      1.25088402	     -0.06481582	     -0.00022507	     -0.20620660	     -0.06367501	      0.88294567	     -0.00010496	     -0.21892728	     -0.00003483	     -0.00151999	     61.09066038
      1.25250812	     -0.06494599	     -0.00022230	     -0.20633776	     -0.06367499	      0.88294323	     -0.00010575	     -0.21896165	      0.00007029	     -0.00148624	     60.69907342
      1.25413223	     -0.06506532	     -0.00021829	     -0.20645813	     -0.06367478	      0.88294084	     -0.00010655	     -0.21899527	      0.00017883	     -0.00145150	     60.12417808
      1.25552666	     -0.06516515	     -0.00021605	     -0.20655886	     -0.06367447	      0.88293884	     -0.00010725	     -0.21902333	      0.00027404	     -0.00142195	     59.87896655
      1.25692108	     -0.06525647	     -0.00021304	     -0.20665110	     -0.06367402	      0.88293688	     -0.00010795	     -0.21905060	      0.00037122	     -0.00139247	     59.79516417
      1.25864150	     -0.06536498	     -0.00020977	     -0.20676078	     -0.06367328	      0.88293451	     -0.00010883	     -0.21908291	      0.00049391	     -0.00135593	     59.50120634
      1.26036191	     -0.06545688	     -0.00020561	     -0.20685389	     -0.06367232	      0.88293221	     -0.00010972	     -0.21911366	      0.00061979	     -0.00131762	     58.82616078
      1.26178641	     -0.06552995	     -0.00020274	     -0.20692797	     -0.06367136	      0.88293036	     -0.00011046	     -0.21913771	      0.00072492	     -0.00128597	     58.86147239
      1.26321091	     -0.06559161	     -0.00019908	     -0.20699066	     -0.06367025	      0.88292855	     -0.00011122	     -0.21916050	      0.00083217	     -0.00125269	     58.34173246
      1.26463541	     -0.06564960	     -0.00019521	     -0.20704971	     -0.06366899	      0.88292679	     -0.00011197	     -0.21918194	      0.00094079	     -0.00121849	     57.84770758
      1.26605991	     -0.06570185	     -0.00019115	     -0.20710303	     -0.06366757	      0.88292508	     -0.00011274	     -0.21920209	      0.00105001	     -0.00118369	     57.75373212
      1.26783709	     -0.06576413	     -0.00018649	     -0.20716664	     -0.06366558	      0.88292301	     -0.00011371	     -0.21922545	      0.00118820	     -0.00113915	     57.31281612
      1.26961427	     -0.06581311	     -0.00018179	     -0.20721698	     -0.06366335	      0.88292103	     -0.00011468	     -0.21924688	      0.00132790	     -0.00109272	     56.90523136
      1.27108773	     -0.06585226	     -0.00017931	     -0.20725723	     -0.06366130	      0.88291945	     -0.00011551	     -0.21926306	      0.00144451	     -0.00105365	     56.74337909
      1.27256120	     -0.06588051	     -0.00017651	     -0.20728660	     -0.06365909	      0.88291793	     -0.00011634	     -0.21927789	      0.00156218	     -0.00101321	     56.30897590
      1.27403467	     -0.06590612	     -0.00017443	     -0.20731333	     -0.06365670	      0.88291647	     -0.00011717	     -0.21929125	      0.00168073	     -0.00097195	     55.80709511
      1.27550813	     -0.06592368	     -0.00017234	     -0.20733200	     -0.06365414	      0.88291506	     -0.00011802	     -0.21930316	      0.00179917	     -0.00093024	     55.76957926
      1.27701536	     -0.06593836	     -0.00017065	     -0.20734782	     -0.06365133	      0.88291369	     -0.00011890	     -0.21931380	      0.00192084	     -0.00088715	     55.58363823
      1.27852259	     -0.06594295	     -0.00016901	     -0.20735356	     -0.06364835	      0.88291239	     -0.00011978	     -0.21932293	      0.00204320	     -0.00084246	     55.05808608
      1.27985582	     -0.06594315	     -0.00016794	     -0.20735476	     -0.06364555	      0.88291129	     -0.00012058	     -0.21932966	      0.00215072	     -0.00080310	     55.06024076
      1.28118906	     -0.06593702	     -0.00016690	     -0.20734964	     -0.06364261	      0.88291025	     -0.00012137	     -0.21933516	      0.00225888	     -0.00076238	     54.57223630
      1.28252229	     -0.06592465	     -0.00016585	     -0.20733827	     -0.06363953	      0.88290926	     -0.00012218	     -0.21933938	      0.00236611	     -0.00072154	     54.53495869
      1.28447587	     -0.06589900	     -0.00016441	     -0.20731408	     -0.06363475	      0.88290791	     -0.00012337	     -0.21934331	      0.00252335	     -0.00066028	     53.81577582
      1.28598296	     -0.06586679	     -0.00016337	     -0.20728297	     -0.06363086	      0.88290695	     -0.00012430	     -0.21934446	      0.00264256	     -0.00061268	     54.13368320
      1.28749004	     -0.06583069	     -0.00016245	     -0.20724798	     -0.06362679	      0.88290607	     -0.00012524	     -0.21934391	      0.00276199	     -0.00056354	     53.62327711
      1.28906505	     -0.06578625	     -0.00016167	     -0.20720467	     -0.06362234	      0.88290522	     -0.00012623	     -0.21934157	      0.00288482	     -0.00051254	     53.70923880
      1.29064007	     -0.06573106	     -0.00016068	     -0.20715061	     -0.06361770	      0.88290445	     -0.00012723	     -0.21933745	      0.00300689	     -0.00046031	     53.31982777
      1.29226099	     -0.06566971	     -0.00016013	     -0.20709039	     -0.06361273	      0.88290375	     -0.00012827	     -0.21933125	      0.00313037	     -0.00040677	     53.26634628
      1.29388192	     -0.06559672	     -0.00015922	     -0.20701852	     -0.06360755	      0.88290313	     -0.00012932	     -0.21932315	      0.00325240	     -0.00035173	     52.82963984
      1.29550284	     -0.06551658	     -0.00015908	     -0.20693946	     -0.06360218	      0.88290261	     -0.00013037	     -0.21931310	      0.00337165	     -0.00029668	     52.84720281
      1.29712377	     -0.06542934	     -0.00015813	     -0.20685329	     -0.06359662	      0.88290217	     -0.00013144	     -0.21930110	      0.00348875	     -0.00024108	     52.67595315
      1.29874469	     -0.06533362	     -0.00015842	     -0.20675860	     -0.06359088	      0.88290183	     -0.00013251	     -0.21928717	      0.00360288	     -0.00018508	     52.80523551
      1.30036562	     -0.06523487	     -0.00015758	     -0.20666086	     -0.06358495	      0.88290157	     -0.00013359	     -0.21927131	      0.00371431	     -0.00012923	     52.85467228
      1.30198654	     -0.06512371	     -0.00015834	     -0.20655066	     -0.06357884	      0.88290141	     -0.00013468	     -0.21925363	      0.00382322	     -0.00007190	     52.63385563
      1.30339566	     -0.06502292	     -0.00015765	     -0.20645071	     -0.06357338	      0.88290134	     -0.00013564	     -0.21923672	      0.00391510	     -0.00002237	     52.71952762
      1.30480477	     -0.06491797	     -0.00015807	     -0.20634654	     -0.06356780	      0.88290135	     -0.00013660	     -0.21921842	      0.00400448	      0.00002700	     52.94589550
      1.30650680	     -0.06478685	     -0.00015772	     -0.20621635	     -0.06356090	      0.88290144	     -0.00013778	     -0.21919450	      0.00410930	      0.00008623	     53.12263685
      1.30820883	     -0.06464735	     -0.00015817	     -0.20607774	     -0.06355382	      0.88290164	     -0.00013896	     -0.21916866	      0.00421134	      0.00014619	     52.71312881
      1.30973898	     -0.06451687	     -0.00015755	     -0.20594803	     -0.06354731	      0.88290191	     -0.00014003	     -0.21914380	      0.00429849	      0.00019901	     53.29202500
      1.31126913	     -0.06438363	     -0.00015825	     -0.20581552	     -0.06354066	      0.88290225	     -0.00014111	     -0.21911751	      0.00438366	      0.00025177	     53.20561366
      1.31279927	     -0.06424982	     -0.00015801	     -0.20568241	     -0.06353389	      0.88290267	     -0.00014221	     -0.21908988	      0.00446504	      0.00030257	     53.69652811
      1.31432942	     -0.06411270	     -0.00015884	     -0.20554596	     -0.06352700	      0.88290318	     -0.00014331	     -0.21906109	      0.00454422	      0.00035259	     53.71189561
      1.31585957	     -0.06397631	     -0.00015916	     -0.20541020	     -0.06351999	      0.88290375	     -0.00014443	     -0.21903118	      0.00462037	      0.00040073	     53.87064367
      1.31738972	     -0.06383910	     -0.00016054	     -0.20527358	     -0.06351286	      0.88290440	     -0.00014556	     -0.21900035	      0.00469370	      0.00044701	     54.06480005
      1.31891987	     -0.06369966	     -0.00016131	     -0.20513470	     -0.06350563	      0.88290512	     -0.00014670	     -0.21896864	      0.00476393	      0.00049076	     54.45639374
      1.32078869	     -0.06353175	     -0.00016379	     -0.20496743	     -0.06349665	      0.88290608	     -0.00014812	     -0.21892881	      0.00484684	      0.00054169	     54.44526816
      1.32213446	     -0.06340947	     -0.00016454	     -0.20484561	     -0.06349008	      0.88290684	     -0.00014915	     -0.21889951	      0.00490313	      0.00057537	     55.07718761
      1.32348023	     -0.06328700	     -0.00016644	     -0.20472355	     -0.06348345	      0.88290763	     -0.00015019	     -0.21886975	      0.00495818	      0.00060738	     55.22012849
      1.32527260	     -0.06312850	     -0.00016846	     -0.20456557	     -0.06347450	      0.88290876	     -0.00015161	     -0.21882943	      0.00502825	      0.00064581	     55.55561338
      1.32706498	     -0.06296613	     -0.00017188	     -0.20440368	     -0.06346543	      0.88290995	     -0.00015304	     -0.21878854	      0.00509533	      0.00068164	     55.57256474
      1.32847989	     -0.06283654	     -0.00017309	     -0.20427446	     -0.06345818	      0.88291093	     -0.00015419	     -0.21875585	      0.00514515	      0.00070648	     56.14309326
      1.32989480	     -0.06271167	     -0.00017584	     -0.20414993	     -0.06345087	      0.88291194	     -0.00015536	     -0.21872286	      0.00519324	      0.00072821	     56.60643738
      1.33171086	     -0.06255514	     -0.00017782	     -0.20399382	     -0.06344138	      0.88291329	     -0.00015688	     -0.21868023	      0.00525236	      0.00075187	     56.89823963
      1.33326267	     -0.06241805	     -0.00018179	     -0.20385704	     -0.06343319	      0.88291447	     -0.00015821	     -0.21864364	      0.00530016	      0.00076981	     57.20512561
      1.33481448	     -0.06228278	     -0.00018254	     -0.20372211	     -0.06342493	      0.88291568	     -0.00015956	     -0.21860687	      0.00534547	      0.00078421	     57.39710615
      1.33612086	     -0.06217132	     -0.00018601	     -0.20361088	     -0.06341793	      0.88291671	     -0.00016071	     -0.21857581	      0.00538129	      0.00079381	     57.93518134
      1.33742725	     -0.06206168	     -0.00018763	     -0.20350148	     -0.06341087	      0.88291775	     -0.00016189	     -0.21854471	      0.00541578	      0.00080163	     58.09734060
      1.33902095	     -0.06192953	     -0.00019058	     -0.20336959	     -0.06340221	      0.88291903	     -0.00016334	     -0.21850680	      0.00545532	      0.00080850	     58.39678721
      1.34061465	     -0.06179824	     -0.00019250	     -0.20323857	     -0.06339349	      0.88292033	     -0.00016482	     -0.21846892	      0.00549241	      0.00081297	     58.48078548
      1.34220834	     -0.06166879	     -0.00019586	     -0.20310934	     -0.06338471	      0.88292162	     -0.00016633	     -0.21843107	      0.00552629	      0.00081486	     59.05876611
      1.34380204	     -0.06154442	     -0.00019741	     -0.20298520	     -0.06337587	      0.88292292	     -0.00016787	     -0.21839332	      0.00555795	      0.00081424	     59.23900809
      1.34521382	     -0.06143340	     -0.00020099	     -0.20287433	     -0.06336801	      0.88292407	     -0.00016925	     -0.21836004	      0.00558384	      0.00081237	     59.57478462
      1.34662560	     -0.06132721	     -0.00020189	     -0.20276833	     -0.06336011	      0.88292521	     -0.00017066	     -0.21832688	      0.00560763	      0.00080844	     59.80987942
      1.34803738	     -0.06122228	     -0.00020415	     -0.20266355	     -0.06335218	      0.88292635	     -0.00017209	     -0.21829393	      0.00562981	      0.00080373	     59.87426346
      1.34944916	     -0.06111909	     -0.00020521	     -0.20256051	     -0.06334421	      0.88292748	     -0.00017354	     -0.21826116	      0.00564949	      0.00079729	     60.20228840
      1.35086094	     -0.06101976	     -0.00020718	     -0.20246131	     -0.06333623	      0.88292860	     -0.00017501	     -0.21822861	      0.00566779	      0.00079035	     60.19142028
      1.35227272	     -0.06092230	     -0.00020813	     -0.20236397	     -0.06332821	      0.88292971	     -0.00017651	     -0.21819631	      0.00568358	      0.00078222	     60.50473813
      1.35404242	     -0.06080687	     -0.00021026	     -0.20224869	     -0.06331814	      0.88293109	     -0.00017842	     -0.21815622	      0.00570151	      0.00077155	     60.17479918
      1.35552468	     -0.06070418	     -0.00021088	     -0.20214609	     -0.06330968	      0.88293223	     -0.00018005	     -0.21812295	      0.00571317	      0.00076253	     60.55674289
      1.35700694	     -0.06061128	     -0.00021344	     -0.20205326	     -0.06330120	      0.88293335	     -0.00018170	     -0.21808991	      0.00572291	      0.00075281	     60.83674773
      1.35885171	     -0.06049611	     -0.00021410	     -0.20193819	     -0.06329064	      0.88293473	     -0.00018379	     -0.21804940	      0.00573258	      0.00074024	     60.56160760
      1.35996744	     -0.06042630	     -0.00021834	     -0.20186838	     -0.06328424	      0.88293555	     -0.00018508	     -0.21802516	      0.00573631	      0.00073410	     60.71085667
      1.36108316	     -0.06035999	     -0.00022063	     -0.20180207	     -0.06327784	      0.88293636	     -0.00018638	     -0.21800113	      0.00573890	      0.00072751	     60.81303505
      1.36310073	     -0.06024317	     -0.00022577	     -0.20168524	     -0.06326626	      0.88293782	     -0.00018877	     -0.21795840	      0.00574098	      0.00071583	     60.61842087
      1.36450809	     -0.06016462	     -0.00022922	     -0.20160666	     -0.06325818	      0.88293882	     -0.00019046	     -0.21792910	      0.00573940	      0.00070816	     60.89878789
      1.36591545	     -0.06008602	     -0.00023317	     -0.20152803	     -0.06325010	      0.88293981	     -0.00019218	     -0.21790025	      0.00573645	      0.00070193	     60.71124930
      1.36745742	     -0.06000521	     -0.00023701	     -0.20144715	     -0.06324126	      0.88294089	     -0.00019409	     -0.21786904	      0.00573066	      0.00069556	     60.68782236
      1.36899939	     -0.05992279	     -0.00024152	     -0.20136465	     -0.06323243	      0.88294196	     -0.00019603	     -0.21783830	      0.00572285	      0.00069140	     60.37507263
      1.37054136	     -0.05984301	     -0.00024515	     -0.20128478	     -0.06322361	      0.88294302	     -0.00019799	     -0.21780796	      0.00571195	      0.00068777	     60.56895071
      1.37208333	     -0.05976853	     -0.00024992	     -0.20121018	     -0.06321481	      0.88294408	     -0.00019999	     -0.21777803	      0.00569939	      0.00068548	     60.21663068
      1.37362530	     -0.05969014	     -0.00025301	     -0.20113168	     -0.06320604	      0.88294514	     -0.00020201	     -0.21774852	      0.00568435	      0.00068537	     59.98310169
      1.37516728	     -0.05961957	     -0.00025884	     -0.20106093	     -0.06319729	      0.88294620	     -0.00020407	     -0.21771934	      0.00566688	      0.00068624	     59.88784790
      1.37640300	     -0.05956010	     -0.00026087	     -0.20100135	     -0.06319029	      0.88294705	     -0.00020574	     -0.21769625	      0.00565106	      0.00068755	     59.88163665
      1.37763873	     -0.05950477	     -0.00026465	     -0.20094587	     -0.06318332	      0.88294790	     -0.00020742	     -0.21767339	      0.00563434	      0.00069031	     59.54330910
      1.37887446	     -0.05944910	     -0.00026750	     -0.20089005	     -0.06317637	      0.88294875	     -0.00020913	     -0.21765077	      0.00561570	      0.00069351	     59.51240154
      1.38055978	     -0.05937762	     -0.00027162	     -0.20081835	     -0.06316693	      0.88294992	     -0.00021148	     -0.21762030	      0.00558878	      0.00069969	     58.86166341
      1.38224510	     -0.05930216	     -0.00027522	     -0.20074264	     -0.06315753	      0.88295111	     -0.00021387	     -0.21759028	      0.00555812	      0.00070729	     59.04285431
      1.38393042	     -0.05924211	     -0.00028083	     -0.20068231	     -0.06314819	      0.88295231	     -0.00021629	     -0.21756057	      0.00552580	      0.00071604	     58.45869748
      1.38507153	     -0.05918847	     -0.00028232	     -0.20062850	     -0.06314190	      0.88295313	     -0.00021795	     -0.21754081	      0.00550203	      0.00072336	     58.50658017
      1.38621263	     -0.05914399	     -0.00028510	     -0.20058381	     -0.06313564	      0.88295396	     -0.00021963	     -0.21752114	      0.00547738	      0.00073061	     58.35411759
      1.38785125	     -0.05908322	     -0.00028847	     -0.20052274	     -0.06312669	      0.88295517	     -0.00022207	     -0.21749326	      0.00544006	      0.00074153	     58.20137873
      1.38948986	     -0.05902333	     -0.00029225	     -0.20046253	     -0.06311781	      0.88295639	     -0.00022453	     -0.21746583	      0.00540077	      0.00075340	     57.83135943
      1.39112848	     -0.05896256	     -0.00029514	     -0.20040143	     -0.06310899	      0.88295764	     -0.00022704	     -0.21743880	      0.00535914	      0.00076629	     57.71886824
      1.39238020	     -0.05892135	     -0.00029844	     -0.20035994	     -0.06310231	      0.88295860	     -0.00022897	     -0.21741840	      0.00532641	      0.00077661	     57.25503763
      1.39363191	     -0.05887819	     -0.00030084	     -0.20031649	     -0.06309566	      0.88295958	     -0.00023092	     -0.21739824	      0.00529198	      0.00078645	     57.26649766
      1.39515868	     -0.05883029	     -0.00030429	     -0.20026824	     -0.06308761	      0.88296079	     -0.00023333	     -0.21737398	      0.00524925	      0.00079911	     56.68829733
      1.39668546	     -0.05877762	     -0.00030703	     -0.20021521	     -0.06307963	      0.88296202	     -0.00023576	     -0.21735007	      0.00520393	      0.00081159	     56.83557425
      1.39821223	     -0.05873783	     -0.00031061	     -0.20017502	     -0.06307172	      0.88296327	     -0.00023823	     -0.21732642	      0.00515792	      0.00082417	     56.22153241
      1.39952161	     -0.05869259	     -0.00031249	     -0.20012946	     -0.06306500	      0.88296436	     -0.00024036	     -0.21730652	      0.00511681	      0.00083562	     56.15150173
      1.40083099	     -0.05865678	     -0.00031538	     -0.20009329	     -0.06305832	      0.88296546	     -0.00024252	     -0.21728679	      0.00507481	      0.00084643	     55.85725222
      1.40214037	     -0.05862008	     -0.00031763	     -0.20005623	     -0.06305171	      0.88296657	     -0.00024470	     -0.21726735	      0.00503182	      0.00085699	     55.69884462
      1.40372640	     -0.05858006	     -0.00032098	     -0.20001578	     -0.06304377	      0.88296794	     -0.00024737	     -0.21724419	      0.00497876	      0.00086937	     55.20873303
      1.40531244	     -0.05853520	     -0.00032352	     -0.19997047	     -0.06303592	      0.88296933	     -0.00025007	     -0.21722143	      0.00492431	      0.00088189	     54.94624934
      1.40657410	     -0.05850520	     -0.00032658	     -0.19994009	     -0.06302973	      0.88297045	     -0.00025224	     -0.21720353	      0.00487989	      0.00089120	     54.72524598
      1.40783576	     -0.05847354	     -0.00032878	     -0.19990805	     -0.06302360	      0.88297158	     -0.00025443	     -0.21718588	      0.00483483	      0.00089997	     54.60454548
      1.40942590	     -0.05843777	     -0.00033211	     -0.19987180	     -0.06301596	      0.88297302	     -0.00025722	     -0.21716399	      0.00477715	      0.00091025	     54.20474399
      1.41101605	     -0.05839728	     -0.00033436	     -0.19983083	     -0.06300841	      0.88297447	     -0.00026004	     -0.21714248	      0.00471818	      0.00092040	     54.01695650
      1.41227878	     -0.05837249	     -0.00033704	     -0.19980564	     -0.06300248	      0.88297564	     -0.00026231	     -0.21712563	      0.00467031	      0.00092749	     53.69871785
      1.41354151	     -0.05834311	     -0.00033873	     -0.19977586	     -0.06299662	      0.88297682	     -0.00026460	     -0.21710904	      0.00462171	      0.00093434	     53.47997828
      1.41506057	     -0.05831190	     -0.00034140	     -0.19974415	     -0.06298964	      0.88297824	     -0.00026738	     -0.21708934	      0.00456171	      0.00094140	     53.30069222
      1.41657963	     -0.05827880	     -0.00034331	     -0.19971057	     -0.06298276	      0.88297968	     -0.00027019	     -0.21706999	      0.00450105	      0.00094817	     52.77032037
      1.41792610	     -0.05825084	     -0.00034595	     -0.19968213	     -0.06297673	      0.88298096	     -0.00027270	     -0.21705303	      0.00444523	      0.00095336	     52.70238002
      1.41927258	     -0.05822153	     -0.00034762	     -0.19965236	     -0.06297079	      0.88298224	     -0.00027524	     -0.21703630	      0.00438811	      0.00095736	     52.80746386
      1.42061905	     -0.05819588	     -0.00035007	     -0.19962622	     -0.06296492	      0.88298353	     -0.00027781	     -0.21701976	      0.00433014	      0.00096102	     52.45931611
      1.42196553	     -0.05816556	     -0.00035202	     -0.19959540	     -0.06295913	      0.88298483	     -0.00028040	     -0.21700343	      0.00426968	      0.00096340	     52.67915366
      1.42331200	     -0.05813919	     -0.00035476	     -0.19956850	     -0.06295342	      0.88298613	     -0.00028301	     -0.21698730	      0.00420778	      0.00096531	     52.50242257
      1.42465848	     -0.05811143	     -0.00035704	     -0.19954019	     -0.06294780	      0.88298743	     -0.00028565	     -0.21697140	      0.00414313	      0.00096587	     52.78804684
      1.42600495	     -0.05808622	     -0.00035963	     -0.19951442	     -0.06294226	      0.88298873	     -0.00028832	     -0.21695573	      0.00407680	      0.00096583	     52.70638849
      1.42735143	     -0.05805964	     -0.00036181	     -0.19948726	     -0.06293682	      0.88299003	     -0.00029101	     -0.21694032	      0.00400766	      0.00096424	     53.09532236
      1.42899750	     -0.05803372	     -0.00036483	     -0.19946059	     -0.06293030	      0.88299161	     -0.00029433	     -0.21692182	      0.00392128	      0.00096113	     52.98179344
      1.43039342	     -0.05800844	     -0.00036678	     -0.19943466	     -0.06292487	      0.88299295	     -0.00029717	     -0.21690652	      0.00384480	      0.00095685	     53.65139124
      1.43178935	     -0.05799088	     -0.00036951	     -0.19941644	     -0.06291956	      0.88299429	     -0.00030004	     -0.21689156	      0.00376755	      0.00095148	     53.68588769
      1.43318527	     -0.05796899	     -0.00037113	     -0.19939388	     -0.06291436	      0.88299561	     -0.00030294	     -0.21687703	      0.00368837	      0.00094433	     54.30792582
      1.43458119	     -0.05795748	     -0.00037378	     -0.19938168	     -0.06290926	      0.88299692	     -0.00030587	     -0.21686289	      0.00360894	      0.00093605	     54.40563546
      1.43597712	     -0.05794003	     -0.00037513	     -0.19936356	     -0.06290428	      0.88299822	     -0.00030882	     -0.21684927	      0.00352865	      0.00092665	     54.82743069
      1.43737304	     -0.05793021	     -0.00037759	     -0.19935304	     -0.06289941	      0.88299951	     -0.00031180	     -0.21683607	      0.00344817	      0.00091581	     55.11478273
      1.43876896	     -0.05791811	     -0.00037875	     -0.19934028	     -0.06289466	      0.88300078	     -0.00031480	     -0.21682337	      0.00336797	      0.00090396	     55.52591170
      1.44016489	     -0.05791232	     -0.00038125	     -0.19933380	     -0.06289001	      0.88300203	     -0.00031783	     -0.21681115	      0.00328854	      0.00089140	     55.58168693
      1.44156081	     -0.05790034	     -0.00038209	     -0.19932117	     -0.06288547	      0.88300327	     -0.00032089	     -0.21679943	      0.00320930	      0.00087756	     56.19624388
      1.44295673	     -0.05789908	     -0.00038449	     -0.19931925	     -0.06288105	      0.88300448	     -0.00032398	     -0.21678811	      0.00313173	      0.00086312	     56.18870887
      1.44435266	     -0.05788932	     -0.00038505	     -0.19930885	     -0.06287673	      0.88300568	     -0.00032709	     -0.21677731	      0.00305493	      0.00084801	     56.58418134
      1.44574858	     -0.05788786	     -0.00038727	     -0.19930676	     -0.06287252	      0.88300685	     -0.00033023	     -0.21676688	      0.00297940	      0.00083195	     56.73244748
      1.44714450	     -0.05788143	     -0.00038749	     -0.19929973	     -0.06286841	      0.88300800	     -0.00033339	     -0.21675690	      0.00290518	      0.00081518	     57.08173590
      1.44854043	     -0.05788310	     -0.00038980	     -0.19930078	     -0.06286441	      0.88300912	     -0.00033659	     -0.21674730	      0.00283259	      0.00079786	     56.98023168
      1.44993635	     -0.05787694	     -0.00038984	     -0.19929404	     -0.06286050	      0.88301022	     -0.00033981	     -0.21673817	      0.00276073	      0.00077928	     57.52138509
      1.45133228	     -0.05788490	     -0.00039246	     -0.19930141	     -0.06285670	      0.88301130	     -0.00034306	     -0.21672942	      0.00269101	      0.00075994	     57.30361462
      1.45272820	     -0.05788429	     -0.00039293	     -0.19930024	     -0.06285299	      0.88301235	     -0.00034633	     -0.21672127	      0.00262223	      0.00073955	     57.64301007
      1.45412412	     -0.05789777	     -0.00039646	     -0.19931313	     -0.06284938	      0.88301336	     -0.00034964	     -0.21671363	      0.00255503	      0.00071779	     57.54293205
      1.45537845	     -0.05790595	     -0.00039762	     -0.19932081	     -0.06284621	      0.88301425	     -0.00035263	     -0.21670738	      0.00249579	      0.00069716	     57.75720055
      1.45663279	     -0.05792237	     -0.00040068	     -0.19933672	     -0.06284312	      0.88301511	     -0.00035564	     -0.21670170	      0.00243783	      0.00067536	     57.68805944
      1.45788712	     -0.05793987	     -0.00040316	     -0.19935371	     -0.06284009	      0.88301594	     -0.00035868	     -0.21669664	      0.00238092	      0.00065230	     57.77458802
      1.45956071	     -0.05797077	     -0.00040749	     -0.19938395	     -0.06283617	      0.88301701	     -0.00036276	     -0.21669092	      0.00230685	      0.00061937	     57.63334368
      1.46123429	     -0.05799897	     -0.00041035	     -0.19941152	     -0.06283237	      0.88301802	     -0.00036689	     -0.21668641	      0.00223477	      0.00058505	     57.69093313
      1.46236722	     -0.05802612	     -0.00041422	     -0.19943821	     -0.06282987	      0.88301867	     -0.00036970	     -0.21668397	      0.00218673	      0.00056009	     57.62221464
      1.46350015	     -0.05805216	     -0.00041687	     -0.19946383	     -0.06282742	      0.88301929	     -0.00037253	     -0.21668210	      0.00213978	      0.00053421	     57.64028077
      1.46516007	     -0.05809378	     -0.00042132	     -0.19950484	     -0.06282392	      0.88302014	     -0.00037670	     -0.21668036	      0.00207238	      0.00049432	     57.59372682
      1.46681998	     -0.05813929	     -0.00042523	     -0.19954975	     -0.06282054	      0.88302093	     -0.00038091	     -0.21667974	      0.00200642	      0.00045259	     57.65908269
      1.46847990	     -0.05818776	     -0.00043084	     -0.19959761	     -0.06281726	      0.88302164	     -0.00038516	     -0.21668025	      0.00194214	      0.00041036	     57.09106522
      1.46965071	     -0.05821584	     -0.00043245	     -0.19962529	     -0.06281501	      0.88302211	     -0.00038817	     -0.21668129	      0.00189680	      0.00037917	     57.50269080
      1.47082152	     -0.05825335	     -0.00043569	     -0.19966238	     -0.06281282	      0.88302253	     -0.00039120	     -0.21668282	      0.00185238	      0.00034738	     57.39968497
      1.47256647	     -0.05830703	     -0.00043931	     -0.19971547	     -0.06280964	      0.88302309	     -0.00039574	     -0.21668616	      0.00178696	      0.00029907	     57.44782067
      1.47405402	     -0.05835935	     -0.00044338	     -0.19976727	     -0.06280702	      0.88302351	     -0.00039963	     -0.21668988	      0.00173221	      0.00025783	     57.18764984
      1.47554156	     -0.05840627	     -0.00044502	     -0.19981372	     -0.06280449	      0.88302386	     -0.00040355	     -0.21669453	      0.00167785	      0.00021601	     57.52575025
      1.47679830	     -0.05845558	     -0.00044864	     -0.19986260	     -0.06280241	      0.88302411	     -0.00040688	     -0.21669908	      0.00163304	      0.00018092	     57.21751526
      1.47805503	     -0.05849987	     -0.00045027	     -0.19990650	     -0.06280038	      0.88302432	     -0.00041023	     -0.21670430	      0.00158864	      0.00014566	     57.40167781
      1.47964028	     -0.05856294	     -0.00045348	     -0.19996907	     -0.06279791	      0.88302451	     -0.00041447	     -0.21671171	      0.00153424	      0.00010153	     57.24434851
      1.48122553	     -0.05862036	     -0.00045439	     -0.20002603	     -0.06279552	      0.88302464	     -0.00041873	     -0.21672010	      0.00148118	      0.00005774	     57.53390222
      1.48239607	     -0.05866945	     -0.00045719	     -0.20007476	     -0.06279381	      0.88302469	     -0.00042190	     -0.21672680	      0.00144347	      0.00002645	     57.30096547
      1.48356662	     -0.05871615	     -0.00045833	     -0.20012114	     -0.06279214	      0.88302470	     -0.00042507	     -0.21673396	      0.00140658	     -0.00000493	     57.46908800
      1.48519116	     -0.05878575	     -0.00046048	     -0.20019030	     -0.06278989	      0.88302466	     -0.00042950	     -0.21674468	      0.00135794	     -0.00004725	     57.28827815
      1.48656689	     -0.05884345	     -0.00046153	     -0.20024764	     -0.06278805	      0.88302457	     -0.00043326	     -0.21675442	      0.00131806	     -0.00008269	     57.63238327
      1.48794263	     -0.05890584	     -0.00046323	     -0.20030970	     -0.06278627	      0.88302443	     -0.00043704	     -0.21676474	      0.00128113	     -0.00011638	     57.28133814
      1.48931836	     -0.05896554	     -0.00046419	     -0.20036910	     -0.06278453	      0.88302425	     -0.00044083	     -0.21677565	      0.00124546	     -0.00014963	     57.57217655
      1.49108886	     -0.05905047	     -0.00046629	     -0.20045365	     -0.06278236	      0.88302395	     -0.00044573	     -0.21679040	      0.00120387	     -0.00019048	     57.02269427
      1.49235278	     -0.05910327	     -0.00046631	     -0.20050622	     -0.06278086	      0.88302369	     -0.00044924	     -0.21680147	      0.00117539	     -0.00021834	     57.50818449
      1.49361671	     -0.05916279	     -0.00046709	     -0.20056551	     -0.06277939	      0.88302339	     -0.00045277	     -0.21681285	      0.00114927	     -0.00024529	     57.45087220
      1.49527982	     -0.05923703	     -0.00046689	     -0.20063950	     -0.06277750	      0.88302296	     -0.00045742	     -0.21682835	      0.00111801	     -0.00027876	     57.36388639
      1.49674840	     -0.05930735	     -0.00046784	     -0.20070960	     -0.06277588	      0.88302253	     -0.00046154	     -0.21684238	      0.00109252	     -0.00030709	     57.47996708
      1.49821698	     -0.05936903	     -0.00046691	     -0.20077112	     -0.06277429	      0.88302206	     -0.00046567	     -0.21685678	      0.00107017	     -0.00033306	     57.36141066
      1.49968556	     -0.05944104	     -0.00046826	     -0.20084295	     -0.06277274	      0.88302155	     -0.00046982	     -0.21687141	      0.00104976	     -0.00035843	     57.34632564
      1.50115414	     -0.05950340	     -0.00046702	     -0.20090520	     -0.06277121	      0.88302101	     -0.00047398	     -0.21688639	      0.00103243	     -0.00038153	     57.17180109
      1.50262271	     -0.05957554	     -0.00046986	     -0.20097718	     -0.06276970	      0.88302043	     -0.00047815	     -0.21690159	      0.00101680	     -0.00040374	     57.11942723
      1.50393276	     -0.05963093	     -0.00046941	     -0.20103249	     -0.06276838	      0.88301989	     -0.00048188	     -0.21691552	      0.00100499	     -0.00042203	     57.13519525
      1.50524280	     -0.05969544	     -0.00047143	     -0.20109692	     -0.06276707	      0.88301933	     -0.00048561	     -0.21692964	      0.00099507	     -0.00043920	     56.87658798
      1.50655285	     -0.05975462	     -0.00047203	     -0.20115604	     -0.06276577	      0.88301874	     -0.00048935	     -0.21694406	      0.00098676	     -0.00045528	     56.83413427
      1.50831269	     -0.05983999	     -0.00047417	     -0.20124135	     -0.06276404	      0.88301792	     -0.00049439	     -0.21696366	      0.00097824	     -0.00047559	     56.68727159
      1.50968530	     -0.05989777	     -0.00047397	     -0.20129912	     -0.06276270	      0.88301726	     -0.00049833	     -0.21697921	      0.00097384	     -0.00048975	     56.57184336
      1.51105791	     -0.05996358	     -0.00047587	     -0.20136492	     -0.06276137	      0.88301658	     -0.00050227	     -0.21699484	      0.00097157	     -0.00050297	     56.19595713
      1.51243052	     -0.06002529	     -0.00047639	     -0.20142665	     -0.06276004	      0.88301588	     -0.00050623	     -0.21701064	      0.00097062	     -0.00051573	     56.25064789
      1.51380313	     -0.06008985	     -0.00047805	     -0.20149125	     -0.06275870	      0.88301516	     -0.00051019	     -0.21702656	      0.00097208	     -0.00052735	     55.84920283
      1.51517573	     -0.06015104	     -0.00047893	     -0.20155250	     -0.06275737	      0.88301443	     -0.00051415	     -0.21704258	      0.00097498	     -0.00053826	     55.75726331
      1.51669744	     -0.06022205	     -0.00048070	     -0.20162358	     -0.06275588	      0.88301360	     -0.00051856	     -0.21706040	      0.00098020	     -0.00054997	     55.58521579
      1.51821915	     -0.06029155	     -0.00048168	     -0.20169320	     -0.06275438	      0.88301276	     -0.00052297	     -0.21707834	      0.00098831	     -0.00056009	     54.99152929
      1.51974085	     -0.06036022	     -0.00048355	     -0.20176198	     -0.06275287	      0.88301190	     -0.00052740	     -0.21709631	      0.00099755	     -0.00057029	     55.02676822
      1.52126256	     -0.06043001	     -0.00048423	     -0.20183192	     -0.06275135	      0.88301102	     -0.00053183	     -0.21711426	      0.00100956	     -0.00057983	     54.65940798
      1.52278427	     -0.06049808	     -0.00048673	     -0.20190015	     -0.06274980	      0.88301013	     -0.00053627	     -0.21713223	      0.00102368	     -0.00058858	     54.24182685
      1.52430598	     -0.06056501	     -0.00048747	     -0.20196728	     -0.06274823	      0.88300923	     -0.00054072	     -0.21715015	      0.00103961	     -0.00059773	     54.11950356
      1.52582768	     -0.06063513	     -0.00049110	     -0.20203758	     -0.06274663	      0.88300832	     -0.00054518	     -0.21716800	      0.00105819	     -0.00060561	     53.42950780
      1.52714662	     -0.06068975	     -0.00049184	     -0.20209241	     -0.06274523	      0.88300751	     -0.00054904	     -0.21718344	      0.00107509	     -0.00061303	     53.51835553
      1.52846556	     -0.06074954	     -0.00049450	     -0.20215239	     -0.06274380	      0.88300670	     -0.00055292	     -0.21719878	      0.00109419	     -0.00061988	     52.99570712
      1.52978450	     -0.06080495	     -0.00049608	     -0.20220802	     -0.06274234	      0.88300588	     -0.00055679	     -0.21721402	      0.00111416	     -0.00062692	     52.86735063
      1.53141382	     -0.06087598	     -0.00049893	     -0.20227934	     -0.06274050	      0.88300485	     -0.00056159	     -0.21723263	      0.00114161	     -0.00063475	     51.99414917
      1.53304315	     -0.06093884	     -0.00050090	     -0.20234251	     -0.06273862	      0.88300381	     -0.00056639	     -0.21725100	      0.00116979	     -0.00064213	     52.03445588
      1.53467248	     -0.06101290	     -0.00050486	     -0.20241689	     -0.06273669	      0.88300276	     -0.00057120	     -0.21726898	      0.00120062	     -0.00064903	     51.29197642
      1.53592398	     -0.06105556	     -0.00050572	     -0.20245982	     -0.06273517	      0.88300194	     -0.00057489	     -0.21728270	      0.00122513	     -0.00065326	     51.23611442
      1.53717549	     -0.06110584	     -0.00050809	     -0.20251037	     -0.06273362	      0.88300112	     -0.00057858	     -0.21729613	      0.00125074	     -0.00065773	     50.96388961
      1.53888432	     -0.06116934	     -0.00051026	     -0.20257427	     -0.06273145	      0.88299999	     -0.00058363	     -0.21731414	      0.00128788	     -0.00066259	     50.23333354
      1.54059314	     -0.06122788	     -0.00051324	     -0.20263322	     -0.06272922	      0.88299886	     -0.00058867	     -0.21733157	      0.00132564	     -0.00066642	     50.07924048
      1.54197479	     -0.06126857	     -0.00051378	     -0.20267428	     -0.06272737	      0.88299793	     -0.00059274	     -0.21734514	      0.00135791	     -0.00066776	     49.57782772
      1.54335645	     -0.06130977	     -0.00051586	     -0.20271583	     -0.06272547	      0.88299701	     -0.00059681	     -0.21735814	      0.00139041	     -0.00066829	     49.34053618
      1.54513799	     -0.06135523	     -0.00051602	     -0.20276180	     -0.06272295	      0.88299582	     -0.00060206	     -0.21737413	      0.00143421	     -0.00066658	     48.50799447
      1.54645130	     -0.06138268	     -0.00051734	     -0.20278960	     -0.06272105	      0.88299495	     -0.00060592	     -0.21738515	      0.00146630	     -0.00066338	     48.40610228
      1.54776461	     -0.06140720	     -0.00051680	     -0.20281451	     -0.06271910	      0.88299408	     -0.00060978	     -0.21739549	      0.00149906	     -0.00065916	     48.17362111
      1.54944531	     -0.06143840	     -0.00051718	     -0.20284621	     -0.06271655	      0.88299298	     -0.00061471	     -0.21740778	      0.00154229	     -0.00065126	     47.37443399
      1.55112601	     -0.06145658	     -0.00051627	     -0.20286489	     -0.06271392	      0.88299189	     -0.00061963	     -0.21741901	      0.00158469	     -0.00064155	     47.53227316
      1.55246141	     -0.06147579	     -0.00051757	     -0.20288449	     -0.06271178	      0.88299104	     -0.00062354	     -0.21742701	      0.00161990	     -0.00063095	     46.73967392
      1.55379680	     -0.06148755	     -0.00051731	     -0.20289664	     -0.06270959	      0.88299021	     -0.00062744	     -0.21743434	      0.00165454	     -0.00061979	     46.56404278
      1.55513220	     -0.06149821	     -0.00051747	     -0.20290770	     -0.06270736	      0.88298939	     -0.00063133	     -0.21744094	      0.00168969	     -0.00060708	     46.18115604
      1.55646759	     -0.06150409	     -0.00051696	     -0.20291398	     -0.06270508	      0.88298859	     -0.00063521	     -0.21744681	      0.00172467	     -0.00059316	     45.95404688
      1.55835313	     -0.06150838	     -0.00051639	     -0.20291884	     -0.06270178	      0.88298749	     -0.00064068	     -0.21745377	      0.00177401	     -0.00057170	     45.64149978
      1.56023867	     -0.06150532	     -0.00051495	     -0.20291635	     -0.06269839	      0.88298643	     -0.00064613	     -0.21745916	      0.00182358	     -0.00054751	     45.00038313
      1.56163133	     -0.06149833	     -0.00051524	     -0.20290976	     -0.06269583	      0.88298568	     -0.00065014	     -0.21746217	      0.00185933	     -0.00052802	     44.83576954
      1.56302400	     -0.06148598	     -0.00051389	     -0.20289782	     -0.06269321	      0.88298496	     -0.00065414	     -0.21746430	      0.00189508	     -0.00050787	     44.55591509
      1.56441666	     -0.06147306	     -0.00051324	     -0.20288530	     -0.06269055	      0.88298427	     -0.00065813	     -0.21746553	      0.00193004	     -0.00048730	     44.46439575
      1.56590717	     -0.06145340	     -0.00051165	     -0.20286607	     -0.06268764	      0.88298356	     -0.00066239	     -0.21746590	      0.00196758	     -0.00046406	     44.00075616
      1.56739769	     -0.06142972	     -0.00051003	     -0.20284281	     -0.06268468	      0.88298289	     -0.00066663	     -0.21746522	      0.00200367	     -0.00044045	     43.99490287
      1.56899101	     -0.06139990	     -0.00050744	     -0.20281344	     -0.06268146	      0.88298220	     -0.00067115	     -0.21746342	      0.00204216	     -0.00041437	     43.60497406
      1.57058433	     -0.06136525	     -0.00050539	     -0.20277923	     -0.06267818	      0.88298156	     -0.00067564	     -0.21746045	      0.00207926	     -0.00038802	     43.53384029
      1.57217765	     -0.06132367	     -0.00050162	     -0.20273810	     -0.06267484	      0.88298097	     -0.00068011	     -0.21745630	      0.00211580	     -0.00036132	     43.32837274
      1.57360929	     -0.06128471	     -0.00049986	     -0.20269951	     -0.06267178	      0.88298047	     -0.00068411	     -0.21745153	      0.00214742	     -0.00033750	     43.38911483
      1.57504093	     -0.06123950	     -0.00049601	     -0.20265470	     -0.06266869	      0.88298000	     -0.00068809	     -0.21744582	      0.00217879	     -0.00031350	     43.23049462
      1.57647257	     -0.06119494	     -0.00049347	     -0.20261050	     -0.06266555	      0.88297957	     -0.00069205	     -0.21743915	      0.00220892	     -0.00029011	     43.32970046
      1.57827881	     -0.06112979	     -0.00048774	     -0.20254584	     -0.06266152	      0.88297907	     -0.00069701	     -0.21742950	      0.00224641	     -0.00026129	     43.24396136
      1.57954551	     -0.06108050	     -0.00048589	     -0.20249685	     -0.06265866	      0.88297875	     -0.00070047	     -0.21742180	      0.00227186	     -0.00023987	     43.08154140
      1.58081221	     -0.06102829	     -0.00048216	     -0.20244496	     -0.06265577	      0.88297846	     -0.00070392	     -0.21741334	      0.00229644	     -0.00021950	     43.18958276
      1.58237666	     -0.06096332	     -0.00047804	     -0.20238037	     -0.06265215	      0.88297814	     -0.00070814	     -0.21740193	      0.00232656	     -0.00019540	     43.03716718
      1.58394110	     -0.06089448	     -0.00047314	     -0.20231190	     -0.06264849	      0.88297785	     -0.00071234	     -0.21738945	      0.00235506	     -0.00017258	     43.33292765
      1.58550554	     -0.06082017	     -0.00046892	     -0.20223794	     -0.06264478	      0.88297760	     -0.00071650	     -0.21737592	      0.00238357	     -0.00014940	     43.04355051
      1.58709195	     -0.06073954	     -0.00046316	     -0.20215768	     -0.06264098	      0.88297738	     -0.00072070	     -0.21736114	      0.00241090	     -0.00012735	     43.20043446
      1.58851301	     -0.06066782	     -0.00045941	     -0.20208626	     -0.06263754	      0.88297721	     -0.00072443	     -0.21734695	      0.00243459	     -0.00010863	     43.30908056
      1.58993408	     -0.06059089	     -0.00045412	     -0.20200964	     -0.06263406	      0.88297707	     -0.00072813	     -0.21733194	      0.00245786	     -0.00009026	     43.26412575
      1.59135514	     -0.06051551	     -0.00045010	     -0.20193453	     -0.06263055	      0.88297696	     -0.00073180	     -0.21731610	      0.00248000	     -0.00007354	     43.46630778
      1.59277620	     -0.06043740	     -0.00044519	     -0.20185672	     -0.06262701	      0.88297686	     -0.00073545	     -0.21729956	      0.00250221	     -0.00005734	     43.23982891
      1.59419726	     -0.06035760	     -0.00044125	     -0.20177717	     -0.06262344	      0.88297679	     -0.00073907	     -0.21728231	      0.00252305	     -0.00004252	     43.46179931
      1.59552997	     -0.06028401	     -0.00043713	     -0.20170381	     -0.06262007	      0.88297674	     -0.00074244	     -0.21726553	      0.00254205	     -0.00003031	     43.65007798
      1.59686267	     -0.06021000	     -0.00043328	     -0.20163003	     -0.06261667	      0.88297671	     -0.00074579	     -0.21724825	      0.00256116	     -0.00001848	     43.47039777
      1.59819538	     -0.06013476	     -0.00042936	     -0.20155499	     -0.06261324	      0.88297669	     -0.00074911	     -0.21723051	      0.00257909	     -0.00000829	     43.69476150
      1.60050902	     -0.06000768	     -0.00042352	     -0.20142824	     -0.06260724	      0.88297669	     -0.00075482	     -0.21719869	      0.00260932	      0.00000598	     43.90139661
      1.60188884	     -0.05992761	     -0.00041969	     -0.20134836	     -0.06260363	      0.88297671	     -0.00075818	     -0.21717926	      0.00262707	      0.00001336	     43.77894677
      1.60326867	     -0.05985255	     -0.00041682	     -0.20127346	     -0.06259999	      0.88297673	     -0.00076152	     -0.21715946	      0.00264357	      0.00001854	     44.04781706
      1.60504974	     -0.05975503	     -0.00041186	     -0.20117616	     -0.06259526	      0.88297677	     -0.00076579	     -0.21713357	      0.00266475	      0.00002293	     43.99642661
      1.60646834	     -0.05967394	     -0.00040947	     -0.20109521	     -0.06259147	      0.88297680	     -0.00076915	     -0.21711259	      0.00268048	      0.00002614	     44.11248447
      1.60788693	     -0.05959485	     -0.00040543	     -0.20101626	     -0.06258766	      0.88297684	     -0.00077249	     -0.21709132	      0.00269557	      0.00002661	     44.35238790
      1.60930553	     -0.05951909	     -0.00040306	     -0.20094061	     -0.06258382	      0.88297688	     -0.00077579	     -0.21706987	      0.00271042	      0.00002569	     44.38731999
      1.61072413	     -0.05943954	     -0.00039942	     -0.20086118	     -0.06257997	      0.88297691	     -0.00077906	     -0.21704827	      0.00272418	      0.00002282	     44.74118657
      1.61244625	     -0.05935406	     -0.00039685	     -0.20077580	     -0.06257526	      0.88297695	     -0.00078299	     -0.21702178	      0.00274058	      0.00001729	     44.77239707
      1.61377043	     -0.05927617	     -0.00039272	     -0.20069802	     -0.06257163	      0.88297697	     -0.00078598	     -0.21700147	      0.00275238	      0.00001295	     44.87082957
      1.61509461	     -0.05920433	     -0.00039050	     -0.20062624	     -0.06256797	      0.88297698	     -0.00078894	     -0.21698092	      0.00276337	      0.00000686	     45.12379978
      1.61670904	     -0.05912123	     -0.00038636	     -0.20054322	     -0.06256350	      0.88297698	     -0.00079251	     -0.21695578	      0.00277593	     -0.00000287	     45.46762039
      1.61815956	     -0.05904544	     -0.00038394	     -0.20046748	     -0.06255947	      0.88297697	     -0.00079568	     -0.21693321	      0.00278659	     -0.00001231	     45.60034468
      1.61961009	     -0.05896901	     -0.00037951	     -0.20039111	     -0.06255542	      0.88297695	     -0.00079881	     -0.21691061	      0.00279649	     -0.00002263	     45.68047749
      1.62106061	     -0.05889704	     -0.00037683	     -0.20031916	     -0.06255136	      0.88297691	     -0.00080191	     -0.21688799	      0.00280471	     -0.00003466	     46.17482262
      1.62251114	     -0.05882353	     -0.00037205	     -0.20024569	     -0.06254728	      0.88297685	     -0.00080498	     -0.21686546	      0.00281303	     -0.00004673	     46.03710075
      1.62396166	     -0.05875165	     -0.00036948	     -0.20017379	     -0.06254320	      0.88297677	     -0.00080801	     -0.21684296	      0.00281942	     -0.00005986	     46.54518432
      1.62541219	     -0.05868208	     -0.00036456	     -0.20010423	     -0.06253910	      0.88297667	     -0.00081100	     -0.21682054	      0.00282504	     -0.00007429	     46.95969660
      1.62686271	     -0.05861396	     -0.00036211	     -0.20003608	     -0.06253500	      0.88297655	     -0.00081396	     -0.21679824	      0.00283067	     -0.00008834	     46.94394730
      1.62831324	     -0.05854671	     -0.00035696	     -0.19996882	     -0.06253089	      0.88297641	     -0.00081689	     -0.21677606	      0.00283472	     -0.00010377	     47.47644857
      1.62976376	     -0.05848266	     -0.00035472	     -0.19990470	     -0.06252678	      0.88297625	     -0.00081978	     -0.21675403	      0.00283861	     -0.00011951	     47.78620925
      1.63121429	     -0.05841795	     -0.00034927	     -0.19983997	     -0.06252266	      0.88297607	     -0.00082263	     -0.21673217	      0.00284205	     -0.00013532	     47.98352925
      1.63266481	     -0.05835716	     -0.00034759	     -0.19977909	     -0.06251853	      0.88297586	     -0.00082545	     -0.21671046	      0.00284446	     -0.00015194	     48.56874862
      1.63391100	     -0.05830527	     -0.00034307	     -0.19972716	     -0.06251499	      0.88297566	     -0.00082784	     -0.21669197	      0.00284660	     -0.00016610	     48.70041751
      1.63515719	     -0.05825408	     -0.00034066	     -0.19967589	     -0.06251144	      0.88297545	     -0.00083021	     -0.21667361	      0.00284811	     -0.00018037	     49.06443851
      1.63670184	     -0.05819337	     -0.00033658	     -0.19961510	     -0.06250704	      0.88297515	     -0.00083311	     -0.21665104	      0.00284947	     -0.00019821	     49.47113745
      1.63824649	     -0.05813257	     -0.00033381	     -0.19955418	     -0.06250264	      0.88297483	     -0.00083598	     -0.21662870	      0.00285030	     -0.00021579	     49.91398618
      1.63979113	     -0.05807254	     -0.00032913	     -0.19949406	     -0.06249823	      0.88297449	     -0.00083880	     -0.21660656	      0.00285088	     -0.00023250	     50.11839095
      1.64097452	     -0.05802932	     -0.00032770	     -0.19945072	     -0.06249486	      0.88297421	     -0.00084094	     -0.21658973	      0.00285040	     -0.00024582	     50.72321075
      1.64215791	     -0.05798594	     -0.00032494	     -0.19940725	     -0.06249149	      0.88297391	     -0.00084306	     -0.21657306	      0.00285028	     -0.00025830	     50.90612880
      1.64358452	     -0.05793548	     -0.00032225	     -0.19935666	     -0.06248742	      0.88297353	     -0.00084559	     -0.21655312	      0.00284921	     -0.00027352	     51.49671109
      1.64501114	     -0.05788614	     -0.00031923	     -0.19930718	     -0.06248336	      0.88297313	     -0.00084808	     -0.21653341	      0.00284856	     -0.00028749	     51.54752071
      1.64643775	     -0.05783542	     -0.00031665	     -0.19925632	     -0.06247930	      0.88297271	     -0.00085055	     -0.21651389	      0.00284664	     -0.00030097	     52.20918403
      1.64779480	     -0.05779111	     -0.00031382	     -0.19921187	     -0.06247543	      0.88297229	     -0.00085287	     -0.21649549	      0.00284454	     -0.00031355	     52.70886074
      1.64915184	     -0.05774653	     -0.00031150	     -0.19916715	     -0.06247157	      0.88297186	     -0.00085516	     -0.21647730	      0.00284275	     -0.00032456	     52.84860465
      1.65050888	     -0.05770224	     -0.00030902	     -0.19912270	     -0.06246772	      0.88297141	     -0.00085743	     -0.21645929	      0.00283997	     -0.00033524	     53.43504282
      1.65294093	     -0.05762877	     -0.00030662	     -0.19904892	     -0.06246082	      0.88297057	     -0.00086143	     -0.21642745	      0.00283465	     -0.00035252	     54.29237035
      1.65392730	     -0.05759658	     -0.00030354	     -0.19901664	     -0.06245802	      0.88297022	     -0.00086303	     -0.21641473	      0.00283244	     -0.00035820	     54.39702527
      1.65513142	     -0.05756041	     -0.00030187	     -0.19898031	     -0.06245461	      0.88296979	     -0.00086497	     -0.21639930	      0.00282919	     -0.00036497	     54.81331368
      1.65741865	     -0.05749450	     -0.00029848	     -0.19891411	     -0.06244815	      0.88296894	     -0.00086859	     -0.21637039	      0.00282296	     -0.00037535	     55.02618338
      1.65868211	     -0.05745779	     -0.00029782	     -0.19887721	     -0.06244459	      0.88296846	     -0.00087057	     -0.21635462	      0.00281788	     -0.00038027	     55.94619116
      1.65994557	     -0.05742148	     -0.00029629	     -0.19884072	     -0.06244103	      0.88296798	     -0.00087252	     -0.21633900	      0.00281348	     -0.00038376	     56.12642196
      1.66160850	     -0.05737734	     -0.00029539	     -0.19879632	     -0.06243636	      0.88296734	     -0.00087506	     -0.21631864	      0.00280660	     -0.00038764	     56.83154294
      1.66308503	     -0.05733646	     -0.00029356	     -0.19875524	     -0.06243222	      0.88296676	     -0.00087729	     -0.21630081	      0.00280046	     -0.00038948	     57.02929119
      1.66456156	     -0.05730004	     -0.00029424	     -0.19871856	     -0.06242809	      0.88296619	     -0.00087949	     -0.21628315	      0.00279352	     -0.00039016	     57.63827507
      1.66582824	     -0.05726639	     -0.00029246	     -0.19868473	     -0.06242455	      0.88296570	     -0.00088136	     -0.21626820	      0.00278773	     -0.00038948	     57.64876205
      1.66709492	     -0.05723525	     -0.00029278	     -0.19865338	     -0.06242102	      0.88296520	     -0.00088321	     -0.21625339	      0.00278133	     -0.00038841	     58.07488550
      1.66862409	     -0.05719920	     -0.00029183	     -0.19861709	     -0.06241678	      0.88296461	     -0.00088542	     -0.21623574	      0.00277330	     -0.00038626	     58.40051207
      1.66999503	     -0.05716733	     -0.00029281	     -0.19858497	     -0.06241298	      0.88296408	     -0.00088737	     -0.21622014	      0.00276618	     -0.00038280	     58.51753415
      1.67136597	     -0.05713481	     -0.00029246	     -0.19855223	     -0.06240919	      0.88296356	     -0.00088930	     -0.21620473	      0.00275823	     -0.00037861	     58.86636444
      1.67273690	     -0.05710493	     -0.00029372	     -0.19852210	     -0.06240542	      0.88296304	     -0.00089121	     -0.21618950	      0.00275001	     -0.00037371	     59.22721462
      1.67410784	     -0.05707503	     -0.00029371	     -0.19849198	     -0.06240165	      0.88296254	     -0.00089310	     -0.21617448	      0.00274184	     -0.00036764	     59.20773212
      1.67547877	     -0.05704553	     -0.00029515	     -0.19846222	     -0.06239790	      0.88296204	     -0.00089496	     -0.21615962	      0.00273265	     -0.00036131	     59.68680941
      1.67684971	     -0.05701744	     -0.00029544	     -0.19843389	     -0.06239416	      0.88296155	     -0.00089680	     -0.21614495	      0.00272381	     -0.00035373	     59.52299275
      1.67822065	     -0.05698996	     -0.00029721	     -0.19840614	     -0.06239043	      0.88296107	     -0.00089862	     -0.21613044	      0.00271368	     -0.00034609	     60.01354112
      1.67959158	     -0.05696284	     -0.00029788	     -0.19837878	     -0.06238672	      0.88296060	     -0.00090042	     -0.21611612	      0.00270373	     -0.00033760	     59.89360552
      1.68096252	     -0.05693587	     -0.00029983	     -0.19835154	     -0.06238302	      0.88296014	     -0.00090219	     -0.21610196	      0.00269288	     -0.00032870	     60.13551971
      1.68233346	     -0.05691063	     -0.00030084	     -0.19832604	     -0.06237934	      0.88295970	     -0.00090394	     -0.21608796	      0.00268140	     -0.00031966	     60.25596023
      1.68370439	     -0.05688603	     -0.00030300	     -0.19830115	     -0.06237567	      0.88295927	     -0.00090567	     -0.21607416	      0.00266970	     -0.00030983	     60.18948103
      1.68507533	     -0.05686177	     -0.00030434	     -0.19827663	     -0.06237202	      0.88295885	     -0.00090737	     -0.21606051	      0.00265681	     -0.00030000	     60.37468323
      1.68674518	     -0.05683574	     -0.00030762	     -0.19825024	     -0.06236759	      0.88295836	     -0.00090942	     -0.21604417	      0.00264091	     -0.00028719	     60.11816726
      1.68811241	     -0.05681010	     -0.00030812	     -0.19822432	     -0.06236399	      0.88295797	     -0.00091107	     -0.21603099	      0.00262622	     -0.00027656	     60.31775527
      1.68947964	     -0.05678886	     -0.00031142	     -0.19820277	     -0.06236041	      0.88295760	     -0.00091271	     -0.21601793	      0.00261128	     -0.00026511	     60.32585284
      1.69084686	     -0.05676785	     -0.00031235	     -0.19818146	     -0.06235685	      0.88295725	     -0.00091431	     -0.21600507	      0.00259526	     -0.00025395	     60.29736717
      1.69221409	     -0.05674749	     -0.00031582	     -0.19816077	     -0.06235332	      0.88295691	     -0.00091590	     -0.21599243	      0.00257887	     -0.00024191	     60.08665857
      1.69358131	     -0.05672672	     -0.00031712	     -0.19813970	     -0.06234980	      0.88295658	     -0.00091747	     -0.21598000	      0.00256101	     -0.00022973	     60.07840948
      1.69494854	     -0.05670777	     -0.00032037	     -0.19812040	     -0.06234631	      0.88295628	     -0.00091901	     -0.21596781	      0.00254243	     -0.00021714	     60.02310557
      1.69631576	     -0.05668962	     -0.00032189	     -0.19810193	     -0.06234285	      0.88295599	     -0.00092053	     -0.21595583	      0.00252299	     -0.00020418	     59.76981960
      1.69768299	     -0.05667110	     -0.00032523	     -0.19808305	     -0.06233942	      0.88295572	     -0.00092203	     -0.21594408	      0.00250256	     -0.00019068	     59.68421372
      1.69905022	     -0.05665244	     -0.00032700	     -0.19806404	     -0.06233601	      0.88295547	     -0.00092352	     -0.21593252	      0.00248121	     -0.00017683	     59.47499460
      1.70041744	     -0.05663593	     -0.00033031	     -0.19804716	     -0.06233263	      0.88295524	     -0.00092498	     -0.21592114	      0.00245861	     -0.00016308	     59.52441140
      1.70178467	     -0.05661970	     -0.00033227	     -0.19803056	     -0.06232929	      0.88295502	     -0.00092642	     -0.21590999	      0.00243584	     -0.00014836	     58.94206424
      1.70315189	     -0.05660285	     -0.00033562	     -0.19801333	     -0.06232597	      0.88295483	     -0.00092784	     -0.21589903	      0.00241125	     -0.00013381	     59.08978815
      1.70451912	     -0.05658756	     -0.00033768	     -0.19799766	     -0.06232269	      0.88295466	     -0.00092924	     -0.21588826	      0.00238620	     -0.00011902	     58.74842037
      1.70618198	     -0.05657202	     -0.00034233	     -0.19798162	     -0.06231875	      0.88295448	     -0.00093093	     -0.21587542	      0.00235429	     -0.00010105	     58.61849492
      1.70730868	     -0.05655786	     -0.00034340	     -0.19796714	     -0.06231611	      0.88295437	     -0.00093205	     -0.21586693	      0.00233203	     -0.00008807	     58.23197980
      1.70843537	     -0.05654680	     -0.00034608	     -0.19795574	     -0.06231350	      0.88295428	     -0.00093316	     -0.21585853	      0.00230891	     -0.00007565	     58.16054795
      1.71011200	     -0.05653213	     -0.00034937	     -0.19794056	     -0.06230965	      0.88295417	     -0.00093479	     -0.21584631	      0.00227371	     -0.00005695	     57.72528189
      1.71160617	     -0.05651822	     -0.00035325	     -0.19792616	     -0.06230628	      0.88295409	     -0.00093622	     -0.21583571	      0.00224080	     -0.00004046	     57.66052431
      1.71310035	     -0.05650656	     -0.00035579	     -0.19791404	     -0.06230296	      0.88295405	     -0.00093764	     -0.21582534	      0.00220733	     -0.00002343	     57.06029152
      1.71440564	     -0.05649548	     -0.00035994	     -0.19790252	     -0.06230010	      0.88295402	     -0.00093886	     -0.21581654	      0.00217675	     -0.00000880	     57.04284755
      1.71571093	     -0.05648614	     -0.00036238	     -0.19789275	     -0.06229728	      0.88295402	     -0.00094006	     -0.21580792	      0.00214564	      0.00000584	     56.66412207
      1.71701622	     -0.05647690	     -0.00036606	     -0.19788306	     -0.06229450	      0.88295404	     -0.00094125	     -0.21579953	      0.00211351	      0.00002017	     56.54478148
      1.71832151	     -0.05646925	     -0.00036895	     -0.19787496	     -0.06229176	      0.88295408	     -0.00094243	     -0.21579133	      0.00208093	      0.00003460	     56.12023142
      1.71962680	     -0.05646082	     -0.00037253	     -0.19786607	     -0.06228906	      0.88295413	     -0.00094359	     -0.21578336	      0.00204736	      0.00004885	     55.91853926
      1.72133279	     -0.05645458	     -0.00037643	     -0.19785923	     -0.06228561	      0.88295423	     -0.00094510	     -0.21577322	      0.00200220	      0.00006667	     55.67608923
      1.72258233	     -0.05644546	     -0.00038015	     -0.19784965	     -0.06228313	      0.88295432	     -0.00094619	     -0.21576609	      0.00196863	      0.00008017	     55.31522284
      1.72383186	     -0.05643972	     -0.00038311	     -0.19784346	     -0.06228069	      0.88295443	     -0.00094727	     -0.21575907	      0.00193455	      0.00009335	     54.89292790
      1.72508139	     -0.05643522	     -0.00038660	     -0.19783849	     -0.06227830	      0.88295455	     -0.00094833	     -0.21575225	      0.00189943	      0.00010569	     54.80273384
      1.72684019	     -0.05643144	     -0.00039086	     -0.19783407	     -0.06227500	      0.88295475	     -0.00094982	     -0.21574301	      0.00184990	      0.00012294	     53.99563200
      1.72831116	     -0.05642532	     -0.00039559	     -0.19782737	     -0.06227231	      0.88295495	     -0.00095105	     -0.21573558	      0.00180648	      0.00013670	     54.22582386
      1.72978214	     -0.05642346	     -0.00039827	     -0.19782497	     -0.06226968	      0.88295516	     -0.00095227	     -0.21572840	      0.00176322	      0.00014995	     53.58028579
      1.73101338	     -0.05642176	     -0.00040279	     -0.19782277	     -0.06226754	      0.88295535	     -0.00095328	     -0.21572260	      0.00172615	      0.00016086	     53.49174131
      1.73224462	     -0.05642056	     -0.00040554	     -0.19782111	     -0.06226543	      0.88295555	     -0.00095429	     -0.21571702	      0.00168879	      0.00017133	     53.08132299
      1.73376255	     -0.05642210	     -0.00041031	     -0.19782203	     -0.06226291	      0.88295582	     -0.00095552	     -0.21571040	      0.00164188	      0.00018346	     52.84001910
      1.73528048	     -0.05642593	     -0.00041355	     -0.19782529	     -0.06226045	      0.88295611	     -0.00095674	     -0.21570419	      0.00159469	      0.00019526	     52.14939534
      1.73651634	     -0.05643008	     -0.00041826	     -0.19782892	     -0.06225850	      0.88295636	     -0.00095773	     -0.21569946	      0.00155521	      0.00020403	     52.16882618
      1.73775219	     -0.05643999	     -0.00042145	     -0.19783833	     -0.06225660	      0.88295661	     -0.00095871	     -0.21569507	      0.00151564	      0.00021192	     51.81770982
      1.73926070	     -0.05645589	     -0.00042666	     -0.19785361	     -0.06225436	      0.88295694	     -0.00095990	     -0.21569031	      0.00146704	      0.00022056	     51.39861306
      1.74076922	     -0.05647483	     -0.00043041	     -0.19787194	     -0.06225218	      0.88295728	     -0.00096108	     -0.21568624	      0.00141760	      0.00022742	     51.04952723
      1.74227773	     -0.05650345	     -0.00043701	     -0.19789990	     -0.06225008	      0.88295763	     -0.00096226	     -0.21568291	      0.00136781	      0.00023213	     50.91643947
      1.74341018	     -0.05652324	     -0.00043939	     -0.19791924	     -0.06224855	      0.88295789	     -0.00096315	     -0.21568102	      0.00133042	      0.00023503	     50.39868558
      1.74454263	     -0.05654853	     -0.00044362	     -0.19794406	     -0.06224707	      0.88295816	     -0.00096403	     -0.21567959	      0.00129261	      0.00023600	     50.26585817
      1.74613695	     -0.05659124	     -0.00044897	     -0.19798609	     -0.06224505	      0.88295853	     -0.00096526	     -0.21567851	      0.00123928	      0.00023471	     49.95716490
      1.74773127	     -0.05663601	     -0.00045523	     -0.19803019	     -0.06224311	      0.88295890	     -0.00096649	     -0.21567857	      0.00118559	      0.00023038	     49.77671866
      1.74932559	     -0.05668441	     -0.00045955	     -0.19807793	     -0.06224127	      0.88295927	     -0.00096772	     -0.21567970	      0.00113180	      0.00022374	     49.17683780
      1.75052518	     -0.05672447	     -0.00046534	     -0.19811746	     -0.06223993	      0.88295953	     -0.00096864	     -0.21568125	      0.00109031	      0.00021602	     49.42959586
      1.75172477	     -0.05676582	     -0.00046914	     -0.19815830	     -0.06223865	      0.88295978	     -0.00096956	     -0.21568344	      0.00104889	      0.00020660	     49.18855110
      1.75333637	     -0.05682694	     -0.00047550	     -0.19821872	     -0.06223701	      0.88296010	     -0.00097080	     -0.21568733	      0.00099247	      0.00019083	     49.18432301
      1.75474335	     -0.05687891	     -0.00047964	     -0.19827009	     -0.06223564	      0.88296036	     -0.00097188	     -0.21569166	      0.00094306	      0.00017522	     48.84440738
      1.75615032	     -0.05693760	     -0.00048570	     -0.19832816	     -0.06223435	      0.88296060	     -0.00097296	     -0.21569680	      0.00089268	      0.00015622	     49.18359537
      1.75755730	     -0.05699742	     -0.00048936	     -0.19838739	     -0.06223313	      0.88296080	     -0.00097404	     -0.21570283	      0.00084340	      0.00013600	     48.56258031
      1.75896427	     -0.05706050	     -0.00049563	     -0.19844984	     -0.06223198	      0.88296098	     -0.00097512	     -0.21570970	      0.00079303	      0.00011287	     49.04335586
      1.76037125	     -0.05712802	     -0.00049891	     -0.19851680	     -0.06223090	      0.88296112	     -0.00097620	     -0.21571747	      0.00074388	      0.00008785	     48.59593824
      1.76177822	     -0.05719734	     -0.00050558	     -0.19858550	     -0.06222989	      0.88296122	     -0.00097729	     -0.21572613	      0.00069502	      0.00006134	     48.84565936
      1.76300556	     -0.05726184	     -0.00050872	     -0.19864951	     -0.06222906	      0.88296128	     -0.00097824	     -0.21573441	      0.00065314	      0.00003658	     48.65619454
      1.76423289	     -0.05732743	     -0.00051372	     -0.19871459	     -0.06222828	      0.88296131	     -0.00097920	     -0.21574339	      0.00061226	      0.00001103	     48.65746160
      1.76573115	     -0.05741059	     -0.00051855	     -0.19879717	     -0.06222740	      0.88296131	     -0.00098037	     -0.21575522	      0.00056354	     -0.00002157	     48.63258617
      1.76722942	     -0.05749543	     -0.00052426	     -0.19888144	     -0.06222659	      0.88296125	     -0.00098154	     -0.21576801	      0.00051713	     -0.00005435	     48.40839490
      1.76872768	     -0.05758039	     -0.00052813	     -0.19896587	     -0.06222585	      0.88296114	     -0.00098272	     -0.21578170	      0.00047191	     -0.00008811	     48.44121376
      1.77022595	     -0.05767313	     -0.00053480	     -0.19905806	     -0.06222518	      0.88296099	     -0.00098391	     -0.21579623	      0.00042927	     -0.00012152	     48.47438304
      1.77150916	     -0.05774958	     -0.00053723	     -0.19913412	     -0.06222465	      0.88296081	     -0.00098493	     -0.21580942	      0.00039455	     -0.00015010	     48.16279635
      1.77279237	     -0.05783030	     -0.00054206	     -0.19921442	     -0.06222416	      0.88296060	     -0.00098596	     -0.21582317	      0.00036142	     -0.00017848	     48.15671100
      1.77433763	     -0.05792685	     -0.00054547	     -0.19931054	     -0.06222364	      0.88296030	     -0.00098720	     -0.21584051	      0.00032394	     -0.00021210	     47.84179230
      1.77569532	     -0.05801047	     -0.00055019	     -0.19939377	     -0.06222322	      0.88295999	     -0.00098830	     -0.21585631	      0.00029284	     -0.00024064	     47.85192405
      1.77705301	     -0.05809453	     -0.00055268	     -0.19947749	     -0.06222284	      0.88295965	     -0.00098940	     -0.21587260	      0.00026350	     -0.00026856	     47.72772413
      1.77841070	     -0.05817812	     -0.00055670	     -0.19956075	     -0.06222250	      0.88295926	     -0.00099051	     -0.21588933	      0.00023638	     -0.00029500	     47.54522865
      1.77976840	     -0.05826004	     -0.00055927	     -0.19964238	     -0.06222220	      0.88295885	     -0.00099163	     -0.21590644	      0.00021081	     -0.00032032	     47.41625816
      1.78154646	     -0.05836883	     -0.00056483	     -0.19975079	     -0.06222185	      0.88295825	     -0.00099311	     -0.21592929	      0.00018029	     -0.00035124	     47.23362857
      1.78269957	     -0.05843399	     -0.00056632	     -0.19981575	     -0.06222165	      0.88295783	     -0.00099407	     -0.21594439	      0.00016205	     -0.00036912	     46.97140099
      1.78385269	     -0.05850221	     -0.00056941	     -0.19988375	     -0.06222148	      0.88295740	     -0.00099504	     -0.21595963	      0.00014482	     -0.00038623	     46.92370929
      1.78549520	     -0.05859903	     -0.00057298	     -0.19998030	     -0.06222126	      0.88295674	     -0.00099644	     -0.21598165	      0.00012287	     -0.00040786	     46.49215444
      1.78687735	     -0.05868066	     -0.00057643	     -0.20006171	     -0.06222110	      0.88295617	     -0.00099762	     -0.21600041	      0.00010549	     -0.00042439	     46.57427534
      1.78825949	     -0.05876092	     -0.00057907	     -0.20014179	     -0.06222096	      0.88295557	     -0.00099881	     -0.21601937	      0.00009075	     -0.00043805	     46.02852332
      1.78964164	     -0.05884034	     -0.00058212	     -0.20022103	     -0.06222085	      0.88295496	     -0.00100001	     -0.21603848	      0.00007678	     -0.00045020	     46.05151506
      1.79152446	     -0.05895208	     -0.00058426	     -0.20033260	     -0.06222072	      0.88295410	     -0.00100167	     -0.21606476	      0.00006135	     -0.00046337	     45.25449615
      1.79271029	     -0.05901324	     -0.00058679	     -0.20039365	     -0.06222065	      0.88295354	     -0.00100272	     -0.21608137	      0.00005226	     -0.00046894	     45.42462063
      1.79389612	     -0.05907893	     -0.00058800	     -0.20045924	     -0.06222059	      0.88295299	     -0.00100378	     -0.21609796	      0.00004464	     -0.00047372	     45.23713980
      1.79563813	     -0.05917372	     -0.00059042	     -0.20055392	     -0.06222053	      0.88295216	     -0.00100536	     -0.21612236	      0.00003585	     -0.00047787	     44.81667577
      1.79712989	     -0.05925103	     -0.00059157	     -0.20063117	     -0.06222048	      0.88295144	     -0.00100672	     -0.21614323	      0.00002948	     -0.00047953	     44.76789233
      1.79862166	     -0.05932983	     -0.00059402	     -0.20070990	     -0.06222044	      0.88295073	     -0.00100810	     -0.21616401	      0.00002543	     -0.00047830	     44.37157812
      1.80011342	     -0.05940420	     -0.00059488	     -0.20078424	     -0.06222040	      0.88295002	     -0.00100949	     -0.21618479	      0.00002304	     -0.00047512	     43.84004630
      1.80160519	     -0.05947595	     -0.00059824	     -0.20085594	     -0.06222037	      0.88294931	     -0.00101089	     -0.21620551	      0.00002139	     -0.00047027	     43.90818327
      1.80289581	     -0.05953771	     -0.00059872	     -0.20091770	     -0.06222034	      0.88294871	     -0.00101212	     -0.21622335	      0.00002182	     -0.00046424	     43.42943841
      1.80418642	     -0.05959751	     -0.00060090	     -0.20097748	     -0.06222031	      0.88294811	     -0.00101336	     -0.21624111	      0.00002296	     -0.00045709	     43.31785586
      1.80581891	     -0.05967215	     -0.00060213	     -0.20105215	     -0.06222027	      0.88294738	     -0.00101494	     -0.21626340	      0.00002617	     -0.00044634	     42.92626710
      1.80718439	     -0.05973014	     -0.00060420	     -0.20111015	     -0.06222023	      0.88294677	     -0.00101628	     -0.21628188	      0.00003000	     -0.00043594	     42.75818051
      1.80854986	     -0.05978747	     -0.00060500	     -0.20116753	     -0.06222019	      0.88294619	     -0.00101763	     -0.21630012	      0.00003518	     -0.00042420	     42.38769217
      1.80991534	     -0.05984277	     -0.00060664	     -0.20122287	     -0.06222014	      0.88294561	     -0.00101899	     -0.21631815	      0.00004115	     -0.00041189	     42.25749269
      1.81165794	     -0.05991683	     -0.00060766	     -0.20129701	     -0.06222006	      0.88294491	     -0.00102074	     -0.21634079	      0.00005059	     -0.00039546	     41.81136752
      1.81313593	     -0.05997045	     -0.00061009	     -0.20135069	     -0.06221998	      0.88294434	     -0.00102225	     -0.21635982	      0.00005985	     -0.00037948	     41.57766340
      1.81461392	     -0.06002670	     -0.00061041	     -0.20140704	     -0.06221988	      0.88294379	     -0.00102377	     -0.21637848	      0.00007037	     -0.00036374	     41.19994241
      1.81609190	     -0.06008091	     -0.00061322	     -0.20146131	     -0.06221977	      0.88294326	     -0.00102531	     -0.21639689	      0.00008165	     -0.00034819	     41.32727695
      1.81738461	     -0.06012904	     -0.00061333	     -0.20150955	     -0.06221965	      0.88294282	     -0.00102667	     -0.21641276	      0.00009308	     -0.00033441	     40.91995223
      1.81867731	     -0.06017404	     -0.00061493	     -0.20155465	     -0.06221953	      0.88294240	     -0.00102803	     -0.21642844	      0.00010506	     -0.00032083	     40.84035305
      1.82025002	     -0.06022929	     -0.00061560	     -0.20161004	     -0.06221935	      0.88294191	     -0.00102971	     -0.21644716	      0.00012093	     -0.00030467	     40.54290784
      1.82182273	     -0.06027609	     -0.00061716	     -0.20165699	     -0.06221915	      0.88294144	     -0.00103141	     -0.21646550	      0.00013801	     -0.00028812	     40.35177981
      1.82313600	     -0.06031489	     -0.00061694	     -0.20169594	     -0.06221895	      0.88294107	     -0.00103284	     -0.21648040	      0.00015273	     -0.00027544	     40.27206470
      1.82444926	     -0.06034975	     -0.00061769	     -0.20173095	     -0.06221874	      0.88294072	     -0.00103428	     -0.21649493	      0.00016881	     -0.00026229	     39.96394516
      1.82576253	     -0.06038168	     -0.00061789	     -0.20176304	     -0.06221851	      0.88294038	     -0.00103573	     -0.21650901	      0.00018500	     -0.00024992	     39.92788796
      1.82789479	     -0.06043082	     -0.00061913	     -0.20181245	     -0.06221809	      0.88293987	     -0.00103812	     -0.21653092	      0.00021352	     -0.00023006	     39.35788868
      1.82926887	     -0.06045287	     -0.00061841	     -0.20183470	     -0.06221778	      0.88293956	     -0.00103967	     -0.21654434	      0.00023153	     -0.00021763	     39.53193523
      1.83064295	     -0.06047737	     -0.00061956	     -0.20185937	     -0.06221745	      0.88293927	     -0.00104123	     -0.21655714	      0.00025054	     -0.00020563	     39.48126158
      1.83231152	     -0.06050313	     -0.00061896	     -0.20188539	     -0.06221701	      0.88293894	     -0.00104315	     -0.21657197	      0.00027465	     -0.00019124	     39.08507212
      1.83363393	     -0.06051875	     -0.00062042	     -0.20190119	     -0.06221664	      0.88293869	     -0.00104468	     -0.21658309	      0.00029361	     -0.00017988	     39.14461024
      1.83495634	     -0.06053297	     -0.00062015	     -0.20191561	     -0.06221624	      0.88293846	     -0.00104623	     -0.21659364	      0.00031291	     -0.00016909	     39.11096669
      1.83667745	     -0.06055084	     -0.00062149	     -0.20193373	     -0.06221568	      0.88293818	     -0.00104826	     -0.21660656	      0.00033906	     -0.00015506	     38.79393554
      1.83798452	     -0.06056072	     -0.00062096	     -0.20194383	     -0.06221522	      0.88293799	     -0.00104981	     -0.21661576	      0.00035851	     -0.00014476	     38.91129276
      1.83929159	     -0.06056829	     -0.00062165	     -0.20195160	     -0.06221474	      0.88293781	     -0.00105138	     -0.21662444	      0.00037868	     -0.00013436	     38.81249979
      1.84090693	     -0.06057568	     -0.00062156	     -0.20195926	     -0.06221411	      0.88293760	     -0.00105333	     -0.21663438	      0.00040369	     -0.00012214	     38.80789515
      1.84232344	     -0.06057962	     -0.00062235	     -0.20196343	     -0.06221352	      0.88293743	     -0.00105506	     -0.21664244	      0.00042603	     -0.00011172	     38.73980466
      1.84373995	     -0.06057977	     -0.00062249	     -0.20196382	     -0.06221290	      0.88293728	     -0.00105680	     -0.21664983	      0.00044872	     -0.00010089	     38.60226976
      1.84515646	     -0.06057921	     -0.00062354	     -0.20196350	     -0.06221225	      0.88293715	     -0.00105856	     -0.21665653	      0.00047100	     -0.00009119	     38.81533624
      1.84657297	     -0.06057433	     -0.00062409	     -0.20195887	     -0.06221156	      0.88293703	     -0.00106033	     -0.21666259	      0.00049445	     -0.00008049	     38.46047165
      1.84798948	     -0.06056612	     -0.00062509	     -0.20195089	     -0.06221085	      0.88293692	     -0.00106211	     -0.21666793	      0.00051705	     -0.00007057	     38.67976807
      1.84970685	     -0.06055515	     -0.00062572	     -0.20194023	     -0.06220994	      0.88293681	     -0.00106429	     -0.21667349	      0.00054550	     -0.00005822	     38.39347950
      1.85118903	     -0.06053835	     -0.00062709	     -0.20192369	     -0.06220911	      0.88293673	     -0.00106619	     -0.21667746	      0.00056921	     -0.00004775	     38.66844411
      1.85267121	     -0.06052216	     -0.00062749	     -0.20190777	     -0.06220825	      0.88293667	     -0.00106811	     -0.21668059	      0.00059373	     -0.00003677	     38.43392904
      1.85415340	     -0.06050004	     -0.00062933	     -0.20188589	     -0.06220735	      0.88293662	     -0.00107004	     -0.21668296	      0.00061757	     -0.00002576	     38.60099950
      1.85563558	     -0.06047844	     -0.00062953	     -0.20186457	     -0.06220642	      0.88293659	     -0.00107198	     -0.21668451	      0.00064131	     -0.00001510	     38.68911726
      1.85711776	     -0.06044895	     -0.00063136	     -0.20183534	     -0.06220545	      0.88293658	     -0.00107394	     -0.21668529	      0.00066548	     -0.00000330	     38.49532473
      1.85859995	     -0.06042022	     -0.00063134	     -0.20180688	     -0.06220445	      0.88293658	     -0.00107591	     -0.21668520	      0.00068867	      0.00000785	     38.68965719
      1.86008213	     -0.06038324	     -0.00063337	     -0.20177016	     -0.06220341	      0.88293660	     -0.00107790	     -0.21668433	      0.00071197	      0.00001983	     38.71732933
      1.86139081	     -0.06035212	     -0.00063322	     -0.20173928	     -0.06220246	      0.88293663	     -0.00107967	     -0.21668283	      0.00073234	      0.00003034	     38.66291765
      1.86269948	     -0.06031558	     -0.00063439	     -0.20170297	     -0.06220149	      0.88293668	     -0.00108144	     -0.21668071	      0.00075232	      0.00004126	     38.70259544
      1.86400816	     -0.06027730	     -0.00063482	     -0.20166493	     -0.06220049	      0.88293674	     -0.00108323	     -0.21667792	      0.00077185	      0.00005229	     38.76619796
      1.86602987	     -0.06021276	     -0.00063624	     -0.20160074	     -0.06219890	      0.88293687	     -0.00108601	     -0.21667233	      0.00080110	      0.00006966	     38.93600257
      1.86731210	     -0.06016978	     -0.00063607	     -0.20155799	     -0.06219786	      0.88293696	     -0.00108779	     -0.21666793	      0.00081928	      0.00008162	     38.85551521
      1.86859433	     -0.06012290	     -0.00063678	     -0.20151133	     -0.06219680	      0.88293707	     -0.00108957	     -0.21666292	      0.00083695	      0.00009373	     38.84487820
      1.86987656	     -0.06007468	     -0.00063697	     -0.20146333	     -0.06219572	      0.88293720	     -0.00109137	     -0.21665727	      0.00085373	      0.00010561	     39.00186616
      1.87162453	     -0.06000827	     -0.00063746	     -0.20139720	     -0.06219421	      0.88293740	     -0.00109382	     -0.21664862	      0.00087653	      0.00012245	     38.71403732
      1.87308370	     -0.05994993	     -0.00063759	     -0.20133910	     -0.06219292	      0.88293759	     -0.00109589	     -0.21664058	      0.00089342	      0.00013628	     39.18383417
      1.87454287	     -0.05988858	     -0.00063796	     -0.20127797	     -0.06219160	      0.88293780	     -0.00109796	     -0.21663186	      0.00091053	      0.00015073	     39.07303685
      1.87581309	     -0.05983623	     -0.00063778	     -0.20122581	     -0.06219043	      0.88293800	     -0.00109977	     -0.21662370	      0.00092413	      0.00016210	     39.33532279
      1.87708331	     -0.05978298	     -0.00063779	     -0.20117275	     -0.06218925	      0.88293821	     -0.00110159	     -0.21661511	      0.00093780	      0.00017386	     39.22834082
      1.87835354	     -0.05972873	     -0.00063761	     -0.20111868	     -0.06218805	      0.88293844	     -0.00110341	     -0.21660607	      0.00095030	      0.00018470	     39.43657655
      1.88040067	     -0.05964371	     -0.00063717	     -0.20103395	     -0.06218609	      0.88293883	     -0.00110636	     -0.21659068	      0.00097021	      0.00020145	     39.14458755
      1.88196996	     -0.05957084	     -0.00063654	     -0.20096128	     -0.06218455	      0.88293916	     -0.00110863	     -0.21657824	      0.00098303	      0.00021314	     39.72661483
      1.88353925	     -0.05950553	     -0.00063606	     -0.20089617	     -0.06218300	      0.88293950	     -0.00111091	     -0.21656516	      0.00099580	      0.00022355	     39.76782854
      1.88490810	     -0.05944237	     -0.00063511	     -0.20083317	     -0.06218163	      0.88293981	     -0.00111290	     -0.21655341	      0.00100589	      0.00023135	     40.02563486
      1.88627696	     -0.05938312	     -0.00063444	     -0.20077408	     -0.06218025	      0.88294014	     -0.00111490	     -0.21654127	      0.00101559	      0.00023855	     40.02281582
      1.88764581	     -0.05932143	     -0.00063347	     -0.20071254	     -0.06217885	      0.88294047	     -0.00111690	     -0.21652882	      0.00102388	      0.00024380	     40.40428238
      1.88901467	     -0.05926188	     -0.00063251	     -0.20065313	     -0.06217744	      0.88294080	     -0.00111891	     -0.21651607	      0.00103209	      0.00024837	     40.32302542
      1.89038352	     -0.05919920	     -0.00063143	     -0.20059058	     -0.06217603	      0.88294115	     -0.00112092	     -0.21650305	      0.00103865	      0.00025129	     40.71394697
      1.89201778	     -0.05912935	     -0.00063006	     -0.20052087	     -0.06217432	      0.88294156	     -0.00112332	     -0.21648715	      0.00104549	      0.00025256	     41.02549006
      1.89344064	     -0.05906565	     -0.00062877	     -0.20045729	     -0.06217283	      0.88294192	     -0.00112542	     -0.21647311	      0.00105101	      0.00025277	     41.02347837
      1.89486351	     -0.05900410	     -0.00062741	     -0.20039584	     -0.06217133	      0.88294228	     -0.00112751	     -0.21645885	      0.00105497	      0.00025097	     41.39800251
      1.89628637	     -0.05894269	     -0.00062599	     -0.20033453	     -0.06216983	      0.88294263	     -0.00112961	     -0.21644445	      0.00105824	      0.00024719	     41.79993381
      1.89770923	     -0.05888425	     -0.00062442	     -0.20027618	     -0.06216832	      0.88294298	     -0.00113171	     -0.21642993	      0.00106147	      0.00024250	     41.82680533
      1.89913209	     -0.05882454	     -0.00062286	     -0.20021655	     -0.06216681	      0.88294332	     -0.00113381	     -0.21641533	      0.00106349	      0.00023560	     42.32485009
      1.90055496	     -0.05876841	     -0.00062094	     -0.20016050	     -0.06216530	      0.88294365	     -0.00113591	     -0.21640067	      0.00106606	      0.00022776	     42.28666648
      1.90197782	     -0.05870928	     -0.00061917	     -0.20010144	     -0.06216378	      0.88294397	     -0.00113801	     -0.21638597	      0.00106766	      0.00021830	     42.79679366
      1.90345315	     -0.05865416	     -0.00061701	     -0.20004640	     -0.06216220	      0.88294428	     -0.00114018	     -0.21637066	      0.00106955	      0.00020678	     43.08850666
      1.90492849	     -0.05859562	     -0.00061509	     -0.19998794	     -0.06216062	      0.88294458	     -0.00114235	     -0.21635538	      0.00107205	      0.00019476	     43.14450873
      1.90640383	     -0.05854001	     -0.00061271	     -0.19993241	     -0.06215904	      0.88294485	     -0.00114452	     -0.21634006	      0.00107400	      0.00018119	     43.53837034
      1.90787916	     -0.05848359	     -0.00061090	     -0.19987606	     -0.06215745	      0.88294511	     -0.00114669	     -0.21632476	      0.00107626	      0.00016637	     43.95037061
      1.90935450	     -0.05843256	     -0.00060818	     -0.19982512	     -0.06215586	      0.88294535	     -0.00114885	     -0.21630942	      0.00107915	      0.00015102	     43.98507120
      1.91082983	     -0.05837548	     -0.00060657	     -0.19976811	     -0.06215427	      0.88294556	     -0.00115101	     -0.21629415	      0.00108191	      0.00013481	     44.42429650
      1.91206662	     -0.05833153	     -0.00060395	     -0.19972423	     -0.06215293	      0.88294571	     -0.00115282	     -0.21628129	      0.00108474	      0.00012083	     44.47375575
      1.91330340	     -0.05828510	     -0.00060202	     -0.19967787	     -0.06215159	      0.88294586	     -0.00115462	     -0.21626840	      0.00108743	      0.00010621	     44.80378993
      1.91487899	     -0.05822845	     -0.00059909	     -0.19962132	     -0.06214987	      0.88294601	     -0.00115691	     -0.21625193	      0.00109162	      0.00008764	     44.83676758
      1.91645459	     -0.05817367	     -0.00059704	     -0.19956660	     -0.06214815	      0.88294613	     -0.00115919	     -0.21623543	      0.00109499	      0.00006813	     45.52321050
      1.91780461	     -0.05812679	     -0.00059422	     -0.19951980	     -0.06214667	      0.88294621	     -0.00116114	     -0.21622134	      0.00109918	      0.00005250	     45.23458375
      1.91915464	     -0.05808027	     -0.00059254	     -0.19947333	     -0.06214518	      0.88294627	     -0.00116309	     -0.21620727	      0.00110256	      0.00003597	     45.61696579
      1.92050466	     -0.05803745	     -0.00059007	     -0.19943058	     -0.06214369	      0.88294631	     -0.00116502	     -0.21619323	      0.00110642	      0.00001971	     45.63808597
      1.92185469	     -0.05799351	     -0.00058826	     -0.19938669	     -0.06214219	      0.88294633	     -0.00116695	     -0.21617928	      0.00110993	      0.00000334	     45.93794176
      1.92361290	     -0.05794138	     -0.00058485	     -0.19933464	     -0.06214024	      0.88294631	     -0.00116945	     -0.21616116	      0.00111429	     -0.00001845	     46.25956442
      1.92489721	     -0.05789864	     -0.00058351	     -0.19929193	     -0.06213880	      0.88294628	     -0.00117127	     -0.21614802	      0.00111796	     -0.00003292	     46.22341973
      1.92618152	     -0.05785963	     -0.00058097	     -0.19925298	     -0.06213737	      0.88294623	     -0.00117308	     -0.21613489	      0.00112106	     -0.00004808	     46.38788443
      1.92781626	     -0.05781384	     -0.00057889	     -0.19920722	     -0.06213553	      0.88294613	     -0.00117536	     -0.21611823	      0.00112493	     -0.00006727	     46.55704403
      1.92910975	     -0.05777354	     -0.00057608	     -0.19916697	     -0.06213407	      0.88294604	     -0.00117717	     -0.21610516	      0.00112795	     -0.00008110	     46.54134896
      1.93040325	     -0.05773568	     -0.00057439	     -0.19912913	     -0.06213261	      0.88294592	     -0.00117896	     -0.21609210	      0.00113057	     -0.00009522	     46.79874359
      1.93196397	     -0.05769362	     -0.00057133	     -0.19908711	     -0.06213084	      0.88294576	     -0.00118110	     -0.21607641	      0.00113368	     -0.00011194	     46.93355811
      1.93334594	     -0.05765419	     -0.00056958	     -0.19904770	     -0.06212928	      0.88294560	     -0.00118299	     -0.21606263	      0.00113636	     -0.00012605	     47.08545757
      1.93472791	     -0.05761728	     -0.00056695	     -0.19901081	     -0.06212770	      0.88294541	     -0.00118487	     -0.21604890	      0.00113906	     -0.00013935	     47.05610872
      1.93610987	     -0.05758004	     -0.00056532	     -0.19897357	     -0.06212613	      0.88294521	     -0.00118673	     -0.21603529	      0.00114140	     -0.00015236	     47.24839237
      1.93749184	     -0.05754454	     -0.00056272	     -0.19893809	     -0.06212455	      0.88294499	     -0.00118858	     -0.21602176	      0.00114389	     -0.00016457	     47.20751774
      1.93887380	     -0.05750832	     -0.00056100	     -0.19890187	     -0.06212297	      0.88294476	     -0.00119042	     -0.21600833	      0.00114607	     -0.00017614	     47.39010417
      1.94025577	     -0.05747437	     -0.00055846	     -0.19886792	     -0.06212138	      0.88294451	     -0.00119224	     -0.21599498	      0.00114802	     -0.00018752	     47.53773881
      1.94163774	     -0.05743983	     -0.00055660	     -0.19883337	     -0.06211979	      0.88294424	     -0.00119405	     -0.21598173	      0.00115050	     -0.00019755	     47.36723049
      1.94301970	     -0.05740465	     -0.00055415	     -0.19879819	     -0.06211820	      0.88294396	     -0.00119584	     -0.21596856	      0.00115215	     -0.00020727	     47.60538317
      1.94446395	     -0.05737040	     -0.00055221	     -0.19876390	     -0.06211654	      0.88294365	     -0.00119769	     -0.21595485	      0.00115377	     -0.00021716	     47.79016534
      1.94590820	     -0.05733673	     -0.00054951	     -0.19873023	     -0.06211487	      0.88294333	     -0.00119953	     -0.21594125	      0.00115597	     -0.00022568	     47.47218272
      1.94735245	     -0.05730074	     -0.00054781	     -0.19869419	     -0.06211320	      0.88294300	     -0.00120136	     -0.21592773	      0.00115698	     -0.00023386	     47.85183837
      1.94879670	     -0.05726895	     -0.00054501	     -0.19866237	     -0.06211153	      0.88294266	     -0.00120316	     -0.21591425	      0.00115786	     -0.00024212	     48.01329627
      1.95024095	     -0.05723509	     -0.00054386	     -0.19862845	     -0.06210985	      0.88294230	     -0.00120495	     -0.21590087	      0.00115928	     -0.00024857	     47.83485350
      1.95168520	     -0.05720265	     -0.00054068	     -0.19859597	     -0.06210818	      0.88294194	     -0.00120672	     -0.21588755	      0.00115944	     -0.00025573	     48.13528382
      1.95312945	     -0.05717196	     -0.00053987	     -0.19856520	     -0.06210650	      0.88294157	     -0.00120847	     -0.21587433	      0.00116032	     -0.00026157	     47.94715435
      1.95457370	     -0.05713839	     -0.00053592	     -0.19853158	     -0.06210483	      0.88294118	     -0.00121020	     -0.21586118	      0.00116010	     -0.00026728	     48.12378941
      1.95577829	     -0.05711353	     -0.00053540	     -0.19850664	     -0.06210343	      0.88294086	     -0.00121163	     -0.21585025	      0.00115960	     -0.00027205	     48.36282041
      1.95698288	     -0.05708771	     -0.00053303	     -0.19848076	     -0.06210204	      0.88294053	     -0.00121304	     -0.21583939	      0.00115925	     -0.00027615	     48.30419933
      1.95842884	     -0.05705776	     -0.00053147	     -0.19845071	     -0.06210036	      0.88294013	     -0.00121472	     -0.21582643	      0.00115785	     -0.00028133	     48.59254935
      1.95987479	     -0.05702899	     -0.00052917	     -0.19842185	     -0.06209869	      0.88293972	     -0.00121638	     -0.21581362	      0.00115698	     -0.00028533	     48.24652874
      1.96132074	     -0.05699815	     -0.00052797	     -0.19839089	     -0.06209702	      0.88293930	     -0.00121801	     -0.21580094	      0.00115465	     -0.00028935	     48.68442196
      1.96276669	     -0.05697177	     -0.00052531	     -0.19836440	     -0.06209535	      0.88293888	     -0.00121963	     -0.21578835	      0.00115213	     -0.00029369	     48.85291947
      1.96421265	     -0.05694354	     -0.00052454	     -0.19833604	     -0.06209368	      0.88293845	     -0.00122122	     -0.21577592	      0.00115001	     -0.00029674	     48.73494218
      1.96565860	     -0.05691655	     -0.00052154	     -0.19830893	     -0.06209202	      0.88293802	     -0.00122279	     -0.21576360	      0.00114682	     -0.00030032	     48.96415997
      1.96692455	     -0.05689367	     -0.00052124	     -0.19828591	     -0.06209057	      0.88293764	     -0.00122415	     -0.21575294	      0.00114421	     -0.00030303	     49.07920971
      1.96819049	     -0.05687131	     -0.00051907	     -0.19826344	     -0.06208913	      0.88293725	     -0.00122550	     -0.21574236	      0.00114132	     -0.00030562	     49.13503867
      1.96971498	     -0.05684461	     -0.00051796	     -0.19823658	     -0.06208739	      0.88293679	     -0.00122709	     -0.21572977	      0.00113756	     -0.00030849	     49.31801044
      1.97108205	     -0.05682233	     -0.00051558	     -0.19821417	     -0.06208584	      0.88293636	     -0.00122850	     -0.21571857	      0.00113409	     -0.00031069	     49.27549836
      1.97244912	     -0.05679827	     -0.00051482	     -0.19818996	     -0.06208429	      0.88293594	     -0.00122990	     -0.21570750	      0.00113032	     -0.00031234	     49.41060422
      1.97381619	     -0.05677496	     -0.00051258	     -0.19816650	     -0.06208275	      0.88293551	     -0.00123127	     -0.21569651	      0.00112618	     -0.00031404	     49.54082095
      1.97545867	     -0.05674972	     -0.00051204	     -0.19814106	     -0.06208090	      0.88293499	     -0.00123290	     -0.21568344	      0.00112135	     -0.00031558	     49.55038127
      1.97661527	     -0.05673013	     -0.00050968	     -0.19812135	     -0.06207961	      0.88293463	     -0.00123402	     -0.21567435	      0.00111749	     -0.00031625	     49.63943188
      1.97777188	     -0.05671215	     -0.00050885	     -0.19810323	     -0.06207832	      0.88293426	     -0.00123514	     -0.21566533	      0.00111343	     -0.00031709	     49.82580525
      1.97936273	     -0.05668779	     -0.00050673	     -0.19807868	     -0.06207655	      0.88293376	     -0.00123666	     -0.21565306	      0.00110809	     -0.00031763	     49.73923503
      1.98070110	     -0.05666791	     -0.00050550	     -0.19805863	     -0.06207507	      0.88293333	     -0.00123791	     -0.21564284	      0.00110269	     -0.00031838	     50.10028531
      1.98203947	     -0.05664777	     -0.00050355	     -0.19803833	     -0.06207360	      0.88293290	     -0.00123915	     -0.21563274	      0.00109801	     -0.00031815	     49.86301703
      1.98337784	     -0.05662703	     -0.00050243	     -0.19801741	     -0.06207213	      0.88293248	     -0.00124037	     -0.21562273	      0.00109235	     -0.00031823	     50.17678971
      1.98523027	     -0.05660177	     -0.00049968	     -0.19799193	     -0.06207011	      0.88293189	     -0.00124203	     -0.21560909	      0.00108500	     -0.00031777	     49.92630822
      1.98635921	     -0.05658466	     -0.00049969	     -0.19797464	     -0.06206889	      0.88293153	     -0.00124303	     -0.21560089	      0.00107964	     -0.00031748	     50.30710674
      1.98748815	     -0.05656905	     -0.00049841	     -0.19795889	     -0.06206768	      0.88293117	     -0.00124402	     -0.21559278	      0.00107452	     -0.00031689	     50.30076050
      1.98926918	     -0.05654558	     -0.00049720	     -0.19793516	     -0.06206577	      0.88293061	     -0.00124555	     -0.21558014	      0.00106573	     -0.00031589	     50.49942745
      1.99068048	     -0.05652666	     -0.00049541	     -0.19791606	     -0.06206427	      0.88293016	     -0.00124675	     -0.21557029	      0.00105889	     -0.00031434	     50.24444592
      1.99209178	     -0.05650655	     -0.00049507	     -0.19789572	     -0.06206278	      0.88292972	     -0.00124793	     -0.21556056	      0.00105088	     -0.00031298	     50.59077533
      1.99350308	     -0.05649041	     -0.00049314	     -0.19787939	     -0.06206130	      0.88292928	     -0.00124909	     -0.21555094	      0.00104309	     -0.00031120	     50.35022198
      1.99491438	     -0.05647194	     -0.00049326	     -0.19786069	     -0.06205984	      0.88292884	     -0.00125024	     -0.21554151	      0.00103457	     -0.00030902	     50.52168460
      1.99632568	     -0.05645377	     -0.00049095	     -0.19784233	     -0.06205839	      0.88292841	     -0.00125137	     -0.21553219	      0.00102553	     -0.00030698	     50.53482566
      1.99773698	     -0.05643841	     -0.00049149	     -0.19782673	     -0.06205694	      0.88292798	     -0.00125248	     -0.21552298	      0.00101614	     -0.00030461	     50.68641855
      1.99898894	     -0.05642245	     -0.00048931	     -0.19781059	     -0.06205568	      0.88292760	     -0.00125345	     -0.21551495	      0.00100770	     -0.00030210	     50.50024345
      2.00024090	     -0.05640871	     -0.00048914	     -0.19779664	     -0.06205442	      0.88292722	     -0.00125441	     -0.21550701	      0.00099860	     -0.00029985	     50.66745830
      2.00149286	     -0.05639469	     -0.00048788	     -0.19778243	     -0.06205318	      0.88292685	     -0.00125536	     -0.21549918	      0.00098947	     -0.00029731	     50.57809184
      2.00317304	     -0.05637920	     -0.00048747	     -0.19776665	     -0.06205153	      0.88292635	     -0.00125660	     -0.21548882	      0.00097627	     -0.00029422	     50.80931379
      2.00453211	     -0.05636226	     -0.00048553	     -0.19774951	     -0.06205021	      0.88292595	     -0.00125759	     -0.21548063	      0.00096562	     -0.00029093	     50.53631714
      2.00589117	     -0.05634843	     -0.00048566	     -0.19773543	     -0.06204890	      0.88292556	     -0.00125857	     -0.21547251	      0.00095453	     -0.00028773	     50.52135422
      2.00725023	     -0.05633476	     -0.00048398	     -0.19772154	     -0.06204761	      0.88292517	     -0.00125953	     -0.21546452	      0.00094278	     -0.00028483	     50.56247524
      2.00860929	     -0.05632216	     -0.00048406	     -0.19770869	     -0.06204634	      0.88292478	     -0.00126047	     -0.21545668	      0.00093078	     -0.00028192	     50.63258896
      2.00996836	     -0.05631094	     -0.00048256	     -0.19769724	     -0.06204508	      0.88292440	     -0.00126140	     -0.21544898	      0.00091853	     -0.00027897	     50.48993036
      2.01132742	     -0.05629947	     -0.00048264	     -0.19768552	     -0.06204384	      0.88292403	     -0.00126231	     -0.21544146	      0.00090575	     -0.00027604	     50.52798160
      2.01268648	     -0.05628985	     -0.00048135	     -0.19767566	     -0.06204262	      0.88292365	     -0.00126320	     -0.21543412	      0.00089282	     -0.00027281	     50.31206750
      2.01404554	     -0.05628331	     -0.00048160	     -0.19766886	     -0.06204142	      0.88292328	     -0.00126407	     -0.21542701	      0.00087905	     -0.00026999	     50.46865330
      2.01540461	     -0.05627960	     -0.00048060	     -0.19766490	     -0.06204023	      0.88292292	     -0.00126493	     -0.21542023	      0.00086531	     -0.00026726	     50.26323333
      2.01703823	     -0.05628241	     -0.00048140	     -0.19766737	     -0.06203883	      0.88292249	     -0.00126594	     -0.21541255	      0.00084793	     -0.00026490	     50.43738464
      2.01820869	     -0.05628271	     -0.00047979	     -0.19766748	     -0.06203785	      0.88292218	     -0.00126664	     -0.21540750	      0.00083572	     -0.00026273	     50.03623221
      2.01937914	     -0.05628855	     -0.00047981	     -0.19767308	     -0.06203687	      0.88292187	     -0.00126734	     -0.21540276	      0.00082301	     -0.00026165	     50.05439456
      2.02089762	     -0.05630323	     -0.00047901	     -0.19768748	     -0.06203564	      0.88292147	     -0.00126822	     -0.21539726	      0.00080648	     -0.00026154	     49.95535864
      2.02241609	     -0.05632119	     -0.00047888	     -0.19770515	     -0.06203443	      0.88292108	     -0.00126907	     -0.21539258	      0.00079008	     -0.00026287	     49.83948259
      2.02393457	     -0.05634293	     -0.00047714	     -0.19772663	     -0.06203324	      0.88292067	     -0.00126991	     -0.21538871	      0.00077409	     -0.00026490	     49.41178126
      2.02519277	     -0.05636459	     -0.00047748	     -0.19774804	     -0.06203227	      0.88292034	     -0.00127058	     -0.21538616	      0.00076033	     -0.00026866	     49.65409033
      2.02645098	     -0.05639071	     -0.00047621	     -0.19777395	     -0.06203132	      0.88292000	     -0.00127124	     -0.21538422	      0.00074744	     -0.00027345	     49.34838218
      2.02770918	     -0.05641780	     -0.00047583	     -0.19780081	     -0.06203039	      0.88291965	     -0.00127189	     -0.21538293	      0.00073460	     -0.00027968	     49.31512942
      2.02940727	     -0.05646194	     -0.00047446	     -0.19784467	     -0.06202916	      0.88291917	     -0.00127273	     -0.21538213	      0.00071791	     -0.00029051	     49.03054482
      2.03088599	     -0.05649813	     -0.00047488	     -0.19788060	     -0.06202811	      0.88291873	     -0.00127344	     -0.21538239	      0.00070396	     -0.00030095	     48.94599212
      2.03236471	     -0.05654029	     -0.00047269	     -0.19792253	     -0.06202708	      0.88291828	     -0.00127413	     -0.21538346	      0.00069056	     -0.00031400	     48.56093520
      2.03356168	     -0.05657624	     -0.00047381	     -0.19795827	     -0.06202626	      0.88291789	     -0.00127468	     -0.21538492	      0.00068015	     -0.00032517	     48.57317041
      2.03475865	     -0.05661546	     -0.00047309	     -0.19799731	     -0.06202545	      0.88291750	     -0.00127521	     -0.21538693	      0.00067015	     -0.00033791	     48.35672678
      2.03631705	     -0.05666909	     -0.00047347	     -0.19805069	     -0.06202441	      0.88291696	     -0.00127588	     -0.21539039	      0.00065799	     -0.00035570	     48.09676474
      2.03787546	     -0.05672548	     -0.00047247	     -0.19810685	     -0.06202340	      0.88291639	     -0.00127653	     -0.21539475	      0.00064615	     -0.00037532	     47.86451664
      2.03915028	     -0.05677413	     -0.00047368	     -0.19815531	     -0.06202258	      0.88291590	     -0.00127705	     -0.21539899	      0.00063760	     -0.00039166	     47.57615767
      2.04042511	     -0.05682403	     -0.00047335	     -0.19820503	     -0.06202177	      0.88291539	     -0.00127755	     -0.21540381	      0.00062912	     -0.00040920	     47.39338533
      2.04203564	     -0.05689017	     -0.00047469	     -0.19827093	     -0.06202077	      0.88291471	     -0.00127816	     -0.21541072	      0.00061963	     -0.00043192	     47.11310943
      2.04326599	     -0.05694205	     -0.00047441	     -0.19832265	     -0.06202001	      0.88291417	     -0.00127861	     -0.21541657	      0.00061264	     -0.00045018	     46.89621075
      2.04449634	     -0.05699467	     -0.00047544	     -0.19837511	     -0.06201926	      0.88291360	     -0.00127904	     -0.21542291	      0.00060678	     -0.00046801	     46.56104796
      2.04572669	     -0.05704857	     -0.00047607	     -0.19842885	     -0.06201852	      0.88291302	     -0.00127947	     -0.21542970	      0.00060104	     -0.00048642	     46.40857085
      2.04753932	     -0.05713287	     -0.00047778	     -0.19851292	     -0.06201743	      0.88291211	     -0.00128007	     -0.21544054	      0.00059449	     -0.00051311	     45.68087920
      2.04915024	     -0.05720591	     -0.00047877	     -0.19858578	     -0.06201648	      0.88291126	     -0.00128058	     -0.21545098	      0.00058873	     -0.00053652	     45.68011577
      2.05051157	     -0.05727425	     -0.00048127	     -0.19865394	     -0.06201568	      0.88291052	     -0.00128100	     -0.21546034	      0.00058501	     -0.00055626	     45.46680295
      2.05187290	     -0.05734214	     -0.00048214	     -0.19872170	     -0.06201489	      0.88290975	     -0.00128140	     -0.21547027	      0.00058262	     -0.00057496	     44.88953036
      2.05323423	     -0.05741094	     -0.00048469	     -0.19879034	     -0.06201410	      0.88290895	     -0.00128178	     -0.21548069	      0.00058024	     -0.00059339	     44.87057141
      2.05491495	     -0.05749582	     -0.00048566	     -0.19887507	     -0.06201312	      0.88290794	     -0.00128223	     -0.21549418	      0.00057871	     -0.00061528	     44.41114512
      2.05613648	     -0.05755939	     -0.00048909	     -0.19893850	     -0.06201241	      0.88290718	     -0.00128255	     -0.21550438	      0.00057828	     -0.00062979	     44.24708588
      2.05735802	     -0.05762180	     -0.00049041	     -0.19900080	     -0.06201171	      0.88290640	     -0.00128285	     -0.21551491	      0.00057836	     -0.00064375	     43.92513887
      2.05903323	     -0.05771208	     -0.00049391	     -0.19909093	     -0.06201074	      0.88290531	     -0.00128325	     -0.21552980	      0.00057910	     -0.00066169	     43.68062567
      2.06037219	     -0.05777972	     -0.00049513	     -0.19915848	     -0.06200996	      0.88290441	     -0.00128355	     -0.21554214	      0.00058059	     -0.00067384	     43.20442105
      2.06171115	     -0.05785078	     -0.00049822	     -0.19922942	     -0.06200918	      0.88290350	     -0.00128383	     -0.21555478	      0.00058221	     -0.00068550	     43.13507646
      2.06305012	     -0.05792370	     -0.00050000	     -0.19930225	     -0.06200840	      0.88290258	     -0.00128410	     -0.21556773	      0.00058472	     -0.00069572	     42.72867733
      2.06438908	     -0.05799450	     -0.00050286	     -0.19937296	     -0.06200762	      0.88290164	     -0.00128436	     -0.21558100	      0.00058757	     -0.00070443	     42.53456065
      2.06572804	     -0.05806496	     -0.00050511	     -0.19944332	     -0.06200683	      0.88290069	     -0.00128461	     -0.21559453	      0.00059067	     -0.00071194	     42.32555159
      2.06773506	     -0.05817678	     -0.00051065	     -0.19955499	     -0.06200564	      0.88289925	     -0.00128495	     -0.21561532	      0.00059605	     -0.00072078	     42.04432000
      2.06879605	     -0.05823117	     -0.00051167	     -0.19960933	     -0.06200500	      0.88289849	     -0.00128511	     -0.21562663	      0.00059900	     -0.00072342	     41.77885340
      2.06985705	     -0.05828803	     -0.00051413	     -0.19966613	     -0.06200437	      0.88289772	     -0.00128527	     -0.21563804	      0.00060190	     -0.00072573	     41.72881740
      2.07163842	     -0.05838529	     -0.00051796	     -0.19976327	     -0.06200329	      0.88289642	     -0.00128552	     -0.21565749	      0.00060675	     -0.00072793	     41.61563065
      2.07303561	     -0.05845675	     -0.00052098	     -0.19983464	     -0.06200244	      0.88289541	     -0.00128570	     -0.21567300	      0.00061041	     -0.00072775	     41.51165593
      2.07443280	     -0.05853120	     -0.00052402	     -0.19990901	     -0.06200159	      0.88289439	     -0.00128587	     -0.21568861	      0.00061385	     -0.00072599	     41.38710278
      2.07582999	     -0.05860218	     -0.00052695	     -0.19997990	     -0.06200073	      0.88289338	     -0.00128602	     -0.21570440	      0.00061689	     -0.00072301	     41.32309561
      2.07761269	     -0.05869771	     -0.00053041	     -0.20007530	     -0.06199962	      0.88289210	     -0.00128620	     -0.21572468	      0.00062049	     -0.00071764	     41.06511738
      2.07939538	     -0.05878408	     -0.00053349	     -0.20016157	     -0.06199851	      0.88289082	     -0.00128635	     -0.21574521	      0.00062280	     -0.00070901	     41.27938765
      2.08077709	     -0.05885908	     -0.00053625	     -0.20023647	     -0.06199765	      0.88288985	     -0.00128646	     -0.21576117	      0.00062434	     -0.00070219	     41.38221506
      2.08215880	     -0.05892668	     -0.00053797	     -0.20030399	     -0.06199679	      0.88288888	     -0.00128655	     -0.21577735	      0.00062625	     -0.00069366	     41.35184308
      2.08362801	     -0.05900344	     -0.00054110	     -0.20038065	     -0.06199587	      0.88288787	     -0.00128664	     -0.21579468	      0.00062864	     -0.00068396	     41.25890217
      2.08509722	     -0.05907733	     -0.00054365	     -0.20045446	     -0.06199494	      0.88288687	     -0.00128671	     -0.21581224	      0.00063096	     -0.00067355	     41.49170523
      2.08668218	     -0.05916559	     -0.00054769	     -0.20054261	     -0.06199394	      0.88288582	     -0.00128677	     -0.21583142	      0.00063462	     -0.00066174	     41.52838282
      2.08826715	     -0.05924445	     -0.00054993	     -0.20062141	     -0.06199293	      0.88288478	     -0.00128682	     -0.21585096	      0.00063963	     -0.00064818	     41.48466179
      2.08957693	     -0.05931512	     -0.00055388	     -0.20069200	     -0.06199209	      0.88288394	     -0.00128685	     -0.21586723	      0.00064467	     -0.00063718	     41.60635185
      2.09088672	     -0.05938392	     -0.00055616	     -0.20076077	     -0.06199124	      0.88288311	     -0.00128688	     -0.21588366	      0.00065124	     -0.00062554	     41.57020834
      2.09219650	     -0.05945265	     -0.00055925	     -0.20082948	     -0.06199038	      0.88288230	     -0.00128689	     -0.21590021	      0.00065904	     -0.00061373	     41.63782487
      2.09380223	     -0.05953844	     -0.00056238	     -0.20091526	     -0.06198932	      0.88288132	     -0.00128689	     -0.21592059	      0.00067060	     -0.00059915	     41.72282982
      2.09540797	     -0.05961882	     -0.00056629	     -0.20099565	     -0.06198823	      0.88288038	     -0.00128688	     -0.21594107	      0.00068463	     -0.00058366	     41.73194574
      2.09701370	     -0.05970143	     -0.00056914	     -0.20107831	     -0.06198711	      0.88287945	     -0.00128686	     -0.21596152	      0.00070114	     -0.00056774	     41.63107451
      2.09861944	     -0.05977869	     -0.00057433	     -0.20115561	     -0.06198597	      0.88287855	     -0.00128682	     -0.21598194	      0.00071990	     -0.00055143	     41.75139092
      2.09981167	     -0.05983556	     -0.00057566	     -0.20121257	     -0.06198511	      0.88287790	     -0.00128679	     -0.21599698	      0.00073547	     -0.00053930	     41.60302293
      2.10100391	     -0.05988977	     -0.00057868	     -0.20126685	     -0.06198422	      0.88287727	     -0.00128675	     -0.21601192	      0.00075221	     -0.00052692	     41.59123312
      2.10260351	     -0.05996190	     -0.00058220	     -0.20133911	     -0.06198300	      0.88287644	     -0.00128669	     -0.21603169	      0.00077647	     -0.00051025	     41.53948784
      2.10420311	     -0.06002899	     -0.00058639	     -0.20140634	     -0.06198173	      0.88287564	     -0.00128661	     -0.21605115	      0.00080282	     -0.00049295	     41.43434013
      2.10580272	     -0.06009214	     -0.00058971	     -0.20146967	     -0.06198043	      0.88287486	     -0.00128653	     -0.21607016	      0.00083124	     -0.00047478	     41.10976987
      2.10740232	     -0.06014968	     -0.00059503	     -0.20152736	     -0.06197908	      0.88287412	     -0.00128644	     -0.21608864	      0.00086051	     -0.00045626	     41.41156566
      2.10867670	     -0.06019376	     -0.00059721	     -0.20157162	     -0.06197796	      0.88287354	     -0.00128636	     -0.21610290	      0.00088530	     -0.00044111	     41.21047672
      2.10995109	     -0.06023320	     -0.00060106	     -0.20161121	     -0.06197682	      0.88287299	     -0.00128627	     -0.21611674	      0.00091089	     -0.00042528	     41.15473875
      2.11148874	     -0.06027800	     -0.00060482	     -0.20165622	     -0.06197539	      0.88287235	     -0.00128616	     -0.21613278	      0.00094272	     -0.00040540	     40.97104178
      2.11302639	     -0.06031837	     -0.00060968	     -0.20169680	     -0.06197392	      0.88287175	     -0.00128603	     -0.21614812	      0.00097527	     -0.00038438	     40.87767487
      2.11456405	     -0.06035380	     -0.00061307	     -0.20173246	     -0.06197240	      0.88287117	     -0.00128590	     -0.21616268	      0.00100835	     -0.00036235	     40.70038746
      2.11610170	     -0.06038602	     -0.00061874	     -0.20176488	     -0.06197082	      0.88287063	     -0.00128577	     -0.21617644	      0.00104187	     -0.00033913	     40.64259486
      2.11738937	     -0.06041049	     -0.00062130	     -0.20178955	     -0.06196946	      0.88287021	     -0.00128565	     -0.21618734	      0.00107006	     -0.00031901	     40.54393254
      2.11867704	     -0.06043186	     -0.00062559	     -0.20181111	     -0.06196806	      0.88286981	     -0.00128552	     -0.21619768	      0.00109846	     -0.00029821	     40.48559537
      2.11996471	     -0.06045140	     -0.00062910	     -0.20183084	     -0.06196663	      0.88286944	     -0.00128539	     -0.21620742	      0.00112706	     -0.00027664	     40.34041434
      2.12160103	     -0.06047222	     -0.00063452	     -0.20185189	     -0.06196476	      0.88286901	     -0.00128522	     -0.21621900	      0.00116324	     -0.00024851	     40.25934716
      2.12323735	     -0.06048893	     -0.00063903	     -0.20186885	     -0.06196282	      0.88286863	     -0.00128503	     -0.21622961	      0.00119984	     -0.00021894	     39.83505337
      2.12487367	     -0.06050372	     -0.00064557	     -0.20188384	     -0.06196083	      0.88286829	     -0.00128485	     -0.21623923	      0.00123489	     -0.00018941	     40.29609256
      2.12607298	     -0.06050761	     -0.00064819	     -0.20188793	     -0.06195933	      0.88286808	     -0.00128470	     -0.21624575	      0.00126155	     -0.00016593	     39.84669464
      2.12727229	     -0.06050990	     -0.00065221	     -0.20189038	     -0.06195781	      0.88286790	     -0.00128455	     -0.21625165	      0.00128735	     -0.00014291	     39.88984592
      2.12891527	     -0.06051464	     -0.00065705	     -0.20189536	     -0.06195566	      0.88286769	     -0.00128435	     -0.21625887	      0.00132257	     -0.00011147	     39.83958572
      2.13055826	     -0.06051093	     -0.00066244	     -0.20189187	     -0.06195346	      0.88286753	     -0.00128413	     -0.21626517	      0.00135748	     -0.00007909	     39.74449106
      2.13220124	     -0.06050735	     -0.00066645	     -0.20188853	     -0.06195120	      0.88286743	     -0.00128391	     -0.21627043	      0.00139192	     -0.00004664	     39.56240831
      2.13358917	     -0.06049532	     -0.00067163	     -0.20187667	     -0.06194925	      0.88286738	     -0.00128371	     -0.21627415	      0.00142034	     -0.00001816	     39.60379635
      2.13497710	     -0.06048330	     -0.00067461	     -0.20186486	     -0.06194726	      0.88286738	     -0.00128351	     -0.21627712	      0.00144851	      0.00001011	     39.48171169
      2.13636502	     -0.06046841	     -0.00067912	     -0.20185014	     -0.06194523	      0.88286741	     -0.00128331	     -0.21627939	      0.00147586	      0.00003817	     39.63417951
      2.13775295	     -0.06045094	     -0.00068216	     -0.20183286	     -0.06194316	      0.88286748	     -0.00128310	     -0.21628098	      0.00150346	      0.00006691	     39.35068324
      2.13914088	     -0.06043013	     -0.00068631	     -0.20181222	     -0.06194106	      0.88286760	     -0.00128288	     -0.21628186	      0.00152983	      0.00009532	     39.55554703
      2.14052881	     -0.06040572	     -0.00068929	     -0.20178799	     -0.06193892	      0.88286775	     -0.00128266	     -0.21628206	      0.00155629	      0.00012401	     39.38611215
      2.14223851	     -0.06037190	     -0.00069418	     -0.20175438	     -0.06193623	      0.88286799	     -0.00128238	     -0.21628132	      0.00158824	      0.00015937	     39.21665254
      2.14350274	     -0.06034428	     -0.00069645	     -0.20172692	     -0.06193421	      0.88286821	     -0.00128217	     -0.21628007	      0.00161077	      0.00018533	     39.39758697
      2.14476698	     -0.06031364	     -0.00069974	     -0.20169642	     -0.06193216	      0.88286846	     -0.00128195	     -0.21627827	      0.00163333	      0.00021111	     39.38581335
      2.14636290	     -0.06027375	     -0.00070304	     -0.20165672	     -0.06192953	      0.88286882	     -0.00128167	     -0.21627517	      0.00166129	      0.00024305	     39.33281491
      2.14795882	     -0.06023024	     -0.00070721	     -0.20161338	     -0.06192685	      0.88286923	     -0.00128138	     -0.21627122	      0.00168873	      0.00027473	     39.25672721
      2.14955475	     -0.06018081	     -0.00070956	     -0.20156415	     -0.06192414	      0.88286970	     -0.00128108	     -0.21626637	      0.00171495	      0.00030529	     39.41632554
      2.15088364	     -0.06013714	     -0.00071345	     -0.20152060	     -0.06192184	      0.88287012	     -0.00128083	     -0.21626159	      0.00173665	      0.00033120	     39.33276869
      2.15221254	     -0.06009200	     -0.00071552	     -0.20147561	     -0.06191952	      0.88287058	     -0.00128057	     -0.21625618	      0.00175766	      0.00035597	     39.32988985
      2.15354143	     -0.06004517	     -0.00071858	     -0.20142890	     -0.06191717	      0.88287107	     -0.00128031	     -0.21625016	      0.00177801	      0.00037999	     39.41934140
      2.15532369	     -0.05998083	     -0.00072135	     -0.20136475	     -0.06191398	      0.88287177	     -0.00127995	     -0.21624118	      0.00180484	      0.00041141	     39.22431199
      2.15668371	     -0.05992866	     -0.00072508	     -0.20131269	     -0.06191151	      0.88287235	     -0.00127967	     -0.21623366	      0.00182412	      0.00043470	     39.37051604
      2.15804372	     -0.05987659	     -0.00072706	     -0.20126075	     -0.06190902	      0.88287295	     -0.00127938	     -0.21622558	      0.00184282	      0.00045700	     39.36537750
      2.15940374	     -0.05982381	     -0.00073030	     -0.20120807	     -0.06190650	      0.88287359	     -0.00127909	     -0.21621701	      0.00186109	      0.00047880	     39.25944956
      2.16076376	     -0.05977047	     -0.00073271	     -0.20115483	     -0.06190396	      0.88287426	     -0.00127880	     -0.21620796	      0.00187818	      0.00049922	     39.36535117
      2.16222159	     -0.05971379	     -0.00073599	     -0.20109825	     -0.06190121	      0.88287500	     -0.00127848	     -0.21619780	      0.00189638	      0.00052037	     39.13268127
      2.16367942	     -0.05965436	     -0.00073866	     -0.20103892	     -0.06189843	      0.88287577	     -0.00127816	     -0.21618718	      0.00191315	      0.00054001	     39.25173220
      2.16513725	     -0.05959841	     -0.00074206	     -0.20098304	     -0.06189563	      0.88287657	     -0.00127783	     -0.21617612	      0.00192898	      0.00055731	     39.46698642
      2.16659508	     -0.05953898	     -0.00074457	     -0.20092370	     -0.06189280	      0.88287740	     -0.00127749	     -0.21616473	      0.00194514	      0.00057445	     39.07015437
      2.16805290	     -0.05948191	     -0.00074816	     -0.20086669	     -0.06188996	      0.88287825	     -0.00127716	     -0.21615296	      0.00195918	      0.00058818	     39.49343454
      2.16951073	     -0.05942310	     -0.00075028	     -0.20080795	     -0.06188709	      0.88287911	     -0.00127682	     -0.21614090	      0.00197402	      0.00060163	     39.02153353
      2.17096856	     -0.05936540	     -0.00075405	     -0.20075030	     -0.06188420	      0.88288000	     -0.00127648	     -0.21612853	      0.00198660	      0.00061170	     39.48483306
      2.17242639	     -0.05930728	     -0.00075597	     -0.20069225	     -0.06188130	      0.88288090	     -0.00127613	     -0.21611593	      0.00200005	      0.00062133	     38.97267114
      2.17388421	     -0.05924861	     -0.00076058	     -0.20063360	     -0.06187837	      0.88288181	     -0.00127578	     -0.21610306	      0.00201120	      0.00062812	     39.44829747
      2.17513215	     -0.05919929	     -0.00076258	     -0.20058432	     -0.06187586	      0.88288259	     -0.00127548	     -0.21609189	      0.00202116	      0.00063325	     39.14799726
      2.17638008	     -0.05914969	     -0.00076627	     -0.20053472	     -0.06187333	      0.88288339	     -0.00127518	     -0.21608056	      0.00202976	      0.00063679	     39.30469804
      2.17788180	     -0.05909092	     -0.00076999	     -0.20047597	     -0.06187027	      0.88288435	     -0.00127482	     -0.21606676	      0.00203980	      0.00064016	     39.10326414
      2.17938351	     -0.05903308	     -0.00077497	     -0.20041811	     -0.06186720	      0.88288531	     -0.00127446	     -0.21605277	      0.00204786	      0.00064163	     39.45684815
      2.18088523	     -0.05897246	     -0.00077849	     -0.20035750	     -0.06186412	      0.88288627	     -0.00127409	     -0.21603865	      0.00205554	      0.00064237	     39.28165971
      2.18221805	     -0.05892206	     -0.00078354	     -0.20030706	     -0.06186138	      0.88288713	     -0.00127377	     -0.21602596	      0.00206098	      0.00064200	     39.40862244
      2.18355086	     -0.05886916	     -0.00078703	     -0.20025415	     -0.06185863	      0.88288799	     -0.00127344	     -0.21601320	      0.00206588	      0.00064092	     39.28905408
      2.18488368	     -0.05881668	     -0.00079169	     -0.20020162	     -0.06185587	      0.88288884	     -0.00127311	     -0.21600029	      0.00206930	      0.00063851	     39.49970648
      2.18621649	     -0.05876115	     -0.00079524	     -0.20014607	     -0.06185311	      0.88288969	     -0.00127278	     -0.21598723	      0.00207225	      0.00063607	     39.37587417
      2.18754931	     -0.05870069	     -0.00079893	     -0.20008557	     -0.06185035	      0.88289053	     -0.00127245	     -0.21597387	      0.00207348	      0.00063283	     39.61503951
      2.18915884	     -0.05862466	     -0.00080187	     -0.20000952	     -0.06184701	      0.88289155	     -0.00127206	     -0.21595724	      0.00207427	      0.00062916	     39.34546967
      2.19076838	     -0.05854472	     -0.00080561	     -0.19992952	     -0.06184368	      0.88289256	     -0.00127166	     -0.21593999	      0.00207184	      0.00062462	     39.89127305
      2.19197650	     -0.05848037	     -0.00080645	     -0.19986516	     -0.06184117	      0.88289331	     -0.00127136	     -0.21592669	      0.00206974	      0.00062226	     39.66085729
      2.19318462	     -0.05841697	     -0.00080845	     -0.19980171	     -0.06183868	      0.88289406	     -0.00127106	     -0.21591301	      0.00206607	      0.00061898	     39.84014564
      2.19473331	     -0.05833906	     -0.00081000	     -0.19972375	     -0.06183548	      0.88289502	     -0.00127067	     -0.21589511	      0.00206002	      0.00061432	     39.93147177
      2.19628200	     -0.05825992	     -0.00081180	     -0.19964453	     -0.06183230	      0.88289596	     -0.00127028	     -0.21587693	      0.00205238	      0.00060922	     40.04845385
      2.19783069	     -0.05817961	     -0.00081186	     -0.19956415	     -0.06182912	      0.88289690	     -0.00126989	     -0.21585845	      0.00204355	      0.00060424	     39.94452614
      2.19909389	     -0.05811232	     -0.00081332	     -0.19949678	     -0.06182655	      0.88289766	     -0.00126956	     -0.21584313	      0.00203460	      0.00059912	     40.35090485
      2.20035708	     -0.05804891	     -0.00081330	     -0.19943330	     -0.06182398	      0.88289842	     -0.00126924	     -0.21582764	      0.00202529	      0.00059367	     40.37632125
      2.20162028	     -0.05798447	     -0.00081380	     -0.19936877	     -0.06182143	      0.88289916	     -0.00126892	     -0.21581207	      0.00201500	      0.00058766	     40.52531060
      2.20326503	     -0.05790537	     -0.00081363	     -0.19928955	     -0.06181813	      0.88290012	     -0.00126849	     -0.21579167	      0.00200037	      0.00057862	     40.68562014
      2.20490979	     -0.05782619	     -0.00081455	     -0.19921022	     -0.06181485	      0.88290107	     -0.00126806	     -0.21577129	      0.00198467	      0.00056883	     40.83653720
      2.20622152	     -0.05776715	     -0.00081365	     -0.19915108	     -0.06181226	      0.88290181	     -0.00126771	     -0.21575510	      0.00197115	      0.00055956	     40.99317954
      2.20753325	     -0.05771108	     -0.00081444	     -0.19909487	     -0.06180968	      0.88290253	     -0.00126736	     -0.21573908	      0.00195722	      0.00054930	     41.17422362
      2.20884498	     -0.05765836	     -0.00081396	     -0.19904203	     -0.06180712	      0.88290325	     -0.00126700	     -0.21572324	      0.00194271	      0.00053758	     41.35100393
      2.21015671	     -0.05760679	     -0.00081421	     -0.19899032	     -0.06180459	      0.88290394	     -0.00126664	     -0.21570763	      0.00192814	      0.00052508	     41.41599002
      2.21146844	     -0.05755733	     -0.00081384	     -0.19894072	     -0.06180207	      0.88290462	     -0.00126628	     -0.21569223	      0.00191283	      0.00051091	     41.69696100
      2.21314229	     -0.05750043	     -0.00081398	     -0.19888365	     -0.06179888	      0.88290546	     -0.00126581	     -0.21567296	      0.00189388	      0.00049144	     41.55686326
      2.21451963	     -0.05745496	     -0.00081331	     -0.19883803	     -0.06179628	      0.88290613	     -0.00126541	     -0.21565745	      0.00187697	      0.00047359	     42.06322992
      2.21589696	     -0.05741184	     -0.00081363	     -0.19879475	     -0.06179371	      0.88290677	     -0.00126501	     -0.21564229	      0.00186083	      0.00045472	     42.16333247
      2.21727429	     -0.05737270	     -0.00081285	     -0.19875547	     -0.06179116	      0.88290738	     -0.00126460	     -0.21562745	      0.00184432	      0.00043377	     42.45042084
      2.21865163	     -0.05733612	     -0.00081311	     -0.19871873	     -0.06178863	      0.88290796	     -0.00126419	     -0.21561300	      0.00182846	      0.00041199	     42.45902724
      2.22002896	     -0.05729910	     -0.00081242	     -0.19868156	     -0.06178612	      0.88290851	     -0.00126377	     -0.21559889	      0.00181207	      0.00038857	     42.79568090
      2.22185406	     -0.05726209	     -0.00081381	     -0.19864434	     -0.06178283	      0.88290919	     -0.00126319	     -0.21558065	      0.00179129	      0.00035551	     42.81549538
      2.22300271	     -0.05722897	     -0.00081251	     -0.19861111	     -0.06178078	      0.88290959	     -0.00126282	     -0.21556966	      0.00177786	      0.00033559	     42.97833202
      2.22415137	     -0.05720105	     -0.00081280	     -0.19858306	     -0.06177875	      0.88290996	     -0.00126245	     -0.21555874	      0.00176464	      0.00031430	     43.20234898
      2.22602169	     -0.05716789	     -0.00081203	     -0.19854971	     -0.06177547	      0.88291052	     -0.00126182	     -0.21554153	      0.00174422	      0.00027746	     43.16247974
      2.22736230	     -0.05713798	     -0.00081262	     -0.19851964	     -0.06177314	      0.88291087	     -0.00126136	     -0.21552955	      0.00172930	      0.00025108	     43.56287004
      2.22870291	     -0.05711493	     -0.00081138	     -0.19849648	     -0.06177083	      0.88291119	     -0.00126089	     -0.21551782	      0.00171484	      0.00022344	     43.78446293
      2.23004352	     -0.05709258	     -0.00081148	     -0.19847399	     -0.06176854	      0.88291147	     -0.00126041	     -0.21550643	      0.00170109	      0.00019581	     43.84737387
      2.23138414	     -0.05706974	     -0.00081013	     -0.19845104	     -0.06176627	      0.88291171	     -0.00125992	     -0.21549530	      0.00168742	      0.00016793	     43.99340991
      2.23305206	     -0.05704445	     -0.00081018	     -0.19842560	     -0.06176347	      0.88291196	     -0.00125929	     -0.21548178	      0.00167051	      0.00013272	     44.38632517
      2.23428048	     -0.05702461	     -0.00080834	     -0.19840567	     -0.06176143	      0.88291211	     -0.00125881	     -0.21547207	      0.00165913	      0.00010808	     44.14155077
      2.23550890	     -0.05700637	     -0.00080807	     -0.19838732	     -0.06175940	      0.88291223	     -0.00125833	     -0.21546252	      0.00164726	      0.00008291	     44.37910565
      2.23708309	     -0.05698393	     -0.00080633	     -0.19836477	     -0.06175681	      0.88291234	     -0.00125769	     -0.21545055	      0.00163296	      0.00005163	     44.29107124
      2.23833741	     -0.05696642	     -0.00080595	     -0.19834715	     -0.06175477	      0.88291239	     -0.00125717	     -0.21544119	      0.00162122	      0.00002683	     44.60158917
      2.23959172	     -0.05694953	     -0.00080456	     -0.19833017	     -0.06175275	      0.88291240	     -0.00125663	     -0.21543200	      0.00161044	      0.00000333	     44.47224945
      2.24084603	     -0.05693337	     -0.00080365	     -0.19831391	     -0.06175073	      0.88291239	     -0.00125609	     -0.21542296	      0.00159931	     -0.00001994	     44.67751397
      2.24251535	     -0.05691432	     -0.00080181	     -0.19829475	     -0.06174808	      0.88291234	     -0.00125534	     -0.21541119	      0.00158564	     -0.00004923	     44.39649252
      2.24394598	     -0.05689417	     -0.00080096	     -0.19827449	     -0.06174582	      0.88291225	     -0.00125469	     -0.21540130	      0.00157311	     -0.00007339	     44.83970688
      2.24537660	     -0.05687789	     -0.00079878	     -0.19825812	     -0.06174357	      0.88291213	     -0.00125402	     -0.21539152	      0.00156163	     -0.00009588	     44.61783883
      2.24680722	     -0.05686091	     -0.00079842	     -0.19824102	     -0.06174135	      0.88291197	     -0.00125333	     -0.21538191	      0.00154946	     -0.00011760	     45.00212225
      2.24823785	     -0.05684516	     -0.00079581	     -0.19822519	     -0.06173914	      0.88291179	     -0.00125262	     -0.21537247	      0.00153796	     -0.00013796	     44.78941002
      2.24948494	     -0.05682914	     -0.00079580	     -0.19820905	     -0.06173723	      0.88291161	     -0.00125199	     -0.21536435	      0.00152753	     -0.00015422	     44.99547030
      2.25073204	     -0.05681545	     -0.00079399	     -0.19819528	     -0.06173533	      0.88291141	     -0.00125135	     -0.21535631	      0.00151680	     -0.00017010	     45.08507164
      2.25197914	     -0.05680052	     -0.00079308	     -0.19818025	     -0.06173345	      0.88291118	     -0.00125070	     -0.21534837	      0.00150600	     -0.00018457	     45.11645559
      2.25322623	     -0.05678544	     -0.00079168	     -0.19816506	     -0.06173157	      0.88291095	     -0.00125002	     -0.21534048	      0.00149422	     -0.00019849	     45.32542938
      2.25480853	     -0.05676735	     -0.00079011	     -0.19814682	     -0.06172922	      0.88291062	     -0.00124915	     -0.21533056	      0.00147890	     -0.00021427	     45.18199494
      2.25639083	     -0.05674539	     -0.00078779	     -0.19812470	     -0.06172690	      0.88291027	     -0.00124826	     -0.21532071	      0.00146120	     -0.00022859	     45.59538128
      2.25797313	     -0.05672627	     -0.00078677	     -0.19810538	     -0.06172460	      0.88290990	     -0.00124734	     -0.21531087	      0.00144205	     -0.00024156	     45.96007830
      2.25921066	     -0.05671124	     -0.00078401	     -0.19809022	     -0.06172282	      0.88290959	     -0.00124661	     -0.21530323	      0.00142578	     -0.00025129	     46.26874675
      2.26044819	     -0.05669695	     -0.00078281	     -0.19807576	     -0.06172107	      0.88290927	     -0.00124586	     -0.21529565	      0.00140890	     -0.00025975	     46.40502920
      2.26168572	     -0.05668238	     -0.00078082	     -0.19806102	     -0.06171934	      0.88290895	     -0.00124509	     -0.21528812	      0.00139050	     -0.00026810	     46.83695841
      2.26345331	     -0.05666505	     -0.00077868	     -0.19804343	     -0.06171690	      0.88290846	     -0.00124397	     -0.21527750	      0.00136325	     -0.00027877	     47.02894059
      2.26522090	     -0.05664166	     -0.00077422	     -0.19801977	     -0.06171452	      0.88290796	     -0.00124282	     -0.21526709	      0.00133296	     -0.00028867	     47.98056211
      2.26629765	     -0.05663396	     -0.00077436	     -0.19801185	     -0.06171310	      0.88290765	     -0.00124210	     -0.21526077	      0.00131426	     -0.00029437	     48.24928789
      2.26737440	     -0.05662440	     -0.00077248	     -0.19800211	     -0.06171169	      0.88290733	     -0.00124137	     -0.21525455	      0.00129500	     -0.00029986	     48.60873960
      2.26914791	     -0.05660988	     -0.00076998	     -0.19798726	     -0.06170942	      0.88290679	     -0.00124013	     -0.21524455	      0.00126241	     -0.00030876	     49.34080902
      2.27052936	     -0.05660167	     -0.00076761	     -0.19797880	     -0.06170770	      0.88290636	     -0.00123915	     -0.21523693	      0.00123671	     -0.00031535	     49.84840845
      2.27191080	     -0.05659002	     -0.00076573	     -0.19796688	     -0.06170601	      0.88290592	     -0.00123814	     -0.21522952	      0.00121093	     -0.00032150	     50.38486676
      2.27341819	     -0.05658337	     -0.00076301	     -0.19795995	     -0.06170420	      0.88290543	     -0.00123702	     -0.21522160	      0.00118287	     -0.00032865	     50.96714329
      2.27492558	     -0.05657353	     -0.00076130	     -0.19794982	     -0.06170244	      0.88290493	     -0.00123587	     -0.21521395	      0.00115538	     -0.00033487	     51.48877812
      2.27643297	     -0.05656835	     -0.00075795	     -0.19794437	     -0.06170072	      0.88290442	     -0.00123470	     -0.21520650	      0.00112789	     -0.00034198	     52.37956947
      2.27770819	     -0.05656148	     -0.00075688	     -0.19793726	     -0.06169929	      0.88290398	     -0.00123368	     -0.21520043	      0.00110595	     -0.00034709	     52.79547328
      2.27898342	     -0.05655646	     -0.00075420	     -0.19793202	     -0.06169790	      0.88290353	     -0.00123265	     -0.21519448	      0.00108486	     -0.00035215	     53.14817713
      2.28025864	     -0.05655284	     -0.00075256	     -0.19792817	     -0.06169653	      0.88290308	     -0.00123159	     -0.21518870	      0.00106423	     -0.00035749	     53.82906778
      2.28197546	     -0.05654950	     -0.00074903	     -0.19792457	     -0.06169472	      0.88290246	     -0.00123014	     -0.21518121	      0.00103887	     -0.00036394	     54.13738806
      2.28320652	     -0.05654558	     -0.00074790	     -0.19792044	     -0.06169346	      0.88290201	     -0.00122907	     -0.21517601	      0.00102110	     -0.00036858	     54.94576490
      2.28443758	     -0.05654360	     -0.00074546	     -0.19791829	     -0.06169221	      0.88290155	     -0.00122799	     -0.21517094	      0.00100510	     -0.00037259	     55.22324039
      2.28592107	     -0.05654076	     -0.00074340	     -0.19791524	     -0.06169073	      0.88290100	     -0.00122666	     -0.21516503	      0.00098691	     -0.00037734	     55.86014459
      2.28740456	     -0.05654022	     -0.00074030	     -0.19791451	     -0.06168928	      0.88290043	     -0.00122530	     -0.21515928	      0.00097095	     -0.00038131	     55.99183457
      2.28888805	     -0.05653791	     -0.00073889	     -0.19791201	     -0.06168785	      0.88289987	     -0.00122391	     -0.21515374	      0.00095628	     -0.00038465	     56.51619208
      2.29020213	     -0.05653487	     -0.00073559	     -0.19790884	     -0.06168660	      0.88289936	     -0.00122265	     -0.21514894	      0.00094459	     -0.00038716	     56.84407206
      2.29151621	     -0.05653375	     -0.00073426	     -0.19790757	     -0.06168537	      0.88289885	     -0.00122137	     -0.21514421	      0.00093399	     -0.00038950	     57.33494321
      2.29283030	     -0.05653183	     -0.00073147	     -0.19790555	     -0.06168415	      0.88289834	     -0.00122006	     -0.21513960	      0.00092500	     -0.00039098	     57.37622120
      2.29414438	     -0.05652939	     -0.00072987	     -0.19790298	     -0.06168294	      0.88289782	     -0.00121873	     -0.21513506	      0.00091654	     -0.00039222	     57.79603588
      2.29576165	     -0.05652778	     -0.00072652	     -0.19790125	     -0.06168146	      0.88289719	     -0.00121707	     -0.21512959	      0.00090786	     -0.00039278	     57.79762118
      2.29691893	     -0.05652724	     -0.00072566	     -0.19790061	     -0.06168041	      0.88289673	     -0.00121585	     -0.21512576	      0.00090184	     -0.00039312	     58.19413700
      2.29807622	     -0.05652747	     -0.00072375	     -0.19790075	     -0.06167937	      0.88289628	     -0.00121461	     -0.21512203	      0.00089688	     -0.00039260	     58.16817239
      2.29951625	     -0.05653003	     -0.00072194	     -0.19790320	     -0.06167809	      0.88289571	     -0.00121304	     -0.21511755	      0.00089081	     -0.00039216	     58.45211967
      2.30095628	     -0.05653649	     -0.00071978	     -0.19790957	     -0.06167681	      0.88289515	     -0.00121145	     -0.21511334	      0.00088631	     -0.00039066	     58.02341394
      2.30239631	     -0.05654348	     -0.00071833	     -0.19791644	     -0.06167553	      0.88289459	     -0.00120982	     -0.21510947	      0.00088134	     -0.00038927	     58.41789033
      2.30383634	     -0.05655821	     -0.00071600	     -0.19793108	     -0.06167427	      0.88289403	     -0.00120815	     -0.21510599	      0.00087708	     -0.00038851	     58.45962764
      2.30527637	     -0.05657585	     -0.00071476	     -0.19794862	     -0.06167301	      0.88289347	     -0.00120646	     -0.21510306	      0.00087418	     -0.00038720	     58.10792775
      2.30671640	     -0.05659681	     -0.00071190	     -0.19796951	     -0.06167175	      0.88289291	     -0.00120473	     -0.21510071	      0.00087106	     -0.00038693	     58.17831532
      2.30797042	     -0.05662055	     -0.00071096	     -0.19799317	     -0.06167066	      0.88289243	     -0.00120320	     -0.21509919	      0.00086890	     -0.00038777	     58.26508356
      2.30922443	     -0.05664636	     -0.00070859	     -0.19801893	     -0.06166957	      0.88289194	     -0.00120164	     -0.21509821	      0.00086782	     -0.00038884	     57.89884331
      2.31047844	     -0.05667405	     -0.00070680	     -0.19804656	     -0.06166848	      0.88289145	     -0.00120005	     -0.21509777	      0.00086668	     -0.00039127	     57.96097539
      2.31206616	     -0.05671291	     -0.00070354	     -0.19808538	     -0.06166711	      0.88289083	     -0.00119801	     -0.21509796	      0.00086684	     -0.00039532	     57.36015867
      2.31365388	     -0.05675167	     -0.00070151	     -0.19812408	     -0.06166573	      0.88289019	     -0.00119592	     -0.21509897	      0.00086676	     -0.00040131	     57.75504970
      2.31491845	     -0.05678716	     -0.00069793	     -0.19815957	     -0.06166464	      0.88288968	     -0.00119422	     -0.21510034	      0.00086810	     -0.00040733	     57.19307434
      2.31618303	     -0.05682394	     -0.00069611	     -0.19819632	     -0.06166354	      0.88288916	     -0.00119250	     -0.21510223	      0.00086975	     -0.00041440	     57.05470486
      2.31771983	     -0.05687087	     -0.00069238	     -0.19824325	     -0.06166220	      0.88288852	     -0.00119037	     -0.21510523	      0.00087271	     -0.00042454	     56.52710088
      2.31906288	     -0.05691153	     -0.00069062	     -0.19828389	     -0.06166102	      0.88288794	     -0.00118848	     -0.21510843	      0.00087572	     -0.00043454	     56.46846805
      2.32040593	     -0.05695553	     -0.00068720	     -0.19832789	     -0.06165985	      0.88288735	     -0.00118656	     -0.21511214	      0.00087926	     -0.00044609	     56.17675100
      2.32174898	     -0.05700015	     -0.00068528	     -0.19837252	     -0.06165866	      0.88288674	     -0.00118461	     -0.21511637	      0.00088382	     -0.00045839	     55.84580057
      2.32309203	     -0.05704481	     -0.00068213	     -0.19841720	     -0.06165747	      0.88288612	     -0.00118263	     -0.21512108	      0.00088860	     -0.00047207	     55.59903471
      2.32474323	     -0.05710364	     -0.00068016	     -0.19847605	     -0.06165600	      0.88288532	     -0.00118015	     -0.21512745	      0.00089598	     -0.00048985	     54.95690394
      2.32592821	     -0.05714390	     -0.00067728	     -0.19851634	     -0.06165493	      0.88288474	     -0.00117835	     -0.21513244	      0.00090131	     -0.00050302	     54.78529669
      2.32711319	     -0.05718831	     -0.00067599	     -0.19856077	     -0.06165386	      0.88288413	     -0.00117652	     -0.21513775	      0.00090712	     -0.00051716	     54.64124704
      2.32865941	     -0.05724932	     -0.00067369	     -0.19862181	     -0.06165245	      0.88288332	     -0.00117411	     -0.21514526	      0.00091602	     -0.00053587	     53.97057508
      2.33020563	     -0.05731088	     -0.00067250	     -0.19868339	     -0.06165103	      0.88288247	     -0.00117167	     -0.21515338	      0.00092464	     -0.00055586	     54.07498769
      2.33154510	     -0.05736694	     -0.00067028	     -0.19873951	     -0.06164979	      0.88288172	     -0.00116952	     -0.21516089	      0.00093403	     -0.00057254	     53.21475273
      2.33288457	     -0.05742245	     -0.00066964	     -0.19879505	     -0.06164853	      0.88288094	     -0.00116734	     -0.21516880	      0.00094294	     -0.00059036	     53.22916440
      2.33422404	     -0.05747985	     -0.00066796	     -0.19885251	     -0.06164726	      0.88288014	     -0.00116514	     -0.21517711	      0.00095343	     -0.00060749	     52.50667503
      2.33556351	     -0.05753682	     -0.00066742	     -0.19890954	     -0.06164597	      0.88287931	     -0.00116291	     -0.21518576	      0.00096367	     -0.00062495	     52.45039717
      2.33720907	     -0.05760985	     -0.00066544	     -0.19898266	     -0.06164438	      0.88287827	     -0.00116014	     -0.21519687	      0.00097797	     -0.00064578	     51.57966158
      2.33846572	     -0.05766236	     -0.00066554	     -0.19903523	     -0.06164314	      0.88287744	     -0.00115800	     -0.21520565	      0.00098890	     -0.00066101	     51.55320333
      2.33972237	     -0.05771916	     -0.00066437	     -0.19909210	     -0.06164189	      0.88287660	     -0.00115584	     -0.21521466	      0.00100047	     -0.00067614	     51.22686359
      2.34129945	     -0.05779312	     -0.00066412	     -0.19916617	     -0.06164030	      0.88287552	     -0.00115309	     -0.21522641	      0.00101629	     -0.00069408	     50.60992730
      2.34287654	     -0.05786652	     -0.00066231	     -0.19923969	     -0.06163869	      0.88287442	     -0.00115031	     -0.21523862	      0.00103231	     -0.00071141	     50.35746571
      2.34419629	     -0.05793246	     -0.00066308	     -0.19930572	     -0.06163731	      0.88287347	     -0.00114795	     -0.21524917	      0.00104688	     -0.00072519	     50.04138248
      2.34551604	     -0.05799688	     -0.00066158	     -0.19937027	     -0.06163592	      0.88287250	     -0.00114557	     -0.21526006	      0.00106224	     -0.00073826	     49.54793202
      2.34683579	     -0.05806260	     -0.00066166	     -0.19943610	     -0.06163451	      0.88287152	     -0.00114317	     -0.21527122	      0.00107827	     -0.00075054	     49.24465894
      2.34844938	     -0.05814342	     -0.00066016	     -0.19951711	     -0.06163275	      0.88287030	     -0.00114020	     -0.21528528	      0.00109899	     -0.00076459	     48.72057401
      2.34980020	     -0.05821397	     -0.00066093	     -0.19958778	     -0.06163126	      0.88286926	     -0.00113768	     -0.21529737	      0.00111701	     -0.00077566	     48.54838432
      2.35115102	     -0.05828385	     -0.00065955	     -0.19965785	     -0.06162974	      0.88286820	     -0.00113514	     -0.21530980	      0.00113631	     -0.00078578	     47.99200632
      2.35250184	     -0.05835494	     -0.00065998	     -0.19972909	     -0.06162819	      0.88286713	     -0.00113257	     -0.21532250	      0.00115638	     -0.00079490	     47.68046761
      2.35385266	     -0.05842722	     -0.00065906	     -0.19980157	     -0.06162661	      0.88286605	     -0.00112997	     -0.21533548	      0.00117720	     -0.00080344	     47.34793371
      2.35520348	     -0.05849971	     -0.00065916	     -0.19987424	     -0.06162501	      0.88286496	     -0.00112735	     -0.21534876	      0.00119914	     -0.00081101	     46.98264527
      2.35655430	     -0.05857264	     -0.00065867	     -0.19994738	     -0.06162337	      0.88286386	     -0.00112471	     -0.21536230	      0.00122198	     -0.00081770	     46.57471850
      2.35820324	     -0.05866268	     -0.00065911	     -0.20003767	     -0.06162133	      0.88286251	     -0.00112144	     -0.21537923	      0.00125103	     -0.00082498	     46.20181267
      2.35962932	     -0.05873849	     -0.00065817	     -0.20011374	     -0.06161953	      0.88286133	     -0.00111859	     -0.21539412	      0.00127768	     -0.00082931	     45.60024735
      2.36105539	     -0.05881552	     -0.00065890	     -0.20019100	     -0.06161769	      0.88286014	     -0.00111571	     -0.21540923	      0.00130469	     -0.00083367	     45.57829370
      2.36248146	     -0.05889557	     -0.00065792	     -0.20027133	     -0.06161581	      0.88285895	     -0.00111279	     -0.21542456	      0.00133371	     -0.00083676	     44.84794703
      2.36390754	     -0.05897387	     -0.00065860	     -0.20034990	     -0.06161389	      0.88285776	     -0.00110985	     -0.21544015	      0.00136324	     -0.00083900	     44.69727338
      2.36533361	     -0.05905292	     -0.00065724	     -0.20042926	     -0.06161192	      0.88285656	     -0.00110688	     -0.21545591	      0.00139379	     -0.00084081	     44.33975884
      2.36675968	     -0.05913250	     -0.00065802	     -0.20050913	     -0.06160991	      0.88285536	     -0.00110389	     -0.21547186	      0.00142594	     -0.00084094	     43.86525816
      2.36818576	     -0.05921085	     -0.00065657	     -0.20058781	     -0.06160785	      0.88285416	     -0.00110086	     -0.21548795	      0.00145844	     -0.00084100	     43.60280957
      2.36961183	     -0.05929030	     -0.00065750	     -0.20066757	     -0.06160575	      0.88285296	     -0.00109781	     -0.21550416	      0.00149275	     -0.00083963	     43.04289436
      2.37103790	     -0.05936711	     -0.00065626	     -0.20074474	     -0.06160360	      0.88285177	     -0.00109473	     -0.21552049	      0.00152741	     -0.00083758	     42.76161481
      2.37246398	     -0.05944728	     -0.00065731	     -0.20082524	     -0.06160139	      0.88285057	     -0.00109162	     -0.21553690	      0.00156274	     -0.00083553	     42.72533337
      2.37389005	     -0.05952286	     -0.00065596	     -0.20090121	     -0.06159914	      0.88284938	     -0.00108848	     -0.21555341	      0.00160032	     -0.00083148	     41.89484796
      2.37531612	     -0.05959810	     -0.00065756	     -0.20097679	     -0.06159683	      0.88284820	     -0.00108531	     -0.21556991	      0.00163746	     -0.00082760	     42.01871783
      2.37674220	     -0.05967356	     -0.00065650	     -0.20105266	     -0.06159447	      0.88284703	     -0.00108212	     -0.21558646	      0.00167665	     -0.00082249	     41.30019294
      2.37816827	     -0.05974662	     -0.00065812	     -0.20112607	     -0.06159205	      0.88284586	     -0.00107890	     -0.21560299	      0.00171592	     -0.00081676	     41.26994572
      2.37959434	     -0.05982133	     -0.00065705	     -0.20120120	     -0.06158957	      0.88284470	     -0.00107565	     -0.21561945	      0.00175624	     -0.00081074	     40.87227774
      2.38102042	     -0.05989325	     -0.00065861	     -0.20127352	     -0.06158704	      0.88284354	     -0.00107237	     -0.21563587	      0.00179790	     -0.00080331	     40.43298448
      2.38244649	     -0.05996245	     -0.00065757	     -0.20134316	     -0.06158444	      0.88284240	     -0.00106907	     -0.21565215	      0.00183985	     -0.00079557	     40.18690049
      2.38387257	     -0.06003100	     -0.00065900	     -0.20141211	     -0.06158179	      0.88284128	     -0.00106574	     -0.21566824	      0.00188251	     -0.00078765	     40.12788279
      2.38529864	     -0.06009634	     -0.00065792	     -0.20147792	     -0.06157907	      0.88284016	     -0.00106238	     -0.21568410	      0.00192681	     -0.00077833	     39.50597698
      2.38672471	     -0.06015871	     -0.00065934	     -0.20154071	     -0.06157629	      0.88283906	     -0.00105900	     -0.21569963	      0.00197084	     -0.00076913	     39.60241051
      2.38815079	     -0.06021701	     -0.00065835	     -0.20159950	     -0.06157345	      0.88283797	     -0.00105560	     -0.21571479	      0.00201683	     -0.00075835	     38.89726024
      2.38957686	     -0.06026993	     -0.00065990	     -0.20165285	     -0.06157054	      0.88283689	     -0.00105217	     -0.21572946	      0.00206232	     -0.00074709	     39.02143508
      2.39100293	     -0.06032270	     -0.00065930	     -0.20170610	     -0.06156757	      0.88283584	     -0.00104871	     -0.21574360	      0.00210895	     -0.00073504	     38.64698830
      2.39242901	     -0.06036974	     -0.00066100	     -0.20175360	     -0.06156453	      0.88283480	     -0.00104523	     -0.21575723	      0.00215620	     -0.00072138	     38.38653119
      2.39385508	     -0.06041345	     -0.00066089	     -0.20179779	     -0.06156142	      0.88283378	     -0.00104173	     -0.21577025	      0.00220357	     -0.00070706	     38.19276803
      2.39528115	     -0.06045538	     -0.00066296	     -0.20184017	     -0.06155824	      0.88283278	     -0.00103821	     -0.21578264	      0.00225168	     -0.00069121	     37.90157762
      2.39670723	     -0.06049264	     -0.00066350	     -0.20187791	     -0.06155500	      0.88283181	     -0.00103466	     -0.21579441	      0.00229992	     -0.00067408	     37.67901487
      2.39813330	     -0.06052821	     -0.00066592	     -0.20191393	     -0.06155168	      0.88283086	     -0.00103109	     -0.21580551	      0.00234802	     -0.00065621	     37.69067630
      2.39955937	     -0.06056074	     -0.00066691	     -0.20194694	     -0.06154830	      0.88282994	     -0.00102750	     -0.21581597	      0.00239732	     -0.00063613	     37.11015038
      2.40098545	     -0.06058807	     -0.00066956	     -0.20197472	     -0.06154485	      0.88282905	     -0.00102388	     -0.21582574	      0.00244565	     -0.00061526	     37.21669812
      2.40241152	     -0.06061575	     -0.00067083	     -0.20200288	     -0.06154132	      0.88282818	     -0.00102025	     -0.21583479	      0.00249442	     -0.00059348	     37.02394845
      2.40383759	     -0.06063834	     -0.00067345	     -0.20202592	     -0.06153773	      0.88282735	     -0.00101659	     -0.21584317	      0.00254349	     -0.00056997	     36.76150125
      2.40526367	     -0.06065821	     -0.00067493	     -0.20204626	     -0.06153407	      0.88282656	     -0.00101292	     -0.21585084	      0.00259204	     -0.00054597	     36.72686541
      2.40668974	     -0.06067642	     -0.00067745	     -0.20206491	     -0.06153034	      0.88282580	     -0.00100922	     -0.21585779	      0.00264110	     -0.00052050	     36.43150157
      2.40811581	     -0.06069110	     -0.00067905	     -0.20208006	     -0.06152654	      0.88282507	     -0.00100550	     -0.21586403	      0.00268956	     -0.00049449	     36.41139548
      2.40954189	     -0.06070271	     -0.00068130	     -0.20209213	     -0.06152267	      0.88282439	     -0.00100176	     -0.21586956	      0.00273816	     -0.00046776	     36.27381304
      2.41096796	     -0.06071036	     -0.00068280	     -0.20210024	     -0.06151873	      0.88282374	     -0.00099800	     -0.21587436	      0.00278680	     -0.00043977	     36.05016024
      2.41239403	     -0.06071668	     -0.00068488	     -0.20210702	     -0.06151472	      0.88282313	     -0.00099422	     -0.21587840	      0.00283461	     -0.00041214	     36.20292862
      2.41382011	     -0.06071893	     -0.00068620	     -0.20210973	     -0.06151064	      0.88282257	     -0.00099043	     -0.21588174	      0.00288332	     -0.00038312	     35.77223326
      2.41524618	     -0.06071710	     -0.00068811	     -0.20210835	     -0.06150650	      0.88282204	     -0.00098661	     -0.21588432	      0.00293078	     -0.00035422	     35.92909732
      2.41684017	     -0.06071238	     -0.00068925	     -0.20210415	     -0.06150178	      0.88282150	     -0.00098232	     -0.21588634	      0.00298373	     -0.00032197	     35.92409841
      2.41843416	     -0.06070697	     -0.00069170	     -0.20209922	     -0.06149698	      0.88282101	     -0.00097800	     -0.21588740	      0.00303620	     -0.00028916	     35.92059916
      2.42002814	     -0.06069082	     -0.00069133	     -0.20208361	     -0.06149210	      0.88282058	     -0.00097366	     -0.21588760	      0.00308853	     -0.00025552	     35.61336713
      2.42124086	     -0.06067757	     -0.00069371	     -0.20207071	     -0.06148833	      0.88282029	     -0.00097034	     -0.21588706	      0.00312740	     -0.00023034	     35.71811634
      2.42245358	     -0.06066397	     -0.00069428	     -0.20205748	     -0.06148452	      0.88282002	     -0.00096701	     -0.21588600	      0.00316594	     -0.00020559	     35.75326153
      2.42406408	     -0.06064342	     -0.00069577	     -0.20203741	     -0.06147938	      0.88281972	     -0.00096257	     -0.21588383	      0.00321703	     -0.00017248	     35.54556062
      2.42567457	     -0.06061707	     -0.00069649	     -0.20201154	     -0.06147416	      0.88281947	     -0.00095811	     -0.21588077	      0.00326665	     -0.00013986	     35.75219436
      2.42728507	     -0.06058990	     -0.00069852	     -0.20198483	     -0.06146886	      0.88281927	     -0.00095362	     -0.21587683	      0.00331627	     -0.00010746	     35.64459970
      2.42889557	     -0.06055514	     -0.00069764	     -0.20195055	     -0.06146348	      0.88281912	     -0.00094911	     -0.21587202	      0.00336488	     -0.00007570	     35.71933955
      2.43012289	     -0.06052717	     -0.00069984	     -0.20192291	     -0.06145932	      0.88281904	     -0.00094567	     -0.21586770	      0.00340162	     -0.00005142	     35.76933694
      2.43135021	     -0.06049760	     -0.00070005	     -0.20189368	     -0.06145513	      0.88281899	     -0.00094220	     -0.21586285	      0.00343791	     -0.00002799	     35.87678635
      2.43301962	     -0.06045559	     -0.00070149	     -0.20185213	     -0.06144935	      0.88281897	     -0.00093748	     -0.21585547	      0.00348733	      0.00000365	     35.74823227
      2.43468902	     -0.06040634	     -0.00070170	     -0.20180334	     -0.06144348	      0.88281900	     -0.00093273	     -0.21584713	      0.00353532	      0.00003451	     36.05242754
      2.43600719	     -0.06036785	     -0.00070345	     -0.20176519	     -0.06143880	      0.88281907	     -0.00092897	     -0.21583985	      0.00357312	      0.00005819	     36.09736967
      2.43732536	     -0.06032573	     -0.00070375	     -0.20172341	     -0.06143406	      0.88281916	     -0.00092520	     -0.21583198	      0.00361071	      0.00008185	     36.03804461
      2.43864354	     -0.06028091	     -0.00070486	     -0.20167893	     -0.06142928	      0.88281928	     -0.00092142	     -0.21582352	      0.00364752	      0.00010492	     36.18290552
      2.44048655	     -0.06021699	     -0.00070566	     -0.20161548	     -0.06142251	      0.88281950	     -0.00091610	     -0.21581065	      0.00369823	      0.00013627	     36.34073842
      2.44193525	     -0.06016093	     -0.00070737	     -0.20155976	     -0.06141713	      0.88281972	     -0.00091191	     -0.21579978	      0.00373763	      0.00016096	     36.35349278
      2.44338395	     -0.06010810	     -0.00070774	     -0.20150728	     -0.06141168	      0.88281997	     -0.00090771	     -0.21578818	      0.00377628	      0.00018467	     36.39892084
      2.44483266	     -0.06004958	     -0.00070960	     -0.20144909	     -0.06140618	      0.88282025	     -0.00090350	     -0.21577600	      0.00381438	      0.00020857	     36.43835716
      2.44628136	     -0.05999452	     -0.00071003	     -0.20139436	     -0.06140063	      0.88282057	     -0.00089927	     -0.21576321	      0.00385134	      0.00023069	     36.70947824
      2.44773006	     -0.05993608	     -0.00071182	     -0.20133623	     -0.06139502	      0.88282092	     -0.00089503	     -0.21574992	      0.00388864	      0.00025329	     36.49627928
      2.44917877	     -0.05987965	     -0.00071226	     -0.20128013	     -0.06138937	      0.88282131	     -0.00089077	     -0.21573612	      0.00392437	      0.00027407	     36.80347000
      2.45062747	     -0.05981968	     -0.00071402	     -0.20122045	     -0.06138365	      0.88282172	     -0.00088651	     -0.21572190	      0.00396007	      0.00029457	     36.81286303
      2.45207617	     -0.05976354	     -0.00071431	     -0.20116462	     -0.06137789	      0.88282216	     -0.00088224	     -0.21570723	      0.00399509	      0.00031351	     36.86219624
      2.45352488	     -0.05970293	     -0.00071605	     -0.20110430	     -0.06137208	      0.88282263	     -0.00087795	     -0.21569224	      0.00402965	      0.00033210	     36.90651427
      2.45497358	     -0.05964573	     -0.00071620	     -0.20104740	     -0.06136622	      0.88282312	     -0.00087366	     -0.21567685	      0.00406311	      0.00034846	     37.17967008
      2.45642228	     -0.05958569	     -0.00071776	     -0.20098763	     -0.06136031	      0.88282364	     -0.00086935	     -0.21566118	      0.00409697	      0.00036484	     36.97298868
      2.45787099	     -0.05952755	     -0.00071773	     -0.20092979	     -0.06135435	      0.88282418	     -0.00086504	     -0.21564519	      0.00412930	      0.00037906	     37.26735311
      2.45931969	     -0.05946456	     -0.00071901	     -0.20086707	     -0.06134834	      0.88282474	     -0.00086071	     -0.21562894	      0.00416159	      0.00039274	     37.29381580
      2.46076840	     -0.05940057	     -0.00071828	     -0.20080337	     -0.06134229	      0.88282531	     -0.00085638	     -0.21561225	      0.00419315	      0.00040484	     37.37172556
      2.46221710	     -0.05932543	     -0.00071912	     -0.20072850	     -0.06133619	      0.88282591	     -0.00085204	     -0.21559507	      0.00422416	      0.00041702	     37.47262090
      2.46366580	     -0.05924589	     -0.00071770	     -0.20064924	     -0.06133005	      0.88282652	     -0.00084768	     -0.21557714	      0.00425376	      0.00042775	     37.77598076
      2.46511451	     -0.05915465	     -0.00071786	     -0.20055826	     -0.06132387	      0.88282715	     -0.00084332	     -0.21555838	      0.00428318	      0.00043971	     37.66000478
      2.46656321	     -0.05905537	     -0.00071577	     -0.20045926	     -0.06131764	      0.88282779	     -0.00083896	     -0.21553854	      0.00431031	      0.00045131	     38.02094472
      2.46801191	     -0.05894580	     -0.00071606	     -0.20034991	     -0.06131138	      0.88282846	     -0.00083458	     -0.21551758	      0.00433631	      0.00046465	     38.13907518
      2.46946062	     -0.05883367	     -0.00071404	     -0.20023802	     -0.06130508	      0.88282914	     -0.00083020	     -0.21549546	      0.00436029	      0.00047900	     38.21492972
      2.47090932	     -0.05871317	     -0.00071480	     -0.20011769	     -0.06129875	      0.88282985	     -0.00082581	     -0.21547229	      0.00438206	      0.00049581	     38.37577337
      2.47219752	     -0.05860383	     -0.00071272	     -0.20000852	     -0.06129309	      0.88283050	     -0.00082190	     -0.21545078	      0.00439910	      0.00051155	     38.58928715
      2.47348571	     -0.05849207	     -0.00071233	     -0.19989689	     -0.06128741	      0.88283117	     -0.00081799	     -0.21542854	      0.00441469	      0.00052936	     38.61170132
      2.47477391	     -0.05837987	     -0.00071090	     -0.19978481	     -0.06128172	      0.88283186	     -0.00081408	     -0.21540562	      0.00442779	      0.00054804	     38.84340099
      2.47647256	     -0.05823636	     -0.00071022	     -0.19964140	     -0.06127418	      0.88283281	     -0.00080891	     -0.21537464	      0.00444288	      0.00057489	     38.70941268
      2.47783486	     -0.05811928	     -0.00070882	     -0.19952439	     -0.06126813	      0.88283361	     -0.00080475	     -0.21534930	      0.00445150	      0.00059741	     39.20547344
      2.47919716	     -0.05800093	     -0.00070830	     -0.19940607	     -0.06126206	      0.88283444	     -0.00080060	     -0.21532356	      0.00445882	      0.00062115	     39.32159615
      2.48055947	     -0.05788273	     -0.00070672	     -0.19928790	     -0.06125598	      0.88283530	     -0.00079644	     -0.21529744	      0.00446378	      0.00064494	     39.62554568
      2.48205681	     -0.05775617	     -0.00070596	     -0.19916133	     -0.06124929	      0.88283629	     -0.00079186	     -0.21526842	      0.00446751	      0.00067188	     39.64110974
      2.48355416	     -0.05762953	     -0.00070409	     -0.19903468	     -0.06124260	      0.88283732	     -0.00078728	     -0.21523923	      0.00446819	      0.00069841	     40.06463086
      2.48519490	     -0.05750216	     -0.00070449	     -0.19890722	     -0.06123527	      0.88283849	     -0.00078226	     -0.21520711	      0.00446716	      0.00072675	     40.21230488
      2.48639005	     -0.05740083	     -0.00070224	     -0.19880586	     -0.06122993	      0.88283937	     -0.00077860	     -0.21518377	      0.00446467	      0.00074753	     40.44868115
      2.48758519	     -0.05730608	     -0.00070200	     -0.19871104	     -0.06122460	      0.88284027	     -0.00077494	     -0.21516036	      0.00446100	      0.00076693	     40.73493888
      2.48914919	     -0.05718398	     -0.00070068	     -0.19858884	     -0.06121763	      0.88284149	     -0.00077014	     -0.21512972	      0.00445452	      0.00079085	     41.07862868
      2.49071319	     -0.05706224	     -0.00070073	     -0.19846696	     -0.06121067	      0.88284275	     -0.00076535	     -0.21509920	      0.00444621	      0.00081352	     41.32436809
      2.49227719	     -0.05694642	     -0.00069852	     -0.19835101	     -0.06120372	      0.88284403	     -0.00076055	     -0.21506887	      0.00443602	      0.00083420	     41.56979770
      2.49351049	     -0.05685873	     -0.00069945	     -0.19826317	     -0.06119826	      0.88284507	     -0.00075677	     -0.21504520	      0.00442681	      0.00084878	     41.83927878
      2.49474379	     -0.05677307	     -0.00069808	     -0.19817738	     -0.06119280	      0.88284613	     -0.00075299	     -0.21502173	      0.00441675	      0.00086141	     42.06801910
      2.49623762	     -0.05667547	     -0.00069775	     -0.19807960	     -0.06118621	      0.88284742	     -0.00074841	     -0.21499366	      0.00440341	      0.00087396	     42.36043918
      2.49773145	     -0.05658098	     -0.00069599	     -0.19798493	     -0.06117965	      0.88284874	     -0.00074382	     -0.21496606	      0.00438921	      0.00088385	     42.50308230
      2.49922528	     -0.05649306	     -0.00069625	     -0.19789679	     -0.06117310	      0.88285006	     -0.00073924	     -0.21493891	      0.00437353	      0.00088987	     43.03035679
      2.50071911	     -0.05640531	     -0.00069251	     -0.19780890	     -0.06116658	      0.88285139	     -0.00073466	     -0.21491231	      0.00435767	      0.00089243	     43.09327067
      2.50189252	     -0.05634040	     -0.00069308	     -0.19774380	     -0.06116147	      0.88285244	     -0.00073106	     -0.21489172	      0.00434445	      0.00089236	     43.37994137
      2.50306593	     -0.05627804	     -0.00069126	     -0.19768129	     -0.06115638	      0.88285349	     -0.00072746	     -0.21487144	      0.00433079	      0.00088941	     43.65175987
      2.50461001	     -0.05620289	     -0.00069027	     -0.19760591	     -0.06114971	      0.88285486	     -0.00072273	     -0.21484533	      0.00431272	      0.00088239	     43.78032535
      2.50615408	     -0.05612990	     -0.00068807	     -0.19753270	     -0.06114307	      0.88285621	     -0.00071800	     -0.21481991	      0.00429324	      0.00087065	     44.37724148
      2.50749624	     -0.05607362	     -0.00068844	     -0.19747620	     -0.06113732	      0.88285737	     -0.00071388	     -0.21479841	      0.00427699	      0.00085849	     44.26367739
      2.50883840	     -0.05601695	     -0.00068661	     -0.19741932	     -0.06113159	      0.88285851	     -0.00070977	     -0.21477751	      0.00425969	      0.00084287	     44.59408210
      2.51018056	     -0.05596776	     -0.00068647	     -0.19736990	     -0.06112588	      0.88285963	     -0.00070567	     -0.21475718	      0.00424219	      0.00082435	     44.86406017
      2.51152272	     -0.05591946	     -0.00068467	     -0.19732140	     -0.06112020	      0.88286072	     -0.00070156	     -0.21473746	      0.00422483	      0.00080387	     44.89394877
      2.51286488	     -0.05587618	     -0.00068424	     -0.19727789	     -0.06111454	      0.88286179	     -0.00069745	     -0.21471831	      0.00420665	      0.00078072	     45.25842142
      2.51452232	     -0.05582528	     -0.00068163	     -0.19722675	     -0.06110759	      0.88286306	     -0.00069239	     -0.21469547	      0.00418465	      0.00074964	     45.15529324
      2.51573222	     -0.05578739	     -0.00068191	     -0.19718863	     -0.06110253	      0.88286395	     -0.00068869	     -0.21467926	      0.00416769	      0.00072571	     45.51873930
      2.51694212	     -0.05575310	     -0.00068031	     -0.19715415	     -0.06109750	      0.88286481	     -0.00068500	     -0.21466343	      0.00415055	      0.00070001	     45.76665532
      2.51852438	     -0.05571339	     -0.00067962	     -0.19711416	     -0.06109095	      0.88286589	     -0.00068017	     -0.21464337	      0.00412830	      0.00066520	     45.78595468
      2.52010664	     -0.05567256	     -0.00067670	     -0.19707308	     -0.06108444	      0.88286692	     -0.00067534	     -0.21462398	      0.00410465	      0.00062831	     46.33004783
      2.52130504	     -0.05564788	     -0.00067721	     -0.19704817	     -0.06107953	      0.88286765	     -0.00067169	     -0.21460973	      0.00408741	      0.00060061	     46.17551185
      2.52250345	     -0.05562202	     -0.00067548	     -0.19702211	     -0.06107464	      0.88286836	     -0.00066803	     -0.21459587	      0.00406924	      0.00057172	     46.40006781
      2.52405386	     -0.05559354	     -0.00067453	     -0.19699335	     -0.06106835	      0.88286921	     -0.00066331	     -0.21457850	      0.00404594	      0.00053440	     46.35297447
      2.52560428	     -0.05556392	     -0.00067163	     -0.19696347	     -0.06106210	      0.88287001	     -0.00065859	     -0.21456175	      0.00402128	      0.00049644	     46.86175844
      2.52686740	     -0.05554456	     -0.00067159	     -0.19694386	     -0.06105703	      0.88287062	     -0.00065475	     -0.21454853	      0.00400188	      0.00046666	     46.63771822
      2.52813052	     -0.05552423	     -0.00066930	     -0.19692332	     -0.06105199	      0.88287119	     -0.00065091	     -0.21453569	      0.00398142	      0.00043644	     46.90014557
      2.52939364	     -0.05550809	     -0.00066830	     -0.19690695	     -0.06104697	      0.88287172	     -0.00064707	     -0.21452325	      0.00396121	      0.00040719	     46.84444783
      2.53065676	     -0.05549200	     -0.00066645	     -0.19689062	     -0.06104198	      0.88287222	     -0.00064324	     -0.21451120	      0.00394027	      0.00037815	     47.06011260
      2.53218799	     -0.05547777	     -0.00066490	     -0.19687611	     -0.06103597	      0.88287277	     -0.00063859	     -0.21449712	      0.00391536	      0.00034454	     46.79647331
      2.53371921	     -0.05545973	     -0.00066218	     -0.19685779	     -0.06102999	      0.88287327	     -0.00063394	     -0.21448362	      0.00388916	      0.00031217	     47.18766750
      2.53525043	     -0.05545550	     -0.00066172	     -0.19685325	     -0.06102406	      0.88287373	     -0.00062930	     -0.21447060	      0.00386293	      0.00028092	     47.25766790
      2.53640525	     -0.05544158	     -0.00065847	     -0.19683915	     -0.06101961	      0.88287404	     -0.00062580	     -0.21446123	      0.00384309	      0.00025893	     47.30756331
      2.53756007	     -0.05543641	     -0.00065711	     -0.19683375	     -0.06101518	      0.88287433	     -0.00062230	     -0.21445209	      0.00382318	      0.00023780	     47.26769703
      2.53895493	     -0.05543008	     -0.00065464	     -0.19682717	     -0.06100987	      0.88287464	     -0.00061808	     -0.21444146	      0.00379852	      0.00021308	     47.47474328
      2.54034980	     -0.05542694	     -0.00065269	     -0.19682377	     -0.06100458	      0.88287492	     -0.00061386	     -0.21443124	      0.00377443	      0.00019061	     47.17192852
      2.54174467	     -0.05542052	     -0.00065010	     -0.19681709	     -0.06099934	      0.88287517	     -0.00060964	     -0.21442143	      0.00374928	      0.00016955	     47.46517400
      2.54313953	     -0.05542160	     -0.00064826	     -0.19681790	     -0.06099413	      0.88287540	     -0.00060542	     -0.21441197	      0.00372398	      0.00014963	     47.56460904
      2.54453440	     -0.05541954	     -0.00064549	     -0.19681559	     -0.06098895	      0.88287559	     -0.00060120	     -0.21440294	      0.00369922	      0.00013236	     47.32559858
      2.54592927	     -0.05542195	     -0.00064389	     -0.19681771	     -0.06098381	      0.88287577	     -0.00059698	     -0.21439426	      0.00367347	      0.00011611	     47.50257082
      2.54732413	     -0.05542356	     -0.00064097	     -0.19681907	     -0.06097870	      0.88287592	     -0.00059277	     -0.21438598	      0.00364787	      0.00010146	     47.56525737
      2.54871900	     -0.05543160	     -0.00063974	     -0.19682684	     -0.06097363	      0.88287605	     -0.00058855	     -0.21437808	      0.00362217	      0.00008835	     47.47463302
      2.55011387	     -0.05543615	     -0.00063671	     -0.19683112	     -0.06096860	      0.88287616	     -0.00058434	     -0.21437060	      0.00359619	      0.00007671	     47.58632252
      2.55150873	     -0.05544927	     -0.00063607	     -0.19684396	     -0.06096360	      0.88287626	     -0.00058012	     -0.21436350	      0.00357015	      0.00006635	     47.47116631
      2.55275157	     -0.05545712	     -0.00063345	     -0.19685158	     -0.06095917	      0.88287634	     -0.00057637	     -0.21435754	      0.00354678	      0.00005842	     47.54687359
      2.55399440	     -0.05546989	     -0.00063249	     -0.19686409	     -0.06095478	      0.88287641	     -0.00057261	     -0.21435188	      0.00352342	      0.00005142	     47.45444000
      2.55523724	     -0.05548172	     -0.00063061	     -0.19687568	     -0.06095042	      0.88287647	     -0.00056886	     -0.21434653	      0.00349986	      0.00004528	     47.50787582
      2.55687401	     -0.05550136	     -0.00062909	     -0.19689499	     -0.06094471	      0.88287654	     -0.00056391	     -0.21433992	      0.00346878	      0.00003825	     47.48085104
      2.55851078	     -0.05551510	     -0.00062558	     -0.19690844	     -0.06093906	      0.88287660	     -0.00055897	     -0.21433377	      0.00343783	      0.00003360	     47.51461667
      2.55961197	     -0.05553296	     -0.00062564	     -0.19692607	     -0.06093529	      0.88287663	     -0.00055564	     -0.21432981	      0.00341687	      0.00003072	     47.42472061
      2.56071317	     -0.05554577	     -0.00062396	     -0.19693867	     -0.06093154	      0.88287667	     -0.00055232	     -0.21432607	      0.00339606	      0.00002857	     47.41696188
      2.56240834	     -0.05556859	     -0.00062209	     -0.19696117	     -0.06092581	      0.88287671	     -0.00054719	     -0.21432061	      0.00336385	      0.00002599	     47.45739479
      2.56380910	     -0.05558595	     -0.00061989	     -0.19697828	     -0.06092111	      0.88287675	     -0.00054296	     -0.21431638	      0.00333791	      0.00002549	     47.15049431
      2.56520986	     -0.05560444	     -0.00061884	     -0.19699649	     -0.06091646	      0.88287678	     -0.00053873	     -0.21431235	      0.00331127	      0.00002548	     47.26811148
      2.56661062	     -0.05562240	     -0.00061645	     -0.19701421	     -0.06091184	      0.88287682	     -0.00053449	     -0.21430852	      0.00328481	      0.00002593	     47.31722563
      2.56801138	     -0.05564454	     -0.00061564	     -0.19703608	     -0.06090725	      0.88287686	     -0.00053026	     -0.21430490	      0.00325909	      0.00002762	     46.91912617
      2.56941215	     -0.05565930	     -0.00061287	     -0.19705060	     -0.06090271	      0.88287690	     -0.00052602	     -0.21430148	      0.00323260	      0.00002968	     47.15703910
      2.57081291	     -0.05568375	     -0.00061243	     -0.19707478	     -0.06089820	      0.88287694	     -0.00052178	     -0.21429815	      0.00320642	      0.00003181	     47.07823454
      2.57221367	     -0.05569926	     -0.00060906	     -0.19709007	     -0.06089372	      0.88287699	     -0.00051754	     -0.21429504	      0.00318093	      0.00003518	     46.82211186
      2.57347176	     -0.05571942	     -0.00060884	     -0.19710998	     -0.06088974	      0.88287703	     -0.00051374	     -0.21429231	      0.00315753	      0.00003816	     46.83478858
      2.57472986	     -0.05573548	     -0.00060633	     -0.19712584	     -0.06088578	      0.88287708	     -0.00050993	     -0.21428971	      0.00313431	      0.00004112	     46.88279153
      2.57598795	     -0.05575481	     -0.00060514	     -0.19714495	     -0.06088185	      0.88287714	     -0.00050612	     -0.21428719	      0.00311154	      0.00004455	     46.68181619
      2.57724604	     -0.05577219	     -0.00060306	     -0.19716212	     -0.06087795	      0.88287719	     -0.00050231	     -0.21428478	      0.00308846	      0.00004767	     46.73866888
      2.57850414	     -0.05579056	     -0.00060140	     -0.19718028	     -0.06087408	      0.88287726	     -0.00049850	     -0.21428246	      0.00306596	      0.00005134	     46.50132913
      2.57976223	     -0.05580811	     -0.00059935	     -0.19719763	     -0.06087024	      0.88287732	     -0.00049468	     -0.21428022	      0.00304305	      0.00005453	     46.56732378
      2.58135138	     -0.05583327	     -0.00059694	     -0.19722254	     -0.06086542	      0.88287741	     -0.00048987	     -0.21427753	      0.00301509	      0.00005894	     46.09041386
      2.58294052	     -0.05585309	     -0.00059385	     -0.19724211	     -0.06086065	      0.88287751	     -0.00048505	     -0.21427502	      0.00298625	      0.00006301	     46.34661593
      2.58426153	     -0.05587736	     -0.00059212	     -0.19726617	     -0.06085672	      0.88287760	     -0.00048104	     -0.21427304	      0.00296278	      0.00006594	     46.14691131
      2.58558253	     -0.05589961	     -0.00058928	     -0.19728822	     -0.06085283	      0.88287768	     -0.00047703	     -0.21427129	      0.00293948	      0.00006852	     46.11374772
      2.58690354	     -0.05592675	     -0.00058726	     -0.19731516	     -0.06084896	      0.88287778	     -0.00047302	     -0.21426979	      0.00291643	      0.00007067	     45.89822700
      2.58822454	     -0.05595370	     -0.00058437	     -0.19734193	     -0.06084512	      0.88287787	     -0.00046901	     -0.21426861	      0.00289330	      0.00007199	     45.94715701
      2.58954554	     -0.05598633	     -0.00058197	     -0.19737436	     -0.06084131	      0.88287797	     -0.00046499	     -0.21426779	      0.00287071	      0.00007275	     45.70786791
      2.59086655	     -0.05601977	     -0.00057887	     -0.19740762	     -0.06083754	      0.88287806	     -0.00046098	     -0.21426740	      0.00284811	      0.00007251	     45.71111457
      2.59247213	     -0.05606666	     -0.00057530	     -0.19745431	     -0.06083299	      0.88287818	     -0.00045609	     -0.21426755	      0.00282140	      0.00007085	     45.36414697
      2.59385666	     -0.05610089	     -0.00057084	     -0.19748839	     -0.06082910	      0.88287827	     -0.00045187	     -0.21426820	      0.00279852	      0.00006912	     45.40798600
      2.59524118	     -0.05614417	     -0.00056712	     -0.19753151	     -0.06082524	      0.88287837	     -0.00044766	     -0.21426929	      0.00277613	      0.00006573	     45.19884478
      2.59662571	     -0.05618432	     -0.00056171	     -0.19757154	     -0.06082141	      0.88287846	     -0.00044343	     -0.21427089	      0.00275386	      0.00006068	     45.40935333
      2.59784959	     -0.05622528	     -0.00055765	     -0.19761239	     -0.06081805	      0.88287853	     -0.00043970	     -0.21427272	      0.00273534	      0.00005600	     44.95333158
      2.59907346	     -0.05626364	     -0.00055248	     -0.19765066	     -0.06081471	      0.88287859	     -0.00043596	     -0.21427495	      0.00271649	      0.00004983	     45.05521206
      2.60058965	     -0.05631563	     -0.00054608	     -0.19770256	     -0.06081061	      0.88287866	     -0.00043132	     -0.21427823	      0.00269434	      0.00004137	     44.67579890
      2.60192944	     -0.05635932	     -0.00053943	     -0.19774619	     -0.06080701	      0.88287871	     -0.00042722	     -0.21428162	      0.00267452	      0.00003228	     44.87234551
      2.60326924	     -0.05640767	     -0.00053287	     -0.19779448	     -0.06080344	      0.88287875	     -0.00042312	     -0.21428544	      0.00265615	      0.00002282	     44.39486151
      2.60460903	     -0.05645189	     -0.00052552	     -0.19783866	     -0.06079990	      0.88287877	     -0.00041901	     -0.21428969	      0.00263752	      0.00001191	     44.54642652
      2.60627017	     -0.05651457	     -0.00051689	     -0.19790131	     -0.06079553	      0.88287878	     -0.00041392	     -0.21429552	      0.00261575	     -0.00000306	     44.17839879
      2.60749402	     -0.05655403	     -0.00050950	     -0.19794077	     -0.06079234	      0.88287877	     -0.00041016	     -0.21430027	      0.00260022	     -0.00001489	     44.24711056
      2.60871786	     -0.05659977	     -0.00050275	     -0.19798650	     -0.06078917	      0.88287874	     -0.00040641	     -0.21430529	      0.00258531	     -0.00002756	     44.03875229
      2.61030772	     -0.05665659	     -0.00049339	     -0.19804333	     -0.06078507	      0.88287868	     -0.00040153	     -0.21431234	      0.00256665	     -0.00004529	     44.01434044
      2.61189759	     -0.05672256	     -0.00048493	     -0.19810931	     -0.06078101	      0.88287860	     -0.00039665	     -0.21431986	      0.00254941	     -0.00006396	     43.48896778
      2.61305548	     -0.05675981	     -0.00047771	     -0.19814659	     -0.06077806	      0.88287852	     -0.00039310	     -0.21432574	      0.00253713	     -0.00007790	     43.65806102
      2.61421337	     -0.05680485	     -0.00047127	     -0.19819166	     -0.06077513	      0.88287842	     -0.00038955	     -0.21433178	      0.00252562	     -0.00009285	     43.50782347
      2.61588583	     -0.05686690	     -0.00046162	     -0.19825377	     -0.06077092	      0.88287824	     -0.00038442	     -0.21434094	      0.00251032	     -0.00011498	     43.30672103
      2.61722996	     -0.05691966	     -0.00045448	     -0.19830657	     -0.06076755	      0.88287808	     -0.00038030	     -0.21434858	      0.00249848	     -0.00013375	     43.25313170
      2.61857409	     -0.05696891	     -0.00044709	     -0.19835588	     -0.06076420	      0.88287788	     -0.00037618	     -0.21435650	      0.00248816	     -0.00015202	     42.93472180
      2.61991822	     -0.05701969	     -0.00044031	     -0.19840671	     -0.06076087	      0.88287767	     -0.00037207	     -0.21436461	      0.00247795	     -0.00017093	     42.91530647
      2.62193986	     -0.05709382	     -0.00042952	     -0.19848096	     -0.06075587	      0.88287729	     -0.00036590	     -0.21437727	      0.00246428	     -0.00019977	     42.87028480
      2.62300643	     -0.05713591	     -0.00042529	     -0.19852308	     -0.06075325	      0.88287707	     -0.00036264	     -0.21438407	      0.00245791	     -0.00021394	     42.48564259
      2.62407300	     -0.05717529	     -0.00042023	     -0.19856252	     -0.06075063	      0.88287684	     -0.00035939	     -0.21439097	      0.00245172	     -0.00022850	     42.46411206
      2.62572444	     -0.05723660	     -0.00041273	     -0.19862393	     -0.06074659	      0.88287644	     -0.00035436	     -0.21440186	      0.00244302	     -0.00025112	     42.36107329
      2.62721611	     -0.05729422	     -0.00040611	     -0.19868165	     -0.06074295	      0.88287605	     -0.00034982	     -0.21441185	      0.00243627	     -0.00027102	     42.14745624
      2.62870779	     -0.05734695	     -0.00039984	     -0.19873448	     -0.06073932	      0.88287563	     -0.00034529	     -0.21442202	      0.00243037	     -0.00028959	     41.90265036
      2.63019946	     -0.05740295	     -0.00039361	     -0.19879060	     -0.06073570	      0.88287519	     -0.00034077	     -0.21443227	      0.00242441	     -0.00030879	     42.15074509
      2.63169113	     -0.05745684	     -0.00038747	     -0.19884461	     -0.06073208	      0.88287471	     -0.00033625	     -0.21444263	      0.00242073	     -0.00032567	     41.44512613
      2.63318281	     -0.05750654	     -0.00038143	     -0.19889444	     -0.06072848	      0.88287422	     -0.00033174	     -0.21445308	      0.00241656	     -0.00034230	     41.64069739
      2.63451598	     -0.05755419	     -0.00037604	     -0.19894221	     -0.06072526	      0.88287375	     -0.00032772	     -0.21446239	      0.00241376	     -0.00035618	     41.42145249
      2.63584916	     -0.05759852	     -0.00037073	     -0.19898667	     -0.06072204	      0.88287327	     -0.00032370	     -0.21447171	      0.00241119	     -0.00036949	     41.53881837
      2.63718234	     -0.05764379	     -0.00036531	     -0.19903209	     -0.06071883	      0.88287277	     -0.00031969	     -0.21448103	      0.00240986	     -0.00038117	     41.13680650
      2.63851552	     -0.05768421	     -0.00035997	     -0.19907265	     -0.06071561	      0.88287225	     -0.00031568	     -0.21449030	      0.00240827	     -0.00039225	     41.27917998
      2.63984869	     -0.05772684	     -0.00035458	     -0.19911544	     -0.06071240	      0.88287172	     -0.00031168	     -0.21449949	      0.00240781	     -0.00040191	     41.00642224
      2.64118187	     -0.05776499	     -0.00034935	     -0.19915375	     -0.06070919	      0.88287118	     -0.00030768	     -0.21450860	      0.00240753	     -0.00041052	     41.02244241
      2.64278523	     -0.05781248	     -0.00034295	     -0.19920144	     -0.06070533	      0.88287051	     -0.00030288	     -0.21451934	      0.00240790	     -0.00041963	     40.94901937
      2.64438860	     -0.05785121	     -0.00033693	     -0.19924039	     -0.06070147	      0.88286983	     -0.00029809	     -0.21452992	      0.00240928	     -0.00042637	     40.87073741
      2.64561883	     -0.05788681	     -0.00033224	     -0.19927615	     -0.06069851	      0.88286931	     -0.00029442	     -0.21453784	      0.00241078	     -0.00043048	     40.65824886
      2.64684907	     -0.05791712	     -0.00032790	     -0.19930662	     -0.06069554	      0.88286878	     -0.00029075	     -0.21454571	      0.00241270	     -0.00043365	     40.61716390
      2.64841164	     -0.05795834	     -0.00032247	     -0.19934806	     -0.06069177	      0.88286810	     -0.00028610	     -0.21455555	      0.00241583	     -0.00043655	     40.42858501
      2.64997420	     -0.05799493	     -0.00031752	     -0.19938487	     -0.06068799	      0.88286741	     -0.00028145	     -0.21456530	      0.00241977	     -0.00043758	     40.31357052
      2.65134080	     -0.05802635	     -0.00031274	     -0.19941650	     -0.06068468	      0.88286681	     -0.00027740	     -0.21457366	      0.00242339	     -0.00043766	     40.26339728
      2.65270741	     -0.05805543	     -0.00030856	     -0.19944578	     -0.06068137	      0.88286622	     -0.00027334	     -0.21458186	      0.00242784	     -0.00043644	     40.24698426
      2.65407401	     -0.05808598	     -0.00030409	     -0.19947654	     -0.06067805	      0.88286562	     -0.00026930	     -0.21458990	      0.00243275	     -0.00043448	     40.11737250
      2.65544062	     -0.05811372	     -0.00030013	     -0.19950449	     -0.06067472	      0.88286503	     -0.00026525	     -0.21459779	      0.00243807	     -0.00043171	     40.15186855
      2.65680722	     -0.05814202	     -0.00029579	     -0.19953302	     -0.06067138	      0.88286444	     -0.00026122	     -0.21460551	      0.00244409	     -0.00042793	     39.93242547
      2.65817383	     -0.05816925	     -0.00029205	     -0.19956046	     -0.06066804	      0.88286386	     -0.00025718	     -0.21461307	      0.00245013	     -0.00042365	     40.00699827
      2.65954043	     -0.05819544	     -0.00028792	     -0.19958688	     -0.06066468	      0.88286329	     -0.00025315	     -0.21462049	      0.00245699	     -0.00041831	     39.74828078
      2.66090703	     -0.05821914	     -0.00028427	     -0.19961081	     -0.06066132	      0.88286272	     -0.00024913	     -0.21462773	      0.00246394	     -0.00041236	     39.73785480
      2.66227364	     -0.05824264	     -0.00028023	     -0.19963455	     -0.06065795	      0.88286216	     -0.00024511	     -0.21463475	      0.00247114	     -0.00040599	     39.69301510
      2.66409888	     -0.05827173	     -0.00027578	     -0.19966394	     -0.06065343	      0.88286143	     -0.00023975	     -0.21464384	      0.00248152	     -0.00039658	     39.54206947
      2.66526220	     -0.05828723	     -0.00027171	     -0.19967966	     -0.06065054	      0.88286097	     -0.00023634	     -0.21464939	      0.00248814	     -0.00038995	     39.46248612
      2.66642551	     -0.05830290	     -0.00026871	     -0.19969553	     -0.06064764	      0.88286052	     -0.00023293	     -0.21465475	      0.00249482	     -0.00038343	     39.52103387
      2.66797585	     -0.05832266	     -0.00026436	     -0.19971558	     -0.06064377	      0.88285993	     -0.00022840	     -0.21466161	      0.00250451	     -0.00037402	     39.26884020
      2.66952619	     -0.05833894	     -0.00026047	     -0.19973213	     -0.06063988	      0.88285936	     -0.00022387	     -0.21466810	      0.00251345	     -0.00036508	     39.59803886
      2.67088830	     -0.05835345	     -0.00025654	     -0.19974690	     -0.06063645	      0.88285887	     -0.00021990	     -0.21467350	      0.00252275	     -0.00035592	     39.11432279
      2.67225040	     -0.05836406	     -0.00025331	     -0.19975775	     -0.06063300	      0.88285839	     -0.00021593	     -0.21467862	      0.00253103	     -0.00034775	     39.36664189
      2.67361251	     -0.05837673	     -0.00024962	     -0.19977068	     -0.06062955	      0.88285792	     -0.00021198	     -0.21468344	      0.00254025	     -0.00033911	     39.09447523
      2.67497461	     -0.05838476	     -0.00024676	     -0.19977895	     -0.06062608	      0.88285746	     -0.00020803	     -0.21468798	      0.00254902	     -0.00033075	     39.19912257
      2.67673620	     -0.05839767	     -0.00024240	     -0.19979219	     -0.06062158	      0.88285689	     -0.00020293	     -0.21469342	      0.00256048	     -0.00032062	     39.18066145
      2.67795948	     -0.05840028	     -0.00024053	     -0.19979500	     -0.06061845	      0.88285650	     -0.00019940	     -0.21469695	      0.00256893	     -0.00031259	     39.05063694
      2.67918276	     -0.05840550	     -0.00023777	     -0.19980045	     -0.06061530	      0.88285613	     -0.00019588	     -0.21470019	      0.00257698	     -0.00030567	     39.05098410
      2.68076381	     -0.05841013	     -0.00023504	     -0.19980536	     -0.06061122	      0.88285565	     -0.00019134	     -0.21470402	      0.00258793	     -0.00029654	     38.84019647
      2.68234486	     -0.05840996	     -0.00023176	     -0.19980546	     -0.06060712	      0.88285519	     -0.00018681	     -0.21470739	      0.00259818	     -0.00028777	     38.97115358
      2.68392591	     -0.05841192	     -0.00023044	     -0.19980767	     -0.06060300	      0.88285474	     -0.00018229	     -0.21471021	      0.00260862	     -0.00027953	     39.08298394
      2.68508898	     -0.05840700	     -0.00022760	     -0.19980298	     -0.06059996	      0.88285442	     -0.00017897	     -0.21471202	      0.00261652	     -0.00027257	     38.83373922
      2.68625205	     -0.05840246	     -0.00022628	     -0.19979862	     -0.06059691	      0.88285411	     -0.00017567	     -0.21471347	      0.00262400	     -0.00026639	     38.91726725
      2.68781030	     -0.05839779	     -0.00022426	     -0.19979420	     -0.06059282	      0.88285370	     -0.00017125	     -0.21471493	      0.00263405	     -0.00025848	     38.91970860
      2.68936856	     -0.05838843	     -0.00022304	     -0.19978509	     -0.06058871	      0.88285330	     -0.00016685	     -0.21471590	      0.00264405	     -0.00025039	     38.87036070
      2.69092681	     -0.05837728	     -0.00022112	     -0.19977419	     -0.06058458	      0.88285292	     -0.00016246	     -0.21471627	      0.00265398	     -0.00024210	     38.68691084
      2.69248507	     -0.05836297	     -0.00022113	     -0.19976010	     -0.06058044	      0.88285254	     -0.00015809	     -0.21471604	      0.00266278	     -0.00023431	     39.08648681
      2.69364891	     -0.05835069	     -0.00021963	     -0.19974800	     -0.06057733	      0.88285228	     -0.00015483	     -0.21471547	      0.00266982	     -0.00022785	     38.87904540
      2.69481276	     -0.05833715	     -0.00021929	     -0.19973462	     -0.06057422	      0.88285201	     -0.00015159	     -0.21471454	      0.00267620	     -0.00022199	     39.02042678
      2.69635201	     -0.05831695	     -0.00021846	     -0.19971464	     -0.06057010	      0.88285168	     -0.00014731	     -0.21471276	      0.00268489	     -0.00021372	     38.88410389
      2.69789126	     -0.05829180	     -0.00021804	     -0.19968969	     -0.06056596	      0.88285136	     -0.00014304	     -0.21471026	      0.00269224	     -0.00020604	     39.32373040
      2.69927339	     -0.05826235	     -0.00021679	     -0.19966043	     -0.06056223	      0.88285108	     -0.00013923	     -0.21470734	      0.00269979	     -0.00019754	     38.95831100
      2.70065552	     -0.05822576	     -0.00021584	     -0.19962403	     -0.06055849	      0.88285081	     -0.00013543	     -0.21470360	      0.00270573	     -0.00018973	     39.35475083
      2.70203766	     -0.05818213	     -0.00021377	     -0.19958060	     -0.06055475	      0.88285055	     -0.00013164	     -0.21469895	      0.00271203	     -0.00018067	     39.20761163
      2.70341979	     -0.05813104	     -0.00021200	     -0.19952969	     -0.06055100	      0.88285031	     -0.00012787	     -0.21469329	      0.00271715	     -0.00017112	     39.43875041
      2.70511013	     -0.05806653	     -0.00020866	     -0.19946542	     -0.06054640	      0.88285003	     -0.00012327	     -0.21468502	      0.00272259	     -0.00015860	     39.49873795
      2.70632293	     -0.05801335	     -0.00020742	     -0.19941236	     -0.06054310	      0.88284985	     -0.00011998	     -0.21467823	      0.00272575	     -0.00014764	     39.54119363
      2.70753573	     -0.05796062	     -0.00020506	     -0.19935977	     -0.06053979	      0.88284967	     -0.00011670	     -0.21467072	      0.00272817	     -0.00013654	     39.63600378
      2.70906486	     -0.05788795	     -0.00020213	     -0.19928726	     -0.06053562	      0.88284948	     -0.00011258	     -0.21466034	      0.00273026	     -0.00012201	     39.84047938
      2.71059398	     -0.05781154	     -0.00019837	     -0.19921101	     -0.06053144	      0.88284930	     -0.00010848	     -0.21464885	      0.00273161	     -0.00010593	     39.83056738
      2.71212311	     -0.05772806	     -0.00019525	     -0.19912766	     -0.06052726	      0.88284915	     -0.00010439	     -0.21463635	      0.00273144	     -0.00008865	     40.07022444
      2.71347839	     -0.05765287	     -0.00019177	     -0.19905258	     -0.06052356	      0.88284904	     -0.00010078	     -0.21462441	      0.00273004	     -0.00007236	     40.27039129
      2.71483368	     -0.05757490	     -0.00018944	     -0.19897467	     -0.06051986	      0.88284896	     -0.00009718	     -0.21461175	      0.00272750	     -0.00005493	     40.51058387
      2.71618896	     -0.05749710	     -0.00018685	     -0.19889693	     -0.06051617	      0.88284889	     -0.00009359	     -0.21459845	      0.00272380	     -0.00003619	     40.61330705
      2.71754424	     -0.05741585	     -0.00018493	     -0.19881569	     -0.06051248	      0.88284886	     -0.00009002	     -0.21458456	      0.00271816	     -0.00001664	     41.02601663
      2.71889953	     -0.05733630	     -0.00018283	     -0.19873615	     -0.06050880	      0.88284885	     -0.00008645	     -0.21457014	      0.00271146	      0.00000442	     41.08924234
      2.72025481	     -0.05725365	     -0.00018102	     -0.19865348	     -0.06050513	      0.88284887	     -0.00008289	     -0.21455526	      0.00270245	      0.00002615	     41.54194313
      2.72161010	     -0.05717183	     -0.00017896	     -0.19857163	     -0.06050148	      0.88284892	     -0.00007934	     -0.21453994	      0.00269228	      0.00004926	     41.62130861
      2.72296538	     -0.05708688	     -0.00017693	     -0.19848663	     -0.06049784	      0.88284900	     -0.00007581	     -0.21452423	      0.00267970	      0.00007272	     42.12301079
      2.72432066	     -0.05700466	     -0.00017467	     -0.19840434	     -0.06049422	      0.88284912	     -0.00007228	     -0.21450814	      0.00266599	      0.00009709	     42.27350925
      2.72567595	     -0.05691967	     -0.00017245	     -0.19831926	     -0.06049061	      0.88284927	     -0.00006876	     -0.21449177	      0.00265029	      0.00012173	     42.68843896
      2.72710036	     -0.05683442	     -0.00017019	     -0.19823390	     -0.06048685	      0.88284946	     -0.00006507	     -0.21447427	      0.00263204	      0.00014729	     43.18189806
      2.72852476	     -0.05674606	     -0.00016780	     -0.19814542	     -0.06048311	      0.88284969	     -0.00006140	     -0.21445657	      0.00261295	      0.00017357	     43.30972464
      2.72994917	     -0.05665935	     -0.00016567	     -0.19805857	     -0.06047941	      0.88284995	     -0.00005773	     -0.21443863	      0.00259169	      0.00019908	     43.86982615
      2.73142108	     -0.05656975	     -0.00016328	     -0.19796882	     -0.06047561	      0.88285027	     -0.00005396	     -0.21441994	      0.00256858	      0.00022458	     44.42486073
      2.73289299	     -0.05648635	     -0.00016148	     -0.19788523	     -0.06047185	      0.88285062	     -0.00005020	     -0.21440109	      0.00254460	      0.00024960	     44.73534402
      2.73436491	     -0.05639212	     -0.00015862	     -0.19779084	     -0.06046812	      0.88285100	     -0.00004644	     -0.21438217	      0.00251934	      0.00027345	     45.38891976
      2.73563994	     -0.05632151	     -0.00015774	     -0.19772004	     -0.06046492	      0.88285136	     -0.00004320	     -0.21436560	      0.00249713	      0.00029331	     45.59880969
      2.73691497	     -0.05624379	     -0.00015611	     -0.19764214	     -0.06046175	      0.88285175	     -0.00003997	     -0.21434905	      0.00247414	      0.00031200	     46.06930926
      2.73819001	     -0.05617199	     -0.00015555	     -0.19757014	     -0.06045861	      0.88285216	     -0.00003675	     -0.21433244	      0.00245066	      0.00032970	     46.41898598
      2.73974361	     -0.05608065	     -0.00015419	     -0.19747855	     -0.06045483	      0.88285269	     -0.00003284	     -0.21431224	      0.00242096	      0.00034954	     47.11903565
      2.74129722	     -0.05599951	     -0.00015454	     -0.19739714	     -0.06045109	      0.88285324	     -0.00002894	     -0.21429193	      0.00239074	      0.00036791	     47.45727109
      2.74242756	     -0.05592549	     -0.00015272	     -0.19732294	     -0.06044840	      0.88285367	     -0.00002611	     -0.21427721	      0.00236800	      0.00038079	     47.89435238
      2.74355791	     -0.05585745	     -0.00015203	     -0.19725470	     -0.06044574	      0.88285410	     -0.00002329	     -0.21426227	      0.00234485	      0.00039243	     48.25707617
      2.74500236	     -0.05576969	     -0.00015047	     -0.19716669	     -0.06044237	      0.88285468	     -0.00001970	     -0.21424301	      0.00231428	      0.00040551	     48.89587555
      2.74644028	     -0.05568507	     -0.00014940	     -0.19708182	     -0.06043907	      0.88285527	     -0.00001614	     -0.21422369	      0.00228353	      0.00041752	     49.12063156
      2.74787821	     -0.05559693	     -0.00014768	     -0.19699341	     -0.06043581	      0.88285588	     -0.00001258	     -0.21420428	      0.00225100	      0.00042747	     49.92750021
      2.74931613	     -0.05551832	     -0.00014702	     -0.19691450	     -0.06043259	      0.88285650	     -0.00000904	     -0.21418478	      0.00221825	      0.00043615	     50.21405140
      2.75075406	     -0.05543291	     -0.00014509	     -0.19682881	     -0.06042943	      0.88285713	     -0.00000551	     -0.21416539	      0.00218436	      0.00044276	     50.86154905
      2.75198153	     -0.05536781	     -0.00014517	     -0.19676342	     -0.06042676	      0.88285768	     -0.00000251	     -0.21414882	      0.00215510	      0.00044723	     51.13905132
      2.75320900	     -0.05529978	     -0.00014429	     -0.19669512	     -0.06042414	      0.88285823	      0.00000048	     -0.21413235	      0.00212500	      0.00044993	     51.74302633
      2.75443647	     -0.05523481	     -0.00014411	     -0.19662986	     -0.06042155	      0.88285878	      0.00000347	     -0.21411596	      0.00209481	      0.00045167	     52.06020488
      2.75598280	     -0.05515360	     -0.00014338	     -0.19654829	     -0.06041834	      0.88285948	      0.00000722	     -0.21409543	      0.00205551	      0.00045143	     52.86867008
      2.75734951	     -0.05508639	     -0.00014372	     -0.19648074	     -0.06041555	      0.88286010	      0.00001052	     -0.21407746	      0.00202125	      0.00045082	     52.87206658
      2.75871622	     -0.05501810	     -0.00014342	     -0.19641211	     -0.06041281	      0.88286071	      0.00001381	     -0.21405971	      0.00198546	      0.00044769	     53.69251790
      2.76008293	     -0.05495777	     -0.00014436	     -0.19635142	     -0.06041012	      0.88286132	      0.00001709	     -0.21404222	      0.00195035	      0.00044383	     53.71793219
      2.76144964	     -0.05489093	     -0.00014408	     -0.19628422	     -0.06040748	      0.88286193	      0.00002036	     -0.21402501	      0.00191403	      0.00043833	     54.47986302
      2.76281635	     -0.05483376	     -0.00014528	     -0.19622668	     -0.06040489	      0.88286252	      0.00002362	     -0.21400800	      0.00187791	      0.00043165	     54.73734802
      2.76418305	     -0.05477279	     -0.00014548	     -0.19616534	     -0.06040235	      0.88286311	      0.00002687	     -0.21399134	      0.00184151	      0.00042410	     55.16782027
      2.76554976	     -0.05472396	     -0.00014804	     -0.19611610	     -0.06039986	      0.88286368	      0.00003011	     -0.21397504	      0.00180473	      0.00041539	     55.47445212
      2.76691647	     -0.05466917	     -0.00014854	     -0.19606093	     -0.06039742	      0.88286424	      0.00003335	     -0.21395923	      0.00176790	      0.00040605	     55.85229042
      2.76814223	     -0.05462920	     -0.00015083	     -0.19602059	     -0.06039527	      0.88286473	      0.00003624	     -0.21394536	      0.00173444	      0.00039666	     56.11036891
      2.76936800	     -0.05458494	     -0.00015146	     -0.19597599	     -0.06039317	      0.88286521	      0.00003912	     -0.21393185	      0.00170104	      0.00038688	     56.36683902
      2.77059376	     -0.05454505	     -0.00015288	     -0.19593574	     -0.06039110	      0.88286568	      0.00004200	     -0.21391863	      0.00166724	      0.00037614	     56.67397265
      2.77219944	     -0.05449317	     -0.00015391	     -0.19588341	     -0.06038846	      0.88286627	      0.00004575	     -0.21390179	      0.00162325	      0.00036151	     56.74578489
      2.77380513	     -0.05444963	     -0.00015704	     -0.19583936	     -0.06038589	      0.88286684	      0.00004950	     -0.21388545	      0.00157812	      0.00034570	     57.24523354
      2.77491174	     -0.05441621	     -0.00015697	     -0.19580563	     -0.06038416	      0.88286722	      0.00005207	     -0.21387458	      0.00154717	      0.00033418	     57.47017505
      2.77601835	     -0.05439036	     -0.00015874	     -0.19577944	     -0.06038247	      0.88286758	      0.00005464	     -0.21386398	      0.00151612	      0.00032223	     57.58283877
      2.77769883	     -0.05434992	     -0.00016060	     -0.19573850	     -0.06037996	      0.88286811	      0.00005853	     -0.21384852	      0.00146857	      0.00030303	     57.93599528
      2.77917928	     -0.05432328	     -0.00016369	     -0.19571139	     -0.06037781	      0.88286854	      0.00006194	     -0.21383542	      0.00142662	      0.00028568	     57.99536595
      2.78046278	     -0.05429129	     -0.00016429	     -0.19567902	     -0.06037601	      0.88286890	      0.00006490	     -0.21382455	      0.00138993	      0.00027045	     58.23630464
      2.78174627	     -0.05427045	     -0.00016703	     -0.19565777	     -0.06037425	      0.88286924	      0.00006784	     -0.21381396	      0.00135324	      0.00025467	     58.23496834
      2.78302976	     -0.05424564	     -0.00016823	     -0.19563257	     -0.06037253	      0.88286955	      0.00007078	     -0.21380379	      0.00131612	      0.00023852	     58.48039417
      2.78431326	     -0.05422791	     -0.00017072	     -0.19561443	     -0.06037087	      0.88286985	      0.00007371	     -0.21379395	      0.00127896	      0.00022231	     58.47805850
      2.78593050	     -0.05420335	     -0.00017215	     -0.19558939	     -0.06036884	      0.88287019	      0.00007739	     -0.21378217	      0.00123164	      0.00020144	     58.65827777
      2.78706355	     -0.05419120	     -0.00017503	     -0.19557686	     -0.06036746	      0.88287041	      0.00007996	     -0.21377423	      0.00119841	      0.00018769	     58.54372739
      2.78819659	     -0.05417835	     -0.00017642	     -0.19556366	     -0.06036612	      0.88287062	      0.00008252	     -0.21376659	      0.00116481	      0.00017336	     58.68477025
      2.78973940	     -0.05416508	     -0.00017889	     -0.19554990	     -0.06036436	      0.88287087	      0.00008601	     -0.21375669	      0.00111888	      0.00015376	     58.70747131
      2.79128221	     -0.05415423	     -0.00018012	     -0.19553858	     -0.06036267	      0.88287109	      0.00008947	     -0.21374733	      0.00107269	      0.00013423	     58.73292145
      2.79259541	     -0.05414760	     -0.00018294	     -0.19553151	     -0.06036129	      0.88287126	      0.00009242	     -0.21373983	      0.00103333	      0.00011846	     58.54598972
      2.79390862	     -0.05413967	     -0.00018371	     -0.19552318	     -0.06035996	      0.88287140	      0.00009535	     -0.21373275	      0.00099351	      0.00010205	     58.72899260
      2.79522183	     -0.05414138	     -0.00018632	     -0.19552446	     -0.06035868	      0.88287153	      0.00009827	     -0.21372606	      0.00095394	      0.00008588	     58.52552386
      2.79653504	     -0.05413859	     -0.00018728	     -0.19552128	     -0.06035745	      0.88287163	      0.00010119	     -0.21371988	      0.00091418	      0.00006991	     58.53880583
      2.79784824	     -0.05414288	     -0.00018956	     -0.19552514	     -0.06035628	      0.88287171	      0.00010409	     -0.21371410	      0.00087433	      0.00005404	     58.45490339
      2.79916145	     -0.05414523	     -0.00019036	     -0.19552710	     -0.06035515	      0.88287177	      0.00010699	     -0.21370879	      0.00083447	      0.00003838	     58.43969887
      2.80047466	     -0.05415467	     -0.00019256	     -0.19553611	     -0.06035408	      0.88287181	      0.00010987	     -0.21370391	      0.00079469	      0.00002295	     58.26789064
      2.80208330	     -0.05416349	     -0.00019330	     -0.19554446	     -0.06035285	      0.88287183	      0.00011339	     -0.21369864	      0.00074589	      0.00000402	     58.26634170
      2.80319594	     -0.05417629	     -0.00019592	     -0.19555689	     -0.06035203	      0.88287183	      0.00011582	     -0.21369536	      0.00071240	     -0.00000818	     57.97256358
      2.80430858	     -0.05418754	     -0.00019693	     -0.19556780	     -0.06035126	      0.88287181	      0.00011824	     -0.21369242	      0.00067877	     -0.00002081	     57.95851391
      2.80591451	     -0.05420866	     -0.00019919	     -0.19558843	     -0.06035021	      0.88287177	      0.00012171	     -0.21368879	      0.00063055	     -0.00003896	     57.77133412
      2.80727157	     -0.05422842	     -0.00020030	     -0.19560779	     -0.06034938	      0.88287170	      0.00012464	     -0.21368625	      0.00058998	     -0.00005415	     57.64480181
      2.80862864	     -0.05424999	     -0.00020251	     -0.19562894	     -0.06034861	      0.88287162	      0.00012755	     -0.21368420	      0.00054976	     -0.00006871	     57.34331589
      2.80998570	     -0.05427189	     -0.00020344	     -0.19565046	     -0.06034789	      0.88287152	      0.00013046	     -0.21368261	      0.00050925	     -0.00008377	     57.42406681
      2.81134276	     -0.05430033	     -0.00020575	     -0.19567848	     -0.06034722	      0.88287139	      0.00013335	     -0.21368148	      0.00046970	     -0.00009806	     56.87944947
      2.81269983	     -0.05432345	     -0.00020650	     -0.19570122	     -0.06034661	      0.88287125	      0.00013624	     -0.21368081	      0.00042948	     -0.00011252	     57.04534831
      2.81405689	     -0.05435608	     -0.00020888	     -0.19573344	     -0.06034606	      0.88287109	      0.00013911	     -0.21368052	      0.00039011	     -0.00012647	     56.60249153
      2.81541396	     -0.05438159	     -0.00020936	     -0.19575859	     -0.06034556	      0.88287091	      0.00014197	     -0.21368069	      0.00035060	     -0.00014014	     56.58785049
      2.81677102	     -0.05441610	     -0.00021171	     -0.19579270	     -0.06034511	      0.88287071	      0.00014482	     -0.21368117	      0.00031150	     -0.00015350	     56.26441394
      2.81812809	     -0.05444279	     -0.00021168	     -0.19581904	     -0.06034471	      0.88287049	      0.00014765	     -0.21368207	      0.00027251	     -0.00016667	     56.24644622
      2.81948515	     -0.05447963	     -0.00021402	     -0.19585549	     -0.06034437	      0.88287025	      0.00015048	     -0.21368321	      0.00023416	     -0.00017922	     55.76350115
      2.82084222	     -0.05450620	     -0.00021354	     -0.19588173	     -0.06034408	      0.88287000	      0.00015330	     -0.21368473	      0.00019567	     -0.00019164	     55.87036808
      2.82205311	     -0.05454026	     -0.00021542	     -0.19591545	     -0.06034386	      0.88286976	      0.00015580	     -0.21368626	      0.00016177	     -0.00020265	     55.57548975
      2.82326401	     -0.05456753	     -0.00021550	     -0.19594243	     -0.06034368	      0.88286951	      0.00015829	     -0.21368806	      0.00012827	     -0.00021311	     55.39607337
      2.82447491	     -0.05459887	     -0.00021643	     -0.19597345	     -0.06034355	      0.88286925	      0.00016078	     -0.21369002	      0.00009482	     -0.00022364	     55.27245588
      2.82606643	     -0.05463883	     -0.00021677	     -0.19601303	     -0.06034343	      0.88286888	      0.00016403	     -0.21369293	      0.00005186	     -0.00023664	     54.77663238
      2.82765795	     -0.05468037	     -0.00021855	     -0.19605415	     -0.06034338	      0.88286849	      0.00016727	     -0.21369611	      0.00000853	     -0.00024925	     54.78823441
      2.82878510	     -0.05470746	     -0.00021772	     -0.19608099	     -0.06034339	      0.88286821	      0.00016955	     -0.21369854	     -0.00002152	     -0.00025797	     54.67870065
      2.82991225	     -0.05473761	     -0.00021834	     -0.19611087	     -0.06034343	      0.88286791	      0.00017183	     -0.21370111	     -0.00005119	     -0.00026626	     54.44599330
      2.83145843	     -0.05477866	     -0.00021843	     -0.19615156	     -0.06034354	      0.88286749	      0.00017494	     -0.21370487	     -0.00009168	     -0.00027745	     54.34309501
      2.83300461	     -0.05482193	     -0.00021938	     -0.19619446	     -0.06034372	      0.88286706	      0.00017803	     -0.21370890	     -0.00013130	     -0.00028804	     53.94793342
      2.83455078	     -0.05485727	     -0.00021815	     -0.19622948	     -0.06034395	      0.88286660	      0.00018111	     -0.21371320	     -0.00017051	     -0.00029731	     53.84997196
      2.83565921	     -0.05489114	     -0.00021971	     -0.19626308	     -0.06034415	      0.88286627	      0.00018331	     -0.21371637	     -0.00019836	     -0.00030400	     53.66989252
      2.83676764	     -0.05492044	     -0.00021959	     -0.19629214	     -0.06034439	      0.88286593	      0.00018551	     -0.21371968	     -0.00022585	     -0.00031043	     53.59378185
      2.83844836	     -0.05496772	     -0.00022030	     -0.19633904	     -0.06034480	      0.88286540	      0.00018882	     -0.21372492	     -0.00026679	     -0.00031937	     53.31220264
      2.83976660	     -0.05500256	     -0.00022010	     -0.19637361	     -0.06034518	      0.88286498	      0.00019140	     -0.21372922	     -0.00029868	     -0.00032599	     53.29842391
      2.84108484	     -0.05504060	     -0.00022088	     -0.19641136	     -0.06034559	      0.88286454	      0.00019398	     -0.21373366	     -0.00032971	     -0.00033160	     52.92385311
      2.84240308	     -0.05507576	     -0.00022081	     -0.19644625	     -0.06034605	      0.88286410	      0.00019654	     -0.21373825	     -0.00036101	     -0.00033717	     53.03231883
      2.84372132	     -0.05511403	     -0.00022148	     -0.19648425	     -0.06034654	      0.88286365	      0.00019910	     -0.21374298	     -0.00039112	     -0.00034150	     52.57824042
      2.84503955	     -0.05514842	     -0.00022150	     -0.19651838	     -0.06034708	      0.88286320	      0.00020165	     -0.21374783	     -0.00042161	     -0.00034567	     52.71002760
      2.84671403	     -0.05519793	     -0.00022253	     -0.19656753	     -0.06034781	      0.88286262	      0.00020487	     -0.21375415	     -0.00045911	     -0.00034986	     52.29559304
      2.84779332	     -0.05522488	     -0.00022213	     -0.19659428	     -0.06034832	      0.88286224	      0.00020694	     -0.21375833	     -0.00048353	     -0.00035249	     52.49673322
      2.84887262	     -0.05525471	     -0.00022246	     -0.19662391	     -0.06034886	      0.88286186	      0.00020900	     -0.21376257	     -0.00050731	     -0.00035439	     52.33973387
      2.85040611	     -0.05529680	     -0.00022268	     -0.19666570	     -0.06034966	      0.88286131	      0.00021192	     -0.21376870	     -0.00054122	     -0.00035709	     52.41279231
      2.85177504	     -0.05533506	     -0.00022300	     -0.19670370	     -0.06035042	      0.88286082	      0.00021451	     -0.21377429	     -0.00057055	     -0.00035844	     52.02223541
      2.85314397	     -0.05537016	     -0.00022313	     -0.19673853	     -0.06035122	      0.88286033	      0.00021710	     -0.21377997	     -0.00060050	     -0.00035976	     52.25462670
      2.85471319	     -0.05541830	     -0.00022363	     -0.19678637	     -0.06035219	      0.88285976	      0.00022005	     -0.21378660	     -0.00063426	     -0.00036119	     52.22946926
      2.85612522	     -0.05545627	     -0.00022378	     -0.19682409	     -0.06035311	      0.88285925	      0.00022270	     -0.21379282	     -0.00066415	     -0.00036158	     52.19997472
      2.85753725	     -0.05550537	     -0.00022457	     -0.19687291	     -0.06035407	      0.88285874	      0.00022534	     -0.21379924	     -0.00069420	     -0.00036261	     52.20627847
      2.85880425	     -0.05554381	     -0.00022479	     -0.19691112	     -0.06035497	      0.88285828	      0.00022769	     -0.21380532	     -0.00072057	     -0.00036289	     52.22825192
      2.86007124	     -0.05559116	     -0.00022556	     -0.19695823	     -0.06035590	      0.88285782	      0.00023005	     -0.21381166	     -0.00074705	     -0.00036388	     52.27525694
      2.86133824	     -0.05563706	     -0.00022601	     -0.19700390	     -0.06035686	      0.88285736	      0.00023239	     -0.21381837	     -0.00077287	     -0.00036456	     52.25162796
      2.86260523	     -0.05568654	     -0.00022652	     -0.19705315	     -0.06035785	      0.88285690	      0.00023473	     -0.21382542	     -0.00079881	     -0.00036587	     52.41891423
      2.86424982	     -0.05575294	     -0.00022675	     -0.19711928	     -0.06035919	      0.88285630	      0.00023776	     -0.21383516	     -0.00083119	     -0.00036752	     52.20221864
      2.86562212	     -0.05580847	     -0.00022692	     -0.19717457	     -0.06036035	      0.88285579	      0.00024028	     -0.21384375	     -0.00085864	     -0.00036926	     52.49466732
      2.86699442	     -0.05586489	     -0.00022643	     -0.19723078	     -0.06036155	      0.88285528	      0.00024280	     -0.21385277	     -0.00088557	     -0.00037191	     52.89990970
      2.86836671	     -0.05592701	     -0.00022591	     -0.19729271	     -0.06036278	      0.88285477	      0.00024531	     -0.21386224	     -0.00091122	     -0.00037452	     52.68272387
      2.86973901	     -0.05598614	     -0.00022465	     -0.19735165	     -0.06036405	      0.88285425	      0.00024781	     -0.21387218	     -0.00093718	     -0.00037834	     53.21321672
      2.87111130	     -0.05605116	     -0.00022323	     -0.19741650	     -0.06036536	      0.88285373	      0.00025032	     -0.21388258	     -0.00096176	     -0.00038254	     53.03213732
      2.87248360	     -0.05611114	     -0.00022107	     -0.19747634	     -0.06036669	      0.88285320	      0.00025282	     -0.21389345	     -0.00098621	     -0.00038770	     53.48498404
      2.87385590	     -0.05617859	     -0.00021882	     -0.19754365	     -0.06036806	      0.88285267	      0.00025531	     -0.21390471	     -0.00100982	     -0.00039419	     53.61112849
      2.87522819	     -0.05624056	     -0.00021609	     -0.19760550	     -0.06036946	      0.88285212	      0.00025781	     -0.21391644	     -0.00103210	     -0.00040097	     53.75338718
      2.87660049	     -0.05630637	     -0.00021328	     -0.19767120	     -0.06037089	      0.88285157	      0.00026030	     -0.21392851	     -0.00105395	     -0.00040897	     53.92859991
      2.87797278	     -0.05636981	     -0.00021025	     -0.19773454	     -0.06037236	      0.88285100	      0.00026279	     -0.21394096	     -0.00107501	     -0.00041831	     54.50808764
      2.87919378	     -0.05643030	     -0.00020749	     -0.19779497	     -0.06037368	      0.88285048	      0.00026500	     -0.21395235	     -0.00109222	     -0.00042680	     54.33686335
      2.88041478	     -0.05648783	     -0.00020470	     -0.19785244	     -0.06037502	      0.88284996	      0.00026720	     -0.21396402	     -0.00110928	     -0.00043649	     54.78760354
      2.88188308	     -0.05655943	     -0.00020129	     -0.19792398	     -0.06037667	      0.88284931	      0.00026986	     -0.21397840	     -0.00112795	     -0.00044852	     54.76756955
      2.88335139	     -0.05662798	     -0.00019805	     -0.19799247	     -0.06037834	      0.88284864	      0.00027250	     -0.21399310	     -0.00114626	     -0.00046191	     55.52261004
      2.88465893	     -0.05668977	     -0.00019499	     -0.19805423	     -0.06037984	      0.88284803	      0.00027486	     -0.21400642	     -0.00116035	     -0.00047339	     55.28832456
      2.88596648	     -0.05674958	     -0.00019227	     -0.19811401	     -0.06038137	      0.88284740	      0.00027720	     -0.21401993	     -0.00117431	     -0.00048610	     55.88260693
      2.88727402	     -0.05681172	     -0.00018947	     -0.19817614	     -0.06038291	      0.88284676	      0.00027955	     -0.21403362	     -0.00118631	     -0.00049835	     55.75625071
      2.88858157	     -0.05687031	     -0.00018692	     -0.19823471	     -0.06038447	      0.88284610	      0.00028189	     -0.21404748	     -0.00119795	     -0.00051113	     56.26916141
      2.89023277	     -0.05694735	     -0.00018356	     -0.19831176	     -0.06038646	      0.88284524	      0.00028484	     -0.21406515	     -0.00121029	     -0.00052692	     56.22298846
      2.89135852	     -0.05699648	     -0.00018169	     -0.19836089	     -0.06038783	      0.88284464	      0.00028684	     -0.21407731	     -0.00121833	     -0.00053802	     56.77395723
      2.89248427	     -0.05704675	     -0.00017977	     -0.19841118	     -0.06038920	      0.88284403	      0.00028885	     -0.21408954	     -0.00122496	     -0.00054845	     56.84206170
      2.89393617	     -0.05711080	     -0.00017763	     -0.19847525	     -0.06039099	      0.88284322	      0.00029142	     -0.21410538	     -0.00123286	     -0.00056215	     57.28580987
      2.89538807	     -0.05717493	     -0.00017566	     -0.19853942	     -0.06039278	      0.88284240	      0.00029399	     -0.21412131	     -0.00123858	     -0.00057459	     57.07404143
      2.89683998	     -0.05723348	     -0.00017398	     -0.19859801	     -0.06039459	      0.88284155	      0.00029655	     -0.21413729	     -0.00124415	     -0.00058650	     57.68517521
      2.89829188	     -0.05729643	     -0.00017234	     -0.19866101	     -0.06039639	      0.88284069	      0.00029911	     -0.21415323	     -0.00124837	     -0.00059796	     57.97920828
      2.89974378	     -0.05735649	     -0.00017110	     -0.19872113	     -0.06039821	      0.88283982	      0.00030166	     -0.21416926	     -0.00125074	     -0.00060783	     57.97155251
      2.90119569	     -0.05741508	     -0.00016955	     -0.19877979	     -0.06040003	      0.88283893	      0.00030420	     -0.21418526	     -0.00125269	     -0.00061675	     58.26647437
      2.90248833	     -0.05746487	     -0.00016866	     -0.19882964	     -0.06040165	      0.88283813	      0.00030646	     -0.21419948	     -0.00125365	     -0.00062405	     58.82173632
      2.90378098	     -0.05751657	     -0.00016740	     -0.19888143	     -0.06040327	      0.88283732	      0.00030871	     -0.21421365	     -0.00125307	     -0.00062983	     58.73724235
      2.90507363	     -0.05756552	     -0.00016639	     -0.19893047	     -0.06040489	      0.88283650	      0.00031096	     -0.21422780	     -0.00125233	     -0.00063505	     59.21192615
      2.90636627	     -0.05761542	     -0.00016524	     -0.19898046	     -0.06040650	      0.88283567	      0.00031320	     -0.21424191	     -0.00125009	     -0.00063864	     59.17107352
      2.90765892	     -0.05766318	     -0.00016422	     -0.19902832	     -0.06040812	      0.88283485	      0.00031544	     -0.21425599	     -0.00124763	     -0.00064155	     59.59912296
      2.90926205	     -0.05772421	     -0.00016273	     -0.19908951	     -0.06041012	      0.88283382	      0.00031821	     -0.21427339	     -0.00124244	     -0.00064304	     59.34363129
      2.91086519	     -0.05777647	     -0.00016130	     -0.19914192	     -0.06041210	      0.88283279	      0.00032097	     -0.21429073	     -0.00123719	     -0.00064284	     60.13101026
      2.91211848	     -0.05782169	     -0.00015971	     -0.19918728	     -0.06041365	      0.88283198	      0.00032312	     -0.21430412	     -0.00123163	     -0.00064146	     60.10120462
      2.91337177	     -0.05786288	     -0.00015821	     -0.19922862	     -0.06041519	      0.88283118	      0.00032527	     -0.21431746	     -0.00122541	     -0.00063905	     60.39807082
      2.91495367	     -0.05791612	     -0.00015593	     -0.19928207	     -0.06041712	      0.88283017	      0.00032798	     -0.21433417	     -0.00121627	     -0.00063459	     60.47933166
      2.91633654	     -0.05796021	     -0.00015439	     -0.19932634	     -0.06041880	      0.88282930	      0.00033034	     -0.21434869	     -0.00120735	     -0.00062943	     60.79558781
      2.91771942	     -0.05800369	     -0.00015257	     -0.19937002	     -0.06042046	      0.88282843	      0.00033270	     -0.21436314	     -0.00119712	     -0.00062261	     60.68563602
      2.91910230	     -0.05804392	     -0.00015109	     -0.19941045	     -0.06042211	      0.88282757	      0.00033504	     -0.21437750	     -0.00118661	     -0.00061535	     61.22723742
      2.92048518	     -0.05808731	     -0.00014924	     -0.19945406	     -0.06042374	      0.88282673	      0.00033739	     -0.21439175	     -0.00117412	     -0.00060633	     60.84658487
      2.92186806	     -0.05812423	     -0.00014771	     -0.19949120	     -0.06042536	      0.88282590	      0.00033973	     -0.21440591	     -0.00116172	     -0.00059660	     61.40831249
      2.92325093	     -0.05816457	     -0.00014564	     -0.19953177	     -0.06042695	      0.88282508	      0.00034206	     -0.21441992	     -0.00114789	     -0.00058599	     61.32904111
      2.92463381	     -0.05820024	     -0.00014385	     -0.19956769	     -0.06042853	      0.88282428	      0.00034439	     -0.21443379	     -0.00113309	     -0.00057425	     61.43997862
      2.92601669	     -0.05823690	     -0.00014172	     -0.19960461	     -0.06043009	      0.88282349	      0.00034671	     -0.21444748	     -0.00111751	     -0.00056178	     61.45806721
      2.92739957	     -0.05827024	     -0.00013989	     -0.19963820	     -0.06043162	      0.88282272	      0.00034903	     -0.21446102	     -0.00110121	     -0.00054888	     61.72810539
      2.92878244	     -0.05830568	     -0.00013777	     -0.19967393	     -0.06043313	      0.88282197	      0.00035134	     -0.21447437	     -0.00108346	     -0.00053500	     61.43865123
      2.93016532	     -0.05833642	     -0.00013597	     -0.19970494	     -0.06043462	      0.88282124	      0.00035364	     -0.21448756	     -0.00106547	     -0.00052088	     61.77295218
      2.93154820	     -0.05836886	     -0.00013391	     -0.19973767	     -0.06043608	      0.88282053	      0.00035594	     -0.21450054	     -0.00104626	     -0.00050644	     61.64756909
      2.93293108	     -0.05839892	     -0.00013214	     -0.19976802	     -0.06043751	      0.88281984	      0.00035823	     -0.21451333	     -0.00102632	     -0.00049169	     61.72132166
      2.93431396	     -0.05842896	     -0.00013032	     -0.19979836	     -0.06043892	      0.88281917	      0.00036052	     -0.21452593	     -0.00100539	     -0.00047647	     61.52414673
      2.93569683	     -0.05845595	     -0.00012869	     -0.19982565	     -0.06044029	      0.88281853	      0.00036280	     -0.21453834	     -0.00098428	     -0.00046160	     61.81173118
      2.93707971	     -0.05848737	     -0.00012707	     -0.19985738	     -0.06044164	      0.88281790	      0.00036507	     -0.21455056	     -0.00096193	     -0.00044657	     61.53332091
      2.93846259	     -0.05851417	     -0.00012564	     -0.19988449	     -0.06044295	      0.88281729	      0.00036733	     -0.21456267	     -0.00093923	     -0.00043160	     61.58365749
      2.93984547	     -0.05854110	     -0.00012402	     -0.19991174	     -0.06044424	      0.88281670	      0.00036958	     -0.21457457	     -0.00091610	     -0.00041712	     61.60592325
      2.94155712	     -0.05857387	     -0.00012218	     -0.19994491	     -0.06044578	      0.88281601	      0.00037237	     -0.21458900	     -0.00088631	     -0.00039969	     61.40696290
      2.94279074	     -0.05859368	     -0.00012084	     -0.19996502	     -0.06044686	      0.88281552	      0.00037436	     -0.21459922	     -0.00086470	     -0.00038650	     61.33235249
      2.94402436	     -0.05861285	     -0.00011939	     -0.19998448	     -0.06044791	      0.88281505	      0.00037635	     -0.21460921	     -0.00084284	     -0.00037444	     61.47710741
      2.94567078	     -0.05864041	     -0.00011730	     -0.20001246	     -0.06044927	      0.88281445	      0.00037900	     -0.21462221	     -0.00081261	     -0.00035883	     61.15092124
      2.94712792	     -0.05865768	     -0.00011548	     -0.20003010	     -0.06045044	      0.88281393	      0.00038133	     -0.21463343	     -0.00078558	     -0.00034528	     61.17842086
      2.94858506	     -0.05867582	     -0.00011371	     -0.20004861	     -0.06045156	      0.88281344	      0.00038365	     -0.21464423	     -0.00075830	     -0.00033259	     61.12488723
      2.95004220	     -0.05868940	     -0.00011205	     -0.20006257	     -0.06045265	      0.88281297	      0.00038596	     -0.21465464	     -0.00073040	     -0.00032003	     61.17551613
      2.95149935	     -0.05870612	     -0.00011106	     -0.20007965	     -0.06045369	      0.88281251	      0.00038826	     -0.21466467	     -0.00070183	     -0.00030806	     60.71554467
      2.95277351	     -0.05871198	     -0.00010994	     -0.20008584	     -0.06045457	      0.88281212	      0.00039027	     -0.21467314	     -0.00067685	     -0.00029765	     60.87680863
      2.95404767	     -0.05872330	     -0.00010930	     -0.20009749	     -0.06045542	      0.88281175	      0.00039226	     -0.21468127	     -0.00065155	     -0.00028810	     60.75185576
      2.95532183	     -0.05873050	     -0.00010869	     -0.20010501	     -0.06045623	      0.88281139	      0.00039425	     -0.21468913	     -0.00062561	     -0.00027845	     60.54587137
      2.95659599	     -0.05873787	     -0.00010842	     -0.20011271	     -0.06045701	      0.88281104	      0.00039623	     -0.21469667	     -0.00059980	     -0.00026948	     60.55003980
      2.95825932	     -0.05874699	     -0.00010823	     -0.20012225	     -0.06045798	      0.88281060	      0.00039881	     -0.21470607	     -0.00056478	     -0.00025764	     59.85850110
      2.95973937	     -0.05874961	     -0.00010841	     -0.20012524	     -0.06045879	      0.88281023	      0.00040109	     -0.21471398	     -0.00053435	     -0.00024732	     60.02937826
      2.96121942	     -0.05875196	     -0.00010860	     -0.20012795	     -0.06045956	      0.88280987	      0.00040336	     -0.21472141	     -0.00050326	     -0.00023725	     59.99463272
      2.96254780	     -0.05875547	     -0.00010935	     -0.20013179	     -0.06046021	      0.88280956	      0.00040539	     -0.21472768	     -0.00047514	     -0.00022873	     59.92822796
      2.96387618	     -0.05875646	     -0.00011004	     -0.20013312	     -0.06046082	      0.88280926	      0.00040741	     -0.21473363	     -0.00044618	     -0.00021955	     59.49346718
      2.96520457	     -0.05875580	     -0.00011112	     -0.20013277	     -0.06046140	      0.88280898	      0.00040942	     -0.21473922	     -0.00041770	     -0.00021075	     59.53458146
      2.96766111	     -0.05875290	     -0.00011223	     -0.20013050	     -0.06046236	      0.88280848	      0.00041312	     -0.21474862	     -0.00036346	     -0.00019381	     58.77607387
      2.96873444	     -0.05875108	     -0.00011426	     -0.20012891	     -0.06046274	      0.88280827	      0.00041473	     -0.21475232	     -0.00034061	     -0.00018679	     59.06797727
      2.96980777	     -0.05874712	     -0.00011515	     -0.20012522	     -0.06046309	      0.88280808	      0.00041634	     -0.21475579	     -0.00031683	     -0.00017890	     58.81415140
      2.97123245	     -0.05874215	     -0.00011659	     -0.20012060	     -0.06046352	      0.88280783	      0.00041846	     -0.21476002	     -0.00028565	     -0.00016885	     58.73048258
      2.97266305	     -0.05873671	     -0.00011807	     -0.20011551	     -0.06046390	      0.88280760	      0.00042059	     -0.21476386	     -0.00025364	     -0.00015800	     58.16060404
      2.97409364	     -0.05872708	     -0.00011960	     -0.20010621	     -0.06046425	      0.88280738	      0.00042270	     -0.21476729	     -0.00022246	     -0.00014707	     58.21747569
      2.97545353	     -0.05872007	     -0.00012106	     -0.20009953	     -0.06046453	      0.88280718	      0.00042471	     -0.21477013	     -0.00019269	     -0.00013683	     58.06061130
      2.97681343	     -0.05871075	     -0.00012248	     -0.20009055	     -0.06046477	      0.88280701	      0.00042671	     -0.21477263	     -0.00016237	     -0.00012568	     57.52209082
      2.97817333	     -0.05869879	     -0.00012376	     -0.20007891	     -0.06046497	      0.88280684	      0.00042870	     -0.21477475	     -0.00013291	     -0.00011463	     57.53181027
      2.97968535	     -0.05868654	     -0.00012516	     -0.20006702	     -0.06046515	      0.88280668	      0.00043091	     -0.21477665	     -0.00010019	     -0.00010241	     57.37498854
      2.98119736	     -0.05867355	     -0.00012652	     -0.20005441	     -0.06046527	      0.88280653	      0.00043311	     -0.21477811	     -0.00006679	     -0.00008922	     56.55834868
      2.98270938	     -0.05865418	     -0.00012776	     -0.20003539	     -0.06046535	      0.88280641	      0.00043530	     -0.21477912	     -0.00003492	     -0.00007592	     56.63284369
      2.98422140	     -0.05863666	     -0.00012911	     -0.20001822	     -0.06046538	      0.88280630	      0.00043748	     -0.21477960	     -0.00000296	     -0.00006232	     56.38196449
      2.98573342	     -0.05861703	     -0.00013015	     -0.19999895	     -0.06046536	      0.88280622	      0.00043966	     -0.21477961	      0.00002800	     -0.00004940	     56.58482672
      2.98724544	     -0.05859950	     -0.00013171	     -0.19998177	     -0.06046529	      0.88280616	      0.00044183	     -0.21477917	      0.00006012	     -0.00003491	     55.62510648
      2.98849308	     -0.05857825	     -0.00013232	     -0.19996080	     -0.06046520	      0.88280612	      0.00044361	     -0.21477849	      0.00008482	     -0.00002403	     55.97551041
      2.98974073	     -0.05856149	     -0.00013353	     -0.19994432	     -0.06046508	      0.88280610	      0.00044539	     -0.21477750	      0.00011019	     -0.00001265	     55.56475923
      2.99098838	     -0.05854181	     -0.00013441	     -0.19992491	     -0.06046493	      0.88280609	      0.00044717	     -0.21477622	      0.00013461	     -0.00000178	     55.56168100
      2.99250634	     -0.05851964	     -0.00013579	     -0.19990307	     -0.06046470	      0.88280609	      0.00044932	     -0.21477429	      0.00016459	      0.00001189	     54.96274567
      2.99402430	     -0.05849116	     -0.00013678	     -0.19987491	     -0.06046443	      0.88280612	      0.00045146	     -0.21477198	      0.00019294	      0.00002531	     55.12596592
      2.99536155	     -0.05847217	     -0.00013824	     -0.19985619	     -0.06046416	      0.88280616	      0.00045335	     -0.21476957	      0.00021758	      0.00003647	     54.98098242
      2.99669880	     -0.05844832	     -0.00013913	     -0.19983261	     -0.06046385	      0.88280622	      0.00045522	     -0.21476694	      0.00024228	      0.00004824	     54.56002763
      2.99803605	     -0.05842577	     -0.00014051	     -0.19981032	     -0.06046351	      0.88280629	      0.00045709	     -0.21476402	      0.00026576	      0.00005916	     54.58783141
      3.00006069	     -0.05838958	     -0.00014137	     -0.19977454	     -0.06046293	      0.88280643	      0.00045991	     -0.21475922	      0.00030105	      0.00007519	     54.21792524
      3.00114979	     -0.05837270	     -0.00014341	     -0.19975784	     -0.06046260	      0.88280652	      0.00046141	     -0.21475638	      0.00031918	      0.00008348	     54.18168653
      3.00223889	     -0.05835346	     -0.00014427	     -0.19973880	     -0.06046224	      0.88280661	      0.00046292	     -0.21475341	      0.00033712	      0.00009133	     54.14700749
      3.00410253	     -0.05832227	     -0.00014632	     -0.19970794	     -0.06046158	      0.88280679	      0.00046547	     -0.21474805	      0.00036744	      0.00010420	     53.83903559
      3.00524279	     -0.05830219	     -0.00014722	     -0.19968806	     -0.06046115	      0.88280692	      0.00046703	     -0.21474460	      0.00038509	      0.00011106	     53.96008717
      3.00638304	     -0.05828231	     -0.00014843	     -0.19966838	     -0.06046070	      0.88280705	      0.00046858	     -0.21474102	      0.00040299	      0.00011812	     53.73874283
      3.00779869	     -0.05825805	     -0.00014978	     -0.19964435	     -0.06046012	      0.88280722	      0.00047050	     -0.21473640	      0.00042423	      0.00012556	     53.81779683
      3.00921433	     -0.05823502	     -0.00015124	     -0.19962156	     -0.06045950	      0.88280740	      0.00047241	     -0.21473162	      0.00044582	      0.00013290	     53.35923892
      3.01062998	     -0.05820841	     -0.00015252	     -0.19959517	     -0.06045886	      0.88280759	      0.00047431	     -0.21472667	      0.00046610	      0.00013932	     53.54861138
      3.01195454	     -0.05818767	     -0.00015389	     -0.19957464	     -0.06045823	      0.88280778	      0.00047608	     -0.21472187	      0.00048478	      0.00014416	     53.59429555
      3.01327910	     -0.05816557	     -0.00015511	     -0.19955274	     -0.06045757	      0.88280798	      0.00047784	     -0.21471698	      0.00050378	      0.00014911	     53.26590168
      3.01460366	     -0.05814318	     -0.00015637	     -0.19953055	     -0.06045689	      0.88280818	      0.00047959	     -0.21471198	      0.00052175	      0.00015295	     53.41274868
      3.01769307	     -0.05809523	     -0.00015736	     -0.19948312	     -0.06045522	      0.88280866	      0.00048363	     -0.21469991	      0.00056420	      0.00015993	     52.67000000
      3.01863404	     -0.05808045	     -0.00015978	     -0.19946844	     -0.06045468	      0.88280881	      0.00048486	     -0.21469616	      0.00057553	      0.00016080	     53.23893329
      3.01957501	     -0.05806519	     -0.00016049	     -0.19945332	     -0.06045413	      0.88280896	      0.00048608	     -0.21469237	      0.00058775	      0.00016203	     53.21883886
      3.02110122	     -0.05804224	     -0.00016157	     -0.19943059	     -0.06045322	      0.88280921	      0.00048804	     -0.21468612	      0.00060719	      0.00016299	     53.25094246
      3.02275240	     -0.05801937	     -0.00016269	     -0.19940797	     -0.06045220	      0.88280948	      0.00049015	     -0.21467930	      0.00062853	      0.00016350	     52.88245694
      3.02440357	     -0.05799230	     -0.00016353	     -0.19938114	     -0.06045115	      0.88280975	      0.00049225	     -0.21467239	      0.00064852	      0.00016290	     53.33086385
      3.02593734	     -0.05797498	     -0.00016464	     -0.19936405	     -0.06045014	      0.88281000	      0.00049418	     -0.21466586	      0.00066800	      0.00016170	     52.93926839
      3.02747111	     -0.05794938	     -0.00016483	     -0.19933868	     -0.06044910	      0.88281025	      0.00049610	     -0.21465935	      0.00068673	      0.00015981	     53.19800087
      3.02869058	     -0.05793748	     -0.00016597	     -0.19932695	     -0.06044825	      0.88281044	      0.00049762	     -0.21465407	      0.00070182	      0.00015772	     52.98726832
      3.02991005	     -0.05791924	     -0.00016615	     -0.19930890	     -0.06044739	      0.88281063	      0.00049913	     -0.21464881	      0.00071688	      0.00015558	     52.94176192
      3.03140309	     -0.05790109	     -0.00016691	     -0.19929096	     -0.06044630	      0.88281086	      0.00050096	     -0.21464227	      0.00073473	      0.00015186	     53.07080098
      3.03289613	     -0.05788068	     -0.00016697	     -0.19927079	     -0.06044519	      0.88281109	      0.00050278	     -0.21463570	      0.00075337	      0.00014859	     52.62177399
      3.03438917	     -0.05786147	     -0.00016812	     -0.19925178	     -0.06044406	      0.88281130	      0.00050459	     -0.21462903	      0.00077075	      0.00014449	     52.82035470
      3.03565209	     -0.05784358	     -0.00016775	     -0.19923408	     -0.06044307	      0.88281148	      0.00050611	     -0.21462332	      0.00078531	      0.00014030	     53.00178326
      3.03691502	     -0.05782900	     -0.00016865	     -0.19921967	     -0.06044207	      0.88281166	      0.00050761	     -0.21461757	      0.00080026	      0.00013646	     52.74782186
      3.03817794	     -0.05781209	     -0.00016892	     -0.19920294	     -0.06044105	      0.88281183	      0.00050911	     -0.21461179	      0.00081437	      0.00013196	     52.92946778
      3.03981244	     -0.05779493	     -0.00017005	     -0.19918599	     -0.06043971	      0.88281204	      0.00051103	     -0.21460428	      0.00083308	      0.00012633	     52.54768372
      3.04144693	     -0.05776818	     -0.00016960	     -0.19915947	     -0.06043833	      0.88281224	      0.00051293	     -0.21459678	      0.00085010	      0.00012019	     53.18044734
      3.04261620	     -0.05776064	     -0.00017129	     -0.19915206	     -0.06043733	      0.88281238	      0.00051428	     -0.21459130	      0.00086289	      0.00011590	     52.80949225
      3.04378546	     -0.05774540	     -0.00017139	     -0.19913698	     -0.06043631	      0.88281251	      0.00051562	     -0.21458587	      0.00087507	      0.00011145	     52.88167590
      3.04547156	     -0.05773039	     -0.00017258	     -0.19912217	     -0.06043482	      0.88281269	      0.00051753	     -0.21457798	      0.00089227	      0.00010462	     52.89309431
      3.04694382	     -0.05770857	     -0.00017225	     -0.19910055	     -0.06043350	      0.88281284	      0.00051919	     -0.21457112	      0.00090705	      0.00009930	     52.93264992
      3.04841607	     -0.05769806	     -0.00017431	     -0.19909019	     -0.06043215	      0.88281299	      0.00052083	     -0.21456417	      0.00092160	      0.00009348	     52.82526957
      3.04965359	     -0.05768074	     -0.00017344	     -0.19907305	     -0.06043100	      0.88281310	      0.00052219	     -0.21455838	      0.00093345	      0.00008851	     53.01614850
      3.05089110	     -0.05767129	     -0.00017461	     -0.19906373	     -0.06042984	      0.88281321	      0.00052355	     -0.21455256	      0.00094540	      0.00008370	     52.91041369
      3.05241507	     -0.05765458	     -0.00017449	     -0.19904722	     -0.06042839	      0.88281333	      0.00052520	     -0.21454545	      0.00095972	      0.00007768	     53.00152584
      3.05378325	     -0.05764409	     -0.00017579	     -0.19903687	     -0.06042707	      0.88281343	      0.00052666	     -0.21453903	      0.00097264	      0.00007274	     52.84729427
      3.05515142	     -0.05762902	     -0.00017534	     -0.19902198	     -0.06042573	      0.88281353	      0.00052812	     -0.21453265	      0.00098496	      0.00006753	     53.11588438
      3.05651959	     -0.05761989	     -0.00017658	     -0.19901299	     -0.06042437	      0.88281362	      0.00052956	     -0.21452626	      0.00099770	      0.00006261	     52.92618501
      3.05788776	     -0.05760536	     -0.00017605	     -0.19899864	     -0.06042300	      0.88281370	      0.00053098	     -0.21451991	      0.00101006	      0.00005778	     53.07501015
      3.05925594	     -0.05759644	     -0.00017718	     -0.19898986	     -0.06042161	      0.88281377	      0.00053240	     -0.21451355	      0.00102248	      0.00005302	     53.02793223
      3.06062411	     -0.05758407	     -0.00017668	     -0.19897766	     -0.06042020	      0.88281384	      0.00053379	     -0.21450722	      0.00103482	      0.00004833	     53.12403242
      3.06199228	     -0.05757552	     -0.00017769	     -0.19896926	     -0.06041878	      0.88281391	      0.00053518	     -0.21450091	      0.00104735	      0.00004395	     52.97562804
      3.06336045	     -0.05756230	     -0.00017716	     -0.19895621	     -0.06041734	      0.88281396	      0.00053655	     -0.21449462	      0.00105968	      0.00003973	     53.08897305
      3.06472863	     -0.05755492	     -0.00017809	     -0.19894898	     -0.06041588	      0.88281402	      0.00053791	     -0.21448832	      0.00107194	      0.00003540	     53.11799505
      3.06609680	     -0.05754329	     -0.00017761	     -0.19893752	     -0.06041440	      0.88281406	      0.00053925	     -0.21448207	      0.00108456	      0.00003160	     53.03410603
      3.06746497	     -0.05753466	     -0.00017835	     -0.19892903	     -0.06041291	      0.88281410	      0.00054057	     -0.21447580	      0.00109672	      0.00002759	     53.15025516
      3.06883315	     -0.05752368	     -0.00017786	     -0.19891823	     -0.06041140	      0.88281414	      0.00054189	     -0.21446955	      0.00110940	      0.00002425	     53.02108167
      3.07020132	     -0.05751577	     -0.00017855	     -0.19891046	     -0.06040988	      0.88281417	      0.00054319	     -0.21446328	      0.00112164	      0.00002079	     53.10342687
      3.07194708	     -0.05750232	     -0.00017714	     -0.19889724	     -0.06040790	      0.88281420	      0.00054483	     -0.21445537	      0.00113782	      0.00001674	     52.89381569
      3.07303664	     -0.05749472	     -0.00017849	     -0.19888975	     -0.06040666	      0.88281422	      0.00054583	     -0.21445037	      0.00114749	      0.00001500	     52.95389094
[truncated: 261,427 more chars]
