# Supplementary material for: A Neural Controller Model Considering the Vestibulospinal Tract in Human Postural Control
Source: Front Comput Neurosci. 2022 Feb 25;16:785099. doi: 10.3389/fncom.2022.785099 (PMC8913724; doi:10.3389/fncom.2022.785099)
Supplement: Supplementary file 8 [file Data_Sheet_3.zip › SimulationResults/VST+/4.451/opt_6/jiang_CoPpositon_pos.sto]

CoP
version=1
nRows=3531
nColumns=11
inDegrees=no

This file contains CoP trajectory (of origin) and orientations.

Units are S.I. units (seconds, meters, Newtons, ...)
Angles are in degrees.

endheader
time	cop-x	cop-z	cop-x-calcn-r	com-x	com-y	com-z	com-x-calcn-r	com-x-vel	com-y-vel	s_torques
      0.00062997	     -0.05999529	     -0.00049884	     -0.20136997	     -0.06439674	      0.88304623	     -0.00036994	     -0.21868178	      0.00001206	      0.00002955	     37.95949803
      0.00125995	     -0.05906366	     -0.00046834	     -0.20043891	     -0.06439673	      0.88304627	     -0.00036992	     -0.21865037	      0.00001337	      0.00008687	     31.99216762
      0.00226402	     -0.05824791	     -0.00044509	     -0.19962310	     -0.06439674	      0.88304641	     -0.00036988	     -0.21858448	     -0.00003199	      0.00021125	     24.16014505
      0.00354843	     -0.05792246	     -0.00043973	     -0.19929643	     -0.06439685	      0.88304680	     -0.00036979	     -0.21849948	     -0.00015133	      0.00039278	     23.55674877
      0.00608612	     -0.05816794	     -0.00045377	     -0.19953847	     -0.06439760	      0.88304823	     -0.00036956	     -0.21838282	     -0.00044311	      0.00071873	     22.96648845
      0.00714691	     -0.05829517	     -0.00045872	     -0.19966436	     -0.06439813	      0.88304905	     -0.00036944	     -0.21835507	     -0.00055967	      0.00082574	     21.83640103
      0.00846295	     -0.05840541	     -0.00046178	     -0.19977314	     -0.06439896	      0.88305021	     -0.00036929	     -0.21833179	     -0.00069205	      0.00093459	     20.83046070
      0.01057967	     -0.05845300	     -0.00046210	     -0.19981869	     -0.06440063	      0.88305233	     -0.00036901	     -0.21830906	     -0.00088436	      0.00106181	     20.14073586
      0.01172900	     -0.05843804	     -0.00046034	     -0.19980273	     -0.06440170	      0.88305358	     -0.00036885	     -0.21830026	     -0.00098169	      0.00111045	     19.79819483
      0.01287834	     -0.05840568	     -0.00045885	     -0.19976939	     -0.06440289	      0.88305488	     -0.00036869	     -0.21829250	     -0.00107644	      0.00114673	     19.66359313
      0.01481734	     -0.05834156	     -0.00045632	     -0.19970366	     -0.06440513	      0.88305714	     -0.00036841	     -0.21828040	     -0.00123254	      0.00118262	     19.48576403
      0.01625454	     -0.05829442	     -0.00045551	     -0.19965533	     -0.06440698	      0.88305885	     -0.00036819	     -0.21827192	     -0.00134640	      0.00119031	     19.31533705
      0.01769174	     -0.05825764	     -0.00045483	     -0.19961735	     -0.06440900	      0.88306056	     -0.00036796	     -0.21826383	     -0.00145931	      0.00118169	     19.46088911
      0.01912893	     -0.05822264	     -0.00045548	     -0.19958115	     -0.06441117	      0.88306224	     -0.00036773	     -0.21825629	     -0.00157024	      0.00115933	     19.14730960
      0.02056613	     -0.05819989	     -0.00045609	     -0.19955721	     -0.06441351	      0.88306388	     -0.00036750	     -0.21824931	     -0.00168040	      0.00112094	     19.32716113
      0.02200333	     -0.05817986	     -0.00045800	     -0.19953600	     -0.06441600	      0.88306546	     -0.00036726	     -0.21824305	     -0.00178813	      0.00106951	     19.08815867
      0.02344053	     -0.05816881	     -0.00045960	     -0.19952378	     -0.06441865	      0.88306695	     -0.00036702	     -0.21823748	     -0.00189444	      0.00100412	     19.07886081
      0.02487772	     -0.05816155	     -0.00046255	     -0.19951535	     -0.06442145	      0.88306834	     -0.00036677	     -0.21823270	     -0.00199862	      0.00092609	     19.15404824
      0.02631492	     -0.05816201	     -0.00046494	     -0.19951468	     -0.06442439	      0.88306961	     -0.00036653	     -0.21822870	     -0.00210004	      0.00083747	     19.02582356
      0.02775212	     -0.05816451	     -0.00046827	     -0.19951606	     -0.06442748	      0.88307074	     -0.00036628	     -0.21822553	     -0.00219964	      0.00073786	     19.24620639
      0.02918932	     -0.05817530	     -0.00047071	     -0.19952577	     -0.06443071	      0.88307172	     -0.00036602	     -0.21822321	     -0.00229561	      0.00063045	     19.13143122
      0.03062651	     -0.05818552	     -0.00047400	     -0.19953493	     -0.06443408	      0.88307255	     -0.00036577	     -0.21822178	     -0.00238968	      0.00051504	     19.40490246
      0.03189780	     -0.05820120	     -0.00047615	     -0.19954971	     -0.06443717	      0.88307314	     -0.00036554	     -0.21822125	     -0.00246955	      0.00040866	     19.39027645
      0.03316908	     -0.05821735	     -0.00047869	     -0.19956498	     -0.06444036	      0.88307358	     -0.00036531	     -0.21822145	     -0.00254747	      0.00029838	     19.69577837
      0.03444036	     -0.05823650	     -0.00048089	     -0.19958328	     -0.06444364	      0.88307389	     -0.00036507	     -0.21822239	     -0.00262224	      0.00018633	     19.80762307
      0.03571164	     -0.05825752	     -0.00048303	     -0.19960349	     -0.06444702	      0.88307406	     -0.00036484	     -0.21822406	     -0.00269462	      0.00007260	     20.18174543
      0.03728350	     -0.05828708	     -0.00048536	     -0.19963209	     -0.06445133	      0.88307406	     -0.00036454	     -0.21822717	     -0.00277940	     -0.00006759	     20.46801721
      0.03885536	     -0.05831520	     -0.00048748	     -0.19965930	     -0.06445576	      0.88307385	     -0.00036424	     -0.21823142	     -0.00286012	     -0.00020605	     21.02891322
      0.04042723	     -0.05834712	     -0.00048903	     -0.19969037	     -0.06446032	      0.88307342	     -0.00036393	     -0.21823673	     -0.00293596	     -0.00034150	     21.65460990
      0.04199909	     -0.05837682	     -0.00049074	     -0.19971928	     -0.06446499	      0.88307278	     -0.00036362	     -0.21824309	     -0.00300636	     -0.00047038	     22.26428144
      0.04326548	     -0.05840190	     -0.00049129	     -0.19974376	     -0.06446883	      0.88307212	     -0.00036336	     -0.21824889	     -0.00305960	     -0.00056975	     22.81137495
      0.04453186	     -0.05842580	     -0.00049195	     -0.19976710	     -0.06447274	      0.88307134	     -0.00036310	     -0.21825528	     -0.00310971	     -0.00066431	     23.55241474
      0.04606226	     -0.05845698	     -0.00049237	     -0.19979766	     -0.06447754	      0.88307024	     -0.00036278	     -0.21826378	     -0.00316524	     -0.00077013	     24.22393150
      0.04759266	     -0.05848429	     -0.00049277	     -0.19982441	     -0.06448242	      0.88306898	     -0.00036245	     -0.21827312	     -0.00321683	     -0.00086678	     25.34333451
      0.04912306	     -0.05851516	     -0.00049263	     -0.19985476	     -0.06448738	      0.88306759	     -0.00036212	     -0.21828317	     -0.00326288	     -0.00095181	     26.01286014
      0.05040313	     -0.05853661	     -0.00049240	     -0.19987583	     -0.06449158	      0.88306633	     -0.00036183	     -0.21829214	     -0.00329874	     -0.00101520	     27.00351373
      0.05168320	     -0.05855914	     -0.00049177	     -0.19989801	     -0.06449582	      0.88306499	     -0.00036155	     -0.21830154	     -0.00333093	     -0.00106988	     27.67686248
      0.05296327	     -0.05857845	     -0.00049099	     -0.19991702	     -0.06450011	      0.88306359	     -0.00036126	     -0.21831129	     -0.00336082	     -0.00111662	     28.57049377
      0.05456228	     -0.05860228	     -0.00048984	     -0.19994052	     -0.06450551	      0.88306177	     -0.00036089	     -0.21832388	     -0.00339374	     -0.00116244	     29.28520689
      0.05616130	     -0.05861885	     -0.00048875	     -0.19995679	     -0.06451096	      0.88305988	     -0.00036051	     -0.21833679	     -0.00342387	     -0.00119487	     30.48873238
      0.05747012	     -0.05863355	     -0.00048780	     -0.19997127	     -0.06451546	      0.88305831	     -0.00036020	     -0.21834745	     -0.00344561	     -0.00121095	     31.08076084
      0.05877894	     -0.05864475	     -0.00048702	     -0.19998228	     -0.06451998	      0.88305672	     -0.00035989	     -0.21835818	     -0.00346604	     -0.00121857	     31.89790976
      0.06008776	     -0.05865594	     -0.00048646	     -0.19999329	     -0.06452453	      0.88305512	     -0.00035957	     -0.21836893	     -0.00348440	     -0.00121709	     32.44416459
      0.06139659	     -0.05866499	     -0.00048610	     -0.20000219	     -0.06452910	      0.88305353	     -0.00035925	     -0.21837965	     -0.00350197	     -0.00120772	     33.07569728
      0.06270541	     -0.05867205	     -0.00048591	     -0.20000910	     -0.06453369	      0.88305196	     -0.00035894	     -0.21839028	     -0.00351799	     -0.00118970	     33.48304065
      0.06401423	     -0.05867603	     -0.00048599	     -0.20001295	     -0.06453831	      0.88305042	     -0.00035861	     -0.21840075	     -0.00353383	     -0.00116445	     34.05686703
      0.06567424	     -0.05868073	     -0.00048637	     -0.20001748	     -0.06454419	      0.88304852	     -0.00035820	     -0.21841368	     -0.00355270	     -0.00112180	     34.26973411
      0.06733425	     -0.05867936	     -0.00048681	     -0.20001594	     -0.06455010	      0.88304670	     -0.00035779	     -0.21842621	     -0.00357197	     -0.00106851	     34.78797181
      0.06876769	     -0.05868203	     -0.00048774	     -0.20001847	     -0.06455524	      0.88304521	     -0.00035743	     -0.21843659	     -0.00358896	     -0.00101525	     35.03786931
      0.07020114	     -0.05867458	     -0.00048829	     -0.20001089	     -0.06456039	      0.88304380	     -0.00035707	     -0.21844664	     -0.00360613	     -0.00095531	     35.33905765
      0.07163458	     -0.05867479	     -0.00048945	     -0.20001094	     -0.06456558	      0.88304247	     -0.00035671	     -0.21845620	     -0.00362444	     -0.00089162	     35.49450252
      0.07306802	     -0.05866607	     -0.00048985	     -0.20000208	     -0.06457078	      0.88304124	     -0.00035635	     -0.21846542	     -0.00364271	     -0.00082261	     35.47438963
      0.07450147	     -0.05866302	     -0.00049099	     -0.19999885	     -0.06457602	      0.88304012	     -0.00035599	     -0.21847415	     -0.00366275	     -0.00075151	     35.65165651
      0.07593491	     -0.05864995	     -0.00049104	     -0.19998562	     -0.06458129	      0.88303909	     -0.00035562	     -0.21848249	     -0.00368345	     -0.00067771	     35.71604411
      0.07736836	     -0.05864400	     -0.00049199	     -0.19997949	     -0.06458658	      0.88303817	     -0.00035525	     -0.21849028	     -0.00370526	     -0.00060258	     35.53437066
      0.07880180	     -0.05862731	     -0.00049156	     -0.19996262	     -0.06459191	      0.88303736	     -0.00035488	     -0.21849768	     -0.00372850	     -0.00052665	     35.66425731
      0.08023524	     -0.05861687	     -0.00049235	     -0.19995197	     -0.06459727	      0.88303666	     -0.00035451	     -0.21850454	     -0.00375326	     -0.00045118	     35.85901772
      0.08166869	     -0.05859056	     -0.00049170	     -0.19992541	     -0.06460267	      0.88303607	     -0.00035413	     -0.21851086	     -0.00378357	     -0.00037663	     36.99490337
      0.08310213	     -0.05856989	     -0.00049373	     -0.19990430	     -0.06460813	      0.88303558	     -0.00035376	     -0.21851629	     -0.00382938	     -0.00030320	     38.23014800
      0.08431437	     -0.05856457	     -0.00049456	     -0.19989842	     -0.06461280	      0.88303525	     -0.00035343	     -0.21852069	     -0.00388795	     -0.00024563	     40.40829321
      0.08552661	     -0.05859273	     -0.00049656	     -0.19992582	     -0.06461756	      0.88303499	     -0.00035311	     -0.21852574	     -0.00396468	     -0.00019403	     42.66655446
      0.08673885	     -0.05865117	     -0.00049781	     -0.19998335	     -0.06462242	      0.88303478	     -0.00035278	     -0.21853237	     -0.00405819	     -0.00015246	     45.64199135
      0.08831822	     -0.05876533	     -0.00049813	     -0.20009618	     -0.06462894	      0.88303457	     -0.00035235	     -0.21854447	     -0.00419664	     -0.00011602	     49.18437601
      0.08989758	     -0.05889673	     -0.00049619	     -0.20022619	     -0.06463568	      0.88303440	     -0.00035192	     -0.21856091	     -0.00434634	     -0.00010242	     52.67229668
      0.09147695	     -0.05903844	     -0.00049274	     -0.20036651	     -0.06464267	      0.88303423	     -0.00035147	     -0.21858140	     -0.00449790	     -0.00011123	     55.50585022
      0.09305631	     -0.05917489	     -0.00048745	     -0.20050165	     -0.06464989	      0.88303404	     -0.00035103	     -0.21860535	     -0.00464559	     -0.00013923	     58.29303541
      0.09434590	     -0.05928745	     -0.00048318	     -0.20061319	     -0.06465595	      0.88303384	     -0.00035067	     -0.21862700	     -0.00475991	     -0.00017405	     59.77793299
      0.09563550	     -0.05939778	     -0.00047840	     -0.20072259	     -0.06466216	      0.88303359	     -0.00035030	     -0.21865027	     -0.00486690	     -0.00021785	     61.73930346
      0.09720491	     -0.05953655	     -0.00047326	     -0.20086033	     -0.06466989	      0.88303320	     -0.00034986	     -0.21868055	     -0.00498458	     -0.00028017	     63.79958890
      0.09877432	     -0.05967328	     -0.00046857	     -0.20099617	     -0.06467780	      0.88303270	     -0.00034941	     -0.21871276	     -0.00508718	     -0.00034879	     66.13919084
      0.10018276	     -0.05980057	     -0.00046508	     -0.20112277	     -0.06468502	      0.88303217	     -0.00034902	     -0.21874307	     -0.00516598	     -0.00041429	     68.21312483
      0.10159119	     -0.05992794	     -0.00046215	     -0.20124958	     -0.06469235	      0.88303153	     -0.00034863	     -0.21877459	     -0.00523211	     -0.00048241	     70.89816514
      0.10299963	     -0.06006013	     -0.00045987	     -0.20138133	     -0.06469975	      0.88303081	     -0.00034824	     -0.21880721	     -0.00528468	     -0.00055053	     72.63600541
      0.10440806	     -0.06018980	     -0.00045830	     -0.20151065	     -0.06470723	      0.88302998	     -0.00034785	     -0.21884079	     -0.00532638	     -0.00061919	     75.34509086
      0.10577606	     -0.06032342	     -0.00045740	     -0.20164403	     -0.06471454	      0.88302909	     -0.00034749	     -0.21887417	     -0.00535599	     -0.00068585	     77.44287068
      0.10714406	     -0.06045680	     -0.00045702	     -0.20177726	     -0.06472188	      0.88302811	     -0.00034712	     -0.21890831	     -0.00537533	     -0.00075077	     79.08331129
      0.10851205	     -0.06059279	     -0.00045706	     -0.20191319	     -0.06472924	      0.88302704	     -0.00034677	     -0.21894305	     -0.00538661	     -0.00081491	     81.06267713
      0.11007535	     -0.06075286	     -0.00045744	     -0.20207328	     -0.06473766	      0.88302571	     -0.00034637	     -0.21898346	     -0.00538980	     -0.00088681	     82.78537113
      0.11163864	     -0.06091797	     -0.00045809	     -0.20223851	     -0.06474609	      0.88302427	     -0.00034598	     -0.21902458	     -0.00538317	     -0.00095582	     83.30899375
      0.11320193	     -0.06108102	     -0.00045890	     -0.20240174	     -0.06475449	      0.88302272	     -0.00034559	     -0.21906634	     -0.00537019	     -0.00102264	     84.72581441
      0.11476523	     -0.06125117	     -0.00045983	     -0.20257214	     -0.06476287	      0.88302107	     -0.00034521	     -0.21910860	     -0.00535041	     -0.00108664	     85.16674391
      0.11650699	     -0.06144092	     -0.00046047	     -0.20276224	     -0.06477217	      0.88301912	     -0.00034480	     -0.21915638	     -0.00532230	     -0.00115387	     85.38502800
      0.11783527	     -0.06159097	     -0.00046087	     -0.20291260	     -0.06477922	      0.88301755	     -0.00034449	     -0.21919322	     -0.00529747	     -0.00120226	     84.91911108
      0.11916356	     -0.06173781	     -0.00046093	     -0.20305978	     -0.06478624	      0.88301593	     -0.00034419	     -0.21923045	     -0.00526992	     -0.00124703	     84.28891823
      0.12049184	     -0.06188563	     -0.00046078	     -0.20320796	     -0.06479322	      0.88301424	     -0.00034389	     -0.21926796	     -0.00524103	     -0.00128899	     83.83521621
      0.12225258	     -0.06208283	     -0.00046025	     -0.20340568	     -0.06480241	      0.88301193	     -0.00034349	     -0.21931817	     -0.00519969	     -0.00133883	     82.26160700
      0.12401332	     -0.06227570	     -0.00045907	     -0.20359908	     -0.06481153	      0.88300953	     -0.00034311	     -0.21936884	     -0.00515757	     -0.00138238	     81.47583241
      0.12577405	     -0.06246448	     -0.00045745	     -0.20378842	     -0.06482057	      0.88300706	     -0.00034273	     -0.21941979	     -0.00511261	     -0.00141636	     79.03938755
      0.12709830	     -0.06260390	     -0.00045616	     -0.20392827	     -0.06482732	      0.88300517	     -0.00034244	     -0.21945833	     -0.00507947	     -0.00143757	     78.72473603
      0.12842255	     -0.06274287	     -0.00045445	     -0.20406768	     -0.06483403	      0.88300326	     -0.00034216	     -0.21949699	     -0.00504518	     -0.00145476	     77.86662610
      0.13086959	     -0.06299404	     -0.00045066	     -0.20431970	     -0.06484629	      0.88299967	     -0.00034165	     -0.21956858	     -0.00497998	     -0.00147496	     75.60278321
      0.13213120	     -0.06311331	     -0.00044828	     -0.20443941	     -0.06485255	      0.88299781	     -0.00034140	     -0.21960555	     -0.00494562	     -0.00147898	     74.62411019
      0.13339280	     -0.06323319	     -0.00044629	     -0.20455973	     -0.06485877	      0.88299594	     -0.00034114	     -0.21964240	     -0.00491114	     -0.00147943	     73.65315981
      0.13507430	     -0.06338862	     -0.00044352	     -0.20471576	     -0.06486699	      0.88299346	     -0.00034080	     -0.21969129	     -0.00486352	     -0.00147359	     71.73313670
      0.13675579	     -0.06353768	     -0.00044104	     -0.20486542	     -0.06487513	      0.88299099	     -0.00034048	     -0.21973974	     -0.00481620	     -0.00146162	     70.90516784
      0.13823184	     -0.06366397	     -0.00043882	     -0.20499225	     -0.06488221	      0.88298884	     -0.00034019	     -0.21978184	     -0.00477270	     -0.00144526	     69.51914679
      0.13970789	     -0.06378697	     -0.00043696	     -0.20511579	     -0.06488922	      0.88298672	     -0.00033991	     -0.21982344	     -0.00472901	     -0.00142543	     68.87821424
      0.14137857	     -0.06392259	     -0.00043459	     -0.20525205	     -0.06489708	      0.88298436	     -0.00033960	     -0.21986985	     -0.00467718	     -0.00139821	     67.35081544
      0.14304925	     -0.06404909	     -0.00043294	     -0.20537918	     -0.06490485	      0.88298206	     -0.00033930	     -0.21991537	     -0.00462400	     -0.00136524	     66.11371351
      0.14448649	     -0.06415235	     -0.00043119	     -0.20548300	     -0.06491146	      0.88298012	     -0.00033905	     -0.21995365	     -0.00457718	     -0.00133373	     65.38491133
      0.14592373	     -0.06425376	     -0.00042995	     -0.20558497	     -0.06491800	      0.88297822	     -0.00033880	     -0.21999109	     -0.00452905	     -0.00129980	     64.70693522
      0.14745297	     -0.06436223	     -0.00042785	     -0.20569406	     -0.06492489	      0.88297626	     -0.00033854	     -0.22003005	     -0.00447597	     -0.00126136	     63.67151233
      0.14898220	     -0.06446394	     -0.00042595	     -0.20579641	     -0.06493169	      0.88297437	     -0.00033829	     -0.22006822	     -0.00442106	     -0.00121984	     62.59821792
      0.15051144	     -0.06456749	     -0.00042410	     -0.20590061	     -0.06493841	      0.88297253	     -0.00033805	     -0.22010552	     -0.00436521	     -0.00117826	     62.16290717
      0.15204067	     -0.06466780	     -0.00042256	     -0.20600158	     -0.06494504	      0.88297077	     -0.00033781	     -0.22014203	     -0.00430582	     -0.00113415	     60.60918697
      0.15335526	     -0.06475325	     -0.00042138	     -0.20608760	     -0.06495067	      0.88296930	     -0.00033762	     -0.22017275	     -0.00425459	     -0.00109737	     60.35048910
      0.15466986	     -0.06483666	     -0.00042023	     -0.20617162	     -0.06495623	      0.88296788	     -0.00033742	     -0.22020289	     -0.00420066	     -0.00105981	     59.30203902
      0.15598445	     -0.06491965	     -0.00041927	     -0.20625521	     -0.06496171	      0.88296651	     -0.00033724	     -0.22023243	     -0.00414593	     -0.00102341	     58.77881978
      0.15748863	     -0.06501468	     -0.00041821	     -0.20635095	     -0.06496790	      0.88296500	     -0.00033703	     -0.22026556	     -0.00408054	     -0.00098222	     57.59361185
      0.15899282	     -0.06510510	     -0.00041707	     -0.20644209	     -0.06497399	      0.88296356	     -0.00033683	     -0.22029797	     -0.00401400	     -0.00094285	     57.10368332
      0.16081182	     -0.06521697	     -0.00041549	     -0.20655488	     -0.06498121	      0.88296188	     -0.00033660	     -0.22033614	     -0.00392938	     -0.00089737	     55.46497785
      0.16226819	     -0.06529847	     -0.00041412	     -0.20663712	     -0.06498689	      0.88296060	     -0.00033642	     -0.22036602	     -0.00386059	     -0.00086269	     55.13895330
      0.16372456	     -0.06538183	     -0.00041263	     -0.20672124	     -0.06499246	      0.88295937	     -0.00033624	     -0.22039522	     -0.00378947	     -0.00083089	     54.52044698
      0.16532219	     -0.06547400	     -0.00041079	     -0.20681428	     -0.06499845	      0.88295807	     -0.00033606	     -0.22042656	     -0.00370916	     -0.00079906	     53.73557573
      0.16691983	     -0.06555999	     -0.00040859	     -0.20690115	     -0.06500431	      0.88295681	     -0.00033589	     -0.22045726	     -0.00362679	     -0.00077027	     52.95742114
      0.16851747	     -0.06564476	     -0.00040634	     -0.20698682	     -0.06501004	      0.88295560	     -0.00033572	     -0.22048716	     -0.00354259	     -0.00074424	     52.11486497
      0.17011510	     -0.06571948	     -0.00040341	     -0.20706247	     -0.06501563	      0.88295443	     -0.00033556	     -0.22051623	     -0.00345626	     -0.00072123	     51.05559484
      0.17171274	     -0.06578616	     -0.00040070	     -0.20713008	     -0.06502108	      0.88295330	     -0.00033541	     -0.22054425	     -0.00336947	     -0.00070204	     50.71300698
      0.17307596	     -0.06583621	     -0.00039827	     -0.20718093	     -0.06502562	      0.88295235	     -0.00033529	     -0.22056721	     -0.00329385	     -0.00068724	     50.05203906
      0.17443919	     -0.06587907	     -0.00039630	     -0.20722459	     -0.06503006	      0.88295142	     -0.00033517	     -0.22058918	     -0.00321797	     -0.00067427	     49.76172093
      0.17586860	     -0.06592049	     -0.00039463	     -0.20726685	     -0.06503460	      0.88295047	     -0.00033506	     -0.22061112	     -0.00313766	     -0.00066229	     49.32552117
      0.17729800	     -0.06595703	     -0.00039342	     -0.20730422	     -0.06503903	      0.88294953	     -0.00033496	     -0.22063199	     -0.00305597	     -0.00065054	     48.47509061
      0.17872741	     -0.06598696	     -0.00039258	     -0.20733497	     -0.06504334	      0.88294861	     -0.00033487	     -0.22065177	     -0.00297452	     -0.00063966	     48.23432153
      0.18015681	     -0.06601573	     -0.00039203	     -0.20736457	     -0.06504753	      0.88294770	     -0.00033478	     -0.22067044	     -0.00289248	     -0.00062991	     47.96191904
      0.18158622	     -0.06604001	     -0.00039172	     -0.20738969	     -0.06505161	      0.88294681	     -0.00033471	     -0.22068810	     -0.00280878	     -0.00061948	     47.16083051
      0.18301563	     -0.06605970	     -0.00039164	     -0.20741020	     -0.06505556	      0.88294593	     -0.00033464	     -0.22070471	     -0.00272535	     -0.00060996	     47.03608651
      0.18457643	     -0.06607905	     -0.00039167	     -0.20743046	     -0.06505975	      0.88294499	     -0.00033458	     -0.22072165	     -0.00263310	     -0.00060013	     46.65876099
      0.18613724	     -0.06609436	     -0.00039186	     -0.20744669	     -0.06506378	      0.88294406	     -0.00033453	     -0.22073737	     -0.00253938	     -0.00058991	     45.88628049
      0.18769805	     -0.06610249	     -0.00039214	     -0.20745574	     -0.06506767	      0.88294314	     -0.00033450	     -0.22075182	     -0.00244601	     -0.00058016	     45.80158420
      0.18925885	     -0.06611060	     -0.00039260	     -0.20746476	     -0.06507142	      0.88294224	     -0.00033447	     -0.22076495	     -0.00235183	     -0.00057100	     45.52957124
      0.19081966	     -0.06611081	     -0.00039294	     -0.20746590	     -0.06507501	      0.88294136	     -0.00033446	     -0.22077686	     -0.00225689	     -0.00056136	     45.07632843
      0.19211462	     -0.06611030	     -0.00039333	     -0.20746616	     -0.06507789	      0.88294064	     -0.00033446	     -0.22078574	     -0.00217853	     -0.00055457	     45.07359838
      0.19340958	     -0.06610682	     -0.00039369	     -0.20746345	     -0.06508066	      0.88293993	     -0.00033446	     -0.22079377	     -0.00209923	     -0.00054716	     44.61391373
      0.19470454	     -0.06610044	     -0.00039404	     -0.20745783	     -0.06508332	      0.88293922	     -0.00033448	     -0.22080094	     -0.00202054	     -0.00054050	     44.54976315
      0.19671749	     -0.06608724	     -0.00039446	     -0.20744582	     -0.06508727	      0.88293814	     -0.00033451	     -0.22081040	     -0.00189746	     -0.00053007	     43.89342565
      0.19818679	     -0.06607220	     -0.00039475	     -0.20743165	     -0.06508999	      0.88293737	     -0.00033455	     -0.22081602	     -0.00180896	     -0.00052307	     44.13290121
      0.19965608	     -0.06605305	     -0.00039476	     -0.20741337	     -0.06509258	      0.88293661	     -0.00033460	     -0.22082057	     -0.00171956	     -0.00051536	     43.66413029
      0.20127716	     -0.06603066	     -0.00039490	     -0.20739193	     -0.06509529	      0.88293578	     -0.00033467	     -0.22082431	     -0.00162198	     -0.00050755	     43.61492412
      0.20289823	     -0.06599976	     -0.00039467	     -0.20736199	     -0.06509784	      0.88293496	     -0.00033475	     -0.22082679	     -0.00152411	     -0.00049833	     43.14116817
      0.20439378	     -0.06596765	     -0.00039462	     -0.20733075	     -0.06510005	      0.88293422	     -0.00033484	     -0.22082793	     -0.00143495	     -0.00049032	     43.21399604
      0.20588933	     -0.06593365	     -0.00039442	     -0.20729762	     -0.06510213	      0.88293350	     -0.00033493	     -0.22082796	     -0.00134553	     -0.00048099	     42.86493206
      0.20733968	     -0.06589474	     -0.00039401	     -0.20725956	     -0.06510402	      0.88293281	     -0.00033504	     -0.22082699	     -0.00125959	     -0.00047179	     42.76057353
      0.20879003	     -0.06585114	     -0.00039362	     -0.20721679	     -0.06510579	      0.88293213	     -0.00033515	     -0.22082496	     -0.00117370	     -0.00046074	     42.44133526
      0.21024038	     -0.06580338	     -0.00039300	     -0.20716986	     -0.06510743	      0.88293147	     -0.00033527	     -0.22082186	     -0.00108890	     -0.00044962	     42.48237609
      0.21169073	     -0.06575207	     -0.00039237	     -0.20711939	     -0.06510894	      0.88293083	     -0.00033541	     -0.22081772	     -0.00100359	     -0.00043641	     41.92874755
      0.21314107	     -0.06569318	     -0.00039170	     -0.20706132	     -0.06511034	      0.88293020	     -0.00033555	     -0.22081250	     -0.00091974	     -0.00042203	     41.95575180
      0.21459142	     -0.06563163	     -0.00039099	     -0.20700059	     -0.06511161	      0.88292960	     -0.00033571	     -0.22080615	     -0.00083653	     -0.00040670	     41.93401007
      0.21604177	     -0.06556550	     -0.00039033	     -0.20693527	     -0.06511277	      0.88292903	     -0.00033587	     -0.22079871	     -0.00075310	     -0.00038876	     41.41006510
      0.21749212	     -0.06549203	     -0.00038960	     -0.20686260	     -0.06511380	      0.88292848	     -0.00033605	     -0.22079014	     -0.00067141	     -0.00036981	     41.47761786
      0.21913937	     -0.06540703	     -0.00038889	     -0.20677850	     -0.06511483	      0.88292789	     -0.00033626	     -0.22077894	     -0.00057902	     -0.00034623	     41.05947683
      0.22059596	     -0.06532210	     -0.00038831	     -0.20669436	     -0.06511561	      0.88292740	     -0.00033646	     -0.22076783	     -0.00049886	     -0.00032284	     40.92914312
      0.22205255	     -0.06523568	     -0.00038793	     -0.20660869	     -0.06511628	      0.88292695	     -0.00033667	     -0.22075548	     -0.00042035	     -0.00029854	     40.94777792
      0.22370552	     -0.06513346	     -0.00038729	     -0.20650732	     -0.06511691	      0.88292648	     -0.00033692	     -0.22074008	     -0.00033260	     -0.00026924	     40.61237167
      0.22535850	     -0.06502398	     -0.00038711	     -0.20639866	     -0.06511738	      0.88292606	     -0.00033719	     -0.22072315	     -0.00024719	     -0.00023725	     40.33935536
      0.22682763	     -0.06492102	     -0.00038640	     -0.20629640	     -0.06511769	      0.88292573	     -0.00033744	     -0.22070680	     -0.00017417	     -0.00020864	     40.57988800
      0.22829676	     -0.06481786	     -0.00038647	     -0.20619392	     -0.06511790	      0.88292545	     -0.00033770	     -0.22068926	     -0.00010232	     -0.00017803	     40.23910099
      0.22976589	     -0.06471165	     -0.00038619	     -0.20608836	     -0.06511800	      0.88292521	     -0.00033797	     -0.22067061	     -0.00003317	     -0.00014754	     40.23720229
      0.23123502	     -0.06460395	     -0.00038620	     -0.20598129	     -0.06511800	      0.88292501	     -0.00033826	     -0.22065094	      0.00003389	     -0.00011650	     40.13991584
      0.23270415	     -0.06449559	     -0.00038613	     -0.20587353	     -0.06511790	      0.88292486	     -0.00033856	     -0.22063028	      0.00009808	     -0.00008607	     40.32700812
      0.23417328	     -0.06438527	     -0.00038613	     -0.20576379	     -0.06511771	      0.88292476	     -0.00033887	     -0.22060874	      0.00016099	     -0.00005463	     39.91052144
      0.23564240	     -0.06427427	     -0.00038624	     -0.20565334	     -0.06511743	      0.88292470	     -0.00033919	     -0.22058637	      0.00022045	     -0.00002457	     40.17586798
      0.23715042	     -0.06416174	     -0.00038621	     -0.20554134	     -0.06511705	      0.88292469	     -0.00033954	     -0.22056267	      0.00027969	      0.00000517	     40.10577308
      0.23865843	     -0.06404752	     -0.00038639	     -0.20542763	     -0.06511659	      0.88292472	     -0.00033990	     -0.22053828	      0.00033664	      0.00003452	     40.02880862
      0.24016644	     -0.06393276	     -0.00038628	     -0.20531336	     -0.06511604	      0.88292479	     -0.00034027	     -0.22051326	      0.00039072	      0.00006119	     40.33692934
      0.24167445	     -0.06382191	     -0.00038659	     -0.20520297	     -0.06511541	      0.88292490	     -0.00034066	     -0.22048766	      0.00044317	      0.00008643	     40.34485982
      0.24318246	     -0.06370612	     -0.00038647	     -0.20508762	     -0.06511470	      0.88292505	     -0.00034106	     -0.22046164	      0.00049326	      0.00010918	     40.55481799
      0.24469047	     -0.06359631	     -0.00038704	     -0.20497821	     -0.06511392	      0.88292523	     -0.00034148	     -0.22043514	      0.00054155	      0.00012986	     40.65078601
      0.24619848	     -0.06348156	     -0.00038691	     -0.20486387	     -0.06511307	      0.88292544	     -0.00034191	     -0.22040832	      0.00058828	      0.00014835	     40.59899111
      0.24770650	     -0.06336950	     -0.00038737	     -0.20475217	     -0.06511215	      0.88292568	     -0.00034235	     -0.22038118	      0.00063273	      0.00016361	     40.87381556
      0.24921451	     -0.06325838	     -0.00038740	     -0.20464141	     -0.06511116	      0.88292593	     -0.00034281	     -0.22035377	      0.00067536	      0.00017589	     41.22519235
      0.25068661	     -0.06315083	     -0.00038767	     -0.20453418	     -0.06511014	      0.88292620	     -0.00034327	     -0.22032686	      0.00071566	      0.00018506	     41.41695243
      0.25215872	     -0.06304265	     -0.00038782	     -0.20442631	     -0.06510905	      0.88292648	     -0.00034375	     -0.22029978	      0.00075459	      0.00019244	     41.55965036
      0.25363082	     -0.06293531	     -0.00038795	     -0.20431925	     -0.06510792	      0.88292677	     -0.00034424	     -0.22027257	      0.00079138	      0.00019604	     42.12413572
      0.25510293	     -0.06283054	     -0.00038821	     -0.20421476	     -0.06510672	      0.88292706	     -0.00034474	     -0.22024528	      0.00082752	      0.00019800	     42.22994223
      0.25675598	     -0.06271169	     -0.00038839	     -0.20409619	     -0.06510532	      0.88292738	     -0.00034533	     -0.22021461	      0.00086548	      0.00019629	     42.79937281
      0.25840904	     -0.06259866	     -0.00038893	     -0.20398341	     -0.06510386	      0.88292770	     -0.00034593	     -0.22018386	      0.00090160	      0.00019166	     43.15762672
      0.26006209	     -0.06247850	     -0.00038891	     -0.20386349	     -0.06510235	      0.88292802	     -0.00034655	     -0.22015317	      0.00093508	      0.00018458	     43.69382037
      0.26143551	     -0.06238502	     -0.00038962	     -0.20377017	     -0.06510104	      0.88292826	     -0.00034707	     -0.22012765	      0.00096129	      0.00017628	     43.99478287
      0.26280893	     -0.06229041	     -0.00038977	     -0.20367571	     -0.06509971	      0.88292850	     -0.00034761	     -0.22010220	      0.00098527	      0.00016578	     44.65182341
      0.26458456	     -0.06217662	     -0.00039061	     -0.20356208	     -0.06509793	      0.88292878	     -0.00034833	     -0.22006940	      0.00101413	      0.00014931	     45.33000161
      0.26636018	     -0.06205642	     -0.00039023	     -0.20344203	     -0.06509611	      0.88292903	     -0.00034906	     -0.22003691	      0.00104034	      0.00013087	     46.07071238
      0.26775884	     -0.06197181	     -0.00039180	     -0.20335749	     -0.06509464	      0.88292920	     -0.00034965	     -0.22001147	      0.00105954	      0.00011474	     46.51926215
      0.26915751	     -0.06188507	     -0.00039157	     -0.20327083	     -0.06509314	      0.88292935	     -0.00035024	     -0.21998631	      0.00107699	      0.00009671	     47.34209258
      0.27055617	     -0.06180437	     -0.00039237	     -0.20319019	     -0.06509163	      0.88292947	     -0.00035085	     -0.21996140	      0.00109405	      0.00007820	     47.73409249
      0.27195484	     -0.06172375	     -0.00039259	     -0.20310962	     -0.06509008	      0.88292957	     -0.00035147	     -0.21993679	      0.00110942	      0.00005846	     48.62531242
      0.27335350	     -0.06164608	     -0.00039315	     -0.20303199	     -0.06508852	      0.88292963	     -0.00035210	     -0.21991250	      0.00112450	      0.00003826	     49.20692960
      0.27475217	     -0.06156962	     -0.00039360	     -0.20295557	     -0.06508694	      0.88292967	     -0.00035274	     -0.21988852	      0.00113896	      0.00001803	     49.85016135
      0.27615084	     -0.06149719	     -0.00039422	     -0.20288316	     -0.06508534	      0.88292968	     -0.00035338	     -0.21986485	      0.00115255	     -0.00000304	     50.74963772
      0.27754950	     -0.06142558	     -0.00039481	     -0.20281158	     -0.06508371	      0.88292967	     -0.00035404	     -0.21984156	      0.00116645	     -0.00002344	     51.25431001
      0.27894817	     -0.06135522	     -0.00039547	     -0.20274124	     -0.06508207	      0.88292962	     -0.00035470	     -0.21981860	      0.00117934	     -0.00004418	     52.20734813
      0.28034683	     -0.06128915	     -0.00039623	     -0.20267517	     -0.06508042	      0.88292954	     -0.00035537	     -0.21979598	      0.00119255	     -0.00006403	     52.80590674
      0.28215800	     -0.06120697	     -0.00039719	     -0.20259301	     -0.06507824	      0.88292940	     -0.00035624	     -0.21976731	      0.00120934	     -0.00008913	     53.57928645
      0.28363094	     -0.06113533	     -0.00039793	     -0.20252138	     -0.06507645	      0.88292926	     -0.00035696	     -0.21974436	      0.00122235	     -0.00010765	     54.46568749
      0.28510387	     -0.06107057	     -0.00039832	     -0.20245661	     -0.06507464	      0.88292909	     -0.00035769	     -0.21972172	      0.00123495	     -0.00012591	     55.53022637
      0.28657681	     -0.06100418	     -0.00039960	     -0.20239022	     -0.06507281	      0.88292889	     -0.00035842	     -0.21969952	      0.00124783	     -0.00014232	     56.18700038
      0.28834956	     -0.06093166	     -0.00040023	     -0.20231769	     -0.06507059	      0.88292862	     -0.00035931	     -0.21967339	      0.00126265	     -0.00016059	     57.11813582
      0.29012231	     -0.06085818	     -0.00040147	     -0.20224420	     -0.06506834	      0.88292832	     -0.00036020	     -0.21964799	      0.00127712	     -0.00017424	     57.61070262
      0.29141345	     -0.06080022	     -0.00040106	     -0.20218623	     -0.06506668	      0.88292809	     -0.00036086	     -0.21962987	      0.00128639	     -0.00018328	     58.80719094
      0.29270459	     -0.06074951	     -0.00040163	     -0.20213550	     -0.06506501	      0.88292785	     -0.00036151	     -0.21961203	      0.00129573	     -0.00019118	     59.57086424
      0.29454870	     -0.06067713	     -0.00040185	     -0.20206309	     -0.06506261	      0.88292749	     -0.00036246	     -0.21958723	      0.00130876	     -0.00019936	     60.44641492
      0.29583815	     -0.06063027	     -0.00040257	     -0.20201619	     -0.06506092	      0.88292723	     -0.00036312	     -0.21957025	      0.00131664	     -0.00020347	     61.31818300
      0.29712761	     -0.06058044	     -0.00040279	     -0.20196634	     -0.06505922	      0.88292697	     -0.00036378	     -0.21955361	      0.00132468	     -0.00020514	     61.82394949
      0.29841707	     -0.06053274	     -0.00040322	     -0.20191860	     -0.06505750	      0.88292670	     -0.00036445	     -0.21953721	      0.00133160	     -0.00020577	     62.65991072
      0.30010731	     -0.06047288	     -0.00040419	     -0.20185867	     -0.06505525	      0.88292635	     -0.00036532	     -0.21951612	      0.00134080	     -0.00020368	     62.98750816
      0.30156721	     -0.06041781	     -0.00040536	     -0.20180352	     -0.06505329	      0.88292606	     -0.00036607	     -0.21949822	      0.00134679	     -0.00019957	     64.10634309
      0.30302711	     -0.06036588	     -0.00040640	     -0.20175152	     -0.06505131	      0.88292577	     -0.00036683	     -0.21948054	      0.00135235	     -0.00019360	     64.93217035
      0.30468163	     -0.06030785	     -0.00040771	     -0.20169340	     -0.06504907	      0.88292546	     -0.00036769	     -0.21946082	      0.00135750	     -0.00018511	     66.00645010
      0.30633614	     -0.06025360	     -0.00040881	     -0.20163903	     -0.06504682	      0.88292516	     -0.00036854	     -0.21944141	      0.00136249	     -0.00017355	     66.36997030
      0.30768048	     -0.06020688	     -0.00040993	     -0.20159222	     -0.06504499	      0.88292494	     -0.00036924	     -0.21942591	      0.00136493	     -0.00016335	     67.36524659
      0.30902482	     -0.06016407	     -0.00041098	     -0.20154931	     -0.06504315	      0.88292472	     -0.00036993	     -0.21941059	      0.00136731	     -0.00015111	     67.80321104
      0.31059211	     -0.06011594	     -0.00041242	     -0.20150105	     -0.06504101	      0.88292450	     -0.00037074	     -0.21939305	      0.00136851	     -0.00013644	     68.81098170
      0.31215940	     -0.06007478	     -0.00041392	     -0.20145976	     -0.06503886	      0.88292430	     -0.00037154	     -0.21937592	      0.00136992	     -0.00011950	     68.73797603
      0.31372669	     -0.06002983	     -0.00041558	     -0.20141466	     -0.06503672	      0.88292412	     -0.00037234	     -0.21935929	      0.00136870	     -0.00010182	     70.08200151
      0.31511909	     -0.05999957	     -0.00041677	     -0.20138425	     -0.06503481	      0.88292399	     -0.00037305	     -0.21934488	      0.00136748	     -0.00008564	     70.42614315
      0.31651149	     -0.05997252	     -0.00041835	     -0.20135706	     -0.06503291	      0.88292389	     -0.00037376	     -0.21933100	      0.00136541	     -0.00006890	     71.09669139
      0.31790389	     -0.05995339	     -0.00041978	     -0.20133778	     -0.06503101	      0.88292380	     -0.00037446	     -0.21931778	      0.00136290	     -0.00005238	     71.38614570
      0.31929629	     -0.05993979	     -0.00042149	     -0.20132402	     -0.06502911	      0.88292374	     -0.00037515	     -0.21930536	      0.00135974	     -0.00003620	     71.91615563
      0.32068869	     -0.05993664	     -0.00042301	     -0.20132071	     -0.06502722	      0.88292370	     -0.00037584	     -0.21929384	      0.00135596	     -0.00002126	     72.42613628
      0.32229341	     -0.05994279	     -0.00042474	     -0.20132668	     -0.06502505	      0.88292368	     -0.00037662	     -0.21928197	      0.00135152	     -0.00000596	     72.80004499
      0.32389814	     -0.05996100	     -0.00042571	     -0.20134472	     -0.06502289	      0.88292368	     -0.00037739	     -0.21927168	      0.00134717	      0.00000765	     72.76942983
      0.32520948	     -0.05998091	     -0.00042657	     -0.20136449	     -0.06502112	      0.88292370	     -0.00037801	     -0.21926459	      0.00134276	      0.00001547	     73.68536879
      0.32652083	     -0.06001332	     -0.00042678	     -0.20139679	     -0.06501936	      0.88292372	     -0.00037863	     -0.21925875	      0.00133953	      0.00002105	     73.72145628
      0.32813429	     -0.06006026	     -0.00042681	     -0.20144359	     -0.06501721	      0.88292376	     -0.00037937	     -0.21925345	      0.00133562	      0.00002278	     74.39332129
      0.32974774	     -0.06012398	     -0.00042625	     -0.20150719	     -0.06501505	      0.88292379	     -0.00038010	     -0.21925019	      0.00133352	      0.00001982	     74.14868005
      0.33097389	     -0.06016951	     -0.00042589	     -0.20155266	     -0.06501342	      0.88292381	     -0.00038064	     -0.21924923	      0.00133232	      0.00001413	     74.50200467
      0.33220005	     -0.06022527	     -0.00042524	     -0.20160835	     -0.06501178	      0.88292383	     -0.00038117	     -0.21924940	      0.00133247	      0.00000520	     74.44722494
      0.33342620	     -0.06028591	     -0.00042461	     -0.20166894	     -0.06501015	      0.88292383	     -0.00038170	     -0.21925078	      0.00133318	     -0.00000762	     74.68678641
      0.33516859	     -0.06038154	     -0.00042364	     -0.20176453	     -0.06500783	      0.88292379	     -0.00038243	     -0.21925487	      0.00133694	     -0.00003112	     74.18340361
      0.33691097	     -0.06047927	     -0.00042283	     -0.20186222	     -0.06500549	      0.88292371	     -0.00038314	     -0.21926135	      0.00134176	     -0.00006123	     74.87455465
      0.33829169	     -0.06057063	     -0.00042213	     -0.20195359	     -0.06500363	      0.88292361	     -0.00038369	     -0.21926805	      0.00134813	     -0.00008980	     74.40905656
      0.33967242	     -0.06066032	     -0.00042165	     -0.20204329	     -0.06500177	      0.88292346	     -0.00038422	     -0.21927627	      0.00135611	     -0.00012170	     74.32376120
      0.34105314	     -0.06076094	     -0.00042127	     -0.20214395	     -0.06499989	      0.88292327	     -0.00038475	     -0.21928588	      0.00136596	     -0.00015738	     73.93020962
      0.34243386	     -0.06086327	     -0.00042111	     -0.20224633	     -0.06499800	      0.88292303	     -0.00038526	     -0.21929695	      0.00137766	     -0.00019597	     73.69174598
      0.34381458	     -0.06097134	     -0.00042093	     -0.20235447	     -0.06499608	      0.88292273	     -0.00038576	     -0.21930938	      0.00139092	     -0.00023783	     73.47178823
      0.34540647	     -0.06110228	     -0.00042084	     -0.20248553	     -0.06499386	      0.88292231	     -0.00038631	     -0.21932535	      0.00140922	     -0.00028873	     72.65588509
      0.34699835	     -0.06123853	     -0.00042094	     -0.20262191	     -0.06499160	      0.88292181	     -0.00038685	     -0.21934299	      0.00142899	     -0.00034267	     72.47971930
      0.34859024	     -0.06137705	     -0.00042114	     -0.20276060	     -0.06498930	      0.88292122	     -0.00038737	     -0.21936223	      0.00145220	     -0.00039749	     71.50692243
      0.35018212	     -0.06152451	     -0.00042159	     -0.20290823	     -0.06498697	      0.88292054	     -0.00038787	     -0.21938297	      0.00147659	     -0.00045482	     71.49417116
      0.35177401	     -0.06167473	     -0.00042218	     -0.20305867	     -0.06498460	      0.88291977	     -0.00038836	     -0.21940524	      0.00150494	     -0.00051116	     70.06199990
      0.35336589	     -0.06183062	     -0.00042303	     -0.20321479	     -0.06498218	      0.88291891	     -0.00038882	     -0.21942895	      0.00153464	     -0.00056834	     69.66580404
      0.35477059	     -0.06197438	     -0.00042373	     -0.20335878	     -0.06498001	      0.88291808	     -0.00038921	     -0.21945104	      0.00156314	     -0.00061816	     69.01392970
      0.35617529	     -0.06212105	     -0.00042465	     -0.20350569	     -0.06497779	      0.88291718	     -0.00038958	     -0.21947424	      0.00159339	     -0.00066733	     68.61600871
      0.35768576	     -0.06228623	     -0.00042563	     -0.20367117	     -0.06497536	      0.88291613	     -0.00038997	     -0.21950037	      0.00162824	     -0.00071912	     67.87146136
      0.35919622	     -0.06245315	     -0.00042655	     -0.20383841	     -0.06497287	      0.88291501	     -0.00039033	     -0.21952773	      0.00166603	     -0.00076804	     66.68716874
      0.36070669	     -0.06262414	     -0.00042762	     -0.20400974	     -0.06497033	      0.88291381	     -0.00039067	     -0.21955623	      0.00170507	     -0.00081501	     66.22426644
      0.36225461	     -0.06280403	     -0.00042858	     -0.20419001	     -0.06496765	      0.88291251	     -0.00039100	     -0.21958659	      0.00174812	     -0.00086013	     65.17909686
      0.36380253	     -0.06298458	     -0.00042945	     -0.20437097	     -0.06496491	      0.88291115	     -0.00039131	     -0.21961800	      0.00179363	     -0.00090071	     64.13390768
      0.36535045	     -0.06316714	     -0.00043025	     -0.20455397	     -0.06496210	      0.88290973	     -0.00039159	     -0.21965038	      0.00184121	     -0.00093781	     63.46000064
      0.36689837	     -0.06335046	     -0.00043121	     -0.20473775	     -0.06495921	      0.88290825	     -0.00039185	     -0.21968368	      0.00189120	     -0.00097101	     62.72456520
      0.36844629	     -0.06353827	     -0.00043242	     -0.20492604	     -0.06495624	      0.88290672	     -0.00039209	     -0.21971788	      0.00194407	     -0.00099913	     61.70320442
      0.36999420	     -0.06372139	     -0.00043308	     -0.20510968	     -0.06495319	      0.88290516	     -0.00039230	     -0.21975294	      0.00199917	     -0.00102268	     60.84413419
      0.37154212	     -0.06390867	     -0.00043311	     -0.20529752	     -0.06495005	      0.88290356	     -0.00039248	     -0.21978864	      0.00205686	     -0.00104111	     59.85545559
      0.37309004	     -0.06409163	     -0.00043252	     -0.20548109	     -0.06494682	      0.88290194	     -0.00039265	     -0.21982494	      0.00211746	     -0.00105404	     58.57314431
      0.37463796	     -0.06427321	     -0.00043279	     -0.20566328	     -0.06494350	      0.88290030	     -0.00039278	     -0.21986168	      0.00217962	     -0.00106263	     57.98241653
      0.37612606	     -0.06444882	     -0.00043340	     -0.20583950	     -0.06494021	      0.88289872	     -0.00039289	     -0.21989748	      0.00224245	     -0.00106545	     56.76019354
      0.37761415	     -0.06462080	     -0.00043423	     -0.20601210	     -0.06493682	      0.88289713	     -0.00039298	     -0.21993366	      0.00230660	     -0.00106399	     56.20486235
      0.37910225	     -0.06479460	     -0.00043423	     -0.20618656	     -0.06493334	      0.88289555	     -0.00039305	     -0.21997011	      0.00237370	     -0.00105710	     55.07795725
      0.38059676	     -0.06496654	     -0.00043428	     -0.20635919	     -0.06492974	      0.88289398	     -0.00039309	     -0.22000700	      0.00244270	     -0.00104634	     54.37606355
      0.38209128	     -0.06513890	     -0.00043441	     -0.20653227	     -0.06492604	      0.88289243	     -0.00039311	     -0.22004403	      0.00251444	     -0.00103057	     53.30894098
      0.38366639	     -0.06531713	     -0.00043441	     -0.20671128	     -0.06492202	      0.88289082	     -0.00039312	     -0.22008320	      0.00259223	     -0.00101013	     52.38649060
      0.38524151	     -0.06549390	     -0.00043449	     -0.20688886	     -0.06491787	      0.88288925	     -0.00039310	     -0.22012237	      0.00267285	     -0.00098432	     51.19228690
      0.38681663	     -0.06566725	     -0.00043443	     -0.20706303	     -0.06491360	      0.88288772	     -0.00039306	     -0.22016148	      0.00275550	     -0.00095493	     50.38463260
      0.38839175	     -0.06583953	     -0.00043467	     -0.20723617	     -0.06490919	      0.88288624	     -0.00039300	     -0.22020044	      0.00284068	     -0.00092174	     49.49688317
      0.38996687	     -0.06600748	     -0.00043458	     -0.20740501	     -0.06490465	      0.88288482	     -0.00039291	     -0.22023921	      0.00292791	     -0.00088577	     48.89298722
      0.39154199	     -0.06617824	     -0.00043519	     -0.20757667	     -0.06489996	      0.88288345	     -0.00039281	     -0.22027769	      0.00301826	     -0.00084605	     47.71488756
      0.39311711	     -0.06633963	     -0.00043520	     -0.20773901	     -0.06489514	      0.88288216	     -0.00039269	     -0.22031594	      0.00311110	     -0.00080329	     46.63209611
      0.39469223	     -0.06650142	     -0.00043569	     -0.20790176	     -0.06489016	      0.88288092	     -0.00039256	     -0.22035380	      0.00320601	     -0.00075873	     45.78606355
      0.39626735	     -0.06665930	     -0.00043579	     -0.20806062	     -0.06488504	      0.88287977	     -0.00039240	     -0.22039125	      0.00330317	     -0.00071243	     45.05286108
      0.39784246	     -0.06681487	     -0.00043615	     -0.20821722	     -0.06487975	      0.88287868	     -0.00039223	     -0.22042823	      0.00340338	     -0.00066412	     43.87079003
      0.39941758	     -0.06696166	     -0.00043603	     -0.20836505	     -0.06487431	      0.88287767	     -0.00039204	     -0.22046463	      0.00350513	     -0.00061457	     43.26370143
      0.40099270	     -0.06710638	     -0.00043596	     -0.20851083	     -0.06486871	      0.88287675	     -0.00039184	     -0.22050031	      0.00360939	     -0.00056428	     42.42871464
      0.40256782	     -0.06724562	     -0.00043564	     -0.20865117	     -0.06486294	      0.88287590	     -0.00039163	     -0.22053522	      0.00371633	     -0.00051287	     41.42072317
      0.40414294	     -0.06737806	     -0.00043533	     -0.20878473	     -0.06485700	      0.88287513	     -0.00039140	     -0.22056926	      0.00382496	     -0.00046125	     40.76830158
      0.40571806	     -0.06750439	     -0.00043485	     -0.20891220	     -0.06485089	      0.88287444	     -0.00039117	     -0.22060228	      0.00393599	     -0.00040941	     40.05107866
      0.40729318	     -0.06762085	     -0.00043338	     -0.20902984	     -0.06484460	      0.88287384	     -0.00039092	     -0.22063415	      0.00404900	     -0.00035753	     39.48229320
      0.40870766	     -0.06772171	     -0.00043224	     -0.20913176	     -0.06483880	      0.88287337	     -0.00039069	     -0.22066169	      0.00415224	     -0.00031117	     38.89459592
      0.41012214	     -0.06781312	     -0.00043123	     -0.20922426	     -0.06483286	      0.88287296	     -0.00039046	     -0.22068819	      0.00425751	     -0.00026396	     38.13378873
      0.41153661	     -0.06789760	     -0.00043064	     -0.20930983	     -0.06482676	      0.88287262	     -0.00039022	     -0.22071343	      0.00436346	     -0.00021749	     37.73111837
      0.41295109	     -0.06797443	     -0.00043090	     -0.20938776	     -0.06482051	      0.88287235	     -0.00038998	     -0.22073732	      0.00447160	     -0.00016984	     36.90262228
      0.41436557	     -0.06804154	     -0.00043169	     -0.20945596	     -0.06481411	      0.88287214	     -0.00038973	     -0.22075974	      0.00457999	     -0.00012224	     36.55954066
      0.41591325	     -0.06811111	     -0.00043308	     -0.20952673	     -0.06480693	      0.88287199	     -0.00038947	     -0.22078247	      0.00469994	     -0.00006979	     35.98746457
      0.41746093	     -0.06816818	     -0.00043474	     -0.20958501	     -0.06479956	      0.88287192	     -0.00038919	     -0.22080338	      0.00482096	     -0.00001578	     35.34631139
      0.41891877	     -0.06821970	     -0.00043683	     -0.20963767	     -0.06479245	      0.88287194	     -0.00038894	     -0.22082130	      0.00493514	      0.00003493	     34.97602111
      0.42037661	     -0.06826258	     -0.00043878	     -0.20968169	     -0.06478517	      0.88287203	     -0.00038868	     -0.22083761	      0.00505028	      0.00008689	     34.34503581
      0.42194260	     -0.06830637	     -0.00044113	     -0.20972671	     -0.06477717	      0.88287221	     -0.00038841	     -0.22085326	      0.00517397	      0.00014259	     33.87123722
      0.42350858	     -0.06833866	     -0.00044306	     -0.20976023	     -0.06476897	      0.88287247	     -0.00038814	     -0.22086705	      0.00529831	      0.00019974	     33.20017935
      0.42507457	     -0.06836561	     -0.00044506	     -0.20978841	     -0.06476057	      0.88287283	     -0.00038787	     -0.22087893	      0.00542239	      0.00025663	     32.80385847
      0.42664055	     -0.06838685	     -0.00044672	     -0.20981089	     -0.06475198	      0.88287328	     -0.00038760	     -0.22088888	      0.00554642	      0.00031331	     32.45278810
      0.42852321	     -0.06840357	     -0.00044835	     -0.20982911	     -0.06474140	      0.88287393	     -0.00038728	     -0.22089841	      0.00569629	      0.00038182	     31.57219233
      0.43003142	     -0.06840316	     -0.00044931	     -0.20982988	     -0.06473272	      0.88287455	     -0.00038703	     -0.22090402	      0.00581513	      0.00043675	     31.43152396
      0.43153964	     -0.06839957	     -0.00045045	     -0.20982748	     -0.06472386	      0.88287525	     -0.00038679	     -0.22090779	      0.00593399	      0.00049120	     31.10181629
      0.43284539	     -0.06839204	     -0.00045138	     -0.20982097	     -0.06471605	      0.88287592	     -0.00038658	     -0.22090962	      0.00603637	      0.00053763	     30.84366894
      0.43415114	     -0.06837808	     -0.00045216	     -0.20980803	     -0.06470810	      0.88287665	     -0.00038637	     -0.22091015	      0.00613880	      0.00058439	     30.39841872
      0.43545689	     -0.06835817	     -0.00045285	     -0.20978913	     -0.06470002	      0.88287745	     -0.00038617	     -0.22090932	      0.00624017	      0.00063038	     30.20252051
      0.43757339	     -0.06831502	     -0.00045372	     -0.20974761	     -0.06468663	      0.88287886	     -0.00038586	     -0.22090510	      0.00640385	      0.00070441	     29.49905480
      0.43917513	     -0.06826993	     -0.00045427	     -0.20970373	     -0.06467628	      0.88288003	     -0.00038563	     -0.22089947	      0.00652511	      0.00075924	     29.58260611
      0.44077688	     -0.06821529	     -0.00045452	     -0.20965030	     -0.06466573	      0.88288129	     -0.00038541	     -0.22089170	      0.00664605	      0.00081377	     29.11268822
      0.44220078	     -0.06816108	     -0.00045509	     -0.20959714	     -0.06465619	      0.88288249	     -0.00038523	     -0.22088297	      0.00675170	      0.00086175	     28.91291821
      0.44362468	     -0.06809696	     -0.00045534	     -0.20953406	     -0.06464650	      0.88288375	     -0.00038505	     -0.22087258	      0.00685640	      0.00090951	     28.53028336
      0.44504858	     -0.06802840	     -0.00045578	     -0.20946652	     -0.06463667	      0.88288507	     -0.00038488	     -0.22086046	      0.00695889	      0.00095588	     28.45134965
      0.44647248	     -0.06795071	     -0.00045603	     -0.20938983	     -0.06462669	      0.88288647	     -0.00038472	     -0.22084666	      0.00706012	      0.00100212	     28.16695948
      0.44834153	     -0.06784205	     -0.00045664	     -0.20928245	     -0.06461337	      0.88288840	     -0.00038452	     -0.22082590	      0.00719017	      0.00106169	     27.77801995
      0.45021058	     -0.06771274	     -0.00045665	     -0.20915440	     -0.06459981	      0.88289044	     -0.00038434	     -0.22080224	      0.00731597	      0.00112198	     27.66640021
      0.45138353	     -0.06763115	     -0.00045750	     -0.20907355	     -0.06459119	      0.88289178	     -0.00038424	     -0.22078580	      0.00739286	      0.00115819	     27.59211960
      0.45255648	     -0.06754215	     -0.00045777	     -0.20898530	     -0.06458247	      0.88289316	     -0.00038414	     -0.22076824	      0.00746849	      0.00119473	     27.36658717
      0.45404481	     -0.06742456	     -0.00045820	     -0.20886862	     -0.06457128	      0.88289497	     -0.00038403	     -0.22074429	      0.00756142	      0.00123968	     27.33290959
      0.45553315	     -0.06730000	     -0.00045864	     -0.20874494	     -0.06455996	      0.88289685	     -0.00038393	     -0.22071851	      0.00765215	      0.00128468	     26.96185247
      0.45702148	     -0.06716595	     -0.00045904	     -0.20861175	     -0.06454851	      0.88289879	     -0.00038384	     -0.22069088	      0.00773901	      0.00132873	     26.93570713
      0.45850982	     -0.06702603	     -0.00045945	     -0.20847265	     -0.06453693	      0.88290080	     -0.00038376	     -0.22066136	      0.00782258	      0.00137164	     26.91954554
      0.46005770	     -0.06687385	     -0.00045993	     -0.20832128	     -0.06452476	      0.88290296	     -0.00038369	     -0.22062870	      0.00790637	      0.00141583	     26.65567394
      0.46160559	     -0.06671535	     -0.00046045	     -0.20816355	     -0.06451246	      0.88290518	     -0.00038364	     -0.22059404	      0.00798544	      0.00145846	     26.75684520
      0.46315348	     -0.06654709	     -0.00046089	     -0.20799602	     -0.06450004	      0.88290747	     -0.00038359	     -0.22055743	      0.00806110	      0.00150104	     26.51908866
      0.46470137	     -0.06637522	     -0.00046162	     -0.20782483	     -0.06448750	      0.88290983	     -0.00038356	     -0.22051892	      0.00813195	      0.00154189	     26.49508921
      0.46624926	     -0.06620008	     -0.00046238	     -0.20765032	     -0.06447486	      0.88291225	     -0.00038354	     -0.22047861	      0.00819818	      0.00158084	     26.59532958
      0.46779714	     -0.06602318	     -0.00046346	     -0.20747400	     -0.06446212	      0.88291472	     -0.00038353	     -0.22043667	      0.00826043	      0.00161918	     26.39431344
      0.46981609	     -0.06578768	     -0.00046436	     -0.20723920	     -0.06444537	      0.88291804	     -0.00038353	     -0.22037980	      0.00833423	      0.00166591	     26.35305076
      0.47126472	     -0.06562034	     -0.00046534	     -0.20707230	     -0.06443326	      0.88292048	     -0.00038354	     -0.22033755	      0.00838206	      0.00169681	     26.44119202
      0.47271336	     -0.06544687	     -0.00046546	     -0.20689925	     -0.06442109	      0.88292296	     -0.00038356	     -0.22029430	      0.00842622	      0.00172621	     26.39579275
      0.47424331	     -0.06526650	     -0.00046580	     -0.20671928	     -0.06440816	      0.88292562	     -0.00038359	     -0.22024756	      0.00846863	      0.00175431	     26.31056422
      0.47577326	     -0.06508523	     -0.00046560	     -0.20653838	     -0.06439518	      0.88292832	     -0.00038362	     -0.22019988	      0.00850624	      0.00177898	     26.45239167
      0.47730321	     -0.06490376	     -0.00046530	     -0.20635723	     -0.06438214	      0.88293106	     -0.00038366	     -0.22015140	      0.00854019	      0.00180063	     26.36931983
      0.47883316	     -0.06472061	     -0.00046448	     -0.20617436	     -0.06436905	      0.88293383	     -0.00038371	     -0.22010217	      0.00856947	      0.00181799	     26.60570031
      0.48036311	     -0.06453975	     -0.00046368	     -0.20599375	     -0.06435592	      0.88293662	     -0.00038377	     -0.22005227	      0.00859546	      0.00183205	     26.54002806
      0.48181638	     -0.06436714	     -0.00046240	     -0.20582135	     -0.06434341	      0.88293929	     -0.00038382	     -0.22000438	      0.00861617	      0.00184073	     26.79565429
      0.48326965	     -0.06419712	     -0.00046126	     -0.20565150	     -0.06433088	      0.88294197	     -0.00038388	     -0.21995607	      0.00863419	      0.00184616	     26.78140885
      0.48479921	     -0.06401817	     -0.00045945	     -0.20547272	     -0.06431766	      0.88294480	     -0.00038395	     -0.21990490	      0.00864942	      0.00184684	     27.03193646
      0.48632877	     -0.06384067	     -0.00045794	     -0.20529534	     -0.06430442	      0.88294762	     -0.00038402	     -0.21985339	      0.00866177	      0.00184407	     27.05454505
      0.48820931	     -0.06362463	     -0.00045531	     -0.20507942	     -0.06428812	      0.88295108	     -0.00038411	     -0.21978975	      0.00867200	      0.00183360	     27.44018102
      0.48983880	     -0.06343953	     -0.00045394	     -0.20489438	     -0.06427398	      0.88295406	     -0.00038419	     -0.21973443	      0.00867812	      0.00182029	     27.41657625
      0.49126884	     -0.06327775	     -0.00045159	     -0.20473264	     -0.06426157	      0.88295665	     -0.00038427	     -0.21968583	      0.00867991	      0.00180378	     27.82540872
      0.49269888	     -0.06311852	     -0.00045003	     -0.20457342	     -0.06424916	      0.88295921	     -0.00038434	     -0.21963725	      0.00868017	      0.00178428	     27.99353095
      0.49425358	     -0.06295054	     -0.00044789	     -0.20440544	     -0.06423566	      0.88296197	     -0.00038443	     -0.21958449	      0.00867781	      0.00175856	     28.31999319
      0.49580827	     -0.06278201	     -0.00044602	     -0.20423690	     -0.06422218	      0.88296468	     -0.00038452	     -0.21953193	      0.00867361	      0.00172990	     28.48669944
      0.49736296	     -0.06261658	     -0.00044394	     -0.20407143	     -0.06420870	      0.88296735	     -0.00038461	     -0.21947957	      0.00866704	      0.00169710	     28.84154016
      0.49891766	     -0.06245595	     -0.00044214	     -0.20391074	     -0.06419523	      0.88296996	     -0.00038471	     -0.21942745	      0.00865878	      0.00166087	     29.18754751
      0.50028596	     -0.06231647	     -0.00044034	     -0.20377119	     -0.06418338	      0.88297221	     -0.00038480	     -0.21938185	      0.00865013	      0.00162597	     29.65147259
      0.50165426	     -0.06217985	     -0.00043895	     -0.20363450	     -0.06417156	      0.88297441	     -0.00038489	     -0.21933652	      0.00864102	      0.00158958	     29.84436746
      0.50302255	     -0.06204123	     -0.00043758	     -0.20349579	     -0.06415974	      0.88297655	     -0.00038499	     -0.21929142	      0.00863052	      0.00155080	     30.36928968
      0.50461227	     -0.06187580	     -0.00043600	     -0.20333027	     -0.06414603	      0.88297898	     -0.00038510	     -0.21923912	      0.00861805	      0.00150457	     30.72783570
      0.50620199	     -0.06170043	     -0.00043446	     -0.20315478	     -0.06413234	      0.88298134	     -0.00038523	     -0.21918663	      0.00860378	      0.00145758	     31.40032309
      0.50779171	     -0.06152192	     -0.00043325	     -0.20297614	     -0.06411867	      0.88298362	     -0.00038536	     -0.21913372	      0.00858831	      0.00141075	     32.01909174
      0.50947408	     -0.06132781	     -0.00043237	     -0.20278188	     -0.06410424	      0.88298595	     -0.00038551	     -0.21907726	      0.00857050	      0.00136310	     32.50825670
      0.51095656	     -0.06115291	     -0.00043232	     -0.20260680	     -0.06409155	      0.88298794	     -0.00038565	     -0.21902706	      0.00855264	      0.00132342	     33.12570933
      0.51243903	     -0.06097546	     -0.00043298	     -0.20242915	     -0.06407888	      0.88298988	     -0.00038580	     -0.21897642	      0.00853277	      0.00128620	     33.86307019
      0.51392151	     -0.06079592	     -0.00043391	     -0.20224940	     -0.06406625	      0.88299176	     -0.00038595	     -0.21892543	      0.00851131	      0.00125307	     34.35686236
      0.51540398	     -0.06061905	     -0.00043527	     -0.20207229	     -0.06405365	      0.88299359	     -0.00038612	     -0.21887415	      0.00848715	      0.00122313	     35.07282654
      0.51688645	     -0.06044134	     -0.00043617	     -0.20189432	     -0.06404109	      0.88299539	     -0.00038629	     -0.21882275	      0.00846120	      0.00119785	     35.56072404
      0.51836893	     -0.06026687	     -0.00043731	     -0.20171957	     -0.06402856	      0.88299715	     -0.00038647	     -0.21877125	      0.00843235	      0.00117550	     36.47020511
      0.51985140	     -0.06009295	     -0.00043786	     -0.20154536	     -0.06401609	      0.88299887	     -0.00038666	     -0.21871978	      0.00840253	      0.00115839	     36.78416160
      0.52133388	     -0.05992280	     -0.00043947	     -0.20137488	     -0.06400365	      0.88300058	     -0.00038686	     -0.21866841	      0.00836949	      0.00114414	     37.74074307
      0.52281635	     -0.05975665	     -0.00044016	     -0.20120840	     -0.06399127	      0.88300227	     -0.00038706	     -0.21861729	      0.00833532	      0.00113397	     38.22614233
      0.52429883	     -0.05959393	     -0.00044231	     -0.20104531	     -0.06397894	      0.88300394	     -0.00038728	     -0.21856649	      0.00829870	      0.00112651	     39.09763743
      0.52578130	     -0.05943694	     -0.00044307	     -0.20088795	     -0.06396667	      0.88300561	     -0.00038750	     -0.21851610	      0.00826087	      0.00112227	     39.55711209
      0.52726378	     -0.05928146	     -0.00044582	     -0.20073207	     -0.06395445	      0.88300727	     -0.00038774	     -0.21846619	      0.00822064	      0.00112028	     40.52481568
      0.52856577	     -0.05915070	     -0.00044714	     -0.20060094	     -0.06394377	      0.88300873	     -0.00038795	     -0.21842279	      0.00818423	      0.00112028	     40.99504571
      0.52986776	     -0.05902312	     -0.00045038	     -0.20047297	     -0.06393314	      0.88301019	     -0.00038817	     -0.21837999	      0.00814650	      0.00112185	     41.61864302
      0.53116975	     -0.05890120	     -0.00045252	     -0.20035065	     -0.06392256	      0.88301165	     -0.00038839	     -0.21833783	      0.00810726	      0.00112425	     42.21554856
      0.53274047	     -0.05876298	     -0.00045503	     -0.20021194	     -0.06390986	      0.88301342	     -0.00038867	     -0.21828801	      0.00805878	      0.00112866	     42.58960033
      0.53431120	     -0.05862952	     -0.00045646	     -0.20007798	     -0.06389724	      0.88301520	     -0.00038896	     -0.21823933	      0.00800789	      0.00113331	     43.33799858
      0.53588193	     -0.05850259	     -0.00045937	     -0.19995052	     -0.06388471	      0.88301698	     -0.00038926	     -0.21819169	      0.00795559	      0.00113757	     44.14449554
      0.53724852	     -0.05839525	     -0.00045938	     -0.19984275	     -0.06387386	      0.88301854	     -0.00038953	     -0.21815104	      0.00790899	      0.00114036	     44.64538884
      0.53861511	     -0.05829321	     -0.00046169	     -0.19974023	     -0.06386309	      0.88302010	     -0.00038980	     -0.21811109	      0.00786145	      0.00114228	     45.20166049
      0.53998169	     -0.05819316	     -0.00046166	     -0.19963973	     -0.06385238	      0.88302166	     -0.00039008	     -0.21807186	      0.00781300	      0.00114282	     45.56217410
      0.54134828	     -0.05809629	     -0.00046300	     -0.19954237	     -0.06384174	      0.88302322	     -0.00039037	     -0.21803325	      0.00776332	      0.00114161	     46.13200857
      0.54271487	     -0.05800296	     -0.00046238	     -0.19944858	     -0.06383116	      0.88302478	     -0.00039066	     -0.21799528	      0.00771265	      0.00113825	     46.50694778
      0.54408146	     -0.05791337	     -0.00046276	     -0.19935851	     -0.06382066	      0.88302633	     -0.00039096	     -0.21795791	      0.00766130	      0.00113332	     46.79068547
      0.54544805	     -0.05782759	     -0.00046204	     -0.19927223	     -0.06381022	      0.88302788	     -0.00039126	     -0.21792115	      0.00760851	      0.00112582	     47.21555417
      0.54681464	     -0.05774480	     -0.00046229	     -0.19918893	     -0.06379986	      0.88302941	     -0.00039157	     -0.21788504	      0.00755503	      0.00111634	     47.45717792
      0.54818123	     -0.05766539	     -0.00046167	     -0.19910900	     -0.06378957	      0.88303093	     -0.00039189	     -0.21784954	      0.00750041	      0.00110468	     47.69311521
      0.54954782	     -0.05758986	     -0.00046154	     -0.19903294	     -0.06377936	      0.88303243	     -0.00039221	     -0.21781465	      0.00744441	      0.00109055	     48.06915105
      0.55107191	     -0.05750896	     -0.00046013	     -0.19895145	     -0.06376806	      0.88303407	     -0.00039257	     -0.21777651	      0.00738117	      0.00107278	     48.02285285
      0.55259600	     -0.05742869	     -0.00045980	     -0.19887055	     -0.06375686	      0.88303569	     -0.00039293	     -0.21773911	      0.00731546	      0.00105194	     48.61731570
      0.55412009	     -0.05735300	     -0.00045661	     -0.19879426	     -0.06374576	      0.88303728	     -0.00039331	     -0.21770240	      0.00724915	      0.00102977	     48.35561780
      0.55531872	     -0.05729469	     -0.00045639	     -0.19873543	     -0.06373711	      0.88303850	     -0.00039360	     -0.21767406	      0.00719530	      0.00101038	     48.72171362
      0.55651736	     -0.05723901	     -0.00045433	     -0.19867923	     -0.06372852	      0.88303970	     -0.00039390	     -0.21764618	      0.00714063	      0.00098967	     48.76282740
      0.55811324	     -0.05716716	     -0.00045259	     -0.19860668	     -0.06371718	      0.88304126	     -0.00039431	     -0.21760975	      0.00706651	      0.00096074	     48.75365060
      0.55947716	     -0.05710853	     -0.00044990	     -0.19854744	     -0.06370759	      0.88304255	     -0.00039465	     -0.21757922	      0.00700120	      0.00093429	     48.94771687
      0.56084108	     -0.05704995	     -0.00044822	     -0.19848823	     -0.06369808	      0.88304381	     -0.00039501	     -0.21754925	      0.00693512	      0.00090743	     48.88550937
      0.56220501	     -0.05699483	     -0.00044510	     -0.19843249	     -0.06368867	      0.88304503	     -0.00039536	     -0.21751981	      0.00686728	      0.00087910	     48.96673810
      0.56356893	     -0.05694197	     -0.00044294	     -0.19837897	     -0.06367935	      0.88304621	     -0.00039572	     -0.21749094	      0.00679864	      0.00085055	     48.82519097
      0.56493286	     -0.05688951	     -0.00043964	     -0.19832586	     -0.06367012	      0.88304735	     -0.00039608	     -0.21746262	      0.00672821	      0.00082120	     48.93566423
      0.56677227	     -0.05682685	     -0.00043742	     -0.19826226	     -0.06365784	      0.88304882	     -0.00039657	     -0.21742527	      0.00663178	      0.00078103	     48.80991831
      0.56781869	     -0.05678648	     -0.00043380	     -0.19822138	     -0.06365093	      0.88304963	     -0.00039685	     -0.21740454	      0.00657563	      0.00075901	     48.77939036
      0.56886511	     -0.05675081	     -0.00043181	     -0.19818517	     -0.06364408	      0.88305041	     -0.00039713	     -0.21738409	      0.00651874	      0.00073642	     48.85132625
      0.57057979	     -0.05669677	     -0.00042812	     -0.19813021	     -0.06363298	      0.88305164	     -0.00039759	     -0.21735130	      0.00642383	      0.00069949	     48.91849933
      0.57229446	     -0.05664352	     -0.00042489	     -0.19807603	     -0.06362205	      0.88305281	     -0.00039805	     -0.21731944	      0.00632670	      0.00066329	     48.85742345
      0.57400914	     -0.05659146	     -0.00042065	     -0.19802302	     -0.06361128	      0.88305392	     -0.00039851	     -0.21728845	      0.00622704	      0.00062994	     48.42250803
      0.57522187	     -0.05655388	     -0.00041954	     -0.19798471	     -0.06360378	      0.88305467	     -0.00039884	     -0.21726699	      0.00615381	      0.00060688	     48.89065056
      0.57643461	     -0.05652037	     -0.00041674	     -0.19795048	     -0.06359636	      0.88305539	     -0.00039916	     -0.21724593	      0.00607941	      0.00058426	     48.98728747
      0.57803400	     -0.05647861	     -0.00041427	     -0.19790773	     -0.06358672	      0.88305630	     -0.00039959	     -0.21721885	      0.00597923	      0.00055626	     48.97304228
      0.57963339	     -0.05643826	     -0.00040996	     -0.19786638	     -0.06357723	      0.88305717	     -0.00040002	     -0.21719250	      0.00587547	      0.00052953	     49.32348433
      0.58080574	     -0.05641019	     -0.00040968	     -0.19783753	     -0.06357039	      0.88305778	     -0.00040033	     -0.21717368	      0.00579845	      0.00051214	     49.28290638
      0.58197808	     -0.05638423	     -0.00040750	     -0.19781079	     -0.06356364	      0.88305837	     -0.00040064	     -0.21715527	      0.00571962	      0.00049520	     49.42336721
      0.58356923	     -0.05635199	     -0.00040557	     -0.19777747	     -0.06355463	      0.88305914	     -0.00040106	     -0.21713099	      0.00561104	      0.00047441	     49.48124257
      0.58516038	     -0.05632218	     -0.00040162	     -0.19774657	     -0.06354579	      0.88305988	     -0.00040147	     -0.21710750	      0.00549962	      0.00045506	     49.97016750
      0.58642216	     -0.05629980	     -0.00040063	     -0.19772329	     -0.06353890	      0.88306045	     -0.00040179	     -0.21708948	      0.00541105	      0.00044265	     49.87000317
      0.58768393	     -0.05628015	     -0.00039765	     -0.19770276	     -0.06353213	      0.88306100	     -0.00040211	     -0.21707195	      0.00532106	      0.00043064	     50.05513018
      0.58894571	     -0.05626243	     -0.00039599	     -0.19768414	     -0.06352547	      0.88306153	     -0.00040243	     -0.21705497	      0.00523068	      0.00042023	     50.16689971
      0.59053225	     -0.05624287	     -0.00039310	     -0.19766344	     -0.06351727	      0.88306219	     -0.00040282	     -0.21703435	      0.00511591	      0.00040841	     50.52036416
      0.59211879	     -0.05622505	     -0.00039267	     -0.19764445	     -0.06350924	      0.88306283	     -0.00040320	     -0.21701462	      0.00500172	      0.00040002	     50.28867536
      0.59326580	     -0.05621256	     -0.00039017	     -0.19763113	     -0.06350355	      0.88306329	     -0.00040347	     -0.21700089	      0.00491804	      0.00039468	     50.57292139
      0.59441281	     -0.05620282	     -0.00038944	     -0.19762055	     -0.06349796	      0.88306374	     -0.00040373	     -0.21698761	      0.00483480	      0.00039046	     50.68955186
      0.59599212	     -0.05619293	     -0.00038779	     -0.19760950	     -0.06349041	      0.88306435	     -0.00040409	     -0.21697003	      0.00472033	      0.00038612	     50.80092283
      0.59757142	     -0.05618313	     -0.00038728	     -0.19759854	     -0.06348305	      0.88306496	     -0.00040443	     -0.21695329	      0.00460613	      0.00038367	     50.93416475
      0.59896299	     -0.05617504	     -0.00038518	     -0.19758945	     -0.06347671	      0.88306549	     -0.00040472	     -0.21693915	      0.00450595	      0.00038356	     50.78593754
      0.60035457	     -0.05617117	     -0.00038561	     -0.19758455	     -0.06347051	      0.88306603	     -0.00040500	     -0.21692556	      0.00440556	      0.00038385	     51.12310927
      0.60174614	     -0.05616688	     -0.00038335	     -0.19757928	     -0.06346445	      0.88306656	     -0.00040527	     -0.21691257	      0.00430610	      0.00038567	     50.79791797
      0.60313772	     -0.05616407	     -0.00038439	     -0.19757543	     -0.06345852	      0.88306710	     -0.00040553	     -0.21690011	      0.00420635	      0.00038839	     51.05680885
      0.60437223	     -0.05616313	     -0.00038242	     -0.19757362	     -0.06345339	      0.88306758	     -0.00040576	     -0.21688949	      0.00411821	      0.00039141	     50.89436165
      0.60560675	     -0.05616323	     -0.00038272	     -0.19757282	     -0.06344836	      0.88306807	     -0.00040597	     -0.21687929	      0.00403031	      0.00039535	     50.86850658
      0.60684126	     -0.05616468	     -0.00038196	     -0.19757338	     -0.06344343	      0.88306856	     -0.00040617	     -0.21686950	      0.00394233	      0.00039952	     50.84614102
      0.60843772	     -0.05616971	     -0.00038217	     -0.19757726	     -0.06343723	      0.88306920	     -0.00040641	     -0.21685746	      0.00382918	      0.00040595	     50.55909423
      0.61003418	     -0.05617468	     -0.00038068	     -0.19758110	     -0.06343121	      0.88306985	     -0.00040664	     -0.21684615	      0.00371537	      0.00041286	     50.53667693
      0.61117967	     -0.05618481	     -0.00038206	     -0.19759039	     -0.06342700	      0.88307033	     -0.00040680	     -0.21683850	      0.00363373	      0.00041764	     50.60619868
      0.61232517	     -0.05619701	     -0.00038207	     -0.19760177	     -0.06342288	      0.88307081	     -0.00040694	     -0.21683135	      0.00355234	      0.00042270	     50.37702050
      0.61383829	     -0.05622130	     -0.00038316	     -0.19762496	     -0.06341759	      0.88307145	     -0.00040711	     -0.21682278	      0.00344430	      0.00042839	     50.40008725
      0.61535140	     -0.05625338	     -0.00038343	     -0.19765596	     -0.06341246	      0.88307211	     -0.00040727	     -0.21681536	      0.00333715	      0.00043383	     49.76018205
      0.61686452	     -0.05628876	     -0.00038529	     -0.19769024	     -0.06340749	      0.88307277	     -0.00040741	     -0.21680916	      0.00322882	      0.00043755	     50.03356437
      0.61809358	     -0.05632401	     -0.00038451	     -0.19772462	     -0.06340358	      0.88307331	     -0.00040750	     -0.21680503	      0.00314130	      0.00043913	     49.74232243
      0.61932263	     -0.05636328	     -0.00038525	     -0.19776301	     -0.06339977	      0.88307385	     -0.00040759	     -0.21680178	      0.00305370	      0.00043903	     49.73985689
      0.62083915	     -0.05641740	     -0.00038452	     -0.19781607	     -0.06339522	      0.88307451	     -0.00040768	     -0.21679901	      0.00294595	      0.00043650	     49.45596224
      0.62218126	     -0.05646989	     -0.00038497	     -0.19786763	     -0.06339133	      0.88307509	     -0.00040774	     -0.21679774	      0.00285032	      0.00043129	     49.57490241
      0.62352336	     -0.05652734	     -0.00038385	     -0.19792415	     -0.06338757	      0.88307567	     -0.00040779	     -0.21679759	      0.00275535	      0.00042375	     49.22706667
      0.62486546	     -0.05658741	     -0.00038402	     -0.19798329	     -0.06338394	      0.88307623	     -0.00040782	     -0.21679856	      0.00266007	      0.00041299	     49.38267678
      0.62620756	     -0.05665073	     -0.00038291	     -0.19804569	     -0.06338043	      0.88307677	     -0.00040783	     -0.21680063	      0.00256539	      0.00039938	     49.17072760
      0.62754966	     -0.05671664	     -0.00038288	     -0.19811069	     -0.06337705	      0.88307730	     -0.00040783	     -0.21680378	      0.00247072	      0.00038257	     49.28989990
      0.62889176	     -0.05678481	     -0.00038182	     -0.19817795	     -0.06337380	      0.88307780	     -0.00040782	     -0.21680799	      0.00237676	      0.00036312	     49.05997967
      0.63023386	     -0.05685565	     -0.00038174	     -0.19824788	     -0.06337067	      0.88307827	     -0.00040780	     -0.21681322	      0.00228270	      0.00034030	     49.26515782
      0.63157596	     -0.05692905	     -0.00038102	     -0.19832038	     -0.06336767	      0.88307871	     -0.00040775	     -0.21681949	      0.00218981	      0.00031525	     48.97438014
      0.63291806	     -0.05700401	     -0.00038140	     -0.19839443	     -0.06336479	      0.88307912	     -0.00040770	     -0.21682676	      0.00209687	      0.00028717	     49.20199655
      0.63468801	     -0.05710791	     -0.00038112	     -0.19849716	     -0.06336119	      0.88307959	     -0.00040761	     -0.21683789	      0.00197611	      0.00024665	     48.85704946
      0.63578364	     -0.05717363	     -0.00038297	     -0.19856214	     -0.06335907	      0.88307984	     -0.00040754	     -0.21684565	      0.00190154	      0.00021931	     49.23120972
      0.63687928	     -0.05724101	     -0.00038399	     -0.19862879	     -0.06335702	      0.88308007	     -0.00040747	     -0.21685409	      0.00182804	      0.00019105	     49.15120569
      0.63847537	     -0.05734308	     -0.00038649	     -0.19872980	     -0.06335419	      0.88308034	     -0.00040735	     -0.21686755	      0.00172178	      0.00014735	     49.33312716
      0.63990310	     -0.05743668	     -0.00038904	     -0.19882246	     -0.06335180	      0.88308052	     -0.00040722	     -0.21688079	      0.00162878	      0.00010722	     49.04955924
      0.64133083	     -0.05752994	     -0.00039246	     -0.19891478	     -0.06334954	      0.88308065	     -0.00040709	     -0.21689508	      0.00153632	      0.00006565	     49.34138164
      0.64271686	     -0.05762532	     -0.00039563	     -0.19900927	     -0.06334747	      0.88308071	     -0.00040695	     -0.21690991	      0.00144813	      0.00002411	     49.40256155
      0.64410288	     -0.05772082	     -0.00039975	     -0.19910389	     -0.06334552	      0.88308071	     -0.00040680	     -0.21692571	      0.00136204	     -0.00001707	     49.28205705
      0.64548891	     -0.05781713	     -0.00040371	     -0.19919932	     -0.06334370	      0.88308066	     -0.00040664	     -0.21694240	      0.00127696	     -0.00005876	     49.42091195
      0.64722580	     -0.05794338	     -0.00040997	     -0.19932449	     -0.06334157	      0.88308051	     -0.00040642	     -0.21696453	      0.00117301	     -0.00011088	     49.67421154
      0.64853266	     -0.05803815	     -0.00041347	     -0.19941849	     -0.06334008	      0.88308034	     -0.00040624	     -0.21698209	      0.00109725	     -0.00014893	     49.37539163
      0.64983952	     -0.05813482	     -0.00041836	     -0.19951439	     -0.06333870	      0.88308012	     -0.00040606	     -0.21700036	      0.00102265	     -0.00018686	     49.65381170
      0.65114638	     -0.05823209	     -0.00042223	     -0.19961093	     -0.06333741	      0.88307986	     -0.00040587	     -0.21701932	      0.00095053	     -0.00022333	     49.46760465
      0.65245324	     -0.05832940	     -0.00042667	     -0.19970751	     -0.06333621	      0.88307954	     -0.00040566	     -0.21703892	      0.00087977	     -0.00025907	     49.67434805
      0.65411077	     -0.05845471	     -0.00043200	     -0.19983195	     -0.06333483	      0.88307907	     -0.00040539	     -0.21706469	      0.00079369	     -0.00030187	     49.32046479
      0.65558883	     -0.05856296	     -0.00043763	     -0.19993944	     -0.06333371	      0.88307860	     -0.00040513	     -0.21708849	      0.00071860	     -0.00033797	     49.71974780
      0.65706690	     -0.05867344	     -0.00044129	     -0.20004922	     -0.06333270	      0.88307808	     -0.00040485	     -0.21711293	      0.00064701	     -0.00037149	     49.40111684
      0.65838728	     -0.05877080	     -0.00044592	     -0.20014597	     -0.06333189	      0.88307757	     -0.00040460	     -0.21713526	      0.00058463	     -0.00039973	     49.75990389
      0.65970766	     -0.05886782	     -0.00044853	     -0.20024243	     -0.06333116	      0.88307702	     -0.00040432	     -0.21715804	      0.00052508	     -0.00042526	     49.47067933
      0.66102805	     -0.05896379	     -0.00045199	     -0.20033784	     -0.06333050	      0.88307645	     -0.00040404	     -0.21718122	      0.00046703	     -0.00044887	     49.63588040
      0.66234843	     -0.05906056	     -0.00045468	     -0.20043411	     -0.06332992	      0.88307584	     -0.00040374	     -0.21720477	      0.00041153	     -0.00046977	     49.43102413
      0.66366881	     -0.05915656	     -0.00045765	     -0.20052962	     -0.06332942	      0.88307521	     -0.00040342	     -0.21722867	      0.00035764	     -0.00048862	     49.52547695
      0.66541456	     -0.05928560	     -0.00046076	     -0.20065807	     -0.06332885	      0.88307433	     -0.00040298	     -0.21726080	      0.00029036	     -0.00050945	     49.00317196
      0.66688003	     -0.05938853	     -0.00046400	     -0.20076053	     -0.06332847	      0.88307358	     -0.00040259	     -0.21728817	      0.00023536	     -0.00052384	     49.34326104
      0.66834551	     -0.05949418	     -0.00046583	     -0.20086575	     -0.06332816	      0.88307280	     -0.00040218	     -0.21731581	      0.00018348	     -0.00053559	     49.09696568
      0.66981099	     -0.05959895	     -0.00046922	     -0.20097011	     -0.06332793	      0.88307201	     -0.00040174	     -0.21734373	      0.00013388	     -0.00054481	     49.16233341
      0.67127646	     -0.05970123	     -0.00047059	     -0.20107203	     -0.06332777	      0.88307120	     -0.00040129	     -0.21737189	      0.00008713	     -0.00055095	     48.71207894
      0.67259525	     -0.05979014	     -0.00047373	     -0.20116062	     -0.06332768	      0.88307047	     -0.00040085	     -0.21739735	      0.00004635	     -0.00055480	     48.95299233
      0.67391403	     -0.05988044	     -0.00047529	     -0.20125065	     -0.06332764	      0.88306974	     -0.00040040	     -0.21742288	      0.00000808	     -0.00055645	     48.63851255
      0.67523282	     -0.05996754	     -0.00047767	     -0.20133748	     -0.06332766	      0.88306901	     -0.00039993	     -0.21744849	     -0.00002861	     -0.00055623	     48.56715687
      0.67691525	     -0.06008097	     -0.00047994	     -0.20145062	     -0.06332774	      0.88306807	     -0.00039930	     -0.21748118	     -0.00007276	     -0.00055373	     48.34615903
      0.67859768	     -0.06018755	     -0.00048356	     -0.20155692	     -0.06332790	      0.88306715	     -0.00039863	     -0.21751393	     -0.00011380	     -0.00054763	     48.15570181
      0.67990826	     -0.06027116	     -0.00048441	     -0.20164037	     -0.06332807	      0.88306643	     -0.00039808	     -0.21753944	     -0.00014397	     -0.00054191	     47.88611639
      0.68121885	     -0.06035529	     -0.00048709	     -0.20172432	     -0.06332828	      0.88306573	     -0.00039752	     -0.21756492	     -0.00017219	     -0.00053470	     47.73984065
      0.68284461	     -0.06045838	     -0.00048888	     -0.20182726	     -0.06332858	      0.88306487	     -0.00039678	     -0.21759654	     -0.00020448	     -0.00052417	     47.22885632
      0.68418358	     -0.06053815	     -0.00049159	     -0.20190691	     -0.06332887	      0.88306417	     -0.00039615	     -0.21762248	     -0.00022936	     -0.00051383	     47.15104961
      0.68552256	     -0.06061769	     -0.00049304	     -0.20198636	     -0.06332920	      0.88306349	     -0.00039550	     -0.21764827	     -0.00025246	     -0.00050282	     46.97242855
      0.68727418	     -0.06072075	     -0.00049626	     -0.20208932	     -0.06332966	      0.88306262	     -0.00039460	     -0.21768180	     -0.00027992	     -0.00048743	     46.81240482
      0.68856151	     -0.06079408	     -0.00049693	     -0.20216263	     -0.06333003	      0.88306200	     -0.00039392	     -0.21770627	     -0.00029764	     -0.00047486	     46.28168189
      0.68984884	     -0.06086595	     -0.00049880	     -0.20223447	     -0.06333043	      0.88306140	     -0.00039321	     -0.21773055	     -0.00031440	     -0.00046218	     46.20574133
      0.69141072	     -0.06095242	     -0.00050019	     -0.20232095	     -0.06333093	      0.88306069	     -0.00039232	     -0.21775975	     -0.00033179	     -0.00044569	     45.58554502
      0.69297261	     -0.06103780	     -0.00050238	     -0.20240635	     -0.06333147	      0.88306001	     -0.00039139	     -0.21778861	     -0.00034792	     -0.00042942	     45.66064793
      0.69453450	     -0.06111745	     -0.00050332	     -0.20248606	     -0.06333202	      0.88305935	     -0.00039042	     -0.21781715	     -0.00036056	     -0.00041168	     44.84637258
      0.69593512	     -0.06118646	     -0.00050545	     -0.20255513	     -0.06333253	      0.88305879	     -0.00038953	     -0.21784239	     -0.00037087	     -0.00039638	     44.85203607
      0.69733575	     -0.06125387	     -0.00050628	     -0.20262264	     -0.06333306	      0.88305824	     -0.00038861	     -0.21786723	     -0.00037922	     -0.00038141	     44.57478036
      0.69873638	     -0.06131963	     -0.00050825	     -0.20268850	     -0.06333359	      0.88305772	     -0.00038765	     -0.21789161	     -0.00038567	     -0.00036612	     44.24964280
      0.70028338	     -0.06138640	     -0.00050915	     -0.20275542	     -0.06333419	      0.88305716	     -0.00038657	     -0.21791801	     -0.00039083	     -0.00034924	     43.73565035
      0.70183038	     -0.06144554	     -0.00051121	     -0.20281472	     -0.06333480	      0.88305664	     -0.00038545	     -0.21794368	     -0.00039449	     -0.00033237	     43.49951118
      0.70337738	     -0.06149780	     -0.00051138	     -0.20286717	     -0.06333541	      0.88305614	     -0.00038430	     -0.21796857	     -0.00039662	     -0.00031551	     43.17957234
      0.70474863	     -0.06154124	     -0.00051363	     -0.20291076	     -0.06333596	      0.88305571	     -0.00038325	     -0.21798999	     -0.00039714	     -0.00030028	     42.94894831
      0.70611988	     -0.06158156	     -0.00051411	     -0.20295126	     -0.06333650	      0.88305531	     -0.00038218	     -0.21801078	     -0.00039681	     -0.00028531	     42.77867255
      0.70749112	     -0.06161841	     -0.00051555	     -0.20298830	     -0.06333705	      0.88305493	     -0.00038109	     -0.21803093	     -0.00039514	     -0.00027006	     42.45666610
      0.70886237	     -0.06164919	     -0.00051665	     -0.20301927	     -0.06333759	      0.88305457	     -0.00037997	     -0.21805036	     -0.00039275	     -0.00025469	     42.23616199
      0.71025447	     -0.06167846	     -0.00051859	     -0.20304874	     -0.06333813	      0.88305423	     -0.00037881	     -0.21806934	     -0.00038980	     -0.00023949	     42.13805903
      0.71164656	     -0.06170487	     -0.00052038	     -0.20307536	     -0.06333867	      0.88305391	     -0.00037763	     -0.21808760	     -0.00038540	     -0.00022349	     41.63763427
      0.71303866	     -0.06172586	     -0.00052186	     -0.20309656	     -0.06333921	      0.88305361	     -0.00037643	     -0.21810507	     -0.00038116	     -0.00020797	     41.63454459
      0.71464647	     -0.06174935	     -0.00052338	     -0.20312030	     -0.06333981	      0.88305328	     -0.00037502	     -0.21812420	     -0.00037526	     -0.00019050	     41.47094971
      0.71625427	     -0.06176530	     -0.00052483	     -0.20313652	     -0.06334041	      0.88305299	     -0.00037359	     -0.21814225	     -0.00036815	     -0.00017272	     41.05487424
      0.71786208	     -0.06177697	     -0.00052598	     -0.20314846	     -0.06334100	      0.88305273	     -0.00037213	     -0.21815909	     -0.00036093	     -0.00015561	     41.02564237
      0.71920211	     -0.06178513	     -0.00052699	     -0.20315685	     -0.06334148	      0.88305253	     -0.00037089	     -0.21817221	     -0.00035445	     -0.00014216	     41.01758640
      0.72054215	     -0.06179000	     -0.00052794	     -0.20316196	     -0.06334195	      0.88305235	     -0.00036964	     -0.21818452	     -0.00034690	     -0.00012825	     40.65199601
      0.72188219	     -0.06179002	     -0.00052870	     -0.20316222	     -0.06334241	      0.88305219	     -0.00036838	     -0.21819598	     -0.00033971	     -0.00011514	     40.72048313
      0.72364741	     -0.06178915	     -0.00052955	     -0.20316167	     -0.06334300	      0.88305200	     -0.00036669	     -0.21820976	     -0.00032952	     -0.00009868	     40.69242591
      0.72541262	     -0.06178063	     -0.00053018	     -0.20315349	     -0.06334357	      0.88305184	     -0.00036498	     -0.21822213	     -0.00031809	     -0.00008199	     40.20759016
      0.72679670	     -0.06176856	     -0.00053076	     -0.20314167	     -0.06334400	      0.88305173	     -0.00036363	     -0.21823078	     -0.00031010	     -0.00007005	     40.57005280
      0.72818077	     -0.06175627	     -0.00053132	     -0.20312963	     -0.06334443	      0.88305164	     -0.00036227	     -0.21823849	     -0.00030108	     -0.00005785	     40.42912779
      0.72992985	     -0.06173798	     -0.00053195	     -0.20311167	     -0.06334494	      0.88305156	     -0.00036053	     -0.21824704	     -0.00028959	     -0.00004400	     40.34980717
      0.73167892	     -0.06170542	     -0.00053269	     -0.20307944	     -0.06334544	      0.88305149	     -0.00035878	     -0.21825413	     -0.00027803	     -0.00002835	     40.16767941
      0.73303295	     -0.06168115	     -0.00053313	     -0.20305541	     -0.06334581	      0.88305146	     -0.00035741	     -0.21825854	     -0.00026947	     -0.00001740	     40.32388225
      0.73438698	     -0.06165351	     -0.00053391	     -0.20302802	     -0.06334617	      0.88305144	     -0.00035604	     -0.21826211	     -0.00026101	     -0.00000744	     40.54725485
      0.73574101	     -0.06162303	     -0.00053453	     -0.20299779	     -0.06334652	      0.88305144	     -0.00035466	     -0.21826485	     -0.00025202	      0.00000295	     40.38384871
      0.73709505	     -0.06158645	     -0.00053537	     -0.20296144	     -0.06334685	      0.88305145	     -0.00035328	     -0.21826671	     -0.00024407	      0.00001301	     40.64356933
      0.73936014	     -0.06152483	     -0.00053687	     -0.20290020	     -0.06334739	      0.88305150	     -0.00035097	     -0.21826771	     -0.00023193	      0.00002964	     40.75964605
      0.74062948	     -0.06147363	     -0.00053806	     -0.20284918	     -0.06334768	      0.88305155	     -0.00034967	     -0.21826728	     -0.00022726	      0.00004065	     40.99994168
      0.74189882	     -0.06142338	     -0.00053912	     -0.20279910	     -0.06334797	      0.88305160	     -0.00034836	     -0.21826580	     -0.00022425	      0.00005115	     41.32016298
      0.74382833	     -0.06134626	     -0.00054120	     -0.20272219	     -0.06334840	      0.88305172	     -0.00034638	     -0.21826196	     -0.00022299	      0.00006663	     41.67044045
      0.74532177	     -0.06128275	     -0.00054296	     -0.20265880	     -0.06334874	      0.88305183	     -0.00034485	     -0.21825770	     -0.00022611	      0.00007858	     42.29354924
      0.74681522	     -0.06121693	     -0.00054492	     -0.20259307	     -0.06334908	      0.88305195	     -0.00034332	     -0.21825240	     -0.00023263	      0.00008968	     43.08566322
      0.74830867	     -0.06115106	     -0.00054687	     -0.20252726	     -0.06334943	      0.88305209	     -0.00034180	     -0.21824617	     -0.00024133	      0.00010170	     43.23734591
      0.74980212	     -0.06108233	     -0.00054901	     -0.20245854	     -0.06334980	      0.88305225	     -0.00034027	     -0.21823912	     -0.00025474	      0.00011186	     44.37860925
      0.75129557	     -0.06101721	     -0.00055115	     -0.20239340	     -0.06335019	      0.88305243	     -0.00033876	     -0.21823133	     -0.00026966	      0.00012227	     44.79834096
      0.75278901	     -0.06094741	     -0.00055314	     -0.20232356	     -0.06335061	      0.88305262	     -0.00033725	     -0.21822301	     -0.00028787	      0.00013068	     45.85321785
      0.75410534	     -0.06089406	     -0.00055514	     -0.20227017	     -0.06335100	      0.88305280	     -0.00033592	     -0.21821521	     -0.00030480	      0.00013748	     46.40281619
      0.75542167	     -0.06083671	     -0.00055685	     -0.20221276	     -0.06335141	      0.88305298	     -0.00033460	     -0.21820716	     -0.00032322	      0.00014286	     47.29159295
      0.75710311	     -0.06077045	     -0.00055922	     -0.20214641	     -0.06335198	      0.88305322	     -0.00033292	     -0.21819649	     -0.00034721	      0.00014800	     48.27681682
      0.75852641	     -0.06070997	     -0.00056062	     -0.20208585	     -0.06335249	      0.88305344	     -0.00033151	     -0.21818729	     -0.00036786	      0.00015072	     49.26871092
      0.75994971	     -0.06065552	     -0.00056249	     -0.20203134	     -0.06335302	      0.88305365	     -0.00033011	     -0.21817786	     -0.00038772	      0.00015247	     49.99062482
      0.76137300	     -0.06059950	     -0.00056354	     -0.20197526	     -0.06335359	      0.88305387	     -0.00032872	     -0.21816831	     -0.00040737	      0.00015163	     51.26054946
      0.76279630	     -0.06054776	     -0.00056502	     -0.20192348	     -0.06335418	      0.88305409	     -0.00032734	     -0.21815865	     -0.00042454	      0.00015030	     51.75543248
      0.76421960	     -0.06049157	     -0.00056567	     -0.20186726	     -0.06335480	      0.88305430	     -0.00032596	     -0.21814892	     -0.00044104	      0.00014678	     52.99029098
      0.76596921	     -0.06043450	     -0.00056728	     -0.20181018	     -0.06335558	      0.88305455	     -0.00032429	     -0.21813675	     -0.00045781	      0.00014021	     54.02587493
      0.76721564	     -0.06038269	     -0.00056705	     -0.20175840	     -0.06335616	      0.88305472	     -0.00032311	     -0.21812811	     -0.00046783	      0.00013499	     54.88253482
      0.76846207	     -0.06033866	     -0.00056767	     -0.20171441	     -0.06335675	      0.88305488	     -0.00032194	     -0.21811929	     -0.00047582	      0.00012854	     55.59962824
      0.76970850	     -0.06029360	     -0.00056778	     -0.20166941	     -0.06335735	      0.88305504	     -0.00032077	     -0.21811040	     -0.00048225	      0.00012084	     56.51448954
      0.77138467	     -0.06023507	     -0.00056788	     -0.20161099	     -0.06335816	      0.88305523	     -0.00031922	     -0.21809830	     -0.00048738	      0.00010967	     57.15120576
      0.77306083	     -0.06017008	     -0.00056725	     -0.20154614	     -0.06335898	      0.88305541	     -0.00031768	     -0.21808599	     -0.00049059	      0.00009717	     58.52452986
      0.77473699	     -0.06011821	     -0.00056754	     -0.20149442	     -0.06335980	      0.88305556	     -0.00031616	     -0.21807332	     -0.00049059	      0.00008298	     59.33123921
      0.77597090	     -0.06006547	     -0.00056603	     -0.20144184	     -0.06336041	      0.88305565	     -0.00031505	     -0.21806399	     -0.00048902	      0.00007318	     59.87765653
      0.77720481	     -0.06001900	     -0.00056542	     -0.20139551	     -0.06336101	      0.88305574	     -0.00031395	     -0.21805435	     -0.00048644	      0.00006232	     60.52455901
      0.77887911	     -0.05995837	     -0.00056389	     -0.20133511	     -0.06336182	      0.88305583	     -0.00031246	     -0.21804103	     -0.00048089	      0.00004647	     61.14811163
      0.78055341	     -0.05990059	     -0.00056305	     -0.20127756	     -0.06336262	      0.88305589	     -0.00031100	     -0.21802746	     -0.00047387	      0.00003010	     61.70190206
      0.78191000	     -0.05984785	     -0.00056091	     -0.20122503	     -0.06336326	      0.88305593	     -0.00030982	     -0.21801632	     -0.00046744	      0.00001659	     62.37187918
      0.78326659	     -0.05980007	     -0.00055996	     -0.20117745	     -0.06336389	      0.88305594	     -0.00030865	     -0.21800495	     -0.00046019	      0.00000291	     62.70413568
      0.78462318	     -0.05974901	     -0.00055818	     -0.20112660	     -0.06336451	      0.88305593	     -0.00030749	     -0.21799346	     -0.00045250	     -0.00001071	     63.07243657
      0.78633343	     -0.05968877	     -0.00055632	     -0.20106663	     -0.06336527	      0.88305590	     -0.00030604	     -0.21797878	     -0.00044257	     -0.00002812	     63.46682196
      0.78766408	     -0.05963697	     -0.00055380	     -0.20101504	     -0.06336586	      0.88305585	     -0.00030492	     -0.21796723	     -0.00043458	     -0.00004058	     63.56277817
      0.78899472	     -0.05958974	     -0.00055191	     -0.20096801	     -0.06336643	      0.88305579	     -0.00030382	     -0.21795554	     -0.00042653	     -0.00005296	     63.56942367
      0.79032537	     -0.05953918	     -0.00054911	     -0.20091766	     -0.06336699	      0.88305571	     -0.00030272	     -0.21794375	     -0.00041918	     -0.00006543	     63.96671268
      0.79219035	     -0.05947330	     -0.00054596	     -0.20085205	     -0.06336776	      0.88305558	     -0.00030119	     -0.21792697	     -0.00040872	     -0.00008201	     63.81849588
      0.79330122	     -0.05942947	     -0.00054304	     -0.20080840	     -0.06336821	      0.88305548	     -0.00030029	     -0.21791686	     -0.00040356	     -0.00009193	     64.20070205
      0.79441208	     -0.05938826	     -0.00054077	     -0.20076733	     -0.06336866	      0.88305537	     -0.00029939	     -0.21790663	     -0.00039829	     -0.00010102	     64.16207231
      0.79592483	     -0.05933237	     -0.00053743	     -0.20071165	     -0.06336926	      0.88305521	     -0.00029818	     -0.21789251	     -0.00039238	     -0.00011348	     64.37485875
      0.79743757	     -0.05927828	     -0.00053412	     -0.20065775	     -0.06336985	      0.88305503	     -0.00029698	     -0.21787823	     -0.00038657	     -0.00012468	     63.85968751
      0.79895031	     -0.05921980	     -0.00053064	     -0.20059943	     -0.06337043	      0.88305483	     -0.00029578	     -0.21786379	     -0.00038298	     -0.00013547	     64.27590011
      0.80046305	     -0.05916536	     -0.00052730	     -0.20054515	     -0.06337101	      0.88305462	     -0.00029460	     -0.21784913	     -0.00038013	     -0.00014570	     64.35638607
      0.80184434	     -0.05911509	     -0.00052384	     -0.20049501	     -0.06337153	      0.88305441	     -0.00029352	     -0.21783565	     -0.00037867	     -0.00015497	     64.56571926
      0.80322563	     -0.05906697	     -0.00052058	     -0.20044701	     -0.06337205	      0.88305419	     -0.00029245	     -0.21782207	     -0.00037744	     -0.00016322	     64.24544680
      0.80460692	     -0.05901561	     -0.00051694	     -0.20039576	     -0.06337257	      0.88305396	     -0.00029138	     -0.21780841	     -0.00037789	     -0.00017145	     64.61465468
      0.80629883	     -0.05895948	     -0.00051277	     -0.20033974	     -0.06337321	      0.88305366	     -0.00029009	     -0.21779154	     -0.00037932	     -0.00018147	     64.71709357
      0.80771876	     -0.05890664	     -0.00050852	     -0.20028699	     -0.06337375	      0.88305340	     -0.00028901	     -0.21777737	     -0.00038096	     -0.00018880	     64.61148133
      0.80913868	     -0.05886041	     -0.00050502	     -0.20024083	     -0.06337430	      0.88305313	     -0.00028793	     -0.21776308	     -0.00038406	     -0.00019652	     64.85448748
      0.81055860	     -0.05880938	     -0.00050050	     -0.20018987	     -0.06337485	      0.88305284	     -0.00028686	     -0.21774881	     -0.00038750	     -0.00020386	     64.97060324
      0.81197852	     -0.05876357	     -0.00049675	     -0.20014410	     -0.06337540	      0.88305255	     -0.00028579	     -0.21773447	     -0.00039151	     -0.00021078	     64.89237344
      0.81339844	     -0.05871346	     -0.00049196	     -0.20009405	     -0.06337596	      0.88305224	     -0.00028473	     -0.21772013	     -0.00039656	     -0.00021784	     65.30966390
      0.81481837	     -0.05866908	     -0.00048804	     -0.20004969	     -0.06337652	      0.88305193	     -0.00028366	     -0.21770576	     -0.00040173	     -0.00022469	     65.25747859
      0.81623829	     -0.05862112	     -0.00048298	     -0.20000177	     -0.06337710	      0.88305161	     -0.00028261	     -0.21769141	     -0.00040772	     -0.00023157	     65.55595026
      0.81765821	     -0.05857727	     -0.00047893	     -0.19995793	     -0.06337768	      0.88305127	     -0.00028155	     -0.21767706	     -0.00041390	     -0.00023794	     65.45659082
      0.81907813	     -0.05852870	     -0.00047366	     -0.19990938	     -0.06337828	      0.88305093	     -0.00028050	     -0.21766275	     -0.00042109	     -0.00024451	     65.90532271
      0.82049805	     -0.05848750	     -0.00046938	     -0.19986818	     -0.06337888	      0.88305058	     -0.00027944	     -0.21764843	     -0.00042850	     -0.00025100	     65.92548983
      0.82191797	     -0.05844222	     -0.00046385	     -0.19982290	     -0.06337949	      0.88305022	     -0.00027839	     -0.21763419	     -0.00043646	     -0.00025710	     66.14306751
      0.82333790	     -0.05840197	     -0.00045945	     -0.19978264	     -0.06338012	      0.88304985	     -0.00027734	     -0.21761998	     -0.00044486	     -0.00026271	     66.12710257
      0.82475782	     -0.05835548	     -0.00045360	     -0.19973615	     -0.06338076	      0.88304947	     -0.00027630	     -0.21760584	     -0.00045438	     -0.00026841	     66.71311010
      0.82617774	     -0.05831696	     -0.00044890	     -0.19969761	     -0.06338141	      0.88304909	     -0.00027525	     -0.21759169	     -0.00046372	     -0.00027324	     66.48394624
      0.82759766	     -0.05827059	     -0.00044288	     -0.19965122	     -0.06338207	      0.88304869	     -0.00027421	     -0.21757763	     -0.00047445	     -0.00027797	     67.05210654
      0.82901758	     -0.05823237	     -0.00043821	     -0.19961296	     -0.06338276	      0.88304830	     -0.00027317	     -0.21756355	     -0.00048550	     -0.00028242	     67.08160927
      0.83043751	     -0.05818706	     -0.00043229	     -0.19956763	     -0.06338345	      0.88304789	     -0.00027214	     -0.21754957	     -0.00049722	     -0.00028619	     67.32168555
      0.83185743	     -0.05814913	     -0.00042784	     -0.19952964	     -0.06338417	      0.88304748	     -0.00027111	     -0.21753558	     -0.00051002	     -0.00028982	     67.55264849
      0.83327735	     -0.05810452	     -0.00042172	     -0.19948499	     -0.06338490	      0.88304707	     -0.00027008	     -0.21752171	     -0.00052332	     -0.00029290	     67.85155652
      0.83469727	     -0.05806679	     -0.00041691	     -0.19944718	     -0.06338566	      0.88304665	     -0.00026906	     -0.21750786	     -0.00053739	     -0.00029551	     67.92687481
      0.83611719	     -0.05802359	     -0.00041048	     -0.19940393	     -0.06338643	      0.88304623	     -0.00026805	     -0.21749415	     -0.00055270	     -0.00029826	     68.62505792
      0.83737398	     -0.05799188	     -0.00040637	     -0.19937215	     -0.06338713	      0.88304586	     -0.00026716	     -0.21748207	     -0.00056595	     -0.00029941	     68.36808029
      0.83863076	     -0.05795599	     -0.00040119	     -0.19933619	     -0.06338785	      0.88304548	     -0.00026627	     -0.21747009	     -0.00058047	     -0.00030082	     68.85487101
      0.84016737	     -0.05791695	     -0.00039540	     -0.19929706	     -0.06338876	      0.88304502	     -0.00026520	     -0.21745557	     -0.00059810	     -0.00030165	     68.77963667
      0.84170397	     -0.05787357	     -0.00038841	     -0.19925359	     -0.06338969	      0.88304455	     -0.00026414	     -0.21744122	     -0.00061726	     -0.00030248	     69.58683614
      0.84297704	     -0.05784392	     -0.00038347	     -0.19922386	     -0.06339049	      0.88304417	     -0.00026327	     -0.21742945	     -0.00063235	     -0.00030201	     69.25860639
      0.84425011	     -0.05781088	     -0.00037775	     -0.19919075	     -0.06339130	      0.88304378	     -0.00026240	     -0.21741784	     -0.00064847	     -0.00030177	     69.71969406
      0.84580934	     -0.05777517	     -0.00037123	     -0.19915494	     -0.06339233	      0.88304331	     -0.00026136	     -0.21740379	     -0.00066762	     -0.00030059	     69.55951303
      0.84736857	     -0.05773350	     -0.00036398	     -0.19911317	     -0.06339338	      0.88304284	     -0.00026032	     -0.21738994	     -0.00068805	     -0.00029947	     70.40492596
      0.84861311	     -0.05770735	     -0.00035888	     -0.19908694	     -0.06339425	      0.88304247	     -0.00025951	     -0.21737896	     -0.00070333	     -0.00029744	     69.97752189
      0.84985765	     -0.05767682	     -0.00035316	     -0.19905633	     -0.06339514	      0.88304210	     -0.00025870	     -0.21736811	     -0.00071954	     -0.00029580	     70.33988503
      0.85110219	     -0.05764847	     -0.00034764	     -0.19902790	     -0.06339604	      0.88304174	     -0.00025790	     -0.21735736	     -0.00073537	     -0.00029353	     70.26904642
      0.85265634	     -0.05761284	     -0.00034082	     -0.19899216	     -0.06339720	      0.88304128	     -0.00025692	     -0.21734406	     -0.00075600	     -0.00029111	     70.71556599
      0.85421049	     -0.05757941	     -0.00033412	     -0.19895862	     -0.06339839	      0.88304083	     -0.00025594	     -0.21733093	     -0.00077553	     -0.00028710	     70.01574355
      0.85576464	     -0.05753978	     -0.00032714	     -0.19891886	     -0.06339961	      0.88304039	     -0.00025498	     -0.21731800	     -0.00079714	     -0.00028383	     70.98214631
      0.85696603	     -0.05751704	     -0.00032184	     -0.19889604	     -0.06340058	      0.88304005	     -0.00025425	     -0.21730808	     -0.00081270	     -0.00028063	     70.43301700
      0.85816741	     -0.05749050	     -0.00031649	     -0.19886940	     -0.06340157	      0.88303972	     -0.00025353	     -0.21729831	     -0.00082921	     -0.00027774	     70.62776909
      0.85969057	     -0.05745951	     -0.00030974	     -0.19883829	     -0.06340284	      0.88303930	     -0.00025262	     -0.21728610	     -0.00084982	     -0.00027348	     70.30101228
      0.86121373	     -0.05742606	     -0.00030309	     -0.19880470	     -0.06340416	      0.88303888	     -0.00025172	     -0.21727406	     -0.00087178	     -0.00026962	     70.78291023
      0.86252714	     -0.05740074	     -0.00029726	     -0.19877926	     -0.06340531	      0.88303853	     -0.00025096	     -0.21726381	     -0.00088991	     -0.00026538	     70.19077475
      0.86384056	     -0.05737243	     -0.00029163	     -0.19875082	     -0.06340649	      0.88303819	     -0.00025021	     -0.21725370	     -0.00090935	     -0.00026163	     70.47136852
      0.86547450	     -0.05734175	     -0.00028446	     -0.19871998	     -0.06340800	      0.88303776	     -0.00024929	     -0.21724130	     -0.00093322	     -0.00025652	     69.99999671
      0.86666434	     -0.05731681	     -0.00027955	     -0.19869491	     -0.06340912	      0.88303746	     -0.00024862	     -0.21723241	     -0.00095173	     -0.00025318	     70.31549598
      0.86785418	     -0.05729396	     -0.00027431	     -0.19867192	     -0.06341026	      0.88303716	     -0.00024796	     -0.21722363	     -0.00096991	     -0.00024921	     70.02650870
      0.86928714	     -0.05726651	     -0.00026815	     -0.19864431	     -0.06341167	      0.88303681	     -0.00024718	     -0.21721321	     -0.00099294	     -0.00024496	     70.14853987
      0.87072010	     -0.05724072	     -0.00026157	     -0.19861835	     -0.06341311	      0.88303646	     -0.00024641	     -0.21720296	     -0.00101568	     -0.00023987	     69.51282622
      0.87215306	     -0.05721143	     -0.00025522	     -0.19858888	     -0.06341458	      0.88303612	     -0.00024564	     -0.21719290	     -0.00104009	     -0.00023492	     69.78049659
      0.87358601	     -0.05718751	     -0.00024867	     -0.19856477	     -0.06341609	      0.88303578	     -0.00024489	     -0.21718297	     -0.00106504	     -0.00023051	     69.76904786
      0.87501897	     -0.05716137	     -0.00024259	     -0.19853842	     -0.06341763	      0.88303546	     -0.00024414	     -0.21717328	     -0.00108990	     -0.00022504	     69.30428251
      0.87645193	     -0.05713761	     -0.00023619	     -0.19851445	     -0.06341921	      0.88303514	     -0.00024340	     -0.21716379	     -0.00111645	     -0.00022057	     69.46524942
      0.87788489	     -0.05711684	     -0.00023049	     -0.19849345	     -0.06342083	      0.88303483	     -0.00024266	     -0.21715460	     -0.00114295	     -0.00021593	     69.09616267
      0.87931785	     -0.05709847	     -0.00022417	     -0.19847485	     -0.06342249	      0.88303452	     -0.00024193	     -0.21714575	     -0.00117109	     -0.00021197	     69.15821249
      0.88075081	     -0.05708527	     -0.00021893	     -0.19846138	     -0.06342419	      0.88303422	     -0.00024121	     -0.21713735	     -0.00120027	     -0.00020922	     69.33846250
      0.88218377	     -0.05707864	     -0.00021263	     -0.19845449	     -0.06342593	      0.88303392	     -0.00024048	     -0.21712953	     -0.00122975	     -0.00020706	     68.71872572
      0.88361672	     -0.05707364	     -0.00020813	     -0.19844918	     -0.06342772	      0.88303362	     -0.00023976	     -0.21712240	     -0.00126156	     -0.00020685	     69.31320626
      0.88504968	     -0.05708069	     -0.00020183	     -0.19845593	     -0.06342955	      0.88303333	     -0.00023905	     -0.21711605	     -0.00129411	     -0.00020929	     69.26610304
      0.88632272	     -0.05708848	     -0.00019860	     -0.19846341	     -0.06343121	      0.88303306	     -0.00023841	     -0.21711124	     -0.00132347	     -0.00021259	     69.36339384
      0.88759575	     -0.05710464	     -0.00019398	     -0.19847925	     -0.06343292	      0.88303278	     -0.00023777	     -0.21710726	     -0.00135394	     -0.00021895	     69.55384227
      0.88886878	     -0.05712533	     -0.00019039	     -0.19849962	     -0.06343466	      0.88303250	     -0.00023713	     -0.21710419	     -0.00138458	     -0.00022732	     69.67699324
      0.89014181	     -0.05715126	     -0.00018634	     -0.19852522	     -0.06343644	      0.88303220	     -0.00023649	     -0.21710206	     -0.00141605	     -0.00023867	     70.03269515
      0.89178901	     -0.05719389	     -0.00018161	     -0.19856742	     -0.06343881	      0.88303180	     -0.00023567	     -0.21710080	     -0.00145631	     -0.00025685	     69.90886261
      0.89343621	     -0.05723986	     -0.00017601	     -0.19861294	     -0.06344124	      0.88303135	     -0.00023483	     -0.21710125	     -0.00149780	     -0.00027964	     70.52931954
      0.89483876	     -0.05728679	     -0.00017275	     -0.19865948	     -0.06344337	      0.88303095	     -0.00023412	     -0.21710293	     -0.00153271	     -0.00030254	     71.02157952
      0.89624131	     -0.05733737	     -0.00016754	     -0.19870969	     -0.06344554	      0.88303050	     -0.00023340	     -0.21710586	     -0.00156736	     -0.00032898	     71.51433644
      0.89764386	     -0.05739530	     -0.00016441	     -0.19876722	     -0.06344776	      0.88303002	     -0.00023268	     -0.21711005	     -0.00160112	     -0.00035844	     71.96652007
      0.89904642	     -0.05745751	     -0.00015934	     -0.19882907	     -0.06345003	      0.88302950	     -0.00023195	     -0.21711554	     -0.00163426	     -0.00039113	     72.40134861
      0.90044897	     -0.05752587	     -0.00015637	     -0.19889705	     -0.06345235	      0.88302892	     -0.00023122	     -0.21712232	     -0.00166585	     -0.00042597	     72.61675310
      0.90185152	     -0.05759561	     -0.00015161	     -0.19896643	     -0.06345471	      0.88302830	     -0.00023048	     -0.21713040	     -0.00169681	     -0.00046350	     73.17298965
      0.90325407	     -0.05767513	     -0.00014893	     -0.19904558	     -0.06345711	      0.88302762	     -0.00022974	     -0.21713975	     -0.00172608	     -0.00050332	     73.69222801
      0.90465662	     -0.05775623	     -0.00014433	     -0.19912636	     -0.06345955	      0.88302689	     -0.00022899	     -0.21715045	     -0.00175337	     -0.00054489	     73.88342172
      0.90605917	     -0.05784276	     -0.00014167	     -0.19921255	     -0.06346202	      0.88302609	     -0.00022824	     -0.21716239	     -0.00177882	     -0.00058787	     74.31395620
      0.90746172	     -0.05793336	     -0.00013734	     -0.19930285	     -0.06346454	      0.88302524	     -0.00022747	     -0.21717556	     -0.00180236	     -0.00063248	     74.75369999
      0.90886428	     -0.05802890	     -0.00013483	     -0.19939809	     -0.06346708	      0.88302432	     -0.00022670	     -0.21718996	     -0.00182332	     -0.00067794	     75.07269972
      0.91026683	     -0.05812679	     -0.00013082	     -0.19949572	     -0.06346965	      0.88302334	     -0.00022593	     -0.21720552	     -0.00184182	     -0.00072386	     75.23077218
      0.91166938	     -0.05823135	     -0.00012872	     -0.19960002	     -0.06347225	      0.88302229	     -0.00022514	     -0.21722222	     -0.00185824	     -0.00077046	     75.82555860
      0.91307193	     -0.05833857	     -0.00012536	     -0.19970702	     -0.06347486	      0.88302118	     -0.00022435	     -0.21724008	     -0.00187147	     -0.00081688	     75.82493625
      0.91478214	     -0.05847412	     -0.00012379	     -0.19984230	     -0.06347807	      0.88301973	     -0.00022338	     -0.21726332	     -0.00188388	     -0.00087288	     75.97311184
      0.91595161	     -0.05856787	     -0.00012088	     -0.19993592	     -0.06348028	      0.88301869	     -0.00022271	     -0.21728009	     -0.00189058	     -0.00091056	     76.29888583
      0.91712108	     -0.05866433	     -0.00011961	     -0.20003223	     -0.06348249	      0.88301760	     -0.00022203	     -0.21729757	     -0.00189496	     -0.00094758	     76.47408455
      0.91878801	     -0.05880683	     -0.00011736	     -0.20017457	     -0.06348566	      0.88301598	     -0.00022106	     -0.21732360	     -0.00189791	     -0.00099908	     76.62531825
      0.92045493	     -0.05894897	     -0.00011603	     -0.20031658	     -0.06348882	      0.88301427	     -0.00022008	     -0.21735092	     -0.00189692	     -0.00104804	     76.71347074
      0.92212185	     -0.05909564	     -0.00011293	     -0.20046317	     -0.06349198	      0.88301249	     -0.00021909	     -0.21737932	     -0.00189230	     -0.00109417	     76.62238939
      0.92337067	     -0.05920425	     -0.00011295	     -0.20057172	     -0.06349434	      0.88301110	     -0.00021834	     -0.21740134	     -0.00188657	     -0.00112634	     76.67009793
      0.92461949	     -0.05931596	     -0.00011174	     -0.20068340	     -0.06349669	      0.88300967	     -0.00021758	     -0.21742387	     -0.00187871	     -0.00115665	     76.46589588
      0.92586831	     -0.05942960	     -0.00011150	     -0.20079702	     -0.06349903	      0.88300821	     -0.00021682	     -0.21744696	     -0.00186949	     -0.00118527	     76.57708549
      0.92763279	     -0.05959257	     -0.00011125	     -0.20095999	     -0.06350231	      0.88300609	     -0.00021574	     -0.21748048	     -0.00185278	     -0.00122129	     75.87484534
      0.92939727	     -0.05975124	     -0.00011249	     -0.20111867	     -0.06350557	      0.88300390	     -0.00021464	     -0.21751496	     -0.00183448	     -0.00125227	     76.51878190
      0.93065039	     -0.05986896	     -0.00011201	     -0.20123643	     -0.06350786	      0.88300232	     -0.00021385	     -0.21753990	     -0.00181891	     -0.00127112	     75.93006503
      0.93190350	     -0.05998423	     -0.00011297	     -0.20135173	     -0.06351013	      0.88300072	     -0.00021305	     -0.21756527	     -0.00180225	     -0.00128717	     75.80709407
      0.93353572	     -0.06013648	     -0.00011368	     -0.20150407	     -0.06351305	      0.88299860	     -0.00021201	     -0.21759886	     -0.00177863	     -0.00130424	     75.49815035
      0.93516793	     -0.06028756	     -0.00011547	     -0.20165523	     -0.06351593	      0.88299646	     -0.00021095	     -0.21763307	     -0.00175286	     -0.00131660	     75.23127452
      0.93657815	     -0.06041753	     -0.00011602	     -0.20178531	     -0.06351839	      0.88299460	     -0.00021003	     -0.21766304	     -0.00172884	     -0.00132340	     74.77768066
      0.93798837	     -0.06054866	     -0.00011813	     -0.20191654	     -0.06352081	      0.88299273	     -0.00020910	     -0.21769338	     -0.00170388	     -0.00132748	     74.92475922
      0.93939859	     -0.06067996	     -0.00011928	     -0.20204798	     -0.06352319	      0.88299086	     -0.00020817	     -0.21772408	     -0.00167662	     -0.00132798	     74.26221755
      0.94080881	     -0.06080905	     -0.00012144	     -0.20217719	     -0.06352554	      0.88298899	     -0.00020722	     -0.21775510	     -0.00164863	     -0.00132577	     74.29930207
      0.94221903	     -0.06094018	     -0.00012308	     -0.20230849	     -0.06352784	      0.88298712	     -0.00020627	     -0.21778638	     -0.00161863	     -0.00132046	     73.74873987
      0.94362925	     -0.06106862	     -0.00012545	     -0.20243710	     -0.06353010	      0.88298527	     -0.00020531	     -0.21781794	     -0.00158742	     -0.00131224	     73.49975810
      0.94503947	     -0.06119617	     -0.00012742	     -0.20256483	     -0.06353232	      0.88298342	     -0.00020434	     -0.21784969	     -0.00155490	     -0.00130157	     73.25037640
      0.94693155	     -0.06137100	     -0.00013100	     -0.20273993	     -0.06353522	      0.88298098	     -0.00020303	     -0.21789252	     -0.00150855	     -0.00128364	     72.49384856
      0.94838055	     -0.06149691	     -0.00013292	     -0.20286607	     -0.06353738	      0.88297913	     -0.00020201	     -0.21792557	     -0.00147186	     -0.00126601	     72.20949082
      0.94982956	     -0.06162623	     -0.00013605	     -0.20299562	     -0.06353948	      0.88297731	     -0.00020099	     -0.21795867	     -0.00143354	     -0.00124726	     72.05508413
      0.95127856	     -0.06175396	     -0.00013781	     -0.20312362	     -0.06354153	      0.88297552	     -0.00019996	     -0.21799182	     -0.00139317	     -0.00122630	     71.40372551
      0.95272756	     -0.06188009	     -0.00014117	     -0.20325002	     -0.06354352	      0.88297375	     -0.00019893	     -0.21802498	     -0.00135189	     -0.00120397	     71.37940012
      0.95417656	     -0.06200312	     -0.00014340	     -0.20337335	     -0.06354545	      0.88297203	     -0.00019788	     -0.21805810	     -0.00130851	     -0.00117980	     70.69681636
      0.95598442	     -0.06215379	     -0.00014830	     -0.20352439	     -0.06354776	      0.88296992	     -0.00019657	     -0.21809925	     -0.00125249	     -0.00114743	     70.05025191
      0.95723350	     -0.06225542	     -0.00015045	     -0.20362629	     -0.06354930	      0.88296850	     -0.00019566	     -0.21812758	     -0.00121317	     -0.00112401	     69.84414199
      0.95848258	     -0.06235664	     -0.00015392	     -0.20372779	     -0.06355079	      0.88296712	     -0.00019474	     -0.21815587	     -0.00117255	     -0.00109976	     69.51021203
      0.96019676	     -0.06249554	     -0.00015817	     -0.20386709	     -0.06355275	      0.88296526	     -0.00019347	     -0.21819453	     -0.00111533	     -0.00106560	     68.97225159
      0.96191094	     -0.06262967	     -0.00016341	     -0.20400162	     -0.06355461	      0.88296346	     -0.00019220	     -0.21823299	     -0.00105621	     -0.00102980	     68.37560343
      0.96362512	     -0.06275922	     -0.00016770	     -0.20413160	     -0.06355637	      0.88296173	     -0.00019091	     -0.21827113	     -0.00099608	     -0.00099397	     68.10305467
      0.96507779	     -0.06286857	     -0.00017412	     -0.20424130	     -0.06355778	      0.88296031	     -0.00018982	     -0.21830324	     -0.00094296	     -0.00096217	     67.32527256
      0.96653045	     -0.06297423	     -0.00017832	     -0.20434734	     -0.06355911	      0.88295893	     -0.00018872	     -0.21833514	     -0.00088962	     -0.00093061	     67.06968069
      0.96798311	     -0.06307648	     -0.00018337	     -0.20444999	     -0.06356037	      0.88295761	     -0.00018762	     -0.21836672	     -0.00083474	     -0.00089831	     66.56818266
      0.96943578	     -0.06317423	     -0.00018715	     -0.20454815	     -0.06356154	      0.88295632	     -0.00018651	     -0.21839784	     -0.00077874	     -0.00086514	     65.97247540
      0.97088844	     -0.06326771	     -0.00019199	     -0.20464204	     -0.06356263	      0.88295509	     -0.00018539	     -0.21842841	     -0.00072199	     -0.00083151	     65.70692624
      0.97268439	     -0.06337925	     -0.00019722	     -0.20475413	     -0.06356386	      0.88295364	     -0.00018401	     -0.21846532	     -0.00065010	     -0.00078902	     65.04406560
      0.97406042	     -0.06345674	     -0.00020253	     -0.20483202	     -0.06356472	      0.88295257	     -0.00018295	     -0.21849291	     -0.00059416	     -0.00075526	     64.70062899
      0.97543645	     -0.06353179	     -0.00020653	     -0.20490751	     -0.06356549	      0.88295156	     -0.00018188	     -0.21851977	     -0.00053711	     -0.00072050	     64.08919040
      0.97719485	     -0.06361937	     -0.00021194	     -0.20499567	     -0.06356637	      0.88295033	     -0.00018051	     -0.21855297	     -0.00046378	     -0.00067533	     63.76533574
      0.97895324	     -0.06370072	     -0.00021584	     -0.20507762	     -0.06356712	      0.88294919	     -0.00017914	     -0.21858473	     -0.00038847	     -0.00062750	     62.53592677
      0.98031290	     -0.06375657	     -0.00022079	     -0.20513392	     -0.06356761	      0.88294836	     -0.00017807	     -0.21860830	     -0.00033046	     -0.00058963	     62.39787631
      0.98167255	     -0.06380983	     -0.00022418	     -0.20518766	     -0.06356802	      0.88294758	     -0.00017700	     -0.21863096	     -0.00027169	     -0.00055103	     61.91498065
      0.98347254	     -0.06387546	     -0.00022996	     -0.20525390	     -0.06356844	      0.88294664	     -0.00017559	     -0.21865957	     -0.00019300	     -0.00049829	     61.14745153
      0.98482904	     -0.06392048	     -0.00023283	     -0.20529941	     -0.06356866	      0.88294599	     -0.00017452	     -0.21868007	     -0.00013379	     -0.00045793	     60.79764847
      0.98618553	     -0.06396135	     -0.00023627	     -0.20534078	     -0.06356880	      0.88294540	     -0.00017346	     -0.21869970	     -0.00007369	     -0.00041591	     60.02590956
      0.98754203	     -0.06399970	     -0.00023957	     -0.20537963	     -0.06356886	      0.88294486	     -0.00017239	     -0.21871848	     -0.00001404	     -0.00037359	     59.66462484
      0.98931086	     -0.06404660	     -0.00024487	     -0.20542717	     -0.06356882	      0.88294425	     -0.00017100	     -0.21874170	      0.00006464	     -0.00031698	     58.57768520
      0.99107970	     -0.06408194	     -0.00024956	     -0.20546315	     -0.06356864	      0.88294374	     -0.00016960	     -0.21876344	      0.00014165	     -0.00026027	     58.53972662
      0.99284853	     -0.06411614	     -0.00025570	     -0.20549800	     -0.06356832	      0.88294333	     -0.00016822	     -0.21878348	      0.00022047	     -0.00020032	     56.58758919
      0.99442434	     -0.06412994	     -0.00025940	     -0.20551238	     -0.06356792	      0.88294306	     -0.00016698	     -0.21880004	      0.00028727	     -0.00014732	     56.99168090
      0.99600015	     -0.06414965	     -0.00026523	     -0.20553265	     -0.06356741	      0.88294287	     -0.00016575	     -0.21881517	      0.00035529	     -0.00009442	     55.99924747
      0.99757597	     -0.06415339	     -0.00026825	     -0.20553699	     -0.06356680	      0.88294276	     -0.00016452	     -0.21882905	      0.00042141	     -0.00004140	     55.63048169
      0.99915178	     -0.06416103	     -0.00027461	     -0.20554519	     -0.06356608	      0.88294274	     -0.00016329	     -0.21884146	      0.00048678	      0.00001187	     54.89578773
      1.00072759	     -0.06415237	     -0.00027716	     -0.20553713	     -0.06356527	      0.88294280	     -0.00016206	     -0.21885259	      0.00055032	      0.00006516	     54.30849304
      1.00210343	     -0.06414623	     -0.00028289	     -0.20553146	     -0.06356447	      0.88294292	     -0.00016100	     -0.21886109	      0.00060471	      0.00011271	     53.59290728
      1.00347927	     -0.06413127	     -0.00028602	     -0.20551700	     -0.06356360	      0.88294311	     -0.00015993	     -0.21886853	      0.00065735	      0.00015976	     53.14584955
      1.00485512	     -0.06411388	     -0.00029021	     -0.20550009	     -0.06356266	      0.88294336	     -0.00015887	     -0.21887491	      0.00070865	      0.00020680	     52.61984219
      1.00651703	     -0.06408832	     -0.00029465	     -0.20547511	     -0.06356143	      0.88294375	     -0.00015759	     -0.21888118	      0.00076854	      0.00026321	     51.98850691
      1.00817895	     -0.06405287	     -0.00029963	     -0.20544023	     -0.06356011	      0.88294424	     -0.00015632	     -0.21888591	      0.00082648	      0.00032034	     51.11148361
      1.00984086	     -0.06401092	     -0.00030378	     -0.20539883	     -0.06355869	      0.88294482	     -0.00015504	     -0.21888912	      0.00088167	      0.00037648	     50.53569552
      1.01130394	     -0.06397036	     -0.00030835	     -0.20535873	     -0.06355737	      0.88294540	     -0.00015393	     -0.21889062	      0.00092826	      0.00042547	     50.09311869
      1.01276701	     -0.06392330	     -0.00031201	     -0.20531214	     -0.06355598	      0.88294606	     -0.00015282	     -0.21889094	      0.00097294	      0.00047371	     49.71699508
      1.01411082	     -0.06387891	     -0.00031587	     -0.20526815	     -0.06355464	      0.88294673	     -0.00015180	     -0.21889018	      0.00101227	      0.00051687	     49.40926390
      1.01545462	     -0.06382909	     -0.00031939	     -0.20521873	     -0.06355325	      0.88294745	     -0.00015078	     -0.21888848	      0.00105067	      0.00056011	     48.71889480
      1.01679842	     -0.06377485	     -0.00032299	     -0.20516487	     -0.06355182	      0.88294823	     -0.00014977	     -0.21888577	      0.00108680	      0.00060216	     48.47194614
      1.01919177	     -0.06367177	     -0.00032893	     -0.20506247	     -0.06354914	      0.88294976	     -0.00014798	     -0.21887852	      0.00114826	      0.00067558	     47.28274894
      1.02037986	     -0.06361351	     -0.00033220	     -0.20500450	     -0.06354776	      0.88295058	     -0.00014709	     -0.21887376	      0.00117562	      0.00071065	     47.43808252
      1.02156795	     -0.06355411	     -0.00033513	     -0.20494540	     -0.06354635	      0.88295145	     -0.00014620	     -0.21886822	      0.00120262	      0.00074566	     46.98366664
      1.02304435	     -0.06347710	     -0.00033878	     -0.20486875	     -0.06354455	      0.88295258	     -0.00014511	     -0.21886027	      0.00123373	      0.00078753	     46.77641743
      1.02452075	     -0.06339631	     -0.00034232	     -0.20478830	     -0.06354271	      0.88295377	     -0.00014401	     -0.21885117	      0.00126362	      0.00082914	     46.00041978
      1.02599715	     -0.06330862	     -0.00034584	     -0.20470093	     -0.06354082	      0.88295503	     -0.00014292	     -0.21884090	      0.00129033	      0.00086939	     45.84561476
      1.02747355	     -0.06322008	     -0.00034919	     -0.20461269	     -0.06353890	      0.88295634	     -0.00014183	     -0.21882944	      0.00131489	      0.00090803	     45.64685171
      1.02894995	     -0.06312848	     -0.00035250	     -0.20452138	     -0.06353694	      0.88295771	     -0.00014074	     -0.21881690	      0.00133804	      0.00094613	     44.93266254
      1.03042635	     -0.06303195	     -0.00035570	     -0.20442510	     -0.06353495	      0.88295913	     -0.00013966	     -0.21880329	      0.00135802	      0.00098264	     44.77549409
      1.03190275	     -0.06293584	     -0.00035891	     -0.20432923	     -0.06353293	      0.88296061	     -0.00013859	     -0.21878865	      0.00137579	      0.00101728	     44.59420345
      1.03334566	     -0.06284120	     -0.00036201	     -0.20423480	     -0.06353094	      0.88296210	     -0.00013754	     -0.21877347	      0.00139166	      0.00104997	     44.02762506
      1.03478856	     -0.06274338	     -0.00036517	     -0.20413717	     -0.06352892	      0.88296364	     -0.00013649	     -0.21875749	      0.00140469	      0.00108076	     43.89444498
      1.03612476	     -0.06265486	     -0.00036812	     -0.20404880	     -0.06352703	      0.88296510	     -0.00013553	     -0.21874200	      0.00141494	      0.00110714	     43.74926381
      1.03746095	     -0.06256480	     -0.00037109	     -0.20395889	     -0.06352514	      0.88296660	     -0.00013457	     -0.21872597	      0.00142396	      0.00113249	     43.27113101
      1.03879715	     -0.06247395	     -0.00037411	     -0.20386816	     -0.06352323	      0.88296813	     -0.00013362	     -0.21870939	      0.00143058	      0.00115556	     43.18140762
      1.04178529	     -0.06227570	     -0.00038092	     -0.20367012	     -0.06351894	      0.88297165	     -0.00013150	     -0.21867065	      0.00143996	      0.00119977	     42.47820523
      1.04289724	     -0.06219881	     -0.00038379	     -0.20359328	     -0.06351734	      0.88297299	     -0.00013072	     -0.21865575	      0.00144062	      0.00121372	     42.60015712
      1.04400918	     -0.06212304	     -0.00038639	     -0.20351755	     -0.06351574	      0.88297435	     -0.00012994	     -0.21864061	      0.00144071	      0.00122638	     42.36276481
      1.04546901	     -0.06202589	     -0.00038986	     -0.20342043	     -0.06351363	      0.88297615	     -0.00012893	     -0.21862038	      0.00143863	      0.00123980	     42.33607403
      1.04692883	     -0.06193001	     -0.00039330	     -0.20332458	     -0.06351154	      0.88297797	     -0.00012793	     -0.21859987	      0.00143529	      0.00125101	     41.89856041
      1.04838866	     -0.06183175	     -0.00039671	     -0.20322632	     -0.06350944	      0.88297980	     -0.00012693	     -0.21857910	      0.00142919	      0.00125929	     41.91696325
      1.04984849	     -0.06173763	     -0.00040006	     -0.20313218	     -0.06350736	      0.88298164	     -0.00012594	     -0.21855806	      0.00142111	      0.00126419	     41.98532946
      1.05130831	     -0.06164204	     -0.00040328	     -0.20303656	     -0.06350530	      0.88298349	     -0.00012496	     -0.21853690	      0.00141199	      0.00126725	     41.56914515
      1.05276814	     -0.06154828	     -0.00040650	     -0.20294275	     -0.06350324	      0.88298534	     -0.00012399	     -0.21851557	      0.00140002	      0.00126684	     41.73631811
      1.05460605	     -0.06143545	     -0.00041017	     -0.20282984	     -0.06350069	      0.88298766	     -0.00012278	     -0.21848868	      0.00138340	      0.00126241	     41.39431880
      1.05644397	     -0.06131425	     -0.00041366	     -0.20270853	     -0.06349816	      0.88298998	     -0.00012158	     -0.21846174	      0.00136288	      0.00125516	     41.61920361
      1.05769398	     -0.06123859	     -0.00041483	     -0.20263280	     -0.06349647	      0.88299154	     -0.00012078	     -0.21844330	      0.00134792	      0.00124759	     41.45082071
      1.05894398	     -0.06116381	     -0.00041697	     -0.20255792	     -0.06349479	      0.88299310	     -0.00011999	     -0.21842493	      0.00133135	      0.00123777	     41.59704783
      1.06059075	     -0.06106831	     -0.00041908	     -0.20246229	     -0.06349262	      0.88299512	     -0.00011895	     -0.21840087	      0.00130852	      0.00122273	     41.37421835
      1.06223751	     -0.06097126	     -0.00042144	     -0.20236509	     -0.06349049	      0.88299712	     -0.00011793	     -0.21837697	      0.00128269	      0.00120462	     41.76155592
      1.06364984	     -0.06089219	     -0.00042233	     -0.20228589	     -0.06348869	      0.88299881	     -0.00011707	     -0.21835656	      0.00125996	      0.00118780	     41.53498512
      1.06506218	     -0.06081345	     -0.00042416	     -0.20220699	     -0.06348693	      0.88300047	     -0.00011622	     -0.21833631	      0.00123502	      0.00116830	     41.90546629
      1.06647451	     -0.06073864	     -0.00042528	     -0.20213203	     -0.06348520	      0.88300211	     -0.00011539	     -0.21831623	      0.00120980	      0.00114777	     41.70625824
      1.06788684	     -0.06066315	     -0.00042701	     -0.20205636	     -0.06348351	      0.88300372	     -0.00011456	     -0.21829635	      0.00118253	      0.00112528	     42.04632560
      1.06971170	     -0.06057258	     -0.00042798	     -0.20196557	     -0.06348139	      0.88300574	     -0.00011352	     -0.21827097	      0.00114615	      0.00109367	     42.15688044
      1.07094120	     -0.06050725	     -0.00042986	     -0.20190006	     -0.06347999	      0.88300707	     -0.00011283	     -0.21825407	      0.00112028	      0.00107246	     42.34839122
      1.07217069	     -0.06044574	     -0.00043088	     -0.20183837	     -0.06347863	      0.88300838	     -0.00011215	     -0.21823725	      0.00109317	      0.00104977	     42.61628380
      1.07394069	     -0.06035861	     -0.00043317	     -0.20175095	     -0.06347673	      0.88301021	     -0.00011119	     -0.21821338	      0.00105193	      0.00101526	     42.99043045
      1.07541566	     -0.06028532	     -0.00043432	     -0.20167740	     -0.06347521	      0.88301168	     -0.00011041	     -0.21819373	      0.00101419	      0.00098486	     43.65161517
      1.07689063	     -0.06021325	     -0.00043665	     -0.20160503	     -0.06347374	      0.88301311	     -0.00010964	     -0.21817424	      0.00097376	      0.00095411	     44.22645460
      1.07836560	     -0.06014191	     -0.00043791	     -0.20153337	     -0.06347234	      0.88301450	     -0.00010889	     -0.21815499	      0.00092997	      0.00092256	     44.67508323
      1.07984057	     -0.06006907	     -0.00044027	     -0.20146015	     -0.06347100	      0.88301583	     -0.00010816	     -0.21813595	      0.00088147	      0.00088985	     45.73056235
      1.08131554	     -0.06000243	     -0.00044118	     -0.20139312	     -0.06346974	      0.88301712	     -0.00010745	     -0.21811708	      0.00082913	      0.00085598	     46.73581343
      1.08279052	     -0.05993298	     -0.00044340	     -0.20132322	     -0.06346856	      0.88301836	     -0.00010676	     -0.21809847	      0.00077307	      0.00082216	     47.63667031
      1.08426549	     -0.05986925	     -0.00044411	     -0.20125902	     -0.06346746	      0.88301954	     -0.00010608	     -0.21808010	      0.00071234	      0.00078693	     48.94481253
      1.08574046	     -0.05980540	     -0.00044654	     -0.20119465	     -0.06346646	      0.88302068	     -0.00010542	     -0.21806209	      0.00064822	      0.00075114	     50.34085895
      1.08705126	     -0.05975419	     -0.00044690	     -0.20114297	     -0.06346565	      0.88302164	     -0.00010485	     -0.21804638	      0.00058866	      0.00071883	     51.46691502
      1.08836205	     -0.05970346	     -0.00044846	     -0.20109173	     -0.06346492	      0.88302256	     -0.00010429	     -0.21803104	      0.00052660	      0.00068571	     52.95493946
      1.08993809	     -0.05964904	     -0.00044964	     -0.20103669	     -0.06346415	      0.88302361	     -0.00010365	     -0.21801307	      0.00044953	      0.00064513	     54.78975013
      1.09151413	     -0.05959107	     -0.00045158	     -0.20097808	     -0.06346350	      0.88302460	     -0.00010302	     -0.21799571	      0.00037006	      0.00060470	     56.77550250
      1.09283580	     -0.05954943	     -0.00045199	     -0.20093589	     -0.06346306	      0.88302537	     -0.00010251	     -0.21798152	      0.00030170	      0.00056999	     58.63026335
      1.09415748	     -0.05950585	     -0.00045314	     -0.20089175	     -0.06346270	      0.88302610	     -0.00010201	     -0.21796777	      0.00023241	      0.00053549	     60.53397369
      1.09547915	     -0.05946649	     -0.00045376	     -0.20085183	     -0.06346244	      0.88302679	     -0.00010153	     -0.21795439	      0.00016215	      0.00050072	     62.59686694
      1.09724969	     -0.05941599	     -0.00045480	     -0.20080057	     -0.06346224	      0.88302763	     -0.00010091	     -0.21793718	      0.00006709	      0.00045365	     65.75839911
      1.09862649	     -0.05937938	     -0.00045513	     -0.20076337	     -0.06346220	      0.88302823	     -0.00010045	     -0.21792429	     -0.00000660	      0.00041847	     67.91412434
      1.10000330	     -0.05934355	     -0.00045570	     -0.20072695	     -0.06346226	      0.88302879	     -0.00010000	     -0.21791188	     -0.00008046	      0.00038267	     70.65536327
      1.10138010	     -0.05931299	     -0.00045589	     -0.20069581	     -0.06346242	      0.88302929	     -0.00009957	     -0.21789996	     -0.00015317	      0.00034695	     73.30568808
      1.10307680	     -0.05927682	     -0.00045623	     -0.20065895	     -0.06346275	      0.88302984	     -0.00009905	     -0.21788599	     -0.00024109	      0.00030321	     77.03361090
      1.10438435	     -0.05925130	     -0.00045611	     -0.20063293	     -0.06346311	      0.88303021	     -0.00009867	     -0.21787575	     -0.00030660	      0.00027073	     79.52369347
      1.10569189	     -0.05922613	     -0.00045615	     -0.20060727	     -0.06346355	      0.88303055	     -0.00009830	     -0.21786594	     -0.00037042	      0.00023862	     82.51622603
      1.10727880	     -0.05920068	     -0.00045593	     -0.20058127	     -0.06346420	      0.88303090	     -0.00009788	     -0.21785463	     -0.00044451	      0.00020081	     85.94803784
      1.10886571	     -0.05917155	     -0.00045571	     -0.20055160	     -0.06346496	      0.88303119	     -0.00009747	     -0.21784394	     -0.00051476	      0.00016526	     89.69894186
      1.11011482	     -0.05915582	     -0.00045534	     -0.20053550	     -0.06346564	      0.88303138	     -0.00009716	     -0.21783590	     -0.00056715	      0.00013822	     92.50455962
      1.11136393	     -0.05913620	     -0.00045489	     -0.20051552	     -0.06346638	      0.88303153	     -0.00009686	     -0.21782823	     -0.00061646	      0.00011297	     95.30003926
      1.11288449	     -0.05911548	     -0.00045423	     -0.20049441	     -0.06346736	      0.88303168	     -0.00009651	     -0.21781927	     -0.00067303	      0.00008375	     98.97495628
      1.11440504	     -0.05909451	     -0.00045354	     -0.20047310	     -0.06346842	      0.88303179	     -0.00009617	     -0.21781075	     -0.00072430	      0.00005788	    101.81604502
      1.11592559	     -0.05907257	     -0.00045273	     -0.20045085	     -0.06346956	      0.88303186	     -0.00009585	     -0.21780255	     -0.00077223	      0.00003450	    105.38035641
      1.11744614	     -0.05904862	     -0.00045140	     -0.20042664	     -0.06347077	      0.88303190	     -0.00009555	     -0.21779463	     -0.00081593	      0.00001356	    109.02891447
      1.11878213	     -0.05903228	     -0.00045058	     -0.20041010	     -0.06347188	      0.88303190	     -0.00009529	     -0.21778784	     -0.00085020	     -0.00000148	    111.06101521
      1.12011812	     -0.05901025	     -0.00044932	     -0.20038789	     -0.06347304	      0.88303189	     -0.00009505	     -0.21778122	     -0.00088246	     -0.00001488	    114.01335275
      1.12145411	     -0.05899075	     -0.00044835	     -0.20036825	     -0.06347424	      0.88303187	     -0.00009482	     -0.21777467	     -0.00091138	     -0.00002533	    115.92617019
      1.12279010	     -0.05896670	     -0.00044708	     -0.20034406	     -0.06347548	      0.88303183	     -0.00009460	     -0.21776818	     -0.00093869	     -0.00003376	    118.51274095
      1.12442363	     -0.05894057	     -0.00044587	     -0.20031781	     -0.06347703	      0.88303176	     -0.00009434	     -0.21776020	     -0.00096839	     -0.00004032	    120.22172329
      1.12582380	     -0.05891074	     -0.00044437	     -0.20028788	     -0.06347841	      0.88303171	     -0.00009414	     -0.21775334	     -0.00099301	     -0.00004341	    122.94581028
      1.12722398	     -0.05888600	     -0.00044332	     -0.20026305	     -0.06347981	      0.88303164	     -0.00009394	     -0.21774636	     -0.00101517	     -0.00004379	    124.20365912
      1.12862416	     -0.05885437	     -0.00044140	     -0.20023135	     -0.06348125	      0.88303158	     -0.00009376	     -0.21773933	     -0.00103655	     -0.00004183	    126.09706329
      1.13002433	     -0.05882799	     -0.00044026	     -0.20020491	     -0.06348272	      0.88303153	     -0.00009359	     -0.21773216	     -0.00105681	     -0.00003779	    127.35816723
      1.13142451	     -0.05879599	     -0.00043834	     -0.20017286	     -0.06348421	      0.88303148	     -0.00009343	     -0.21772493	     -0.00107604	     -0.00003141	    128.51799794
      1.13282468	     -0.05876748	     -0.00043716	     -0.20014429	     -0.06348573	      0.88303144	     -0.00009328	     -0.21771755	     -0.00109505	     -0.00002350	    129.67724117
      1.13422486	     -0.05873424	     -0.00043519	     -0.20011101	     -0.06348727	      0.88303141	     -0.00009315	     -0.21771009	     -0.00111313	     -0.00001354	    130.41442423
      1.13562504	     -0.05870295	     -0.00043393	     -0.20007966	     -0.06348885	      0.88303140	     -0.00009302	     -0.21770247	     -0.00113143	     -0.00000250	    131.35196250
      1.13702521	     -0.05866920	     -0.00043191	     -0.20004587	     -0.06349044	      0.88303141	     -0.00009290	     -0.21769474	     -0.00114924	      0.00001003	    131.89412996
      1.13842539	     -0.05863696	     -0.00043064	     -0.20001357	     -0.06349206	      0.88303143	     -0.00009280	     -0.21768688	     -0.00116730	      0.00002354	    132.39248475
      1.13982556	     -0.05860172	     -0.00042841	     -0.19997828	     -0.06349371	      0.88303147	     -0.00009271	     -0.21767892	     -0.00118581	      0.00003757	    133.13132240
      1.14122574	     -0.05856962	     -0.00042699	     -0.19994611	     -0.06349539	      0.88303154	     -0.00009262	     -0.21767084	     -0.00120405	      0.00005265	    132.95698634
      1.14262592	     -0.05853219	     -0.00042459	     -0.19990862	     -0.06349708	      0.88303162	     -0.00009255	     -0.21766269	     -0.00122350	      0.00006769	    133.77371378
      1.14402609	     -0.05850083	     -0.00042301	     -0.19987718	     -0.06349881	      0.88303173	     -0.00009249	     -0.21765442	     -0.00124269	      0.00008322	    133.49615684
      1.14542627	     -0.05846371	     -0.00042046	     -0.19983999	     -0.06350057	      0.88303185	     -0.00009244	     -0.21764611	     -0.00126296	      0.00009855	    134.03684029
      1.14682644	     -0.05843180	     -0.00041882	     -0.19980798	     -0.06350235	      0.88303200	     -0.00009240	     -0.21763771	     -0.00128350	      0.00011352	    133.99133128
      1.14822662	     -0.05839535	     -0.00041618	     -0.19977144	     -0.06350416	      0.88303217	     -0.00009237	     -0.21762931	     -0.00130444	      0.00012824	    133.98500760
      1.14962680	     -0.05836265	     -0.00041454	     -0.19973862	     -0.06350600	      0.88303236	     -0.00009235	     -0.21762086	     -0.00132622	      0.00014204	    134.08157913
      1.15102697	     -0.05832728	     -0.00041182	     -0.19970316	     -0.06350787	      0.88303257	     -0.00009233	     -0.21761242	     -0.00134814	      0.00015521	    133.96793767
      1.15242715	     -0.05829590	     -0.00041022	     -0.19967165	     -0.06350978	      0.88303280	     -0.00009233	     -0.21760397	     -0.00137084	      0.00016712	    133.97607519
      1.15382732	     -0.05826123	     -0.00040742	     -0.19963686	     -0.06351171	      0.88303304	     -0.00009233	     -0.21759558	     -0.00139361	      0.00017812	    133.77882955
      1.15522750	     -0.05823083	     -0.00040563	     -0.19960632	     -0.06351368	      0.88303329	     -0.00009234	     -0.21758720	     -0.00141717	      0.00018749	    133.79699918
      1.15662768	     -0.05819792	     -0.00040239	     -0.19957329	     -0.06351568	      0.88303356	     -0.00009236	     -0.21757889	     -0.00144045	      0.00019602	    133.27406415
      1.15802785	     -0.05816796	     -0.00040034	     -0.19954317	     -0.06351772	      0.88303384	     -0.00009238	     -0.21757063	     -0.00146468	      0.00020284	    133.32306194
      1.15972877	     -0.05812830	     -0.00039564	     -0.19950335	     -0.06352023	      0.88303419	     -0.00009242	     -0.21756074	     -0.00149397	      0.00020915	    133.00971884
      1.16091618	     -0.05810743	     -0.00039471	     -0.19948234	     -0.06352202	      0.88303444	     -0.00009245	     -0.21755389	     -0.00151473	      0.00021219	    132.63022009
      1.16210359	     -0.05808253	     -0.00039180	     -0.19945732	     -0.06352383	      0.88303470	     -0.00009248	     -0.21754718	     -0.00153566	      0.00021393	    132.44091864
      1.16383161	     -0.05805337	     -0.00038861	     -0.19942795	     -0.06352651	      0.88303507	     -0.00009253	     -0.21753761	     -0.00156622	      0.00021410	    131.71841846
      1.16525419	     -0.05802715	     -0.00038434	     -0.19940159	     -0.06352875	      0.88303537	     -0.00009258	     -0.21753004	     -0.00159183	      0.00021186	    131.38532737
      1.16667677	     -0.05801226	     -0.00038204	     -0.19938652	     -0.06353104	      0.88303567	     -0.00009263	     -0.21752278	     -0.00161727	      0.00020746	    130.42324412
      1.16809935	     -0.05799742	     -0.00037777	     -0.19937152	     -0.06353336	      0.88303596	     -0.00009268	     -0.21751610	     -0.00164336	      0.00019985	    130.26678473
      1.16952194	     -0.05800110	     -0.00037666	     -0.19937499	     -0.06353571	      0.88303624	     -0.00009273	     -0.21751014	     -0.00166862	      0.00018926	    128.91188478
      1.17094452	     -0.05800413	     -0.00037273	     -0.19937785	     -0.06353810	      0.88303649	     -0.00009279	     -0.21750524	     -0.00169435	      0.00017469	    128.68980137
      1.17218601	     -0.05802305	     -0.00037237	     -0.19939659	     -0.06354022	      0.88303670	     -0.00009284	     -0.21750185	     -0.00171573	      0.00015897	    127.38913009
      1.17342751	     -0.05804261	     -0.00037025	     -0.19941598	     -0.06354237	      0.88303689	     -0.00009290	     -0.21749945	     -0.00173707	      0.00013970	    126.79924024
      1.17495511	     -0.05808003	     -0.00036914	     -0.19945319	     -0.06354504	      0.88303708	     -0.00009297	     -0.21749792	     -0.00176192	      0.00011149	    125.30424519
      1.17648270	     -0.05812197	     -0.00036679	     -0.19949495	     -0.06354775	      0.88303723	     -0.00009305	     -0.21749809	     -0.00178637	      0.00007729	    124.78706305
      1.17776077	     -0.05817102	     -0.00036670	     -0.19954383	     -0.06355004	      0.88303730	     -0.00009312	     -0.21749955	     -0.00180467	      0.00004502	    122.97204191
      1.17903884	     -0.05822084	     -0.00036532	     -0.19959350	     -0.06355236	      0.88303734	     -0.00009319	     -0.21750234	     -0.00182271	      0.00000820	    122.30800372
      1.18059982	     -0.05829448	     -0.00036474	     -0.19966697	     -0.06355522	      0.88303731	     -0.00009328	     -0.21750750	     -0.00184218	     -0.00004175	    120.31789120
      1.18198742	     -0.05836147	     -0.00036309	     -0.19973383	     -0.06355779	      0.88303722	     -0.00009337	     -0.21751374	     -0.00185873	     -0.00009143	    119.69589979
      1.18337503	     -0.05844125	     -0.00036269	     -0.19981349	     -0.06356038	      0.88303706	     -0.00009346	     -0.21752150	     -0.00187236	     -0.00014484	    117.52186907
      1.18476264	     -0.05852093	     -0.00036109	     -0.19989307	     -0.06356299	      0.88303682	     -0.00009356	     -0.21753086	     -0.00188522	     -0.00020273	    116.73582237
      1.18615024	     -0.05861381	     -0.00036063	     -0.19998586	     -0.06356561	      0.88303649	     -0.00009366	     -0.21754176	     -0.00189552	     -0.00026441	    114.90627973
      1.18753785	     -0.05870693	     -0.00035931	     -0.20007891	     -0.06356825	      0.88303608	     -0.00009377	     -0.21755430	     -0.00190401	     -0.00032962	    113.56998154
      1.18925162	     -0.05883846	     -0.00035911	     -0.20021037	     -0.06357152	      0.88303544	     -0.00009392	     -0.21757187	     -0.00191141	     -0.00041472	    111.20999974
      1.19047919	     -0.05892582	     -0.00035709	     -0.20029772	     -0.06357386	      0.88303490	     -0.00009404	     -0.21758597	     -0.00191479	     -0.00047723	    109.98977820
      1.19170676	     -0.05902476	     -0.00035611	     -0.20039666	     -0.06357622	      0.88303427	     -0.00009416	     -0.21760112	     -0.00191637	     -0.00054192	    108.51530257
      1.19325270	     -0.05915397	     -0.00035401	     -0.20052590	     -0.06357918	      0.88303337	     -0.00009432	     -0.21762183	     -0.00191576	     -0.00062547	    106.70761537
      1.19479865	     -0.05929043	     -0.00035257	     -0.20066241	     -0.06358214	      0.88303234	     -0.00009450	     -0.21764430	     -0.00191192	     -0.00071015	    104.38095039
      1.19634459	     -0.05942518	     -0.00034950	     -0.20079726	     -0.06358509	      0.88303117	     -0.00009469	     -0.21766846	     -0.00190559	     -0.00079548	    102.73421065
      1.19789053	     -0.05957096	     -0.00034800	     -0.20094315	     -0.06358803	      0.88302988	     -0.00009489	     -0.21769409	     -0.00189622	     -0.00088093	    100.70618231
      1.19919063	     -0.05969125	     -0.00034477	     -0.20106357	     -0.06359049	      0.88302869	     -0.00009507	     -0.21771680	     -0.00188587	     -0.00095232	     99.30802236
      1.20049074	     -0.05981846	     -0.00034292	     -0.20119092	     -0.06359293	      0.88302740	     -0.00009526	     -0.21774046	     -0.00187311	     -0.00102275	     97.47847085
      1.20179084	     -0.05994562	     -0.00034024	     -0.20131825	     -0.06359536	      0.88302603	     -0.00009547	     -0.21776502	     -0.00185832	     -0.00109206	     95.98201365
      1.20362372	     -0.06013200	     -0.00033696	     -0.20150491	     -0.06359874	      0.88302394	     -0.00009577	     -0.21780109	     -0.00183361	     -0.00118764	     93.63975740
      1.20523214	     -0.06029224	     -0.00033272	     -0.20166544	     -0.06360167	      0.88302196	     -0.00009606	     -0.21783399	     -0.00180782	     -0.00126658	     91.18449788
      1.20657913	     -0.06043342	     -0.00033070	     -0.20180685	     -0.06360409	      0.88302021	     -0.00009632	     -0.21786228	     -0.00178411	     -0.00133057	     89.79277916
      1.20792611	     -0.06057301	     -0.00032717	     -0.20194673	     -0.06360648	      0.88301838	     -0.00009659	     -0.21789126	     -0.00175791	     -0.00139256	     88.53365062
      1.20927310	     -0.06071577	     -0.00032442	     -0.20208979	     -0.06360882	      0.88301646	     -0.00009687	     -0.21792083	     -0.00172848	     -0.00145082	     86.43858771
      1.21062008	     -0.06085554	     -0.00032118	     -0.20222989	     -0.06361113	      0.88301447	     -0.00009717	     -0.21795091	     -0.00169775	     -0.00150607	     85.25065250
      1.21276529	     -0.06108754	     -0.00031698	     -0.20246243	     -0.06361472	      0.88301115	     -0.00009768	     -0.21799961	     -0.00164398	     -0.00158659	     82.61665900
      1.21395211	     -0.06120658	     -0.00031347	     -0.20258181	     -0.06361665	      0.88300925	     -0.00009798	     -0.21802702	     -0.00161241	     -0.00162651	     81.55153025
      1.21513893	     -0.06133220	     -0.00031085	     -0.20270776	     -0.06361854	      0.88300729	     -0.00009829	     -0.21805457	     -0.00157919	     -0.00166338	     80.21698715
      1.21667801	     -0.06149450	     -0.00030722	     -0.20287051	     -0.06362094	      0.88300470	     -0.00009870	     -0.21809060	     -0.00153471	     -0.00170708	     78.96830824
      1.21821709	     -0.06165969	     -0.00030409	     -0.20303617	     -0.06362327	      0.88300204	     -0.00009914	     -0.21812692	     -0.00148686	     -0.00174450	     76.67877284
      1.21975617	     -0.06181862	     -0.00030084	     -0.20319558	     -0.06362552	      0.88299933	     -0.00009960	     -0.21816353	     -0.00143852	     -0.00177681	     75.92442502
      1.22129525	     -0.06198138	     -0.00029756	     -0.20335884	     -0.06362769	      0.88299658	     -0.00010007	     -0.21820026	     -0.00138752	     -0.00180383	     74.61763344
      1.22283433	     -0.06214065	     -0.00029386	     -0.20351864	     -0.06362979	      0.88299378	     -0.00010056	     -0.21823710	     -0.00133434	     -0.00182529	     73.37131601
      1.22437341	     -0.06230209	     -0.00029057	     -0.20368062	     -0.06363180	      0.88299096	     -0.00010107	     -0.21827400	     -0.00127917	     -0.00184131	     72.07631136
      1.22591250	     -0.06245841	     -0.00028694	     -0.20383749	     -0.06363373	      0.88298812	     -0.00010160	     -0.21831093	     -0.00122256	     -0.00185230	     71.46100302
      1.22745158	     -0.06261867	     -0.00028380	     -0.20399833	     -0.06363556	      0.88298526	     -0.00010215	     -0.21834783	     -0.00116315	     -0.00185813	     70.13172529
      1.22899066	     -0.06277035	     -0.00027994	     -0.20415062	     -0.06363731	      0.88298240	     -0.00010271	     -0.21838467	     -0.00110194	     -0.00185881	     69.35281678
      1.23052974	     -0.06292664	     -0.00027696	     -0.20430751	     -0.06363895	      0.88297954	     -0.00010329	     -0.21842130	     -0.00103875	     -0.00185523	     68.54209793
      1.23206882	     -0.06307248	     -0.00027327	     -0.20445400	     -0.06364050	      0.88297669	     -0.00010388	     -0.21845789	     -0.00097302	     -0.00184628	     67.72498235
      1.23360790	     -0.06322462	     -0.00026991	     -0.20460679	     -0.06364195	      0.88297386	     -0.00010449	     -0.21849436	     -0.00090536	     -0.00183392	     66.97905637
      1.23514698	     -0.06337325	     -0.00026626	     -0.20475610	     -0.06364329	      0.88297105	     -0.00010512	     -0.21853073	     -0.00083528	     -0.00181766	     66.40913500
      1.23668606	     -0.06352046	     -0.00026315	     -0.20490400	     -0.06364452	      0.88296827	     -0.00010576	     -0.21856694	     -0.00076249	     -0.00179756	     65.46021693
      1.23822514	     -0.06366204	     -0.00026017	     -0.20504629	     -0.06364563	      0.88296552	     -0.00010641	     -0.21860294	     -0.00068803	     -0.00177532	     65.23439033
      1.23976423	     -0.06380440	     -0.00025744	     -0.20518939	     -0.06364663	      0.88296281	     -0.00010707	     -0.21863877	     -0.00061034	     -0.00174913	     64.04318696
      1.24130331	     -0.06394082	     -0.00025373	     -0.20532658	     -0.06364751	      0.88296013	     -0.00010775	     -0.21867443	     -0.00053140	     -0.00172143	     63.90589385
      1.24284239	     -0.06408065	     -0.00025019	     -0.20546720	     -0.06364827	      0.88295751	     -0.00010843	     -0.21870976	     -0.00044972	     -0.00169225	     63.24771936
      1.24438147	     -0.06421225	     -0.00024630	     -0.20559961	     -0.06364890	      0.88295493	     -0.00010913	     -0.21874478	     -0.00036559	     -0.00166117	     62.86421100
      1.24592055	     -0.06434737	     -0.00024280	     -0.20573556	     -0.06364939	      0.88295239	     -0.00010984	     -0.21877933	     -0.00027951	     -0.00163040	     62.69348036
      1.24745963	     -0.06447391	     -0.00023917	     -0.20586296	     -0.06364975	      0.88294991	     -0.00011056	     -0.21881346	     -0.00018960	     -0.00159730	     61.81164020
      1.24899871	     -0.06460178	     -0.00023595	     -0.20599170	     -0.06364997	      0.88294748	     -0.00011129	     -0.21884709	     -0.00009838	     -0.00156552	     61.86598822
      1.25053779	     -0.06472717	     -0.00023265	     -0.20611800	     -0.06365005	      0.88294509	     -0.00011203	     -0.21888022	     -0.00000295	     -0.00153209	     60.88713857
      1.25211124	     -0.06485009	     -0.00022941	     -0.20624188	     -0.06364998	      0.88294271	     -0.00011279	     -0.21891348	      0.00009646	     -0.00149840	     60.63070389
      1.25368468	     -0.06497134	     -0.00022632	     -0.20636410	     -0.06364975	      0.88294038	     -0.00011356	     -0.21894601	      0.00019855	     -0.00146513	     60.48844069
      1.25525813	     -0.06508407	     -0.00022330	     -0.20647784	     -0.06364935	      0.88293810	     -0.00011435	     -0.21897779	      0.00030414	     -0.00143069	     59.73314915
      1.25683157	     -0.06519046	     -0.00022036	     -0.20658525	     -0.06364879	      0.88293588	     -0.00011514	     -0.21900864	      0.00041171	     -0.00139668	     59.57632312
      1.25840502	     -0.06529058	     -0.00021724	     -0.20668642	     -0.06364806	      0.88293370	     -0.00011594	     -0.21903842	      0.00052174	     -0.00136288	     59.38420673
      1.25997847	     -0.06538118	     -0.00021410	     -0.20677809	     -0.06364715	      0.88293159	     -0.00011675	     -0.21906694	      0.00063460	     -0.00132761	     58.81055914
      1.26169401	     -0.06547105	     -0.00021029	     -0.20686916	     -0.06364595	      0.88292934	     -0.00011765	     -0.21909643	      0.00075961	     -0.00128919	     58.48108407
      1.26315644	     -0.06553917	     -0.00020712	     -0.20693833	     -0.06364476	      0.88292748	     -0.00011842	     -0.21912017	      0.00086811	     -0.00125535	     58.09910752
      1.26461887	     -0.06559997	     -0.00020364	     -0.20700019	     -0.06364341	      0.88292567	     -0.00011920	     -0.21914253	      0.00097775	     -0.00122091	     57.95372437
      1.26608130	     -0.06565630	     -0.00019956	     -0.20705760	     -0.06364190	      0.88292391	     -0.00011998	     -0.21916350	      0.00108851	     -0.00118625	     57.88250106
      1.26754374	     -0.06570712	     -0.00019574	     -0.20710952	     -0.06364023	      0.88292220	     -0.00012078	     -0.21918316	      0.00120144	     -0.00114962	     57.13463594
      1.26900617	     -0.06575261	     -0.00019228	     -0.20715609	     -0.06363839	      0.88292055	     -0.00012158	     -0.21920150	      0.00131434	     -0.00111301	     57.20268363
      1.27060038	     -0.06579841	     -0.00018873	     -0.20720309	     -0.06363619	      0.88291881	     -0.00012247	     -0.21921998	      0.00143964	     -0.00107176	     56.45952461
      1.27219459	     -0.06583378	     -0.00018623	     -0.20723966	     -0.06363380	      0.88291713	     -0.00012337	     -0.21923687	      0.00156475	     -0.00103007	     56.55827009
      1.27378879	     -0.06586548	     -0.00018395	     -0.20727255	     -0.06363120	      0.88291552	     -0.00012428	     -0.21925207	      0.00169181	     -0.00098643	     55.79993690
      1.27538300	     -0.06588760	     -0.00018206	     -0.20729587	     -0.06362841	      0.88291399	     -0.00012520	     -0.21926561	      0.00181857	     -0.00094251	     55.82048660
      1.27697721	     -0.06590443	     -0.00018014	     -0.20731390	     -0.06362541	      0.88291252	     -0.00012613	     -0.21927743	      0.00194613	     -0.00089818	     55.59109528
      1.27857142	     -0.06591274	     -0.00017886	     -0.20732340	     -0.06362220	      0.88291112	     -0.00012708	     -0.21928752	      0.00207430	     -0.00085212	     55.15388329
      1.28020170	     -0.06591604	     -0.00017746	     -0.20732793	     -0.06361871	      0.88290977	     -0.00012805	     -0.21929600	      0.00220495	     -0.00080515	     55.07271925
      1.28183198	     -0.06590681	     -0.00017648	     -0.20731992	     -0.06361501	      0.88290850	     -0.00012904	     -0.21930265	      0.00233606	     -0.00075636	     54.54568203
      1.28346226	     -0.06588975	     -0.00017520	     -0.20730407	     -0.06361110	      0.88290731	     -0.00013004	     -0.21930738	      0.00246618	     -0.00070712	     54.46652170
      1.28491990	     -0.06586857	     -0.00017439	     -0.20728397	     -0.06360742	      0.88290631	     -0.00013094	     -0.21930996	      0.00258180	     -0.00066282	     54.45238375
      1.28637754	     -0.06584070	     -0.00017340	     -0.20725717	     -0.06360357	      0.88290538	     -0.00013185	     -0.21931103	      0.00269759	     -0.00061681	     53.84982828
      1.28783519	     -0.06580355	     -0.00017253	     -0.20722108	     -0.06359955	      0.88290451	     -0.00013277	     -0.21931054	      0.00281148	     -0.00057070	     53.96935388
      1.28949532	     -0.06575838	     -0.00017156	     -0.20717711	     -0.06359478	      0.88290361	     -0.00013382	     -0.21930802	      0.00294060	     -0.00051746	     53.58213397
      1.29115546	     -0.06569796	     -0.00017066	     -0.20711788	     -0.06358979	      0.88290279	     -0.00013489	     -0.21930352	      0.00306799	     -0.00046234	     53.26772141
      1.29262858	     -0.06563947	     -0.00016999	     -0.20706041	     -0.06358519	      0.88290215	     -0.00013585	     -0.21929777	      0.00317925	     -0.00041315	     53.21235404
      1.29410169	     -0.06557370	     -0.00016925	     -0.20699565	     -0.06358043	      0.88290158	     -0.00013681	     -0.21929041	      0.00328884	     -0.00036353	     53.24109466
      1.29552539	     -0.06550582	     -0.00016863	     -0.20692874	     -0.06357567	      0.88290109	     -0.00013775	     -0.21928174	      0.00339295	     -0.00031558	     53.32028933
      1.29694909	     -0.06543051	     -0.00016802	     -0.20685437	     -0.06357077	      0.88290068	     -0.00013869	     -0.21927161	      0.00349603	     -0.00026628	     52.91124255
      1.29837278	     -0.06534890	     -0.00016760	     -0.20677369	     -0.06356572	      0.88290034	     -0.00013964	     -0.21925996	      0.00359633	     -0.00021703	     53.09518353
      1.30007469	     -0.06524537	     -0.00016714	     -0.20667123	     -0.06355950	      0.88290002	     -0.00014079	     -0.21924410	      0.00371392	     -0.00015786	     53.01744438
      1.30177659	     -0.06513259	     -0.00016705	     -0.20655948	     -0.06355308	      0.88289980	     -0.00014195	     -0.21922614	      0.00382855	     -0.00009725	     52.84585158
      1.30324573	     -0.06503062	     -0.00016687	     -0.20645837	     -0.06354738	      0.88289969	     -0.00014296	     -0.21920896	      0.00392420	     -0.00004552	     53.16761414
      1.30471487	     -0.06492323	     -0.00016696	     -0.20635182	     -0.06354155	      0.88289967	     -0.00014397	     -0.21919030	      0.00401826	      0.00000712	     52.85592275
      1.30618401	     -0.06481007	     -0.00016696	     -0.20623947	     -0.06353558	      0.88289972	     -0.00014500	     -0.21917017	      0.00410878	      0.00005932	     53.18454926
      1.30786719	     -0.06467661	     -0.00016687	     -0.20610691	     -0.06352858	      0.88289987	     -0.00014618	     -0.21914536	      0.00420968	      0.00011873	     53.20453912
      1.30955036	     -0.06453575	     -0.00016676	     -0.20596691	     -0.06352141	      0.88290012	     -0.00014738	     -0.21911872	      0.00430707	      0.00017861	     53.14833097
      1.31123353	     -0.06439100	     -0.00016656	     -0.20582298	     -0.06351408	      0.88290047	     -0.00014858	     -0.21909032	      0.00440043	      0.00023721	     53.41015294
      1.31291670	     -0.06424303	     -0.00016658	     -0.20567579	     -0.06350660	      0.88290091	     -0.00014980	     -0.21906029	      0.00449004	      0.00029410	     53.78777563
      1.31459988	     -0.06409508	     -0.00016649	     -0.20552858	     -0.06349897	      0.88290146	     -0.00015104	     -0.21902876	      0.00457702	      0.00035055	     53.52432829
      1.31609140	     -0.06395958	     -0.00016725	     -0.20539370	     -0.06349209	      0.88290201	     -0.00015215	     -0.21899973	      0.00465026	      0.00039837	     54.01556608
      1.31758293	     -0.06382543	     -0.00016749	     -0.20526014	     -0.06348510	      0.88290264	     -0.00015326	     -0.21896972	      0.00472131	      0.00044427	     54.21655870
      1.31907445	     -0.06369089	     -0.00016858	     -0.20512615	     -0.06347800	      0.88290334	     -0.00015440	     -0.21893887	      0.00478934	      0.00048743	     54.76683158
      1.32056598	     -0.06355710	     -0.00016930	     -0.20499290	     -0.06347081	      0.88290410	     -0.00015554	     -0.21890727	      0.00485596	      0.00052912	     54.55606356
      1.32205750	     -0.06341988	     -0.00017072	     -0.20485618	     -0.06346352	      0.88290492	     -0.00015671	     -0.21887500	      0.00491894	      0.00056777	     55.17411327
      1.32374148	     -0.06327072	     -0.00017195	     -0.20470756	     -0.06345518	      0.88290591	     -0.00015804	     -0.21883777	      0.00498772	      0.00060789	     55.44456630
      1.32542546	     -0.06311550	     -0.00017427	     -0.20455284	     -0.06344672	      0.88290696	     -0.00015939	     -0.21879994	      0.00505322	      0.00064480	     55.93907347
      1.32687519	     -0.06298676	     -0.00017534	     -0.20442451	     -0.06343936	      0.88290792	     -0.00016056	     -0.21876686	      0.00510776	      0.00067396	     55.92398237
      1.32832493	     -0.06285661	     -0.00017772	     -0.20429473	     -0.06343191	      0.88290891	     -0.00016176	     -0.21873346	      0.00515961	      0.00069975	     56.46164810
      1.32977466	     -0.06272843	     -0.00017917	     -0.20416693	     -0.06342440	      0.88290995	     -0.00016297	     -0.21869975	      0.00520965	      0.00072261	     56.67817782
      1.33122440	     -0.06260129	     -0.00018161	     -0.20404013	     -0.06341681	      0.88291101	     -0.00016421	     -0.21866577	      0.00525756	      0.00074286	     57.03507409
      1.33267414	     -0.06247359	     -0.00018338	     -0.20391276	     -0.06340915	      0.88291210	     -0.00016546	     -0.21863161	      0.00530348	      0.00076050	     57.21699513
      1.33449236	     -0.06231653	     -0.00018680	     -0.20375606	     -0.06339946	      0.88291350	     -0.00016705	     -0.21858851	      0.00535786	      0.00077844	     57.66685581
      1.33577566	     -0.06220589	     -0.00018810	     -0.20364570	     -0.06339256	      0.88291450	     -0.00016820	     -0.21855799	      0.00539431	      0.00078917	     57.82041667
      1.33705895	     -0.06209714	     -0.00019042	     -0.20353718	     -0.06338562	      0.88291552	     -0.00016936	     -0.21852741	      0.00542873	      0.00079733	     58.28226714
      1.33877741	     -0.06195499	     -0.00019284	     -0.20339534	     -0.06337625	      0.88291690	     -0.00017095	     -0.21848646	      0.00547306	      0.00080565	     58.24309355
      1.34049586	     -0.06181106	     -0.00019630	     -0.20325167	     -0.06336681	      0.88291829	     -0.00017257	     -0.21844554	      0.00551321	      0.00081054	     59.11342145
      1.34189316	     -0.06169892	     -0.00019761	     -0.20313975	     -0.06335909	      0.88291942	     -0.00017391	     -0.21841226	      0.00554456	      0.00081246	     59.03508215
      1.34329047	     -0.06158801	     -0.00020061	     -0.20302903	     -0.06335132	      0.88292056	     -0.00017527	     -0.21837905	      0.00557324	      0.00081208	     59.57353209
      1.34468777	     -0.06147922	     -0.00020256	     -0.20292043	     -0.06334351	      0.88292169	     -0.00017665	     -0.21834598	      0.00560078	      0.00081062	     59.46049409
      1.34608508	     -0.06137076	     -0.00020493	     -0.20281214	     -0.06333567	      0.88292282	     -0.00017806	     -0.21831302	      0.00562559	      0.00080719	     59.96079829
      1.34782686	     -0.06124304	     -0.00020645	     -0.20268463	     -0.06332584	      0.88292422	     -0.00017984	     -0.21827212	      0.00565467	      0.00080124	     59.77110428
      1.34924189	     -0.06113697	     -0.00020869	     -0.20257871	     -0.06331783	      0.88292535	     -0.00018131	     -0.21823916	      0.00567541	      0.00079551	     60.21883761
      1.35065691	     -0.06103594	     -0.00020978	     -0.20247783	     -0.06330978	      0.88292647	     -0.00018281	     -0.21820636	      0.00569438	      0.00078839	     60.43026759
      1.35207193	     -0.06093715	     -0.00021129	     -0.20237917	     -0.06330171	      0.88292758	     -0.00018433	     -0.21817381	      0.00571138	      0.00078022	     60.71098885
      1.35348696	     -0.06084183	     -0.00021207	     -0.20228397	     -0.06329362	      0.88292868	     -0.00018587	     -0.21814150	      0.00572689	      0.00077182	     60.58571532
      1.35490198	     -0.06074695	     -0.00021354	     -0.20218919	     -0.06328551	      0.88292977	     -0.00018744	     -0.21810947	      0.00573993	      0.00076281	     60.88143484
      1.35651163	     -0.06064273	     -0.00021478	     -0.20208508	     -0.06327626	      0.88293099	     -0.00018925	     -0.21807335	      0.00575247	      0.00075187	     61.03049938
      1.35812129	     -0.06054063	     -0.00021727	     -0.20198306	     -0.06326699	      0.88293219	     -0.00019109	     -0.21803758	      0.00576279	      0.00074152	     61.03117759
      1.35973094	     -0.06044144	     -0.00021873	     -0.20188395	     -0.06325771	      0.88293337	     -0.00019296	     -0.21800231	      0.00577044	      0.00073098	     60.83948267
      1.36100469	     -0.06036257	     -0.00022217	     -0.20180508	     -0.06325035	      0.88293430	     -0.00019446	     -0.21797474	      0.00577443	      0.00072344	     61.03895771
      1.36227844	     -0.06028741	     -0.00022451	     -0.20172993	     -0.06324300	      0.88293522	     -0.00019598	     -0.21794745	      0.00577683	      0.00071573	     61.04917724
      1.36390835	     -0.06019403	     -0.00022878	     -0.20163654	     -0.06323358	      0.88293638	     -0.00019795	     -0.21791308	      0.00577787	      0.00070694	     60.84447113
      1.36553825	     -0.06010166	     -0.00023190	     -0.20154415	     -0.06322416	      0.88293752	     -0.00019995	     -0.21787929	      0.00577567	      0.00069903	     60.85997126
      1.36693055	     -0.06002479	     -0.00023622	     -0.20146722	     -0.06321612	      0.88293849	     -0.00020169	     -0.21785081	      0.00577200	      0.00069390	     60.80178123
      1.36832285	     -0.05995010	     -0.00023884	     -0.20139248	     -0.06320809	      0.88293945	     -0.00020345	     -0.21782268	      0.00576598	      0.00068909	     60.81504296
      1.36971515	     -0.05987765	     -0.00024288	     -0.20131996	     -0.06320007	      0.88294041	     -0.00020523	     -0.21779491	      0.00575863	      0.00068588	     60.53200780
      1.37110745	     -0.05980622	     -0.00024584	     -0.20124844	     -0.06319206	      0.88294136	     -0.00020703	     -0.21776747	      0.00574873	      0.00068336	     60.57476115
      1.37249975	     -0.05973651	     -0.00024960	     -0.20117864	     -0.06318406	      0.88294232	     -0.00020886	     -0.21774037	      0.00573733	      0.00068209	     60.34489339
      1.37389205	     -0.05966754	     -0.00025277	     -0.20110956	     -0.06317608	      0.88294326	     -0.00021071	     -0.21771358	      0.00572403	      0.00068214	     60.09990429
      1.37528435	     -0.05960136	     -0.00025666	     -0.20104325	     -0.06316812	      0.88294421	     -0.00021258	     -0.21768707	      0.00570847	      0.00068300	     60.15021142
      1.37709293	     -0.05952066	     -0.00026072	     -0.20096237	     -0.06315782	      0.88294545	     -0.00021504	     -0.21765317	      0.00568624	      0.00068545	     59.50440969
      1.37847466	     -0.05945116	     -0.00026478	     -0.20089269	     -0.06314998	      0.88294640	     -0.00021695	     -0.21762757	      0.00566638	      0.00069033	     59.55609993
      1.37985639	     -0.05939129	     -0.00026721	     -0.20083266	     -0.06314216	      0.88294736	     -0.00021889	     -0.21760216	      0.00564497	      0.00069511	     59.44681149
      1.38123812	     -0.05933142	     -0.00027078	     -0.20077260	     -0.06313438	      0.88294832	     -0.00022084	     -0.21757712	      0.00562211	      0.00070053	     59.26022608
      1.38261985	     -0.05927332	     -0.00027346	     -0.20071431	     -0.06312663	      0.88294930	     -0.00022282	     -0.21755236	      0.00559770	      0.00070702	     58.92963021
      1.38400158	     -0.05921588	     -0.00027702	     -0.20065666	     -0.06311891	      0.88295028	     -0.00022482	     -0.21752789	      0.00557132	      0.00071425	     58.85548738
      1.38561386	     -0.05915217	     -0.00028015	     -0.20059268	     -0.06310995	      0.88295144	     -0.00022719	     -0.21749967	      0.00553842	      0.00072343	     58.63804982
      1.38705148	     -0.05909519	     -0.00028368	     -0.20053545	     -0.06310201	      0.88295248	     -0.00022932	     -0.21747485	      0.00550778	      0.00073339	     58.12033310
      1.38848910	     -0.05903945	     -0.00028591	     -0.20047945	     -0.06309412	      0.88295355	     -0.00023148	     -0.21745032	      0.00547461	      0.00074373	     58.03760162
      1.38992672	     -0.05898649	     -0.00028959	     -0.20042620	     -0.06308627	      0.88295462	     -0.00023366	     -0.21742610	      0.00543997	      0.00075455	     57.89994395
      1.39136433	     -0.05893618	     -0.00029173	     -0.20037560	     -0.06307848	      0.88295572	     -0.00023587	     -0.21740218	      0.00540397	      0.00076614	     57.48972685
      1.39280195	     -0.05888521	     -0.00029552	     -0.20032432	     -0.06307074	      0.88295683	     -0.00023810	     -0.21737860	      0.00536627	      0.00077809	     57.32205580
      1.39423957	     -0.05883597	     -0.00029750	     -0.20027477	     -0.06306305	      0.88295795	     -0.00024036	     -0.21735530	      0.00532719	      0.00079024	     56.95110640
      1.39567718	     -0.05878927	     -0.00030141	     -0.20022771	     -0.06305542	      0.88295910	     -0.00024264	     -0.21733229	      0.00528623	      0.00080199	     57.03916995
      1.39696796	     -0.05874814	     -0.00030307	     -0.20018628	     -0.06304862	      0.88296014	     -0.00024471	     -0.21731191	      0.00524912	      0.00081326	     56.42113955
      1.39825874	     -0.05870752	     -0.00030584	     -0.20014534	     -0.06304187	      0.88296120	     -0.00024680	     -0.21729177	      0.00521017	      0.00082401	     56.43293327
      1.39991711	     -0.05865862	     -0.00030829	     -0.20009602	     -0.06303327	      0.88296258	     -0.00024952	     -0.21726627	      0.00515934	      0.00083805	     55.84490435
      1.40112453	     -0.05862321	     -0.00031099	     -0.20006029	     -0.06302707	      0.88296359	     -0.00025152	     -0.21724797	      0.00512064	      0.00084764	     55.94274604
      1.40233194	     -0.05858907	     -0.00031301	     -0.20002583	     -0.06302091	      0.88296462	     -0.00025353	     -0.21722988	      0.00508182	      0.00085762	     55.52158917
      1.40353935	     -0.05855588	     -0.00031528	     -0.19999230	     -0.06301480	      0.88296566	     -0.00025556	     -0.21721201	      0.00504177	      0.00086687	     55.41932524
      1.40522366	     -0.05851270	     -0.00031831	     -0.19994865	     -0.06300635	      0.88296713	     -0.00025843	     -0.21718747	      0.00498541	      0.00087964	     54.75166012
      1.40690797	     -0.05846619	     -0.00032167	     -0.19990165	     -0.06299800	      0.88296863	     -0.00026133	     -0.21716338	      0.00492659	      0.00089161	     54.89760303
      1.40816051	     -0.05843865	     -0.00032382	     -0.19987375	     -0.06299186	      0.88296975	     -0.00026351	     -0.21714567	      0.00488249	      0.00089964	     54.52291953
      1.40941305	     -0.05840760	     -0.00032623	     -0.19984232	     -0.06298577	      0.88297088	     -0.00026571	     -0.21712824	      0.00483789	      0.00090791	     54.12601954
      1.41066558	     -0.05837816	     -0.00032848	     -0.19981249	     -0.06297974	      0.88297202	     -0.00026793	     -0.21711103	      0.00479205	      0.00091521	     53.99482638
      1.41258541	     -0.05833674	     -0.00033161	     -0.19977049	     -0.06297061	      0.88297379	     -0.00027136	     -0.21708514	      0.00472112	      0.00092589	     53.18467728
      1.41409697	     -0.05830027	     -0.00033374	     -0.19973353	     -0.06296352	      0.88297519	     -0.00027411	     -0.21706512	      0.00466271	      0.00093351	     53.24484564
      1.41560852	     -0.05826720	     -0.00033635	     -0.19969997	     -0.06295651	      0.88297661	     -0.00027688	     -0.21704536	      0.00460348	      0.00094020	     53.08889736
      1.41713028	     -0.05823709	     -0.00033829	     -0.19966936	     -0.06294956	      0.88297805	     -0.00027969	     -0.21702578	      0.00454253	      0.00094574	     52.83408581
      1.41865204	     -0.05820444	     -0.00034135	     -0.19963618	     -0.06294269	      0.88297949	     -0.00028254	     -0.21700653	      0.00448043	      0.00095078	     52.57136548
      1.42017379	     -0.05817357	     -0.00034254	     -0.19960479	     -0.06293592	      0.88298094	     -0.00028542	     -0.21698755	      0.00441642	      0.00095455	     52.32290292
      1.42139135	     -0.05814844	     -0.00034540	     -0.19957921	     -0.06293058	      0.88298210	     -0.00028775	     -0.21697256	      0.00436381	      0.00095672	     52.43722391
      1.42260890	     -0.05812345	     -0.00034718	     -0.19955377	     -0.06292529	      0.88298327	     -0.00029009	     -0.21695775	      0.00430999	      0.00095835	     52.29093560
      1.42422982	     -0.05809055	     -0.00035053	     -0.19952023	     -0.06291837	      0.88298482	     -0.00029324	     -0.21693830	      0.00423552	      0.00095931	     52.45973764
      1.42564741	     -0.05806349	     -0.00035266	     -0.19949261	     -0.06291241	      0.88298618	     -0.00029603	     -0.21692158	      0.00416830	      0.00095942	     52.24457518
      1.42706499	     -0.05803405	     -0.00035571	     -0.19946255	     -0.06290655	      0.88298754	     -0.00029884	     -0.21690511	      0.00409791	      0.00095816	     52.66496976
      1.42848258	     -0.05801090	     -0.00035768	     -0.19943879	     -0.06290079	      0.88298890	     -0.00030168	     -0.21688888	      0.00402559	      0.00095572	     52.67873107
      1.42990017	     -0.05798444	     -0.00036074	     -0.19941168	     -0.06289514	      0.88299025	     -0.00030454	     -0.21687301	      0.00395080	      0.00095228	     53.01450907
      1.43131776	     -0.05796302	     -0.00036254	     -0.19938961	     -0.06288959	      0.88299160	     -0.00030743	     -0.21685744	      0.00387402	      0.00094729	     53.18262182
      1.43273534	     -0.05794177	     -0.00036554	     -0.19936767	     -0.06288416	      0.88299294	     -0.00031035	     -0.21684227	      0.00379547	      0.00094087	     53.67816914
      1.43415293	     -0.05792579	     -0.00036723	     -0.19935101	     -0.06287883	      0.88299426	     -0.00031329	     -0.21682752	      0.00371594	      0.00093316	     53.77119087
      1.43557052	     -0.05790844	     -0.00037008	     -0.19933295	     -0.06287362	      0.88299558	     -0.00031626	     -0.21681324	      0.00363519	      0.00092412	     54.34046452
      1.43698811	     -0.05789672	     -0.00037142	     -0.19932055	     -0.06286853	      0.88299688	     -0.00031926	     -0.21679942	      0.00355423	      0.00091382	     54.43223999
      1.43840569	     -0.05788339	     -0.00037421	     -0.19930651	     -0.06286355	      0.88299817	     -0.00032229	     -0.21678611	      0.00347281	      0.00090248	     55.04045080
      1.43963912	     -0.05787537	     -0.00037534	     -0.19929790	     -0.06285931	      0.88299928	     -0.00032494	     -0.21677492	      0.00340249	      0.00089195	     55.03082609
      1.44087255	     -0.05786691	     -0.00037719	     -0.19928883	     -0.06285515	      0.88300037	     -0.00032761	     -0.21676410	      0.00333219	      0.00088036	     55.45566400
      1.44244496	     -0.05785962	     -0.00037897	     -0.19928080	     -0.06284998	      0.88300174	     -0.00033105	     -0.21675085	      0.00324380	      0.00086471	     55.62586013
      1.44401737	     -0.05785164	     -0.00038128	     -0.19927207	     -0.06284495	      0.88300309	     -0.00033452	     -0.21673819	      0.00315634	      0.00084793	     56.17499910
      1.44521601	     -0.05784802	     -0.00038235	     -0.19926790	     -0.06284121	      0.88300410	     -0.00033719	     -0.21672892	      0.00309095	      0.00083498	     56.13740708
      1.44641466	     -0.05784405	     -0.00038379	     -0.19926338	     -0.06283754	      0.88300509	     -0.00033988	     -0.21671997	      0.00302609	      0.00082097	     56.52222114
      1.44795539	     -0.05784190	     -0.00038525	     -0.19926055	     -0.06283294	      0.88300634	     -0.00034336	     -0.21670895	      0.00294472	      0.00080254	     56.51606609
      1.44949612	     -0.05783911	     -0.00038680	     -0.19925709	     -0.06282847	      0.88300756	     -0.00034687	     -0.21669844	      0.00286404	      0.00078243	     57.20627951
      1.45082142	     -0.05783966	     -0.00038795	     -0.19925708	     -0.06282472	      0.88300859	     -0.00034992	     -0.21668982	      0.00279719	      0.00076521	     56.86754345
      1.45214672	     -0.05783999	     -0.00038949	     -0.19925686	     -0.06282105	      0.88300959	     -0.00035299	     -0.21668158	      0.00273067	      0.00074632	     57.32507989
      1.45347202	     -0.05784511	     -0.00039133	     -0.19926143	     -0.06281748	      0.88301057	     -0.00035609	     -0.21667380	      0.00266613	      0.00072687	     57.19175037
      1.45479732	     -0.05785146	     -0.00039351	     -0.19926723	     -0.06281399	      0.88301152	     -0.00035921	     -0.21666653	      0.00260239	      0.00070611	     57.46130688
      1.45652766	     -0.05786853	     -0.00039684	     -0.19928359	     -0.06280955	      0.88301271	     -0.00036332	     -0.21665788	      0.00252192	      0.00067770	     57.11644968
      1.45776793	     -0.05788021	     -0.00039944	     -0.19929477	     -0.06280646	      0.88301354	     -0.00036629	     -0.21665234	      0.00246471	      0.00065580	     57.60761995
      1.45900821	     -0.05789787	     -0.00040233	     -0.19931193	     -0.06280344	      0.88301434	     -0.00036929	     -0.21664736	      0.00240930	      0.00063311	     57.44326685
      1.46057033	     -0.05792332	     -0.00040610	     -0.19933676	     -0.06279973	      0.88301531	     -0.00037309	     -0.21664197	      0.00234075	      0.00060263	     57.57975449
      1.46213246	     -0.05795664	     -0.00041042	     -0.19936947	     -0.06279612	      0.88301622	     -0.00037692	     -0.21663760	      0.00227430	      0.00057037	     57.20981289
      1.46350073	     -0.05798263	     -0.00041399	     -0.19939494	     -0.06279305	      0.88301698	     -0.00038030	     -0.21663467	      0.00221711	      0.00054091	     57.45906154
      1.46486900	     -0.05801755	     -0.00041811	     -0.19942933	     -0.06279006	      0.88301770	     -0.00038370	     -0.21663251	      0.00216122	      0.00050956	     57.32217757
      1.46623728	     -0.05805052	     -0.00042181	     -0.19946181	     -0.06278714	      0.88301838	     -0.00038713	     -0.21663119	      0.00210680	      0.00047717	     57.34218556
      1.46760555	     -0.05808933	     -0.00042599	     -0.19950010	     -0.06278429	      0.88301901	     -0.00039058	     -0.21663063	      0.00205314	      0.00044323	     57.27269122
      1.46897383	     -0.05812634	     -0.00042963	     -0.19953663	     -0.06278152	      0.88301959	     -0.00039405	     -0.21663089	      0.00200078	      0.00040867	     57.17557419
      1.47034210	     -0.05816751	     -0.00043360	     -0.19957731	     -0.06277882	      0.88302013	     -0.00039755	     -0.21663189	      0.00194875	      0.00037278	     57.17832504
      1.47199370	     -0.05821929	     -0.00043756	     -0.19962852	     -0.06277565	      0.88302070	     -0.00040179	     -0.21663416	      0.00188742	      0.00032860	     57.01166547
      1.47328001	     -0.05826212	     -0.00044140	     -0.19967090	     -0.06277325	      0.88302110	     -0.00040512	     -0.21663670	      0.00183997	      0.00029381	     56.93247251
      1.47456631	     -0.05830352	     -0.00044410	     -0.19971186	     -0.06277092	      0.88302146	     -0.00040846	     -0.21663989	      0.00179293	      0.00025814	     57.14794780
      1.47619302	     -0.05836226	     -0.00044793	     -0.19977007	     -0.06276805	      0.88302184	     -0.00041271	     -0.21664482	      0.00173501	      0.00021301	     56.79732916
      1.47754066	     -0.05840696	     -0.00045001	     -0.19981433	     -0.06276574	      0.88302210	     -0.00041626	     -0.21664969	      0.00168699	      0.00017507	     57.22733001
      1.47888830	     -0.05845827	     -0.00045306	     -0.19986521	     -0.06276350	      0.88302232	     -0.00041981	     -0.21665520	      0.00164070	      0.00013775	     56.87902097
      1.48023594	     -0.05850733	     -0.00045521	     -0.19991384	     -0.06276132	      0.88302248	     -0.00042339	     -0.21666140	      0.00159463	      0.00010020	     57.17680199
      1.48158358	     -0.05856081	     -0.00045781	     -0.19996692	     -0.06275920	      0.88302259	     -0.00042698	     -0.21666826	      0.00155031	      0.00006335	     56.96310888
      1.48293123	     -0.05861265	     -0.00045967	     -0.20001836	     -0.06275714	      0.88302265	     -0.00043059	     -0.21667576	      0.00150684	      0.00002677	     57.14428778
      1.48480675	     -0.05869221	     -0.00046298	     -0.20009739	     -0.06275437	      0.88302265	     -0.00043563	     -0.21668719	      0.00144942	     -0.00002283	     56.81346819
      1.48589082	     -0.05873454	     -0.00046366	     -0.20013943	     -0.06275281	      0.88302261	     -0.00043856	     -0.21669435	      0.00141713	     -0.00005122	     57.16133927
      1.48697489	     -0.05878082	     -0.00046506	     -0.20018544	     -0.06275129	      0.88302254	     -0.00044150	     -0.21670186	      0.00138650	     -0.00007864	     57.07081229
      1.48856694	     -0.05885018	     -0.00046684	     -0.20025440	     -0.06274912	      0.88302238	     -0.00044583	     -0.21671353	      0.00134336	     -0.00011838	     57.21037877
      1.49015900	     -0.05892359	     -0.00046872	     -0.20032746	     -0.06274702	      0.88302216	     -0.00045018	     -0.21672597	      0.00130406	     -0.00015613	     56.61566991
      1.49175106	     -0.05899066	     -0.00047018	     -0.20039419	     -0.06274497	      0.88302189	     -0.00045455	     -0.21673912	      0.00126626	     -0.00019258	     57.02752078
      1.49311411	     -0.05905291	     -0.00047185	     -0.20045617	     -0.06274326	      0.88302160	     -0.00045830	     -0.21675077	      0.00123677	     -0.00022237	     56.88434189
      1.49447716	     -0.05911190	     -0.00047236	     -0.20051493	     -0.06274160	      0.88302128	     -0.00046207	     -0.21676282	      0.00120905	     -0.00025130	     57.13521733
      1.49611542	     -0.05918835	     -0.00047361	     -0.20059112	     -0.06273964	      0.88302084	     -0.00046662	     -0.21677774	      0.00117940	     -0.00028406	     56.69784190
      1.49738995	     -0.05924189	     -0.00047362	     -0.20064447	     -0.06273815	      0.88302046	     -0.00047016	     -0.21678968	      0.00115761	     -0.00030864	     57.08578093
      1.49866448	     -0.05929980	     -0.00047448	     -0.20070222	     -0.06273669	      0.88302005	     -0.00047372	     -0.21680183	      0.00113846	     -0.00033159	     56.81548129
      1.49993902	     -0.05935559	     -0.00047498	     -0.20075786	     -0.06273525	      0.88301962	     -0.00047729	     -0.21681419	      0.00112061	     -0.00035378	     56.93621363
      1.50154853	     -0.05942929	     -0.00047602	     -0.20083139	     -0.06273346	      0.88301903	     -0.00048180	     -0.21683007	      0.00110139	     -0.00037969	     56.45494363
      1.50315804	     -0.05949684	     -0.00047675	     -0.20089880	     -0.06273171	      0.88301840	     -0.00048633	     -0.21684626	      0.00108386	     -0.00040388	     56.78689051
      1.50476755	     -0.05957616	     -0.00047947	     -0.20097797	     -0.06272997	      0.88301773	     -0.00049088	     -0.21686269	      0.00106945	     -0.00042667	     56.51346145
      1.50599774	     -0.05962522	     -0.00048007	     -0.20102697	     -0.06272866	      0.88301719	     -0.00049436	     -0.21687563	      0.00106017	     -0.00044217	     56.48514064
      1.50722792	     -0.05968247	     -0.00048196	     -0.20108414	     -0.06272736	      0.88301664	     -0.00049784	     -0.21688867	      0.00105255	     -0.00045704	     56.29171233
      1.50845811	     -0.05973950	     -0.00048351	     -0.20114111	     -0.06272607	      0.88301607	     -0.00050133	     -0.21690194	      0.00104621	     -0.00047145	     56.30335459
      1.51017498	     -0.05982134	     -0.00048596	     -0.20122290	     -0.06272428	      0.88301524	     -0.00050622	     -0.21692081	      0.00104061	     -0.00048979	     55.75651994
      1.51189186	     -0.05989566	     -0.00048768	     -0.20129721	     -0.06272250	      0.88301439	     -0.00051111	     -0.21694001	      0.00103668	     -0.00050673	     56.13176143
      1.51328799	     -0.05996484	     -0.00049000	     -0.20136639	     -0.06272105	      0.88301367	     -0.00051510	     -0.21695574	      0.00103640	     -0.00051954	     55.59517328
      1.51468411	     -0.06002694	     -0.00049116	     -0.20142852	     -0.06271960	      0.88301294	     -0.00051910	     -0.21697169	      0.00103780	     -0.00053127	     55.43469531
      1.51608024	     -0.06009433	     -0.00049339	     -0.20149594	     -0.06271815	      0.88301219	     -0.00052310	     -0.21698775	      0.00104075	     -0.00054263	     55.25986786
      1.51747637	     -0.06015767	     -0.00049477	     -0.20155936	     -0.06271670	      0.88301142	     -0.00052711	     -0.21700398	      0.00104598	     -0.00055294	     54.93226371
      1.51887250	     -0.06022242	     -0.00049679	     -0.20162418	     -0.06271523	      0.88301064	     -0.00053113	     -0.21702029	      0.00105257	     -0.00056306	     54.79410389
      1.52058096	     -0.06030294	     -0.00049829	     -0.20170485	     -0.06271343	      0.88300967	     -0.00053605	     -0.21704033	      0.00106357	     -0.00057491	     54.32649620
      1.52203930	     -0.06036889	     -0.00050086	     -0.20177091	     -0.06271187	      0.88300883	     -0.00054026	     -0.21705749	      0.00107482	     -0.00058354	     53.96937065
      1.52349763	     -0.06043118	     -0.00050182	     -0.20183337	     -0.06271029	      0.88300797	     -0.00054448	     -0.21707464	      0.00108777	     -0.00059251	     53.94929292
      1.52495597	     -0.06050022	     -0.00050441	     -0.20190257	     -0.06270869	      0.88300710	     -0.00054870	     -0.21709170	      0.00110261	     -0.00060175	     53.68051781
      1.52641431	     -0.06056196	     -0.00050548	     -0.20196451	     -0.06270707	      0.88300622	     -0.00055293	     -0.21710877	      0.00112003	     -0.00060963	     53.12621834
      1.52787265	     -0.06062795	     -0.00050821	     -0.20203070	     -0.06270543	      0.88300532	     -0.00055717	     -0.21712572	      0.00113835	     -0.00061812	     52.99793095
      1.52933099	     -0.06069026	     -0.00050931	     -0.20209325	     -0.06270375	      0.88300441	     -0.00056142	     -0.21714263	      0.00115918	     -0.00062601	     52.47866751
      1.53078933	     -0.06075541	     -0.00051216	     -0.20215862	     -0.06270205	      0.88300349	     -0.00056566	     -0.21715941	      0.00118107	     -0.00063397	     52.26830640
      1.53224767	     -0.06081606	     -0.00051340	     -0.20221955	     -0.06270031	      0.88300256	     -0.00056992	     -0.21717611	      0.00120487	     -0.00064189	     51.97841850
      1.53370601	     -0.06087884	     -0.00051661	     -0.20228258	     -0.06269853	      0.88300162	     -0.00057417	     -0.21719259	      0.00123054	     -0.00064881	     51.46115348
      1.53516434	     -0.06093618	     -0.00051822	     -0.20234021	     -0.06269672	      0.88300067	     -0.00057843	     -0.21720886	      0.00125703	     -0.00065613	     51.44720534
      1.53662268	     -0.06099715	     -0.00052155	     -0.20240148	     -0.06269486	      0.88299971	     -0.00058269	     -0.21722485	      0.00128618	     -0.00066175	     50.54819281
      1.53808102	     -0.06104868	     -0.00052326	     -0.20245332	     -0.06269297	      0.88299874	     -0.00058696	     -0.21724057	      0.00131537	     -0.00066714	     50.61355783
      1.53953936	     -0.06110678	     -0.00052643	     -0.20251174	     -0.06269103	      0.88299776	     -0.00059122	     -0.21725588	      0.00134632	     -0.00067174	     50.12469445
      1.54099770	     -0.06115458	     -0.00052776	     -0.20255990	     -0.06268904	      0.88299678	     -0.00059549	     -0.21727087	      0.00137830	     -0.00067520	     49.80201602
      1.54245604	     -0.06120424	     -0.00053038	     -0.20260990	     -0.06268700	      0.88299580	     -0.00059975	     -0.21728533	      0.00141148	     -0.00067702	     49.26577292
      1.54391438	     -0.06124650	     -0.00053130	     -0.20265255	     -0.06268492	      0.88299481	     -0.00060401	     -0.21729930	      0.00144494	     -0.00067826	     49.17783215
      1.54537271	     -0.06128953	     -0.00053331	     -0.20269596	     -0.06268279	      0.88299382	     -0.00060827	     -0.21731265	      0.00148023	     -0.00067708	     48.34813091
      1.54683105	     -0.06132067	     -0.00053333	     -0.20272751	     -0.06268060	      0.88299283	     -0.00061252	     -0.21732533	      0.00151510	     -0.00067472	     48.35346518
      1.54828939	     -0.06135430	     -0.00053404	     -0.20276156	     -0.06267837	      0.88299185	     -0.00061676	     -0.21733718	      0.00155113	     -0.00067056	     47.82900058
      1.55008161	     -0.06138521	     -0.00053263	     -0.20279302	     -0.06267555	      0.88299066	     -0.00062197	     -0.21735077	      0.00159605	     -0.00066329	     47.28397275
      1.55131102	     -0.06140268	     -0.00053394	     -0.20281083	     -0.06267357	      0.88298985	     -0.00062554	     -0.21735925	      0.00162695	     -0.00065528	     46.94185079
      1.55254042	     -0.06141875	     -0.00053355	     -0.20282725	     -0.06267155	      0.88298905	     -0.00062910	     -0.21736709	      0.00165804	     -0.00064699	     46.74833069
      1.55413576	     -0.06143826	     -0.00053379	     -0.20284724	     -0.06266887	      0.88298802	     -0.00063372	     -0.21737641	      0.00169898	     -0.00063465	     46.33905879
      1.55573110	     -0.06145126	     -0.00053343	     -0.20286072	     -0.06266613	      0.88298702	     -0.00063832	     -0.21738471	      0.00174044	     -0.00061990	     45.80489156
      1.55732643	     -0.06146468	     -0.00053356	     -0.20287460	     -0.06266332	      0.88298605	     -0.00064292	     -0.21739190	      0.00178123	     -0.00060397	     45.73961562
      1.55892177	     -0.06146550	     -0.00053218	     -0.20287592	     -0.06266044	      0.88298510	     -0.00064750	     -0.21739809	      0.00182305	     -0.00058475	     44.97344576
      1.56028450	     -0.06146558	     -0.00053196	     -0.20287639	     -0.06265794	      0.88298431	     -0.00065140	     -0.21740242	      0.00185786	     -0.00056761	     44.88972031
      1.56164722	     -0.06146129	     -0.00053076	     -0.20287252	     -0.06265538	      0.88298355	     -0.00065530	     -0.21740593	      0.00189261	     -0.00054965	     44.77737147
      1.56319876	     -0.06145443	     -0.00052993	     -0.20286611	     -0.06265241	      0.88298271	     -0.00065971	     -0.21740890	      0.00193187	     -0.00052841	     44.58738987
      1.56475030	     -0.06144252	     -0.00052838	     -0.20285467	     -0.06264939	      0.88298191	     -0.00066412	     -0.21741085	      0.00197159	     -0.00050525	     43.83365529
      1.56630185	     -0.06142363	     -0.00052740	     -0.20283621	     -0.06264630	      0.88298115	     -0.00066851	     -0.21741172	      0.00200951	     -0.00048130	     43.82335857
      1.56785339	     -0.06140001	     -0.00052514	     -0.20281305	     -0.06264315	      0.88298042	     -0.00067288	     -0.21741145	      0.00204717	     -0.00045650	     43.58287950
      1.56940493	     -0.06137263	     -0.00052374	     -0.20278610	     -0.06263995	      0.88297973	     -0.00067723	     -0.21741004	      0.00208387	     -0.00043113	     43.48588561
      1.57095647	     -0.06133926	     -0.00052021	     -0.20275317	     -0.06263669	      0.88297908	     -0.00068157	     -0.21740752	      0.00211962	     -0.00040569	     43.51623246
      1.57234391	     -0.06130898	     -0.00051875	     -0.20272327	     -0.06263372	      0.88297853	     -0.00068543	     -0.21740434	      0.00215159	     -0.00038223	     43.12232777
      1.57373136	     -0.06127047	     -0.00051549	     -0.20268514	     -0.06263072	      0.88297802	     -0.00068927	     -0.21740029	      0.00218218	     -0.00035895	     43.21069941
      1.57545016	     -0.06122534	     -0.00051293	     -0.20264046	     -0.06262693	      0.88297743	     -0.00069400	     -0.21739397	      0.00221936	     -0.00033051	     43.13346225
      1.57696472	     -0.06117125	     -0.00050814	     -0.20258679	     -0.06262355	      0.88297695	     -0.00069815	     -0.21738735	      0.00225144	     -0.00030453	     42.94859500
      1.57847929	     -0.06112149	     -0.00050623	     -0.20253740	     -0.06262011	      0.88297651	     -0.00070228	     -0.21737958	      0.00228261	     -0.00027926	     42.78957785
      1.57999385	     -0.06106127	     -0.00050040	     -0.20247759	     -0.06261663	      0.88297610	     -0.00070638	     -0.21737081	      0.00231240	     -0.00025479	     43.03331991
      1.58150841	     -0.06100521	     -0.00049893	     -0.20242188	     -0.06261311	      0.88297573	     -0.00071045	     -0.21736095	      0.00234198	     -0.00022983	     42.77044553
      1.58273118	     -0.06095258	     -0.00049402	     -0.20236956	     -0.06261023	      0.88297546	     -0.00071372	     -0.21735229	      0.00236467	     -0.00021091	     42.96095191
      1.58395395	     -0.06090028	     -0.00049107	     -0.20231754	     -0.06260733	      0.88297522	     -0.00071698	     -0.21734298	      0.00238736	     -0.00019175	     42.80422891
      1.58517673	     -0.06084501	     -0.00048744	     -0.20226256	     -0.06260439	      0.88297500	     -0.00072021	     -0.21733302	      0.00240904	     -0.00017349	     42.92063695
      1.58690968	     -0.06076474	     -0.00048232	     -0.20218269	     -0.06260019	      0.88297472	     -0.00072477	     -0.21731783	      0.00243954	     -0.00014802	     42.62812200
      1.58864264	     -0.06067551	     -0.00047675	     -0.20209384	     -0.06259594	      0.88297448	     -0.00072928	     -0.21730139	      0.00246786	     -0.00012371	     42.97347851
      1.59017300	     -0.06059760	     -0.00047213	     -0.20201626	     -0.06259215	      0.88297431	     -0.00073324	     -0.21728574	      0.00249241	     -0.00010367	     43.01507641
      1.59170335	     -0.06051600	     -0.00046701	     -0.20193497	     -0.06258831	      0.88297416	     -0.00073716	     -0.21726917	      0.00251619	     -0.00008431	     43.03795682
      1.59323371	     -0.06043482	     -0.00046262	     -0.20185408	     -0.06258444	      0.88297405	     -0.00074106	     -0.21725174	      0.00253922	     -0.00006685	     43.09913351
      1.59476406	     -0.06034815	     -0.00045765	     -0.20176770	     -0.06258054	      0.88297396	     -0.00074492	     -0.21723350	      0.00256164	     -0.00005011	     43.09766428
      1.59629441	     -0.06026987	     -0.00045344	     -0.20168968	     -0.06257660	      0.88297389	     -0.00074876	     -0.21721446	      0.00258317	     -0.00003595	     43.20706921
      1.59782477	     -0.06017981	     -0.00044834	     -0.20159989	     -0.06257264	      0.88297385	     -0.00075256	     -0.21719483	      0.00260425	     -0.00002250	     43.22617978
      1.59918007	     -0.06010701	     -0.00044499	     -0.20152730	     -0.06256909	      0.88297383	     -0.00075590	     -0.21717687	      0.00262227	     -0.00001238	     43.27916565
      1.60053537	     -0.06003147	     -0.00044130	     -0.20145196	     -0.06256553	      0.88297382	     -0.00075921	     -0.21715853	      0.00263949	     -0.00000404	     43.53250710
      1.60189067	     -0.05995778	     -0.00043798	     -0.20137846	     -0.06256194	      0.88297382	     -0.00076250	     -0.21713983	      0.00265690	      0.00000354	     43.36012065
      1.60324597	     -0.05988152	     -0.00043448	     -0.20130238	     -0.06255833	      0.88297382	     -0.00076576	     -0.21712079	      0.00267306	      0.00000929	     43.64903733
      1.60503894	     -0.05978687	     -0.00042976	     -0.20120795	     -0.06255352	      0.88297385	     -0.00077004	     -0.21709508	      0.00269448	      0.00001487	     43.42047031
      1.60649026	     -0.05970119	     -0.00042630	     -0.20112243	     -0.06254959	      0.88297387	     -0.00077346	     -0.21707397	      0.00271029	      0.00001845	     43.79242119
      1.60794158	     -0.05962453	     -0.00042262	     -0.20104593	     -0.06254565	      0.88297390	     -0.00077685	     -0.21705249	      0.00272563	      0.00001939	     44.00461912
      1.60939291	     -0.05954182	     -0.00041914	     -0.20096336	     -0.06254168	      0.88297393	     -0.00078021	     -0.21703081	      0.00274087	      0.00001944	     44.02354589
      1.61084423	     -0.05946501	     -0.00041539	     -0.20088668	     -0.06253769	      0.88297395	     -0.00078354	     -0.21700887	      0.00275482	      0.00001682	     44.36265571
      1.61229555	     -0.05938383	     -0.00041198	     -0.20080562	     -0.06253368	      0.88297398	     -0.00078683	     -0.21698678	      0.00276904	      0.00001396	     44.23981607
      1.61374688	     -0.05930682	     -0.00040807	     -0.20072872	     -0.06252966	      0.88297399	     -0.00079009	     -0.21696452	      0.00278164	      0.00000839	     44.63904443
      1.61519820	     -0.05922857	     -0.00040485	     -0.20065057	     -0.06252561	      0.88297400	     -0.00079332	     -0.21694217	      0.00279459	      0.00000237	     44.50538733
      1.61664952	     -0.05915040	     -0.00040079	     -0.20057249	     -0.06252155	      0.88297400	     -0.00079651	     -0.21691971	      0.00280598	     -0.00000536	     44.83610563
      1.61810085	     -0.05907476	     -0.00039762	     -0.20049692	     -0.06251747	      0.88297398	     -0.00079966	     -0.21689715	      0.00281652	     -0.00001485	     45.24798894
      1.61955217	     -0.05899849	     -0.00039287	     -0.20042073	     -0.06251337	      0.88297396	     -0.00080278	     -0.21687457	      0.00282718	     -0.00002427	     45.01493080
      1.62100349	     -0.05892284	     -0.00038969	     -0.20034511	     -0.06250926	      0.88297391	     -0.00080587	     -0.21685194	      0.00283563	     -0.00003546	     45.63993643
      1.62245482	     -0.05884919	     -0.00038456	     -0.20027152	     -0.06250514	      0.88297385	     -0.00080892	     -0.21682933	      0.00284396	     -0.00004722	     45.64603561
      1.62390614	     -0.05877500	     -0.00038164	     -0.20019733	     -0.06250101	      0.88297378	     -0.00081193	     -0.21680674	      0.00285091	     -0.00005966	     46.00249994
      1.62535746	     -0.05870494	     -0.00037617	     -0.20012730	     -0.06249686	      0.88297368	     -0.00081491	     -0.21678417	      0.00285688	     -0.00007324	     46.26189437
      1.62662699	     -0.05864252	     -0.00037370	     -0.20006487	     -0.06249324	      0.88297358	     -0.00081748	     -0.21676453	      0.00286145	     -0.00008552	     46.55669341
      1.62789653	     -0.05858301	     -0.00036959	     -0.20000535	     -0.06248960	      0.88297346	     -0.00082003	     -0.21674495	      0.00286541	     -0.00009834	     46.77086663
      1.62942304	     -0.05851256	     -0.00036569	     -0.19993486	     -0.06248522	      0.88297330	     -0.00082305	     -0.21672154	      0.00286917	     -0.00011458	     47.22990072
      1.63094955	     -0.05844638	     -0.00036076	     -0.19986865	     -0.06248084	      0.88297311	     -0.00082604	     -0.21669827	      0.00287248	     -0.00013100	     47.42855451
      1.63247606	     -0.05837692	     -0.00035765	     -0.19979912	     -0.06247645	      0.88297290	     -0.00082899	     -0.21667521	      0.00287480	     -0.00014774	     47.95672915
      1.63374437	     -0.05832418	     -0.00035329	     -0.19974634	     -0.06247281	      0.88297270	     -0.00083140	     -0.21665614	      0.00287653	     -0.00016195	     48.12935331
      1.63501268	     -0.05827046	     -0.00035045	     -0.19969255	     -0.06246916	      0.88297249	     -0.00083380	     -0.21663724	      0.00287772	     -0.00017632	     48.49724315
      1.63654678	     -0.05820864	     -0.00034616	     -0.19963065	     -0.06246474	      0.88297221	     -0.00083665	     -0.21661455	      0.00287873	     -0.00019385	     48.84193935
      1.63808088	     -0.05814789	     -0.00034310	     -0.19956979	     -0.06246033	      0.88297189	     -0.00083947	     -0.21659212	      0.00287913	     -0.00021132	     49.30299573
      1.63942616	     -0.05809498	     -0.00033913	     -0.19951680	     -0.06245645	      0.88297160	     -0.00084191	     -0.21657260	      0.00287927	     -0.00022617	     49.53928881
      1.64077143	     -0.05804417	     -0.00033659	     -0.19946588	     -0.06245258	      0.88297129	     -0.00084432	     -0.21655324	      0.00287861	     -0.00024120	     50.14029717
      1.64211671	     -0.05799447	     -0.00033316	     -0.19941608	     -0.06244871	      0.88297095	     -0.00084671	     -0.21653409	      0.00287822	     -0.00025551	     50.33158138
      1.64346198	     -0.05794502	     -0.00033058	     -0.19936650	     -0.06244484	      0.88297060	     -0.00084906	     -0.21651510	      0.00287702	     -0.00026969	     50.87016369
      1.64521629	     -0.05788390	     -0.00032610	     -0.19930524	     -0.06243979	      0.88297011	     -0.00085209	     -0.21649060	      0.00287564	     -0.00028721	     51.06307802
      1.64654212	     -0.05783667	     -0.00032443	     -0.19925786	     -0.06243598	      0.88296972	     -0.00085435	     -0.21647231	      0.00287360	     -0.00029974	     51.73590155
      1.64786795	     -0.05779245	     -0.00032099	     -0.19921352	     -0.06243217	      0.88296931	     -0.00085658	     -0.21645419	      0.00287150	     -0.00031199	     52.14001630
      1.64919378	     -0.05774838	     -0.00031881	     -0.19916931	     -0.06242836	      0.88296889	     -0.00085879	     -0.21643627	      0.00286951	     -0.00032306	     52.39759555
      1.65051962	     -0.05770472	     -0.00031596	     -0.19912550	     -0.06242456	      0.88296846	     -0.00086097	     -0.21641851	      0.00286678	     -0.00033377	     52.91800373
      1.65241840	     -0.05764552	     -0.00031353	     -0.19906609	     -0.06241912	      0.88296781	     -0.00086406	     -0.21639341	      0.00286306	     -0.00034750	     53.32316821
      1.65362958	     -0.05760677	     -0.00031033	     -0.19902721	     -0.06241566	      0.88296738	     -0.00086600	     -0.21637757	      0.00285982	     -0.00035565	     53.84444153
      1.65484076	     -0.05756969	     -0.00030880	     -0.19898996	     -0.06241219	      0.88296695	     -0.00086792	     -0.21636188	      0.00285678	     -0.00036280	     54.18385490
      1.65642781	     -0.05752312	     -0.00030600	     -0.19894320	     -0.06240766	      0.88296637	     -0.00087040	     -0.21634152	      0.00285193	     -0.00037183	     54.87367316
      1.65801485	     -0.05747685	     -0.00030444	     -0.19889672	     -0.06240314	      0.88296577	     -0.00087286	     -0.21632141	      0.00284777	     -0.00037829	     54.83920571
      1.65960189	     -0.05742901	     -0.00030100	     -0.19884868	     -0.06239863	      0.88296517	     -0.00087528	     -0.21630155	      0.00284157	     -0.00038457	     55.79910330
      1.66081246	     -0.05739647	     -0.00030116	     -0.19881595	     -0.06239519	      0.88296470	     -0.00087710	     -0.21628654	      0.00283761	     -0.00038784	     55.89863219
      1.66202304	     -0.05736286	     -0.00029940	     -0.19878218	     -0.06239176	      0.88296423	     -0.00087891	     -0.21627167	      0.00283279	     -0.00039080	     56.29833960
      1.66363535	     -0.05732053	     -0.00029858	     -0.19873960	     -0.06238719	      0.88296360	     -0.00088128	     -0.21625210	      0.00282645	     -0.00039309	     56.52811142
      1.66524767	     -0.05727707	     -0.00029627	     -0.19869591	     -0.06238264	      0.88296296	     -0.00088363	     -0.21623277	      0.00281878	     -0.00039432	     57.24491050
      1.66652638	     -0.05724533	     -0.00029681	     -0.19866396	     -0.06237904	      0.88296246	     -0.00088547	     -0.21621761	      0.00281322	     -0.00039367	     57.32979765
      1.66780508	     -0.05721259	     -0.00029544	     -0.19863104	     -0.06237545	      0.88296195	     -0.00088728	     -0.21620260	      0.00280678	     -0.00039265	     57.71883681
      1.66937371	     -0.05717548	     -0.00029563	     -0.19859367	     -0.06237105	      0.88296134	     -0.00088948	     -0.21618442	      0.00279914	     -0.00038986	     57.82508295
      1.67094233	     -0.05713628	     -0.00029389	     -0.19855423	     -0.06236667	      0.88296073	     -0.00089165	     -0.21616650	      0.00279041	     -0.00038604	     58.33018230
      1.67212309	     -0.05711001	     -0.00029540	     -0.19852775	     -0.06236338	      0.88296028	     -0.00089326	     -0.21615316	      0.00278386	     -0.00038240	     58.57720741
      1.67330384	     -0.05708355	     -0.00029514	     -0.19850110	     -0.06236009	      0.88295983	     -0.00089486	     -0.21613997	      0.00277712	     -0.00037808	     58.71901650
      1.67486375	     -0.05704912	     -0.00029586	     -0.19846640	     -0.06235577	      0.88295924	     -0.00089694	     -0.21612278	      0.00276768	     -0.00037174	     59.03123946
      1.67642365	     -0.05701623	     -0.00029577	     -0.19843325	     -0.06235146	      0.88295867	     -0.00089899	     -0.21610578	      0.00275804	     -0.00036418	     59.03653171
      1.67798355	     -0.05698393	     -0.00029785	     -0.19840066	     -0.06234717	      0.88295811	     -0.00090101	     -0.21608904	      0.00274762	     -0.00035579	     59.35319177
      1.67931075	     -0.05695462	     -0.00029715	     -0.19837114	     -0.06234353	      0.88295764	     -0.00090270	     -0.21607496	      0.00273815	     -0.00034826	     59.47017737
      1.68063795	     -0.05692877	     -0.00029923	     -0.19834502	     -0.06233990	      0.88295718	     -0.00090438	     -0.21606100	      0.00272834	     -0.00034009	     59.66362571
      1.68196515	     -0.05690235	     -0.00029955	     -0.19831836	     -0.06233628	      0.88295674	     -0.00090603	     -0.21604721	      0.00271804	     -0.00033151	     59.69811980
      1.68329235	     -0.05687809	     -0.00030146	     -0.19829384	     -0.06233268	      0.88295630	     -0.00090766	     -0.21603357	      0.00270700	     -0.00032273	     59.92333712
      1.68461955	     -0.05685330	     -0.00030234	     -0.19826880	     -0.06232910	      0.88295588	     -0.00090927	     -0.21602012	      0.00269570	     -0.00031326	     59.79238166
      1.68622622	     -0.05682439	     -0.00030499	     -0.19823955	     -0.06232478	      0.88295539	     -0.00091118	     -0.21600404	      0.00268080	     -0.00030138	     59.98306654
      1.68762022	     -0.05680014	     -0.00030551	     -0.19821503	     -0.06232105	      0.88295497	     -0.00091282	     -0.21599028	      0.00266712	     -0.00029073	     59.88992390
      1.68901423	     -0.05677808	     -0.00030857	     -0.19819265	     -0.06231734	      0.88295458	     -0.00091444	     -0.21597671	      0.00265269	     -0.00027951	     59.92281545
      1.69040823	     -0.05675499	     -0.00030906	     -0.19816928	     -0.06231366	      0.88295420	     -0.00091603	     -0.21596335	      0.00263753	     -0.00026773	     59.67604691
      1.69180223	     -0.05673202	     -0.00031257	     -0.19814597	     -0.06230999	      0.88295383	     -0.00091759	     -0.21595016	      0.00262094	     -0.00025600	     60.01288915
      1.69305404	     -0.05671295	     -0.00031327	     -0.19812663	     -0.06230672	      0.88295352	     -0.00091898	     -0.21593850	      0.00260595	     -0.00024463	     59.61494361
      1.69430584	     -0.05669420	     -0.00031582	     -0.19810758	     -0.06230347	      0.88295322	     -0.00092035	     -0.21592703	      0.00258971	     -0.00023323	     59.69930976
      1.69583076	     -0.05667303	     -0.00031758	     -0.19808605	     -0.06229953	      0.88295287	     -0.00092199	     -0.21591332	      0.00256928	     -0.00021880	     59.40069586
      1.69735567	     -0.05665156	     -0.00032126	     -0.19806419	     -0.06229563	      0.88295255	     -0.00092361	     -0.21589991	      0.00254733	     -0.00020422	     59.52582311
      1.69860048	     -0.05663423	     -0.00032224	     -0.19804656	     -0.06229247	      0.88295230	     -0.00092491	     -0.21588914	      0.00252902	     -0.00019141	     59.13116534
      1.69984530	     -0.05661788	     -0.00032501	     -0.19802987	     -0.06228934	      0.88295207	     -0.00092619	     -0.21587852	      0.00250951	     -0.00017896	     59.18359087
      1.70109011	     -0.05660212	     -0.00032692	     -0.19801379	     -0.06228623	      0.88295186	     -0.00092746	     -0.21586808	      0.00248964	     -0.00016599	     58.89382266
      1.70263527	     -0.05658345	     -0.00033006	     -0.19799469	     -0.06228240	      0.88295162	     -0.00092900	     -0.21585535	      0.00246329	     -0.00015030	     58.98137309
      1.70418043	     -0.05656702	     -0.00033221	     -0.19797786	     -0.06227861	      0.88295140	     -0.00093052	     -0.21584289	      0.00243709	     -0.00013326	     58.01249075
      1.70549056	     -0.05654882	     -0.00033553	     -0.19795927	     -0.06227544	      0.88295123	     -0.00093179	     -0.21583252	      0.00241246	     -0.00011926	     58.41850179
      1.70680070	     -0.05653534	     -0.00033740	     -0.19794543	     -0.06227229	      0.88295108	     -0.00093305	     -0.21582229	      0.00238785	     -0.00010502	     58.03156155
      1.70811084	     -0.05652111	     -0.00034046	     -0.19793080	     -0.06226918	      0.88295096	     -0.00093428	     -0.21581227	      0.00236212	     -0.00009085	     57.95647085
      1.70942098	     -0.05650928	     -0.00034278	     -0.19791858	     -0.06226610	      0.88295085	     -0.00093550	     -0.21580243	      0.00233577	     -0.00007659	     57.62811546
      1.71073112	     -0.05649617	     -0.00034576	     -0.19790506	     -0.06226306	      0.88295076	     -0.00093670	     -0.21579280	      0.00230850	     -0.00006221	     57.41345909
      1.71235688	     -0.05648136	     -0.00034887	     -0.19788975	     -0.06225934	      0.88295067	     -0.00093817	     -0.21578109	      0.00227360	     -0.00004429	     56.94790280
      1.71398263	     -0.05646716	     -0.00035378	     -0.19787501	     -0.06225567	      0.88295061	     -0.00093961	     -0.21576972	      0.00223713	     -0.00002622	     56.82092144
      1.71518855	     -0.05645726	     -0.00035548	     -0.19786473	     -0.06225299	      0.88295059	     -0.00094067	     -0.21576147	      0.00220923	     -0.00001291	     56.50886506
      1.71639446	     -0.05644827	     -0.00035880	     -0.19785533	     -0.06225034	      0.88295058	     -0.00094171	     -0.21575341	      0.00218066	      0.00000030	     56.35614233
      1.71801016	     -0.05643763	     -0.00036217	     -0.19784414	     -0.06224685	      0.88295059	     -0.00094309	     -0.21574290	      0.00214149	      0.00001789	     55.93545368
      1.71941412	     -0.05642795	     -0.00036646	     -0.19783396	     -0.06224387	      0.88295063	     -0.00094427	     -0.21573404	      0.00210635	      0.00003296	     55.78168919
      1.72081808	     -0.05642138	     -0.00036903	     -0.19782692	     -0.06224093	      0.88295069	     -0.00094544	     -0.21572541	      0.00207057	      0.00004783	     55.29339402
      1.72222203	     -0.05641253	     -0.00037370	     -0.19781755	     -0.06223805	      0.88295076	     -0.00094659	     -0.21571705	      0.00203381	      0.00006282	     55.11756778
      1.72362599	     -0.05640553	     -0.00037600	     -0.19781006	     -0.06223522	      0.88295086	     -0.00094773	     -0.21570892	      0.00199610	      0.00007701	     54.79435735
      1.72502994	     -0.05640020	     -0.00038105	     -0.19780419	     -0.06223245	      0.88295098	     -0.00094885	     -0.21570104	      0.00195799	      0.00009127	     54.48474244
      1.72628957	     -0.05639583	     -0.00038314	     -0.19779938	     -0.06223000	      0.88295110	     -0.00094984	     -0.21569418	      0.00192284	      0.00010349	     54.19211965
      1.72754920	     -0.05639148	     -0.00038705	     -0.19779455	     -0.06222761	      0.88295124	     -0.00095083	     -0.21568753	      0.00188724	      0.00011548	     53.96761730
      1.72880883	     -0.05638838	     -0.00038993	     -0.19779097	     -0.06222525	      0.88295139	     -0.00095181	     -0.21568106	      0.00185111	      0.00012715	     53.64063294
      1.73040038	     -0.05638502	     -0.00039456	     -0.19778700	     -0.06222234	      0.88295161	     -0.00095303	     -0.21567321	      0.00180451	      0.00014110	     53.39016838
      1.73199194	     -0.05638169	     -0.00039754	     -0.19778308	     -0.06221951	      0.88295184	     -0.00095424	     -0.21566564	      0.00175763	      0.00015545	     52.66063682
      1.73309184	     -0.05638090	     -0.00040144	     -0.19778184	     -0.06221759	      0.88295202	     -0.00095506	     -0.21566058	      0.00172402	      0.00016425	     52.77910233
      1.73419174	     -0.05638059	     -0.00040415	     -0.19778110	     -0.06221571	      0.88295221	     -0.00095588	     -0.21565570	      0.00169067	      0.00017326	     52.41920259
      1.73566305	     -0.05638208	     -0.00040823	     -0.19778202	     -0.06221326	      0.88295247	     -0.00095697	     -0.21564943	      0.00164506	      0.00018424	     52.23395378
      1.73713437	     -0.05638639	     -0.00041217	     -0.19778575	     -0.06221087	      0.88295275	     -0.00095805	     -0.21564352	      0.00159969	      0.00019525	     51.45600135
      1.73860568	     -0.05639048	     -0.00041677	     -0.19778923	     -0.06220855	      0.88295304	     -0.00095913	     -0.21563799	      0.00155261	      0.00020534	     51.42282252
      1.74007699	     -0.05640263	     -0.00042079	     -0.19780077	     -0.06220630	      0.88295335	     -0.00096019	     -0.21563292	      0.00150513	      0.00021419	     51.08841940
      1.74154830	     -0.05641944	     -0.00042614	     -0.19781697	     -0.06220413	      0.88295367	     -0.00096125	     -0.21562850	      0.00145743	      0.00022204	     50.71220019
      1.74301962	     -0.05644059	     -0.00042963	     -0.19783752	     -0.06220202	      0.88295400	     -0.00096230	     -0.21562477	      0.00140872	      0.00022794	     50.37341480
      1.74427414	     -0.05646299	     -0.00043485	     -0.19785937	     -0.06220028	      0.88295429	     -0.00096319	     -0.21562219	      0.00136709	      0.00023170	     50.24691173
      1.74552866	     -0.05648824	     -0.00043840	     -0.19788410	     -0.06219859	      0.88295458	     -0.00096407	     -0.21562023	      0.00132528	      0.00023385	     49.86821327
      1.74678319	     -0.05651734	     -0.00044310	     -0.19791267	     -0.06219695	      0.88295488	     -0.00096496	     -0.21561888	      0.00128307	      0.00023422	     49.75566066
      1.74853121	     -0.05656384	     -0.00044842	     -0.19795843	     -0.06219476	      0.88295529	     -0.00096618	     -0.21561813	      0.00122389	      0.00023129	     49.35262916
      1.74975980	     -0.05659590	     -0.00045368	     -0.19798995	     -0.06219328	      0.88295557	     -0.00096704	     -0.21561834	      0.00118177	      0.00022818	     49.25568137
      1.75098838	     -0.05663368	     -0.00045763	     -0.19802720	     -0.06219186	      0.88295585	     -0.00096790	     -0.21561916	      0.00113918	      0.00022243	     49.13499845
      1.75248041	     -0.05668328	     -0.00046342	     -0.19807614	     -0.06219020	      0.88295617	     -0.00096894	     -0.21562108	      0.00108695	      0.00021236	     49.12487208
      1.75397245	     -0.05673898	     -0.00046830	     -0.19813118	     -0.06218861	      0.88295648	     -0.00096998	     -0.21562400	      0.00103448	      0.00019934	     48.84374327
      1.75546448	     -0.05679439	     -0.00047490	     -0.19818592	     -0.06218711	      0.88295676	     -0.00097101	     -0.21562798	      0.00098142	      0.00018392	     48.89996254
      1.75679192	     -0.05684843	     -0.00047876	     -0.19823938	     -0.06218584	      0.88295700	     -0.00097193	     -0.21563234	      0.00093376	      0.00016733	     48.80668435
      1.75811936	     -0.05690491	     -0.00048448	     -0.19829527	     -0.06218463	      0.88295721	     -0.00097286	     -0.21563755	      0.00088629	      0.00014878	     48.85157939
      1.75944681	     -0.05696416	     -0.00048871	     -0.19835394	     -0.06218348	      0.88295739	     -0.00097378	     -0.21564355	      0.00083884	      0.00012814	     48.74999754
      1.76077425	     -0.05702533	     -0.00049401	     -0.19841452	     -0.06218240	      0.88295755	     -0.00097470	     -0.21565037	      0.00079170	      0.00010564	     48.80651766
      1.76237613	     -0.05710554	     -0.00049907	     -0.19849406	     -0.06218118	      0.88295769	     -0.00097582	     -0.21565963	      0.00073562	      0.00007609	     48.64346786
      1.76381025	     -0.05717603	     -0.00050530	     -0.19856393	     -0.06218016	      0.88295778	     -0.00097682	     -0.21566895	      0.00068635	      0.00004866	     48.72901163
      1.76524438	     -0.05725165	     -0.00050898	     -0.19863899	     -0.06217921	      0.88295783	     -0.00097783	     -0.21567917	      0.00063824	      0.00001913	     48.55302240
      1.76667851	     -0.05733200	     -0.00051568	     -0.19871875	     -0.06217833	      0.88295784	     -0.00097884	     -0.21569029	      0.00059170	     -0.00001154	     48.73370535
      1.76788800	     -0.05739741	     -0.00051846	     -0.19878372	     -0.06217764	      0.88295781	     -0.00097969	     -0.21570037	      0.00055402	     -0.00003758	     48.41956328
      1.76909749	     -0.05746593	     -0.00052281	     -0.19885178	     -0.06217699	      0.88295775	     -0.00098055	     -0.21571100	      0.00051730	     -0.00006450	     48.52739733
      1.77059104	     -0.05755170	     -0.00052697	     -0.19893704	     -0.06217625	      0.88295762	     -0.00098161	     -0.21572489	      0.00047443	     -0.00009753	     48.20750320
      1.77208458	     -0.05763793	     -0.00053200	     -0.19902277	     -0.06217557	      0.88295745	     -0.00098268	     -0.21573954	      0.00043286	     -0.00013106	     48.48973990
      1.77340079	     -0.05771551	     -0.00053522	     -0.19909994	     -0.06217502	      0.88295726	     -0.00098363	     -0.21575307	      0.00039910	     -0.00015951	     47.98847908
      1.77471700	     -0.05779287	     -0.00053952	     -0.19917690	     -0.06217452	      0.88295703	     -0.00098458	     -0.21576712	      0.00036621	     -0.00018807	     48.13838782
      1.77636949	     -0.05789285	     -0.00054358	     -0.19927643	     -0.06217395	      0.88295669	     -0.00098578	     -0.21578547	      0.00032812	     -0.00022269	     47.72016075
      1.77755578	     -0.05796448	     -0.00054776	     -0.19934772	     -0.06217357	      0.88295642	     -0.00098666	     -0.21579911	      0.00030186	     -0.00024717	     47.90049966
      1.77874207	     -0.05803636	     -0.00055097	     -0.19941930	     -0.06217323	      0.88295611	     -0.00098753	     -0.21581312	      0.00027762	     -0.00027028	     47.62458542
      1.78017431	     -0.05812373	     -0.00055508	     -0.19950632	     -0.06217285	      0.88295570	     -0.00098860	     -0.21583048	      0.00024961	     -0.00029764	     47.64331435
      1.78160654	     -0.05821076	     -0.00055862	     -0.19959305	     -0.06217251	      0.88295526	     -0.00098967	     -0.21584828	      0.00022445	     -0.00032285	     47.11541961
      1.78303877	     -0.05829399	     -0.00056245	     -0.19967598	     -0.06217221	      0.88295478	     -0.00099076	     -0.21586643	      0.00020036	     -0.00034669	     47.19234189
      1.78447101	     -0.05838078	     -0.00056593	     -0.19976249	     -0.06217194	      0.88295427	     -0.00099185	     -0.21588489	      0.00017824	     -0.00036941	     47.09613657
      1.78590324	     -0.05846524	     -0.00056985	     -0.19984670	     -0.06217170	      0.88295372	     -0.00099295	     -0.21590372	      0.00015881	     -0.00038923	     46.63330242
      1.78733548	     -0.05854896	     -0.00057313	     -0.19993019	     -0.06217148	      0.88295315	     -0.00099406	     -0.21592281	      0.00014035	     -0.00040799	     46.62986945
      1.78887895	     -0.05864007	     -0.00057724	     -0.20002107	     -0.06217128	      0.88295251	     -0.00099527	     -0.21594364	      0.00012338	     -0.00042559	     46.15613126
      1.79042243	     -0.05872637	     -0.00058006	     -0.20010718	     -0.06217110	      0.88295184	     -0.00099650	     -0.21596470	      0.00010769	     -0.00044085	     46.05460968
      1.79168907	     -0.05879855	     -0.00058338	     -0.20017920	     -0.06217097	      0.88295127	     -0.00099751	     -0.21598203	      0.00009633	     -0.00045194	     45.98129166
      1.79295570	     -0.05886790	     -0.00058525	     -0.20024843	     -0.06217086	      0.88295069	     -0.00099853	     -0.21599945	      0.00008680	     -0.00046057	     45.55047692
      1.79422234	     -0.05893639	     -0.00058745	     -0.20031681	     -0.06217075	      0.88295011	     -0.00099956	     -0.21601687	      0.00007790	     -0.00046790	     45.46854586
      1.79608033	     -0.05903764	     -0.00058991	     -0.20041793	     -0.06217062	      0.88294923	     -0.00100109	     -0.21604248	      0.00006785	     -0.00047510	     44.74024213
      1.79761773	     -0.05911561	     -0.00059291	     -0.20049579	     -0.06217052	      0.88294850	     -0.00100238	     -0.21606369	      0.00006027	     -0.00047834	     44.97239844
      1.79892005	     -0.05918508	     -0.00059393	     -0.20056521	     -0.06217045	      0.88294787	     -0.00100347	     -0.21608160	      0.00005573	     -0.00047957	     44.58280359
      1.80022237	     -0.05925071	     -0.00059601	     -0.20063078	     -0.06217037	      0.88294725	     -0.00100458	     -0.21609951	      0.00005267	     -0.00047848	     44.23097548
      1.80152469	     -0.05931412	     -0.00059733	     -0.20069415	     -0.06217031	      0.88294663	     -0.00100570	     -0.21611734	      0.00005030	     -0.00047626	     44.08452086
      1.80353899	     -0.05941026	     -0.00060105	     -0.20079024	     -0.06217021	      0.88294567	     -0.00100745	     -0.21614481	      0.00004958	     -0.00046947	     43.50377711
      1.80483080	     -0.05946869	     -0.00060195	     -0.20084867	     -0.06217014	      0.88294507	     -0.00100859	     -0.21616234	      0.00004979	     -0.00046347	     43.43003466
      1.80612260	     -0.05952769	     -0.00060427	     -0.20090765	     -0.06217008	      0.88294448	     -0.00100974	     -0.21617979	      0.00005152	     -0.00045612	     43.21123611
      1.80778992	     -0.05960283	     -0.00060574	     -0.20098282	     -0.06216999	      0.88294372	     -0.00101124	     -0.21620215	      0.00005503	     -0.00044550	     43.00034253
      1.80945724	     -0.05967251	     -0.00060913	     -0.20105250	     -0.06216989	      0.88294299	     -0.00101276	     -0.21622429	      0.00006096	     -0.00043226	     42.53501273
      1.81063020	     -0.05972021	     -0.00060898	     -0.20110026	     -0.06216982	      0.88294249	     -0.00101384	     -0.21623968	      0.00006543	     -0.00042292	     42.41350798
      1.81180316	     -0.05976784	     -0.00061051	     -0.20114792	     -0.06216974	      0.88294200	     -0.00101493	     -0.21625494	      0.00007122	     -0.00041253	     42.15695486
      1.81328314	     -0.05982714	     -0.00061183	     -0.20120729	     -0.06216963	      0.88294140	     -0.00101632	     -0.21627397	      0.00007915	     -0.00039940	     42.03990867
      1.81476311	     -0.05988515	     -0.00061347	     -0.20126538	     -0.06216950	      0.88294082	     -0.00101772	     -0.21629277	      0.00008919	     -0.00038487	     41.44819224
      1.81624308	     -0.05993783	     -0.00061476	     -0.20131813	     -0.06216937	      0.88294026	     -0.00101914	     -0.21631130	      0.00009947	     -0.00037010	     41.43114517
      1.81772305	     -0.05999200	     -0.00061631	     -0.20137239	     -0.06216921	      0.88293972	     -0.00102058	     -0.21632949	      0.00011100	     -0.00035545	     41.31474236
      1.81920303	     -0.06004477	     -0.00061743	     -0.20142528	     -0.06216904	      0.88293921	     -0.00102203	     -0.21634741	      0.00012444	     -0.00034010	     40.78803939
      1.82068300	     -0.06009443	     -0.00061899	     -0.20147505	     -0.06216884	      0.88293872	     -0.00102349	     -0.21636505	      0.00013811	     -0.00032501	     40.76735338
      1.82216297	     -0.06014421	     -0.00061986	     -0.20152496	     -0.06216863	      0.88293825	     -0.00102498	     -0.21638236	      0.00015287	     -0.00031061	     40.68287715
      1.82364294	     -0.06019195	     -0.00062115	     -0.20157284	     -0.06216839	      0.88293780	     -0.00102647	     -0.21639938	      0.00016940	     -0.00029604	     40.22401959
      1.82512292	     -0.06023326	     -0.00062173	     -0.20161431	     -0.06216813	      0.88293737	     -0.00102799	     -0.21641602	      0.00018610	     -0.00028212	     40.24178420
      1.82660289	     -0.06027455	     -0.00062287	     -0.20165576	     -0.06216784	      0.88293696	     -0.00102951	     -0.21643216	      0.00020374	     -0.00026920	     40.22226016
      1.82808286	     -0.06031048	     -0.00062311	     -0.20169188	     -0.06216752	      0.88293657	     -0.00103106	     -0.21644782	      0.00022308	     -0.00025573	     39.73591091
      1.82956283	     -0.06034075	     -0.00062411	     -0.20172233	     -0.06216718	      0.88293620	     -0.00103262	     -0.21646287	      0.00024210	     -0.00024332	     39.87619240
      1.83104281	     -0.06036975	     -0.00062409	     -0.20175154	     -0.06216680	      0.88293585	     -0.00103419	     -0.21647726	      0.00026249	     -0.00023093	     39.56904427
      1.83252278	     -0.06039513	     -0.00062525	     -0.20177711	     -0.06216640	      0.88293552	     -0.00103578	     -0.21649102	      0.00028316	     -0.00021871	     39.47385857
      1.83400275	     -0.06041582	     -0.00062509	     -0.20179803	     -0.06216597	      0.88293521	     -0.00103739	     -0.21650412	      0.00030407	     -0.00020695	     39.45030446
      1.83561946	     -0.06044113	     -0.00062660	     -0.20182356	     -0.06216546	      0.88293488	     -0.00103916	     -0.21651761	      0.00032765	     -0.00019464	     39.34283591
      1.83695994	     -0.06045224	     -0.00062590	     -0.20183489	     -0.06216500	      0.88293463	     -0.00104064	     -0.21652826	      0.00034765	     -0.00018358	     39.12011373
      1.83830042	     -0.06046500	     -0.00062691	     -0.20184785	     -0.06216452	      0.88293439	     -0.00104214	     -0.21653829	      0.00036769	     -0.00017341	     39.14618688
      1.83964090	     -0.06047591	     -0.00062692	     -0.20185898	     -0.06216402	      0.88293416	     -0.00104365	     -0.21654776	      0.00038811	     -0.00016359	     39.11289637
      1.84163253	     -0.06048990	     -0.00062843	     -0.20187328	     -0.06216321	      0.88293385	     -0.00104592	     -0.21656082	      0.00041936	     -0.00014902	     38.92820830
      1.84279286	     -0.06049423	     -0.00062767	     -0.20187782	     -0.06216272	      0.88293368	     -0.00104725	     -0.21656786	      0.00043734	     -0.00014101	     39.02290476
      1.84395320	     -0.06049724	     -0.00062828	     -0.20188103	     -0.06216220	      0.88293352	     -0.00104860	     -0.21657446	      0.00045599	     -0.00013256	     38.91104034
      1.84542884	     -0.06049958	     -0.00062874	     -0.20188362	     -0.06216151	      0.88293334	     -0.00105032	     -0.21658221	      0.00047945	     -0.00012258	     39.02368124
      1.84690448	     -0.06049970	     -0.00062973	     -0.20188400	     -0.06216078	      0.88293316	     -0.00105206	     -0.21658928	      0.00050404	     -0.00011191	     38.64958049
      1.84838011	     -0.06049382	     -0.00063059	     -0.20187837	     -0.06216002	      0.88293301	     -0.00105382	     -0.21659562	      0.00052788	     -0.00010153	     38.81891194
      1.84985575	     -0.06048772	     -0.00063156	     -0.20187253	     -0.06215922	      0.88293286	     -0.00105560	     -0.21660118	      0.00055200	     -0.00009157	     38.92318424
      1.85128266	     -0.06047877	     -0.00063235	     -0.20186384	     -0.06215842	      0.88293274	     -0.00105733	     -0.21660588	      0.00057608	     -0.00008144	     38.68050745
      1.85270957	     -0.06046522	     -0.00063328	     -0.20185055	     -0.06215758	      0.88293263	     -0.00105907	     -0.21660986	      0.00059957	     -0.00007145	     38.83279498
      1.85408401	     -0.06045093	     -0.00063423	     -0.20183651	     -0.06215674	      0.88293254	     -0.00106077	     -0.21661299	      0.00062227	     -0.00006218	     38.93910365
      1.85545846	     -0.06043375	     -0.00063532	     -0.20181959	     -0.06215587	      0.88293246	     -0.00106248	     -0.21661547	      0.00064557	     -0.00005202	     38.70956655
      1.85683290	     -0.06041214	     -0.00063634	     -0.20179822	     -0.06215497	      0.88293240	     -0.00106420	     -0.21661724	      0.00066810	     -0.00004212	     38.88566425
      1.85868437	     -0.06038256	     -0.00063780	     -0.20176899	     -0.06215370	      0.88293233	     -0.00106654	     -0.21661850	      0.00069856	     -0.00002866	     38.93662290
      1.86015148	     -0.06035049	     -0.00063866	     -0.20173719	     -0.06215266	      0.88293230	     -0.00106842	     -0.21661865	      0.00072248	     -0.00001743	     38.96295323
      1.86161859	     -0.06032079	     -0.00063989	     -0.20170776	     -0.06215158	      0.88293228	     -0.00107031	     -0.21661792	      0.00074616	     -0.00000581	     38.96406092
      1.86308569	     -0.06028201	     -0.00064054	     -0.20166926	     -0.06215047	      0.88293228	     -0.00107221	     -0.21661643	      0.00076943	      0.00000601	     39.02381863
      1.86455280	     -0.06024658	     -0.00064176	     -0.20163409	     -0.06214932	      0.88293230	     -0.00107413	     -0.21661406	      0.00079238	      0.00001816	     39.04280344
      1.86601991	     -0.06020083	     -0.00064214	     -0.20158863	     -0.06214815	      0.88293233	     -0.00107606	     -0.21661094	      0.00081478	      0.00003063	     39.12141290
      1.86748702	     -0.06015851	     -0.00064325	     -0.20154657	     -0.06214693	      0.88293239	     -0.00107801	     -0.21660693	      0.00083683	      0.00004364	     39.09154703
      1.86895413	     -0.06010738	     -0.00064335	     -0.20149571	     -0.06214569	      0.88293246	     -0.00107996	     -0.21660216	      0.00085825	      0.00005698	     39.10456428
      1.87065235	     -0.06005230	     -0.00064469	     -0.20144093	     -0.06214421	      0.88293257	     -0.00108225	     -0.21659554	      0.00088226	      0.00007244	     39.06626860
      1.87200195	     -0.05999670	     -0.00064409	     -0.20138558	     -0.06214301	      0.88293268	     -0.00108407	     -0.21658958	      0.00090041	      0.00008595	     39.15943759
      1.87335155	     -0.05994770	     -0.00064503	     -0.20133680	     -0.06214178	      0.88293280	     -0.00108591	     -0.21658288	      0.00091772	      0.00009876	     39.32977446
      1.87502082	     -0.05988259	     -0.00064434	     -0.20127199	     -0.06214023	      0.88293298	     -0.00108819	     -0.21657384	      0.00093891	      0.00011504	     39.11510519
      1.87639438	     -0.05982621	     -0.00064530	     -0.20121582	     -0.06213893	      0.88293315	     -0.00109008	     -0.21656568	      0.00095475	      0.00012844	     39.38337975
      1.87776795	     -0.05976829	     -0.00064441	     -0.20115812	     -0.06213761	      0.88293334	     -0.00109197	     -0.21655691	      0.00097013	      0.00014148	     39.49213822
      1.87924901	     -0.05970875	     -0.00064482	     -0.20109880	     -0.06213616	      0.88293356	     -0.00109403	     -0.21654685	      0.00098571	      0.00015466	     39.69262752
      1.88073007	     -0.05964609	     -0.00064374	     -0.20103637	     -0.06213469	      0.88293379	     -0.00109609	     -0.21653626	      0.00100110	      0.00016798	     39.52866723
      1.88221113	     -0.05958395	     -0.00064415	     -0.20097443	     -0.06213320	      0.88293405	     -0.00109816	     -0.21652511	      0.00101471	      0.00017980	     39.89930346
      1.88369219	     -0.05951992	     -0.00064250	     -0.20091062	     -0.06213169	      0.88293433	     -0.00110024	     -0.21651347	      0.00102833	      0.00019102	     39.79341505
      1.88517325	     -0.05945912	     -0.00064308	     -0.20085000	     -0.06213015	      0.88293462	     -0.00110233	     -0.21650134	      0.00104019	      0.00020060	     40.20244315
      1.88665431	     -0.05939068	     -0.00064068	     -0.20078176	     -0.06212860	      0.88293492	     -0.00110442	     -0.21648881	      0.00105173	      0.00020953	     40.24231010
      1.88813537	     -0.05933119	     -0.00064168	     -0.20072242	     -0.06212704	      0.88293524	     -0.00110652	     -0.21647578	      0.00106190	      0.00021653	     40.50676026
      1.88946651	     -0.05926873	     -0.00063914	     -0.20066013	     -0.06212562	      0.88293553	     -0.00110842	     -0.21646384	      0.00107044	      0.00022230	     40.55190932
      1.89079766	     -0.05921161	     -0.00063919	     -0.20060314	     -0.06212419	      0.88293583	     -0.00111031	     -0.21645155	      0.00107782	      0.00022616	     40.81604536
      1.89212880	     -0.05915402	     -0.00063757	     -0.20054569	     -0.06212275	      0.88293613	     -0.00111221	     -0.21643902	      0.00108449	      0.00022882	     40.97327713
      1.89345994	     -0.05909648	     -0.00063687	     -0.20048826	     -0.06212130	      0.88293644	     -0.00111411	     -0.21642628	      0.00109020	      0.00023022	     41.20070973
      1.89512234	     -0.05902616	     -0.00063500	     -0.20041808	     -0.06211949	      0.88293682	     -0.00111650	     -0.21641008	      0.00109597	      0.00022977	     41.59577317
      1.89658117	     -0.05896319	     -0.00063424	     -0.20035521	     -0.06211788	      0.88293715	     -0.00111859	     -0.21639567	      0.00110040	      0.00022801	     41.79553120
      1.89804001	     -0.05890341	     -0.00063217	     -0.20029555	     -0.06211627	      0.88293748	     -0.00112068	     -0.21638105	      0.00110398	      0.00022459	     42.04895849
      1.89949884	     -0.05884204	     -0.00063135	     -0.20023426	     -0.06211466	      0.88293781	     -0.00112278	     -0.21636635	      0.00110702	      0.00021955	     42.35193744
      1.90095768	     -0.05878498	     -0.00062890	     -0.20017730	     -0.06211304	      0.88293812	     -0.00112487	     -0.21635152	      0.00110978	      0.00021285	     42.58627524
      1.90241652	     -0.05872611	     -0.00062801	     -0.20011851	     -0.06211142	      0.88293843	     -0.00112697	     -0.21633666	      0.00111236	      0.00020479	     42.89046202
      1.90387535	     -0.05867170	     -0.00062521	     -0.20006420	     -0.06210980	      0.88293872	     -0.00112907	     -0.21632173	      0.00111500	      0.00019494	     43.11473132
      1.90533419	     -0.05861470	     -0.00062442	     -0.20000727	     -0.06210817	      0.88293900	     -0.00113117	     -0.21630682	      0.00111781	      0.00018442	     43.36907091
      1.90662597	     -0.05856697	     -0.00062176	     -0.19995962	     -0.06210673	      0.88293923	     -0.00113302	     -0.21629358	      0.00112007	      0.00017318	     43.74156081
      1.90791776	     -0.05851950	     -0.00062041	     -0.19991223	     -0.06210528	      0.88293945	     -0.00113488	     -0.21628036	      0.00112314	      0.00016189	     43.78300466
      1.90920955	     -0.05847191	     -0.00061828	     -0.19986473	     -0.06210382	      0.88293965	     -0.00113673	     -0.21626713	      0.00112583	      0.00014933	     44.14281202
      1.91120317	     -0.05840211	     -0.00061589	     -0.19979505	     -0.06210157	      0.88293992	     -0.00113958	     -0.21624671	      0.00113125	      0.00012907	     44.13219367
      1.91267540	     -0.05834422	     -0.00061194	     -0.19973726	     -0.06209991	      0.88294010	     -0.00114168	     -0.21623160	      0.00113442	      0.00011301	     44.78301099
      1.91414763	     -0.05829393	     -0.00061137	     -0.19968704	     -0.06209823	      0.88294026	     -0.00114378	     -0.21621637	      0.00113881	      0.00009704	     44.84760602
      1.91561986	     -0.05823934	     -0.00060649	     -0.19963257	     -0.06209655	      0.88294039	     -0.00114587	     -0.21620117	      0.00114285	      0.00007996	     45.23182915
      1.91684605	     -0.05819939	     -0.00060631	     -0.19959267	     -0.06209515	      0.88294048	     -0.00114761	     -0.21618849	      0.00114690	      0.00006605	     45.25608567
      1.91807224	     -0.05815732	     -0.00060357	     -0.19955069	     -0.06209374	      0.88294055	     -0.00114935	     -0.21617585	      0.00115063	      0.00005149	     45.50772886
      1.91960279	     -0.05810781	     -0.00060152	     -0.19950125	     -0.06209198	      0.88294061	     -0.00115151	     -0.21616010	      0.00115593	      0.00003360	     45.50838722
      1.92113335	     -0.05805516	     -0.00059814	     -0.19944871	     -0.06209020	      0.88294065	     -0.00115366	     -0.21614439	      0.00116051	      0.00001529	     45.98359065
      1.92266391	     -0.05801163	     -0.00059702	     -0.19940523	     -0.06208842	      0.88294066	     -0.00115580	     -0.21612866	      0.00116565	     -0.00000283	     46.05637414
      1.92419447	     -0.05795809	     -0.00059223	     -0.19935181	     -0.06208664	      0.88294064	     -0.00115793	     -0.21611305	      0.00117066	     -0.00002037	     46.18712333
      1.92540608	     -0.05792310	     -0.00059213	     -0.19931684	     -0.06208522	      0.88294061	     -0.00115961	     -0.21610068	      0.00117459	     -0.00003435	     46.31372204
      1.92661769	     -0.05788633	     -0.00058946	     -0.19928013	     -0.06208379	      0.88294056	     -0.00116128	     -0.21608836	      0.00117829	     -0.00004853	     46.50532780
      1.92814216	     -0.05784252	     -0.00058737	     -0.19923639	     -0.06208199	      0.88294047	     -0.00116338	     -0.21607293	      0.00118334	     -0.00006566	     46.43927277
      1.92966663	     -0.05779589	     -0.00058406	     -0.19918982	     -0.06208018	      0.88294036	     -0.00116547	     -0.21605756	      0.00118749	     -0.00008261	     46.82969283
      1.93121827	     -0.05775398	     -0.00058267	     -0.19914795	     -0.06207834	      0.88294022	     -0.00116757	     -0.21604195	      0.00119220	     -0.00009915	     46.81407722
      1.93251637	     -0.05771589	     -0.00057910	     -0.19910992	     -0.06207679	      0.88294008	     -0.00116933	     -0.21602897	      0.00119550	     -0.00011298	     47.05828692
      1.93381447	     -0.05768113	     -0.00057760	     -0.19907518	     -0.06207523	      0.88293993	     -0.00117107	     -0.21601603	      0.00119932	     -0.00012573	     46.96219129
      1.93511258	     -0.05764467	     -0.00057502	     -0.19903877	     -0.06207367	      0.88293976	     -0.00117281	     -0.21600315	      0.00120246	     -0.00013849	     47.19803980
      1.93683404	     -0.05760130	     -0.00057285	     -0.19899542	     -0.06207160	      0.88293950	     -0.00117509	     -0.21598619	      0.00120727	     -0.00015428	     46.97875566
      1.93855550	     -0.05755030	     -0.00056740	     -0.19894449	     -0.06206952	      0.88293922	     -0.00117735	     -0.21596941	      0.00121054	     -0.00017010	     47.68387043
      1.93963569	     -0.05752436	     -0.00056765	     -0.19891853	     -0.06206821	      0.88293904	     -0.00117876	     -0.21595883	      0.00121349	     -0.00017809	     47.33900894
      1.94071588	     -0.05749623	     -0.00056559	     -0.19889041	     -0.06206690	      0.88293884	     -0.00118016	     -0.21594831	      0.00121582	     -0.00018636	     47.44997584
      1.94227557	     -0.05745789	     -0.00056283	     -0.19885210	     -0.06206500	      0.88293854	     -0.00118217	     -0.21593321	      0.00121950	     -0.00019835	     47.41729097
      1.94383526	     -0.05742104	     -0.00055991	     -0.19881525	     -0.06206309	      0.88293822	     -0.00118416	     -0.21591821	      0.00122244	     -0.00021027	     47.75507531
      1.94539494	     -0.05738161	     -0.00055730	     -0.19877582	     -0.06206118	      0.88293788	     -0.00118613	     -0.21590331	      0.00122604	     -0.00022050	     47.51788415
      1.94695463	     -0.05734142	     -0.00055399	     -0.19873564	     -0.06205927	      0.88293753	     -0.00118808	     -0.21588848	      0.00122874	     -0.00023062	     47.78443644
      1.94851432	     -0.05730654	     -0.00055208	     -0.19870073	     -0.06205735	      0.88293717	     -0.00119001	     -0.21587367	      0.00123129	     -0.00024006	     47.86361439
      1.94981538	     -0.05727376	     -0.00054904	     -0.19866795	     -0.06205575	      0.88293685	     -0.00119161	     -0.21586141	      0.00123304	     -0.00024770	     48.07723178
      1.95111643	     -0.05724542	     -0.00054744	     -0.19863957	     -0.06205414	      0.88293652	     -0.00119319	     -0.21584919	      0.00123500	     -0.00025434	     47.92111299
      1.95241749	     -0.05721466	     -0.00054507	     -0.19860878	     -0.06205254	      0.88293619	     -0.00119475	     -0.21583704	      0.00123602	     -0.00026098	     48.18294355
      1.95400078	     -0.05718157	     -0.00054268	     -0.19857564	     -0.06205058	      0.88293577	     -0.00119663	     -0.21582233	      0.00123764	     -0.00026799	     47.89229902
      1.95558406	     -0.05714193	     -0.00053945	     -0.19853595	     -0.06204862	      0.88293534	     -0.00119849	     -0.21580774	      0.00123759	     -0.00027454	     48.41195765
      1.95691345	     -0.05711567	     -0.00053777	     -0.19850962	     -0.06204697	      0.88293497	     -0.00120004	     -0.21579549	      0.00123768	     -0.00027952	     48.31584449
      1.95824284	     -0.05708572	     -0.00053535	     -0.19847960	     -0.06204533	      0.88293459	     -0.00120156	     -0.21578333	      0.00123697	     -0.00028445	     48.58978953
      1.95957223	     -0.05705873	     -0.00053370	     -0.19845254	     -0.06204368	      0.88293421	     -0.00120307	     -0.21577128	      0.00123624	     -0.00028878	     48.52657685
      1.96090162	     -0.05703028	     -0.00053176	     -0.19842400	     -0.06204204	      0.88293383	     -0.00120456	     -0.21575934	      0.00123485	     -0.00029284	     48.70526446
      1.96259672	     -0.05699777	     -0.00052956	     -0.19839136	     -0.06203995	      0.88293333	     -0.00120644	     -0.21574427	      0.00123233	     -0.00029816	     48.98834767
      1.96407242	     -0.05696692	     -0.00052746	     -0.19836041	     -0.06203813	      0.88293288	     -0.00120804	     -0.21573134	      0.00123036	     -0.00030152	     48.96203830
      1.96554812	     -0.05694283	     -0.00052564	     -0.19833618	     -0.06203632	      0.88293244	     -0.00120963	     -0.21571849	      0.00122745	     -0.00030547	     49.12413426
      1.96682600	     -0.05691423	     -0.00052402	     -0.19830747	     -0.06203475	      0.88293204	     -0.00121099	     -0.21570753	      0.00122493	     -0.00030820	     49.31804512
      1.96810387	     -0.05689289	     -0.00052230	     -0.19828602	     -0.06203319	      0.88293165	     -0.00121233	     -0.21569661	      0.00122231	     -0.00031094	     49.29334621
      1.96938174	     -0.05686881	     -0.00052074	     -0.19826182	     -0.06203163	      0.88293125	     -0.00121365	     -0.21568582	      0.00121936	     -0.00031348	     49.48375006
      1.97106963	     -0.05684233	     -0.00051840	     -0.19823518	     -0.06202957	      0.88293072	     -0.00121537	     -0.21567168	      0.00121526	     -0.00031681	     49.58239007
      1.97255555	     -0.05681220	     -0.00051688	     -0.19820490	     -0.06202777	      0.88293025	     -0.00121686	     -0.21565942	      0.00121150	     -0.00031859	     49.78964047
      1.97404148	     -0.05678857	     -0.00051437	     -0.19818114	     -0.06202597	      0.88292977	     -0.00121833	     -0.21564722	      0.00120748	     -0.00032083	     49.83399870
      1.97526426	     -0.05676762	     -0.00051355	     -0.19816004	     -0.06202450	      0.88292938	     -0.00121952	     -0.21563729	      0.00120406	     -0.00032212	     50.05065577
      1.97648705	     -0.05674782	     -0.00051177	     -0.19814012	     -0.06202303	      0.88292898	     -0.00122070	     -0.21562746	      0.00120067	     -0.00032335	     50.04401219
      1.97802502	     -0.05672375	     -0.00051030	     -0.19811587	     -0.06202119	      0.88292848	     -0.00122216	     -0.21561521	      0.00119600	     -0.00032482	     50.25625236
      1.97956300	     -0.05670013	     -0.00050771	     -0.19809210	     -0.06201935	      0.88292798	     -0.00122360	     -0.21560312	      0.00119150	     -0.00032569	     50.10524728
      1.98085473	     -0.05667776	     -0.00050679	     -0.19806957	     -0.06201781	      0.88292756	     -0.00122479	     -0.21559306	      0.00118717	     -0.00032602	     50.39185829
      1.98214646	     -0.05665880	     -0.00050451	     -0.19805047	     -0.06201628	      0.88292714	     -0.00122596	     -0.21558306	      0.00118272	     -0.00032646	     50.49176620
      1.98343819	     -0.05663905	     -0.00050325	     -0.19803057	     -0.06201476	      0.88292672	     -0.00122712	     -0.21557319	      0.00117843	     -0.00032637	     50.53759963
      1.98472991	     -0.05661944	     -0.00050153	     -0.19801081	     -0.06201324	      0.88292630	     -0.00122826	     -0.21556340	      0.00117370	     -0.00032636	     50.67901563
      1.98645219	     -0.05659586	     -0.00050014	     -0.19798702	     -0.06201122	      0.88292574	     -0.00122975	     -0.21555054	      0.00116790	     -0.00032555	     50.37695738
      1.98778954	     -0.05657384	     -0.00049812	     -0.19796484	     -0.06200967	      0.88292530	     -0.00123090	     -0.21554069	      0.00116219	     -0.00032453	     50.70980888
      1.98912688	     -0.05655579	     -0.00049742	     -0.19794660	     -0.06200812	      0.88292487	     -0.00123202	     -0.21553091	      0.00115639	     -0.00032368	     50.95299581
      1.99046423	     -0.05653701	     -0.00049563	     -0.19792766	     -0.06200657	      0.88292444	     -0.00123313	     -0.21552127	      0.00115087	     -0.00032219	     50.80182804
      1.99180157	     -0.05651807	     -0.00049483	     -0.19790853	     -0.06200504	      0.88292401	     -0.00123423	     -0.21551173	      0.00114450	     -0.00032084	     51.03693676
      1.99344249	     -0.05649720	     -0.00049265	     -0.19788746	     -0.06200317	      0.88292348	     -0.00123555	     -0.21550017	      0.00113692	     -0.00031868	     50.75552565
      1.99475999	     -0.05647888	     -0.00049273	     -0.19786893	     -0.06200167	      0.88292306	     -0.00123660	     -0.21549104	      0.00112987	     -0.00031658	     51.05390889
      1.99607749	     -0.05646244	     -0.00049095	     -0.19785232	     -0.06200019	      0.88292265	     -0.00123763	     -0.21548201	      0.00112257	     -0.00031465	     51.09601562
      1.99739500	     -0.05644583	     -0.00049052	     -0.19783551	     -0.06199871	      0.88292223	     -0.00123864	     -0.21547312	      0.00111530	     -0.00031214	     51.03061240
      1.99871250	     -0.05642901	     -0.00048911	     -0.19781850	     -0.06199725	      0.88292182	     -0.00123964	     -0.21546432	      0.00110723	     -0.00030988	     51.15326218
      2.00040626	     -0.05641018	     -0.00048858	     -0.19779941	     -0.06199538	      0.88292130	     -0.00124091	     -0.21545318	      0.00109716	     -0.00030636	     50.82052362
      2.00163384	     -0.05639511	     -0.00048687	     -0.19778416	     -0.06199404	      0.88292093	     -0.00124180	     -0.21544523	      0.00108854	     -0.00030375	     51.09741396
      2.00286142	     -0.05638073	     -0.00048641	     -0.19776959	     -0.06199271	      0.88292056	     -0.00124269	     -0.21543738	      0.00108014	     -0.00030099	     51.12342329
      2.00440387	     -0.05636454	     -0.00048492	     -0.19775317	     -0.06199105	      0.88292010	     -0.00124378	     -0.21542764	      0.00106912	     -0.00029763	     51.08912084
      2.00594632	     -0.05634877	     -0.00048471	     -0.19773714	     -0.06198941	      0.88291964	     -0.00124486	     -0.21541811	      0.00105764	     -0.00029422	     51.08312359
      2.00726510	     -0.05633305	     -0.00048287	     -0.19772122	     -0.06198803	      0.88291925	     -0.00124576	     -0.21541007	      0.00104754	     -0.00029071	     50.94327145
      2.00858387	     -0.05631952	     -0.00048273	     -0.19770746	     -0.06198665	      0.88291887	     -0.00124664	     -0.21540212	      0.00103660	     -0.00028781	     51.17651647
      2.00990265	     -0.05630659	     -0.00048137	     -0.19769433	     -0.06198529	      0.88291849	     -0.00124751	     -0.21539431	      0.00102593	     -0.00028444	     50.92930001
      2.01122142	     -0.05629452	     -0.00048105	     -0.19768202	     -0.06198395	      0.88291812	     -0.00124836	     -0.21538662	      0.00101428	     -0.00028149	     51.10763420
      2.01254020	     -0.05628266	     -0.00047997	     -0.19766995	     -0.06198262	      0.88291775	     -0.00124919	     -0.21537909	      0.00100288	     -0.00027801	     50.84241786
      2.01385897	     -0.05627122	     -0.00047955	     -0.19765827	     -0.06198130	      0.88291739	     -0.00125001	     -0.21537171	      0.00099046	     -0.00027497	     51.00004694
      2.01517774	     -0.05626282	     -0.00047873	     -0.19764964	     -0.06198000	      0.88291703	     -0.00125082	     -0.21536450	      0.00097823	     -0.00027158	     50.75950682
      2.01649652	     -0.05625608	     -0.00047843	     -0.19764266	     -0.06197872	      0.88291667	     -0.00125160	     -0.21535754	      0.00096520	     -0.00026854	     50.83030710
      2.01851969	     -0.05625488	     -0.00047684	     -0.19764110	     -0.06197679	      0.88291613	     -0.00125277	     -0.21534750	      0.00094541	     -0.00026402	     50.22630220
      2.01955822	     -0.05625465	     -0.00047753	     -0.19764065	     -0.06197581	      0.88291586	     -0.00125336	     -0.21534272	      0.00093414	     -0.00026232	     50.58940475
      2.02059674	     -0.05625940	     -0.00047715	     -0.19764521	     -0.06197485	      0.88291559	     -0.00125394	     -0.21533821	      0.00092333	     -0.00026080	     50.49016619
      2.02241023	     -0.05627382	     -0.00047674	     -0.19765928	     -0.06197319	      0.88291512	     -0.00125492	     -0.21533118	      0.00090408	     -0.00025971	     50.44796125
      2.02422371	     -0.05630089	     -0.00047552	     -0.19768603	     -0.06197157	      0.88291464	     -0.00125586	     -0.21532525	      0.00088556	     -0.00026070	     49.82721318
      2.02558285	     -0.05631459	     -0.00047583	     -0.19769947	     -0.06197038	      0.88291429	     -0.00125655	     -0.21532171	      0.00087106	     -0.00026189	     50.01724644
      2.02694200	     -0.05633689	     -0.00047449	     -0.19772154	     -0.06196920	      0.88291393	     -0.00125722	     -0.21531871	      0.00085722	     -0.00026521	     49.78973516
      2.02830114	     -0.05636324	     -0.00047451	     -0.19774764	     -0.06196805	      0.88291357	     -0.00125787	     -0.21531641	      0.00084337	     -0.00027070	     49.94329011
      2.02966029	     -0.05639371	     -0.00047305	     -0.19777790	     -0.06196691	      0.88291320	     -0.00125850	     -0.21531485	      0.00083060	     -0.00027740	     49.46603868
      2.03101943	     -0.05642657	     -0.00047310	     -0.19781052	     -0.06196579	      0.88291281	     -0.00125912	     -0.21531401	      0.00081740	     -0.00028627	     49.64329079
      2.03237858	     -0.05646199	     -0.00047177	     -0.19784573	     -0.06196469	      0.88291242	     -0.00125971	     -0.21531390	      0.00080548	     -0.00029612	     49.10424434
      2.03373772	     -0.05649869	     -0.00047196	     -0.19788220	     -0.06196360	      0.88291201	     -0.00126029	     -0.21531451	      0.00079317	     -0.00030807	     49.25765092
      2.03509687	     -0.05653981	     -0.00047091	     -0.19792312	     -0.06196253	      0.88291158	     -0.00126085	     -0.21531579	      0.00078206	     -0.00032109	     48.75293760
      2.03645601	     -0.05658088	     -0.00047140	     -0.19796397	     -0.06196147	      0.88291113	     -0.00126140	     -0.21531778	      0.00077101	     -0.00033555	     48.75939703
      2.03781516	     -0.05662644	     -0.00047085	     -0.19800933	     -0.06196043	      0.88291067	     -0.00126192	     -0.21532041	      0.00076049	     -0.00035159	     48.48757347
      2.03917430	     -0.05667356	     -0.00047169	     -0.19805623	     -0.06195941	      0.88291018	     -0.00126243	     -0.21532374	      0.00075094	     -0.00036820	     48.16304237
      2.04053345	     -0.05672211	     -0.00047175	     -0.19810458	     -0.06195839	      0.88290966	     -0.00126292	     -0.21532772	      0.00074143	     -0.00038616	     48.01467024
      2.04231117	     -0.05679460	     -0.00047416	     -0.19817679	     -0.06195708	      0.88290896	     -0.00126354	     -0.21533389	      0.00073037	     -0.00041115	     47.68867770
      2.04339694	     -0.05683453	     -0.00047375	     -0.19821658	     -0.06195630	      0.88290850	     -0.00126391	     -0.21533827	      0.00072400	     -0.00042599	     47.35846667
      2.04448270	     -0.05687959	     -0.00047494	     -0.19826147	     -0.06195551	      0.88290803	     -0.00126426	     -0.21534300	      0.00071799	     -0.00044189	     47.26382051
      2.04610818	     -0.05695323	     -0.00047652	     -0.19833489	     -0.06195435	      0.88290729	     -0.00126477	     -0.21535087	      0.00070994	     -0.00046658	     46.98928529
      2.04773365	     -0.05702728	     -0.00047856	     -0.19840872	     -0.06195320	      0.88290651	     -0.00126526	     -0.21535972	      0.00070306	     -0.00049190	     46.68946180
      2.04935913	     -0.05710268	     -0.00048000	     -0.19848393	     -0.06195207	      0.88290570	     -0.00126573	     -0.21536940	      0.00069783	     -0.00051576	     45.87995072
      2.05078300	     -0.05716983	     -0.00048298	     -0.19855087	     -0.06195108	      0.88290495	     -0.00126611	     -0.21537852	      0.00069328	     -0.00053724	     46.02167113
      2.05220688	     -0.05724096	     -0.00048397	     -0.19862186	     -0.06195009	      0.88290417	     -0.00126649	     -0.21538821	      0.00068997	     -0.00055863	     45.60954890
      2.05363075	     -0.05731025	     -0.00048741	     -0.19869097	     -0.06194911	      0.88290336	     -0.00126684	     -0.21539849	      0.00068742	     -0.00057919	     45.48690560
      2.05505463	     -0.05738268	     -0.00048813	     -0.19876327	     -0.06194813	      0.88290252	     -0.00126718	     -0.21540926	      0.00068596	     -0.00059858	     44.82818018
      2.05629613	     -0.05744631	     -0.00049148	     -0.19882675	     -0.06194728	      0.88290176	     -0.00126746	     -0.21541909	      0.00068472	     -0.00061503	     44.84564119
      2.05753763	     -0.05751170	     -0.00049313	     -0.19889203	     -0.06194643	      0.88290099	     -0.00126772	     -0.21542930	      0.00068431	     -0.00063057	     44.45884552
      2.05877913	     -0.05757624	     -0.00049574	     -0.19895645	     -0.06194558	      0.88290020	     -0.00126798	     -0.21543989	      0.00068429	     -0.00064514	     44.23463268
      2.06041013	     -0.05766475	     -0.00049861	     -0.19904481	     -0.06194447	      0.88289913	     -0.00126829	     -0.21545430	      0.00068507	     -0.00066289	     43.77793641
      2.06204112	     -0.05774853	     -0.00050264	     -0.19912844	     -0.06194335	      0.88289804	     -0.00126859	     -0.21546927	      0.00068674	     -0.00067774	     43.40764293
      2.06329027	     -0.05781594	     -0.00050450	     -0.19919576	     -0.06194249	      0.88289718	     -0.00126879	     -0.21548103	      0.00068805	     -0.00068837	     43.27241574
      2.06453941	     -0.05788171	     -0.00050750	     -0.19926143	     -0.06194163	      0.88289632	     -0.00126899	     -0.21549310	      0.00069020	     -0.00069746	     43.06265468
      2.06614111	     -0.05796986	     -0.00051066	     -0.19934946	     -0.06194052	      0.88289519	     -0.00126922	     -0.21550893	      0.00069345	     -0.00070774	     42.74632865
      2.06774281	     -0.05805384	     -0.00051520	     -0.19943331	     -0.06193941	      0.88289405	     -0.00126944	     -0.21552519	      0.00069727	     -0.00071529	     42.53570886
      2.06914702	     -0.05812878	     -0.00051746	     -0.19950817	     -0.06193843	      0.88289304	     -0.00126961	     -0.21553974	      0.00070056	     -0.00072065	     42.31614112
      2.07055124	     -0.05820506	     -0.00052219	     -0.19958434	     -0.06193744	      0.88289203	     -0.00126976	     -0.21555458	      0.00070427	     -0.00072398	     42.14222868
      2.07195545	     -0.05828153	     -0.00052465	     -0.19966071	     -0.06193645	      0.88289101	     -0.00126990	     -0.21556968	      0.00070748	     -0.00072599	     42.01252483
      2.07335966	     -0.05835717	     -0.00052930	     -0.19973624	     -0.06193545	      0.88288999	     -0.00127003	     -0.21558505	      0.00071074	     -0.00072619	     41.95122456
      2.07476387	     -0.05843191	     -0.00053156	     -0.19981089	     -0.06193445	      0.88288897	     -0.00127014	     -0.21560061	      0.00071389	     -0.00072476	     41.66278561
      2.07616809	     -0.05850767	     -0.00053623	     -0.19988653	     -0.06193345	      0.88288796	     -0.00127023	     -0.21561635	      0.00071614	     -0.00072232	     41.92952194
      2.07757230	     -0.05858199	     -0.00053831	     -0.19996077	     -0.06193244	      0.88288695	     -0.00127031	     -0.21563229	      0.00071873	     -0.00071844	     41.65129427
      2.07897651	     -0.05865583	     -0.00054268	     -0.20003449	     -0.06193143	      0.88288594	     -0.00127038	     -0.21564836	      0.00072086	     -0.00071308	     41.75038072
      2.08038072	     -0.05873106	     -0.00054433	     -0.20010964	     -0.06193042	      0.88288494	     -0.00127043	     -0.21566457	      0.00072269	     -0.00070714	     41.76157549
      2.08178494	     -0.05880461	     -0.00054829	     -0.20018308	     -0.06192940	      0.88288396	     -0.00127047	     -0.21568095	      0.00072494	     -0.00069966	     41.78763151
      2.08318915	     -0.05887752	     -0.00054995	     -0.20025592	     -0.06192838	      0.88288298	     -0.00127049	     -0.21569744	      0.00072711	     -0.00069162	     41.81625342
      2.08459336	     -0.05895117	     -0.00055393	     -0.20032947	     -0.06192736	      0.88288201	     -0.00127050	     -0.21571404	      0.00072994	     -0.00068239	     41.87323258
      2.08599757	     -0.05902335	     -0.00055606	     -0.20040158	     -0.06192633	      0.88288106	     -0.00127050	     -0.21573078	      0.00073315	     -0.00067239	     41.87601562
      2.08740179	     -0.05909659	     -0.00056049	     -0.20047472	     -0.06192530	      0.88288013	     -0.00127049	     -0.21574771	      0.00073701	     -0.00066172	     42.06267523
      2.08880600	     -0.05917174	     -0.00056300	     -0.20054981	     -0.06192426	      0.88287920	     -0.00127046	     -0.21576482	      0.00074217	     -0.00065015	     41.92058632
      2.09021021	     -0.05924529	     -0.00056743	     -0.20062329	     -0.06192321	      0.88287830	     -0.00127042	     -0.21578216	      0.00074833	     -0.00063788	     42.04595579
      2.09161442	     -0.05931877	     -0.00057008	     -0.20069674	     -0.06192216	      0.88287741	     -0.00127037	     -0.21579964	      0.00075586	     -0.00062542	     42.05994147
      2.09301864	     -0.05939473	     -0.00057446	     -0.20077266	     -0.06192109	      0.88287654	     -0.00127031	     -0.21581726	      0.00076516	     -0.00061249	     42.11612192
      2.09442285	     -0.05946881	     -0.00057727	     -0.20084674	     -0.06192001	      0.88287569	     -0.00127023	     -0.21583505	      0.00077636	     -0.00059887	     41.96882100
      2.09582706	     -0.05954081	     -0.00058139	     -0.20091875	     -0.06191891	      0.88287486	     -0.00127014	     -0.21585290	      0.00078885	     -0.00058529	     42.21500145
      2.09723127	     -0.05961385	     -0.00058410	     -0.20099183	     -0.06191779	      0.88287405	     -0.00127004	     -0.21587074	      0.00080375	     -0.00057112	     42.02863262
      2.09863549	     -0.05968253	     -0.00058827	     -0.20106055	     -0.06191665	      0.88287326	     -0.00126993	     -0.21588857	      0.00082026	     -0.00055637	     42.07412406
      2.10003970	     -0.05975082	     -0.00059128	     -0.20112892	     -0.06191549	      0.88287249	     -0.00126981	     -0.21590630	      0.00083842	     -0.00054166	     42.06323826
      2.10179783	     -0.05983545	     -0.00059690	     -0.20121366	     -0.06191399	      0.88287155	     -0.00126965	     -0.21592835	      0.00086421	     -0.00052248	     41.80488518
      2.10297289	     -0.05988856	     -0.00059894	     -0.20126687	     -0.06191297	      0.88287095	     -0.00126953	     -0.21594293	      0.00088217	     -0.00050943	     41.91473817
      2.10414795	     -0.05993980	     -0.00060228	     -0.20131821	     -0.06191192	      0.88287035	     -0.00126940	     -0.21595736	      0.00090162	     -0.00049616	     41.90586072
      2.10578648	     -0.06001008	     -0.00060648	     -0.20138866	     -0.06191042	      0.88286956	     -0.00126921	     -0.21597712	      0.00093048	     -0.00047759	     41.85792316
      2.10742502	     -0.06007193	     -0.00061118	     -0.20145068	     -0.06190887	      0.88286879	     -0.00126901	     -0.21599643	      0.00096130	     -0.00045807	     41.76829249
      2.10906356	     -0.06013261	     -0.00061509	     -0.20151157	     -0.06190727	      0.88286806	     -0.00126879	     -0.21601508	      0.00099376	     -0.00043802	     41.60278271
      2.11070209	     -0.06018297	     -0.00062098	     -0.20156213	     -0.06190561	      0.88286736	     -0.00126856	     -0.21603306	      0.00102741	     -0.00041681	     41.70711102
      2.11189107	     -0.06021979	     -0.00062311	     -0.20159914	     -0.06190437	      0.88286687	     -0.00126839	     -0.21604560	      0.00105284	     -0.00040106	     41.43520240
      2.11308004	     -0.06025249	     -0.00062674	     -0.20163200	     -0.06190311	      0.88286640	     -0.00126821	     -0.21605774	      0.00107859	     -0.00038475	     41.38162130
      2.11469841	     -0.06029583	     -0.00063120	     -0.20167558	     -0.06190133	      0.88286580	     -0.00126796	     -0.21607353	      0.00111425	     -0.00036185	     41.26334743
      2.11631678	     -0.06033172	     -0.00063619	     -0.20171171	     -0.06189950	      0.88286523	     -0.00126769	     -0.21608852	      0.00115053	     -0.00033750	     41.11789777
      2.11793515	     -0.06036533	     -0.00064030	     -0.20174558	     -0.06189761	      0.88286471	     -0.00126742	     -0.21610260	      0.00118735	     -0.00031185	     40.82211652
      2.11955352	     -0.06039484	     -0.00064652	     -0.20177531	     -0.06189566	      0.88286422	     -0.00126713	     -0.21611585	      0.00122398	     -0.00028533	     40.92220179
      2.12084564	     -0.06041469	     -0.00064896	     -0.20179538	     -0.06189406	      0.88286387	     -0.00126690	     -0.21612577	      0.00125345	     -0.00026355	     40.71893614
      2.12213775	     -0.06043348	     -0.00065358	     -0.20181436	     -0.06189242	      0.88286354	     -0.00126666	     -0.21613511	      0.00128290	     -0.00024102	     40.66375570
      2.12376192	     -0.06045353	     -0.00065810	     -0.20183467	     -0.06189030	      0.88286318	     -0.00126634	     -0.21614606	      0.00132002	     -0.00021199	     40.40287444
      2.12511864	     -0.06046512	     -0.00066326	     -0.20184645	     -0.06188849	      0.88286290	     -0.00126608	     -0.21615449	      0.00135065	     -0.00018679	     40.37802132
      2.12647535	     -0.06047465	     -0.00066695	     -0.20185620	     -0.06188664	      0.88286267	     -0.00126580	     -0.21616223	      0.00138100	     -0.00016130	     40.35215111
      2.12812758	     -0.06048295	     -0.00067309	     -0.20186472	     -0.06188433	      0.88286243	     -0.00126546	     -0.21617078	      0.00141773	     -0.00012971	     40.35298922
      2.12943890	     -0.06048754	     -0.00067628	     -0.20186952	     -0.06188245	      0.88286227	     -0.00126518	     -0.21617686	      0.00144686	     -0.00010404	     40.15325196
      2.13075021	     -0.06048733	     -0.00068079	     -0.20186950	     -0.06188053	      0.88286216	     -0.00126490	     -0.21618234	      0.00147556	     -0.00007788	     40.10881468
      2.13206153	     -0.06048512	     -0.00068450	     -0.20186748	     -0.06187858	      0.88286207	     -0.00126461	     -0.21618717	      0.00150392	     -0.00005158	     40.07345211
      2.13406888	     -0.06047668	     -0.00069140	     -0.20185932	     -0.06187552	      0.88286201	     -0.00126415	     -0.21619336	      0.00154661	     -0.00001118	     40.15600063
      2.13532967	     -0.06046872	     -0.00069436	     -0.20185154	     -0.06187355	      0.88286201	     -0.00126386	     -0.21619647	      0.00157338	      0.00001511	     39.93080431
      2.13659046	     -0.06045727	     -0.00069840	     -0.20184027	     -0.06187155	      0.88286205	     -0.00126356	     -0.21619902	      0.00159975	      0.00004129	     39.86262183
      2.13785126	     -0.06044391	     -0.00070184	     -0.20182708	     -0.06186952	      0.88286211	     -0.00126325	     -0.21620098	      0.00162556	      0.00006707	     39.92906100
      2.13971127	     -0.06042159	     -0.00070710	     -0.20180503	     -0.06186646	      0.88286227	     -0.00126279	     -0.21620285	      0.00166394	      0.00010541	     39.53583552
      2.14120823	     -0.06039542	     -0.00071076	     -0.20177906	     -0.06186395	      0.88286245	     -0.00126241	     -0.21620344	      0.00169332	      0.00013620	     39.79371833
      2.14270519	     -0.06037103	     -0.00071515	     -0.20175486	     -0.06186139	      0.88286268	     -0.00126202	     -0.21620315	      0.00172253	      0.00016638	     39.90291404
      2.14420215	     -0.06033792	     -0.00071814	     -0.20172196	     -0.06185879	      0.88286295	     -0.00126163	     -0.21620209	      0.00175167	      0.00019690	     39.76131441
      2.14569568	     -0.06030781	     -0.00072266	     -0.20169204	     -0.06185615	      0.88286327	     -0.00126122	     -0.21620016	      0.00177989	      0.00022628	     39.87091143
      2.14718921	     -0.06026813	     -0.00072499	     -0.20165257	     -0.06185347	      0.88286363	     -0.00126081	     -0.21619748	      0.00180812	      0.00025630	     39.64177529
      2.14868274	     -0.06022851	     -0.00072997	     -0.20161311	     -0.06185075	      0.88286403	     -0.00126039	     -0.21619396	      0.00183524	      0.00028529	     39.82664376
      2.15017627	     -0.06018472	     -0.00073137	     -0.20156954	     -0.06184799	      0.88286448	     -0.00125995	     -0.21618963	      0.00186215	      0.00031390	     39.70744871
      2.15145005	     -0.06014672	     -0.00073571	     -0.20153167	     -0.06184560	      0.88286490	     -0.00125958	     -0.21618531	      0.00188434	      0.00033781	     39.82968499
      2.15272383	     -0.06010523	     -0.00073767	     -0.20149035	     -0.06184319	      0.88286534	     -0.00125920	     -0.21618044	      0.00190636	      0.00036158	     39.72132215
      2.15429704	     -0.06005333	     -0.00074153	     -0.20143862	     -0.06184017	      0.88286593	     -0.00125872	     -0.21617361	      0.00193236	      0.00038990	     39.90297833
      2.15587026	     -0.05999595	     -0.00074336	     -0.20138144	     -0.06183711	      0.88286657	     -0.00125824	     -0.21616598	      0.00195848	      0.00041841	     39.48694253
      2.15709471	     -0.05995084	     -0.00074682	     -0.20133644	     -0.06183470	      0.88286710	     -0.00125785	     -0.21615945	      0.00197719	      0.00043923	     39.79619674
      2.15831915	     -0.05990505	     -0.00074881	     -0.20129079	     -0.06183227	      0.88286765	     -0.00125746	     -0.21615247	      0.00199616	      0.00045993	     39.63876538
      2.15954360	     -0.05985898	     -0.00075132	     -0.20124484	     -0.06182981	      0.88286822	     -0.00125707	     -0.21614506	      0.00201416	      0.00047947	     39.73667337
      2.16112624	     -0.05979937	     -0.00075424	     -0.20118538	     -0.06182661	      0.88286900	     -0.00125655	     -0.21613491	      0.00203732	      0.00050401	     39.45633520
      2.16270888	     -0.05973593	     -0.00075762	     -0.20112207	     -0.06182336	      0.88286982	     -0.00125603	     -0.21612414	      0.00205874	      0.00052701	     39.67974341
      2.16405423	     -0.05968464	     -0.00075992	     -0.20107090	     -0.06182058	      0.88287054	     -0.00125558	     -0.21611450	      0.00207640	      0.00054475	     39.72652845
      2.16539957	     -0.05963155	     -0.00076275	     -0.20101792	     -0.06181778	      0.88287128	     -0.00125513	     -0.21610452	      0.00209403	      0.00056205	     39.49396076
      2.16674492	     -0.05957769	     -0.00076517	     -0.20096416	     -0.06181495	      0.88287205	     -0.00125467	     -0.21609417	      0.00211038	      0.00057743	     39.62346567
      2.16901395	     -0.05949302	     -0.00077042	     -0.20087963	     -0.06181013	      0.88287338	     -0.00125388	     -0.21607596	      0.00213723	      0.00059975	     39.48911318
      2.17014316	     -0.05944356	     -0.00077153	     -0.20083026	     -0.06180771	      0.88287407	     -0.00125349	     -0.21606669	      0.00214971	      0.00061031	     39.47332461
      2.17127237	     -0.05939728	     -0.00077385	     -0.20078405	     -0.06180528	      0.88287476	     -0.00125309	     -0.21605712	      0.00216172	      0.00061910	     39.53898630
      2.17292936	     -0.05933391	     -0.00077710	     -0.20072077	     -0.06180168	      0.88287580	     -0.00125250	     -0.21604277	      0.00217868	      0.00062946	     39.58994426
      2.17458636	     -0.05926777	     -0.00078084	     -0.20065471	     -0.06179806	      0.88287685	     -0.00125191	     -0.21602815	      0.00219480	      0.00063757	     39.58447718
      2.17624335	     -0.05920161	     -0.00078419	     -0.20058862	     -0.06179441	      0.88287791	     -0.00125132	     -0.21601321	      0.00221004	      0.00064421	     39.42245134
      2.17764298	     -0.05914844	     -0.00078808	     -0.20053549	     -0.06179130	      0.88287881	     -0.00125081	     -0.21600037	      0.00222156	      0.00064730	     39.64139129
      2.17904260	     -0.05909167	     -0.00079129	     -0.20047876	     -0.06178819	      0.88287972	     -0.00125030	     -0.21598738	      0.00223281	      0.00064974	     39.49751527
      2.18044222	     -0.05903748	     -0.00079549	     -0.20042458	     -0.06178506	      0.88288063	     -0.00124979	     -0.21597420	      0.00224245	      0.00065002	     39.75338115
      2.18184184	     -0.05898142	     -0.00079883	     -0.20036855	     -0.06178191	      0.88288154	     -0.00124928	     -0.21596087	      0.00225208	      0.00065018	     39.43154509
      2.18324147	     -0.05892357	     -0.00080298	     -0.20031071	     -0.06177875	      0.88288245	     -0.00124876	     -0.21594732	      0.00225969	      0.00064882	     39.70799340
      2.18483267	     -0.05885860	     -0.00080616	     -0.20024576	     -0.06177515	      0.88288348	     -0.00124817	     -0.21593167	      0.00226745	      0.00064596	     39.68147997
      2.18620636	     -0.05879810	     -0.00081033	     -0.20018525	     -0.06177203	      0.88288437	     -0.00124766	     -0.21591790	      0.00227297	      0.00064362	     39.72378609
      2.18758004	     -0.05873732	     -0.00081240	     -0.20012449	     -0.06176891	      0.88288525	     -0.00124715	     -0.21590380	      0.00227728	      0.00063995	     39.76176900
      2.18895373	     -0.05867040	     -0.00081544	     -0.20005756	     -0.06176578	      0.88288613	     -0.00124664	     -0.21588936	      0.00228051	      0.00063609	     39.83677027
      2.19032742	     -0.05860027	     -0.00081662	     -0.19998745	     -0.06176264	      0.88288700	     -0.00124612	     -0.21587446	      0.00228240	      0.00063172	     39.91782886
      2.19170111	     -0.05852737	     -0.00081846	     -0.19991454	     -0.06175951	      0.88288786	     -0.00124560	     -0.21585905	      0.00228296	      0.00062701	     40.06926087
      2.19337221	     -0.05843419	     -0.00081842	     -0.19982137	     -0.06175569	      0.88288890	     -0.00124496	     -0.21583964	      0.00228237	      0.00062147	     39.91982577
      2.19455484	     -0.05836237	     -0.00081965	     -0.19974953	     -0.06175299	      0.88288964	     -0.00124451	     -0.21582537	      0.00228003	      0.00061729	     40.27271067
      2.19573747	     -0.05829100	     -0.00081954	     -0.19967815	     -0.06175030	      0.88289036	     -0.00124406	     -0.21581066	      0.00227715	      0.00061345	     40.30041147
      2.19729107	     -0.05819645	     -0.00081992	     -0.19958356	     -0.06174677	      0.88289131	     -0.00124346	     -0.21579078	      0.00227144	      0.00060828	     40.49628998
      2.19884466	     -0.05810821	     -0.00081950	     -0.19949526	     -0.06174324	      0.88289225	     -0.00124286	     -0.21577040	      0.00226406	      0.00060320	     40.50664909
      2.20039826	     -0.05801652	     -0.00081994	     -0.19940350	     -0.06173973	      0.88289319	     -0.00124225	     -0.21574978	      0.00225489	      0.00059836	     40.66288378
      2.20167151	     -0.05794742	     -0.00081900	     -0.19933433	     -0.06173687	      0.88289395	     -0.00124175	     -0.21573273	      0.00224599	      0.00059301	     40.87901544
      2.20294476	     -0.05787964	     -0.00081920	     -0.19926647	     -0.06173401	      0.88289470	     -0.00124124	     -0.21571568	      0.00223673	      0.00058780	     40.85795148
      2.20421801	     -0.05781330	     -0.00081878	     -0.19920004	     -0.06173117	      0.88289544	     -0.00124073	     -0.21569864	      0.00222615	      0.00058144	     41.10920700
      2.20618845	     -0.05771511	     -0.00081917	     -0.19910168	     -0.06172680	      0.88289658	     -0.00123994	     -0.21567242	      0.00220910	      0.00057051	     41.09660496
      2.20747403	     -0.05765069	     -0.00081798	     -0.19903716	     -0.06172397	      0.88289731	     -0.00123942	     -0.21565543	      0.00219629	      0.00056228	     41.46625987
      2.20875961	     -0.05759170	     -0.00081828	     -0.19897803	     -0.06172115	      0.88289802	     -0.00123889	     -0.21563856	      0.00218325	      0.00055307	     41.67607889
      2.21034682	     -0.05752254	     -0.00081720	     -0.19890872	     -0.06171770	      0.88289889	     -0.00123823	     -0.21561804	      0.00216677	      0.00054050	     41.72525019
      2.21162018	     -0.05747053	     -0.00081782	     -0.19885656	     -0.06171495	      0.88289957	     -0.00123770	     -0.21560183	      0.00215258	      0.00052875	     42.11105812
      2.21289354	     -0.05742083	     -0.00081701	     -0.19880674	     -0.06171222	      0.88290024	     -0.00123716	     -0.21558590	      0.00213875	      0.00051637	     42.08073962
      2.21416690	     -0.05737411	     -0.00081687	     -0.19875987	     -0.06170951	      0.88290089	     -0.00123662	     -0.21557026	      0.00212412	      0.00050226	     42.40350472
      2.21581447	     -0.05731934	     -0.00081575	     -0.19870493	     -0.06170602	      0.88290170	     -0.00123590	     -0.21555052	      0.00210580	      0.00048241	     42.31255717
      2.21746204	     -0.05726426	     -0.00081624	     -0.19864965	     -0.06170257	      0.88290247	     -0.00123518	     -0.21553134	      0.00208635	      0.00046012	     43.00535428
      2.21857727	     -0.05723248	     -0.00081444	     -0.19861777	     -0.06170025	      0.88290298	     -0.00123469	     -0.21551863	      0.00207374	      0.00044347	     42.98033665
      2.21969250	     -0.05719941	     -0.00081439	     -0.19858458	     -0.06169794	      0.88290346	     -0.00123418	     -0.21550620	      0.00206125	      0.00042624	     43.07991298
      2.22118137	     -0.05715895	     -0.00081385	     -0.19854395	     -0.06169489	      0.88290408	     -0.00123351	     -0.21548999	      0.00204427	      0.00040118	     43.40736021
      2.22267023	     -0.05712102	     -0.00081346	     -0.19850586	     -0.06169186	      0.88290466	     -0.00123282	     -0.21547426	      0.00202841	      0.00037538	     43.20979408
      2.22415910	     -0.05708099	     -0.00081248	     -0.19846568	     -0.06168885	      0.88290520	     -0.00123211	     -0.21545893	      0.00201178	      0.00034802	     43.60681867
      2.22564797	     -0.05704489	     -0.00081196	     -0.19842942	     -0.06168586	      0.88290569	     -0.00123140	     -0.21544392	      0.00199562	      0.00031942	     43.87169933
      2.22705063	     -0.05701284	     -0.00081044	     -0.19839724	     -0.06168308	      0.88290612	     -0.00123072	     -0.21543011	      0.00198062	      0.00029117	     44.10625418
      2.22845328	     -0.05698365	     -0.00080986	     -0.19836792	     -0.06168031	      0.88290651	     -0.00123003	     -0.21541663	      0.00196650	      0.00026278	     43.98348946
      2.22985594	     -0.05695245	     -0.00080814	     -0.19833659	     -0.06167756	      0.88290686	     -0.00122932	     -0.21540347	      0.00195193	      0.00023357	     44.31162048
      2.23125860	     -0.05692764	     -0.00080751	     -0.19831165	     -0.06167483	      0.88290717	     -0.00122860	     -0.21539058	      0.00193758	      0.00020330	     44.59869889
      2.23266125	     -0.05690103	     -0.00080555	     -0.19828493	     -0.06167212	      0.88290743	     -0.00122787	     -0.21537805	      0.00192438	      0.00017383	     44.39384450
      2.23406391	     -0.05687718	     -0.00080510	     -0.19826094	     -0.06166943	      0.88290765	     -0.00122713	     -0.21536579	      0.00191051	      0.00014347	     44.77486681
      2.23546657	     -0.05685449	     -0.00080310	     -0.19823815	     -0.06166676	      0.88290783	     -0.00122637	     -0.21535386	      0.00189762	      0.00011352	     44.71013355
      2.23686922	     -0.05683476	     -0.00080267	     -0.19821829	     -0.06166411	      0.88290797	     -0.00122560	     -0.21534220	      0.00188430	      0.00008310	     45.06603498
      2.23827188	     -0.05681371	     -0.00080031	     -0.19819715	     -0.06166148	      0.88290807	     -0.00122481	     -0.21533085	      0.00187237	      0.00005423	     44.74626919
      2.23967454	     -0.05679411	     -0.00079993	     -0.19817742	     -0.06165886	      0.88290812	     -0.00122401	     -0.21531974	      0.00185964	      0.00002506	     45.16361323
      2.24107719	     -0.05677590	     -0.00079712	     -0.19815913	     -0.06165626	      0.88290814	     -0.00122320	     -0.21530889	      0.00184804	     -0.00000303	     44.97385235
      2.24231829	     -0.05676078	     -0.00079665	     -0.19814390	     -0.06165397	      0.88290812	     -0.00122246	     -0.21529947	      0.00183734	     -0.00002772	     45.25136078
      2.24355939	     -0.05674544	     -0.00079466	     -0.19812848	     -0.06165170	      0.88290807	     -0.00122172	     -0.21529025	      0.00182747	     -0.00005105	     45.09718570
      2.24480049	     -0.05673049	     -0.00079340	     -0.19811344	     -0.06164944	      0.88290799	     -0.00122096	     -0.21528117	      0.00181718	     -0.00007404	     45.28177557
      2.24642422	     -0.05671227	     -0.00079114	     -0.19809511	     -0.06164650	      0.88290785	     -0.00121995	     -0.21526955	      0.00180455	     -0.00010231	     45.01332854
      2.24804795	     -0.05669084	     -0.00079018	     -0.19807355	     -0.06164358	      0.88290766	     -0.00121892	     -0.21525818	      0.00179084	     -0.00012910	     45.54490986
      2.24924405	     -0.05667925	     -0.00078765	     -0.19806188	     -0.06164144	      0.88290749	     -0.00121815	     -0.21524992	      0.00178129	     -0.00014785	     45.34972456
      2.25044015	     -0.05666500	     -0.00078653	     -0.19804754	     -0.06163932	      0.88290731	     -0.00121736	     -0.21524179	      0.00177152	     -0.00016533	     45.38830182
      2.25193539	     -0.05664866	     -0.00078434	     -0.19803109	     -0.06163668	      0.88290704	     -0.00121636	     -0.21523175	      0.00175843	     -0.00018641	     45.59753541
      2.25343063	     -0.05663186	     -0.00078288	     -0.19801417	     -0.06163406	      0.88290675	     -0.00121534	     -0.21522186	      0.00174552	     -0.00020510	     45.32595161
      2.25492586	     -0.05661167	     -0.00077993	     -0.19799385	     -0.06163146	      0.88290643	     -0.00121430	     -0.21521206	      0.00173055	     -0.00022258	     45.67408444
      2.25642110	     -0.05659571	     -0.00077909	     -0.19797772	     -0.06162888	      0.88290609	     -0.00121324	     -0.21520229	      0.00171429	     -0.00023900	     46.12586812
      2.25771102	     -0.05657824	     -0.00077558	     -0.19796014	     -0.06162668	      0.88290577	     -0.00121231	     -0.21519394	      0.00169961	     -0.00025169	     46.11553087
      2.25900094	     -0.05656436	     -0.00077463	     -0.19794609	     -0.06162450	      0.88290544	     -0.00121136	     -0.21518562	      0.00168348	     -0.00026370	     46.41420693
      2.26029087	     -0.05654911	     -0.00077191	     -0.19793069	     -0.06162234	      0.88290509	     -0.00121039	     -0.21517739	      0.00166627	     -0.00027475	     46.61358281
      2.26158079	     -0.05653521	     -0.00077032	     -0.19791660	     -0.06162020	      0.88290473	     -0.00120941	     -0.21516921	      0.00164766	     -0.00028517	     47.01515817
      2.26334153	     -0.05651752	     -0.00076641	     -0.19789867	     -0.06161732	      0.88290421	     -0.00120805	     -0.21515823	      0.00162065	     -0.00029834	     47.37464411
      2.26453601	     -0.05650503	     -0.00076576	     -0.19788596	     -0.06161540	      0.88290385	     -0.00120710	     -0.21515087	      0.00160103	     -0.00030602	     47.80666608
      2.26573050	     -0.05649434	     -0.00076332	     -0.19787508	     -0.06161350	      0.88290348	     -0.00120614	     -0.21514361	      0.00158060	     -0.00031372	     48.20659045
      2.26734830	     -0.05648138	     -0.00076119	     -0.19786183	     -0.06161096	      0.88290297	     -0.00120482	     -0.21513398	      0.00155220	     -0.00032311	     48.65006653
      2.26868155	     -0.05647080	     -0.00075828	     -0.19785102	     -0.06160891	      0.88290253	     -0.00120371	     -0.21512620	      0.00152748	     -0.00033078	     49.32988815
      2.27001481	     -0.05646207	     -0.00075663	     -0.19784203	     -0.06160689	      0.88290209	     -0.00120258	     -0.21511860	      0.00150311	     -0.00033718	     49.60237420
      2.27134807	     -0.05645264	     -0.00075391	     -0.19783235	     -0.06160490	      0.88290163	     -0.00120142	     -0.21511118	      0.00147782	     -0.00034371	     50.26898413
      2.27317931	     -0.05644465	     -0.00075215	     -0.19782399	     -0.06160223	      0.88290100	     -0.00119981	     -0.21510126	      0.00144386	     -0.00035181	     50.78749426
      2.27427642	     -0.05643771	     -0.00074893	     -0.19781686	     -0.06160066	      0.88290061	     -0.00119882	     -0.21509551	      0.00142310	     -0.00035636	     51.37423639
      2.27537353	     -0.05643288	     -0.00074731	     -0.19781181	     -0.06159911	      0.88290021	     -0.00119782	     -0.21508987	      0.00140290	     -0.00036074	     51.86677121
      2.27711717	     -0.05642795	     -0.00074406	     -0.19780656	     -0.06159669	      0.88289958	     -0.00119621	     -0.21508117	      0.00137166	     -0.00036744	     52.58133609
      2.27858114	     -0.05642205	     -0.00074192	     -0.19780039	     -0.06159470	      0.88289904	     -0.00119482	     -0.21507415	      0.00134639	     -0.00037255	     53.23095807
      2.28004512	     -0.05641839	     -0.00073877	     -0.19779647	     -0.06159275	      0.88289849	     -0.00119341	     -0.21506730	      0.00132241	     -0.00037700	     53.68604100
      2.28150909	     -0.05641586	     -0.00073714	     -0.19779368	     -0.06159083	      0.88289793	     -0.00119197	     -0.21506071	      0.00129935	     -0.00038178	     54.43982104
      2.28297307	     -0.05641274	     -0.00073328	     -0.19779034	     -0.06158894	      0.88289737	     -0.00119050	     -0.21505432	      0.00127825	     -0.00038533	     54.68545506
      2.28414260	     -0.05641200	     -0.00073235	     -0.19778940	     -0.06158745	      0.88289692	     -0.00118931	     -0.21504935	      0.00126182	     -0.00038872	     55.41363899
      2.28531214	     -0.05641117	     -0.00072998	     -0.19778841	     -0.06158599	      0.88289646	     -0.00118810	     -0.21504453	      0.00124704	     -0.00039131	     55.65387676
      2.28671725	     -0.05641129	     -0.00072781	     -0.19778832	     -0.06158425	      0.88289591	     -0.00118662	     -0.21503889	      0.00123014	     -0.00039467	     56.29189362
      2.28812236	     -0.05641191	     -0.00072519	     -0.19778877	     -0.06158253	      0.88289535	     -0.00118512	     -0.21503344	      0.00121563	     -0.00039691	     56.31646441
      2.28952747	     -0.05641001	     -0.00072322	     -0.19778669	     -0.06158083	      0.88289480	     -0.00118359	     -0.21502815	      0.00120179	     -0.00039892	     57.00029634
      2.29086468	     -0.05641142	     -0.00072074	     -0.19778795	     -0.06157923	      0.88289426	     -0.00118211	     -0.21502321	      0.00119015	     -0.00040085	     57.39327793
      2.29220188	     -0.05641129	     -0.00071888	     -0.19778768	     -0.06157765	      0.88289372	     -0.00118061	     -0.21501841	      0.00118040	     -0.00040156	     57.44573243
      2.29353909	     -0.05641033	     -0.00071660	     -0.19778660	     -0.06157608	      0.88289319	     -0.00117908	     -0.21501370	      0.00117113	     -0.00040224	     57.89690188
      2.29558445	     -0.05641169	     -0.00071480	     -0.19778775	     -0.06157369	      0.88289236	     -0.00117669	     -0.21500666	      0.00115912	     -0.00040267	     58.45918596
      2.29661932	     -0.05641110	     -0.00071203	     -0.19778710	     -0.06157250	      0.88289195	     -0.00117546	     -0.21500320	      0.00115428	     -0.00040190	     58.31175243
      2.29765420	     -0.05641184	     -0.00071072	     -0.19778774	     -0.06157130	      0.88289153	     -0.00117421	     -0.21499978	      0.00114951	     -0.00040129	     58.49496172
      2.29955306	     -0.05641495	     -0.00070809	     -0.19779071	     -0.06156913	      0.88289077	     -0.00117188	     -0.21499371	      0.00114216	     -0.00039915	     58.52033882
      2.30068685	     -0.05641938	     -0.00070689	     -0.19779505	     -0.06156784	      0.88289032	     -0.00117047	     -0.21499025	      0.00113787	     -0.00039794	     58.76264323
      2.30182064	     -0.05642497	     -0.00070562	     -0.19780055	     -0.06156655	      0.88288987	     -0.00116903	     -0.21498696	      0.00113451	     -0.00039587	     58.67221987
      2.30323758	     -0.05643602	     -0.00070423	     -0.19781149	     -0.06156494	      0.88288931	     -0.00116721	     -0.21498314	      0.00113022	     -0.00039379	     58.84125966
      2.30465451	     -0.05645125	     -0.00070278	     -0.19782662	     -0.06156334	      0.88288875	     -0.00116536	     -0.21497975	      0.00112722	     -0.00039106	     58.42636881
      2.30607145	     -0.05646690	     -0.00070140	     -0.19784217	     -0.06156175	      0.88288820	     -0.00116348	     -0.21497683	      0.00112382	     -0.00038866	     58.68403605
      2.30739625	     -0.05648748	     -0.00069967	     -0.19786267	     -0.06156026	      0.88288769	     -0.00116169	     -0.21497452	      0.00112115	     -0.00038719	     58.66728682
      2.30872104	     -0.05650906	     -0.00069788	     -0.19788417	     -0.06155878	      0.88288718	     -0.00115987	     -0.21497271	      0.00111956	     -0.00038542	     58.30495338
      2.31004584	     -0.05653273	     -0.00069581	     -0.19790778	     -0.06155730	      0.88288667	     -0.00115802	     -0.21497138	      0.00111770	     -0.00038473	     58.38444726
      2.31295320	     -0.05659873	     -0.00069232	     -0.19797365	     -0.06155405	      0.88288555	     -0.00115386	     -0.21497026	      0.00111655	     -0.00038578	     57.65847703
      2.31387276	     -0.05661877	     -0.00068886	     -0.19799368	     -0.06155302	      0.88288519	     -0.00115251	     -0.21497047	      0.00111579	     -0.00038758	     57.83475069
      2.31479232	     -0.05664154	     -0.00068700	     -0.19801642	     -0.06155200	      0.88288483	     -0.00115115	     -0.21497092	      0.00111595	     -0.00038944	     57.71801715
      2.31644320	     -0.05668555	     -0.00068363	     -0.19806040	     -0.06155015	      0.88288419	     -0.00114867	     -0.21497237	      0.00111677	     -0.00039453	     57.51308907
      2.31805325	     -0.05673220	     -0.00068040	     -0.19810703	     -0.06154836	      0.88288355	     -0.00114621	     -0.21497459	      0.00111894	     -0.00040098	     56.90558300
      2.31966330	     -0.05677933	     -0.00067755	     -0.19815413	     -0.06154655	      0.88288289	     -0.00114371	     -0.21497757	      0.00112082	     -0.00040952	     57.10529830
      2.32115030	     -0.05682965	     -0.00067471	     -0.19820444	     -0.06154488	      0.88288228	     -0.00114136	     -0.21498103	      0.00112440	     -0.00041864	     56.32627465
      2.32263731	     -0.05687679	     -0.00067252	     -0.19825156	     -0.06154321	      0.88288165	     -0.00113897	     -0.21498517	      0.00112779	     -0.00042921	     56.42123771
      2.32393197	     -0.05692374	     -0.00066982	     -0.19829852	     -0.06154175	      0.88288109	     -0.00113687	     -0.21498925	      0.00113149	     -0.00043985	     55.97413910
      2.32522663	     -0.05696817	     -0.00066788	     -0.19834295	     -0.06154028	      0.88288051	     -0.00113473	     -0.21499381	      0.00113611	     -0.00045076	     55.58051240
      2.32652129	     -0.05701415	     -0.00066546	     -0.19838895	     -0.06153880	      0.88287992	     -0.00113258	     -0.21499877	      0.00114074	     -0.00046294	     55.38298756
      2.32836558	     -0.05708175	     -0.00066325	     -0.19845656	     -0.06153669	      0.88287905	     -0.00112946	     -0.21500655	      0.00114878	     -0.00048134	     54.94104291
      2.32949873	     -0.05712478	     -0.00066082	     -0.19849962	     -0.06153539	      0.88287850	     -0.00112752	     -0.21501171	      0.00115383	     -0.00049369	     54.66685531
      2.33063189	     -0.05716758	     -0.00065943	     -0.19854245	     -0.06153408	      0.88287793	     -0.00112555	     -0.21501715	      0.00115975	     -0.00050593	     54.33745636
      2.33207579	     -0.05722458	     -0.00065749	     -0.19859949	     -0.06153240	      0.88287719	     -0.00112303	     -0.21502448	      0.00116736	     -0.00052272	     54.10077839
      2.33351970	     -0.05728329	     -0.00065585	     -0.19865824	     -0.06153071	      0.88287642	     -0.00112048	     -0.21503227	      0.00117652	     -0.00053923	     53.30899550
      2.33496361	     -0.05734008	     -0.00065434	     -0.19871508	     -0.06152900	      0.88287563	     -0.00111789	     -0.21504047	      0.00118534	     -0.00055624	     53.22918280
      2.33640751	     -0.05740217	     -0.00065325	     -0.19877722	     -0.06152728	      0.88287481	     -0.00111528	     -0.21504906	      0.00119486	     -0.00057391	     52.98526762
      2.33785142	     -0.05746570	     -0.00065204	     -0.19884081	     -0.06152555	      0.88287397	     -0.00111264	     -0.21505813	      0.00120599	     -0.00059088	     52.17764912
      2.33929532	     -0.05752802	     -0.00065139	     -0.19890319	     -0.06152380	      0.88287311	     -0.00110997	     -0.21506762	      0.00121683	     -0.00060811	     52.09751386
      2.34073923	     -0.05759358	     -0.00065044	     -0.19896883	     -0.06152204	      0.88287222	     -0.00110728	     -0.21507748	      0.00122849	     -0.00062574	     51.86319282
      2.34218314	     -0.05766013	     -0.00065018	     -0.19903546	     -0.06152025	      0.88287130	     -0.00110455	     -0.21508774	      0.00124192	     -0.00064221	     51.07413321
      2.34362704	     -0.05772434	     -0.00064963	     -0.19909976	     -0.06151845	      0.88287036	     -0.00110180	     -0.21509836	      0.00125511	     -0.00065861	     51.00164405
      2.34507095	     -0.05779434	     -0.00064978	     -0.19916985	     -0.06151663	      0.88286940	     -0.00109903	     -0.21510928	      0.00126909	     -0.00067517	     50.81904807
      2.34651486	     -0.05786231	     -0.00064914	     -0.19923794	     -0.06151478	      0.88286841	     -0.00109622	     -0.21512059	      0.00128491	     -0.00068965	     50.01232645
      2.34795876	     -0.05793389	     -0.00064955	     -0.19930963	     -0.06151292	      0.88286741	     -0.00109339	     -0.21513223	      0.00130021	     -0.00070480	     50.06432915
      2.34940267	     -0.05800753	     -0.00064869	     -0.19938342	     -0.06151103	      0.88286638	     -0.00109053	     -0.21514428	      0.00131788	     -0.00071811	     49.11101433
      2.35084657	     -0.05808035	     -0.00064957	     -0.19945636	     -0.06150911	      0.88286533	     -0.00108765	     -0.21515671	      0.00133514	     -0.00073122	     49.19404341
      2.35229048	     -0.05815833	     -0.00064855	     -0.19953452	     -0.06150717	      0.88286427	     -0.00108473	     -0.21516952	      0.00135382	     -0.00074387	     48.69754811
      2.35373439	     -0.05823350	     -0.00064980	     -0.19960983	     -0.06150520	      0.88286319	     -0.00108179	     -0.21518275	      0.00137394	     -0.00075471	     48.20264767
      2.35517829	     -0.05831038	     -0.00064809	     -0.19968692	     -0.06150320	      0.88286209	     -0.00107882	     -0.21519629	      0.00139438	     -0.00076531	     47.87083346
      2.35640535	     -0.05837438	     -0.00064902	     -0.19975107	     -0.06150148	      0.88286114	     -0.00107628	     -0.21520805	      0.00141285	     -0.00077327	     47.62433338
      2.35763241	     -0.05844075	     -0.00064826	     -0.19981763	     -0.06149974	      0.88286019	     -0.00107371	     -0.21521999	      0.00143214	     -0.00078064	     47.20415595
      2.35912161	     -0.05852035	     -0.00064833	     -0.19989745	     -0.06149759	      0.88285902	     -0.00107057	     -0.21523479	      0.00145641	     -0.00078880	     46.85864887
      2.36061080	     -0.05860054	     -0.00064756	     -0.19997789	     -0.06149540	      0.88285784	     -0.00106741	     -0.21524986	      0.00148210	     -0.00079564	     46.25139393
      2.36210000	     -0.05867964	     -0.00064799	     -0.20005725	     -0.06149317	      0.88285665	     -0.00106421	     -0.21526521	      0.00150846	     -0.00080152	     46.07057860
      2.36358919	     -0.05876007	     -0.00064665	     -0.20013796	     -0.06149090	      0.88285546	     -0.00106098	     -0.21528075	      0.00153605	     -0.00080666	     45.65979602
      2.36492943	     -0.05882963	     -0.00064721	     -0.20020777	     -0.06148883	      0.88285437	     -0.00105805	     -0.21529490	      0.00156201	     -0.00081013	     45.37619684
      2.36626967	     -0.05890127	     -0.00064624	     -0.20027969	     -0.06148672	      0.88285328	     -0.00105510	     -0.21530915	      0.00158899	     -0.00081287	     44.89725804
      2.36760991	     -0.05897183	     -0.00064655	     -0.20035051	     -0.06148457	      0.88285219	     -0.00105213	     -0.21532352	      0.00161672	     -0.00081479	     44.65215071
      2.36895015	     -0.05904270	     -0.00064596	     -0.20042167	     -0.06148238	      0.88285110	     -0.00104913	     -0.21533796	      0.00164527	     -0.00081616	     44.34951018
      2.37073370	     -0.05913914	     -0.00064599	     -0.20051850	     -0.06147941	      0.88284964	     -0.00104511	     -0.21535733	      0.00168529	     -0.00081633	     43.54989621
      2.37204011	     -0.05920413	     -0.00064462	     -0.20058382	     -0.06147719	      0.88284858	     -0.00104214	     -0.21537157	      0.00171462	     -0.00081543	     43.48187911
      2.37334651	     -0.05927105	     -0.00064466	     -0.20065104	     -0.06147493	      0.88284751	     -0.00103915	     -0.21538578	      0.00174490	     -0.00081422	     43.33948100
      2.37465291	     -0.05933801	     -0.00064398	     -0.20071832	     -0.06147263	      0.88284645	     -0.00103613	     -0.21540000	      0.00177649	     -0.00081178	     42.84913755
      2.37595931	     -0.05940507	     -0.00064391	     -0.20078571	     -0.06147029	      0.88284539	     -0.00103310	     -0.21541423	      0.00180823	     -0.00080906	     42.71039979
      2.37761130	     -0.05948921	     -0.00064364	     -0.20087028	     -0.06146727	      0.88284406	     -0.00102923	     -0.21543225	      0.00185031	     -0.00080409	     41.93886508
      2.37903836	     -0.05955567	     -0.00064432	     -0.20093710	     -0.06146461	      0.88284292	     -0.00102587	     -0.21544777	      0.00188633	     -0.00079902	     42.02911644
      2.38046542	     -0.05962549	     -0.00064424	     -0.20100730	     -0.06146189	      0.88284178	     -0.00102248	     -0.21546322	      0.00192414	     -0.00079245	     41.48309715
      2.38189249	     -0.05969572	     -0.00064534	     -0.20107790	     -0.06145911	      0.88284065	     -0.00101907	     -0.21547863	      0.00196183	     -0.00078617	     41.53505490
      2.38331955	     -0.05976403	     -0.00064528	     -0.20114661	     -0.06145629	      0.88283954	     -0.00101564	     -0.21549402	      0.00200167	     -0.00077808	     40.78222198
      2.38474661	     -0.05982971	     -0.00064655	     -0.20121268	     -0.06145340	      0.88283843	     -0.00101218	     -0.21550929	      0.00204109	     -0.00077002	     40.87902205
      2.38617367	     -0.05989419	     -0.00064637	     -0.20127758	     -0.06145046	      0.88283734	     -0.00100870	     -0.21552440	      0.00208201	     -0.00076125	     40.42673380
      2.38760074	     -0.05995411	     -0.00064752	     -0.20133791	     -0.06144746	      0.88283626	     -0.00100520	     -0.21553926	      0.00212354	     -0.00075116	     40.19816417
      2.38902780	     -0.06001377	     -0.00064720	     -0.20139801	     -0.06144440	      0.88283520	     -0.00100167	     -0.21555379	      0.00216536	     -0.00074112	     40.03708774
      2.39045486	     -0.06006910	     -0.00064820	     -0.20145377	     -0.06144128	      0.88283415	     -0.00099813	     -0.21556802	      0.00220865	     -0.00072929	     39.53014239
      2.39188193	     -0.06012187	     -0.00064789	     -0.20150700	     -0.06143810	      0.88283312	     -0.00099456	     -0.21558184	      0.00225174	     -0.00071725	     39.42445314
      2.39330899	     -0.06017119	     -0.00064881	     -0.20155677	     -0.06143485	      0.88283210	     -0.00099098	     -0.21559525	      0.00229578	     -0.00070441	     39.18448050
      2.39473605	     -0.06021496	     -0.00064851	     -0.20160100	     -0.06143154	      0.88283111	     -0.00098737	     -0.21560811	      0.00234062	     -0.00069015	     38.80333672
      2.39616311	     -0.06025640	     -0.00064964	     -0.20164289	     -0.06142817	      0.88283013	     -0.00098374	     -0.21562035	      0.00238525	     -0.00067562	     38.86529175
      2.39759018	     -0.06029251	     -0.00064972	     -0.20167948	     -0.06142473	      0.88282918	     -0.00098010	     -0.21563199	      0.00243115	     -0.00065946	     38.41069971
      2.39901724	     -0.06032644	     -0.00065140	     -0.20171385	     -0.06142123	      0.88282825	     -0.00097643	     -0.21564294	      0.00247682	     -0.00064252	     38.35757496
      2.40079450	     -0.06036620	     -0.00065166	     -0.20175421	     -0.06141678	      0.88282713	     -0.00097184	     -0.21565571	      0.00253428	     -0.00062048	     38.07579553
      2.40194831	     -0.06038632	     -0.00065443	     -0.20177467	     -0.06141383	      0.88282642	     -0.00096885	     -0.21566342	      0.00257176	     -0.00060360	     37.83642531
      2.40310211	     -0.06040665	     -0.00065567	     -0.20179537	     -0.06141084	      0.88282573	     -0.00096584	     -0.21567064	      0.00260909	     -0.00058654	     37.72666751
      2.40459642	     -0.06043127	     -0.00065765	     -0.20182045	     -0.06140691	      0.88282487	     -0.00096193	     -0.21567935	      0.00265791	     -0.00056396	     37.45479575
      2.40609072	     -0.06045383	     -0.00065959	     -0.20184349	     -0.06140290	      0.88282405	     -0.00095800	     -0.21568730	      0.00270624	     -0.00054081	     37.50420193
      2.40758502	     -0.06046948	     -0.00066165	     -0.20185961	     -0.06139882	      0.88282326	     -0.00095405	     -0.21569452	      0.00275529	     -0.00051574	     37.19937975
      2.40880792	     -0.06048233	     -0.00066325	     -0.20187283	     -0.06139543	      0.88282264	     -0.00095081	     -0.21569982	      0.00279483	     -0.00049539	     37.24941142
      2.41003081	     -0.06049201	     -0.00066486	     -0.20188290	     -0.06139199	      0.88282205	     -0.00094755	     -0.21570460	      0.00283499	     -0.00047374	     36.99225580
      2.41125370	     -0.06049979	     -0.00066645	     -0.20189107	     -0.06138849	      0.88282148	     -0.00094428	     -0.21570885	      0.00287460	     -0.00045204	     36.99143827
      2.41301577	     -0.06050890	     -0.00066859	     -0.20190073	     -0.06138338	      0.88282071	     -0.00093954	     -0.21571406	      0.00293232	     -0.00041948	     36.55049059
      2.41477784	     -0.06050937	     -0.00067095	     -0.20190174	     -0.06137816	      0.88282000	     -0.00093478	     -0.21571819	      0.00298865	     -0.00038612	     36.78943069
      2.41617864	     -0.06051304	     -0.00067243	     -0.20190584	     -0.06137394	      0.88281948	     -0.00093098	     -0.21572063	      0.00303383	     -0.00035936	     36.60852728
      2.41757945	     -0.06050712	     -0.00067419	     -0.20190036	     -0.06136966	      0.88281900	     -0.00092717	     -0.21572245	      0.00307876	     -0.00033173	     36.53329216
      2.41907105	     -0.06050394	     -0.00067567	     -0.20189763	     -0.06136503	      0.88281853	     -0.00092309	     -0.21572359	      0.00312615	     -0.00030288	     36.54087181
      2.42056265	     -0.06049156	     -0.00067734	     -0.20188571	     -0.06136034	      0.88281810	     -0.00091899	     -0.21572400	      0.00317333	     -0.00027346	     36.50701629
      2.42205425	     -0.06048217	     -0.00067866	     -0.20187676	     -0.06135557	      0.88281771	     -0.00091488	     -0.21572357	      0.00322014	     -0.00024414	     36.43811161
      2.42354585	     -0.06046260	     -0.00068016	     -0.20185764	     -0.06135073	      0.88281737	     -0.00091075	     -0.21572241	      0.00326626	     -0.00021495	     36.52296478
      2.42503745	     -0.06044428	     -0.00068111	     -0.20183976	     -0.06134582	      0.88281707	     -0.00090660	     -0.21572041	      0.00331249	     -0.00018531	     36.24329535
      2.42652905	     -0.06042346	     -0.00068283	     -0.20181936	     -0.06134085	      0.88281681	     -0.00090244	     -0.21571765	      0.00335737	     -0.00015691	     36.49875289
      2.42802065	     -0.06039711	     -0.00068324	     -0.20179346	     -0.06133581	      0.88281660	     -0.00089827	     -0.21571416	      0.00340259	     -0.00012779	     36.24419739
      2.42926423	     -0.06037418	     -0.00068472	     -0.20177087	     -0.06133155	      0.88281646	     -0.00089478	     -0.21571065	      0.00343915	     -0.00010466	     36.49445517
      2.43050781	     -0.06034897	     -0.00068536	     -0.20174601	     -0.06132725	      0.88281634	     -0.00089128	     -0.21570665	      0.00347614	     -0.00008105	     36.33474672
      2.43175138	     -0.06032153	     -0.00068630	     -0.20171890	     -0.06132291	      0.88281626	     -0.00088777	     -0.21570211	      0.00351227	     -0.00005816	     36.47628436
      2.43346546	     -0.06028174	     -0.00068726	     -0.20167959	     -0.06131685	      0.88281618	     -0.00088291	     -0.21569503	      0.00356231	     -0.00002657	     36.22405606
      2.43517953	     -0.06023588	     -0.00068879	     -0.20163418	     -0.06131070	      0.88281616	     -0.00087804	     -0.21568695	      0.00361049	      0.00000414	     36.65431564
      2.43648102	     -0.06019841	     -0.00068912	     -0.20159706	     -0.06130597	      0.88281618	     -0.00087433	     -0.21568014	      0.00364757	      0.00002792	     36.44065996
      2.43778252	     -0.06015936	     -0.00069018	     -0.20155835	     -0.06130120	      0.88281624	     -0.00087061	     -0.21567275	      0.00368351	      0.00005057	     36.67808692
      2.43938641	     -0.06010985	     -0.00069079	     -0.20150925	     -0.06129526	      0.88281634	     -0.00086602	     -0.21566289	      0.00372815	      0.00007846	     36.47176903
      2.44099031	     -0.06005315	     -0.00069233	     -0.20145294	     -0.06128925	      0.88281649	     -0.00086141	     -0.21565217	      0.00377103	      0.00010536	     36.88870817
      2.44234025	     -0.06000504	     -0.00069238	     -0.20140518	     -0.06128413	      0.88281665	     -0.00085752	     -0.21564242	      0.00380750	      0.00012873	     36.67275232
      2.44369019	     -0.05995518	     -0.00069381	     -0.20135563	     -0.06127897	      0.88281683	     -0.00085363	     -0.21563209	      0.00384285	      0.00015101	     36.87062187
      2.44504013	     -0.05990623	     -0.00069438	     -0.20130699	     -0.06127376	      0.88281705	     -0.00084972	     -0.21562122	      0.00387779	      0.00017259	     36.97308417
      2.44671505	     -0.05984545	     -0.00069611	     -0.20124659	     -0.06126723	      0.88281736	     -0.00084486	     -0.21560709	      0.00392108	      0.00019913	     36.74620436
      2.44804047	     -0.05979282	     -0.00069647	     -0.20119427	     -0.06126201	      0.88281764	     -0.00084101	     -0.21559541	      0.00395395	      0.00021973	     36.98313145
      2.44936588	     -0.05974207	     -0.00069784	     -0.20114380	     -0.06125674	      0.88281795	     -0.00083715	     -0.21558328	      0.00398641	      0.00023942	     37.17903277
      2.45107308	     -0.05967764	     -0.00069844	     -0.20107974	     -0.06124990	      0.88281838	     -0.00083217	     -0.21556712	      0.00402828	      0.00026424	     36.96263872
      2.45252783	     -0.05961941	     -0.00070044	     -0.20102180	     -0.06124402	      0.88281877	     -0.00082792	     -0.21555291	      0.00406233	      0.00028425	     37.38304148
      2.45398257	     -0.05956425	     -0.00070034	     -0.20096695	     -0.06123808	      0.88281920	     -0.00082366	     -0.21553829	      0.00409659	      0.00030334	     37.29279122
      2.45543731	     -0.05950735	     -0.00070245	     -0.20091033	     -0.06123210	      0.88281966	     -0.00081939	     -0.21552336	      0.00412998	      0.00032128	     37.44661616
      2.45672668	     -0.05945657	     -0.00070225	     -0.20085982	     -0.06122676	      0.88282008	     -0.00081560	     -0.21550984	      0.00415941	      0.00033662	     37.37039628
      2.45801604	     -0.05940588	     -0.00070341	     -0.20080937	     -0.06122137	      0.88282052	     -0.00081181	     -0.21549608	      0.00418796	      0.00035052	     37.59497063
      2.45957974	     -0.05934080	     -0.00070326	     -0.20074461	     -0.06121480	      0.88282108	     -0.00080720	     -0.21547904	      0.00422279	      0.00036658	     37.43694380
      2.46097036	     -0.05927314	     -0.00070360	     -0.20067721	     -0.06120891	      0.88282160	     -0.00080310	     -0.21546338	      0.00425237	      0.00037953	     37.81796267
      2.46236098	     -0.05920067	     -0.00070260	     -0.20060503	     -0.06120297	      0.88282214	     -0.00079899	     -0.21544705	      0.00428205	      0.00039250	     37.77411769
      2.46375160	     -0.05911796	     -0.00070188	     -0.20052260	     -0.06119700	      0.88282269	     -0.00079487	     -0.21542994	      0.00431041	      0.00040469	     38.04839037
      2.46514222	     -0.05902942	     -0.00070005	     -0.20043434	     -0.06119098	      0.88282327	     -0.00079075	     -0.21541187	      0.00433820	      0.00041726	     38.01478393
      2.46653284	     -0.05893194	     -0.00069887	     -0.20033712	     -0.06118493	      0.88282386	     -0.00078663	     -0.21539284	      0.00436452	      0.00043045	     38.16561238
      2.46792346	     -0.05882724	     -0.00069713	     -0.20023266	     -0.06117885	      0.88282446	     -0.00078250	     -0.21537275	      0.00438916	      0.00044416	     38.40179264
      2.46966162	     -0.05869407	     -0.00069588	     -0.20009975	     -0.06117119	      0.88282525	     -0.00077733	     -0.21534612	      0.00441798	      0.00046280	     38.46958964
      2.47098650	     -0.05857857	     -0.00069376	     -0.19998445	     -0.06116533	      0.88282588	     -0.00077339	     -0.21532485	      0.00443778	      0.00047999	     38.52032094
      2.47231137	     -0.05846184	     -0.00069270	     -0.19986787	     -0.06115943	      0.88282652	     -0.00076944	     -0.21530256	      0.00445543	      0.00049773	     38.79123939
      2.47363624	     -0.05834519	     -0.00069066	     -0.19975137	     -0.06115352	      0.88282720	     -0.00076549	     -0.21527940	      0.00447125	      0.00051654	     38.95156006
      2.47534921	     -0.05819423	     -0.00068903	     -0.19960057	     -0.06114585	      0.88282810	     -0.00076038	     -0.21524845	      0.00448887	      0.00054271	     39.05574579
      2.47674222	     -0.05806590	     -0.00068661	     -0.19947234	     -0.06113958	      0.88282888	     -0.00075623	     -0.21522249	      0.00450056	      0.00056658	     39.15565887
      2.47813523	     -0.05793899	     -0.00068574	     -0.19934549	     -0.06113331	      0.88282968	     -0.00075207	     -0.21519591	      0.00450969	      0.00059089	     39.51181090
      2.47952824	     -0.05781307	     -0.00068364	     -0.19921961	     -0.06112702	      0.88283052	     -0.00074790	     -0.21516881	      0.00451675	      0.00061599	     39.70050663
      2.48092125	     -0.05768837	     -0.00068329	     -0.19909491	     -0.06112073	      0.88283140	     -0.00074374	     -0.21514136	      0.00452191	      0.00064240	     39.76988221
      2.48231426	     -0.05756430	     -0.00068197	     -0.19897083	     -0.06111442	      0.88283231	     -0.00073958	     -0.21511366	      0.00452433	      0.00066904	     40.08866440
      2.48389881	     -0.05743081	     -0.00068197	     -0.19883728	     -0.06110726	      0.88283340	     -0.00073484	     -0.21508190	      0.00452479	      0.00069936	     40.33676161
      2.48516421	     -0.05731944	     -0.00068004	     -0.19872587	     -0.06110153	      0.88283430	     -0.00073106	     -0.21505651	      0.00452336	      0.00072445	     40.42053085
      2.48642961	     -0.05721286	     -0.00067944	     -0.19861921	     -0.06109581	      0.88283523	     -0.00072727	     -0.21503102	      0.00452013	      0.00074838	     40.72567491
      2.48769502	     -0.05710935	     -0.00067812	     -0.19851563	     -0.06109009	      0.88283619	     -0.00072348	     -0.21500555	      0.00451558	      0.00077144	     40.95215408
      2.48944937	     -0.05697174	     -0.00067774	     -0.19837786	     -0.06108218	      0.88283757	     -0.00071824	     -0.21497049	      0.00450704	      0.00080132	     41.30575837
      2.49090972	     -0.05685698	     -0.00067589	     -0.19826298	     -0.06107560	      0.88283876	     -0.00071387	     -0.21494154	      0.00449847	      0.00082541	     41.37190631
      2.49237006	     -0.05674433	     -0.00067599	     -0.19815016	     -0.06106904	      0.88283998	     -0.00070950	     -0.21491274	      0.00448803	      0.00084676	     41.82103434
      2.49364638	     -0.05664972	     -0.00067391	     -0.19805544	     -0.06106332	      0.88284107	     -0.00070568	     -0.21488771	      0.00447784	      0.00086330	     42.08820892
      2.49492269	     -0.05655780	     -0.00067373	     -0.19796335	     -0.06105761	      0.88284218	     -0.00070187	     -0.21486292	      0.00446681	      0.00087790	     42.36490445
      2.49619900	     -0.05646983	     -0.00067267	     -0.19787523	     -0.06105192	      0.88284331	     -0.00069805	     -0.21483836	      0.00445493	      0.00089044	     42.57175403
      2.49773762	     -0.05636790	     -0.00067233	     -0.19777307	     -0.06104507	      0.88284469	     -0.00069346	     -0.21480917	      0.00443930	      0.00090229	     42.96597617
      2.49927624	     -0.05627448	     -0.00067067	     -0.19767945	     -0.06103826	      0.88284609	     -0.00068886	     -0.21478045	      0.00442282	      0.00091046	     43.13519405
      2.50081485	     -0.05617928	     -0.00067113	     -0.19758400	     -0.06103146	      0.88284749	     -0.00068427	     -0.21475230	      0.00440528	      0.00091563	     43.47927811
      2.50196290	     -0.05611280	     -0.00066900	     -0.19751737	     -0.06102641	      0.88284854	     -0.00068085	     -0.21473162	      0.00439151	      0.00091653	     43.69182585
      2.50311095	     -0.05604869	     -0.00066837	     -0.19745308	     -0.06102138	      0.88284960	     -0.00067743	     -0.21471125	      0.00437734	      0.00091497	     44.00431660
      2.50470930	     -0.05596291	     -0.00066709	     -0.19736705	     -0.06101440	      0.88285105	     -0.00067266	     -0.21468342	      0.00435728	      0.00090938	     44.18866704
      2.50630764	     -0.05588212	     -0.00066696	     -0.19728598	     -0.06100745	      0.88285250	     -0.00066791	     -0.21465632	      0.00433581	      0.00089918	     44.78080201
      2.50758612	     -0.05582243	     -0.00066526	     -0.19722609	     -0.06100192	      0.88285364	     -0.00066410	     -0.21463518	      0.00431893	      0.00088882	     44.67586390
      2.50886461	     -0.05576474	     -0.00066433	     -0.19716818	     -0.06099641	      0.88285477	     -0.00066030	     -0.21461453	      0.00430088	      0.00087510	     45.09643231
      2.51014309	     -0.05571103	     -0.00066257	     -0.19711427	     -0.06099092	      0.88285588	     -0.00065650	     -0.21459437	      0.00428307	      0.00085945	     45.09160796
      2.51142157	     -0.05566042	     -0.00066143	     -0.19706344	     -0.06098546	      0.88285697	     -0.00065271	     -0.21457471	      0.00426434	      0.00084092	     45.46975219
      2.51303174	     -0.05560349	     -0.00065946	     -0.19700625	     -0.06097861	      0.88285830	     -0.00064793	     -0.21455072	      0.00424117	      0.00081481	     45.36415084
      2.51464191	     -0.05554510	     -0.00065860	     -0.19694755	     -0.06097180	      0.88285959	     -0.00064316	     -0.21452755	      0.00421641	      0.00078518	     46.11192137
      2.51577824	     -0.05551062	     -0.00065675	     -0.19691288	     -0.06096702	      0.88286047	     -0.00063979	     -0.21451163	      0.00419934	      0.00076268	     46.02492672
      2.51691456	     -0.05547604	     -0.00065583	     -0.19687809	     -0.06096226	      0.88286132	     -0.00063643	     -0.21449611	      0.00418175	      0.00073864	     46.26709346
      2.51855207	     -0.05543019	     -0.00065411	     -0.19683195	     -0.06095543	      0.88286250	     -0.00063159	     -0.21447441	      0.00415635	      0.00070231	     46.35721440
      2.51976212	     -0.05539804	     -0.00065308	     -0.19679957	     -0.06095041	      0.88286333	     -0.00062801	     -0.21445886	      0.00413679	      0.00067371	     46.71378013
      2.52097217	     -0.05536795	     -0.00065180	     -0.19676926	     -0.06094542	      0.88286413	     -0.00062444	     -0.21444373	      0.00411760	      0.00064493	     46.68560456
      2.52218222	     -0.05533980	     -0.00065063	     -0.19674087	     -0.06094045	      0.88286489	     -0.00062087	     -0.21442900	      0.00409765	      0.00061493	     46.95594868
      2.52386254	     -0.05530594	     -0.00064891	     -0.19670670	     -0.06093359	      0.88286589	     -0.00061591	     -0.21440925	      0.00407033	      0.00057281	     46.83074399
      2.52554286	     -0.05526924	     -0.00064733	     -0.19666966	     -0.06092677	      0.88286682	     -0.00061097	     -0.21439028	      0.00404138	      0.00052982	     47.55323596
      2.52677128	     -0.05525167	     -0.00064594	     -0.19665186	     -0.06092182	      0.88286745	     -0.00060735	     -0.21437684	      0.00402079	      0.00049835	     47.36641845
      2.52799969	     -0.05523033	     -0.00064468	     -0.19663027	     -0.06091689	      0.88286804	     -0.00060374	     -0.21436384	      0.00399963	      0.00046685	     47.56925276
      2.52952459	     -0.05521106	     -0.00064300	     -0.19661070	     -0.06091082	      0.88286873	     -0.00059926	     -0.21434823	      0.00397320	      0.00042790	     47.60693897
      2.53104949	     -0.05518830	     -0.00064128	     -0.19658764	     -0.06090478	      0.88286935	     -0.00059479	     -0.21433327	      0.00394648	      0.00039004	     47.79264082
      2.53230116	     -0.05517537	     -0.00063977	     -0.19657445	     -0.06089985	      0.88286982	     -0.00059112	     -0.21432139	      0.00392403	      0.00035924	     47.89802640
      2.53355283	     -0.05516204	     -0.00063807	     -0.19656088	     -0.06089495	      0.88287025	     -0.00058746	     -0.21430991	      0.00390158	      0.00032936	     48.03512295
      2.53480450	     -0.05515138	     -0.00063644	     -0.19654996	     -0.06089009	      0.88287064	     -0.00058379	     -0.21429882	      0.00387891	      0.00030036	     48.07799413
      2.53642747	     -0.05514021	     -0.00063414	     -0.19653847	     -0.06088381	      0.88287110	     -0.00057905	     -0.21428500	      0.00384895	      0.00026389	     48.37305603
      2.53782263	     -0.05513107	     -0.00063227	     -0.19652904	     -0.06087846	      0.88287145	     -0.00057497	     -0.21427363	      0.00382335	      0.00023478	     48.19365189
      2.53921779	     -0.05512110	     -0.00063006	     -0.19651879	     -0.06087315	      0.88287176	     -0.00057090	     -0.21426269	      0.00379742	      0.00020705	     48.33252564
      2.54061296	     -0.05511979	     -0.00062835	     -0.19651719	     -0.06086787	      0.88287203	     -0.00056683	     -0.21425215	      0.00377105	      0.00018062	     48.37390544
      2.54200812	     -0.05511113	     -0.00062596	     -0.19650825	     -0.06086262	      0.88287226	     -0.00056276	     -0.21424210	      0.00374460	      0.00015606	     48.59730172
      2.54321260	     -0.05511177	     -0.00062452	     -0.19650865	     -0.06085813	      0.88287244	     -0.00055925	     -0.21423369	      0.00372186	      0.00013663	     48.41398708
      2.54441708	     -0.05510926	     -0.00062259	     -0.19650589	     -0.06085366	      0.88287259	     -0.00055574	     -0.21422563	      0.00369864	      0.00011815	     48.60262564
      2.54591275	     -0.05511180	     -0.00062057	     -0.19650813	     -0.06084815	      0.88287275	     -0.00055139	     -0.21421601	      0.00367001	      0.00009736	     48.45804446
      2.54740842	     -0.05511114	     -0.00061802	     -0.19650716	     -0.06084268	      0.88287288	     -0.00054704	     -0.21420690	      0.00364062	      0.00007844	     48.78684836
      2.54867637	     -0.05511946	     -0.00061661	     -0.19651521	     -0.06083808	      0.88287297	     -0.00054336	     -0.21419950	      0.00361608	      0.00006428	     48.51904966
      2.54994433	     -0.05512282	     -0.00061444	     -0.19651831	     -0.06083351	      0.88287305	     -0.00053967	     -0.21419250	      0.00359104	      0.00005145	     48.64903094
      2.55121228	     -0.05513241	     -0.00061280	     -0.19652763	     -0.06082897	      0.88287310	     -0.00053599	     -0.21418581	      0.00356596	      0.00003985	     48.61348693
      2.55286787	     -0.05514428	     -0.00060994	     -0.19653918	     -0.06082310	      0.88287316	     -0.00053118	     -0.21417769	      0.00353314	      0.00002635	     48.67330504
      2.55406488	     -0.05515710	     -0.00060877	     -0.19655173	     -0.06081888	      0.88287319	     -0.00052771	     -0.21417215	      0.00350950	      0.00001846	     48.52183147
      2.55526189	     -0.05516939	     -0.00060686	     -0.19656378	     -0.06081469	      0.88287320	     -0.00052423	     -0.21416695	      0.00348552	      0.00001075	     48.68552377
      2.55672947	     -0.05518858	     -0.00060521	     -0.19658266	     -0.06080960	      0.88287321	     -0.00051998	     -0.21416101	      0.00345676	      0.00000286	     48.44807433
      2.55819705	     -0.05520531	     -0.00060300	     -0.19659909	     -0.06080455	      0.88287321	     -0.00051572	     -0.21415554	      0.00342719	     -0.00000447	     48.83741119
      2.55948172	     -0.05522600	     -0.00060193	     -0.19661952	     -0.06080016	      0.88287320	     -0.00051199	     -0.21415110	      0.00340243	     -0.00000901	     48.41957420
      2.56076639	     -0.05524275	     -0.00059997	     -0.19663601	     -0.06079581	      0.88287319	     -0.00050827	     -0.21414699	      0.00337688	     -0.00001359	     48.66382002
      2.56205106	     -0.05526362	     -0.00059863	     -0.19665663	     -0.06079149	      0.88287317	     -0.00050454	     -0.21414314	      0.00335214	     -0.00001684	     48.40493161
      2.56333573	     -0.05528270	     -0.00059684	     -0.19667545	     -0.06078720	      0.88287315	     -0.00050082	     -0.21413955	      0.00332690	     -0.00001979	     48.57375283
      2.56462040	     -0.05530365	     -0.00059537	     -0.19669615	     -0.06078294	      0.88287312	     -0.00049709	     -0.21413619	      0.00330235	     -0.00002155	     48.34939430
      2.56590507	     -0.05532330	     -0.00059362	     -0.19671555	     -0.06077871	      0.88287309	     -0.00049337	     -0.21413304	      0.00327738	     -0.00002303	     48.46814645
      2.56749302	     -0.05535137	     -0.00059178	     -0.19674332	     -0.06077353	      0.88287305	     -0.00048876	     -0.21412942	      0.00324756	     -0.00002344	     47.99831497
      2.56890764	     -0.05537207	     -0.00058973	     -0.19676375	     -0.06076896	      0.88287302	     -0.00048466	     -0.21412641	      0.00322005	     -0.00002333	     48.36164549
      2.57032227	     -0.05539887	     -0.00058845	     -0.19679029	     -0.06076442	      0.88287299	     -0.00048055	     -0.21412359	      0.00319365	     -0.00002216	     47.96387884
      2.57173689	     -0.05541716	     -0.00058593	     -0.19680832	     -0.06075992	      0.88287296	     -0.00047645	     -0.21412097	      0.00316657	     -0.00002096	     48.34124067
      2.57297029	     -0.05544315	     -0.00058499	     -0.19683408	     -0.06075603	      0.88287293	     -0.00047287	     -0.21411877	      0.00314382	     -0.00001921	     47.97712161
      2.57420370	     -0.05546173	     -0.00058306	     -0.19685244	     -0.06075217	      0.88287291	     -0.00046930	     -0.21411673	      0.00312088	     -0.00001731	     48.01591424
      2.57569463	     -0.05549035	     -0.00058149	     -0.19688080	     -0.06074753	      0.88287289	     -0.00046497	     -0.21411438	      0.00309346	     -0.00001480	     47.83818334
      2.57718556	     -0.05551259	     -0.00057877	     -0.19690280	     -0.06074294	      0.88287287	     -0.00046064	     -0.21411224	      0.00306613	     -0.00001202	     47.86394402
      2.57834498	     -0.05553433	     -0.00057780	     -0.19692433	     -0.06073940	      0.88287285	     -0.00045728	     -0.21411062	      0.00304516	     -0.00000929	     47.63669852
      2.57950441	     -0.05555343	     -0.00057590	     -0.19694323	     -0.06073588	      0.88287284	     -0.00045391	     -0.21410909	      0.00302399	     -0.00000703	     47.71080240
      2.58100481	     -0.05558062	     -0.00057387	     -0.19697017	     -0.06073136	      0.88287284	     -0.00044956	     -0.21410722	      0.00299732	     -0.00000365	     47.41632333
      2.58233451	     -0.05560244	     -0.00057155	     -0.19699177	     -0.06072739	      0.88287283	     -0.00044570	     -0.21410568	      0.00297314	     -0.00000122	     47.60642272
      2.58366421	     -0.05562719	     -0.00056963	     -0.19701631	     -0.06072346	      0.88287283	     -0.00044183	     -0.21410423	      0.00295005	      0.00000195	     47.17548571
      2.58499392	     -0.05564910	     -0.00056720	     -0.19703801	     -0.06071955	      0.88287284	     -0.00043797	     -0.21410291	      0.00292628	      0.00000452	     47.32546046
      2.58673715	     -0.05568730	     -0.00056482	     -0.19707594	     -0.06071448	      0.88287285	     -0.00043291	     -0.21410138	      0.00289592	      0.00000755	     46.98454731
      2.58788441	     -0.05570762	     -0.00056214	     -0.19709609	     -0.06071116	      0.88287286	     -0.00042957	     -0.21410063	      0.00287589	      0.00000925	     47.07288363
      2.58903166	     -0.05573548	     -0.00056031	     -0.19712377	     -0.06070788	      0.88287287	     -0.00042624	     -0.21410005	      0.00285612	      0.00001052	     46.92423820
      2.59074715	     -0.05577710	     -0.00055674	     -0.19716515	     -0.06070300	      0.88287289	     -0.00042125	     -0.21409968	      0.00282696	      0.00001166	     46.76085066
      2.59215588	     -0.05581689	     -0.00055432	     -0.19720474	     -0.06069904	      0.88287290	     -0.00041715	     -0.21409980	      0.00280333	      0.00001186	     46.52474652
      2.59356461	     -0.05585380	     -0.00055044	     -0.19724148	     -0.06069510	      0.88287292	     -0.00041305	     -0.21410042	      0.00277985	      0.00001110	     46.62701111
      2.59497334	     -0.05590258	     -0.00054790	     -0.19729007	     -0.06069120	      0.88287294	     -0.00040894	     -0.21410148	      0.00275691	      0.00000908	     46.35974749
      2.59638207	     -0.05594288	     -0.00054285	     -0.19733023	     -0.06068734	      0.88287295	     -0.00040483	     -0.21410318	      0.00273456	      0.00000645	     46.35672112
      2.59760705	     -0.05598873	     -0.00054020	     -0.19737594	     -0.06068400	      0.88287295	     -0.00040126	     -0.21410506	      0.00271540	      0.00000290	     46.10820014
      2.59883203	     -0.05602993	     -0.00053567	     -0.19741703	     -0.06068068	      0.88287295	     -0.00039768	     -0.21410741	      0.00269668	     -0.00000147	     46.08889323
      2.60034896	     -0.05608623	     -0.00053059	     -0.19747320	     -0.06067661	      0.88287295	     -0.00039325	     -0.21411085	      0.00267397	     -0.00000840	     45.93832880
      2.60170087	     -0.05613197	     -0.00052440	     -0.19751888	     -0.06067301	      0.88287293	     -0.00038930	     -0.21411445	      0.00265471	     -0.00001511	     45.71419130
      2.60305278	     -0.05618092	     -0.00051898	     -0.19756775	     -0.06066943	      0.88287290	     -0.00038534	     -0.21411842	      0.00263544	     -0.00002304	     45.64145901
      2.60440469	     -0.05622773	     -0.00051187	     -0.19761451	     -0.06066588	      0.88287287	     -0.00038138	     -0.21412280	      0.00261675	     -0.00003204	     45.64414292
      2.60575660	     -0.05627883	     -0.00050554	     -0.19766557	     -0.06066236	      0.88287282	     -0.00037742	     -0.21412754	      0.00259895	     -0.00004156	     45.30146323
      2.60710851	     -0.05632761	     -0.00049782	     -0.19771432	     -0.06065885	      0.88287275	     -0.00037346	     -0.21413270	      0.00258104	     -0.00005241	     45.41390049
      2.60846042	     -0.05638139	     -0.00049083	     -0.19776809	     -0.06065538	      0.88287268	     -0.00036949	     -0.21413826	      0.00256452	     -0.00006343	     44.93178732
      2.60981233	     -0.05643066	     -0.00048283	     -0.19781736	     -0.06065192	      0.88287258	     -0.00036552	     -0.21414425	      0.00254776	     -0.00007561	     45.06951711
      2.61116424	     -0.05648474	     -0.00047539	     -0.19787144	     -0.06064849	      0.88287247	     -0.00036155	     -0.21415062	      0.00253206	     -0.00008853	     44.81652193
      2.61251615	     -0.05653608	     -0.00046700	     -0.19792282	     -0.06064507	      0.88287234	     -0.00035758	     -0.21415739	      0.00251698	     -0.00010213	     44.72285248
      2.61386806	     -0.05658894	     -0.00045919	     -0.19797571	     -0.06064168	      0.88287220	     -0.00035362	     -0.21416448	      0.00250267	     -0.00011637	     44.50439506
      2.61521997	     -0.05664008	     -0.00045081	     -0.19802689	     -0.06063831	      0.88287203	     -0.00034965	     -0.21417187	      0.00248903	     -0.00013120	     44.42692396
      2.61684498	     -0.05670583	     -0.00044178	     -0.19809270	     -0.06063428	      0.88287180	     -0.00034488	     -0.21418114	      0.00247385	     -0.00014972	     44.05110331
      2.61816789	     -0.05675321	     -0.00043359	     -0.19814014	     -0.06063101	      0.88287159	     -0.00034100	     -0.21418897	      0.00246210	     -0.00016490	     44.07375035
      2.61949081	     -0.05680728	     -0.00042670	     -0.19819426	     -0.06062776	      0.88287136	     -0.00033712	     -0.21419700	      0.00245101	     -0.00018069	     43.93561571
      2.62107877	     -0.05686850	     -0.00041763	     -0.19825558	     -0.06062388	      0.88287106	     -0.00033248	     -0.21420701	      0.00243898	     -0.00019978	     43.79089652
      2.62233893	     -0.05692050	     -0.00041172	     -0.19830763	     -0.06062081	      0.88287080	     -0.00032879	     -0.21421516	      0.00243009	     -0.00021490	     43.55275041
      2.62359909	     -0.05696932	     -0.00040495	     -0.19835653	     -0.06061775	      0.88287052	     -0.00032511	     -0.21422350	      0.00242162	     -0.00023039	     43.57794474
      2.62485925	     -0.05701974	     -0.00039886	     -0.19840702	     -0.06061471	      0.88287022	     -0.00032143	     -0.21423200	      0.00241427	     -0.00024537	     43.27646263
      2.62611941	     -0.05706813	     -0.00039262	     -0.19845550	     -0.06061167	      0.88286990	     -0.00031776	     -0.21424063	      0.00240704	     -0.00026070	     43.28691549
      2.62763255	     -0.05712750	     -0.00038560	     -0.19851498	     -0.06060803	      0.88286949	     -0.00031336	     -0.21425114	      0.00240000	     -0.00027826	     42.79720961
      2.62914570	     -0.05718070	     -0.00037859	     -0.19856829	     -0.06060441	      0.88286906	     -0.00030896	     -0.21426176	      0.00239289	     -0.00029543	     42.95148452
      2.63065884	     -0.05724118	     -0.00037223	     -0.19862888	     -0.06060079	      0.88286860	     -0.00030457	     -0.21427239	      0.00238669	     -0.00031265	     42.82691031
      2.63217198	     -0.05729100	     -0.00036533	     -0.19867884	     -0.06059718	      0.88286811	     -0.00030019	     -0.21428313	      0.00238203	     -0.00032804	     42.53449763
      2.63337608	     -0.05733703	     -0.00036084	     -0.19872498	     -0.06059432	      0.88286771	     -0.00029671	     -0.21429166	      0.00237828	     -0.00034021	     42.40008685
      2.63458017	     -0.05737939	     -0.00035594	     -0.19876744	     -0.06059146	      0.88286729	     -0.00029323	     -0.21430025	      0.00237504	     -0.00035207	     42.41690331
      2.63613971	     -0.05743630	     -0.00034999	     -0.19882450	     -0.06058775	      0.88286673	     -0.00028874	     -0.21431138	      0.00237197	     -0.00036631	     42.09230321
      2.63769925	     -0.05748639	     -0.00034396	     -0.19887476	     -0.06058406	      0.88286615	     -0.00028425	     -0.21432253	      0.00236919	     -0.00037936	     42.19082431
      2.63900397	     -0.05753236	     -0.00033922	     -0.19892087	     -0.06058097	      0.88286565	     -0.00028050	     -0.21433175	      0.00236749	     -0.00038961	     41.97320841
      2.64030869	     -0.05757243	     -0.00033435	     -0.19896108	     -0.06057788	      0.88286514	     -0.00027676	     -0.21434095	      0.00236658	     -0.00039836	     41.80804771
      2.64161342	     -0.05761268	     -0.00032964	     -0.19900148	     -0.06057479	      0.88286461	     -0.00027303	     -0.21435002	      0.00236571	     -0.00040642	     41.76829293
      2.64339076	     -0.05766327	     -0.00032321	     -0.19905230	     -0.06057059	      0.88286388	     -0.00026795	     -0.21436220	      0.00236569	     -0.00041536	     41.61680949
      2.64459627	     -0.05769926	     -0.00031892	     -0.19908844	     -0.06056774	      0.88286338	     -0.00026451	     -0.21437029	      0.00236571	     -0.00042060	     41.54251082
      2.64580179	     -0.05773214	     -0.00031463	     -0.19912148	     -0.06056488	      0.88286287	     -0.00026107	     -0.21437830	      0.00236653	     -0.00042437	     41.39382722
      2.64727257	     -0.05777295	     -0.00030932	     -0.19916248	     -0.06056140	      0.88286224	     -0.00025689	     -0.21438790	      0.00236753	     -0.00042847	     41.41635974
      2.64874335	     -0.05781097	     -0.00030402	     -0.19920072	     -0.06055792	      0.88286161	     -0.00025271	     -0.21439736	      0.00237004	     -0.00043054	     40.96754338
      2.65021412	     -0.05784508	     -0.00029876	     -0.19923504	     -0.06055443	      0.88286097	     -0.00024854	     -0.21440662	      0.00237220	     -0.00043166	     41.05020327
      2.65168490	     -0.05788000	     -0.00029403	     -0.19927018	     -0.06055094	      0.88286034	     -0.00024437	     -0.21441564	      0.00237494	     -0.00043213	     41.16245128
      2.65315568	     -0.05791276	     -0.00028924	     -0.19930316	     -0.06054745	      0.88285970	     -0.00024021	     -0.21442451	      0.00237918	     -0.00043056	     40.72313395
      2.65462646	     -0.05794333	     -0.00028507	     -0.19933395	     -0.06054394	      0.88285907	     -0.00023606	     -0.21443317	      0.00238273	     -0.00042906	     41.09339539
      2.65594311	     -0.05797078	     -0.00028086	     -0.19936161	     -0.06054080	      0.88285851	     -0.00023235	     -0.21444075	      0.00238768	     -0.00042560	     40.57759585
      2.65725977	     -0.05799635	     -0.00027731	     -0.19938738	     -0.06053766	      0.88285795	     -0.00022864	     -0.21444815	      0.00239192	     -0.00042241	     40.77499684
      2.65857643	     -0.05802333	     -0.00027343	     -0.19941457	     -0.06053450	      0.88285740	     -0.00022494	     -0.21445540	      0.00239734	     -0.00041793	     40.43295148
      2.65989309	     -0.05804748	     -0.00026994	     -0.19943893	     -0.06053134	      0.88285685	     -0.00022124	     -0.21446251	      0.00240239	     -0.00041322	     40.54871995
      2.66158522	     -0.05807940	     -0.00026495	     -0.19947114	     -0.06052727	      0.88285616	     -0.00021649	     -0.21447140	      0.00241020	     -0.00040593	     40.10775711
      2.66284702	     -0.05809870	     -0.00026190	     -0.19949064	     -0.06052423	      0.88285565	     -0.00021295	     -0.21447782	      0.00241542	     -0.00040027	     40.40696077
      2.66410882	     -0.05811751	     -0.00025827	     -0.19950968	     -0.06052118	      0.88285515	     -0.00020942	     -0.21448403	      0.00242159	     -0.00039377	     40.18785178
      2.66568676	     -0.05814116	     -0.00025450	     -0.19953358	     -0.06051735	      0.88285453	     -0.00020501	     -0.21449149	      0.00242931	     -0.00038535	     40.12841892
      2.66700847	     -0.05816005	     -0.00025093	     -0.19955272	     -0.06051413	      0.88285403	     -0.00020132	     -0.21449754	      0.00243613	     -0.00037755	     39.93723618
      2.66833018	     -0.05817646	     -0.00024797	     -0.19956934	     -0.06051091	      0.88285353	     -0.00019764	     -0.21450337	      0.00244266	     -0.00036996	     40.07359066
      2.66965189	     -0.05819367	     -0.00024459	     -0.19958678	     -0.06050768	      0.88285305	     -0.00019396	     -0.21450898	      0.00244989	     -0.00036189	     39.86277470
      2.67097360	     -0.05820769	     -0.00024164	     -0.19960103	     -0.06050443	      0.88285258	     -0.00019029	     -0.21451437	      0.00245691	     -0.00035383	     39.90197054
      2.67291014	     -0.05823116	     -0.00023666	     -0.19962486	     -0.06049967	      0.88285190	     -0.00018492	     -0.21452177	      0.00246755	     -0.00034229	     39.78253775
      2.67404481	     -0.05823646	     -0.00023463	     -0.19963035	     -0.06049686	      0.88285152	     -0.00018178	     -0.21452593	      0.00247393	     -0.00033472	     39.73150002
      2.67517948	     -0.05824411	     -0.00023199	     -0.19963820	     -0.06049405	      0.88285114	     -0.00017865	     -0.21452979	      0.00248041	     -0.00032740	     39.64698516
      2.67661308	     -0.05825494	     -0.00022904	     -0.19964928	     -0.06049049	      0.88285068	     -0.00017470	     -0.21453437	      0.00248832	     -0.00031904	     39.73463003
      2.67804667	     -0.05826491	     -0.00022603	     -0.19965951	     -0.06048692	      0.88285023	     -0.00017075	     -0.21453868	      0.00249713	     -0.00031020	     39.35583878
      2.67948027	     -0.05826874	     -0.00022357	     -0.19966359	     -0.06048333	      0.88284979	     -0.00016682	     -0.21454265	      0.00250512	     -0.00030168	     39.52865240
      2.68091386	     -0.05827512	     -0.00022113	     -0.19967021	     -0.06047973	      0.88284937	     -0.00016290	     -0.21454626	      0.00251314	     -0.00029389	     39.60691308
      2.68234746	     -0.05827738	     -0.00021918	     -0.19967271	     -0.06047612	      0.88284895	     -0.00015898	     -0.21454956	      0.00252204	     -0.00028521	     39.28128687
      2.68378106	     -0.05827717	     -0.00021705	     -0.19967274	     -0.06047250	      0.88284855	     -0.00015508	     -0.21455247	      0.00253001	     -0.00027723	     39.44183932
      2.68524550	     -0.05827553	     -0.00021541	     -0.19967134	     -0.06046879	      0.88284815	     -0.00015110	     -0.21455502	      0.00253835	     -0.00026939	     39.48380787
      2.68670994	     -0.05827427	     -0.00021333	     -0.19967032	     -0.06046507	      0.88284776	     -0.00014713	     -0.21455711	      0.00254687	     -0.00026127	     39.31862656
      2.68817439	     -0.05826624	     -0.00021210	     -0.19966251	     -0.06046133	      0.88284738	     -0.00014318	     -0.21455878	      0.00255502	     -0.00025318	     39.36287876
      2.68963883	     -0.05825964	     -0.00020999	     -0.19965616	     -0.06045759	      0.88284702	     -0.00013924	     -0.21455992	      0.00256324	     -0.00024521	     39.19309999
      2.69110327	     -0.05824814	     -0.00020958	     -0.19964487	     -0.06045383	      0.88284666	     -0.00013531	     -0.21456058	      0.00257094	     -0.00023718	     39.33301648
      2.69256772	     -0.05823736	     -0.00020736	     -0.19963432	     -0.06045006	      0.88284632	     -0.00013139	     -0.21456068	      0.00257842	     -0.00022943	     39.30789613
      2.69379438	     -0.05822335	     -0.00020737	     -0.19962048	     -0.06044689	      0.88284604	     -0.00012812	     -0.21456036	      0.00258471	     -0.00022250	     39.31792421
      2.69502104	     -0.05820894	     -0.00020620	     -0.19960625	     -0.06044371	      0.88284578	     -0.00012486	     -0.21455961	      0.00259057	     -0.00021589	     39.36565583
      2.69657579	     -0.05818493	     -0.00020529	     -0.19958246	     -0.06043968	      0.88284545	     -0.00012074	     -0.21455801	      0.00259817	     -0.00020693	     39.23802087
      2.69813055	     -0.05815275	     -0.00020317	     -0.19955052	     -0.06043564	      0.88284513	     -0.00011663	     -0.21455549	      0.00260469	     -0.00019784	     39.45573389
      2.69944930	     -0.05811848	     -0.00020237	     -0.19951642	     -0.06043220	      0.88284488	     -0.00011316	     -0.21455255	      0.00261015	     -0.00018961	     39.50425569
      2.70076806	     -0.05807904	     -0.00020018	     -0.19947718	     -0.06042875	      0.88284463	     -0.00010971	     -0.21454876	      0.00261526	     -0.00018064	     39.46700294
      2.70208682	     -0.05803316	     -0.00019863	     -0.19943147	     -0.06042530	      0.88284440	     -0.00010626	     -0.21454408	      0.00261954	     -0.00017128	     39.64802267
      2.70387753	     -0.05796374	     -0.00019506	     -0.19936230	     -0.06042061	      0.88284411	     -0.00010160	     -0.21453623	      0.00262480	     -0.00015724	     39.62485813
      2.70509577	     -0.05791079	     -0.00019382	     -0.19930949	     -0.06041741	      0.88284392	     -0.00009845	     -0.21452991	      0.00262735	     -0.00014701	     39.85533193
      2.70631401	     -0.05785388	     -0.00019125	     -0.19925272	     -0.06041420	      0.88284375	     -0.00009530	     -0.21452280	      0.00262963	     -0.00013574	     39.84360808
      2.70788826	     -0.05777687	     -0.00018866	     -0.19917587	     -0.06041006	      0.88284355	     -0.00009125	     -0.21451244	      0.00263112	     -0.00012042	     40.14047036
      2.70946252	     -0.05769353	     -0.00018525	     -0.19909269	     -0.06040592	      0.88284337	     -0.00008721	     -0.21450086	      0.00263199	     -0.00010315	     40.05858033
      2.71080904	     -0.05761948	     -0.00018407	     -0.19901872	     -0.06040238	      0.88284324	     -0.00008378	     -0.21449001	      0.00263121	     -0.00008723	     40.36104248
      2.71215556	     -0.05754419	     -0.00018163	     -0.19894351	     -0.06039883	      0.88284314	     -0.00008035	     -0.21447841	      0.00262972	     -0.00007026	     40.41257759
      2.71350208	     -0.05746632	     -0.00018091	     -0.19886569	     -0.06039530	      0.88284305	     -0.00007693	     -0.21446609	      0.00262690	     -0.00005188	     40.60946757
      2.71484860	     -0.05738832	     -0.00017941	     -0.19878772	     -0.06039176	      0.88284300	     -0.00007353	     -0.21445311	      0.00262261	     -0.00003241	     40.84393753
      2.71619512	     -0.05730681	     -0.00017847	     -0.19870622	     -0.06038823	      0.88284297	     -0.00007014	     -0.21443956	      0.00261695	     -0.00001158	     41.04003944
      2.71754164	     -0.05722335	     -0.00017647	     -0.19862278	     -0.06038471	      0.88284297	     -0.00006675	     -0.21442538	      0.00260966	      0.00001045	     41.24860830
      2.71917726	     -0.05711960	     -0.00017470	     -0.19851901	     -0.06038045	      0.88284301	     -0.00006266	     -0.21440742	      0.00259856	      0.00003836	     41.56916116
      2.72052451	     -0.05702976	     -0.00017213	     -0.19842915	     -0.06037696	      0.88284307	     -0.00005929	     -0.21439199	      0.00258768	      0.00006330	     41.72998516
      2.72187176	     -0.05693926	     -0.00017047	     -0.19833859	     -0.06037348	      0.88284318	     -0.00005594	     -0.21437602	      0.00257466	      0.00008822	     42.21866865
      2.72321901	     -0.05685132	     -0.00016799	     -0.19825060	     -0.06037002	      0.88284331	     -0.00005259	     -0.21435960	      0.00256035	      0.00011383	     42.43776971
      2.72456627	     -0.05676185	     -0.00016607	     -0.19816103	     -0.06036659	      0.88284348	     -0.00004925	     -0.21434285	      0.00254414	      0.00013971	     42.84356544
      2.72591352	     -0.05667572	     -0.00016369	     -0.19807481	     -0.06036317	      0.88284369	     -0.00004592	     -0.21432580	      0.00252654	      0.00016586	     43.11027776
      2.72726077	     -0.05658847	     -0.00016164	     -0.19798744	     -0.06035978	      0.88284393	     -0.00004260	     -0.21430857	      0.00250739	      0.00019201	     43.46500698
      2.72860802	     -0.05650266	     -0.00015928	     -0.19790149	     -0.06035641	      0.88284421	     -0.00003929	     -0.21429116	      0.00248671	      0.00021759	     43.92314527
      2.73058687	     -0.05638089	     -0.00015643	     -0.19777950	     -0.06035152	      0.88284467	     -0.00003444	     -0.21426535	      0.00245474	      0.00025387	     44.31224194
      2.73169737	     -0.05630945	     -0.00015464	     -0.19770793	     -0.06034881	      0.88284497	     -0.00003173	     -0.21425084	      0.00243523	      0.00027450	     44.71963368
      2.73280788	     -0.05624012	     -0.00015313	     -0.19763845	     -0.06034612	      0.88284528	     -0.00002902	     -0.21423625	      0.00241527	      0.00029363	     45.16338589
      2.73460827	     -0.05613109	     -0.00015042	     -0.19752918	     -0.06034180	      0.88284584	     -0.00002464	     -0.21421249	      0.00238189	      0.00032260	     45.85405088
      2.73600730	     -0.05603925	     -0.00014832	     -0.19743714	     -0.06033848	      0.88284630	     -0.00002125	     -0.21419394	      0.00235538	      0.00034412	     46.29264276
      2.73740633	     -0.05595194	     -0.00014642	     -0.19734962	     -0.06033521	      0.88284680	     -0.00001787	     -0.21417518	      0.00232830	      0.00036445	     46.60904454
      2.73880536	     -0.05586278	     -0.00014465	     -0.19726024	     -0.06033197	      0.88284732	     -0.00001450	     -0.21415634	      0.00230008	      0.00038297	     47.25881229
      2.74020439	     -0.05578103	     -0.00014325	     -0.19717825	     -0.06032877	      0.88284787	     -0.00001114	     -0.21413741	      0.00227157	      0.00040027	     47.53941183
      2.74160341	     -0.05569532	     -0.00014178	     -0.19709230	     -0.06032561	      0.88284844	     -0.00000778	     -0.21411855	      0.00224220	      0.00041627	     48.02572128
      2.74300244	     -0.05561538	     -0.00014065	     -0.19701210	     -0.06032250	      0.88284904	     -0.00000444	     -0.21409970	      0.00221195	      0.00043002	     48.56784728
      2.74440147	     -0.05553234	     -0.00013896	     -0.19692881	     -0.06031943	      0.88284965	     -0.00000111	     -0.21408090	      0.00218142	      0.00044222	     49.06225689
      2.74580050	     -0.05545518	     -0.00013833	     -0.19685137	     -0.06031640	      0.88285027	      0.00000221	     -0.21406213	      0.00215040	      0.00045252	     49.35348670
      2.74719953	     -0.05537077	     -0.00013672	     -0.19676668	     -0.06031341	      0.88285091	      0.00000552	     -0.21404343	      0.00211832	      0.00046078	     50.13142057
      2.74839884	     -0.05530889	     -0.00013681	     -0.19670454	     -0.06031089	      0.88285147	      0.00000835	     -0.21402741	      0.00209052	      0.00046615	     50.42603852
      2.74959816	     -0.05524101	     -0.00013609	     -0.19663641	     -0.06030839	      0.88285203	      0.00001117	     -0.21401149	      0.00206233	      0.00047048	     50.82684639
      2.75104312	     -0.05516387	     -0.00013586	     -0.19655894	     -0.06030544	      0.88285271	      0.00001456	     -0.21399235	      0.00202731	      0.00047330	     51.47179242
      2.75248809	     -0.05508424	     -0.00013503	     -0.19647899	     -0.06030254	      0.88285340	      0.00001794	     -0.21397331	      0.00199239	      0.00047510	     51.63813476
      2.75393305	     -0.05500714	     -0.00013541	     -0.19640153	     -0.06029968	      0.88285408	      0.00002130	     -0.21395431	      0.00195589	      0.00047484	     52.27671326
      2.75515823	     -0.05494063	     -0.00013466	     -0.19633473	     -0.06029731	      0.88285466	      0.00002415	     -0.21393827	      0.00192435	      0.00047290	     52.89677617
      2.75638341	     -0.05487886	     -0.00013505	     -0.19627265	     -0.06029497	      0.88285524	      0.00002699	     -0.21392233	      0.00189283	      0.00047038	     53.09676541
      2.75760860	     -0.05481672	     -0.00013503	     -0.19621018	     -0.06029267	      0.88285582	      0.00002982	     -0.21390652	      0.00186030	      0.00046630	     53.66895376
      2.75915283	     -0.05474411	     -0.00013583	     -0.19613716	     -0.06028983	      0.88285653	      0.00003338	     -0.21388684	      0.00181935	      0.00046018	     53.84552253
      2.76069707	     -0.05466878	     -0.00013628	     -0.19606141	     -0.06028705	      0.88285724	      0.00003693	     -0.21386753	      0.00177675	      0.00045226	     54.77858233
      2.76193693	     -0.05461774	     -0.00013798	     -0.19600999	     -0.06028487	      0.88285779	      0.00003976	     -0.21385227	      0.00174287	      0.00044500	     54.91190836
      2.76317680	     -0.05456046	     -0.00013838	     -0.19595237	     -0.06028273	      0.88285834	      0.00004260	     -0.21383728	      0.00170843	      0.00043688	     55.37366392
      2.76441666	     -0.05450680	     -0.00013948	     -0.19589834	     -0.06028063	      0.88285887	      0.00004542	     -0.21382246	      0.00167384	      0.00042809	     55.68289648
      2.76609541	     -0.05443372	     -0.00014019	     -0.19582478	     -0.06027786	      0.88285958	      0.00004923	     -0.21380274	      0.00162663	      0.00041530	     56.18300776
      2.76730223	     -0.05438779	     -0.00014195	     -0.19577848	     -0.06027592	      0.88286008	      0.00005197	     -0.21378881	      0.00159239	      0.00040535	     56.44504218
      2.76850905	     -0.05434006	     -0.00014272	     -0.19573039	     -0.06027402	      0.88286056	      0.00005469	     -0.21377516	      0.00155810	      0.00039515	     56.72768032
      2.77000592	     -0.05428478	     -0.00014447	     -0.19567465	     -0.06027172	      0.88286114	      0.00005807	     -0.21375858	      0.00151520	      0.00038169	     57.06854555
      2.77150278	     -0.05423160	     -0.00014514	     -0.19562102	     -0.06026948	      0.88286170	      0.00006143	     -0.21374242	      0.00147199	      0.00036746	     57.45060506
      2.77274836	     -0.05419067	     -0.00014730	     -0.19557969	     -0.06026767	      0.88286215	      0.00006422	     -0.21372933	      0.00143599	      0.00035594	     57.51613574
      2.77399394	     -0.05415009	     -0.00014831	     -0.19553872	     -0.06026591	      0.88286259	      0.00006701	     -0.21371657	      0.00139945	      0.00034330	     57.95211015
      2.77523951	     -0.05411704	     -0.00015056	     -0.19550526	     -0.06026419	      0.88286301	      0.00006979	     -0.21370419	      0.00136306	      0.00033047	     58.06976886
      2.77684901	     -0.05407350	     -0.00015257	     -0.19546120	     -0.06026203	      0.88286353	      0.00007337	     -0.21368885	      0.00131541	      0.00031309	     58.50959625
      2.77812992	     -0.05404650	     -0.00015553	     -0.19543377	     -0.06026037	      0.88286392	      0.00007622	     -0.21367709	      0.00127756	      0.00029963	     58.45612478
      2.77941083	     -0.05401564	     -0.00015690	     -0.19540250	     -0.06025876	      0.88286429	      0.00007906	     -0.21366581	      0.00123921	      0.00028542	     58.76848232
      2.78069174	     -0.05399209	     -0.00015960	     -0.19537850	     -0.06025719	      0.88286465	      0.00008189	     -0.21365491	      0.00120079	      0.00027093	     58.86456586
      2.78224486	     -0.05396052	     -0.00016125	     -0.19534644	     -0.06025537	      0.88286506	      0.00008531	     -0.21364231	      0.00115397	      0.00025310	     59.03811355
      2.78340178	     -0.05394220	     -0.00016413	     -0.19532772	     -0.06025405	      0.88286534	      0.00008786	     -0.21363325	      0.00111891	      0.00024020	     59.05111796
      2.78455869	     -0.05392282	     -0.00016585	     -0.19530795	     -0.06025278	      0.88286561	      0.00009040	     -0.21362451	      0.00108344	      0.00022676	     59.30005218
      2.78604420	     -0.05390338	     -0.00016879	     -0.19528800	     -0.06025120	      0.88286594	      0.00009365	     -0.21361378	      0.00103814	      0.00020988	     59.18771312
      2.78733639	     -0.05388639	     -0.00017052	     -0.19527058	     -0.06024989	      0.88286620	      0.00009647	     -0.21360488	      0.00099786	      0.00019463	     59.53908769
      2.78862859	     -0.05387450	     -0.00017295	     -0.19525826	     -0.06024862	      0.88286644	      0.00009929	     -0.21359640	      0.00095823	      0.00018008	     59.25085631
      2.78992079	     -0.05386147	     -0.00017479	     -0.19524478	     -0.06024741	      0.88286666	      0.00010210	     -0.21358835	      0.00091771	      0.00016501	     59.54209214
      2.79157355	     -0.05385397	     -0.00017826	     -0.19523672	     -0.06024594	      0.88286692	      0.00010568	     -0.21357865	      0.00086641	      0.00014605	     59.27609134
      2.79264187	     -0.05384652	     -0.00017947	     -0.19522891	     -0.06024503	      0.88286707	      0.00010798	     -0.21357278	      0.00083260	      0.00013339	     59.56375366
      2.79371019	     -0.05384367	     -0.00018123	     -0.19522570	     -0.06024416	      0.88286721	      0.00011028	     -0.21356721	      0.00079918	      0.00012119	     59.45552975
      2.79521999	     -0.05384173	     -0.00018320	     -0.19522326	     -0.06024299	      0.88286738	      0.00011353	     -0.21355984	      0.00075144	      0.00010348	     59.55419660
      2.79672979	     -0.05384558	     -0.00018529	     -0.19522661	     -0.06024189	      0.88286752	      0.00011676	     -0.21355309	      0.00070455	      0.00008633	     58.93030693
      2.79823959	     -0.05384485	     -0.00018685	     -0.19522538	     -0.06024086	      0.88286764	      0.00011998	     -0.21354697	      0.00065647	      0.00006895	     59.30433781
      2.79946139	     -0.05385285	     -0.00018881	     -0.19523297	     -0.06024008	      0.88286771	      0.00012258	     -0.21354239	      0.00061802	      0.00005487	     59.15852419
      2.80068318	     -0.05385950	     -0.00019019	     -0.19523923	     -0.06023935	      0.88286777	      0.00012517	     -0.21353824	      0.00057956	      0.00004046	     59.24202793
      2.80190498	     -0.05387048	     -0.00019198	     -0.19524980	     -0.06023867	      0.88286781	      0.00012775	     -0.21353449	      0.00054156	      0.00002627	     59.02150489
      2.80342719	     -0.05388568	     -0.00019388	     -0.19526450	     -0.06023788	      0.88286784	      0.00013096	     -0.21353042	      0.00049385	      0.00000791	     59.18673842
      2.80470467	     -0.05390266	     -0.00019588	     -0.19528107	     -0.06023727	      0.88286784	      0.00013364	     -0.21352751	      0.00045491	     -0.00000657	     58.63245373
      2.80598215	     -0.05391925	     -0.00019756	     -0.19529724	     -0.06023672	      0.88286782	      0.00013631	     -0.21352507	      0.00041527	     -0.00002187	     58.80323167
      2.80725964	     -0.05394104	     -0.00019951	     -0.19531863	     -0.06023621	      0.88286778	      0.00013898	     -0.21352309	      0.00037646	     -0.00003679	     58.45466366
      2.80853712	     -0.05396308	     -0.00020127	     -0.19534026	     -0.06023575	      0.88286773	      0.00014163	     -0.21352158	      0.00033733	     -0.00005221	     58.51751394
      2.80981460	     -0.05398861	     -0.00020319	     -0.19536539	     -0.06023535	      0.88286765	      0.00014428	     -0.21352053	      0.00029905	     -0.00006702	     58.09155861
      2.81109209	     -0.05401408	     -0.00020502	     -0.19539046	     -0.06023499	      0.88286755	      0.00014691	     -0.21351992	      0.00026037	     -0.00008226	     58.15192779
      2.81270122	     -0.05405253	     -0.00020744	     -0.19542841	     -0.06023461	      0.88286741	      0.00015022	     -0.21351976	      0.00021289	     -0.00010090	     57.48498357
      2.81402084	     -0.05407946	     -0.00020928	     -0.19545493	     -0.06023436	      0.88286726	      0.00015292	     -0.21352013	      0.00017328	     -0.00011630	     57.79455032
      2.81534045	     -0.05411413	     -0.00021127	     -0.19548921	     -0.06023415	      0.88286710	      0.00015561	     -0.21352087	      0.00013464	     -0.00013147	     57.42282638
      2.81666007	     -0.05414516	     -0.00021309	     -0.19551984	     -0.06023400	      0.88286692	      0.00015829	     -0.21352202	      0.00009616	     -0.00014639	     57.36304405
      2.81797968	     -0.05418097	     -0.00021492	     -0.19555526	     -0.06023390	      0.88286671	      0.00016096	     -0.21352351	      0.00005798	     -0.00016124	     57.09326854
      2.81929930	     -0.05421385	     -0.00021663	     -0.19558776	     -0.06023385	      0.88286649	      0.00016362	     -0.21352536	      0.00002031	     -0.00017550	     56.88758850
      2.82061892	     -0.05425083	     -0.00021827	     -0.19562437	     -0.06023384	      0.88286625	      0.00016627	     -0.21352749	     -0.00001735	     -0.00018979	     56.72347130
      2.82193853	     -0.05428512	     -0.00021981	     -0.19565828	     -0.06023389	      0.88286599	      0.00016891	     -0.21352994	     -0.00005434	     -0.00020348	     56.49798349
      2.82325815	     -0.05432218	     -0.00022116	     -0.19569498	     -0.06023399	      0.88286571	      0.00017154	     -0.21353264	     -0.00009129	     -0.00021712	     56.33562480
      2.82457776	     -0.05435807	     -0.00022252	     -0.19573051	     -0.06023413	      0.88286542	      0.00017416	     -0.21353562	     -0.00012760	     -0.00023016	     56.11533086
      2.82589738	     -0.05439655	     -0.00022370	     -0.19576864	     -0.06023432	      0.88286511	      0.00017677	     -0.21353883	     -0.00016386	     -0.00024316	     55.97861486
      2.82721700	     -0.05443350	     -0.00022493	     -0.19580524	     -0.06023456	      0.88286478	      0.00017937	     -0.21354229	     -0.00019927	     -0.00025528	     55.65027103
      2.82853661	     -0.05447170	     -0.00022594	     -0.19584310	     -0.06023485	      0.88286443	      0.00018196	     -0.21354596	     -0.00023483	     -0.00026733	     55.58478319
      2.83023628	     -0.05452154	     -0.00022741	     -0.19589252	     -0.06023529	      0.88286396	      0.00018528	     -0.21355103	     -0.00027917	     -0.00028176	     55.01220086
      2.83139823	     -0.05455444	     -0.00022791	     -0.19592513	     -0.06023563	      0.88286363	      0.00018754	     -0.21355466	     -0.00030989	     -0.00029110	     55.03498865
      2.83256017	     -0.05458828	     -0.00022871	     -0.19595868	     -0.06023601	      0.88286329	      0.00018979	     -0.21355843	     -0.00034005	     -0.00030037	     55.02254460
      2.83404584	     -0.05463318	     -0.00022934	     -0.19600323	     -0.06023654	      0.88286283	      0.00019265	     -0.21356347	     -0.00037756	     -0.00031128	     54.58915613
      2.83535266	     -0.05467133	     -0.00023008	     -0.19604107	     -0.06023706	      0.88286242	      0.00019516	     -0.21356809	     -0.00041078	     -0.00032091	     54.73438148
      2.83665948	     -0.05471139	     -0.00023052	     -0.19608083	     -0.06023761	      0.88286200	      0.00019766	     -0.21357287	     -0.00044261	     -0.00032927	     54.19926592
      2.83796630	     -0.05474892	     -0.00023122	     -0.19611806	     -0.06023821	      0.88286156	      0.00020015	     -0.21357781	     -0.00047480	     -0.00033756	     54.30280821
      2.83962769	     -0.05480099	     -0.00023160	     -0.19616976	     -0.06023904	      0.88286099	      0.00020331	     -0.21358429	     -0.00051440	     -0.00034709	     53.84438823
      2.84074563	     -0.05483295	     -0.00023243	     -0.19620147	     -0.06023963	      0.88286060	      0.00020542	     -0.21358881	     -0.00054104	     -0.00035320	     53.95660070
      2.84186356	     -0.05486711	     -0.00023280	     -0.19623539	     -0.06024025	      0.88286020	      0.00020752	     -0.21359342	     -0.00056702	     -0.00035861	     53.72052530
      2.84344359	     -0.05491505	     -0.00023360	     -0.19628299	     -0.06024117	      0.88285963	      0.00021049	     -0.21360010	     -0.00060359	     -0.00036590	     53.70286389
      2.84475367	     -0.05495563	     -0.00023402	     -0.19632329	     -0.06024198	      0.88285915	      0.00021293	     -0.21360580	     -0.00063280	     -0.00037070	     53.22201758
      2.84606376	     -0.05499367	     -0.00023472	     -0.19636106	     -0.06024283	      0.88285866	      0.00021537	     -0.21361162	     -0.00066239	     -0.00037532	     53.35735088
      2.84771857	     -0.05504583	     -0.00023507	     -0.19641289	     -0.06024396	      0.88285803	      0.00021843	     -0.21361912	     -0.00069852	     -0.00038001	     52.90715246
      2.84884930	     -0.05507791	     -0.00023592	     -0.19644473	     -0.06024476	      0.88285760	      0.00022052	     -0.21362435	     -0.00072349	     -0.00038296	     53.12755820
      2.84998002	     -0.05511240	     -0.00023626	     -0.19647900	     -0.06024559	      0.88285717	      0.00022260	     -0.21362965	     -0.00074780	     -0.00038518	     52.94868035
      2.85152003	     -0.05515819	     -0.00023696	     -0.19652447	     -0.06024677	      0.88285657	      0.00022541	     -0.21363698	     -0.00078104	     -0.00038799	     53.03702048
      2.85288779	     -0.05520065	     -0.00023736	     -0.19656667	     -0.06024786	      0.88285604	      0.00022791	     -0.21364361	     -0.00080961	     -0.00038928	     52.62656553
      2.85425556	     -0.05524150	     -0.00023815	     -0.19660724	     -0.06024898	      0.88285551	      0.00023039	     -0.21365035	     -0.00083887	     -0.00039066	     52.93109332
      2.85562332	     -0.05528609	     -0.00023855	     -0.19665158	     -0.06025015	      0.88285497	      0.00023286	     -0.21365725	     -0.00086717	     -0.00039138	     52.64292456
      2.85699109	     -0.05532870	     -0.00023942	     -0.19669391	     -0.06025136	      0.88285444	      0.00023532	     -0.21366433	     -0.00089566	     -0.00039187	     52.81872830
      2.85835885	     -0.05537794	     -0.00023987	     -0.19674288	     -0.06025260	      0.88285390	      0.00023778	     -0.21367162	     -0.00092390	     -0.00039259	     52.82307793
      2.85972661	     -0.05542717	     -0.00024104	     -0.19679185	     -0.06025388	      0.88285336	      0.00024022	     -0.21367925	     -0.00095134	     -0.00039274	     52.72428772
      2.86109438	     -0.05548011	     -0.00024142	     -0.19684453	     -0.06025520	      0.88285283	      0.00024265	     -0.21368722	     -0.00097897	     -0.00039328	     52.80396445
      2.86246214	     -0.05553394	     -0.00024271	     -0.19689810	     -0.06025656	      0.88285229	      0.00024508	     -0.21369559	     -0.00100620	     -0.00039427	     53.09725698
      2.86382990	     -0.05559340	     -0.00024280	     -0.19695732	     -0.06025796	      0.88285175	      0.00024750	     -0.21370436	     -0.00103244	     -0.00039518	     52.82581395
      2.86519767	     -0.05565057	     -0.00024394	     -0.19701424	     -0.06025939	      0.88285121	      0.00024991	     -0.21371361	     -0.00105888	     -0.00039672	     53.29158583
      2.86656543	     -0.05571434	     -0.00024347	     -0.19707780	     -0.06026085	      0.88285066	      0.00025231	     -0.21372329	     -0.00108433	     -0.00039868	     53.14454539
      2.86793319	     -0.05577643	     -0.00024426	     -0.19713966	     -0.06026235	      0.88285011	      0.00025471	     -0.21373349	     -0.00110950	     -0.00040118	     53.52182369
      2.86915144	     -0.05583556	     -0.00024328	     -0.19719863	     -0.06026372	      0.88284962	      0.00025685	     -0.21374297	     -0.00113122	     -0.00040378	     53.43110586
      2.87036968	     -0.05589442	     -0.00024297	     -0.19725731	     -0.06026511	      0.88284913	      0.00025897	     -0.21375284	     -0.00115271	     -0.00040708	     53.73512518
      2.87184095	     -0.05596783	     -0.00024132	     -0.19733055	     -0.06026682	      0.88284853	      0.00026154	     -0.21376529	     -0.00117763	     -0.00041170	     53.74665000
      2.87331221	     -0.05603917	     -0.00023996	     -0.19740172	     -0.06026857	      0.88284792	      0.00026410	     -0.21377826	     -0.00120197	     -0.00041714	     54.10965663
      2.87456935	     -0.05610289	     -0.00023733	     -0.19746533	     -0.06027010	      0.88284739	      0.00026628	     -0.21378972	     -0.00122201	     -0.00042245	     54.16864442
      2.87582649	     -0.05616560	     -0.00023532	     -0.19752793	     -0.06027165	      0.88284686	      0.00026846	     -0.21380153	     -0.00124156	     -0.00042875	     54.55413313
      2.87708363	     -0.05622986	     -0.00023230	     -0.19759211	     -0.06027322	      0.88284631	      0.00027064	     -0.21381368	     -0.00125995	     -0.00043542	     54.57406971
      2.87834077	     -0.05629340	     -0.00022946	     -0.19765557	     -0.06027481	      0.88284576	      0.00027282	     -0.21382616	     -0.00127793	     -0.00044315	     54.93945260
      2.87990931	     -0.05637471	     -0.00022520	     -0.19773682	     -0.06027683	      0.88284506	      0.00027552	     -0.21384216	     -0.00129841	     -0.00045327	     54.82036582
      2.88147785	     -0.05645231	     -0.00022155	     -0.19781434	     -0.06027889	      0.88284434	      0.00027823	     -0.21385860	     -0.00131863	     -0.00046468	     55.64866652
      2.88269042	     -0.05651560	     -0.00021762	     -0.19787762	     -0.06028049	      0.88284377	      0.00028031	     -0.21387157	     -0.00133246	     -0.00047387	     55.51161463
      2.88390299	     -0.05657684	     -0.00021455	     -0.19793883	     -0.06028212	      0.88284319	      0.00028240	     -0.21388478	     -0.00134581	     -0.00048372	     55.87471437
      2.88547900	     -0.05665752	     -0.00020979	     -0.19801950	     -0.06028425	      0.88284242	      0.00028510	     -0.21390226	     -0.00136153	     -0.00049718	     56.01002354
      2.88705500	     -0.05673508	     -0.00020627	     -0.19809705	     -0.06028641	      0.88284162	      0.00028779	     -0.21392003	     -0.00137576	     -0.00051090	     56.49674314
      2.88816183	     -0.05679006	     -0.00020241	     -0.19815206	     -0.06028794	      0.88284105	      0.00028968	     -0.21393265	     -0.00138472	     -0.00052062	     56.49372570
      2.88926866	     -0.05684389	     -0.00019960	     -0.19820591	     -0.06028947	      0.88284047	      0.00029156	     -0.21394535	     -0.00139306	     -0.00053073	     56.81383113
      2.89089621	     -0.05692234	     -0.00019532	     -0.19828440	     -0.06029175	      0.88283959	      0.00029433	     -0.21396418	     -0.00140343	     -0.00054522	     56.93543596
      2.89213134	     -0.05698028	     -0.00019255	     -0.19834237	     -0.06029349	      0.88283891	      0.00029642	     -0.21397854	     -0.00141073	     -0.00055650	     57.41442349
      2.89336647	     -0.05703719	     -0.00018969	     -0.19839933	     -0.06029523	      0.88283822	      0.00029850	     -0.21399293	     -0.00141638	     -0.00056675	     57.39942133
      2.89460159	     -0.05709257	     -0.00018709	     -0.19845475	     -0.06029699	      0.88283751	      0.00030058	     -0.21400732	     -0.00142172	     -0.00057709	     57.78885559
      2.89637256	     -0.05717291	     -0.00018343	     -0.19853519	     -0.06029951	      0.88283648	      0.00030355	     -0.21402796	     -0.00142701	     -0.00059063	     57.65540553
      2.89793566	     -0.05723593	     -0.00018083	     -0.19859828	     -0.06030174	      0.88283555	      0.00030616	     -0.21404614	     -0.00143153	     -0.00060166	     58.57754059
      2.89918985	     -0.05729292	     -0.00017833	     -0.19865535	     -0.06030354	      0.88283479	      0.00030825	     -0.21406062	     -0.00143357	     -0.00060998	     58.55352582
      2.90044404	     -0.05734521	     -0.00017653	     -0.19870772	     -0.06030534	      0.88283402	      0.00031033	     -0.21407514	     -0.00143465	     -0.00061702	     58.69016253
      2.90169823	     -0.05739815	     -0.00017454	     -0.19876074	     -0.06030714	      0.88283324	      0.00031240	     -0.21408961	     -0.00143535	     -0.00062372	     59.00255176
      2.90347850	     -0.05747301	     -0.00017228	     -0.19883573	     -0.06030970	      0.88283212	      0.00031534	     -0.21411013	     -0.00143410	     -0.00063144	     58.94379111
      2.90486846	     -0.05752805	     -0.00017002	     -0.19889089	     -0.06031169	      0.88283124	      0.00031762	     -0.21412609	     -0.00143291	     -0.00063626	     59.44335608
      2.90625842	     -0.05758270	     -0.00016858	     -0.19894566	     -0.06031368	      0.88283035	      0.00031989	     -0.21414199	     -0.00143035	     -0.00064002	     59.82433077
      2.90764838	     -0.05763823	     -0.00016612	     -0.19900134	     -0.06031566	      0.88282946	      0.00032215	     -0.21415781	     -0.00142670	     -0.00064279	     59.95488022
      2.90903834	     -0.05768996	     -0.00016463	     -0.19905321	     -0.06031764	      0.88282857	      0.00032441	     -0.21417357	     -0.00142195	     -0.00064426	     60.19628228
      2.91042830	     -0.05774025	     -0.00016199	     -0.19910367	     -0.06031962	      0.88282767	      0.00032666	     -0.21418919	     -0.00141618	     -0.00064441	     60.27404279
      2.91181825	     -0.05778882	     -0.00016051	     -0.19915240	     -0.06032158	      0.88282677	      0.00032890	     -0.21420466	     -0.00140991	     -0.00064380	     60.84474649
      2.91320821	     -0.05783720	     -0.00015786	     -0.19920098	     -0.06032353	      0.88282588	      0.00033114	     -0.21421998	     -0.00140167	     -0.00064121	     60.54066589
      2.91459817	     -0.05788035	     -0.00015633	     -0.19924431	     -0.06032548	      0.88282499	      0.00033337	     -0.21423513	     -0.00139354	     -0.00063774	     61.18918661
      2.91598813	     -0.05792723	     -0.00015355	     -0.19929142	     -0.06032741	      0.88282411	      0.00033559	     -0.21425009	     -0.00138387	     -0.00063299	     61.14610685
      2.91737809	     -0.05796839	     -0.00015211	     -0.19933277	     -0.06032932	      0.88282323	      0.00033780	     -0.21426493	     -0.00137348	     -0.00062697	     61.44327704
      2.91876805	     -0.05801128	     -0.00014923	     -0.19937591	     -0.06033123	      0.88282237	      0.00034001	     -0.21427960	     -0.00136187	     -0.00061932	     61.29877087
      2.92015801	     -0.05805218	     -0.00014769	     -0.19941702	     -0.06033311	      0.88282151	      0.00034221	     -0.21429417	     -0.00135006	     -0.00061105	     61.88487961
      2.92154796	     -0.05809367	     -0.00014467	     -0.19945878	     -0.06033498	      0.88282067	      0.00034440	     -0.21430863	     -0.00133650	     -0.00060138	     61.60705982
      2.92293792	     -0.05813009	     -0.00014286	     -0.19949544	     -0.06033683	      0.88281984	      0.00034658	     -0.21432295	     -0.00132251	     -0.00059079	     61.97798844
      2.92432788	     -0.05816913	     -0.00013972	     -0.19953477	     -0.06033865	      0.88281903	      0.00034876	     -0.21433708	     -0.00130751	     -0.00057954	     62.00265073
      2.92571784	     -0.05820379	     -0.00013787	     -0.19956969	     -0.06034046	      0.88281823	      0.00035093	     -0.21435108	     -0.00129143	     -0.00056731	     62.16889919
      2.92710780	     -0.05823838	     -0.00013457	     -0.19960458	     -0.06034224	      0.88281745	      0.00035309	     -0.21436487	     -0.00127433	     -0.00055425	     62.06506461
      2.92849776	     -0.05827054	     -0.00013272	     -0.19963703	     -0.06034400	      0.88281669	      0.00035524	     -0.21437845	     -0.00125688	     -0.00054111	     62.55710568
      2.92988772	     -0.05830421	     -0.00012957	     -0.19967102	     -0.06034574	      0.88281595	      0.00035739	     -0.21439183	     -0.00123738	     -0.00052659	     61.98960790
      2.93127767	     -0.05833186	     -0.00012774	     -0.19969897	     -0.06034744	      0.88281523	      0.00035953	     -0.21440502	     -0.00121819	     -0.00051202	     62.56313575
      2.93266763	     -0.05836409	     -0.00012461	     -0.19973152	     -0.06034912	      0.88281452	      0.00036165	     -0.21441797	     -0.00119772	     -0.00049742	     62.44010488
      2.93405759	     -0.05839184	     -0.00012274	     -0.19975960	     -0.06035077	      0.88281384	      0.00036377	     -0.21443076	     -0.00117607	     -0.00048192	     62.32204691
      2.93544755	     -0.05841935	     -0.00011961	     -0.19978745	     -0.06035239	      0.88281318	      0.00036589	     -0.21444333	     -0.00115422	     -0.00046649	     62.36153293
      2.93683751	     -0.05844665	     -0.00011769	     -0.19981508	     -0.06035398	      0.88281255	      0.00036799	     -0.21445570	     -0.00113185	     -0.00045150	     62.66028854
      2.93822747	     -0.05847500	     -0.00011462	     -0.19984379	     -0.06035554	      0.88281193	      0.00037008	     -0.21446789	     -0.00110782	     -0.00043584	     62.05486401
      2.93961743	     -0.05849751	     -0.00011267	     -0.19986664	     -0.06035706	      0.88281133	      0.00037217	     -0.21447991	     -0.00108429	     -0.00042079	     62.52636003
      2.94100738	     -0.05852420	     -0.00010972	     -0.19989370	     -0.06035855	      0.88281076	      0.00037425	     -0.21449168	     -0.00105976	     -0.00040638	     62.37319962
      2.94239734	     -0.05854662	     -0.00010785	     -0.19991648	     -0.06036001	      0.88281020	      0.00037631	     -0.21450328	     -0.00103427	     -0.00039167	     62.15980065
      2.94378730	     -0.05856781	     -0.00010506	     -0.19993803	     -0.06036143	      0.88280967	      0.00037837	     -0.21451462	     -0.00100887	     -0.00037756	     62.19243307
      2.94517726	     -0.05858797	     -0.00010318	     -0.19995856	     -0.06036281	      0.88280915	      0.00038041	     -0.21452569	     -0.00098315	     -0.00036430	     62.39965946
      2.94656722	     -0.05860769	     -0.00010049	     -0.19997866	     -0.06036416	      0.88280866	      0.00038245	     -0.21453649	     -0.00095610	     -0.00035067	     61.79756276
      2.94795718	     -0.05862115	     -0.00009856	     -0.19999249	     -0.06036547	      0.88280818	      0.00038447	     -0.21454699	     -0.00092973	     -0.00033779	     62.16185362
      2.94934714	     -0.05863780	     -0.00009600	     -0.20000953	     -0.06036674	      0.88280772	      0.00038649	     -0.21455710	     -0.00090266	     -0.00032567	     62.01031505
      2.95073709	     -0.05865012	     -0.00009417	     -0.20002223	     -0.06036798	      0.88280727	      0.00038849	     -0.21456690	     -0.00087475	     -0.00031331	     61.69063269
      2.95212705	     -0.05866021	     -0.00009202	     -0.20003270	     -0.06036918	      0.88280685	      0.00039049	     -0.21457632	     -0.00084715	     -0.00030165	     61.72941938
      2.95351701	     -0.05867011	     -0.00009080	     -0.20004298	     -0.06037033	      0.88280644	      0.00039247	     -0.21458537	     -0.00081928	     -0.00029083	     61.83578338
      2.95490697	     -0.05868001	     -0.00008937	     -0.20005326	     -0.06037145	      0.88280604	      0.00039444	     -0.21459409	     -0.00079022	     -0.00027964	     61.23619311
      2.95629693	     -0.05868435	     -0.00008850	     -0.20005797	     -0.06037253	      0.88280566	      0.00039640	     -0.21460245	     -0.00076182	     -0.00026921	     61.49858632
      2.95773058	     -0.05869217	     -0.00008744	     -0.20006618	     -0.06037360	      0.88280528	      0.00039840	     -0.21461066	     -0.00073191	     -0.00025930	     61.36537227
      2.95916424	     -0.05869574	     -0.00008694	     -0.20007013	     -0.06037463	      0.88280491	      0.00040040	     -0.21461849	     -0.00070099	     -0.00024903	     60.90331346
      2.96059789	     -0.05869755	     -0.00008636	     -0.20007233	     -0.06037561	      0.88280456	      0.00040238	     -0.21462589	     -0.00067050	     -0.00023951	     60.93783771
      2.96203154	     -0.05869934	     -0.00008651	     -0.20007448	     -0.06037655	      0.88280423	      0.00040436	     -0.21463286	     -0.00063978	     -0.00023100	     61.10569501
      2.96346520	     -0.05870107	     -0.00008675	     -0.20007659	     -0.06037745	      0.88280390	      0.00040632	     -0.21463941	     -0.00060756	     -0.00022152	     60.33511908
      2.96489885	     -0.05869696	     -0.00008758	     -0.20007284	     -0.06037829	      0.88280359	      0.00040826	     -0.21464555	     -0.00057647	     -0.00021318	     60.75874481
      2.96633251	     -0.05869851	     -0.00008854	     -0.20007476	     -0.06037910	      0.88280329	      0.00041020	     -0.21465124	     -0.00054379	     -0.00020424	     59.97383803
      2.96776616	     -0.05868927	     -0.00008959	     -0.20006588	     -0.06037985	      0.88280301	      0.00041212	     -0.21465654	     -0.00051225	     -0.00019574	     60.36576046
      2.96905293	     -0.05868924	     -0.00009092	     -0.20006617	     -0.06038050	      0.88280276	      0.00041384	     -0.21466085	     -0.00048290	     -0.00018757	     59.83238056
      2.97033969	     -0.05868135	     -0.00009218	     -0.20005860	     -0.06038110	      0.88280252	      0.00041555	     -0.21466488	     -0.00045385	     -0.00017930	     59.74211637
      2.97162645	     -0.05867583	     -0.00009374	     -0.20005340	     -0.06038166	      0.88280230	      0.00041725	     -0.21466853	     -0.00042463	     -0.00017076	     59.50620826
      2.97328340	     -0.05866360	     -0.00009547	     -0.20004157	     -0.06038234	      0.88280202	      0.00041943	     -0.21467273	     -0.00038734	     -0.00015979	     59.51489493
      2.97466977	     -0.05865777	     -0.00009755	     -0.20003608	     -0.06038285	      0.88280181	      0.00042124	     -0.21467575	     -0.00035566	     -0.00014953	     59.01436400
      2.97605613	     -0.05864306	     -0.00009876	     -0.20002172	     -0.06038332	      0.88280161	      0.00042304	     -0.21467841	     -0.00032405	     -0.00013884	     58.72674732
      2.97744250	     -0.05863332	     -0.00010081	     -0.20001231	     -0.06038375	      0.88280142	      0.00042484	     -0.21468061	     -0.00029292	     -0.00012842	     58.64759832
      2.97882886	     -0.05861822	     -0.00010195	     -0.19999756	     -0.06038413	      0.88280125	      0.00042662	     -0.21468245	     -0.00026140	     -0.00011732	     58.29624040
      2.98021523	     -0.05860418	     -0.00010391	     -0.19998385	     -0.06038447	      0.88280110	      0.00042840	     -0.21468384	     -0.00023030	     -0.00010588	     58.08300611
      2.98160160	     -0.05858716	     -0.00010496	     -0.19996717	     -0.06038477	      0.88280096	      0.00043017	     -0.21468482	     -0.00019961	     -0.00009447	     58.03577562
      2.98298796	     -0.05857215	     -0.00010693	     -0.19995249	     -0.06038503	      0.88280084	      0.00043193	     -0.21468539	     -0.00016837	     -0.00008208	     57.39500994
      2.98437433	     -0.05855022	     -0.00010782	     -0.19993089	     -0.06038524	      0.88280073	      0.00043368	     -0.21468557	     -0.00013836	     -0.00006984	     57.51133213
      2.98576069	     -0.05853444	     -0.00010975	     -0.19991542	     -0.06038541	      0.88280064	      0.00043543	     -0.21468531	     -0.00010808	     -0.00005737	     57.13885956
      2.98714706	     -0.05851188	     -0.00011051	     -0.19989320	     -0.06038554	      0.88280057	      0.00043717	     -0.21468472	     -0.00007829	     -0.00004473	     56.94377629
      2.98853343	     -0.05849228	     -0.00011227	     -0.19987391	     -0.06038563	      0.88280052	      0.00043890	     -0.21468371	     -0.00004864	     -0.00003171	     56.56761323
      2.98991979	     -0.05846901	     -0.00011298	     -0.19985095	     -0.06038568	      0.88280049	      0.00044062	     -0.21468235	     -0.00001992	     -0.00001911	     56.63500796
      2.99130616	     -0.05844880	     -0.00011479	     -0.19983105	     -0.06038568	      0.88280047	      0.00044234	     -0.21468064	      0.00000899	     -0.00000631	     56.19748242
      2.99269253	     -0.05842339	     -0.00011543	     -0.19980594	     -0.06038565	      0.88280047	      0.00044404	     -0.21467862	      0.00003725	      0.00000652	     56.04316258
      2.99407889	     -0.05840298	     -0.00011734	     -0.19978582	     -0.06038558	      0.88280049	      0.00044575	     -0.21467626	      0.00006487	      0.00001884	     55.92507040
      2.99576201	     -0.05837301	     -0.00011772	     -0.19975623	     -0.06038544	      0.88280053	      0.00044780	     -0.21467312	      0.00009810	      0.00003320	     55.62425664
      2.99689062	     -0.05835389	     -0.00011992	     -0.19973730	     -0.06038532	      0.88280057	      0.00044917	     -0.21467073	      0.00011983	      0.00004364	     55.40310612
      2.99801923	     -0.05833407	     -0.00012076	     -0.19971772	     -0.06038517	      0.88280063	      0.00045054	     -0.21466816	      0.00014113	      0.00005306	     55.38817545
      2.99960648	     -0.05830761	     -0.00012246	     -0.19969157	     -0.06038493	      0.88280072	      0.00045246	     -0.21466431	      0.00017067	      0.00006550	     55.25032778
      3.00119373	     -0.05828298	     -0.00012372	     -0.19966724	     -0.06038463	      0.88280084	      0.00045436	     -0.21466017	      0.00019963	      0.00007719	     55.09908290
      3.00278098	     -0.05825526	     -0.00012611	     -0.19963980	     -0.06038429	      0.88280097	      0.00045626	     -0.21465579	      0.00022832	      0.00008934	     54.55816118
      3.00418482	     -0.05822581	     -0.00012636	     -0.19961063	     -0.06038395	      0.88280110	      0.00045792	     -0.21465170	      0.00025246	      0.00009867	     54.76942213
      3.00558866	     -0.05820585	     -0.00012901	     -0.19959089	     -0.06038358	      0.88280125	      0.00045958	     -0.21464737	      0.00027672	      0.00010758	     54.43650720
      3.00682490	     -0.05818186	     -0.00012934	     -0.19956713	     -0.06038323	      0.88280138	      0.00046103	     -0.21464345	      0.00029718	      0.00011444	     54.59075143
      3.00806113	     -0.05816218	     -0.00013110	     -0.19954766	     -0.06038285	      0.88280153	      0.00046248	     -0.21463939	      0.00031793	      0.00012137	     54.25960520
      3.00929736	     -0.05814011	     -0.00013218	     -0.19952580	     -0.06038244	      0.88280168	      0.00046392	     -0.21463522	      0.00033778	      0.00012732	     54.33220532
      3.01086759	     -0.05811549	     -0.00013415	     -0.19950143	     -0.06038189	      0.88280189	      0.00046574	     -0.21462977	      0.00036328	      0.00013462	     53.85356895
      3.01243781	     -0.05808424	     -0.00013525	     -0.19947044	     -0.06038130	      0.88280210	      0.00046754	     -0.21462416	      0.00038722	      0.00014099	     54.19147272
      3.01370736	     -0.05806726	     -0.00013736	     -0.19945364	     -0.06038080	      0.88280229	      0.00046899	     -0.21461944	      0.00040662	      0.00014520	     54.02163899
      3.01497691	     -0.05804504	     -0.00013842	     -0.19943163	     -0.06038027	      0.88280247	      0.00047044	     -0.21461469	      0.00042603	      0.00014952	     53.79098696
      3.01624646	     -0.05802497	     -0.00014008	     -0.19941174	     -0.06037972	      0.88280267	      0.00047187	     -0.21460983	      0.00044463	      0.00015283	     53.85862148
      3.01815566	     -0.05799484	     -0.00014160	     -0.19938191	     -0.06037884	      0.88280296	      0.00047402	     -0.21460243	      0.00047297	      0.00015712	     53.41987783
      3.01945727	     -0.05797473	     -0.00014402	     -0.19936196	     -0.06037822	      0.88280317	      0.00047547	     -0.21459725	      0.00049109	      0.00015930	     53.66999764
      3.02075888	     -0.05795373	     -0.00014483	     -0.19934116	     -0.06037756	      0.88280338	      0.00047691	     -0.21459200	      0.00050934	      0.00016076	     53.72375977
      3.02206049	     -0.05793546	     -0.00014672	     -0.19932307	     -0.06037689	      0.88280359	      0.00047834	     -0.21458669	      0.00052774	      0.00016205	     53.51294627
      3.02336211	     -0.05791515	     -0.00014774	     -0.19930294	     -0.06037619	      0.88280380	      0.00047977	     -0.21458132	      0.00054545	      0.00016242	     53.65163370
      3.02466372	     -0.05789695	     -0.00014926	     -0.19928493	     -0.06037547	      0.88280401	      0.00048118	     -0.21457588	      0.00056357	      0.00016285	     53.38775733
      3.02596533	     -0.05787739	     -0.00015031	     -0.19926555	     -0.06037472	      0.88280422	      0.00048259	     -0.21457039	      0.00058091	      0.00016242	     53.53596764
      3.02764414	     -0.05785686	     -0.00015207	     -0.19924526	     -0.06037373	      0.88280449	      0.00048438	     -0.21456323	      0.00060412	      0.00016178	     52.96634603
      3.02913988	     -0.05782886	     -0.00015233	     -0.19921748	     -0.06037281	      0.88280473	      0.00048597	     -0.21455678	      0.00062342	      0.00016071	     53.39893775
      3.03047073	     -0.05781059	     -0.00015365	     -0.19919939	     -0.06037197	      0.88280495	      0.00048738	     -0.21455084	      0.00064105	      0.00015937	     53.26903410
      3.03180158	     -0.05778808	     -0.00015358	     -0.19917708	     -0.06037111	      0.88280516	      0.00048877	     -0.21454479	      0.00065848	      0.00015784	     53.29357002
      3.03313242	     -0.05776906	     -0.00015481	     -0.19915824	     -0.06037022	      0.88280537	      0.00049015	     -0.21453864	      0.00067591	      0.00015634	     53.11076079
      3.03446327	     -0.05774689	     -0.00015504	     -0.19913626	     -0.06036931	      0.88280557	      0.00049153	     -0.21453243	      0.00069277	      0.00015439	     53.25245569
      3.03615037	     -0.05772472	     -0.00015668	     -0.19911431	     -0.06036812	      0.88280583	      0.00049325	     -0.21452441	      0.00071426	      0.00015179	     53.03711294
      3.03735477	     -0.05770121	     -0.00015609	     -0.19909099	     -0.06036725	      0.88280601	      0.00049448	     -0.21451864	      0.00072900	      0.00014963	     53.22769780
      3.03855916	     -0.05768432	     -0.00015699	     -0.19907425	     -0.06036636	      0.88280619	      0.00049569	     -0.21451274	      0.00074383	      0.00014760	     53.09402251
      3.04015804	     -0.05765877	     -0.00015720	     -0.19904892	     -0.06036516	      0.88280643	      0.00049728	     -0.21450486	      0.00076285	      0.00014445	     53.14421252
      3.04157194	     -0.05764083	     -0.00015867	     -0.19903114	     -0.06036407	      0.88280663	      0.00049868	     -0.21449780	      0.00077953	      0.00014198	     52.94737931
      3.04298584	     -0.05761936	     -0.00015854	     -0.19900985	     -0.06036296	      0.88280683	      0.00050007	     -0.21449076	      0.00079522	      0.00013869	     53.26650216
      3.04439974	     -0.05760659	     -0.00016061	     -0.19899723	     -0.06036182	      0.88280702	      0.00050144	     -0.21448372	      0.00081151	      0.00013578	     52.81184027
      3.04581365	     -0.05758256	     -0.00015989	     -0.19897338	     -0.06036066	      0.88280721	      0.00050280	     -0.21447675	      0.00082636	      0.00013221	     53.30386461
      3.04722755	     -0.05757425	     -0.00016260	     -0.19896521	     -0.06035948	      0.88280739	      0.00050415	     -0.21446970	      0.00084177	      0.00012867	     52.94331232
      3.04842223	     -0.05755407	     -0.00016194	     -0.19894518	     -0.06035847	      0.88280755	      0.00050528	     -0.21446385	      0.00085415	      0.00012583	     53.13158776
      3.04961690	     -0.05754294	     -0.00016324	     -0.19893417	     -0.06035744	      0.88280769	      0.00050639	     -0.21445794	      0.00086640	      0.00012246	     53.14696559
      3.05116128	     -0.05752547	     -0.00016375	     -0.19891687	     -0.06035609	      0.88280788	      0.00050783	     -0.21445039	      0.00088230	      0.00011828	     53.04539197
      3.05270565	     -0.05751218	     -0.00016569	     -0.19890372	     -0.06035472	      0.88280806	      0.00050924	     -0.21444282	      0.00089714	      0.00011325	     53.36281340
      3.05404760	     -0.05749625	     -0.00016543	     -0.19888795	     -0.06035351	      0.88280821	      0.00051046	     -0.21443633	      0.00091084	      0.00010990	     53.09873668
      3.05538956	     -0.05748600	     -0.00016732	     -0.19887782	     -0.06035227	      0.88280835	      0.00051166	     -0.21442983	      0.00092372	      0.00010568	     53.19994227
      3.05673151	     -0.05747212	     -0.00016728	     -0.19886409	     -0.06035103	      0.88280849	      0.00051285	     -0.21442340	      0.00093670	      0.00010143	     53.26370046
      3.05807347	     -0.05746281	     -0.00016888	     -0.19885490	     -0.06034976	      0.88280863	      0.00051403	     -0.21441699	      0.00094953	      0.00009696	     53.25456619
      3.05941542	     -0.05745069	     -0.00016905	     -0.19884293	     -0.06034848	      0.88280875	      0.00051519	     -0.21441064	      0.00096243	      0.00009269	     53.22548896
      3.06075737	     -0.05744125	     -0.00017042	     -0.19883361	     -0.06034718	      0.88280888	      0.00051634	     -0.21440433	      0.00097513	      0.00008841	     53.22367314
      3.06209933	     -0.05743059	     -0.00017073	     -0.19882309	     -0.06034586	      0.88280899	      0.00051749	     -0.21439806	      0.00098760	      0.00008390	     53.35267230
      3.06344128	     -0.05742202	     -0.00017189	     -0.19881465	     -0.06034453	      0.88280910	      0.00051861	     -0.21439183	      0.00100049	      0.00007990	     53.14415413
      3.06478324	     -0.05741062	     -0.00017221	     -0.19880339	     -0.06034318	      0.88280921	      0.00051973	     -0.21438564	      0.00101280	      0.00007565	     53.33459529
      3.06657591	     -0.05740418	     -0.00017410	     -0.19879711	     -0.06034135	      0.88280934	      0.00052120	     -0.21437738	      0.00103008	      0.00007028	     52.86413314
      3.06773023	     -0.05739063	     -0.00017364	     -0.19878369	     -0.06034015	      0.88280942	      0.00052213	     -0.21437215	      0.00104045	      0.00006731	     53.21804271
[truncated: 260,679 more chars]
