# Supplementary material for: A Neural Controller Model Considering the Vestibulospinal Tract in Human Postural Control
Source: Front Comput Neurosci. 2022 Feb 25;16:785099. doi: 10.3389/fncom.2022.785099 (PMC8913724; doi:10.3389/fncom.2022.785099)
Supplement: Supplementary file 8 [file Data_Sheet_3.zip › SimulationResults/VST+/4.451/opt_7/jiang_CoPpositon_pos.sto]

CoP
version=1
nRows=3538
nColumns=11
inDegrees=no

This file contains CoP trajectory (of origin) and orientations.

Units are S.I. units (seconds, meters, Newtons, ...)
Angles are in degrees.

endheader
time	cop-x	cop-z	cop-x-calcn-r	com-x	com-y	com-z	com-x-calcn-r	com-x-vel	com-y-vel	s_torques
      0.00062998	     -0.05999528	     -0.00049884	     -0.20136996	     -0.06439674	      0.88304623	     -0.00036994	     -0.21868178	      0.00001206	      0.00002955	     37.95922695
      0.00125995	     -0.05906365	     -0.00046833	     -0.20043890	     -0.06439673	      0.88304627	     -0.00036992	     -0.21865037	      0.00001338	      0.00008687	     31.99071632
      0.00226402	     -0.05824786	     -0.00044508	     -0.19962304	     -0.06439674	      0.88304641	     -0.00036988	     -0.21858448	     -0.00003199	      0.00021126	     24.16007879
      0.00354844	     -0.05792233	     -0.00043968	     -0.19929630	     -0.06439685	      0.88304680	     -0.00036979	     -0.21849948	     -0.00015131	      0.00039281	     23.56460971
      0.00608602	     -0.05816771	     -0.00045351	     -0.19953825	     -0.06439760	      0.88304823	     -0.00036956	     -0.21838284	     -0.00044309	      0.00071885	     22.98858087
      0.00714680	     -0.05829495	     -0.00045831	     -0.19966415	     -0.06439813	      0.88304905	     -0.00036944	     -0.21835511	     -0.00055969	      0.00082592	     21.86024628
      0.00846283	     -0.05840525	     -0.00046114	     -0.19977299	     -0.06439896	      0.88305021	     -0.00036928	     -0.21833185	     -0.00069214	      0.00093485	     20.85392135
      0.01057912	     -0.05845296	     -0.00046100	     -0.19981866	     -0.06440063	      0.88305233	     -0.00036901	     -0.21830920	     -0.00088464	      0.00106220	     20.16244403
      0.01172807	     -0.05843810	     -0.00045897	     -0.19980280	     -0.06440170	      0.88305358	     -0.00036885	     -0.21830045	     -0.00098211	      0.00111093	     19.81826080
      0.01287703	     -0.05840586	     -0.00045718	     -0.19976959	     -0.06440289	      0.88305488	     -0.00036868	     -0.21829274	     -0.00107702	      0.00114731	     19.68260329
      0.01481608	     -0.05834194	     -0.00045420	     -0.19970406	     -0.06440513	      0.88305715	     -0.00036839	     -0.21828074	     -0.00123356	      0.00118343	     19.50396289
      0.01625231	     -0.05829504	     -0.00045310	     -0.19965597	     -0.06440698	      0.88305885	     -0.00036817	     -0.21827235	     -0.00134771	      0.00119132	     19.33309055
      0.01768855	     -0.05825847	     -0.00045218	     -0.19961821	     -0.06440900	      0.88306056	     -0.00036794	     -0.21826434	     -0.00146097	      0.00118295	     19.47728530
      0.01912478	     -0.05822381	     -0.00045268	     -0.19958235	     -0.06441118	      0.88306224	     -0.00036771	     -0.21825690	     -0.00157230	      0.00116087	     19.16717545
      0.02056102	     -0.05820130	     -0.00045319	     -0.19955865	     -0.06441351	      0.88306389	     -0.00036747	     -0.21825002	     -0.00168290	      0.00112285	     19.33721719
      0.02199725	     -0.05818179	     -0.00045512	     -0.19953796	     -0.06441601	      0.88306546	     -0.00036723	     -0.21824386	     -0.00179112	      0.00107174	     19.11641138
      0.02343349	     -0.05817098	     -0.00045684	     -0.19952598	     -0.06441866	      0.88306696	     -0.00036699	     -0.21823840	     -0.00189793	      0.00100682	     19.08863672
      0.02486972	     -0.05816399	     -0.00046002	     -0.19951783	     -0.06442146	      0.88306835	     -0.00036674	     -0.21823372	     -0.00200267	      0.00092936	     19.14315043
      0.02630595	     -0.05816640	     -0.00046264	     -0.19951911	     -0.06442441	      0.88306962	     -0.00036650	     -0.21822981	     -0.00210477	      0.00084080	     19.17632761
      0.02774219	     -0.05816879	     -0.00046641	     -0.19952038	     -0.06442751	      0.88307076	     -0.00036625	     -0.21822678	     -0.00220458	      0.00074237	     19.12888211
      0.02917842	     -0.05817821	     -0.00046914	     -0.19952872	     -0.06443074	      0.88307175	     -0.00036599	     -0.21822455	     -0.00230180	      0.00063484	     19.25880443
      0.03061466	     -0.05819149	     -0.00047301	     -0.19954093	     -0.06443412	      0.88307258	     -0.00036574	     -0.21822319	     -0.00239613	      0.00052019	     19.40977643
      0.03205089	     -0.05820876	     -0.00047571	     -0.19955719	     -0.06443762	      0.88307324	     -0.00036548	     -0.21822276	     -0.00248704	      0.00040009	     19.43953192
      0.03348712	     -0.05822634	     -0.00047953	     -0.19957377	     -0.06444126	      0.88307373	     -0.00036523	     -0.21822324	     -0.00257528	      0.00027528	     19.76313423
      0.03492336	     -0.05825282	     -0.00048192	     -0.19959931	     -0.06444502	      0.88307403	     -0.00036497	     -0.21822462	     -0.00265944	      0.00014798	     19.98953685
      0.03635959	     -0.05827522	     -0.00048545	     -0.19962080	     -0.06444890	      0.88307415	     -0.00036470	     -0.21822702	     -0.00274023	      0.00001992	     20.32709981
      0.03779583	     -0.05830300	     -0.00048732	     -0.19964772	     -0.06445289	      0.88307409	     -0.00036443	     -0.21823031	     -0.00281721	     -0.00010808	     20.72440993
      0.03923206	     -0.05833151	     -0.00049045	     -0.19967540	     -0.06445699	      0.88307384	     -0.00036416	     -0.21823452	     -0.00289028	     -0.00023403	     21.30254755
      0.04066830	     -0.05836072	     -0.00049167	     -0.19970386	     -0.06446119	      0.88307342	     -0.00036388	     -0.21823967	     -0.00295878	     -0.00035628	     21.67275497
      0.04210453	     -0.05838975	     -0.00049438	     -0.19973216	     -0.06446548	      0.88307282	     -0.00036360	     -0.21824567	     -0.00302365	     -0.00047448	     22.49315664
      0.04354076	     -0.05842049	     -0.00049500	     -0.19976225	     -0.06446987	      0.88307206	     -0.00036332	     -0.21825252	     -0.00308357	     -0.00058643	     22.95597604
      0.04497700	     -0.05844633	     -0.00049740	     -0.19978746	     -0.06447434	      0.88307114	     -0.00036303	     -0.21826013	     -0.00313969	     -0.00069143	     23.89052874
      0.04623368	     -0.05847274	     -0.00049773	     -0.19981338	     -0.06447832	      0.88307022	     -0.00036277	     -0.21826734	     -0.00318516	     -0.00077697	     24.49295131
      0.04749036	     -0.05849437	     -0.00049894	     -0.19983454	     -0.06448234	      0.88306919	     -0.00036250	     -0.21827506	     -0.00322741	     -0.00085572	     25.27728591
      0.04874704	     -0.05851680	     -0.00049970	     -0.19985655	     -0.06448643	      0.88306807	     -0.00036224	     -0.21828320	     -0.00326643	     -0.00092717	     26.02212407
      0.05037300	     -0.05854350	     -0.00050070	     -0.19988274	     -0.06449177	      0.88306649	     -0.00036189	     -0.21829435	     -0.00331272	     -0.00100856	     27.11068114
      0.05199896	     -0.05857480	     -0.00050141	     -0.19991360	     -0.06449720	      0.88306480	     -0.00036153	     -0.21830604	     -0.00335407	     -0.00107638	     28.05260835
      0.05341888	     -0.05859076	     -0.00050184	     -0.19992922	     -0.06450198	      0.88306324	     -0.00036121	     -0.21831680	     -0.00338662	     -0.00112369	     28.92164185
      0.05483879	     -0.05861217	     -0.00050231	     -0.19995032	     -0.06450681	      0.88306161	     -0.00036089	     -0.21832775	     -0.00341570	     -0.00116053	     29.58584184
      0.05625871	     -0.05862678	     -0.00050269	     -0.19996466	     -0.06451168	      0.88305994	     -0.00036056	     -0.21833895	     -0.00344260	     -0.00118705	     30.73743670
      0.05767862	     -0.05864456	     -0.00050303	     -0.19998220	     -0.06451659	      0.88305825	     -0.00036023	     -0.21835025	     -0.00346692	     -0.00120357	     31.41343848
      0.05909854	     -0.05865491	     -0.00050326	     -0.19999234	     -0.06452152	      0.88305653	     -0.00035989	     -0.21836165	     -0.00348848	     -0.00120853	     32.07530613
      0.06051846	     -0.05866458	     -0.00050346	     -0.20000182	     -0.06452649	      0.88305482	     -0.00035955	     -0.21837298	     -0.00350896	     -0.00120408	     32.80387369
      0.06193837	     -0.05867219	     -0.00050361	     -0.20000925	     -0.06453149	      0.88305312	     -0.00035921	     -0.21838422	     -0.00352778	     -0.00118987	     33.36939944
      0.06335829	     -0.05867891	     -0.00050392	     -0.20001581	     -0.06453651	      0.88305144	     -0.00035886	     -0.21839533	     -0.00354546	     -0.00116621	     33.77819881
      0.06477820	     -0.05868016	     -0.00050435	     -0.20001691	     -0.06454156	      0.88304981	     -0.00035851	     -0.21840626	     -0.00356300	     -0.00113440	     34.45675931
      0.06619812	     -0.05868523	     -0.00050501	     -0.20002183	     -0.06454663	      0.88304823	     -0.00035815	     -0.21841690	     -0.00357968	     -0.00109435	     34.62733614
      0.06761803	     -0.05868202	     -0.00050556	     -0.20001848	     -0.06455172	      0.88304671	     -0.00035779	     -0.21842731	     -0.00359652	     -0.00104702	     35.04080733
      0.06903795	     -0.05868162	     -0.00050619	     -0.20001794	     -0.06455684	      0.88304526	     -0.00035743	     -0.21843734	     -0.00361354	     -0.00099350	     35.20374390
      0.07045787	     -0.05867575	     -0.00050647	     -0.20001192	     -0.06456199	      0.88304389	     -0.00035706	     -0.21844705	     -0.00363122	     -0.00093460	     35.50467025
      0.07187778	     -0.05867296	     -0.00050691	     -0.20000898	     -0.06456715	      0.88304260	     -0.00035669	     -0.21845632	     -0.00364931	     -0.00087092	     35.42516671
      0.07329770	     -0.05866270	     -0.00050697	     -0.19999858	     -0.06457235	      0.88304142	     -0.00035632	     -0.21846523	     -0.00366835	     -0.00080306	     35.60394495
      0.07471761	     -0.05865378	     -0.00050730	     -0.19998949	     -0.06457757	      0.88304032	     -0.00035594	     -0.21847368	     -0.00368870	     -0.00073267	     35.69062870
      0.07613753	     -0.05864353	     -0.00050703	     -0.19997908	     -0.06458283	      0.88303934	     -0.00035556	     -0.21848169	     -0.00370999	     -0.00066007	     35.71213422
      0.07755744	     -0.05863109	     -0.00050691	     -0.19996645	     -0.06458811	      0.88303845	     -0.00035517	     -0.21848930	     -0.00373232	     -0.00058580	     35.58763194
      0.07897736	     -0.05861560	     -0.00050617	     -0.19995078	     -0.06459343	      0.88303767	     -0.00035478	     -0.21849645	     -0.00375655	     -0.00051190	     35.76762691
      0.08039727	     -0.05860241	     -0.00050575	     -0.19993739	     -0.06459878	      0.88303700	     -0.00035438	     -0.21850315	     -0.00378133	     -0.00043754	     35.78060865
      0.08181719	     -0.05857362	     -0.00050544	     -0.19990834	     -0.06460417	      0.88303643	     -0.00035399	     -0.21850928	     -0.00381315	     -0.00036413	     37.28059829
      0.08323711	     -0.05854832	     -0.00050650	     -0.19988256	     -0.06460961	      0.88303596	     -0.00035358	     -0.21851447	     -0.00386373	     -0.00029324	     39.12553784
      0.08465702	     -0.05854538	     -0.00050791	     -0.19987889	     -0.06461515	      0.88303559	     -0.00035318	     -0.21851949	     -0.00394014	     -0.00022660	     41.45336418
      0.08607694	     -0.05859125	     -0.00050951	     -0.19992375	     -0.06462082	      0.88303531	     -0.00035277	     -0.21852575	     -0.00404322	     -0.00017124	     44.73357892
      0.08749685	     -0.05867852	     -0.00050970	     -0.20000985	     -0.06462664	      0.88303510	     -0.00035235	     -0.21853478	     -0.00416552	     -0.00013100	     48.30082411
      0.08891677	     -0.05879525	     -0.00050870	     -0.20012531	     -0.06463265	      0.88303493	     -0.00035193	     -0.21854737	     -0.00429933	     -0.00010861	     51.19943911
      0.09033668	     -0.05891854	     -0.00050578	     -0.20024733	     -0.06463886	      0.88303478	     -0.00035150	     -0.21856360	     -0.00443838	     -0.00010545	     54.34794993
      0.09175660	     -0.05905211	     -0.00050205	     -0.20037965	     -0.06464526	      0.88303463	     -0.00035108	     -0.21858306	     -0.00457590	     -0.00011958	     56.53616079
      0.09317652	     -0.05917677	     -0.00049716	     -0.20050313	     -0.06465185	      0.88303444	     -0.00035064	     -0.21860538	     -0.00470864	     -0.00014891	     58.78430197
      0.09459643	     -0.05930416	     -0.00049216	     -0.20062941	     -0.06465862	      0.88303420	     -0.00035021	     -0.21862994	     -0.00483322	     -0.00019105	     60.60479791
      0.09601635	     -0.05942702	     -0.00048702	     -0.20075128	     -0.06466557	      0.88303389	     -0.00034978	     -0.21865647	     -0.00494746	     -0.00024302	     62.76850715
      0.09743626	     -0.05955487	     -0.00048257	     -0.20087823	     -0.06467267	      0.88303350	     -0.00034934	     -0.21868462	     -0.00504947	     -0.00030201	     64.58331627
      0.09885618	     -0.05967729	     -0.00047835	     -0.20099987	     -0.06467990	      0.88303303	     -0.00034891	     -0.21871426	     -0.00513855	     -0.00036545	     66.71392137
      0.10027609	     -0.05980390	     -0.00047506	     -0.20112583	     -0.06468725	      0.88303246	     -0.00034848	     -0.21874513	     -0.00521468	     -0.00043260	     69.07372484
      0.10169601	     -0.05993029	     -0.00047231	     -0.20125169	     -0.06469470	      0.88303180	     -0.00034806	     -0.21877712	     -0.00527697	     -0.00050064	     71.21354296
      0.10311593	     -0.06006022	     -0.00047064	     -0.20138119	     -0.06470223	      0.88303104	     -0.00034763	     -0.21881006	     -0.00532737	     -0.00056994	     73.76810537
      0.10453584	     -0.06019029	     -0.00046963	     -0.20151094	     -0.06470983	      0.88303018	     -0.00034722	     -0.21884388	     -0.00536511	     -0.00063825	     75.76221599
      0.10595576	     -0.06032478	     -0.00046944	     -0.20164520	     -0.06471747	      0.88302923	     -0.00034681	     -0.21887845	     -0.00539269	     -0.00070655	     78.16193754
      0.10737567	     -0.06046330	     -0.00046966	     -0.20178360	     -0.06472514	      0.88302818	     -0.00034640	     -0.21891375	     -0.00540929	     -0.00077294	     79.70403928
      0.10879559	     -0.06060398	     -0.00047039	     -0.20192423	     -0.06473282	      0.88302703	     -0.00034600	     -0.21894969	     -0.00541770	     -0.00083851	     81.69205952
      0.11049906	     -0.06078051	     -0.00047156	     -0.20210082	     -0.06474205	      0.88302554	     -0.00034553	     -0.21899365	     -0.00541629	     -0.00091478	     82.77258808
      0.11193334	     -0.06092904	     -0.00047287	     -0.20224946	     -0.06474982	      0.88302418	     -0.00034514	     -0.21903133	     -0.00540845	     -0.00097754	     84.31470407
      0.11336761	     -0.06108454	     -0.00047449	     -0.20240514	     -0.06475756	      0.88302274	     -0.00034476	     -0.21906955	     -0.00539370	     -0.00103743	     84.67053536
      0.11511281	     -0.06127654	     -0.00047629	     -0.20259743	     -0.06476696	      0.88302087	     -0.00034430	     -0.21911688	     -0.00536949	     -0.00110797	     85.05501281
      0.11658142	     -0.06144013	     -0.00047729	     -0.20276132	     -0.06477482	      0.88301920	     -0.00034392	     -0.21915728	     -0.00534403	     -0.00116311	     84.66613200
      0.11805002	     -0.06160202	     -0.00047789	     -0.20292355	     -0.06478265	      0.88301745	     -0.00034354	     -0.21919817	     -0.00531611	     -0.00121591	     84.88102199
      0.11951862	     -0.06177059	     -0.00047827	     -0.20309249	     -0.06479044	      0.88301563	     -0.00034317	     -0.21923947	     -0.00528472	     -0.00126450	     83.90806381
      0.12098722	     -0.06193161	     -0.00047797	     -0.20325393	     -0.06479817	      0.88301374	     -0.00034280	     -0.21928126	     -0.00525172	     -0.00130921	     83.30370627
      0.12245582	     -0.06209808	     -0.00047739	     -0.20342082	     -0.06480586	      0.88301179	     -0.00034243	     -0.21932332	     -0.00521690	     -0.00134930	     82.13379671
      0.12392442	     -0.06225568	     -0.00047580	     -0.20357888	     -0.06481350	      0.88300978	     -0.00034206	     -0.21936572	     -0.00518089	     -0.00138424	     81.04397301
      0.12543215	     -0.06241958	     -0.00047443	     -0.20374326	     -0.06482128	      0.88300767	     -0.00034169	     -0.21940939	     -0.00514314	     -0.00141514	     79.70355546
      0.12693987	     -0.06257549	     -0.00047222	     -0.20389967	     -0.06482901	      0.88300552	     -0.00034132	     -0.21945332	     -0.00510453	     -0.00143915	     78.26179732
      0.12844760	     -0.06273205	     -0.00046998	     -0.20405673	     -0.06483667	      0.88300333	     -0.00034095	     -0.21949735	     -0.00506560	     -0.00145771	     77.07294541
      0.12995533	     -0.06288254	     -0.00046644	     -0.20420774	     -0.06484428	      0.88300112	     -0.00034058	     -0.21954142	     -0.00502655	     -0.00147080	     76.18991577
      0.13146305	     -0.06303174	     -0.00046401	     -0.20435746	     -0.06485183	      0.88299890	     -0.00034022	     -0.21958542	     -0.00498626	     -0.00147726	     74.55950801
      0.13297078	     -0.06317260	     -0.00046103	     -0.20449884	     -0.06485932	      0.88299667	     -0.00033986	     -0.21962943	     -0.00494569	     -0.00147812	     73.36882929
      0.13464854	     -0.06333172	     -0.00045842	     -0.20465855	     -0.06486758	      0.88299419	     -0.00033946	     -0.21967815	     -0.00489945	     -0.00147310	     71.69526797
      0.13613474	     -0.06346041	     -0.00045546	     -0.20478776	     -0.06487483	      0.88299201	     -0.00033911	     -0.21972109	     -0.00485789	     -0.00146239	     70.73910688
      0.13762094	     -0.06359193	     -0.00045350	     -0.20491981	     -0.06488201	      0.88298985	     -0.00033877	     -0.21976359	     -0.00481557	     -0.00144795	     69.84060334
      0.13948405	     -0.06374854	     -0.00044980	     -0.20507712	     -0.06489094	      0.88298717	     -0.00033834	     -0.21981631	     -0.00476003	     -0.00142348	     68.00944159
      0.14081293	     -0.06385352	     -0.00044924	     -0.20518255	     -0.06489724	      0.88298530	     -0.00033805	     -0.21985332	     -0.00472010	     -0.00140131	     67.44962700
      0.14214181	     -0.06395767	     -0.00044740	     -0.20528721	     -0.06490348	      0.88298345	     -0.00033775	     -0.21988977	     -0.00467901	     -0.00137708	     66.76719184
      0.14384402	     -0.06409123	     -0.00044605	     -0.20542141	     -0.06491140	      0.88298114	     -0.00033738	     -0.21993567	     -0.00462366	     -0.00134155	     64.96789374
      0.14535709	     -0.06420044	     -0.00044437	     -0.20553120	     -0.06491836	      0.88297913	     -0.00033705	     -0.21997569	     -0.00457424	     -0.00130670	     64.56102150
      0.14687016	     -0.06431264	     -0.00044305	     -0.20564400	     -0.06492524	      0.88297718	     -0.00033673	     -0.22001486	     -0.00452264	     -0.00126957	     63.61770264
      0.14838323	     -0.06441649	     -0.00044063	     -0.20574848	     -0.06493204	      0.88297529	     -0.00033642	     -0.22005330	     -0.00446909	     -0.00122970	     62.59028630
      0.14989630	     -0.06452074	     -0.00043881	     -0.20585335	     -0.06493876	      0.88297346	     -0.00033611	     -0.22009088	     -0.00441453	     -0.00118923	     62.08036868
      0.15140936	     -0.06462417	     -0.00043665	     -0.20595744	     -0.06494540	      0.88297169	     -0.00033580	     -0.22012769	     -0.00435668	     -0.00114685	     60.53443618
      0.15292243	     -0.06472224	     -0.00043503	     -0.20605617	     -0.06495195	      0.88296999	     -0.00033551	     -0.22016369	     -0.00429825	     -0.00110443	     60.09487494
      0.15443550	     -0.06481943	     -0.00043310	     -0.20615405	     -0.06495841	      0.88296835	     -0.00033521	     -0.22019885	     -0.00423753	     -0.00106261	     59.43772685
      0.15594857	     -0.06491680	     -0.00043174	     -0.20625211	     -0.06496477	      0.88296678	     -0.00033493	     -0.22023316	     -0.00417431	     -0.00102082	     58.50898345
      0.15746164	     -0.06500798	     -0.00042991	     -0.20634401	     -0.06497104	      0.88296526	     -0.00033465	     -0.22026669	     -0.00410912	     -0.00098046	     57.74472555
      0.15897471	     -0.06509943	     -0.00042850	     -0.20643619	     -0.06497720	      0.88296381	     -0.00033438	     -0.22029934	     -0.00404163	     -0.00094104	     56.85100903
      0.16046262	     -0.06518758	     -0.00042670	     -0.20652509	     -0.06498317	      0.88296244	     -0.00033412	     -0.22033073	     -0.00397345	     -0.00090483	     56.14199771
      0.16195052	     -0.06527386	     -0.00042521	     -0.20661214	     -0.06498903	      0.88296112	     -0.00033386	     -0.22036139	     -0.00390282	     -0.00086963	     55.18743111
      0.16334227	     -0.06535433	     -0.00042360	     -0.20669333	     -0.06499441	      0.88295993	     -0.00033363	     -0.22038945	     -0.00383559	     -0.00083972	     54.70886511
      0.16473403	     -0.06543360	     -0.00042211	     -0.20677335	     -0.06499970	      0.88295878	     -0.00033340	     -0.22041699	     -0.00376574	     -0.00081109	     53.63701183
      0.16612578	     -0.06551064	     -0.00042052	     -0.20685115	     -0.06500489	      0.88295767	     -0.00033318	     -0.22044401	     -0.00369522	     -0.00078512	     53.18997541
      0.16785283	     -0.06560539	     -0.00041829	     -0.20694685	     -0.06501120	      0.88295634	     -0.00033292	     -0.22047684	     -0.00360546	     -0.00075643	     52.37471431
      0.16934373	     -0.06568170	     -0.00041618	     -0.20702401	     -0.06501652	      0.88295523	     -0.00033270	     -0.22050452	     -0.00352585	     -0.00073400	     51.37992498
      0.17083462	     -0.06574945	     -0.00041397	     -0.20709261	     -0.06502171	      0.88295415	     -0.00033249	     -0.22053141	     -0.00344589	     -0.00071464	     51.07570872
      0.17237637	     -0.06581255	     -0.00041160	     -0.20715661	     -0.06502696	      0.88295306	     -0.00033227	     -0.22055823	     -0.00336151	     -0.00069731	     50.38427776
      0.17391812	     -0.06586602	     -0.00040961	     -0.20721098	     -0.06503208	      0.88295200	     -0.00033207	     -0.22058387	     -0.00327599	     -0.00068109	     49.68439669
      0.17545987	     -0.06591172	     -0.00040779	     -0.20725757	     -0.06503706	      0.88295096	     -0.00033188	     -0.22060824	     -0.00319034	     -0.00066760	     49.49775790
      0.17700163	     -0.06595612	     -0.00040674	     -0.20730286	     -0.06504191	      0.88294994	     -0.00033169	     -0.22063129	     -0.00310317	     -0.00065482	     48.84219541
      0.17854338	     -0.06598966	     -0.00040558	     -0.20733731	     -0.06504663	      0.88294894	     -0.00033152	     -0.22065316	     -0.00301540	     -0.00064302	     48.36897274
      0.18008513	     -0.06602464	     -0.00040519	     -0.20737318	     -0.06505121	      0.88294796	     -0.00033135	     -0.22067371	     -0.00292676	     -0.00063229	     47.93392452
      0.18162688	     -0.06604916	     -0.00040444	     -0.20739860	     -0.06505565	      0.88294699	     -0.00033120	     -0.22069310	     -0.00283721	     -0.00062185	     47.45956648
      0.18316863	     -0.06607321	     -0.00040439	     -0.20742355	     -0.06505996	      0.88294604	     -0.00033105	     -0.22071123	     -0.00274633	     -0.00061151	     46.77093008
      0.18471038	     -0.06609021	     -0.00040398	     -0.20744146	     -0.06506412	      0.88294510	     -0.00033092	     -0.22072815	     -0.00265562	     -0.00060239	     46.75215638
      0.18625213	     -0.06610545	     -0.00040410	     -0.20745762	     -0.06506815	      0.88294418	     -0.00033080	     -0.22074379	     -0.00256321	     -0.00059253	     46.14066250
      0.18753250	     -0.06611437	     -0.00040395	     -0.20746730	     -0.06507138	      0.88294343	     -0.00033070	     -0.22075585	     -0.00248665	     -0.00058538	     46.05206701
      0.18881287	     -0.06612083	     -0.00040396	     -0.20747452	     -0.06507451	      0.88294268	     -0.00033061	     -0.22076707	     -0.00240908	     -0.00057774	     45.60431688
      0.19009325	     -0.06612444	     -0.00040396	     -0.20747889	     -0.06507755	      0.88294195	     -0.00033054	     -0.22077742	     -0.00233178	     -0.00057072	     45.48820990
      0.19185002	     -0.06612754	     -0.00040395	     -0.20748305	     -0.06508155	      0.88294095	     -0.00033044	     -0.22079027	     -0.00222452	     -0.00056090	     44.73828850
      0.19336959	     -0.06612124	     -0.00040377	     -0.20747766	     -0.06508486	      0.88294011	     -0.00033036	     -0.22080009	     -0.00213295	     -0.00055308	     44.94521589
      0.19488916	     -0.06611547	     -0.00040371	     -0.20747280	     -0.06508803	      0.88293927	     -0.00033030	     -0.22080866	     -0.00204018	     -0.00054453	     44.39332637
      0.19640873	     -0.06610459	     -0.00040351	     -0.20746282	     -0.06509106	      0.88293845	     -0.00033025	     -0.22081608	     -0.00194812	     -0.00053684	     44.31752136
      0.19792830	     -0.06609271	     -0.00040325	     -0.20745185	     -0.06509395	      0.88293764	     -0.00033021	     -0.22082232	     -0.00185640	     -0.00053006	     44.33881200
      0.19944787	     -0.06607520	     -0.00040286	     -0.20743525	     -0.06509670	      0.88293684	     -0.00033017	     -0.22082745	     -0.00176377	     -0.00052196	     43.69019377
      0.20096744	     -0.06605360	     -0.00040240	     -0.20741456	     -0.06509932	      0.88293606	     -0.00033015	     -0.22083143	     -0.00167279	     -0.00051496	     43.89275929
      0.20248701	     -0.06603001	     -0.00040172	     -0.20739188	     -0.06510179	      0.88293528	     -0.00033014	     -0.22083430	     -0.00158067	     -0.00050688	     43.17384967
      0.20400658	     -0.06599829	     -0.00040099	     -0.20736106	     -0.06510412	      0.88293451	     -0.00033013	     -0.22083604	     -0.00149012	     -0.00049843	     43.20521318
      0.20552615	     -0.06596312	     -0.00040009	     -0.20732679	     -0.06510632	      0.88293376	     -0.00033014	     -0.22083660	     -0.00139966	     -0.00048922	     43.04914870
      0.20704572	     -0.06592469	     -0.00039912	     -0.20728925	     -0.06510838	      0.88293303	     -0.00033016	     -0.22083599	     -0.00131011	     -0.00047991	     43.14567146
      0.20856529	     -0.06587980	     -0.00039807	     -0.20724526	     -0.06511030	      0.88293231	     -0.00033019	     -0.22083425	     -0.00121977	     -0.00046801	     42.51092708
      0.21008486	     -0.06583155	     -0.00039711	     -0.20719789	     -0.06511208	      0.88293161	     -0.00033023	     -0.22083134	     -0.00113144	     -0.00045642	     42.79772959
      0.21160443	     -0.06577709	     -0.00039594	     -0.20714432	     -0.06511374	      0.88293092	     -0.00033028	     -0.22082729	     -0.00104198	     -0.00044203	     42.07605138
      0.21312400	     -0.06571949	     -0.00039504	     -0.20708758	     -0.06511525	      0.88293026	     -0.00033034	     -0.22082203	     -0.00095467	     -0.00042735	     42.31835621
      0.21464357	     -0.06565345	     -0.00039383	     -0.20702242	     -0.06511664	      0.88292963	     -0.00033041	     -0.22081561	     -0.00086686	     -0.00040978	     41.81376404
      0.21647449	     -0.06557052	     -0.00039275	     -0.20694052	     -0.06511813	      0.88292890	     -0.00033051	     -0.22080628	     -0.00076276	     -0.00038743	     41.66003600
      0.21795575	     -0.06549378	     -0.00039153	     -0.20686461	     -0.06511920	      0.88292834	     -0.00033061	     -0.22079736	     -0.00067923	     -0.00036642	     41.41148679
      0.21943702	     -0.06541622	     -0.00039079	     -0.20678785	     -0.06512014	      0.88292781	     -0.00033071	     -0.22078718	     -0.00059732	     -0.00034476	     41.54199151
      0.22091829	     -0.06533204	     -0.00038979	     -0.20670447	     -0.06512097	      0.88292732	     -0.00033083	     -0.22077585	     -0.00051592	     -0.00032100	     41.24402033
      0.22239956	     -0.06524536	     -0.00038920	     -0.20661857	     -0.06512167	      0.88292686	     -0.00033096	     -0.22076328	     -0.00043619	     -0.00029558	     41.11580253
      0.22388082	     -0.06515158	     -0.00038825	     -0.20652556	     -0.06512226	      0.88292644	     -0.00033109	     -0.22074952	     -0.00035805	     -0.00026877	     40.95824454
      0.22536209	     -0.06505559	     -0.00038774	     -0.20643030	     -0.06512273	      0.88292607	     -0.00033124	     -0.22073451	     -0.00028168	     -0.00024025	     40.77636584
      0.22685287	     -0.06495460	     -0.00038689	     -0.20633004	     -0.06512310	      0.88292573	     -0.00033141	     -0.22071822	     -0.00020703	     -0.00021098	     40.69439340
      0.22834364	     -0.06484962	     -0.00038645	     -0.20622576	     -0.06512335	      0.88292544	     -0.00033158	     -0.22070072	     -0.00013423	     -0.00017970	     40.43542890
      0.22983442	     -0.06474096	     -0.00038567	     -0.20611778	     -0.06512350	      0.88292519	     -0.00033177	     -0.22068203	     -0.00006437	     -0.00014858	     40.55667424
      0.23147412	     -0.06462243	     -0.00038518	     -0.20599996	     -0.06512354	      0.88292498	     -0.00033199	     -0.22066019	      0.00001065	     -0.00011344	     40.13388844
      0.23288488	     -0.06451592	     -0.00038465	     -0.20589403	     -0.06512348	      0.88292484	     -0.00033219	     -0.22064045	      0.00007217	     -0.00008296	     40.19408371
      0.23429565	     -0.06440982	     -0.00038435	     -0.20578849	     -0.06512334	      0.88292474	     -0.00033240	     -0.22061983	      0.00013153	     -0.00005296	     40.26520743
      0.23577803	     -0.06429807	     -0.00038387	     -0.20567732	     -0.06512310	      0.88292469	     -0.00033264	     -0.22059736	      0.00019157	     -0.00002254	     40.36642358
      0.23726041	     -0.06418736	     -0.00038370	     -0.20556714	     -0.06512277	      0.88292468	     -0.00033289	     -0.22057413	      0.00024981	      0.00000751	     40.21084431
      0.23874131	     -0.06407516	     -0.00038329	     -0.20545545	     -0.06512236	      0.88292471	     -0.00033315	     -0.22055029	      0.00030524	      0.00003531	     40.38772600
      0.24022221	     -0.06396419	     -0.00038321	     -0.20534496	     -0.06512187	      0.88292478	     -0.00033342	     -0.22052582	      0.00035896	      0.00006209	     40.33067502
      0.24164926	     -0.06385628	     -0.00038288	     -0.20523749	     -0.06512132	      0.88292489	     -0.00033370	     -0.22050176	      0.00040836	      0.00008515	     40.55194227
      0.24307632	     -0.06375106	     -0.00038293	     -0.20513270	     -0.06512070	      0.88292503	     -0.00033399	     -0.22047725	      0.00045623	      0.00010663	     40.60000270
      0.24461195	     -0.06363523	     -0.00038260	     -0.20501731	     -0.06511996	      0.88292521	     -0.00033432	     -0.22045050	      0.00050556	      0.00012674	     40.78262550
      0.24614757	     -0.06352055	     -0.00038274	     -0.20490303	     -0.06511915	      0.88292541	     -0.00033466	     -0.22042334	      0.00055318	      0.00014504	     40.80718554
      0.24766212	     -0.06340975	     -0.00038250	     -0.20479262	     -0.06511828	      0.88292565	     -0.00033501	     -0.22039621	      0.00059781	      0.00015935	     41.13668472
      0.24917667	     -0.06329584	     -0.00038252	     -0.20467906	     -0.06511734	      0.88292590	     -0.00033538	     -0.22036886	      0.00064121	      0.00017184	     41.17020794
      0.25069122	     -0.06318666	     -0.00038249	     -0.20457022	     -0.06511634	      0.88292616	     -0.00033576	     -0.22034124	      0.00068197	      0.00018030	     41.77841580
      0.25220577	     -0.06307414	     -0.00038241	     -0.20445803	     -0.06511528	      0.88292644	     -0.00033616	     -0.22031351	      0.00072217	      0.00018723	     41.72789525
      0.25356172	     -0.06297569	     -0.00038253	     -0.20435984	     -0.06511427	      0.88292670	     -0.00033652	     -0.22028854	      0.00075653	      0.00019083	     41.94472123
      0.25491767	     -0.06287824	     -0.00038269	     -0.20426265	     -0.06511323	      0.88292696	     -0.00033690	     -0.22026350	      0.00078938	      0.00019205	     42.34732812
      0.25640580	     -0.06277319	     -0.00038292	     -0.20415787	     -0.06511202	      0.88292724	     -0.00033733	     -0.22023598	      0.00082395	      0.00019066	     42.78338506
      0.25789393	     -0.06266928	     -0.00038320	     -0.20405420	     -0.06511077	      0.88292753	     -0.00033778	     -0.22020846	      0.00085756	      0.00018761	     42.81643049
      0.25938206	     -0.06256303	     -0.00038353	     -0.20394817	     -0.06510947	      0.88292780	     -0.00033824	     -0.22018094	      0.00088837	      0.00018208	     43.41419445
      0.26087019	     -0.06245942	     -0.00038383	     -0.20384475	     -0.06510813	      0.88292807	     -0.00033871	     -0.22015337	      0.00091733	      0.00017416	     43.95893039
      0.26384940	     -0.06225667	     -0.00038482	     -0.20364234	     -0.06510532	      0.88292855	     -0.00033970	     -0.22009840	      0.00097021	      0.00015217	     44.80921935
      0.26485723	     -0.06219192	     -0.00038486	     -0.20357767	     -0.06510433	      0.88292870	     -0.00034005	     -0.22007990	      0.00098554	      0.00014245	     45.35359325
      0.26586506	     -0.06212634	     -0.00038520	     -0.20351217	     -0.06510333	      0.88292884	     -0.00034041	     -0.22006149	      0.00100069	      0.00013247	     45.72158722
      0.26736802	     -0.06203135	     -0.00038567	     -0.20341728	     -0.06510181	      0.88292903	     -0.00034095	     -0.22003420	      0.00102164	      0.00011556	     46.42369123
      0.26884881	     -0.06194085	     -0.00038617	     -0.20332688	     -0.06510028	      0.88292919	     -0.00034149	     -0.22000757	      0.00104127	      0.00009776	     46.82956790
      0.27032960	     -0.06185162	     -0.00038660	     -0.20323772	     -0.06509873	      0.88292932	     -0.00034204	     -0.21998120	      0.00105887	      0.00007849	     47.69670177
      0.27176756	     -0.06176859	     -0.00038692	     -0.20315474	     -0.06509719	      0.88292942	     -0.00034260	     -0.21995589	      0.00107513	      0.00005854	     48.40006754
      0.27320552	     -0.06168975	     -0.00038744	     -0.20307595	     -0.06509564	      0.88292949	     -0.00034316	     -0.21993089	      0.00109069	      0.00003825	     49.03726138
      0.27464347	     -0.06161013	     -0.00038772	     -0.20299638	     -0.06509406	      0.88292953	     -0.00034373	     -0.21990627	      0.00110548	      0.00001728	     49.73344583
      0.27608143	     -0.06153529	     -0.00038830	     -0.20292156	     -0.06509246	      0.88292954	     -0.00034431	     -0.21988198	      0.00111987	     -0.00000378	     50.41085611
      0.27776777	     -0.06145092	     -0.00038865	     -0.20283723	     -0.06509056	      0.88292951	     -0.00034500	     -0.21985404	      0.00113617	     -0.00002920	     51.24824174
      0.27945411	     -0.06136834	     -0.00038980	     -0.20275467	     -0.06508863	      0.88292944	     -0.00034571	     -0.21982661	      0.00115241	     -0.00005309	     51.84825136
      0.28088919	     -0.06129608	     -0.00038954	     -0.20268243	     -0.06508696	      0.88292935	     -0.00034632	     -0.21980365	      0.00116531	     -0.00007325	     52.80948985
      0.28232427	     -0.06122950	     -0.00039074	     -0.20261586	     -0.06508528	      0.88292923	     -0.00034693	     -0.21978101	      0.00117814	     -0.00009307	     53.71304752
      0.28375935	     -0.06116586	     -0.00039093	     -0.20255223	     -0.06508358	      0.88292908	     -0.00034756	     -0.21975874	      0.00119105	     -0.00011205	     54.41142849
      0.28519444	     -0.06110041	     -0.00039183	     -0.20248679	     -0.06508186	      0.88292891	     -0.00034819	     -0.21973686	      0.00120377	     -0.00012927	     55.10395842
      0.28662952	     -0.06103629	     -0.00039240	     -0.20242267	     -0.06508013	      0.88292871	     -0.00034882	     -0.21971532	      0.00121555	     -0.00014607	     56.14588234
      0.28806460	     -0.06097512	     -0.00039319	     -0.20236151	     -0.06507837	      0.88292849	     -0.00034947	     -0.21969422	      0.00122792	     -0.00016009	     56.48440478
      0.28949968	     -0.06091268	     -0.00039321	     -0.20229906	     -0.06507660	      0.88292825	     -0.00035011	     -0.21967356	      0.00123872	     -0.00017308	     57.55169091
      0.29106199	     -0.06085255	     -0.00039370	     -0.20223892	     -0.06507466	      0.88292797	     -0.00035082	     -0.21965150	      0.00125047	     -0.00018544	     58.29119546
      0.29262430	     -0.06078516	     -0.00039367	     -0.20217152	     -0.06507270	      0.88292767	     -0.00035154	     -0.21962998	      0.00126164	     -0.00019467	     58.99644835
      0.29418661	     -0.06072413	     -0.00039471	     -0.20211046	     -0.06507072	      0.88292736	     -0.00035226	     -0.21960887	      0.00127157	     -0.00020221	     60.02646232
      0.29596175	     -0.06065584	     -0.00039379	     -0.20204215	     -0.06506845	      0.88292700	     -0.00035308	     -0.21958557	      0.00128234	     -0.00020807	     60.82467225
      0.29721059	     -0.06060839	     -0.00039544	     -0.20199465	     -0.06506685	      0.88292674	     -0.00035366	     -0.21956945	      0.00128913	     -0.00020914	     61.45442785
      0.29845944	     -0.06056136	     -0.00039560	     -0.20194758	     -0.06506523	      0.88292648	     -0.00035425	     -0.21955357	      0.00129537	     -0.00020955	     62.24700309
      0.30003874	     -0.06050458	     -0.00039696	     -0.20189074	     -0.06506318	      0.88292615	     -0.00035499	     -0.21953385	      0.00130269	     -0.00020810	     63.06504622
      0.30161804	     -0.06044745	     -0.00039762	     -0.20183354	     -0.06506112	      0.88292582	     -0.00035573	     -0.21951447	      0.00130934	     -0.00020410	     63.70687048
      0.30319734	     -0.06039298	     -0.00039948	     -0.20177898	     -0.06505905	      0.88292550	     -0.00035647	     -0.21949542	      0.00131488	     -0.00019773	     64.45616674
      0.30477664	     -0.06033541	     -0.00039984	     -0.20172133	     -0.06505697	      0.88292520	     -0.00035722	     -0.21947668	      0.00131919	     -0.00018928	     65.42060184
      0.30635595	     -0.06028533	     -0.00040251	     -0.20167113	     -0.06505488	      0.88292491	     -0.00035796	     -0.21945818	      0.00132287	     -0.00017875	     66.09130778
      0.30770999	     -0.06023747	     -0.00040228	     -0.20162320	     -0.06505309	      0.88292467	     -0.00035860	     -0.21944261	      0.00132500	     -0.00016816	     66.90997065
      0.30906404	     -0.06019640	     -0.00040430	     -0.20158201	     -0.06505129	      0.88292445	     -0.00035924	     -0.21942724	      0.00132653	     -0.00015644	     67.61307068
      0.31078936	     -0.06014234	     -0.00040486	     -0.20152783	     -0.06504900	      0.88292419	     -0.00036006	     -0.21940810	      0.00132769	     -0.00013973	     68.32358026
      0.31224386	     -0.06010596	     -0.00040819	     -0.20149129	     -0.06504707	      0.88292400	     -0.00036075	     -0.21939229	      0.00132762	     -0.00012443	     68.98417014
      0.31369836	     -0.06006472	     -0.00040782	     -0.20144995	     -0.06504514	      0.88292383	     -0.00036143	     -0.21937696	      0.00132699	     -0.00010786	     69.48933255
      0.31515287	     -0.06003352	     -0.00041109	     -0.20141858	     -0.06504321	      0.88292369	     -0.00036211	     -0.21936201	      0.00132544	     -0.00009073	     70.15674815
      0.31644997	     -0.06000576	     -0.00041099	     -0.20139071	     -0.06504149	      0.88292358	     -0.00036272	     -0.21934915	      0.00132338	     -0.00007558	     70.77126557
      0.31774707	     -0.05998592	     -0.00041303	     -0.20137073	     -0.06503978	      0.88292349	     -0.00036332	     -0.21933678	      0.00132141	     -0.00005986	     70.98477225
      0.31904417	     -0.05997014	     -0.00041411	     -0.20135482	     -0.06503807	      0.88292343	     -0.00036392	     -0.21932503	      0.00131842	     -0.00004498	     71.60744247
      0.32091381	     -0.05996544	     -0.00041656	     -0.20134992	     -0.06503561	      0.88292336	     -0.00036478	     -0.21930944	      0.00131467	     -0.00002467	     71.48128995
      0.32221459	     -0.05996780	     -0.00041725	     -0.20135214	     -0.06503390	      0.88292334	     -0.00036537	     -0.21929974	      0.00131054	     -0.00001249	     72.47503197
      0.32351537	     -0.05998095	     -0.00041864	     -0.20136516	     -0.06503220	      0.88292333	     -0.00036595	     -0.21929112	      0.00130741	     -0.00000199	     72.65684516
      0.32513285	     -0.06000792	     -0.00041946	     -0.20139197	     -0.06503009	      0.88292333	     -0.00036667	     -0.21928205	      0.00130350	      0.00000710	     73.20214155
      0.32675032	     -0.06004884	     -0.00042086	     -0.20143274	     -0.06502798	      0.88292335	     -0.00036738	     -0.21927494	      0.00130064	      0.00001145	     73.27891862
      0.32836779	     -0.06009347	     -0.00042064	     -0.20147725	     -0.06502588	      0.88292337	     -0.00036808	     -0.21926990	      0.00129879	      0.00001225	     73.33710647
      0.32964030	     -0.06013949	     -0.00042191	     -0.20152317	     -0.06502423	      0.88292338	     -0.00036862	     -0.21926730	      0.00129777	      0.00000864	     73.64768382
      0.33091281	     -0.06018906	     -0.00042191	     -0.20157267	     -0.06502257	      0.88292339	     -0.00036915	     -0.21926600	      0.00129763	      0.00000110	     74.02893427
      0.33263733	     -0.06026873	     -0.00042254	     -0.20165225	     -0.06502034	      0.88292338	     -0.00036986	     -0.21926631	      0.00129980	     -0.00001430	     73.66514607
      0.33418822	     -0.06034224	     -0.00042212	     -0.20172569	     -0.06501832	      0.88292334	     -0.00037049	     -0.21926863	      0.00130215	     -0.00003406	     74.41162010
      0.33556052	     -0.06042118	     -0.00042288	     -0.20180460	     -0.06501653	      0.88292328	     -0.00037103	     -0.21927223	      0.00130691	     -0.00005521	     73.74438362
      0.33693282	     -0.06050004	     -0.00042265	     -0.20188343	     -0.06501473	      0.88292319	     -0.00037156	     -0.21927735	      0.00131205	     -0.00008079	     74.08794678
      0.33830513	     -0.06058670	     -0.00042295	     -0.20197009	     -0.06501293	      0.88292306	     -0.00037208	     -0.21928391	      0.00131941	     -0.00010972	     73.62040653
      0.33967743	     -0.06067631	     -0.00042289	     -0.20205972	     -0.06501111	      0.88292288	     -0.00037258	     -0.21929188	      0.00132804	     -0.00014218	     73.56629525
      0.34138549	     -0.06079944	     -0.00042332	     -0.20218288	     -0.06500883	      0.88292260	     -0.00037320	     -0.21930376	      0.00134079	     -0.00018780	     73.47292297
      0.34309355	     -0.06092771	     -0.00042327	     -0.20231124	     -0.06500653	      0.88292224	     -0.00037379	     -0.21931783	      0.00135788	     -0.00023644	     72.36139989
      0.34458698	     -0.06104595	     -0.00042421	     -0.20242955	     -0.06500449	      0.88292185	     -0.00037430	     -0.21933183	      0.00137319	     -0.00028322	     72.59811311
      0.34608040	     -0.06117031	     -0.00042412	     -0.20255402	     -0.06500242	      0.88292140	     -0.00037479	     -0.21934737	      0.00139207	     -0.00033215	     72.01480349
      0.34757383	     -0.06130145	     -0.00042527	     -0.20268529	     -0.06500033	      0.88292086	     -0.00037527	     -0.21936441	      0.00141302	     -0.00038268	     71.23251271
      0.34906726	     -0.06143046	     -0.00042521	     -0.20281446	     -0.06499820	      0.88292025	     -0.00037572	     -0.21938290	      0.00143538	     -0.00043514	     71.30392000
      0.35056069	     -0.06157394	     -0.00042648	     -0.20295811	     -0.06499604	      0.88291956	     -0.00037617	     -0.21940266	      0.00146086	     -0.00048772	     70.23690643
      0.35205411	     -0.06171296	     -0.00042660	     -0.20309733	     -0.06499384	      0.88291879	     -0.00037659	     -0.21942385	      0.00148785	     -0.00054102	     70.00953620
      0.35354754	     -0.06186399	     -0.00042803	     -0.20324858	     -0.06499159	      0.88291795	     -0.00037700	     -0.21944625	      0.00151770	     -0.00059315	     68.88028704
      0.35504097	     -0.06201413	     -0.00042824	     -0.20339897	     -0.06498930	      0.88291702	     -0.00037739	     -0.21946995	      0.00154885	     -0.00064537	     68.76326966
      0.35653440	     -0.06217326	     -0.00042954	     -0.20355838	     -0.06498697	      0.88291602	     -0.00037776	     -0.21949483	      0.00158314	     -0.00069572	     67.47630035
      0.35802783	     -0.06233152	     -0.00042969	     -0.20371694	     -0.06498458	      0.88291495	     -0.00037811	     -0.21952089	      0.00161893	     -0.00074443	     67.06855075
      0.35952125	     -0.06249881	     -0.00043083	     -0.20388455	     -0.06498213	      0.88291380	     -0.00037845	     -0.21954806	      0.00165755	     -0.00079052	     65.85565007
      0.36101468	     -0.06266231	     -0.00043092	     -0.20404840	     -0.06497962	      0.88291259	     -0.00037876	     -0.21957631	      0.00169763	     -0.00083425	     65.54533165
      0.36250811	     -0.06283832	     -0.00043180	     -0.20422479	     -0.06497706	      0.88291131	     -0.00037905	     -0.21960551	      0.00174059	     -0.00087495	     64.42611896
      0.36400154	     -0.06300750	     -0.00043202	     -0.20439437	     -0.06497442	      0.88290997	     -0.00037932	     -0.21963574	      0.00178553	     -0.00091195	     63.80589280
      0.36549497	     -0.06318670	     -0.00043292	     -0.20457399	     -0.06497172	      0.88290859	     -0.00037958	     -0.21966677	      0.00183312	     -0.00094521	     62.73260232
      0.36698839	     -0.06335784	     -0.00043335	     -0.20474558	     -0.06496895	      0.88290715	     -0.00037981	     -0.21969871	      0.00188276	     -0.00097453	     62.06803358
      0.36848182	     -0.06353845	     -0.00043476	     -0.20492666	     -0.06496610	      0.88290568	     -0.00038002	     -0.21973138	      0.00193505	     -0.00099973	     60.96291751
      0.36997525	     -0.06371475	     -0.00043514	     -0.20510347	     -0.06496317	      0.88290417	     -0.00038021	     -0.21976492	      0.00198946	     -0.00102034	     60.18718956
      0.37146868	     -0.06389527	     -0.00043563	     -0.20528452	     -0.06496015	      0.88290263	     -0.00038037	     -0.21979912	      0.00204600	     -0.00103691	     59.34568011
      0.37297307	     -0.06407524	     -0.00043556	     -0.20546506	     -0.06495703	      0.88290106	     -0.00038052	     -0.21983419	      0.00210594	     -0.00104855	     58.17758162
      0.37447746	     -0.06425229	     -0.00043641	     -0.20564269	     -0.06495382	      0.88289948	     -0.00038065	     -0.21986973	      0.00216750	     -0.00105561	     57.49940452
      0.37633134	     -0.06446820	     -0.00043757	     -0.20585934	     -0.06494973	      0.88289752	     -0.00038077	     -0.21991417	      0.00224654	     -0.00105805	     56.63796470
      0.37798284	     -0.06466782	     -0.00043923	     -0.20605966	     -0.06494596	      0.88289578	     -0.00038086	     -0.21995423	      0.00232051	     -0.00105350	     55.26451833
      0.37934581	     -0.06482086	     -0.00043886	     -0.20621332	     -0.06494275	      0.88289435	     -0.00038091	     -0.21998770	      0.00238299	     -0.00104549	     54.64447512
      0.38070878	     -0.06497963	     -0.00043967	     -0.20637271	     -0.06493946	      0.88289293	     -0.00038094	     -0.22002129	      0.00244799	     -0.00103349	     53.61038519
      0.38207174	     -0.06513451	     -0.00043987	     -0.20652824	     -0.06493608	      0.88289153	     -0.00038096	     -0.22005501	      0.00251419	     -0.00101872	     53.02157691
      0.38343471	     -0.06528920	     -0.00044012	     -0.20668360	     -0.06493260	      0.88289015	     -0.00038096	     -0.22008880	      0.00258297	     -0.00099994	     51.98146766
      0.38479768	     -0.06544178	     -0.00044018	     -0.20683687	     -0.06492904	      0.88288881	     -0.00038094	     -0.22012258	      0.00265291	     -0.00097831	     51.36675146
      0.38652681	     -0.06563498	     -0.00044022	     -0.20703099	     -0.06492437	      0.88288714	     -0.00038090	     -0.22016540	      0.00274520	     -0.00094618	     49.86923120
      0.38803686	     -0.06579416	     -0.00044014	     -0.20719099	     -0.06492016	      0.88288574	     -0.00038084	     -0.22020260	      0.00282741	     -0.00091371	     49.23274619
      0.38954690	     -0.06595449	     -0.00044021	     -0.20735216	     -0.06491583	      0.88288438	     -0.00038076	     -0.22023951	      0.00291194	     -0.00087858	     48.51646473
      0.39088044	     -0.06609612	     -0.00044052	     -0.20749455	     -0.06491190	      0.88288323	     -0.00038068	     -0.22027190	      0.00298847	     -0.00084560	     47.79223162
      0.39221399	     -0.06623515	     -0.00044082	     -0.20763436	     -0.06490786	      0.88288213	     -0.00038058	     -0.22030410	      0.00306729	     -0.00080999	     46.82487108
      0.39354753	     -0.06637178	     -0.00044117	     -0.20777178	     -0.06490371	      0.88288107	     -0.00038048	     -0.22033607	      0.00314721	     -0.00077314	     46.24414966
      0.39539301	     -0.06655920	     -0.00044165	     -0.20796034	     -0.06489780	      0.88287969	     -0.00038031	     -0.22037987	      0.00326154	     -0.00071946	     44.87479979
      0.39679684	     -0.06669870	     -0.00044214	     -0.20810072	     -0.06489316	      0.88287871	     -0.00038017	     -0.22041279	      0.00334969	     -0.00067759	     44.50473267
      0.39820067	     -0.06683297	     -0.00044247	     -0.20823590	     -0.06488840	      0.88287779	     -0.00038001	     -0.22044533	      0.00344060	     -0.00063396	     43.59592920
      0.40031311	     -0.06703423	     -0.00044313	     -0.20843855	     -0.06488098	      0.88287652	     -0.00037975	     -0.22049342	      0.00358049	     -0.00056813	     42.51155314
      0.40177299	     -0.06716517	     -0.00044325	     -0.20857050	     -0.06487568	      0.88287573	     -0.00037956	     -0.22052601	      0.00367991	     -0.00052096	     41.58579630
      0.40323287	     -0.06729216	     -0.00044348	     -0.20869851	     -0.06487024	      0.88287500	     -0.00037936	     -0.22055791	      0.00378094	     -0.00047412	     40.98818358
      0.40469275	     -0.06741385	     -0.00044330	     -0.20882123	     -0.06486464	      0.88287434	     -0.00037915	     -0.22058904	      0.00388380	     -0.00042746	     40.40563803
      0.40631278	     -0.06754307	     -0.00044291	     -0.20895164	     -0.06485826	      0.88287369	     -0.00037891	     -0.22062253	      0.00400080	     -0.00037521	     39.35809861
      0.40793282	     -0.06766023	     -0.00044131	     -0.20907002	     -0.06485168	      0.88287313	     -0.00037865	     -0.22065481	      0.00411943	     -0.00032246	     38.65015216
      0.40955286	     -0.06776957	     -0.00044019	     -0.20918059	     -0.06484491	      0.88287265	     -0.00037839	     -0.22068570	      0.00423991	     -0.00026931	     38.01209835
      0.41117289	     -0.06787011	     -0.00043937	     -0.20928237	     -0.06483794	      0.88287226	     -0.00037811	     -0.22071506	      0.00436224	     -0.00021582	     37.33919463
      0.41258504	     -0.06794894	     -0.00043961	     -0.20936230	     -0.06483170	      0.88287198	     -0.00037787	     -0.22073928	      0.00447029	     -0.00016837	     36.74960154
      0.41399718	     -0.06801897	     -0.00043983	     -0.20943342	     -0.06482531	      0.88287178	     -0.00037763	     -0.22076208	      0.00457908	     -0.00012054	     36.35734613
      0.41533181	     -0.06808049	     -0.00044023	     -0.20949599	     -0.06481913	      0.88287165	     -0.00037739	     -0.22078224	      0.00468267	     -0.00007529	     35.92618951
      0.41666645	     -0.06813543	     -0.00044087	     -0.20955197	     -0.06481281	      0.88287158	     -0.00037715	     -0.22080105	      0.00478751	     -0.00002872	     35.26010138
      0.41800108	     -0.06818439	     -0.00044168	     -0.20960198	     -0.06480636	      0.88287157	     -0.00037691	     -0.22081847	      0.00489227	      0.00001800	     34.92899178
      0.42026699	     -0.06825902	     -0.00044329	     -0.20967840	     -0.06479507	      0.88287171	     -0.00037650	     -0.22084486	      0.00507126	      0.00009830	     34.17848941
      0.42178464	     -0.06829884	     -0.00044431	     -0.20971943	     -0.06478728	      0.88287190	     -0.00037623	     -0.22086036	      0.00519199	      0.00015353	     33.47577060
      0.42330229	     -0.06833269	     -0.00044542	     -0.20975448	     -0.06477931	      0.88287217	     -0.00037595	     -0.22087404	      0.00531212	      0.00020873	     33.20825978
      0.42483580	     -0.06836136	     -0.00044629	     -0.20978436	     -0.06477107	      0.88287253	     -0.00037568	     -0.22088607	      0.00543401	      0.00026463	     32.69436396
      0.42636930	     -0.06838209	     -0.00044728	     -0.20980631	     -0.06476264	      0.88287298	     -0.00037540	     -0.22089626	      0.00555598	      0.00032160	     32.16279741
      0.42774590	     -0.06839570	     -0.00044788	     -0.20982100	     -0.06475492	      0.88287346	     -0.00037516	     -0.22090384	      0.00566480	      0.00037171	     31.95363992
      0.42912250	     -0.06840338	     -0.00044839	     -0.20982978	     -0.06474705	      0.88287401	     -0.00037492	     -0.22090997	      0.00577424	      0.00042271	     31.36633638
      0.43049911	     -0.06840465	     -0.00044898	     -0.20983213	     -0.06473902	      0.88287462	     -0.00037468	     -0.22091463	      0.00588267	      0.00047295	     31.15490716
      0.43223852	     -0.06840259	     -0.00044983	     -0.20983144	     -0.06472867	      0.88287550	     -0.00037438	     -0.22091840	      0.00601964	      0.00053597	     30.59454271
      0.43397794	     -0.06838454	     -0.00045026	     -0.20981475	     -0.06471808	      0.88287649	     -0.00037409	     -0.22091989	      0.00615583	      0.00059962	     30.06261181
      0.43540280	     -0.06836643	     -0.00045100	     -0.20979773	     -0.06470923	      0.88287738	     -0.00037386	     -0.22091927	      0.00626583	      0.00065034	     30.04823535
      0.43682766	     -0.06833752	     -0.00045112	     -0.20976993	     -0.06470023	      0.88287834	     -0.00037364	     -0.22091707	      0.00637586	      0.00070119	     29.62818278
      0.43846470	     -0.06829884	     -0.00045142	     -0.20973249	     -0.06468969	      0.88287954	     -0.00037338	     -0.22091251	      0.00650104	      0.00075832	     29.23715647
      0.44010175	     -0.06824903	     -0.00045139	     -0.20968392	     -0.06467894	      0.88288083	     -0.00037314	     -0.22090577	      0.00662434	      0.00081406	     29.10380271
      0.44173879	     -0.06819110	     -0.00045172	     -0.20962721	     -0.06466800	      0.88288220	     -0.00037291	     -0.22089679	      0.00674683	      0.00087024	     28.54628523
      0.44317495	     -0.06812977	     -0.00045164	     -0.20956693	     -0.06465823	      0.88288349	     -0.00037272	     -0.22088707	      0.00685211	      0.00091837	     28.42218375
      0.44461111	     -0.06806268	     -0.00045174	     -0.20950087	     -0.06464832	      0.88288484	     -0.00037253	     -0.22087560	      0.00695594	      0.00096576	     28.25373239
      0.44596345	     -0.06799443	     -0.00045181	     -0.20943358	     -0.06463885	      0.88288618	     -0.00037236	     -0.22086322	      0.00705201	      0.00100929	     28.15367511
      0.44731578	     -0.06791910	     -0.00045192	     -0.20935920	     -0.06462924	      0.88288757	     -0.00037220	     -0.22084936	      0.00714705	      0.00105310	     27.79950913
      0.44866812	     -0.06783667	     -0.00045201	     -0.20927769	     -0.06461952	      0.88288902	     -0.00037205	     -0.22083395	      0.00723975	      0.00109595	     27.72135087
      0.45067226	     -0.06770539	     -0.00045219	     -0.20914774	     -0.06460487	      0.88289128	     -0.00037184	     -0.22080827	      0.00737377	      0.00115830	     27.51768177
      0.45247545	     -0.06757277	     -0.00045199	     -0.20901629	     -0.06459147	      0.88289342	     -0.00037167	     -0.22078232	      0.00749061	      0.00121351	     27.25642321
      0.45427864	     -0.06743018	     -0.00045253	     -0.20887481	     -0.06457786	      0.88289566	     -0.00037151	     -0.22075356	      0.00760332	      0.00126860	     26.98849764
      0.45580417	     -0.06729996	     -0.00045209	     -0.20874550	     -0.06456619	      0.88289763	     -0.00037139	     -0.22072707	      0.00769502	      0.00131379	     26.88403436
      0.45732971	     -0.06716659	     -0.00045261	     -0.20861300	     -0.06455438	      0.88289967	     -0.00037128	     -0.22069858	      0.00778320	      0.00135762	     26.87429821
      0.45885524	     -0.06702043	     -0.00045238	     -0.20846768	     -0.06454245	      0.88290177	     -0.00037118	     -0.22066819	      0.00786836	      0.00140141	     26.63918891
      0.46021531	     -0.06688712	     -0.00045263	     -0.20833509	     -0.06453169	      0.88290371	     -0.00037111	     -0.22063941	      0.00794061	      0.00143869	     26.71529967
      0.46157537	     -0.06674740	     -0.00045265	     -0.20819605	     -0.06452085	      0.88290569	     -0.00037104	     -0.22060912	      0.00801045	      0.00147595	     26.47510859
      0.46293544	     -0.06660168	     -0.00045271	     -0.20805098	     -0.06450991	      0.88290772	     -0.00037098	     -0.22057729	      0.00807653	      0.00151207	     26.48567581
      0.46467353	     -0.06641154	     -0.00045292	     -0.20786162	     -0.06449580	      0.88291039	     -0.00037092	     -0.22053444	      0.00815615	      0.00155675	     26.49580123
      0.46623362	     -0.06623527	     -0.00045320	     -0.20768600	     -0.06448302	      0.88291285	     -0.00037087	     -0.22049407	      0.00822335	      0.00159628	     26.23826420
      0.46779370	     -0.06605471	     -0.00045359	     -0.20750604	     -0.06447014	      0.88291537	     -0.00037084	     -0.22045200	      0.00828507	      0.00163415	     26.28119628
      0.46914738	     -0.06589896	     -0.00045384	     -0.20735077	     -0.06445889	      0.88291760	     -0.00037082	     -0.22041422	      0.00833478	      0.00166508	     26.38328097
      0.47050105	     -0.06574016	     -0.00045398	     -0.20719243	     -0.06444758	      0.88291987	     -0.00037081	     -0.22037540	      0.00838144	      0.00169538	     26.17350257
      0.47185473	     -0.06558101	     -0.00045399	     -0.20703369	     -0.06443621	      0.88292219	     -0.00037080	     -0.22033560	      0.00842397	      0.00172326	     26.25293040
      0.47368912	     -0.06536642	     -0.00045372	     -0.20681961	     -0.06442070	      0.88292538	     -0.00037080	     -0.22028033	      0.00847668	      0.00175797	     26.12232387
      0.47521730	     -0.06518391	     -0.00045315	     -0.20663749	     -0.06440772	      0.88292809	     -0.00037081	     -0.22023321	      0.00851505	      0.00178308	     26.36289351
      0.47674548	     -0.06500320	     -0.00045253	     -0.20645712	     -0.06439468	      0.88293083	     -0.00037083	     -0.22018517	      0.00855001	      0.00180574	     26.24451859
      0.47827366	     -0.06482114	     -0.00045157	     -0.20627536	     -0.06438159	      0.88293360	     -0.00037085	     -0.22013637	      0.00858045	      0.00182412	     26.31169788
      0.47980184	     -0.06464251	     -0.00045050	     -0.20609699	     -0.06436846	      0.88293640	     -0.00037088	     -0.22008688	      0.00860682	      0.00183805	     26.48488493
      0.48133002	     -0.06445932	     -0.00044890	     -0.20591404	     -0.06435529	      0.88293922	     -0.00037092	     -0.22003686	      0.00862974	      0.00184826	     26.58474897
      0.48285820	     -0.06427988	     -0.00044750	     -0.20573480	     -0.06434208	      0.88294205	     -0.00037096	     -0.21998629	      0.00864911	      0.00185442	     26.58441226
      0.48434117	     -0.06410582	     -0.00044560	     -0.20556091	     -0.06432925	      0.88294480	     -0.00037100	     -0.21993687	      0.00866419	      0.00185540	     26.84168849
      0.48582414	     -0.06393588	     -0.00044401	     -0.20539110	     -0.06431639	      0.88294755	     -0.00037105	     -0.21988711	      0.00867644	      0.00185280	     26.92741224
      0.48730711	     -0.06376230	     -0.00044177	     -0.20521764	     -0.06430351	      0.88295030	     -0.00037110	     -0.21983716	      0.00868563	      0.00184616	     27.10042659
      0.48889883	     -0.06358402	     -0.00043989	     -0.20503944	     -0.06428968	      0.88295323	     -0.00037116	     -0.21978328	      0.00869220	      0.00183403	     27.32464680
      0.49049055	     -0.06340082	     -0.00043713	     -0.20485630	     -0.06427584	      0.88295613	     -0.00037122	     -0.21972937	      0.00869598	      0.00181838	     27.44130649
      0.49208226	     -0.06322437	     -0.00043538	     -0.20467988	     -0.06426200	      0.88295901	     -0.00037128	     -0.21967539	      0.00869660	      0.00179768	     27.66888420
      0.49367398	     -0.06304803	     -0.00043232	     -0.20450356	     -0.06424816	      0.88296185	     -0.00037135	     -0.21962147	      0.00869453	      0.00177267	     27.94727918
      0.49526570	     -0.06287705	     -0.00043078	     -0.20433255	     -0.06423432	      0.88296465	     -0.00037142	     -0.21956766	      0.00868998	      0.00174334	     28.29770347
      0.49685742	     -0.06270669	     -0.00042728	     -0.20416217	     -0.06422050	      0.88296740	     -0.00037149	     -0.21951406	      0.00868368	      0.00171031	     28.54074205
      0.49844914	     -0.06254238	     -0.00042636	     -0.20399779	     -0.06420668	      0.88297010	     -0.00037157	     -0.21946069	      0.00867512	      0.00167358	     28.90731466
      0.49987941	     -0.06239333	     -0.00042305	     -0.20384869	     -0.06419428	      0.88297246	     -0.00037165	     -0.21941300	      0.00866610	      0.00163773	     29.25830609
      0.50130969	     -0.06225079	     -0.00042226	     -0.20370607	     -0.06418189	      0.88297478	     -0.00037173	     -0.21936554	      0.00865582	      0.00159906	     29.70831952
      0.50309326	     -0.06207022	     -0.00041907	     -0.20352541	     -0.06416647	      0.88297759	     -0.00037183	     -0.21930678	      0.00864233	      0.00154802	     30.15377185
      0.50444411	     -0.06192714	     -0.00041940	     -0.20338223	     -0.06415480	      0.88297965	     -0.00037192	     -0.21926231	      0.00863070	      0.00150902	     30.61981231
      0.50579497	     -0.06178182	     -0.00041763	     -0.20323681	     -0.06414315	      0.88298166	     -0.00037201	     -0.21921771	      0.00861835	      0.00146864	     31.10967415
      0.50714583	     -0.06163215	     -0.00041701	     -0.20308703	     -0.06413152	      0.88298362	     -0.00037211	     -0.21917293	      0.00860516	      0.00142853	     31.58480255
      0.50882090	     -0.06143978	     -0.00041576	     -0.20289451	     -0.06411712	      0.88298597	     -0.00037223	     -0.21911697	      0.00858734	      0.00138012	     32.14674321
      0.51049597	     -0.06124453	     -0.00041602	     -0.20269907	     -0.06410275	      0.88298824	     -0.00037237	     -0.21906041	      0.00856703	      0.00133400	     32.90795162
      0.51197380	     -0.06106552	     -0.00041553	     -0.20251988	     -0.06409010	      0.88299019	     -0.00037250	     -0.21901009	      0.00854758	      0.00129718	     33.35708357
      0.51345163	     -0.06089016	     -0.00041649	     -0.20234431	     -0.06407749	      0.88299208	     -0.00037264	     -0.21895935	      0.00852543	      0.00126259	     34.13685836
      0.51492946	     -0.06070774	     -0.00041590	     -0.20216167	     -0.06406491	      0.88299392	     -0.00037279	     -0.21890834	      0.00850186	      0.00123222	     34.67322698
      0.51680668	     -0.06048703	     -0.00041816	     -0.20194063	     -0.06404898	      0.88299620	     -0.00037299	     -0.21884306	      0.00846871	      0.00119791	     35.50439603
      0.51793850	     -0.06034619	     -0.00041668	     -0.20179961	     -0.06403940	      0.88299755	     -0.00037312	     -0.21880375	      0.00844709	      0.00118196	     35.91063535
      0.51907033	     -0.06021066	     -0.00041743	     -0.20166385	     -0.06402986	      0.88299888	     -0.00037325	     -0.21876431	      0.00842416	      0.00116753	     36.44451880
      0.52080189	     -0.06001366	     -0.00041847	     -0.20146649	     -0.06401530	      0.88300088	     -0.00037346	     -0.21870413	      0.00838712	      0.00114835	     37.23957257
      0.52253345	     -0.05981753	     -0.00042043	     -0.20126996	     -0.06400081	      0.88300286	     -0.00037369	     -0.21864427	      0.00834783	      0.00113498	     37.92275644
      0.52408843	     -0.05964223	     -0.00042064	     -0.20109430	     -0.06398786	      0.88300462	     -0.00037391	     -0.21859082	      0.00830962	      0.00112559	     39.01842444
      0.52547253	     -0.05949274	     -0.00042325	     -0.20094445	     -0.06397638	      0.88300617	     -0.00037411	     -0.21854351	      0.00827485	      0.00112134	     39.43299943
      0.52685664	     -0.05934383	     -0.00042353	     -0.20079519	     -0.06396496	      0.88300772	     -0.00037432	     -0.21849655	      0.00823808	      0.00111860	     40.15932263
      0.52824074	     -0.05920064	     -0.00042589	     -0.20065161	     -0.06395358	      0.88300927	     -0.00037454	     -0.21844997	      0.00819983	      0.00111761	     40.89900738
      0.53001842	     -0.05901991	     -0.00042674	     -0.20047039	     -0.06393905	      0.88301126	     -0.00037483	     -0.21839097	      0.00814875	      0.00111902	     41.64057478
      0.53126411	     -0.05889844	     -0.00042969	     -0.20034852	     -0.06392892	      0.88301265	     -0.00037504	     -0.21835022	      0.00811124	      0.00112187	     42.22473579
      0.53250980	     -0.05878057	     -0.00042996	     -0.20023028	     -0.06391884	      0.88301405	     -0.00037526	     -0.21831009	      0.00807244	      0.00112528	     42.76107914
      0.53421504	     -0.05862977	     -0.00043225	     -0.20007894	     -0.06390512	      0.88301597	     -0.00037557	     -0.21825617	      0.00801781	      0.00113066	     43.35185932
      0.53558499	     -0.05851267	     -0.00043234	     -0.19996141	     -0.06389417	      0.88301753	     -0.00037582	     -0.21821378	      0.00797229	      0.00113495	     43.98372918
      0.53695493	     -0.05840337	     -0.00043444	     -0.19985163	     -0.06388328	      0.88301908	     -0.00037609	     -0.21817218	      0.00792554	      0.00113828	     44.65493689
      0.53832487	     -0.05829691	     -0.00043482	     -0.19974473	     -0.06387245	      0.88302064	     -0.00037636	     -0.21813139	      0.00787831	      0.00114112	     44.95134614
      0.53969482	     -0.05819386	     -0.00043623	     -0.19964120	     -0.06386169	      0.88302221	     -0.00037664	     -0.21809134	      0.00782940	      0.00114225	     45.63647605
      0.54139456	     -0.05807185	     -0.00043552	     -0.19951860	     -0.06384844	      0.88302415	     -0.00037699	     -0.21804263	      0.00776786	      0.00114134	     45.98652230
      0.54260399	     -0.05798754	     -0.00043676	     -0.19943385	     -0.06383907	      0.88302553	     -0.00037725	     -0.21800863	      0.00772279	      0.00113868	     46.52898811
      0.54381342	     -0.05790716	     -0.00043606	     -0.19935305	     -0.06382976	      0.88302690	     -0.00037751	     -0.21797514	      0.00767721	      0.00113436	     46.81168105
      0.54537530	     -0.05780708	     -0.00043590	     -0.19925240	     -0.06381781	      0.88302867	     -0.00037786	     -0.21793268	      0.00761709	      0.00112591	     47.24439098
      0.54693719	     -0.05771104	     -0.00043484	     -0.19915578	     -0.06380597	      0.88303042	     -0.00037822	     -0.21789106	      0.00755601	      0.00111510	     47.40611131
      0.54825327	     -0.05763491	     -0.00043518	     -0.19907914	     -0.06379606	      0.88303188	     -0.00037853	     -0.21785664	      0.00750280	      0.00110282	     47.95730702
      0.54956935	     -0.05756103	     -0.00043411	     -0.19900475	     -0.06378622	      0.88303332	     -0.00037884	     -0.21782284	      0.00744940	      0.00108914	     47.94199696
      0.55088543	     -0.05748902	     -0.00043351	     -0.19893222	     -0.06377645	      0.88303475	     -0.00037915	     -0.21778962	      0.00739427	      0.00107288	     48.34414286
      0.55247641	     -0.05740692	     -0.00043161	     -0.19884949	     -0.06376474	      0.88303643	     -0.00037954	     -0.21775023	      0.00732694	      0.00105116	     48.18455277
      0.55406740	     -0.05732901	     -0.00043141	     -0.19877089	     -0.06375314	      0.88303809	     -0.00037994	     -0.21771166	      0.00725666	      0.00102606	     48.93041137
      0.55521523	     -0.05727044	     -0.00042875	     -0.19871186	     -0.06374484	      0.88303926	     -0.00038022	     -0.21768439	      0.00720581	      0.00100777	     48.59721424
      0.55636306	     -0.05721431	     -0.00042736	     -0.19865524	     -0.06373659	      0.88304040	     -0.00038052	     -0.21765745	      0.00715347	      0.00098768	     48.80098883
      0.55795338	     -0.05714424	     -0.00042473	     -0.19858448	     -0.06372528	      0.88304195	     -0.00038093	     -0.21762082	      0.00707958	      0.00095771	     48.87518565
      0.55954370	     -0.05707502	     -0.00042261	     -0.19851454	     -0.06371408	      0.88304345	     -0.00038134	     -0.21758506	      0.00700399	      0.00092606	     48.93420812
      0.56093788	     -0.05701575	     -0.00041939	     -0.19845464	     -0.06370436	      0.88304472	     -0.00038171	     -0.21755433	      0.00693638	      0.00089774	     48.82501562
      0.56233206	     -0.05695925	     -0.00041744	     -0.19839748	     -0.06369474	      0.88304595	     -0.00038208	     -0.21752419	      0.00686676	      0.00086762	     49.16606564
      0.56372623	     -0.05690615	     -0.00041377	     -0.19834373	     -0.06368521	      0.88304714	     -0.00038245	     -0.21749465	      0.00679679	      0.00083777	     48.75422552
      0.56512041	     -0.05685257	     -0.00041185	     -0.19828946	     -0.06367579	      0.88304828	     -0.00038283	     -0.21746570	      0.00672448	      0.00080688	     49.12263935
      0.56651459	     -0.05680298	     -0.00040793	     -0.19823918	     -0.06366646	      0.88304939	     -0.00038321	     -0.21743734	      0.00665163	      0.00077624	     48.77485549
      0.56790876	     -0.05675463	     -0.00040638	     -0.19819011	     -0.06365724	      0.88305045	     -0.00038359	     -0.21740960	      0.00657662	      0.00074522	     49.11300552
      0.56914726	     -0.05671312	     -0.00040288	     -0.19814796	     -0.06364914	      0.88305135	     -0.00038393	     -0.21738548	      0.00650949	      0.00071848	     48.79666240
      0.57038576	     -0.05667244	     -0.00040126	     -0.19810661	     -0.06364112	      0.88305223	     -0.00038428	     -0.21736181	      0.00644048	      0.00069167	     48.97572856
      0.57162426	     -0.05663315	     -0.00039888	     -0.19806664	     -0.06363319	      0.88305307	     -0.00038462	     -0.21733859	      0.00637048	      0.00066582	     48.85939009
      0.57313911	     -0.05658685	     -0.00039648	     -0.19801948	     -0.06362360	      0.88305405	     -0.00038504	     -0.21731077	      0.00628218	      0.00063451	     49.13187369
      0.57465397	     -0.05654316	     -0.00039325	     -0.19797493	     -0.06361415	      0.88305499	     -0.00038547	     -0.21728364	      0.00619261	      0.00060557	     48.64097107
      0.57616883	     -0.05649765	     -0.00039180	     -0.19792849	     -0.06360484	      0.88305589	     -0.00038589	     -0.21725718	      0.00609908	      0.00057741	     49.26757823
      0.57737603	     -0.05646651	     -0.00038867	     -0.19789662	     -0.06359753	      0.88305657	     -0.00038623	     -0.21723652	      0.00602343	      0.00055610	     49.11429638
      0.57858323	     -0.05643540	     -0.00038750	     -0.19786474	     -0.06359030	      0.88305723	     -0.00038657	     -0.21721632	      0.00594599	      0.00053585	     49.27973815
      0.58014341	     -0.05639909	     -0.00038503	     -0.19782742	     -0.06358110	      0.88305805	     -0.00038700	     -0.21719086	      0.00584359	      0.00051122	     49.40934666
      0.58170359	     -0.05636506	     -0.00038423	     -0.19779233	     -0.06357207	      0.88305883	     -0.00038743	     -0.21716620	      0.00573907	      0.00048883	     49.54767244
      0.58289623	     -0.05633874	     -0.00038151	     -0.19776520	     -0.06356527	      0.88305940	     -0.00038776	     -0.21714784	      0.00565745	      0.00047318	     49.62139799
      0.58408887	     -0.05631612	     -0.00038011	     -0.19774176	     -0.06355857	      0.88305996	     -0.00038809	     -0.21712992	      0.00557463	      0.00045844	     49.90083996
      0.58562087	     -0.05628974	     -0.00037720	     -0.19771432	     -0.06355012	      0.88306065	     -0.00038850	     -0.21710762	      0.00546729	      0.00044170	     49.89002197
      0.58694610	     -0.05626843	     -0.00037567	     -0.19769206	     -0.06354293	      0.88306122	     -0.00038886	     -0.21708894	      0.00537278	      0.00042838	     50.33753248
      0.58827132	     -0.05624985	     -0.00037322	     -0.19767254	     -0.06353587	      0.88306178	     -0.00038921	     -0.21707086	      0.00527833	      0.00041727	     50.21005718
      0.58959654	     -0.05623266	     -0.00037177	     -0.19765440	     -0.06352894	      0.88306233	     -0.00038955	     -0.21705336	      0.00518266	      0.00040711	     50.59903554
      0.59119363	     -0.05621516	     -0.00036931	     -0.19763575	     -0.06352076	      0.88306297	     -0.00038996	     -0.21703309	      0.00506781	      0.00039731	     50.40263009
      0.59241825	     -0.05620046	     -0.00036901	     -0.19762014	     -0.06351461	      0.88306345	     -0.00039027	     -0.21701814	      0.00497874	      0.00039101	     50.84877862
      0.59364288	     -0.05619049	     -0.00036772	     -0.19760927	     -0.06350856	      0.88306393	     -0.00039058	     -0.21700368	      0.00489019	      0.00038614	     50.84782178
      0.59513216	     -0.05617916	     -0.00036707	     -0.19759685	     -0.06350136	      0.88306450	     -0.00039094	     -0.21698681	      0.00478244	      0.00038162	     51.02407468
      0.59662145	     -0.05617037	     -0.00036542	     -0.19758698	     -0.06349432	      0.88306507	     -0.00039129	     -0.21697064	      0.00467522	      0.00037899	     50.90105231
      0.59811073	     -0.05616169	     -0.00036584	     -0.19757719	     -0.06348744	      0.88306563	     -0.00039163	     -0.21695518	      0.00456788	      0.00037794	     51.21076539
      0.59932513	     -0.05615711	     -0.00036415	     -0.19757174	     -0.06348194	      0.88306609	     -0.00039190	     -0.21694304	      0.00448065	      0.00037801	     51.15287884
      0.60053954	     -0.05615247	     -0.00036416	     -0.19756621	     -0.06347655	      0.88306655	     -0.00039217	     -0.21693135	      0.00439371	      0.00037915	     51.20493274
      0.60204086	     -0.05614983	     -0.00036317	     -0.19756249	     -0.06347004	      0.88306712	     -0.00039248	     -0.21691744	      0.00428630	      0.00038135	     51.24679367
      0.60354218	     -0.05614751	     -0.00036360	     -0.19755907	     -0.06346368	      0.88306769	     -0.00039278	     -0.21690418	      0.00417959	      0.00038522	     51.12435211
      0.60504351	     -0.05614510	     -0.00036155	     -0.19755560	     -0.06345749	      0.88306828	     -0.00039307	     -0.21689152	      0.00407251	      0.00038951	     51.12370590
      0.60620236	     -0.05614685	     -0.00036287	     -0.19755649	     -0.06345282	      0.88306873	     -0.00039328	     -0.21688212	      0.00399029	      0.00039382	     51.14364785
      0.60736121	     -0.05614841	     -0.00036232	     -0.19755722	     -0.06344824	      0.88306919	     -0.00039349	     -0.21687309	      0.00390823	      0.00039836	     50.98402286
      0.60887017	     -0.05615394	     -0.00036268	     -0.19756166	     -0.06344242	      0.88306979	     -0.00039374	     -0.21686188	      0.00380113	      0.00040430	     51.06232143
      0.61037912	     -0.05616241	     -0.00036207	     -0.19756906	     -0.06343677	      0.88307041	     -0.00039398	     -0.21685134	      0.00369485	      0.00041121	     50.49967023
      0.61188808	     -0.05617255	     -0.00036409	     -0.19757809	     -0.06343127	      0.88307104	     -0.00039421	     -0.21684153	      0.00358734	      0.00041791	     50.85105989
      0.61306116	     -0.05618731	     -0.00036343	     -0.19759201	     -0.06342711	      0.88307153	     -0.00039437	     -0.21683445	      0.00350422	      0.00042293	     50.48478427
      0.61423423	     -0.05620634	     -0.00036476	     -0.19761019	     -0.06342305	      0.88307203	     -0.00039452	     -0.21682799	      0.00342092	      0.00042760	     50.40007873
      0.61584406	     -0.05624034	     -0.00036540	     -0.19764302	     -0.06341764	      0.88307272	     -0.00039472	     -0.21682023	      0.00330647	      0.00043266	     50.19638658
      0.61725741	     -0.05627813	     -0.00036724	     -0.19767979	     -0.06341303	      0.88307333	     -0.00039487	     -0.21681459	      0.00320641	      0.00043599	     49.92413033
      0.61867076	     -0.05632197	     -0.00036712	     -0.19772263	     -0.06340857	      0.88307395	     -0.00039501	     -0.21681015	      0.00310598	      0.00043706	     49.77000930
      0.62008411	     -0.05637257	     -0.00036925	     -0.19777220	     -0.06340425	      0.88307457	     -0.00039513	     -0.21680698	      0.00300592	      0.00043568	     49.76982005
      0.62132970	     -0.05642060	     -0.00036858	     -0.19781937	     -0.06340057	      0.88307511	     -0.00039522	     -0.21680524	      0.00291813	      0.00043256	     49.42173789
      0.62257528	     -0.05647305	     -0.00036963	     -0.19787093	     -0.06339699	      0.88307564	     -0.00039530	     -0.21680449	      0.00283020	      0.00042666	     49.48747154
      0.62382087	     -0.05652880	     -0.00036955	     -0.19792582	     -0.06339351	      0.88307617	     -0.00039537	     -0.21680475	      0.00274282	      0.00041852	     49.26195326
      0.62541347	     -0.05660472	     -0.00037019	     -0.19800063	     -0.06338924	      0.88307683	     -0.00039544	     -0.21680651	      0.00263090	      0.00040367	     49.41585722
      0.62679577	     -0.05667375	     -0.00036967	     -0.19806873	     -0.06338567	      0.88307737	     -0.00039549	     -0.21680934	      0.00253507	      0.00038829	     48.89245320
      0.62817807	     -0.05674432	     -0.00037058	     -0.19813834	     -0.06338223	      0.88307790	     -0.00039552	     -0.21681333	      0.00243861	      0.00036879	     49.19489817
      0.62956037	     -0.05682027	     -0.00037002	     -0.19821336	     -0.06337892	      0.88307839	     -0.00039553	     -0.21681847	      0.00234341	      0.00034652	     48.80979540
      0.63094267	     -0.05689614	     -0.00037115	     -0.19828829	     -0.06337575	      0.88307886	     -0.00039553	     -0.21682476	      0.00224827	      0.00032107	     49.00169412
      0.63232496	     -0.05697569	     -0.00037078	     -0.19836691	     -0.06337271	      0.88307928	     -0.00039552	     -0.21683211	      0.00215389	      0.00029261	     48.80614334
      0.63370726	     -0.05705639	     -0.00037260	     -0.19844668	     -0.06336979	      0.88307966	     -0.00039549	     -0.21684054	      0.00206030	      0.00026178	     48.89268855
      0.63508956	     -0.05713871	     -0.00037319	     -0.19852808	     -0.06336701	      0.88308000	     -0.00039545	     -0.21685001	      0.00196735	      0.00022853	     48.72552635
      0.63647186	     -0.05722454	     -0.00037610	     -0.19861297	     -0.06336435	      0.88308029	     -0.00039539	     -0.21686052	      0.00187523	      0.00019324	     48.90043545
      0.63785416	     -0.05731187	     -0.00037752	     -0.19869939	     -0.06336183	      0.88308054	     -0.00039533	     -0.21687209	      0.00178418	      0.00015610	     48.68638010
      0.63923646	     -0.05740240	     -0.00038126	     -0.19878899	     -0.06335942	      0.88308072	     -0.00039525	     -0.21688465	      0.00169414	      0.00011748	     48.86845458
      0.64061876	     -0.05749285	     -0.00038340	     -0.19887855	     -0.06335714	      0.88308086	     -0.00039516	     -0.21689821	      0.00160556	      0.00007793	     48.61000671
      0.64200106	     -0.05758516	     -0.00038787	     -0.19896995	     -0.06335498	      0.88308094	     -0.00039506	     -0.21691270	      0.00151788	      0.00003721	     48.90502718
      0.64338336	     -0.05768069	     -0.00039093	     -0.19906461	     -0.06335294	      0.88308096	     -0.00039495	     -0.21692810	      0.00143210	     -0.00000385	     48.67039113
      0.64476566	     -0.05777704	     -0.00039614	     -0.19916007	     -0.06335102	      0.88308093	     -0.00039483	     -0.21694441	      0.00134751	     -0.00004527	     48.89186352
      0.64614796	     -0.05787704	     -0.00039974	     -0.19925922	     -0.06334922	      0.88308084	     -0.00039470	     -0.21696158	      0.00126489	     -0.00008652	     48.71409937
      0.64753026	     -0.05797646	     -0.00040518	     -0.19935779	     -0.06334753	      0.88308069	     -0.00039456	     -0.21697962	      0.00118392	     -0.00012718	     48.83592087
      0.64891256	     -0.05807704	     -0.00040928	     -0.19945755	     -0.06334594	      0.88308049	     -0.00039441	     -0.21699844	      0.00110475	     -0.00016741	     48.79972058
      0.65029486	     -0.05817977	     -0.00041482	     -0.19955947	     -0.06334447	      0.88308023	     -0.00039425	     -0.21701800	      0.00102763	     -0.00020657	     48.89070103
      0.65198686	     -0.05830590	     -0.00041949	     -0.19968468	     -0.06334281	      0.88307984	     -0.00039403	     -0.21704295	      0.00093598	     -0.00025292	     48.70764784
      0.65318197	     -0.05839286	     -0.00042543	     -0.19977096	     -0.06334173	      0.88307952	     -0.00039387	     -0.21706116	      0.00087288	     -0.00028381	     48.88557157
      0.65437709	     -0.05848187	     -0.00042964	     -0.19985934	     -0.06334072	      0.88307916	     -0.00039370	     -0.21707985	      0.00081131	     -0.00031381	     48.88296600
      0.65600793	     -0.05860378	     -0.00043623	     -0.19998041	     -0.06333947	      0.88307862	     -0.00039345	     -0.21710612	      0.00073029	     -0.00035202	     48.74664826
      0.65763876	     -0.05872317	     -0.00044119	     -0.20009902	     -0.06333834	      0.88307801	     -0.00039318	     -0.21713318	      0.00065156	     -0.00038768	     48.95108731
      0.65904020	     -0.05882853	     -0.00044682	     -0.20020373	     -0.06333747	      0.88307745	     -0.00039293	     -0.21715698	      0.00058724	     -0.00041489	     48.75417626
      0.66044164	     -0.05893205	     -0.00044986	     -0.20030666	     -0.06333669	      0.88307685	     -0.00039267	     -0.21718131	      0.00052444	     -0.00044042	     48.83337608
      0.66184309	     -0.05903683	     -0.00045482	     -0.20041086	     -0.06333600	      0.88307622	     -0.00039240	     -0.21720615	      0.00046475	     -0.00046254	     48.58585427
      0.66324453	     -0.05913785	     -0.00045752	     -0.20051135	     -0.06333539	      0.88307556	     -0.00039211	     -0.21723141	      0.00040670	     -0.00048249	     48.62890743
      0.66464597	     -0.05924112	     -0.00046170	     -0.20061410	     -0.06333486	      0.88307487	     -0.00039179	     -0.21725702	      0.00035111	     -0.00049994	     48.65931654
      0.66604741	     -0.05934164	     -0.00046412	     -0.20071416	     -0.06333441	      0.88307416	     -0.00039146	     -0.21728298	      0.00029815	     -0.00051437	     48.37773043
      0.66744886	     -0.05944137	     -0.00046776	     -0.20081343	     -0.06333402	      0.88307343	     -0.00039111	     -0.21730919	      0.00024678	     -0.00052662	     48.51722336
      0.66885030	     -0.05954146	     -0.00047002	     -0.20091312	     -0.06333371	      0.88307268	     -0.00039074	     -0.21733565	      0.00019826	     -0.00053582	     48.18076283
      0.67025174	     -0.05964004	     -0.00047320	     -0.20101130	     -0.06333347	      0.88307193	     -0.00039035	     -0.21736235	      0.00015136	     -0.00054288	     48.24098002
      0.67207978	     -0.05976697	     -0.00047533	     -0.20113780	     -0.06333324	      0.88307093	     -0.00038980	     -0.21739745	      0.00009385	     -0.00054859	     47.90859988
      0.67329550	     -0.05985154	     -0.00047889	     -0.20122207	     -0.06333315	      0.88307026	     -0.00038942	     -0.21742092	      0.00005740	     -0.00055017	     47.95125888
      0.67451122	     -0.05993333	     -0.00048045	     -0.20130361	     -0.06333310	      0.88306959	     -0.00038901	     -0.21744450	      0.00002275	     -0.00055009	     47.72473895
      0.67617973	     -0.06004656	     -0.00048343	     -0.20141651	     -0.06333310	      0.88306867	     -0.00038842	     -0.21747693	     -0.00002245	     -0.00054794	     47.61031955
      0.67784824	     -0.06015514	     -0.00048467	     -0.20152483	     -0.06333318	      0.88306776	     -0.00038780	     -0.21750945	     -0.00006421	     -0.00054254	     47.08455574
      0.67910305	     -0.06023570	     -0.00048734	     -0.20160519	     -0.06333328	      0.88306709	     -0.00038731	     -0.21753389	     -0.00009440	     -0.00053749	     47.23311496
      0.68035786	     -0.06031696	     -0.00048860	     -0.20168629	     -0.06333341	      0.88306642	     -0.00038679	     -0.21755833	     -0.00012230	     -0.00053097	     46.92625852
      0.68190124	     -0.06041513	     -0.00049084	     -0.20178428	     -0.06333363	      0.88306560	     -0.00038613	     -0.21758838	     -0.00015474	     -0.00052179	     46.82961358
      0.68344462	     -0.06051332	     -0.00049240	     -0.20188234	     -0.06333389	      0.88306481	     -0.00038543	     -0.21761834	     -0.00018414	     -0.00051075	     46.33766432
      0.68498799	     -0.06060659	     -0.00049498	     -0.20197549	     -0.06333419	      0.88306403	     -0.00038470	     -0.21764821	     -0.00021136	     -0.00049817	     46.10569647
      0.68653137	     -0.06069767	     -0.00049617	     -0.20206648	     -0.06333454	      0.88306327	     -0.00038394	     -0.21767790	     -0.00023639	     -0.00048486	     45.86428730
      0.68807475	     -0.06078832	     -0.00049929	     -0.20215706	     -0.06333492	      0.88306253	     -0.00038314	     -0.21770735	     -0.00025865	     -0.00047047	     45.58836505
      0.68937358	     -0.06086358	     -0.00050010	     -0.20223230	     -0.06333527	      0.88306193	     -0.00038244	     -0.21773197	     -0.00027577	     -0.00045773	     45.31495028
      0.69067241	     -0.06093638	     -0.00050235	     -0.20230508	     -0.06333564	      0.88306134	     -0.00038171	     -0.21775643	     -0.00029118	     -0.00044456	     45.14055381
      0.69228200	     -0.06102758	     -0.00050423	     -0.20239629	     -0.06333612	      0.88306064	     -0.00038078	     -0.21778643	     -0.00030798	     -0.00042809	     44.81804585
      0.69389158	     -0.06111099	     -0.00050728	     -0.20247973	     -0.06333663	      0.88305997	     -0.00037981	     -0.21781613	     -0.00032220	     -0.00041053	     44.46912014
      0.69525360	     -0.06118425	     -0.00050859	     -0.20255304	     -0.06333707	      0.88305942	     -0.00037896	     -0.21784091	     -0.00033253	     -0.00039617	     44.15543549
      0.69661562	     -0.06125119	     -0.00051101	     -0.20262005	     -0.06333753	      0.88305889	     -0.00037808	     -0.21786543	     -0.00034109	     -0.00038119	     43.86304622
      0.69828550	     -0.06133380	     -0.00051313	     -0.20270277	     -0.06333811	      0.88305827	     -0.00037696	     -0.21789490	     -0.00034999	     -0.00036366	     43.71241573
      0.69995537	     -0.06140589	     -0.00051600	     -0.20277499	     -0.06333870	      0.88305767	     -0.00037581	     -0.21792369	     -0.00035587	     -0.00034495	     43.10256355
      0.70123830	     -0.06145672	     -0.00051681	     -0.20282595	     -0.06333916	      0.88305724	     -0.00037489	     -0.21794524	     -0.00035933	     -0.00033082	     42.82974332
      0.70252122	     -0.06150267	     -0.00051848	     -0.20287203	     -0.06333962	      0.88305683	     -0.00037395	     -0.21796624	     -0.00036191	     -0.00031707	     42.74505449
      0.70410492	     -0.06155730	     -0.00052012	     -0.20292684	     -0.06334020	      0.88305634	     -0.00037276	     -0.21799146	     -0.00036289	     -0.00029939	     42.13439386
      0.70568863	     -0.06160673	     -0.00052193	     -0.20297646	     -0.06334077	      0.88305588	     -0.00037153	     -0.21801585	     -0.00036361	     -0.00028216	     42.25985848
      0.70727234	     -0.06164906	     -0.00052250	     -0.20301902	     -0.06334135	      0.88305544	     -0.00037028	     -0.21803936	     -0.00036178	     -0.00026337	     41.50684719
      0.70866780	     -0.06167932	     -0.00052436	     -0.20304947	     -0.06334185	      0.88305509	     -0.00036914	     -0.21805927	     -0.00036019	     -0.00024729	     41.54077488
      0.71006327	     -0.06170888	     -0.00052544	     -0.20307923	     -0.06334235	      0.88305475	     -0.00036799	     -0.21807840	     -0.00035757	     -0.00023139	     41.36347176
      0.71182481	     -0.06174579	     -0.00052771	     -0.20311640	     -0.06334298	      0.88305436	     -0.00036649	     -0.21810144	     -0.00035307	     -0.00021191	     41.11794797
      0.71312225	     -0.06176211	     -0.00052778	     -0.20313293	     -0.06334343	      0.88305410	     -0.00036537	     -0.21811770	     -0.00034903	     -0.00019600	     40.78374251
      0.71441968	     -0.06177742	     -0.00052881	     -0.20314846	     -0.06334388	      0.88305386	     -0.00036423	     -0.21813310	     -0.00034482	     -0.00018134	     40.76266429
      0.71602929	     -0.06179748	     -0.00052946	     -0.20316879	     -0.06334443	      0.88305358	     -0.00036279	     -0.21815116	     -0.00033854	     -0.00016396	     40.55039161
      0.71763890	     -0.06181128	     -0.00053052	     -0.20318287	     -0.06334497	      0.88305333	     -0.00036133	     -0.21816814	     -0.00033128	     -0.00014653	     40.22070265
      0.71924851	     -0.06181951	     -0.00053062	     -0.20319139	     -0.06334550	      0.88305310	     -0.00035984	     -0.21818393	     -0.00032388	     -0.00012972	     40.19913681
      0.72061660	     -0.06182183	     -0.00053143	     -0.20319395	     -0.06334594	      0.88305294	     -0.00035856	     -0.21819636	     -0.00031726	     -0.00011616	     40.26532075
      0.72198468	     -0.06182281	     -0.00053150	     -0.20319519	     -0.06334637	      0.88305279	     -0.00035727	     -0.21820787	     -0.00030979	     -0.00010237	     40.05590010
      0.72335277	     -0.06181949	     -0.00053179	     -0.20319213	     -0.06334679	      0.88305266	     -0.00035596	     -0.21821850	     -0.00030243	     -0.00008961	     40.12965860
      0.72472086	     -0.06181381	     -0.00053191	     -0.20318671	     -0.06334720	      0.88305254	     -0.00035464	     -0.21822822	     -0.00029426	     -0.00007671	     39.89774771
      0.72608895	     -0.06180403	     -0.00053217	     -0.20317718	     -0.06334759	      0.88305245	     -0.00035330	     -0.21823703	     -0.00028640	     -0.00006448	     39.98597195
      0.72773304	     -0.06178967	     -0.00053239	     -0.20316313	     -0.06334806	      0.88305235	     -0.00035169	     -0.21824647	     -0.00027628	     -0.00005031	     39.82862110
      0.72937713	     -0.06176804	     -0.00053298	     -0.20314181	     -0.06334850	      0.88305228	     -0.00035005	     -0.21825460	     -0.00026603	     -0.00003547	     39.65189889
      0.73077685	     -0.06174438	     -0.00053307	     -0.20311842	     -0.06334887	      0.88305224	     -0.00034865	     -0.21826045	     -0.00025807	     -0.00002405	     39.98861240
      0.73217657	     -0.06171977	     -0.00053390	     -0.20309406	     -0.06334922	      0.88305221	     -0.00034724	     -0.21826533	     -0.00024934	     -0.00001196	     39.85394066
      0.73370676	     -0.06169119	     -0.00053450	     -0.20306575	     -0.06334960	      0.88305221	     -0.00034570	     -0.21826962	     -0.00024034	     -0.00000001	     39.99755305
      0.73523695	     -0.06165356	     -0.00053551	     -0.20302840	     -0.06334996	      0.88305222	     -0.00034414	     -0.21827283	     -0.00023124	      0.00001274	     39.90926654
      0.73676714	     -0.06161540	     -0.00053639	     -0.20299050	     -0.06335031	      0.88305224	     -0.00034258	     -0.21827485	     -0.00022379	      0.00002415	     40.45016035
      0.73829733	     -0.06156719	     -0.00053755	     -0.20294253	     -0.06335064	      0.88305229	     -0.00034101	     -0.21827577	     -0.00021649	      0.00003698	     40.32184676
      0.73964354	     -0.06152110	     -0.00053850	     -0.20289664	     -0.06335093	      0.88305235	     -0.00033963	     -0.21827551	     -0.00021207	      0.00004801	     40.52913183
      0.74098976	     -0.06147162	     -0.00053975	     -0.20284734	     -0.06335122	      0.88305242	     -0.00033825	     -0.21827430	     -0.00020984	      0.00005880	     40.93870237
      0.74254594	     -0.06141120	     -0.00054116	     -0.20278709	     -0.06335154	      0.88305252	     -0.00033665	     -0.21827171	     -0.00021011	      0.00007101	     41.46676273
      0.74393116	     -0.06135332	     -0.00054253	     -0.20272934	     -0.06335183	      0.88305263	     -0.00033522	     -0.21826839	     -0.00021264	      0.00008255	     41.63134419
      0.74531639	     -0.06129114	     -0.00054390	     -0.20266725	     -0.06335213	      0.88305275	     -0.00033380	     -0.21826412	     -0.00021879	      0.00009369	     42.25810457
      0.74666406	     -0.06123192	     -0.00054533	     -0.20260809	     -0.06335243	      0.88305288	     -0.00033242	     -0.21825910	     -0.00022750	      0.00010382	     42.95079479
      0.74801172	     -0.06117136	     -0.00054678	     -0.20254756	     -0.06335275	      0.88305303	     -0.00033104	     -0.21825337	     -0.00023823	      0.00011425	     43.30498882
      0.74935939	     -0.06110964	     -0.00054826	     -0.20248585	     -0.06335308	      0.88305319	     -0.00032966	     -0.21824698	     -0.00025202	      0.00012370	     44.08631494
      0.75093639	     -0.06104042	     -0.00055002	     -0.20241660	     -0.06335349	      0.88305339	     -0.00032805	     -0.21823879	     -0.00027071	      0.00013340	     45.05595843
      0.75233232	     -0.06097957	     -0.00055157	     -0.20235572	     -0.06335388	      0.88305359	     -0.00032664	     -0.21823104	     -0.00028859	      0.00014154	     45.55876081
      0.75372824	     -0.06091796	     -0.00055308	     -0.20229405	     -0.06335430	      0.88305379	     -0.00032523	     -0.21822287	     -0.00030855	      0.00014820	     46.49807066
      0.75506533	     -0.06086250	     -0.00055448	     -0.20223852	     -0.06335472	      0.88305399	     -0.00032388	     -0.21821472	     -0.00032844	      0.00015287	     47.49105659
      0.75640241	     -0.06080727	     -0.00055581	     -0.20218323	     -0.06335517	      0.88305420	     -0.00032254	     -0.21820634	     -0.00034807	      0.00015696	     48.07727968
      0.75773950	     -0.06075208	     -0.00055703	     -0.20212797	     -0.06335565	      0.88305441	     -0.00032121	     -0.21819775	     -0.00036826	      0.00015927	     49.08085253
      0.75960026	     -0.06067982	     -0.00055860	     -0.20205563	     -0.06335636	      0.88305471	     -0.00031937	     -0.21818551	     -0.00039523	      0.00015983	     50.43195570
      0.76098964	     -0.06062607	     -0.00055958	     -0.20200183	     -0.06335693	      0.88305493	     -0.00031801	     -0.21817624	     -0.00041358	      0.00015909	     51.07637147
      0.76237903	     -0.06057239	     -0.00056045	     -0.20194812	     -0.06335751	      0.88305515	     -0.00031665	     -0.21816685	     -0.00043110	      0.00015650	     52.15894282
      0.76378400	     -0.06052103	     -0.00056114	     -0.20189673	     -0.06335813	      0.88305536	     -0.00031529	     -0.21815725	     -0.00044684	      0.00015197	     53.24202964
      0.76518896	     -0.06047037	     -0.00056172	     -0.20184609	     -0.06335877	      0.88305557	     -0.00031394	     -0.21814758	     -0.00045973	      0.00014672	     53.86158378
      0.76659393	     -0.06041763	     -0.00056208	     -0.20179338	     -0.06335942	      0.88305578	     -0.00031260	     -0.21813783	     -0.00047101	      0.00013990	     54.99152931
      0.76795636	     -0.06036952	     -0.00056229	     -0.20174532	     -0.06336007	      0.88305596	     -0.00031131	     -0.21812825	     -0.00047956	      0.00013173	     56.00462128
      0.76931879	     -0.06032010	     -0.00056229	     -0.20169598	     -0.06336073	      0.88305613	     -0.00031003	     -0.21811858	     -0.00048525	      0.00012330	     56.58883305
      0.77068123	     -0.06026943	     -0.00056212	     -0.20164540	     -0.06336139	      0.88305630	     -0.00030877	     -0.21810878	     -0.00048950	      0.00011360	     57.62966814
      0.77233694	     -0.06020962	     -0.00056163	     -0.20158574	     -0.06336220	      0.88305647	     -0.00030724	     -0.21809664	     -0.00049180	      0.00010047	     58.68541215
      0.77379756	     -0.06015678	     -0.00056101	     -0.20153306	     -0.06336292	      0.88305661	     -0.00030590	     -0.21808577	     -0.00049097	      0.00008875	     59.11066808
      0.77525818	     -0.06010090	     -0.00056009	     -0.20147735	     -0.06336364	      0.88305673	     -0.00030458	     -0.21807468	     -0.00048913	      0.00007613	     60.13440121
      0.77660980	     -0.06005193	     -0.00055911	     -0.20142855	     -0.06336430	      0.88305683	     -0.00030337	     -0.21806421	     -0.00048587	      0.00006353	     60.86659354
      0.77796142	     -0.06000184	     -0.00055792	     -0.20137865	     -0.06336495	      0.88305690	     -0.00030216	     -0.21805357	     -0.00048077	      0.00005132	     61.15099473
      0.77931304	     -0.05995052	     -0.00055655	     -0.20132752	     -0.06336560	      0.88305696	     -0.00030097	     -0.21804273	     -0.00047533	      0.00003840	     61.90432435
      0.78134357	     -0.05987656	     -0.00055421	     -0.20125387	     -0.06336655	      0.88305702	     -0.00029920	     -0.21802607	     -0.00046532	      0.00001836	     62.61597197
      0.78275760	     -0.05982373	     -0.00055240	     -0.20120127	     -0.06336720	      0.88305704	     -0.00029797	     -0.21801425	     -0.00045702	      0.00000495	     62.70563815
      0.78417163	     -0.05976919	     -0.00055045	     -0.20114695	     -0.06336785	      0.88305704	     -0.00029676	     -0.21800222	     -0.00044902	     -0.00000876	     63.29327965
      0.78563670	     -0.05971582	     -0.00054824	     -0.20109381	     -0.06336850	      0.88305701	     -0.00029552	     -0.21798956	     -0.00044038	     -0.00002317	     63.68311823
      0.78710178	     -0.05966098	     -0.00054579	     -0.20103922	     -0.06336914	      0.88305697	     -0.00029428	     -0.21797677	     -0.00043100	     -0.00003657	     63.54848079
      0.78856685	     -0.05960504	     -0.00054317	     -0.20098350	     -0.06336976	      0.88305691	     -0.00029306	     -0.21796382	     -0.00042274	     -0.00005032	     64.12559724
      0.79003193	     -0.05955300	     -0.00054044	     -0.20093170	     -0.06337037	      0.88305682	     -0.00029184	     -0.21795074	     -0.00041370	     -0.00006310	     63.78406260
      0.79149700	     -0.05949524	     -0.00053745	     -0.20087416	     -0.06337097	      0.88305672	     -0.00029064	     -0.21793752	     -0.00040614	     -0.00007570	     64.30958229
      0.79325510	     -0.05943588	     -0.00053401	     -0.20081505	     -0.06337168	      0.88305657	     -0.00028921	     -0.21792134	     -0.00039739	     -0.00009053	     64.29012212
      0.79442657	     -0.05938613	     -0.00053122	     -0.20076547	     -0.06337214	      0.88305646	     -0.00028826	     -0.21791052	     -0.00039224	     -0.00009933	     64.35765993
      0.79559803	     -0.05934235	     -0.00052867	     -0.20072185	     -0.06337260	      0.88305634	     -0.00028732	     -0.21789949	     -0.00038753	     -0.00010803	     64.36772651
      0.79706702	     -0.05928825	     -0.00052539	     -0.20066792	     -0.06337316	      0.88305618	     -0.00028615	     -0.21788552	     -0.00038286	     -0.00011916	     64.60505606
      0.79853602	     -0.05923600	     -0.00052210	     -0.20061584	     -0.06337372	      0.88305599	     -0.00028499	     -0.21787142	     -0.00037831	     -0.00012913	     64.14629531
      0.80000501	     -0.05917924	     -0.00051852	     -0.20055924	     -0.06337428	      0.88305580	     -0.00028383	     -0.21785720	     -0.00037583	     -0.00013878	     64.54599000
      0.80147400	     -0.05912731	     -0.00051498	     -0.20050745	     -0.06337483	      0.88305559	     -0.00028269	     -0.21784279	     -0.00037427	     -0.00014839	     64.68867871
      0.80294299	     -0.05907381	     -0.00051109	     -0.20045408	     -0.06337538	      0.88305536	     -0.00028155	     -0.21782830	     -0.00037300	     -0.00015681	     64.33882403
      0.80441198	     -0.05902012	     -0.00050735	     -0.20040050	     -0.06337593	      0.88305512	     -0.00028042	     -0.21781370	     -0.00037366	     -0.00016507	     64.63707574
      0.80588097	     -0.05896717	     -0.00050307	     -0.20034765	     -0.06337648	      0.88305488	     -0.00027929	     -0.21779897	     -0.00037539	     -0.00017362	     65.01424771
      0.80734996	     -0.05891711	     -0.00049919	     -0.20029768	     -0.06337703	      0.88305462	     -0.00027817	     -0.21778418	     -0.00037696	     -0.00018068	     64.50939132
      0.80881896	     -0.05886134	     -0.00049445	     -0.20024199	     -0.06337758	      0.88305434	     -0.00027706	     -0.21776933	     -0.00038076	     -0.00018849	     65.21002535
      0.81028795	     -0.05881492	     -0.00049053	     -0.20019563	     -0.06337815	      0.88305406	     -0.00027595	     -0.21775438	     -0.00038402	     -0.00019545	     64.70720460
      0.81159520	     -0.05876649	     -0.00048607	     -0.20014725	     -0.06337865	      0.88305380	     -0.00027497	     -0.21774109	     -0.00038866	     -0.00020195	     65.29578418
      0.81290244	     -0.05872349	     -0.00048223	     -0.20010430	     -0.06337916	      0.88305353	     -0.00027399	     -0.21772774	     -0.00039318	     -0.00020810	     65.21959106
      0.81420969	     -0.05867812	     -0.00047787	     -0.20005896	     -0.06337968	      0.88305326	     -0.00027301	     -0.21771439	     -0.00039850	     -0.00021416	     65.42729276
      0.81589234	     -0.05862304	     -0.00047261	     -0.20000390	     -0.06338036	      0.88305289	     -0.00027176	     -0.21769719	     -0.00040625	     -0.00022205	     65.62680381
      0.81729460	     -0.05857592	     -0.00046769	     -0.19995680	     -0.06338093	      0.88305258	     -0.00027072	     -0.21768286	     -0.00041352	     -0.00022844	     65.88843530
      0.81869686	     -0.05853093	     -0.00046335	     -0.19991181	     -0.06338152	      0.88305225	     -0.00026968	     -0.21766855	     -0.00042134	     -0.00023455	     65.90534135
      0.82009912	     -0.05848474	     -0.00045840	     -0.19986562	     -0.06338211	      0.88305192	     -0.00026864	     -0.21765427	     -0.00043018	     -0.00024088	     66.27178740
      0.82150138	     -0.05844290	     -0.00045379	     -0.19982376	     -0.06338272	      0.88305158	     -0.00026761	     -0.21764003	     -0.00043947	     -0.00024687	     66.32704741
      0.82290364	     -0.05839770	     -0.00044869	     -0.19977854	     -0.06338335	      0.88305123	     -0.00026657	     -0.21762587	     -0.00044974	     -0.00025266	     66.71514186
      0.82430590	     -0.05835675	     -0.00044380	     -0.19973756	     -0.06338399	      0.88305087	     -0.00026555	     -0.21761173	     -0.00046071	     -0.00025846	     66.97171754
      0.82570816	     -0.05831357	     -0.00043852	     -0.19969435	     -0.06338464	      0.88305050	     -0.00026452	     -0.21759768	     -0.00047195	     -0.00026351	     67.07113692
      0.82711042	     -0.05827315	     -0.00043353	     -0.19965389	     -0.06338531	      0.88305013	     -0.00026350	     -0.21758367	     -0.00048442	     -0.00026871	     67.48952117
      0.82883376	     -0.05822221	     -0.00042720	     -0.19960290	     -0.06338616	      0.88304966	     -0.00026225	     -0.21756662	     -0.00049991	     -0.00027453	     67.57945743
      0.83007985	     -0.05818479	     -0.00042306	     -0.19956541	     -0.06338679	      0.88304932	     -0.00026135	     -0.21755431	     -0.00051215	     -0.00027782	     67.86689458
      0.83132593	     -0.05814802	     -0.00041850	     -0.19952859	     -0.06338743	      0.88304897	     -0.00026046	     -0.21754205	     -0.00052492	     -0.00028156	     68.33783537
      0.83289900	     -0.05810562	     -0.00041314	     -0.19948612	     -0.06338827	      0.88304852	     -0.00025934	     -0.21752668	     -0.00054093	     -0.00028551	     68.29888282
      0.83447207	     -0.05805848	     -0.00040703	     -0.19943890	     -0.06338914	      0.88304807	     -0.00025823	     -0.21751148	     -0.00055864	     -0.00028943	     69.18799106
      0.83577037	     -0.05802588	     -0.00040277	     -0.19940622	     -0.06338987	      0.88304769	     -0.00025732	     -0.21749901	     -0.00057271	     -0.00029174	     68.96444499
      0.83706866	     -0.05798918	     -0.00039780	     -0.19936945	     -0.06339063	      0.88304731	     -0.00025642	     -0.21748668	     -0.00058792	     -0.00029402	     69.46636307
      0.83836696	     -0.05795580	     -0.00039310	     -0.19933599	     -0.06339140	      0.88304693	     -0.00025553	     -0.21747444	     -0.00060302	     -0.00029556	     69.52937753
      0.83997215	     -0.05791344	     -0.00038694	     -0.19929353	     -0.06339238	      0.88304645	     -0.00025444	     -0.21745946	     -0.00062285	     -0.00029768	     70.25188348
      0.84157733	     -0.05787500	     -0.00038059	     -0.19925501	     -0.06339340	      0.88304598	     -0.00025336	     -0.21744463	     -0.00064144	     -0.00029758	     69.55662005
      0.84273668	     -0.05784163	     -0.00037555	     -0.19922157	     -0.06339415	      0.88304563	     -0.00025260	     -0.21743408	     -0.00065649	     -0.00029808	     70.40760633
      0.84389602	     -0.05781386	     -0.00037067	     -0.19919372	     -0.06339492	      0.88304528	     -0.00025183	     -0.21742361	     -0.00067072	     -0.00029776	     70.42043180
      0.84542522	     -0.05777649	     -0.00036407	     -0.19915627	     -0.06339596	      0.88304483	     -0.00025084	     -0.21740995	     -0.00069014	     -0.00029735	     70.83130841
      0.84695442	     -0.05774215	     -0.00035745	     -0.19912184	     -0.06339703	      0.88304438	     -0.00024987	     -0.21739647	     -0.00070865	     -0.00029559	     70.31327680
      0.84848362	     -0.05770160	     -0.00035065	     -0.19908119	     -0.06339813	      0.88304393	     -0.00024891	     -0.21738316	     -0.00072871	     -0.00029355	     70.98740333
      0.85001282	     -0.05766865	     -0.00034392	     -0.19904814	     -0.06339926	      0.88304348	     -0.00024796	     -0.21736992	     -0.00074828	     -0.00029099	     70.88302126
      0.85123593	     -0.05763849	     -0.00033859	     -0.19901790	     -0.06340018	      0.88304312	     -0.00024721	     -0.21735947	     -0.00076434	     -0.00028884	     71.23113615
      0.85245904	     -0.05761117	     -0.00033329	     -0.19899051	     -0.06340113	      0.88304277	     -0.00024648	     -0.21734911	     -0.00078019	     -0.00028619	     71.12212263
      0.85401711	     -0.05757602	     -0.00032661	     -0.19895524	     -0.06340236	      0.88304233	     -0.00024555	     -0.21733605	     -0.00080094	     -0.00028271	     71.30512864
      0.85557517	     -0.05754260	     -0.00031971	     -0.19892171	     -0.06340362	      0.88304189	     -0.00024464	     -0.21732317	     -0.00082163	     -0.00027874	     71.05640652
      0.85697173	     -0.05750828	     -0.00031372	     -0.19888728	     -0.06340478	      0.88304151	     -0.00024384	     -0.21731178	     -0.00084074	     -0.00027447	     71.27254325
      0.85836829	     -0.05748107	     -0.00030733	     -0.19885996	     -0.06340597	      0.88304112	     -0.00024305	     -0.21730048	     -0.00086017	     -0.00027082	     71.23116803
      0.85976485	     -0.05744968	     -0.00030148	     -0.19882845	     -0.06340719	      0.88304075	     -0.00024227	     -0.21728937	     -0.00087935	     -0.00026637	     71.01990911
      0.86116140	     -0.05742070	     -0.00029507	     -0.19879936	     -0.06340843	      0.88304038	     -0.00024150	     -0.21727838	     -0.00089943	     -0.00026210	     71.03267996
      0.86255796	     -0.05739050	     -0.00028936	     -0.19876902	     -0.06340970	      0.88304002	     -0.00024075	     -0.21726753	     -0.00091991	     -0.00025799	     71.21075327
      0.86395452	     -0.05736372	     -0.00028295	     -0.19874211	     -0.06341100	      0.88303966	     -0.00024001	     -0.21725682	     -0.00094018	     -0.00025328	     70.67045123
      0.86535107	     -0.05733430	     -0.00027748	     -0.19871253	     -0.06341233	      0.88303931	     -0.00023927	     -0.21724626	     -0.00096185	     -0.00024898	     71.04239367
      0.86674763	     -0.05730770	     -0.00027101	     -0.19868579	     -0.06341368	      0.88303897	     -0.00023855	     -0.21723584	     -0.00098323	     -0.00024424	     70.53343949
      0.86814419	     -0.05727832	     -0.00026549	     -0.19865625	     -0.06341507	      0.88303863	     -0.00023784	     -0.21722558	     -0.00100562	     -0.00023942	     70.61867086
      0.86954075	     -0.05725282	     -0.00025862	     -0.19863059	     -0.06341649	      0.88303830	     -0.00023714	     -0.21721545	     -0.00102853	     -0.00023454	     70.37544187
      0.87093730	     -0.05722457	     -0.00025291	     -0.19860216	     -0.06341795	      0.88303797	     -0.00023645	     -0.21720550	     -0.00105224	     -0.00022971	     70.48366371
      0.87233386	     -0.05720096	     -0.00024592	     -0.19857838	     -0.06341943	      0.88303766	     -0.00023577	     -0.21719569	     -0.00107623	     -0.00022468	     70.02190926
      0.87373042	     -0.05717297	     -0.00024051	     -0.19855019	     -0.06342095	      0.88303735	     -0.00023509	     -0.21718608	     -0.00110119	     -0.00021943	     70.08468321
      0.87512698	     -0.05714858	     -0.00023360	     -0.19852561	     -0.06342251	      0.88303704	     -0.00023442	     -0.21717662	     -0.00112693	     -0.00021466	     69.91456080
      0.87652353	     -0.05712476	     -0.00022840	     -0.19850156	     -0.06342410	      0.88303675	     -0.00023376	     -0.21716738	     -0.00115318	     -0.00020980	     69.82211124
      0.87792009	     -0.05710419	     -0.00022162	     -0.19848077	     -0.06342573	      0.88303646	     -0.00023311	     -0.21715839	     -0.00118041	     -0.00020539	     69.60471876
      0.87931665	     -0.05708546	     -0.00021683	     -0.19846179	     -0.06342740	      0.88303617	     -0.00023246	     -0.21714974	     -0.00120887	     -0.00020192	     69.86057693
      0.88071321	     -0.05707326	     -0.00021018	     -0.19844934	     -0.06342911	      0.88303589	     -0.00023181	     -0.21714151	     -0.00123767	     -0.00019891	     69.31575542
      0.88210976	     -0.05706369	     -0.00020600	     -0.19843948	     -0.06343086	      0.88303562	     -0.00023117	     -0.21713383	     -0.00126850	     -0.00019761	     69.81264919
      0.88350632	     -0.05706165	     -0.00019960	     -0.19843716	     -0.06343265	      0.88303534	     -0.00023053	     -0.21712681	     -0.00129976	     -0.00019791	     69.44608273
      0.88490288	     -0.05706326	     -0.00019598	     -0.19843843	     -0.06343449	      0.88303506	     -0.00022989	     -0.21712053	     -0.00133246	     -0.00020020	     69.81000969
      0.88629943	     -0.05707213	     -0.00019010	     -0.19844699	     -0.06343637	      0.88303478	     -0.00022925	     -0.21711512	     -0.00136592	     -0.00020491	     69.67789295
      0.88752891	     -0.05708446	     -0.00018739	     -0.19845899	     -0.06343807	      0.88303452	     -0.00022869	     -0.21711115	     -0.00139639	     -0.00021160	     70.17627432
      0.88875838	     -0.05710263	     -0.00018344	     -0.19847684	     -0.06343981	      0.88303426	     -0.00022813	     -0.21710799	     -0.00142690	     -0.00022014	     70.14699559
      0.88998785	     -0.05712607	     -0.00018045	     -0.19849995	     -0.06344158	      0.88303398	     -0.00022756	     -0.21710570	     -0.00145825	     -0.00023142	     70.55559833
      0.89154774	     -0.05716368	     -0.00017637	     -0.19853712	     -0.06344389	      0.88303361	     -0.00022684	     -0.21710413	     -0.00149770	     -0.00024878	     70.49971696
      0.89310764	     -0.05720477	     -0.00017303	     -0.19857775	     -0.06344625	      0.88303320	     -0.00022612	     -0.21710408	     -0.00153832	     -0.00027025	     71.38879937
      0.89445272	     -0.05725025	     -0.00016917	     -0.19862285	     -0.06344835	      0.88303282	     -0.00022550	     -0.21710526	     -0.00157287	     -0.00029236	     71.61317890
      0.89579781	     -0.05729906	     -0.00016633	     -0.19867127	     -0.06345048	      0.88303241	     -0.00022487	     -0.21710768	     -0.00160672	     -0.00031669	     71.82202343
      0.89714290	     -0.05735260	     -0.00016269	     -0.19872442	     -0.06345267	      0.88303197	     -0.00022423	     -0.21711129	     -0.00164065	     -0.00034439	     72.34350105
      0.89898291	     -0.05743656	     -0.00015927	     -0.19880785	     -0.06345573	      0.88303130	     -0.00022336	     -0.21711823	     -0.00168521	     -0.00038663	     72.89360518
      0.90014055	     -0.05749268	     -0.00015551	     -0.19886366	     -0.06345770	      0.88303083	     -0.00022280	     -0.21712382	     -0.00171244	     -0.00041544	     73.12600523
      0.90129819	     -0.05755289	     -0.00015313	     -0.19892355	     -0.06345969	      0.88303034	     -0.00022224	     -0.21713031	     -0.00173880	     -0.00044627	     73.62061062
      0.90293067	     -0.05764378	     -0.00014921	     -0.19901401	     -0.06346256	      0.88302957	     -0.00022144	     -0.21714104	     -0.00177356	     -0.00049200	     73.81625040
      0.90432551	     -0.05772538	     -0.00014635	     -0.19909525	     -0.06346505	      0.88302886	     -0.00022075	     -0.21715163	     -0.00180213	     -0.00053373	     74.64089748
      0.90572035	     -0.05781297	     -0.00014282	     -0.19918252	     -0.06346759	      0.88302808	     -0.00022006	     -0.21716351	     -0.00182759	     -0.00057633	     74.51767134
      0.90711518	     -0.05790257	     -0.00014001	     -0.19927179	     -0.06347015	      0.88302725	     -0.00021935	     -0.21717666	     -0.00185186	     -0.00062078	     75.27484464
      0.90889897	     -0.05802917	     -0.00013527	     -0.19939803	     -0.06347348	      0.88302609	     -0.00021844	     -0.21719522	     -0.00187889	     -0.00067936	     75.44530975
      0.91005506	     -0.05810852	     -0.00013368	     -0.19947714	     -0.06347566	      0.88302528	     -0.00021785	     -0.21720836	     -0.00189444	     -0.00071741	     75.89223350
      0.91121116	     -0.05819355	     -0.00013121	     -0.19956196	     -0.06347786	      0.88302443	     -0.00021724	     -0.21722222	     -0.00190801	     -0.00075583	     76.03923310
      0.91267522	     -0.05830601	     -0.00012871	     -0.19967417	     -0.06348066	      0.88302329	     -0.00021647	     -0.21724087	     -0.00192302	     -0.00080511	     76.53452748
      0.91413929	     -0.05842240	     -0.00012616	     -0.19979034	     -0.06348349	      0.88302207	     -0.00021570	     -0.21726073	     -0.00193423	     -0.00085337	     76.23403409
      0.91560335	     -0.05853743	     -0.00012420	     -0.19990517	     -0.06348633	      0.88302079	     -0.00021491	     -0.21728171	     -0.00194356	     -0.00090102	     76.82902317
      0.91706742	     -0.05865943	     -0.00012203	     -0.20002699	     -0.06348918	      0.88301943	     -0.00021411	     -0.21730372	     -0.00194984	     -0.00094796	     77.06884929
      0.91853148	     -0.05878294	     -0.00012055	     -0.20015035	     -0.06349204	      0.88301801	     -0.00021331	     -0.21732679	     -0.00195248	     -0.00099251	     76.78205198
      0.91999555	     -0.05890714	     -0.00011851	     -0.20027444	     -0.06349490	      0.88301653	     -0.00021250	     -0.21735081	     -0.00195324	     -0.00103561	     77.12324908
      0.92137277	     -0.05902905	     -0.00011727	     -0.20039624	     -0.06349758	      0.88301507	     -0.00021173	     -0.21737423	     -0.00195133	     -0.00107456	     77.30266758
      0.92275000	     -0.05915295	     -0.00011582	     -0.20052007	     -0.06350027	      0.88301357	     -0.00021095	     -0.21739846	     -0.00194640	     -0.00111068	     76.86715198
      0.92412722	     -0.05927727	     -0.00011525	     -0.20064433	     -0.06350295	      0.88301202	     -0.00021016	     -0.21742344	     -0.00194005	     -0.00114487	     77.17609864
      0.92591400	     -0.05944309	     -0.00011419	     -0.20081012	     -0.06350640	      0.88300993	     -0.00020913	     -0.21745690	     -0.00192825	     -0.00118583	     77.05191651
      0.92732015	     -0.05957286	     -0.00011490	     -0.20093987	     -0.06350910	      0.88300825	     -0.00020831	     -0.21748403	     -0.00191609	     -0.00121401	     76.78556680
      0.92872629	     -0.05970264	     -0.00011450	     -0.20106965	     -0.06351179	      0.88300652	     -0.00020748	     -0.21751174	     -0.00190255	     -0.00123965	     76.79848306
      0.93041668	     -0.05986160	     -0.00011606	     -0.20122863	     -0.06351499	      0.88300440	     -0.00020647	     -0.21754577	     -0.00188316	     -0.00126604	     76.49136848
      0.93166765	     -0.05997758	     -0.00011575	     -0.20134466	     -0.06351734	      0.88300281	     -0.00020572	     -0.21757145	     -0.00186744	     -0.00128227	     76.31319349
      0.93291862	     -0.06009502	     -0.00011697	     -0.20146215	     -0.06351966	      0.88300119	     -0.00020496	     -0.21759749	     -0.00185051	     -0.00129626	     76.36333603
      0.93451432	     -0.06024610	     -0.00011796	     -0.20161331	     -0.06352260	      0.88299911	     -0.00020398	     -0.21763124	     -0.00182626	     -0.00130988	     75.69383872
      0.93611001	     -0.06039469	     -0.00012026	     -0.20176198	     -0.06352549	      0.88299702	     -0.00020299	     -0.21766555	     -0.00180104	     -0.00131952	     76.00806875
      0.93770570	     -0.06054884	     -0.00012114	     -0.20191625	     -0.06352834	      0.88299491	     -0.00020199	     -0.21770032	     -0.00177281	     -0.00132511	     75.19157676
      0.93908971	     -0.06067538	     -0.00012415	     -0.20204290	     -0.06353078	      0.88299307	     -0.00020111	     -0.21773089	     -0.00174729	     -0.00132601	     75.29436205
      0.94047371	     -0.06080413	     -0.00012526	     -0.20217179	     -0.06353318	      0.88299124	     -0.00020022	     -0.21776170	     -0.00172002	     -0.00132444	     74.88994887
      0.94185772	     -0.06093313	     -0.00012792	     -0.20230093	     -0.06353554	      0.88298941	     -0.00019933	     -0.21779275	     -0.00169141	     -0.00132014	     74.77249439
      0.94357144	     -0.06109199	     -0.00012975	     -0.20246000	     -0.06353841	      0.88298715	     -0.00019821	     -0.21783154	     -0.00165353	     -0.00131110	     73.96707398
      0.94490583	     -0.06120973	     -0.00013304	     -0.20257789	     -0.06354059	      0.88298541	     -0.00019734	     -0.21786188	     -0.00162305	     -0.00130059	     74.04547690
      0.94624021	     -0.06132936	     -0.00013484	     -0.20269772	     -0.06354274	      0.88298368	     -0.00019645	     -0.21789227	     -0.00159104	     -0.00128841	     73.74061247
      0.94794453	     -0.06148095	     -0.00013867	     -0.20284955	     -0.06354541	      0.88298150	     -0.00019531	     -0.21793121	     -0.00154792	     -0.00126951	     73.26974346
      0.94937983	     -0.06160611	     -0.00014031	     -0.20297496	     -0.06354761	      0.88297969	     -0.00019434	     -0.21796404	     -0.00151044	     -0.00125152	     73.04778215
      0.95081514	     -0.06173185	     -0.00014376	     -0.20310094	     -0.06354975	      0.88297791	     -0.00019336	     -0.21799687	     -0.00147069	     -0.00123056	     72.42965637
      0.95225044	     -0.06185435	     -0.00014626	     -0.20322371	     -0.06355183	      0.88297616	     -0.00019238	     -0.21802969	     -0.00143022	     -0.00120839	     72.26177609
      0.95368575	     -0.06197742	     -0.00014995	     -0.20334705	     -0.06355385	      0.88297444	     -0.00019139	     -0.21806245	     -0.00138761	     -0.00118390	     71.65175727
      0.95544083	     -0.06212535	     -0.00015348	     -0.20349533	     -0.06355624	      0.88297239	     -0.00019016	     -0.21810241	     -0.00133468	     -0.00115289	     71.61137345
      0.95719591	     -0.06227132	     -0.00016025	     -0.20364165	     -0.06355853	      0.88297040	     -0.00018893	     -0.21814222	     -0.00127775	     -0.00111849	     70.02902048
      0.95841956	     -0.06236619	     -0.00016212	     -0.20373680	     -0.06356007	      0.88296904	     -0.00018806	     -0.21816996	     -0.00123878	     -0.00109387	     70.29130609
      0.95964321	     -0.06246585	     -0.00016610	     -0.20383672	     -0.06356156	      0.88296772	     -0.00018719	     -0.21819760	     -0.00119821	     -0.00106880	     70.05519269
      0.96138165	     -0.06260508	     -0.00017100	     -0.20397636	     -0.06356360	      0.88296590	     -0.00018595	     -0.21823675	     -0.00113839	     -0.00103181	     69.15134883
      0.96312009	     -0.06273702	     -0.00017722	     -0.20410871	     -0.06356552	      0.88296413	     -0.00018470	     -0.21827564	     -0.00107809	     -0.00099411	     69.32907729
      0.96463434	     -0.06285116	     -0.00018161	     -0.20422324	     -0.06356711	      0.88296265	     -0.00018360	     -0.21830923	     -0.00102293	     -0.00096031	     68.24831345
      0.96614859	     -0.06296101	     -0.00018797	     -0.20433345	     -0.06356862	      0.88296123	     -0.00018250	     -0.21834262	     -0.00096775	     -0.00092624	     68.24108967
      0.96766284	     -0.06307083	     -0.00019168	     -0.20444369	     -0.06357004	      0.88295985	     -0.00018138	     -0.21837567	     -0.00091062	     -0.00089108	     67.38679799
      0.96917708	     -0.06317265	     -0.00019752	     -0.20454592	     -0.06357138	      0.88295853	     -0.00018027	     -0.21840831	     -0.00085297	     -0.00085524	     67.23592555
      0.97069133	     -0.06327338	     -0.00020113	     -0.20464710	     -0.06357263	      0.88295726	     -0.00017915	     -0.21844038	     -0.00079366	     -0.00081861	     66.47710820
      0.97220558	     -0.06336569	     -0.00020699	     -0.20473984	     -0.06357378	      0.88295605	     -0.00017802	     -0.21847184	     -0.00073372	     -0.00078127	     66.27353459
      0.97371983	     -0.06345609	     -0.00021062	     -0.20483071	     -0.06357485	      0.88295490	     -0.00017689	     -0.21850253	     -0.00067226	     -0.00074310	     65.53091703
      0.97523407	     -0.06353708	     -0.00021577	     -0.20491217	     -0.06357582	      0.88295380	     -0.00017575	     -0.21853241	     -0.00061027	     -0.00070389	     65.26467925
      0.97674832	     -0.06361588	     -0.00021863	     -0.20499148	     -0.06357669	      0.88295276	     -0.00017461	     -0.21856131	     -0.00054703	     -0.00066381	     64.50236910
      0.97826257	     -0.06368484	     -0.00022348	     -0.20506094	     -0.06357747	      0.88295179	     -0.00017346	     -0.21858924	     -0.00048333	     -0.00062217	     64.12193690
      0.97977682	     -0.06375181	     -0.00022636	     -0.20512844	     -0.06357816	      0.88295088	     -0.00017231	     -0.21861604	     -0.00041922	     -0.00058045	     63.76470752
      0.98129106	     -0.06381181	     -0.00023124	     -0.20518895	     -0.06357874	      0.88295004	     -0.00017116	     -0.21864177	     -0.00035367	     -0.00053630	     62.87908603
      0.98280531	     -0.06386884	     -0.00023436	     -0.20524652	     -0.06357923	      0.88294926	     -0.00017001	     -0.21866636	     -0.00028874	     -0.00049258	     62.70955469
      0.98431956	     -0.06392090	     -0.00023895	     -0.20529910	     -0.06357962	      0.88294855	     -0.00016885	     -0.21868986	     -0.00022220	     -0.00044648	     61.70835717
      0.98583381	     -0.06396829	     -0.00024127	     -0.20534705	     -0.06357990	      0.88294790	     -0.00016769	     -0.21871225	     -0.00015675	     -0.00040082	     61.59953745
      0.98734805	     -0.06401231	     -0.00024544	     -0.20539161	     -0.06358009	      0.88294733	     -0.00016654	     -0.21873360	     -0.00008981	     -0.00035271	     60.51102650
      0.98886230	     -0.06405131	     -0.00024879	     -0.20543117	     -0.06358017	      0.88294684	     -0.00016538	     -0.21875386	     -0.00002437	     -0.00030534	     60.43732207
      0.99037655	     -0.06408490	     -0.00025338	     -0.20546531	     -0.06358016	      0.88294641	     -0.00016423	     -0.21877300	      0.00004228	     -0.00025565	     59.30864566
      0.99173404	     -0.06410934	     -0.00025667	     -0.20549025	     -0.06358006	      0.88294609	     -0.00016320	     -0.21878914	      0.00010046	     -0.00021176	     59.13321169
      0.99309153	     -0.06413074	     -0.00026062	     -0.20551215	     -0.06357989	      0.88294584	     -0.00016216	     -0.21880432	      0.00015910	     -0.00016656	     58.28698243
      0.99444902	     -0.06414644	     -0.00026437	     -0.20552834	     -0.06357963	      0.88294564	     -0.00016113	     -0.21881852	      0.00021637	     -0.00012143	     57.94790524
      0.99631817	     -0.06416312	     -0.00026977	     -0.20554571	     -0.06357916	      0.88294547	     -0.00015972	     -0.21883641	      0.00029488	     -0.00005835	     56.77085470
      0.99783419	     -0.06416924	     -0.00027422	     -0.20555238	     -0.06357866	      0.88294542	     -0.00015857	     -0.21884951	      0.00035601	     -0.00000724	     56.71847573
      0.99935021	     -0.06416892	     -0.00027863	     -0.20555261	     -0.06357808	      0.88294545	     -0.00015743	     -0.21886132	      0.00041702	      0.00004506	     55.77547969
      1.00103821	     -0.06416174	     -0.00028356	     -0.20554603	     -0.06357732	      0.88294558	     -0.00015617	     -0.21887297	      0.00048228	      0.00010232	     55.44506117
      1.00272620	     -0.06415167	     -0.00028836	     -0.20553656	     -0.06357645	      0.88294580	     -0.00015490	     -0.21888299	      0.00054676	      0.00016070	     54.21722226
      1.00441420	     -0.06412812	     -0.00029316	     -0.20551360	     -0.06357547	      0.88294612	     -0.00015365	     -0.21889147	      0.00060777	      0.00021838	     54.03145929
      1.00571442	     -0.06411004	     -0.00029662	     -0.20549597	     -0.06357465	      0.88294643	     -0.00015268	     -0.21889685	      0.00065389	      0.00026291	     53.38154208
      1.00701464	     -0.06408574	     -0.00030023	     -0.20547210	     -0.06357377	      0.88294680	     -0.00015171	     -0.21890129	      0.00069819	      0.00030674	     53.10428800
      1.00863104	     -0.06405228	     -0.00030449	     -0.20543919	     -0.06357260	      0.88294734	     -0.00015052	     -0.21890553	      0.00075222	      0.00036127	     52.13753993
      1.01024744	     -0.06400904	     -0.00030890	     -0.20539648	     -0.06357135	      0.88294797	     -0.00014933	     -0.21890831	      0.00080301	      0.00041501	     51.92446934
      1.01186384	     -0.06396387	     -0.00031287	     -0.20535183	     -0.06357001	      0.88294868	     -0.00014814	     -0.21890962	      0.00085255	      0.00046831	     51.02310637
      1.01348024	     -0.06390805	     -0.00031742	     -0.20529649	     -0.06356859	      0.88294948	     -0.00014696	     -0.21890950	      0.00089882	      0.00052056	     50.89088065
      1.01509663	     -0.06385217	     -0.00032076	     -0.20524111	     -0.06356710	      0.88295037	     -0.00014578	     -0.21890790	      0.00094381	      0.00057205	     50.05262102
      1.01640495	     -0.06379916	     -0.00032463	     -0.20518847	     -0.06356585	      0.88295114	     -0.00014483	     -0.21890559	      0.00097776	      0.00061256	     49.97071702
      1.01771326	     -0.06374458	     -0.00032753	     -0.20513426	     -0.06356454	      0.88295197	     -0.00014388	     -0.21890234	      0.00101098	      0.00065283	     49.36673862
      1.01902158	     -0.06368584	     -0.00033078	     -0.20507588	     -0.06356320	      0.88295285	     -0.00014294	     -0.21889815	      0.00104206	      0.00069187	     49.15825868
      1.02061532	     -0.06361152	     -0.00033448	     -0.20500198	     -0.06356151	      0.88295399	     -0.00014179	     -0.21889181	      0.00107874	      0.00073890	     48.30522018
      1.02220906	     -0.06352836	     -0.00033835	     -0.20491921	     -0.06355977	      0.88295520	     -0.00014065	     -0.21888410	      0.00111203	      0.00078466	     48.10170793
      1.02380280	     -0.06344267	     -0.00034179	     -0.20483390	     -0.06355797	      0.88295649	     -0.00013951	     -0.21887499	      0.00114337	      0.00082924	     47.59987170
      1.02539654	     -0.06335005	     -0.00034561	     -0.20474162	     -0.06355612	      0.88295784	     -0.00013837	     -0.21886452	      0.00117180	      0.00087239	     47.41427654
      1.02674545	     -0.06327166	     -0.00034818	     -0.20466352	     -0.06355453	      0.88295904	     -0.00013741	     -0.21885458	      0.00119403	      0.00090734	     47.15947428
      1.02809435	     -0.06318800	     -0.00035106	     -0.20458013	     -0.06355290	      0.88296029	     -0.00013646	     -0.21884374	      0.00121497	      0.00094210	     46.58656494
      1.02944326	     -0.06310192	     -0.00035367	     -0.20449430	     -0.06355125	      0.88296159	     -0.00013551	     -0.21883196	      0.00123340	      0.00097519	     46.43623869
      1.03151940	     -0.06296893	     -0.00035795	     -0.20436167	     -0.06354866	      0.88296366	     -0.00013405	     -0.21881218	      0.00125911	      0.00102414	     45.61745046
      1.03299985	     -0.06286752	     -0.00036047	     -0.20426049	     -0.06354679	      0.88296520	     -0.00013301	     -0.21879692	      0.00127348	      0.00105667	     45.76766842
      1.03448031	     -0.06277175	     -0.00036389	     -0.20416491	     -0.06354489	      0.88296679	     -0.00013199	     -0.21878072	      0.00128665	      0.00108796	     45.33123787
      1.03596076	     -0.06266975	     -0.00036653	     -0.20406310	     -0.06354298	      0.88296842	     -0.00013096	     -0.21876380	      0.00129736	      0.00111715	     45.02815834
      1.03753405	     -0.06256795	     -0.00037044	     -0.20396145	     -0.06354093	      0.88297020	     -0.00012988	     -0.21874497	      0.00130636	      0.00114549	     44.80223151
      1.03910733	     -0.06245869	     -0.00037309	     -0.20385234	     -0.06353887	      0.88297203	     -0.00012880	     -0.21872553	      0.00131314	      0.00117175	     44.42340146
      1.04051937	     -0.06236519	     -0.00037714	     -0.20375894	     -0.06353701	      0.88297370	     -0.00012785	     -0.21870748	      0.00131739	      0.00119291	     44.05979783
      1.04193141	     -0.06226900	     -0.00037991	     -0.20366283	     -0.06353515	      0.88297539	     -0.00012689	     -0.21868901	      0.00131930	      0.00121146	     43.97558419
      1.04343048	     -0.06217122	     -0.00038397	     -0.20356512	     -0.06353317	      0.88297722	     -0.00012589	     -0.21866893	      0.00131938	      0.00122818	     43.89348578
      1.04492955	     -0.06207029	     -0.00038690	     -0.20346425	     -0.06353120	      0.88297908	     -0.00012490	     -0.21864851	      0.00131810	      0.00124302	     43.35130138
      1.04642862	     -0.06197043	     -0.00039098	     -0.20336441	     -0.06352922	      0.88298095	     -0.00012391	     -0.21862771	      0.00131376	      0.00125461	     43.42831575
      1.04841179	     -0.06184095	     -0.00039320	     -0.20323497	     -0.06352663	      0.88298345	     -0.00012262	     -0.21859983	      0.00130561	      0.00126493	     43.10058693
      1.04950311	     -0.06176703	     -0.00039765	     -0.20316101	     -0.06352520	      0.88298483	     -0.00012192	     -0.21858428	      0.00129933	      0.00127009	     42.99150959
      1.05059443	     -0.06169541	     -0.00039995	     -0.20308937	     -0.06352379	      0.88298622	     -0.00012122	     -0.21856857	      0.00129196	      0.00127313	     42.94474025
      1.05223508	     -0.06159061	     -0.00040333	     -0.20298453	     -0.06352168	      0.88298831	     -0.00012018	     -0.21854482	      0.00127939	      0.00127409	     42.73957768
      1.05387573	     -0.06148873	     -0.00040639	     -0.20288259	     -0.06351959	      0.88299040	     -0.00011916	     -0.21852097	      0.00126398	      0.00127070	     42.94634389
      1.05551638	     -0.06138462	     -0.00040890	     -0.20277840	     -0.06351753	      0.88299248	     -0.00011814	     -0.21849709	      0.00124749	      0.00126537	     42.48496691
      1.05715703	     -0.06128133	     -0.00041091	     -0.20267503	     -0.06351550	      0.88299455	     -0.00011715	     -0.21847317	      0.00122794	      0.00125616	     42.57501120
      1.05853197	     -0.06119795	     -0.00041298	     -0.20259155	     -0.06351383	      0.88299627	     -0.00011632	     -0.21845308	      0.00121007	      0.00124642	     42.54310931
      1.05990690	     -0.06111414	     -0.00041447	     -0.20250764	     -0.06351218	      0.88299797	     -0.00011550	     -0.21843304	      0.00119058	      0.00123441	     42.68630040
      1.06168106	     -0.06101517	     -0.00041656	     -0.20240853	     -0.06351009	      0.88300015	     -0.00011447	     -0.21840725	      0.00116365	      0.00121585	     42.72038000
      1.06310320	     -0.06092843	     -0.00041731	     -0.20232167	     -0.06350845	      0.88300187	     -0.00011365	     -0.21838679	      0.00114045	      0.00119952	     42.76874059
      1.06452533	     -0.06085125	     -0.00041897	     -0.20224435	     -0.06350684	      0.88300356	     -0.00011284	     -0.21836637	      0.00111624	      0.00118120	     42.59930352
      1.06594746	     -0.06077060	     -0.00041996	     -0.20216354	     -0.06350528	      0.88300522	     -0.00011205	     -0.21834614	      0.00109007	      0.00116095	     42.86718611
      1.06736959	     -0.06069744	     -0.00042152	     -0.20209022	     -0.06350374	      0.88300686	     -0.00011127	     -0.21832605	      0.00106277	      0.00113863	     43.06504841
      1.06879173	     -0.06062206	     -0.00042245	     -0.20201467	     -0.06350225	      0.88300846	     -0.00011051	     -0.21830620	      0.00103485	      0.00111575	     42.96341890
      1.07021386	     -0.06054843	     -0.00042370	     -0.20194085	     -0.06350080	      0.88301003	     -0.00010976	     -0.21828651	      0.00100480	      0.00109094	     43.31625026
      1.07176857	     -0.06046973	     -0.00042460	     -0.20186194	     -0.06349927	      0.88301171	     -0.00010895	     -0.21826516	      0.00097021	      0.00106217	     43.68246696
      1.07332327	     -0.06038823	     -0.00042645	     -0.20178018	     -0.06349779	      0.88301333	     -0.00010816	     -0.21824400	      0.00093313	      0.00103300	     43.89134393
      1.07457401	     -0.06032317	     -0.00042736	     -0.20171489	     -0.06349664	      0.88301461	     -0.00010754	     -0.21822709	      0.00090013	      0.00100775	     44.60115327
      1.07582475	     -0.06025922	     -0.00042866	     -0.20165070	     -0.06349554	      0.88301586	     -0.00010693	     -0.21821030	      0.00086526	      0.00098248	     44.91122997
      1.07707549	     -0.06019451	     -0.00043003	     -0.20158571	     -0.06349448	      0.88301707	     -0.00010634	     -0.21819362	      0.00082694	      0.00095598	     45.64972039
      1.07885168	     -0.06010795	     -0.00043207	     -0.20149869	     -0.06349306	      0.88301873	     -0.00010551	     -0.21817020	      0.00076792	      0.00091763	     46.40323188
      1.08062787	     -0.06001745	     -0.00043361	     -0.20140768	     -0.06349175	      0.88302033	     -0.00010471	     -0.21814715	      0.00070118	      0.00087781	     47.96207597
      1.08194627	     -0.05995911	     -0.00043538	     -0.20134892	     -0.06349087	      0.88302146	     -0.00010414	     -0.21813020	      0.00064813	      0.00084747	     48.80351946
      1.08326468	     -0.05989880	     -0.00043653	     -0.20128816	     -0.06349005	      0.88302256	     -0.00010357	     -0.21811356	      0.00059137	      0.00081592	     50.09111778
      1.08486606	     -0.05983347	     -0.00043823	     -0.20122225	     -0.06348916	      0.88302384	     -0.00010291	     -0.21809376	      0.00051920	      0.00077678	     51.32489863
      1.08629907	     -0.05977366	     -0.00043917	     -0.20116190	     -0.06348846	      0.88302492	     -0.00010233	     -0.21807653	      0.00045070	      0.00074027	     53.11983308
      1.08773208	     -0.05972333	     -0.00044090	     -0.20111100	     -0.06348787	      0.88302596	     -0.00010178	     -0.21805976	      0.00038092	      0.00070343	     54.32819155
      1.08916509	     -0.05966839	     -0.00044190	     -0.20105547	     -0.06348737	      0.88302694	     -0.00010124	     -0.21804354	      0.00030835	      0.00066547	     56.33078711
      1.09059810	     -0.05962526	     -0.00044369	     -0.20101174	     -0.06348698	      0.88302786	     -0.00010071	     -0.21802778	      0.00023509	      0.00062720	     57.97031742
      1.09203111	     -0.05957511	     -0.00044442	     -0.20096099	     -0.06348670	      0.88302874	     -0.00010021	     -0.21801263	      0.00016050	      0.00058885	     59.93826183
      1.09346413	     -0.05953432	     -0.00044603	     -0.20091958	     -0.06348652	      0.88302955	     -0.00009972	     -0.21799794	      0.00008504	      0.00054974	     62.12805234
      1.09489714	     -0.05949016	     -0.00044645	     -0.20087482	     -0.06348646	      0.88303031	     -0.00009925	     -0.21798382	      0.00000964	      0.00051120	     64.20564494
      1.09633015	     -0.05945250	     -0.00044796	     -0.20083654	     -0.06348650	      0.88303102	     -0.00009880	     -0.21797016	     -0.00006632	      0.00047251	     66.58471578
      1.09776316	     -0.05941151	     -0.00044799	     -0.20079495	     -0.06348665	      0.88303167	     -0.00009837	     -0.21795703	     -0.00014198	      0.00043398	     69.25956425
      1.09919617	     -0.05937970	     -0.00044935	     -0.20076253	     -0.06348690	      0.88303226	     -0.00009795	     -0.21794436	     -0.00021663	      0.00039607	     71.63748875
      1.10062918	     -0.05934130	     -0.00044895	     -0.20072357	     -0.06348727	      0.88303280	     -0.00009755	     -0.21793224	     -0.00029073	      0.00035862	     74.62752068
      1.10206220	     -0.05931464	     -0.00045022	     -0.20069633	     -0.06348774	      0.88303329	     -0.00009716	     -0.21792054	     -0.00036304	      0.00032184	     77.30960266
      1.10349521	     -0.05927968	     -0.00044934	     -0.20066084	     -0.06348831	      0.88303372	     -0.00009679	     -0.21790943	     -0.00043369	      0.00028600	     80.43865409
      1.10492822	     -0.05925662	     -0.00045057	     -0.20063723	     -0.06348898	      0.88303411	     -0.00009644	     -0.21789872	     -0.00050173	      0.00025125	     83.15365988
      1.10636123	     -0.05922564	     -0.00044925	     -0.20060578	     -0.06348974	      0.88303444	     -0.00009610	     -0.21788858	     -0.00056767	      0.00021739	     86.67128075
      1.10762943	     -0.05920827	     -0.00045017	     -0.20058798	     -0.06349050	      0.88303470	     -0.00009582	     -0.21787995	     -0.00062302	      0.00018864	     89.18734912
      1.10889764	     -0.05918633	     -0.00044947	     -0.20056566	     -0.06349132	      0.88303492	     -0.00009554	     -0.21787172	     -0.00067605	      0.00016108	     92.07722881
      1.11016584	     -0.05916717	     -0.00044940	     -0.20054613	     -0.06349221	      0.88303511	     -0.00009528	     -0.21786382	     -0.00072631	      0.00013495	     94.80351063
      1.11186906	     -0.05914249	     -0.00044857	     -0.20052101	     -0.06349350	      0.88303531	     -0.00009495	     -0.21785369	     -0.00078957	      0.00010200	     98.61014874
      1.11357227	     -0.05911970	     -0.00044902	     -0.20049782	     -0.06349490	      0.88303546	     -0.00009463	     -0.21784404	     -0.00084715	      0.00007319	    101.56543181
      1.11474749	     -0.05909783	     -0.00044761	     -0.20047572	     -0.06349592	      0.88303554	     -0.00009443	     -0.21783765	     -0.00088490	      0.00005470	    104.67825905
      1.11592271	     -0.05908121	     -0.00044724	     -0.20045887	     -0.06349698	      0.88303559	     -0.00009423	     -0.21783141	     -0.00091968	      0.00003807	    106.95820735
      1.11758112	     -0.05905605	     -0.00044586	     -0.20043344	     -0.06349854	      0.88303564	     -0.00009397	     -0.21782283	     -0.00096530	      0.00001739	    110.29577140
      1.11923953	     -0.05903091	     -0.00044518	     -0.20040806	     -0.06350018	      0.88303565	     -0.00009373	     -0.21781446	     -0.00100670	      0.00000068	    112.98318510
      1.12062876	     -0.05900335	     -0.00044339	     -0.20038033	     -0.06350160	      0.88303564	     -0.00009354	     -0.21780755	     -0.00103907	     -0.00001030	    115.70798533
      1.12201798	     -0.05898184	     -0.00044294	     -0.20035866	     -0.06350306	      0.88303562	     -0.00009336	     -0.21780065	     -0.00106892	     -0.00001900	    117.67721918
      1.12340721	     -0.05895436	     -0.00044124	     -0.20033105	     -0.06350457	      0.88303559	     -0.00009319	     -0.21779379	     -0.00109701	     -0.00002518	    119.89640119
      1.12479644	     -0.05892990	     -0.00044064	     -0.20030646	     -0.06350611	      0.88303556	     -0.00009304	     -0.21778688	     -0.00112315	     -0.00002868	    121.50770319
      1.12618566	     -0.05889942	     -0.00043894	     -0.20027588	     -0.06350769	      0.88303551	     -0.00009290	     -0.21777993	     -0.00114826	     -0.00003001	    123.59577528
      1.12757489	     -0.05887306	     -0.00043793	     -0.20024942	     -0.06350930	      0.88303547	     -0.00009277	     -0.21777288	     -0.00117177	     -0.00002893	    124.90771543
      1.12896412	     -0.05884164	     -0.00043604	     -0.20021792	     -0.06351094	      0.88303543	     -0.00009265	     -0.21776580	     -0.00119454	     -0.00002576	    126.50425834
      1.13035334	     -0.05881389	     -0.00043499	     -0.20019008	     -0.06351262	      0.88303540	     -0.00009254	     -0.21775860	     -0.00121621	     -0.00002041	    127.46488204
      1.13202510	     -0.05877351	     -0.00043241	     -0.20014962	     -0.06351467	      0.88303538	     -0.00009243	     -0.21774989	     -0.00124172	     -0.00001170	    128.94232577
      1.13322847	     -0.05874808	     -0.00043189	     -0.20012411	     -0.06351618	      0.88303537	     -0.00009236	     -0.21774346	     -0.00125945	     -0.00000357	    129.51899373
      1.13443185	     -0.05871897	     -0.00043026	     -0.20009495	     -0.06351770	      0.88303537	     -0.00009229	     -0.21773697	     -0.00127720	      0.00000517	    130.49252234
      1.13603296	     -0.05868287	     -0.00042878	     -0.20005876	     -0.06351977	      0.88303539	     -0.00009222	     -0.21772820	     -0.00129995	      0.00001854	    130.87292868
      1.13746863	     -0.05864571	     -0.00042668	     -0.20002153	     -0.06352165	      0.88303542	     -0.00009217	     -0.21772024	     -0.00132117	      0.00003111	    132.15471933
      1.13890431	     -0.05861390	     -0.00042546	     -0.19998964	     -0.06352356	      0.88303548	     -0.00009213	     -0.21771214	     -0.00134123	      0.00004526	    131.74810768
      1.14033998	     -0.05857352	     -0.00042298	     -0.19994919	     -0.06352550	      0.88303555	     -0.00009210	     -0.21770397	     -0.00136277	      0.00005948	    132.97088367
      1.14177565	     -0.05854278	     -0.00042189	     -0.19991835	     -0.06352747	      0.88303565	     -0.00009208	     -0.21769565	     -0.00138391	      0.00007401	    132.91729498
      1.14321132	     -0.05850323	     -0.00041897	     -0.19987872	     -0.06352948	      0.88303576	     -0.00009208	     -0.21768733	     -0.00140558	      0.00008880	    133.31893812
      1.14464699	     -0.05847159	     -0.00041800	     -0.19984697	     -0.06353151	      0.88303590	     -0.00009208	     -0.21767886	     -0.00142766	      0.00010357	    133.24345088
      1.14590154	     -0.05843696	     -0.00041521	     -0.19981226	     -0.06353331	      0.88303604	     -0.00009209	     -0.21767146	     -0.00144765	      0.00011599	    133.78513713
      1.14715609	     -0.05840795	     -0.00041386	     -0.19978315	     -0.06353514	      0.88303619	     -0.00009211	     -0.21766400	     -0.00146753	      0.00012840	    133.53261423
      1.14841064	     -0.05837645	     -0.00041177	     -0.19975154	     -0.06353700	      0.88303636	     -0.00009213	     -0.21765655	     -0.00148821	      0.00014002	    133.80648264
      1.15004369	     -0.05833944	     -0.00040962	     -0.19971440	     -0.06353945	      0.88303660	     -0.00009218	     -0.21764686	     -0.00151490	      0.00015459	    133.13873005
      1.15167675	     -0.05829421	     -0.00040627	     -0.19966902	     -0.06354195	      0.88303687	     -0.00009223	     -0.21763723	     -0.00154344	      0.00016760	    134.20020406
      1.15291399	     -0.05827042	     -0.00040522	     -0.19964510	     -0.06354387	      0.88303708	     -0.00009228	     -0.21762988	     -0.00156440	      0.00017652	    133.47629714
      1.15415123	     -0.05824013	     -0.00040281	     -0.19961468	     -0.06354582	      0.88303730	     -0.00009233	     -0.21762263	     -0.00158600	      0.00018452	    133.48401316
      1.15577463	     -0.05820573	     -0.00040025	     -0.19958011	     -0.06354841	      0.88303761	     -0.00009241	     -0.21761315	     -0.00161481	      0.00019327	    133.32325368
      1.15720236	     -0.05817219	     -0.00039683	     -0.19954644	     -0.06355074	      0.88303789	     -0.00009248	     -0.21760495	     -0.00163995	      0.00019992	    132.78566258
      1.15863009	     -0.05814321	     -0.00039487	     -0.19951728	     -0.06355310	      0.88303818	     -0.00009256	     -0.21759680	     -0.00166598	      0.00020481	    132.71269903
      1.16005783	     -0.05811088	     -0.00039102	     -0.19948480	     -0.06355550	      0.88303847	     -0.00009265	     -0.21758881	     -0.00169212	      0.00020787	    132.72975457
      1.16148556	     -0.05808753	     -0.00038905	     -0.19946127	     -0.06355793	      0.88303877	     -0.00009273	     -0.21758093	     -0.00171784	      0.00020956	    131.64420969
      1.16291329	     -0.05805547	     -0.00038428	     -0.19942907	     -0.06356040	      0.88303907	     -0.00009282	     -0.21757331	     -0.00174487	      0.00020877	    132.04505471
      1.16414696	     -0.05803990	     -0.00038226	     -0.19941334	     -0.06356257	      0.88303933	     -0.00009290	     -0.21756688	     -0.00176743	      0.00020675	    130.93468927
      1.16538064	     -0.05802123	     -0.00037871	     -0.19939452	     -0.06356476	      0.88303958	     -0.00009298	     -0.21756074	     -0.00179074	      0.00020245	    130.73519582
      1.16689973	     -0.05800842	     -0.00037563	     -0.19938152	     -0.06356750	      0.88303988	     -0.00009309	     -0.21755365	     -0.00181882	      0.00019459	    129.57875648
      1.16841882	     -0.05799956	     -0.00037204	     -0.19937247	     -0.06357029	      0.88304017	     -0.00009320	     -0.21754733	     -0.00184779	      0.00018244	    129.62985097
      1.16973743	     -0.05800577	     -0.00037082	     -0.19937849	     -0.06357274	      0.88304040	     -0.00009329	     -0.21754263	     -0.00187131	      0.00016972	    127.91580609
      1.17105603	     -0.05801450	     -0.00036860	     -0.19938703	     -0.06357522	      0.88304061	     -0.00009339	     -0.21753885	     -0.00189550	      0.00015273	    127.62825364
      1.17237464	     -0.05803610	     -0.00036768	     -0.19940844	     -0.06357774	      0.88304080	     -0.00009350	     -0.21753608	     -0.00191825	      0.00013260	    126.20523346
      1.17369324	     -0.05806275	     -0.00036647	     -0.19943490	     -0.06358028	      0.88304096	     -0.00009361	     -0.21753450	     -0.00194095	      0.00010816	    125.62454300
      1.17528898	     -0.05811100	     -0.00036619	     -0.19948292	     -0.06358340	      0.88304111	     -0.00009374	     -0.21753426	     -0.00196612	      0.00007363	    123.50802777
      1.17688471	     -0.05815956	     -0.00036496	     -0.19953126	     -0.06358656	      0.88304119	     -0.00009388	     -0.21753605	     -0.00199101	      0.00003283	    123.34952937
      1.17808086	     -0.05821279	     -0.00036574	     -0.19958432	     -0.06358895	      0.88304121	     -0.00009399	     -0.21753862	     -0.00200767	     -0.00000193	    121.75704567
      1.17927701	     -0.05826390	     -0.00036535	     -0.19963528	     -0.06359136	      0.88304119	     -0.00009411	     -0.21754239	     -0.00202318	     -0.00003969	    120.64175904
      1.18081827	     -0.05833994	     -0.00036536	     -0.19971115	     -0.06359449	      0.88304109	     -0.00009426	     -0.21754890	     -0.00204188	     -0.00009377	    119.39343631
      1.18235953	     -0.05842304	     -0.00036468	     -0.19979410	     -0.06359765	      0.88304090	     -0.00009442	     -0.21755734	     -0.00205724	     -0.00015221	    116.98831382
      1.18390079	     -0.05851187	     -0.00036485	     -0.19988278	     -0.06360084	      0.88304061	     -0.00009459	     -0.21756767	     -0.00207176	     -0.00021589	    115.96388579
      1.18544205	     -0.05860757	     -0.00036321	     -0.19997838	     -0.06360404	      0.88304023	     -0.00009477	     -0.21757987	     -0.00208354	     -0.00028447	    114.69513422
      1.18672361	     -0.05869673	     -0.00036396	     -0.20006746	     -0.06360671	      0.88303983	     -0.00009493	     -0.21759145	     -0.00209061	     -0.00034380	    112.61950195
      1.18800518	     -0.05878587	     -0.00036287	     -0.20015654	     -0.06360940	      0.88303935	     -0.00009509	     -0.21760436	     -0.00209675	     -0.00040616	    111.57177983
      1.18959164	     -0.05890789	     -0.00036213	     -0.20027851	     -0.06361273	      0.88303864	     -0.00009531	     -0.21762213	     -0.00210094	     -0.00048573	    109.12803998
      1.19117809	     -0.05902920	     -0.00035931	     -0.20039982	     -0.06361606	      0.88303780	     -0.00009553	     -0.21764186	     -0.00210359	     -0.00056846	    108.24560536
      1.19240420	     -0.05913500	     -0.00035879	     -0.20050563	     -0.06361864	      0.88303707	     -0.00009571	     -0.21765836	     -0.00210220	     -0.00063292	    105.90285031
      1.19363031	     -0.05923795	     -0.00035664	     -0.20060862	     -0.06362122	      0.88303625	     -0.00009591	     -0.21767599	     -0.00209994	     -0.00069886	    104.72207381
      1.19521910	     -0.05937989	     -0.00035431	     -0.20075064	     -0.06362455	      0.88303507	     -0.00009617	     -0.21770037	     -0.00209336	     -0.00078459	    102.22167561
      1.19680789	     -0.05952210	     -0.00035100	     -0.20089296	     -0.06362787	      0.88303376	     -0.00009644	     -0.21772644	     -0.00208480	     -0.00087103	    101.11605536
      1.19818263	     -0.05965416	     -0.00034908	     -0.20102514	     -0.06363073	      0.88303251	     -0.00009669	     -0.21775024	     -0.00207326	     -0.00094465	     98.56456411
      1.19955737	     -0.05978298	     -0.00034589	     -0.20115410	     -0.06363357	      0.88303116	     -0.00009696	     -0.21777515	     -0.00206048	     -0.00101828	     97.45193537
      1.20093210	     -0.05991878	     -0.00034340	     -0.20129007	     -0.06363639	      0.88302971	     -0.00009724	     -0.21780103	     -0.00204396	     -0.00108986	     95.06332485
      1.20230684	     -0.06005179	     -0.00034020	     -0.20142328	     -0.06363919	      0.88302816	     -0.00009753	     -0.21782784	     -0.00202596	     -0.00116011	     93.84265347
      1.20415408	     -0.06024127	     -0.00033670	     -0.20161305	     -0.06364291	      0.88302594	     -0.00009794	     -0.21786514	     -0.00199723	     -0.00125137	     91.36525002
      1.20547235	     -0.06037215	     -0.00033303	     -0.20174418	     -0.06364552	      0.88302425	     -0.00009826	     -0.21789267	     -0.00197379	     -0.00131298	     89.79100322
      1.20679062	     -0.06051000	     -0.00033043	     -0.20188228	     -0.06364811	      0.88302247	     -0.00009858	     -0.21792079	     -0.00194851	     -0.00137268	     88.26846087
      1.20810889	     -0.06064588	     -0.00032717	     -0.20201845	     -0.06365066	      0.88302063	     -0.00009892	     -0.21794951	     -0.00192053	     -0.00142893	     86.45944418
      1.20942716	     -0.06078231	     -0.00032416	     -0.20215517	     -0.06365317	      0.88301871	     -0.00009927	     -0.21797872	     -0.00189117	     -0.00148243	     85.18562011
      1.21127935	     -0.06097634	     -0.00031943	     -0.20234967	     -0.06365663	      0.88301590	     -0.00009980	     -0.21802046	     -0.00184574	     -0.00155153	     82.58861647
      1.21282191	     -0.06113887	     -0.00031616	     -0.20251257	     -0.06365945	      0.88301346	     -0.00010025	     -0.21805575	     -0.00180666	     -0.00160432	     81.74310564
      1.21436447	     -0.06129973	     -0.00031213	     -0.20267386	     -0.06366220	      0.88301095	     -0.00010073	     -0.21809148	     -0.00176383	     -0.00165112	     79.68631562
      1.21589084	     -0.06146052	     -0.00030925	     -0.20283508	     -0.06366486	      0.88300840	     -0.00010122	     -0.21812721	     -0.00171971	     -0.00169285	     78.28298892
      1.21741721	     -0.06161941	     -0.00030552	     -0.20299442	     -0.06366745	      0.88300579	     -0.00010173	     -0.21816323	     -0.00167385	     -0.00172989	     77.22864663
      1.21894358	     -0.06178136	     -0.00030322	     -0.20315681	     -0.06366997	      0.88300312	     -0.00010226	     -0.21819946	     -0.00162530	     -0.00176101	     75.71553071
      1.22060383	     -0.06195499	     -0.00029855	     -0.20333099	     -0.06367263	      0.88300017	     -0.00010285	     -0.21823917	     -0.00157069	     -0.00179000	     74.52376553
      1.22199823	     -0.06210156	     -0.00029675	     -0.20347800	     -0.06367478	      0.88299766	     -0.00010337	     -0.21827263	     -0.00152259	     -0.00180834	     73.15561787
      1.22339262	     -0.06224561	     -0.00029298	     -0.20362253	     -0.06367687	      0.88299513	     -0.00010390	     -0.21830619	     -0.00147318	     -0.00182324	     72.33732792
      1.22478701	     -0.06239208	     -0.00029053	     -0.20376948	     -0.06367889	      0.88299258	     -0.00010444	     -0.21833981	     -0.00142207	     -0.00183425	     71.54705128
      1.22658136	     -0.06257847	     -0.00028601	     -0.20395654	     -0.06368138	      0.88298928	     -0.00010516	     -0.21838319	     -0.00135309	     -0.00184246	     70.02497108
      1.22809275	     -0.06272812	     -0.00028361	     -0.20410674	     -0.06368338	      0.88298650	     -0.00010579	     -0.21841961	     -0.00129342	     -0.00184282	     69.32433054
      1.22960414	     -0.06287887	     -0.00027927	     -0.20425810	     -0.06368529	      0.88298371	     -0.00010643	     -0.21845588	     -0.00123128	     -0.00183972	     68.52547700
      1.23111554	     -0.06303000	     -0.00027704	     -0.20440982	     -0.06368710	      0.88298094	     -0.00010708	     -0.21849213	     -0.00116680	     -0.00183213	     67.60503110
      1.23262693	     -0.06317575	     -0.00027258	     -0.20455622	     -0.06368882	      0.88297818	     -0.00010775	     -0.21852835	     -0.00110061	     -0.00182069	     67.09467209
      1.23445393	     -0.06336102	     -0.00027048	     -0.20474226	     -0.06369075	      0.88297487	     -0.00010857	     -0.21857191	     -0.00101751	     -0.00180267	     66.48823449
      1.23577173	     -0.06348057	     -0.00026546	     -0.20486243	     -0.06369205	      0.88297250	     -0.00010918	     -0.21860337	     -0.00095497	     -0.00178528	     65.49575510
      1.23708953	     -0.06360171	     -0.00026365	     -0.20498416	     -0.06369327	      0.88297016	     -0.00010979	     -0.21863449	     -0.00089107	     -0.00176613	     65.04679460
      1.23901758	     -0.06378502	     -0.00025879	     -0.20516840	     -0.06369489	      0.88296679	     -0.00011070	     -0.21867997	     -0.00079438	     -0.00173651	     64.39093427
      1.24046384	     -0.06391565	     -0.00025687	     -0.20529972	     -0.06369599	      0.88296429	     -0.00011140	     -0.21871388	     -0.00071924	     -0.00170974	     63.58868588
      1.24191009	     -0.06404675	     -0.00025302	     -0.20543156	     -0.06369697	      0.88296184	     -0.00011211	     -0.21874753	     -0.00064252	     -0.00168295	     63.45892525
      1.24335634	     -0.06417632	     -0.00025010	     -0.20556188	     -0.06369784	      0.88295943	     -0.00011283	     -0.21878095	     -0.00056243	     -0.00165515	     62.71802334
      1.24480259	     -0.06430287	     -0.00024641	     -0.20568921	     -0.06369860	      0.88295705	     -0.00011355	     -0.21881405	     -0.00048084	     -0.00162746	     62.62776546
      1.24624884	     -0.06442695	     -0.00024340	     -0.20581409	     -0.06369923	      0.88295472	     -0.00011429	     -0.21884679	     -0.00039625	     -0.00159890	     62.05317618
      1.24798902	     -0.06457594	     -0.00023977	     -0.20596407	     -0.06369983	      0.88295197	     -0.00011518	     -0.21888562	     -0.00029144	     -0.00156422	     61.45821756
      1.24972920	     -0.06471909	     -0.00023664	     -0.20610824	     -0.06370025	      0.88294928	     -0.00011609	     -0.21892384	     -0.00018291	     -0.00152823	     60.67029059
      1.25146938	     -0.06485894	     -0.00023326	     -0.20624913	     -0.06370047	      0.88294665	     -0.00011701	     -0.21896133	     -0.00007227	     -0.00149317	     60.96475579
      1.25301244	     -0.06497874	     -0.00023068	     -0.20636989	     -0.06370050	      0.88294437	     -0.00011783	     -0.21899394	      0.00003046	     -0.00145996	     59.70733900
      1.25455551	     -0.06508747	     -0.00022779	     -0.20647959	     -0.06370038	      0.88294214	     -0.00011866	     -0.21902572	      0.00013428	     -0.00142747	     59.90421565
      1.25609857	     -0.06520069	     -0.00022521	     -0.20659382	     -0.06370009	      0.88293996	     -0.00011950	     -0.21905657	      0.00024120	     -0.00139561	     59.63014709
      1.25764163	     -0.06529924	     -0.00022215	     -0.20669340	     -0.06369963	      0.88293784	     -0.00012035	     -0.21908653	      0.00035073	     -0.00136282	     59.24115251
      1.25918469	     -0.06539359	     -0.00021908	     -0.20678882	     -0.06369900	      0.88293576	     -0.00012121	     -0.21911531	      0.00046293	     -0.00132899	     58.53153384
      1.26072775	     -0.06547523	     -0.00021540	     -0.20687154	     -0.06369820	      0.88293373	     -0.00012207	     -0.21914277	      0.00057607	     -0.00129532	     58.65413745
      1.26227081	     -0.06555251	     -0.00021170	     -0.20694994	     -0.06369722	      0.88293176	     -0.00012294	     -0.21916873	      0.00069206	     -0.00125983	     57.95518679
      1.26385676	     -0.06562141	     -0.00020753	     -0.20702000	     -0.06369603	      0.88292979	     -0.00012384	     -0.21919388	      0.00081218	     -0.00122305	     57.84246664
      1.26544271	     -0.06568427	     -0.00020276	     -0.20708405	     -0.06369464	      0.88292789	     -0.00012475	     -0.21921736	      0.00093458	     -0.00118404	     57.13833383
      1.26683471	     -0.06573458	     -0.00019865	     -0.20713541	     -0.06369327	      0.88292626	     -0.00012556	     -0.21923668	      0.00104221	     -0.00114972	     57.17378253
      1.26822672	     -0.06578035	     -0.00019475	     -0.20718224	     -0.06369174	      0.88292469	     -0.00012637	     -0.21925483	      0.00115187	     -0.00111357	     56.47299494
      1.26961872	     -0.06582092	     -0.00019150	     -0.20722386	     -0.06369006	      0.88292316	     -0.00012720	     -0.21927175	      0.00126153	     -0.00107716	     56.42122456
      1.27139847	     -0.06586825	     -0.00018793	     -0.20727255	     -0.06368769	      0.88292129	     -0.00012826	     -0.21929164	      0.00140361	     -0.00102941	     55.71049711
      1.27317823	     -0.06590178	     -0.00018482	     -0.20730743	     -0.06368507	      0.88291950	     -0.00012934	     -0.21930948	      0.00154631	     -0.00097926	     55.31232371
      1.27466820	     -0.06592391	     -0.00018200	     -0.20733070	     -0.06368267	      0.88291807	     -0.00013025	     -0.21932273	      0.00166584	     -0.00093746	     55.39433406
      1.27615817	     -0.06594135	     -0.00018012	     -0.20734927	     -0.06368010	      0.88291671	     -0.00013117	     -0.21933447	      0.00178670	     -0.00089389	     54.80806316
      1.27785892	     -0.06595503	     -0.00017776	     -0.20736424	     -0.06367695	      0.88291523	     -0.00013223	     -0.21934603	      0.00192434	     -0.00084455	     54.61138854
      1.27955967	     -0.06595725	     -0.00017622	     -0.20736776	     -0.06367356	      0.88291384	     -0.00013331	     -0.21935563	      0.00206270	     -0.00079337	     53.95946986
      1.28101337	     -0.06595347	     -0.00017472	     -0.20736507	     -0.06367047	      0.88291271	     -0.00013423	     -0.21936220	      0.00217964	     -0.00074981	     54.21327510
      1.28246707	     -0.06594054	     -0.00017339	     -0.20735324	     -0.06366722	      0.88291166	     -0.00013517	     -0.21936730	      0.00229725	     -0.00070471	     53.72100771
      1.28407752	     -0.06591978	     -0.00017184	     -0.20733369	     -0.06366341	      0.88291056	     -0.00013622	     -0.21937116	      0.00242628	     -0.00065502	     53.61884523
      1.28568797	     -0.06589141	     -0.00017066	     -0.20730651	     -0.06365940	      0.88290955	     -0.00013728	     -0.21937313	      0.00255506	     -0.00060358	     53.04930870
      1.28729842	     -0.06585297	     -0.00016935	     -0.20726926	     -0.06365519	      0.88290862	     -0.00013836	     -0.21937321	      0.00268211	     -0.00055190	     52.94801814
      1.28890886	     -0.06580717	     -0.00016834	     -0.20722462	     -0.06365077	      0.88290777	     -0.00013944	     -0.21937136	      0.00280793	     -0.00049946	     52.77237225
      1.29051931	     -0.06575241	     -0.00016719	     -0.20717101	     -0.06364614	      0.88290701	     -0.00014053	     -0.21936756	      0.00293167	     -0.00044697	     52.91273158
      1.29212976	     -0.06569236	     -0.00016644	     -0.20711210	     -0.06364132	      0.88290633	     -0.00014164	     -0.21936184	      0.00305494	     -0.00039263	     52.12594870
      1.29374021	     -0.06561892	     -0.00016550	     -0.20703977	     -0.06363631	      0.88290574	     -0.00014275	     -0.21935421	      0.00317461	     -0.00033844	     52.43491909
      1.29535065	     -0.06554284	     -0.00016482	     -0.20696478	     -0.06363110	      0.88290524	     -0.00014387	     -0.21934458	      0.00329338	     -0.00028323	     51.81027620
      1.29696110	     -0.06545439	     -0.00016428	     -0.20687738	     -0.06362570	      0.88290483	     -0.00014501	     -0.21933307	      0.00340852	     -0.00022764	     52.04496062
      1.29857155	     -0.06536308	     -0.00016403	     -0.20678709	     -0.06362012	      0.88290451	     -0.00014615	     -0.21931960	      0.00352176	     -0.00017154	     51.79508780
      1.30018200	     -0.06526118	     -0.00016382	     -0.20668619	     -0.06361436	      0.88290428	     -0.00014731	     -0.21930430	      0.00363168	     -0.00011521	     51.97515196
      1.30179245	     -0.06515683	     -0.00016371	     -0.20658281	     -0.06360843	      0.88290414	     -0.00014848	     -0.21928711	      0.00373915	     -0.00005870	     51.89491261
      1.30340289	     -0.06504232	     -0.00016371	     -0.20646923	     -0.06360232	      0.88290409	     -0.00014965	     -0.21926817	      0.00384334	     -0.00000220	     52.08426922
      1.30501334	     -0.06492603	     -0.00016339	     -0.20635385	     -0.06359605	      0.88290413	     -0.00015084	     -0.21924741	      0.00394483	      0.00005421	     52.03718177
      1.30662379	     -0.06479901	     -0.00016331	     -0.20622771	     -0.06358962	      0.88290426	     -0.00015203	     -0.21922497	      0.00404287	      0.00011037	     52.21205724
      1.30801468	     -0.06468700	     -0.00016264	     -0.20611643	     -0.06358394	      0.88290445	     -0.00015308	     -0.21920415	      0.00412526	      0.00015881	     52.14775156
      1.30940557	     -0.06456934	     -0.00016236	     -0.20599947	     -0.06357814	      0.88290470	     -0.00015413	     -0.21918207	      0.00420467	      0.00020640	     52.47975229
      1.31117024	     -0.06441991	     -0.00016174	     -0.20585091	     -0.06357064	      0.88290512	     -0.00015547	     -0.21915233	      0.00430292	      0.00026611	     52.21450789
      1.31293491	     -0.06426394	     -0.00016210	     -0.20569574	     -0.06356296	      0.88290564	     -0.00015683	     -0.21912086	      0.00439576	      0.00032395	     52.97113279
      1.31425694	     -0.06414707	     -0.00016172	     -0.20557946	     -0.06355710	      0.88290610	     -0.00015786	     -0.21909622	      0.00446387	      0.00036703	     52.76183131
      1.31557897	     -0.06402844	     -0.00016214	     -0.20546137	     -0.06355116	      0.88290661	     -0.00015889	     -0.21907075	      0.00452910	      0.00040792	     53.12662786
      1.31734136	     -0.06387386	     -0.00016261	     -0.20530749	     -0.06354310	      0.88290738	     -0.00016029	     -0.21903563	      0.00461349	      0.00046004	     53.17196504
      1.31910375	     -0.06371283	     -0.00016404	     -0.20514711	     -0.06353490	      0.88290823	     -0.00016171	     -0.21899942	      0.00469399	      0.00050985	     53.40218084
      1.32055025	     -0.06358327	     -0.00016477	     -0.20501806	     -0.06352807	      0.88290900	     -0.00016289	     -0.21896886	      0.00475702	      0.00054801	     53.82659853
      1.32199675	     -0.06345237	     -0.00016634	     -0.20488764	     -0.06352114	      0.88290982	     -0.00016408	     -0.21893772	      0.00481805	      0.00058363	     54.11732707
      1.32344325	     -0.06332237	     -0.00016754	     -0.20475810	     -0.06351413	      0.88291068	     -0.00016529	     -0.21890602	      0.00487691	      0.00061681	     54.31785587
      1.32488975	     -0.06319286	     -0.00016936	     -0.20462902	     -0.06350703	      0.88291160	     -0.00016651	     -0.21887382	      0.00493305	      0.00064680	     54.87571634
      1.32633626	     -0.06306365	     -0.00017100	     -0.20450022	     -0.06349986	      0.88291256	     -0.00016775	     -0.21884122	      0.00498796	      0.00067511	     54.75335276
      1.32778276	     -0.06293369	     -0.00017304	     -0.20437064	     -0.06349260	      0.88291355	     -0.00016901	     -0.21880824	      0.00503968	      0.00070010	     55.35625064
      1.32985454	     -0.06275606	     -0.00017543	     -0.20419355	     -0.06348209	      0.88291503	     -0.00017084	     -0.21876054	      0.00511141	      0.00073117	     55.12005320
      1.33111870	     -0.06263732	     -0.00017772	     -0.20407508	     -0.06347560	      0.88291597	     -0.00017197	     -0.21873117	      0.00515162	      0.00074827	     55.93900083
      1.33238286	     -0.06252776	     -0.00017935	     -0.20396581	     -0.06346906	      0.88291692	     -0.00017312	     -0.21870155	      0.00519092	      0.00076264	     56.20009993
      1.33412747	     -0.06237736	     -0.00018204	     -0.20381577	     -0.06345996	      0.88291827	     -0.00017474	     -0.21866055	      0.00524230	      0.00077876	     56.64315842
      1.33587208	     -0.06222970	     -0.00018427	     -0.20366846	     -0.06345077	      0.88291964	     -0.00017638	     -0.21861939	      0.00529111	      0.00079227	     56.51401165
      1.33729104	     -0.06210701	     -0.00018679	     -0.20354604	     -0.06344324	      0.88292077	     -0.00017774	     -0.21858585	      0.00532753	      0.00080023	     57.19201479
      1.33871000	     -0.06198925	     -0.00018855	     -0.20342853	     -0.06343566	      0.88292191	     -0.00017912	     -0.21855224	      0.00536228	      0.00080587	     57.44345607
      1.34012897	     -0.06187245	     -0.00019083	     -0.20331196	     -0.06342802	      0.88292306	     -0.00018052	     -0.21851865	      0.00539476	      0.00080907	     57.87553983
      1.34154793	     -0.06175841	     -0.00019280	     -0.20319814	     -0.06342035	      0.88292421	     -0.00018195	     -0.21848512	      0.00542579	      0.00081080	     57.81475066
      1.34296689	     -0.06164379	     -0.00019519	     -0.20308371	     -0.06341263	      0.88292536	     -0.00018340	     -0.21845164	      0.00545403	      0.00081048	     58.32304838
      1.34468389	     -0.06151074	     -0.00019746	     -0.20295090	     -0.06340324	      0.88292675	     -0.00018518	     -0.21841124	      0.00548575	      0.00080751	     58.63087847
      1.34640089	     -0.06138084	     -0.00020000	     -0.20282121	     -0.06339379	      0.88292813	     -0.00018699	     -0.21837110	      0.00551523	      0.00080334	     58.48574704
      1.34776037	     -0.06127734	     -0.00020047	     -0.20271789	     -0.06338628	      0.88292922	     -0.00018845	     -0.21833946	      0.00553536	      0.00079832	     58.92883035
      1.34911986	     -0.06117775	     -0.00020226	     -0.20261844	     -0.06337874	      0.88293030	     -0.00018993	     -0.21830795	      0.00555426	      0.00079239	     59.13511936
      1.35047934	     -0.06108108	     -0.00020324	     -0.20252191	     -0.06337118	      0.88293137	     -0.00019143	     -0.21827666	      0.00557125	      0.00078540	     59.31793698
      1.35234255	     -0.06095139	     -0.00020509	     -0.20239238	     -0.06336078	      0.88293283	     -0.00019352	     -0.21823413	      0.00559160	      0.00077475	     59.59035273
      1.35362351	     -0.06086644	     -0.00020551	     -0.20230755	     -0.06335361	      0.88293381	     -0.00019498	     -0.21820513	      0.00560371	      0.00076695	     59.57629822
      1.35490446	     -0.06078047	     -0.00020693	     -0.20222167	     -0.06334642	      0.88293479	     -0.00019645	     -0.21817636	      0.00561418	      0.00075907	     59.67803107
      1.35658276	     -0.06067374	     -0.00020836	     -0.20211505	     -0.06333699	      0.88293606	     -0.00019842	     -0.21813897	      0.00562542	      0.00074811	     59.79180398
      1.35826106	     -0.06056680	     -0.00021104	     -0.20200818	     -0.06332754	      0.88293730	     -0.00020042	     -0.21810203	      0.00563413	      0.00073732	     59.80580389
      1.35961710	     -0.06048255	     -0.00021310	     -0.20192397	     -0.06331990	      0.88293830	     -0.00020205	     -0.21807253	      0.00563908	      0.00072906	     59.74901581
      1.36097313	     -0.06040188	     -0.00021635	     -0.20184331	     -0.06331225	      0.88293928	     -0.00020371	     -0.21804337	      0.00564183	      0.00072053	     60.04519799
      1.36232917	     -0.06032247	     -0.00021918	     -0.20176392	     -0.06330460	      0.88294025	     -0.00020539	     -0.21801461	      0.00564346	      0.00071288	     59.79864297
      1.36368521	     -0.06024331	     -0.00022267	     -0.20168473	     -0.06329695	      0.88294121	     -0.00020709	     -0.21798623	      0.00564263	      0.00070543	     59.99216474
      1.36537150	     -0.06015178	     -0.00022669	     -0.20159317	     -0.06328743	      0.88294240	     -0.00020924	     -0.21795147	      0.00563992	      0.00069748	     59.50239999
      1.36679551	     -0.06007198	     -0.00023066	     -0.20151332	     -0.06327941	      0.88294338	     -0.00021108	     -0.21792262	      0.00563472	      0.00069208	     59.69994035
      1.36821952	     -0.05999543	     -0.00023398	     -0.20143671	     -0.06327139	      0.88294437	     -0.00021294	     -0.21789411	      0.00562769	      0.00068746	     59.67987979
      1.36964353	     -0.05992127	     -0.00023761	     -0.20136248	     -0.06326338	      0.88294534	     -0.00021483	     -0.21786595	      0.00561846	      0.00068323	     59.85671342
      1.37106754	     -0.05984851	     -0.00024084	     -0.20128964	     -0.06325539	      0.88294631	     -0.00021674	     -0.21783814	      0.00560828	      0.00068108	     59.26271060
      1.37249155	     -0.05977529	     -0.00024454	     -0.20121631	     -0.06324741	      0.88294728	     -0.00021867	     -0.21781065	      0.00559504	      0.00067934	     59.54124322
      1.37425900	     -0.05969294	     -0.00024854	     -0.20113383	     -0.06323754	      0.88294848	     -0.00022110	     -0.21777698	      0.00557680	      0.00067843	     58.99804412
      1.37549037	     -0.05962819	     -0.00025200	     -0.20106894	     -0.06323068	      0.88294932	     -0.00022282	     -0.21775381	      0.00556187	      0.00068023	     59.02749724
      1.37672173	     -0.05957087	     -0.00025491	     -0.20101150	     -0.06322384	      0.88295016	     -0.00022456	     -0.21773078	      0.00554558	      0.00068221	     58.94636628
      1.37840379	     -0.05949371	     -0.00025893	     -0.20093415	     -0.06321453	      0.88295131	     -0.00022696	     -0.21769975	      0.00552119	      0.00068553	     58.82678894
      1.37990811	     -0.05942711	     -0.00026176	     -0.20086737	     -0.06320624	      0.88295234	     -0.00022913	     -0.21767233	      0.00549752	      0.00069038	     58.39265068
      1.38141243	     -0.05936041	     -0.00026540	     -0.20080045	     -0.06319799	      0.88295339	     -0.00023133	     -0.21764526	      0.00547099	      0.00069583	     58.65166062
      1.38274083	     -0.05930536	     -0.00026804	     -0.20074521	     -0.06319074	      0.88295431	     -0.00023329	     -0.21762163	      0.00544679	      0.00070229	     58.04596475
      1.38406923	     -0.05924853	     -0.00027110	     -0.20068817	     -0.06318352	      0.88295525	     -0.00023528	     -0.21759825	      0.00542021	      0.00070910	     58.14340336
      1.38539763	     -0.05919563	     -0.00027394	     -0.20063505	     -0.06317634	      0.88295620	     -0.00023728	     -0.21757511	      0.00539270	      0.00071715	     57.72962691
      1.38672603	     -0.05914230	     -0.00027659	     -0.20058148	     -0.06316920	      0.88295716	     -0.00023931	     -0.21755223	      0.00536311	      0.00072555	     57.75093388
      1.38833074	     -0.05908341	     -0.00027965	     -0.20052230	     -0.06316062	      0.88295833	     -0.00024178	     -0.21752497	      0.00532634	      0.00073716	     57.03923035
      1.38993545	     -0.05901964	     -0.00028288	     -0.20045820	     -0.06315210	      0.88295952	     -0.00024428	     -0.21749814	      0.00528618	      0.00074931	     57.34219786
      1.39115602	     -0.05897678	     -0.00028509	     -0.20041509	     -0.06314567	      0.88296044	     -0.00024621	     -0.21747791	      0.00525513	      0.00075949	     56.88236595
      1.39237658	     -0.05893330	     -0.00028754	     -0.20037134	     -0.06313928	      0.88296138	     -0.00024815	     -0.21745791	      0.00522245	      0.00076937	     56.90819582
      1.39398221	     -0.05888014	     -0.00029070	     -0.20031782	     -0.06313093	      0.88296262	     -0.00025073	     -0.21743197	      0.00517862	      0.00078303	     56.38932201
      1.39558783	     -0.05882433	     -0.00029388	     -0.20026162	     -0.06312265	      0.88296389	     -0.00025335	     -0.21740642	      0.00513194	      0.00079620	     56.73585252
      1.39685010	     -0.05878619	     -0.00029623	     -0.20022319	     -0.06311619	      0.88296490	     -0.00025542	     -0.21738658	      0.00509536	      0.00080746	     56.03435057
      1.39811237	     -0.05874576	     -0.00029846	     -0.20018243	     -0.06310979	      0.88296593	     -0.00025752	     -0.21736700	      0.00505687	      0.00081793	     56.07991088
      1.39966276	     -0.05870085	     -0.00030114	     -0.20013714	     -0.06310198	      0.88296721	     -0.00026012	     -0.21734329	      0.00500913	      0.00083108	     55.50926516
      1.40121314	     -0.05865485	     -0.00030390	     -0.20009072	     -0.06309426	      0.88296851	     -0.00026274	     -0.21731994	      0.00495901	      0.00084339	     55.79351453
      1.40260605	     -0.05861656	     -0.00030633	     -0.20005206	     -0.06308738	      0.88296969	     -0.00026513	     -0.21729927	      0.00491391	      0.00085477	     55.15808123
      1.40399896	     -0.05857675	     -0.00030879	     -0.20001186	     -0.06308057	      0.88297089	     -0.00026754	     -0.21727890	      0.00486750	      0.00086551	     55.05111055
      1.40539186	     -0.05854266	     -0.00031143	     -0.19997739	     -0.06307382	      0.88297210	     -0.00026997	     -0.21725882	      0.00482025	      0.00087563	     54.70838724
      1.40678477	     -0.05850534	     -0.00031397	     -0.19993966	     -0.06306714	      0.88297333	     -0.00027243	     -0.21723906	      0.00477201	      0.00088514	     54.63563084
      1.40817767	     -0.05847363	     -0.00031650	     -0.19990754	     -0.06306053	      0.88297456	     -0.00027491	     -0.21721957	      0.00472324	      0.00089430	     54.15979443
      1.40957058	     -0.05843730	     -0.00031880	     -0.19987080	     -0.06305398	      0.88297582	     -0.00027742	     -0.21720039	      0.00467316	      0.00090288	     54.07898682
      1.41096349	     -0.05840654	     -0.00032094	     -0.19983963	     -0.06304751	      0.88297708	     -0.00027994	     -0.21718143	      0.00462230	      0.00091106	     53.66749095
      1.41235639	     -0.05837192	     -0.00032286	     -0.19980458	     -0.06304111	      0.88297835	     -0.00028250	     -0.21716279	      0.00457019	      0.00091879	     53.51164754
      1.41374930	     -0.05834107	     -0.00032497	     -0.19977329	     -0.06303478	      0.88297964	     -0.00028508	     -0.21714437	      0.00451698	      0.00092593	     53.20234396
      1.41514221	     -0.05830862	     -0.00032681	     -0.19974039	     -0.06302852	      0.88298093	     -0.00028768	     -0.21712622	      0.00446227	      0.00093203	     53.21698966
      1.41653511	     -0.05828012	     -0.00032900	     -0.19971144	     -0.06302235	      0.88298224	     -0.00029031	     -0.21710830	      0.00440705	      0.00093803	     52.64359035
      1.41792802	     -0.05824628	     -0.00033081	     -0.19967713	     -0.06301625	      0.88298355	     -0.00029296	     -0.21709063	      0.00434950	      0.00094299	     52.82331270
      1.41932092	     -0.05821857	     -0.00033302	     -0.19964892	     -0.06301023	      0.88298486	     -0.00029563	     -0.21707313	      0.00429061	      0.00094690	     52.69226782
      1.42071383	     -0.05818672	     -0.00033480	     -0.19961658	     -0.06300430	      0.88298618	     -0.00029834	     -0.21705587	      0.00423008	      0.00095045	     52.53987214
      1.42210674	     -0.05815637	     -0.00033709	     -0.19958569	     -0.06299845	      0.88298751	     -0.00030106	     -0.21703876	      0.00416682	      0.00095289	     52.62993265
      1.42349964	     -0.05812516	     -0.00033926	     -0.19955393	     -0.06299269	      0.88298884	     -0.00030381	     -0.21702187	      0.00410107	      0.00095405	     52.91303036
      1.42489255	     -0.05809858	     -0.00034192	     -0.19952676	     -0.06298702	      0.88299017	     -0.00030659	     -0.21700523	      0.00403354	      0.00095473	     52.70743274
      1.42628546	     -0.05806806	     -0.00034403	     -0.19949564	     -0.06298145	      0.88299150	     -0.00030939	     -0.21698889	      0.00396275	      0.00095394	     53.17911268
      1.42767836	     -0.05804515	     -0.00034662	     -0.19947211	     -0.06297598	      0.88299282	     -0.00031222	     -0.21697282	      0.00389010	      0.00095171	     53.37924222
      1.42907127	     -0.05801966	     -0.00034859	     -0.19944598	     -0.06297062	      0.88299415	     -0.00031508	     -0.21695714	      0.00381567	      0.00094854	     53.56796345
      1.43046417	     -0.05799829	     -0.00035106	     -0.19942395	     -0.06296536	      0.88299547	     -0.00031795	     -0.21694179	      0.00373912	      0.00094368	     53.95411364
      1.43185708	     -0.05797818	     -0.00035293	     -0.19940317	     -0.06296020	      0.88299678	     -0.00032086	     -0.21692686	      0.00366154	      0.00093761	     54.28125526
      1.43324999	     -0.05796190	     -0.00035541	     -0.19938621	     -0.06295516	      0.88299808	     -0.00032379	     -0.21691236	      0.00358309	      0.00093040	     54.46123324
      1.43464289	     -0.05794372	     -0.00035701	     -0.19936736	     -0.06295022	      0.88299937	     -0.00032674	     -0.21689834	      0.00350364	      0.00092160	     55.02425889
      1.43603580	     -0.05793320	     -0.00035922	     -0.19935616	     -0.06294540	      0.88300064	     -0.00032972	     -0.21688475	      0.00342452	      0.00091182	     55.16307259
      1.43742871	     -0.05791917	     -0.00036070	     -0.19934146	     -0.06294068	      0.88300191	     -0.00033273	     -0.21687170	      0.00334530	      0.00090101	     55.52878634
      1.43882161	     -0.05791007	     -0.00036277	     -0.19933167	     -0.06293608	      0.88300315	     -0.00033576	     -0.21685909	      0.00326651	      0.00088893	     55.84603258
      1.44021452	     -0.05790029	     -0.00036405	     -0.19932124	     -0.06293158	      0.88300438	     -0.00033881	     -0.21684698	      0.00318871	      0.00087608	     56.13155085
      1.44160742	     -0.05789393	     -0.00036608	     -0.19931422	     -0.06292719	      0.88300559	     -0.00034189	     -0.21683534	      0.00311192	      0.00086248	     56.28109481
      1.44300033	     -0.05788504	     -0.00036710	     -0.19930469	     -0.06292291	      0.88300678	     -0.00034500	     -0.21682415	      0.00303587	      0.00084772	     56.77275924
      1.44439324	     -0.05788153	     -0.00036887	     -0.19930056	     -0.06291873	      0.88300795	     -0.00034813	     -0.21681337	      0.00296175	      0.00083266	     56.65918365
      1.44578614	     -0.05787374	     -0.00036963	     -0.19929216	     -0.06291466	      0.88300910	     -0.00035129	     -0.21680303	      0.00288807	      0.00081641	     57.16436524
      1.44717905	     -0.05787240	     -0.00037130	     -0.19929021	     -0.06291069	      0.88301023	     -0.00035447	     -0.21679307	      0.00281633	      0.00079945	     57.11526816
      1.44857196	     -0.05786847	     -0.00037208	     -0.19928570	     -0.06290681	      0.88301133	     -0.00035768	     -0.21678355	      0.00274545	      0.00078122	     57.51221815
      1.44996486	     -0.05787074	     -0.00037412	     -0.19928738	     -0.06290304	      0.88301241	     -0.00036092	     -0.21677446	      0.00267649	      0.00076227	     57.35795619
      1.45135777	     -0.05787045	     -0.00037540	     -0.19928651	     -0.06289936	      0.88301345	     -0.00036418	     -0.21676586	      0.00260849	      0.00074212	     57.63199615
      1.45275068	     -0.05787917	     -0.00037818	     -0.19929464	     -0.06289577	      0.88301447	     -0.00036747	     -0.21675775	      0.00254189	      0.00072054	     57.65422367
      1.45414358	     -0.05788567	     -0.00038027	     -0.19930057	     -0.06289228	      0.88301546	     -0.00037078	     -0.21675028	      0.00247681	      0.00069795	     57.70827697
      1.45553649	     -0.05790062	     -0.00038395	     -0.19931494	     -0.06288887	      0.88301642	     -0.00037412	     -0.21674341	      0.00241265	      0.00067359	     57.76805539
      1.45692939	     -0.05791586	     -0.00038686	     -0.19932962	     -0.06288555	      0.88301734	     -0.00037749	     -0.21673729	      0.00235023	      0.00064830	     57.68393034
      1.45832230	     -0.05793902	     -0.00039138	     -0.19935220	     -0.06288232	      0.88301822	     -0.00038088	     -0.21673191	      0.00228857	      0.00062117	     57.73146735
      1.45971521	     -0.05796158	     -0.00039481	     -0.19937421	     -0.06287918	      0.88301907	     -0.00038430	     -0.21672738	      0.00222840	      0.00059264	     57.73236481
      1.46110811	     -0.05799160	     -0.00039966	     -0.19940366	     -0.06287612	      0.88301987	     -0.00038774	     -0.21672364	      0.00216944	      0.00056272	     57.55655936
      1.46250102	     -0.05801979	     -0.00040325	     -0.19943131	     -0.06287313	      0.88302063	     -0.00039120	     -0.21672076	      0.00211128	      0.00053113	     57.74884580
      1.46389393	     -0.05805544	     -0.00040828	     -0.19946641	     -0.06287023	      0.88302135	     -0.00039469	     -0.21671868	      0.00205457	      0.00049839	     57.48319570
      1.46528683	     -0.05808762	     -0.00041181	     -0.19949806	     -0.06286741	      0.88302202	     -0.00039821	     -0.21671745	      0.00199822	      0.00046396	     57.73804850
      1.46667974	     -0.05812748	     -0.00041685	     -0.19953738	     -0.06286467	      0.88302264	     -0.00040174	     -0.21671697	      0.00194345	      0.00042907	     57.29837840
      1.46807264	     -0.05816308	     -0.00042029	     -0.19957247	     -0.06286200	      0.88302321	     -0.00040530	     -0.21671732	      0.00188849	      0.00039271	     57.66038500
      1.46946555	     -0.05820702	     -0.00042513	     -0.19961588	     -0.06285940	      0.88302374	     -0.00040888	     -0.21671844	      0.00183488	      0.00035571	     57.34363706
      1.47085846	     -0.05824709	     -0.00042826	     -0.19965544	     -0.06285689	      0.88302421	     -0.00041248	     -0.21672037	      0.00178146	      0.00031785	     57.59053809
      1.47225136	     -0.05829487	     -0.00043268	     -0.19970271	     -0.06285444	      0.88302462	     -0.00041609	     -0.21672306	      0.00172898	      0.00027939	     57.41984562
      1.47364427	     -0.05834098	     -0.00043556	     -0.19974832	     -0.06285207	      0.88302498	     -0.00041973	     -0.21672658	      0.00167711	      0.00024061	     57.56166519
      1.47503718	     -0.05839232	     -0.00043974	     -0.19979917	     -0.06284977	      0.88302529	     -0.00042339	     -0.21673090	      0.00162630	      0.00020183	     57.36783545
      1.47643008	     -0.05844027	     -0.00044240	     -0.19984664	     -0.06284754	      0.88302555	     -0.00042706	     -0.21673604	      0.00157597	      0.00016274	     57.68377921
      1.47782299	     -0.05849631	     -0.00044620	     -0.19990219	     -0.06284538	      0.88302575	     -0.00043075	     -0.21674192	      0.00152707	      0.00012387	     57.53616587
      1.47921589	     -0.05854847	     -0.00044848	     -0.19995390	     -0.06284328	      0.88302589	     -0.00043446	     -0.21674863	      0.00147909	      0.00008515	     57.75064838
      1.48060880	     -0.05860751	     -0.00045181	     -0.20001249	     -0.06284126	      0.88302598	     -0.00043818	     -0.21675604	      0.00143274	      0.00004707	     57.60462428
      1.48200171	     -0.05866276	     -0.00045375	     -0.20006731	     -0.06283929	      0.88302602	     -0.00044192	     -0.21676422	      0.00138770	      0.00000948	     57.78993435
      1.48339461	     -0.05872315	     -0.00045662	     -0.20012728	     -0.06283739	      0.88302601	     -0.00044567	     -0.21677304	      0.00134436	     -0.00002761	     57.81800653
      1.48506972	     -0.05879241	     -0.00045810	     -0.20019609	     -0.06283518	      0.88302593	     -0.00045020	     -0.21678456	      0.00129504	     -0.00007090	     57.87043019
      1.48633573	     -0.05885109	     -0.00046117	     -0.20025441	     -0.06283356	      0.88302582	     -0.00045364	     -0.21679380	      0.00125933	     -0.00010293	     57.89705052
      1.48760175	     -0.05890540	     -0.00046237	     -0.20030841	     -0.06283199	      0.88302567	     -0.00045710	     -0.21680356	      0.00122573	     -0.00013386	     57.95738361
      1.48917629	     -0.05897797	     -0.00046499	     -0.20038059	     -0.06283009	      0.88302543	     -0.00046140	     -0.21681627	      0.00118615	     -0.00017160	     58.13961711
      1.49075084	     -0.05904616	     -0.00046544	     -0.20044847	     -0.06282825	      0.88302513	     -0.00046572	     -0.21682963	      0.00115047	     -0.00020644	     57.80082513
      1.49212986	     -0.05911073	     -0.00046774	     -0.20051274	     -0.06282669	      0.88302482	     -0.00046952	     -0.21684176	      0.00112056	     -0.00023617	     58.02016799
      1.49350888	     -0.05917301	     -0.00046768	     -0.20057478	     -0.06282516	      0.88302448	     -0.00047333	     -0.21685435	      0.00109350	     -0.00026422	     57.99110218
      1.49488790	     -0.05924086	     -0.00046951	     -0.20064239	     -0.06282367	      0.88302409	     -0.00047715	     -0.21686734	      0.00106845	     -0.00029110	     57.97786863
      1.49626692	     -0.05930515	     -0.00046981	     -0.20070649	     -0.06282221	      0.88302368	     -0.00048099	     -0.21688076	      0.00104596	     -0.00031635	     57.92006387
      1.49764594	     -0.05937276	     -0.00047129	     -0.20077390	     -0.06282078	      0.88302322	     -0.00048483	     -0.21689450	      0.00102537	     -0.00034069	     57.99494225
      1.49902496	     -0.05943788	     -0.00047186	     -0.20083886	     -0.06281938	      0.88302274	     -0.00048868	     -0.21690859	      0.00100767	     -0.00036308	     57.71950273
      1.50040398	     -0.05950377	     -0.00047329	     -0.20090459	     -0.06281800	      0.88302222	     -0.00049254	     -0.21692293	      0.00099152	     -0.00038446	     57.82972103
      1.50216084	     -0.05958665	     -0.00047483	     -0.20098731	     -0.06281628	      0.88302152	     -0.00049746	     -0.21694164	      0.00097412	     -0.00041004	     57.86670796
      1.50353417	     -0.05965431	     -0.00047749	     -0.20105485	     -0.06281495	      0.88302095	     -0.00050132	     -0.21695662	      0.00096345	     -0.00042786	     57.41769403
      1.50490749	     -0.05971806	     -0.00047868	     -0.20111851	     -0.06281363	      0.88302035	     -0.00050519	     -0.21697188	      0.00095395	     -0.00044492	     57.58019766
      1.50658483	     -0.05980222	     -0.00048184	     -0.20120257	     -0.06281204	      0.88301959	     -0.00050992	     -0.21699084	      0.00094579	     -0.00046391	     57.10019762
      1.50798370	     -0.05986375	     -0.00048229	     -0.20126406	     -0.06281072	      0.88301893	     -0.00051387	     -0.21700690	      0.00094059	     -0.00047843	     57.25770195
      1.50938256	     -0.05993420	     -0.00048516	     -0.20133447	     -0.06280941	      0.88301825	     -0.00051783	     -0.21702307	      0.00093752	     -0.00049225	     57.06418758
      1.51078142	     -0.05999872	     -0.00048621	     -0.20139899	     -0.06280810	      0.88301755	     -0.00052180	     -0.21703945	      0.00093695	     -0.00050430	     56.66384727
      1.51218028	     -0.06006612	     -0.00048886	     -0.20146640	     -0.06280678	      0.88301684	     -0.00052577	     -0.21705593	      0.00093767	     -0.00051580	     56.60603496
      1.51386625	     -0.06014444	     -0.00049009	     -0.20154476	     -0.06280520	      0.88301596	     -0.00053056	     -0.21707597	      0.00094102	     -0.00052913	     56.62047078
      1.51515578	     -0.06020817	     -0.00049316	     -0.20160853	     -0.06280398	      0.88301527	     -0.00053424	     -0.21709137	      0.00094627	     -0.00053754	     55.97563674
      1.51644531	     -0.06026788	     -0.00049454	     -0.20166831	     -0.06280276	      0.88301457	     -0.00053792	     -0.21710686	      0.00095228	     -0.00054636	     55.97191933
      1.51773485	     -0.06033032	     -0.00049674	     -0.20173083	     -0.06280153	      0.88301386	     -0.00054160	     -0.21712241	      0.00096044	     -0.00055427	     55.55475101
      1.51902438	     -0.06039171	     -0.00049857	     -0.20179230	     -0.06280028	      0.88301314	     -0.00054529	     -0.21713803	      0.00096964	     -0.00056218	     55.44329398
      1.52061572	     -0.06046925	     -0.00050120	     -0.20186998	     -0.06279873	      0.88301224	     -0.00054985	     -0.21715737	      0.00098401	     -0.00057084	     54.65721705
      1.52220705	     -0.06054075	     -0.00050361	     -0.20194164	     -0.06279715	      0.88301132	     -0.00055442	     -0.21717674	      0.00099966	     -0.00057900	     54.63347801
      1.52379839	     -0.06061626	     -0.00050670	     -0.20201733	     -0.06279555	      0.88301040	     -0.00055900	     -0.21719602	      0.00101806	     -0.00058665	     54.16317315
      1.52538973	     -0.06068459	     -0.00050869	     -0.20208587	     -0.06279391	      0.88300946	     -0.00056358	     -0.21721525	      0.00103798	     -0.00059461	     54.34189018
      1.52676561	     -0.06075266	     -0.00051200	     -0.20215413	     -0.06279247	      0.88300863	     -0.00056755	     -0.21723171	      0.00105785	     -0.00060053	     53.54323254
      1.52814149	     -0.06081123	     -0.00051410	     -0.20221291	     -0.06279100	      0.88300780	     -0.00057152	     -0.21724817	      0.00107901	     -0.00060634	     53.23552305
      1.52951737	     -0.06087419	     -0.00051718	     -0.20227609	     -0.06278950	      0.88300697	     -0.00057550	     -0.21726446	      0.00110137	     -0.00061250	     52.99712700
      1.53131848	     -0.06095338	     -0.00051980	     -0.20235562	     -0.06278749	      0.88300586	     -0.00058071	     -0.21728566	      0.00113368	     -0.00061995	     52.20218901
      1.53262468	     -0.06100707	     -0.00052288	     -0.20240953	     -0.06278599	      0.88300504	     -0.00058450	     -0.21730077	      0.00115782	     -0.00062463	     52.09838366
      1.53393087	     -0.06106122	     -0.00052492	     -0.20246395	     -0.06278446	      0.88300422	     -0.00058829	     -0.21731566	      0.00118326	     -0.00062952	     51.92789250
      1.53523706	     -0.06111610	     -0.00052760	     -0.20251909	     -0.06278290	      0.88300340	     -0.00059208	     -0.21733037	      0.00121041	     -0.00063346	     51.39187091
      1.53654326	     -0.06116787	     -0.00053001	     -0.20257115	     -0.06278130	      0.88300257	     -0.00059586	     -0.21734485	      0.00123804	     -0.00063723	     51.21433815
      1.53824522	     -0.06123557	     -0.00053311	     -0.20263924	     -0.06277916	      0.88300148	     -0.00060080	     -0.21736333	      0.00127654	     -0.00064052	     50.22162061
      1.53976117	     -0.06128643	     -0.00053551	     -0.20269046	     -0.06277720	      0.88300051	     -0.00060520	     -0.21737935	      0.00131091	     -0.00064216	     50.19922243
      1.54127712	     -0.06133703	     -0.00053775	     -0.20274145	     -0.06277519	      0.88299953	     -0.00060960	     -0.21739476	      0.00134683	     -0.00064262	     49.79645991
      1.54279307	     -0.06138020	     -0.00053884	     -0.20278502	     -0.06277312	      0.88299856	     -0.00061399	     -0.21740952	      0.00138395	     -0.00064123	     49.30202445
      1.54430902	     -0.06142229	     -0.00053990	     -0.20282753	     -0.06277099	      0.88299759	     -0.00061838	     -0.21742349	      0.00142139	     -0.00063876	     49.06862412
      1.54582497	     -0.06145254	     -0.00053994	     -0.20285822	     -0.06276881	      0.88299663	     -0.00062277	     -0.21743665	      0.00146018	     -0.00063367	     48.53930293
      1.54734092	     -0.06148453	     -0.00054082	     -0.20289063	     -0.06276656	      0.88299567	     -0.00062715	     -0.21744886	      0.00149879	     -0.00062818	     48.45047111
      1.54885687	     -0.06150947	     -0.00054094	     -0.20291603	     -0.06276426	      0.88299472	     -0.00063153	     -0.21746021	      0.00153918	     -0.00061924	     47.58254432
      1.55037282	     -0.06153285	     -0.00054186	     -0.20293985	     -0.06276190	      0.88299379	     -0.00063590	     -0.21747061	      0.00157878	     -0.00060961	     47.50571762
      1.55188877	     -0.06155225	     -0.00054150	     -0.20295972	     -0.06275947	      0.88299288	     -0.00064026	     -0.21748014	      0.00161974	     -0.00059763	     46.78240681
      1.55340472	     -0.06156913	     -0.00054206	     -0.20297704	     -0.06275699	      0.88299198	     -0.00064462	     -0.21748872	      0.00166001	     -0.00058400	     46.59203671
      1.55492067	     -0.06157995	     -0.00054127	     -0.20298832	     -0.06275444	      0.88299111	     -0.00064897	     -0.21749642	      0.00170082	     -0.00056851	     46.16469348
      1.55643662	     -0.06158885	     -0.00054163	     -0.20299766	     -0.06275183	      0.88299026	     -0.00065331	     -0.21750312	      0.00174125	     -0.00055167	     45.93405440
      1.55795257	     -0.06159256	     -0.00054053	     -0.20300184	     -0.06274916	      0.88298944	     -0.00065764	     -0.21750885	      0.00178173	     -0.00053343	     45.57472676
      1.55946852	     -0.06159213	     -0.00054099	     -0.20300185	     -0.06274643	      0.88298864	     -0.00066196	     -0.21751363	      0.00182213	     -0.00051305	     45.07325044
      1.56098447	     -0.06158535	     -0.00053945	     -0.20299553	     -0.06274364	      0.88298788	     -0.00066626	     -0.21751744	      0.00186141	     -0.00049249	     45.12490932
      1.56250042	     -0.06157982	     -0.00053955	     -0.20299043	     -0.06274079	      0.88298715	     -0.00067056	     -0.21752023	      0.00190111	     -0.00047072	     44.60502459
      1.56401637	     -0.06156172	     -0.00053730	     -0.20297280	     -0.06273787	      0.88298645	     -0.00067484	     -0.21752204	      0.00193986	     -0.00044778	     44.44903228
      1.56553232	     -0.06154947	     -0.00053714	     -0.20296096	     -0.06273490	      0.88298579	     -0.00067910	     -0.21752272	      0.00197759	     -0.00042531	     44.45329248
      1.56704827	     -0.06152139	     -0.00053408	     -0.20293334	     -0.06273188	      0.88298517	     -0.00068335	     -0.21752243	      0.00201571	     -0.00040084	     43.90900800
      1.56856422	     -0.06149701	     -0.00053339	     -0.20290937	     -0.06272879	      0.88298458	     -0.00068759	     -0.21752100	      0.00205214	     -0.00037686	     43.90008345
      1.57008017	     -0.06146170	     -0.00052918	     -0.20287452	     -0.06272566	      0.88298402	     -0.00069180	     -0.21751858	      0.00208790	     -0.00035289	     43.90964740
      1.57138718	     -0.06143472	     -0.00052797	     -0.20284789	     -0.06272291	      0.88298358	     -0.00069543	     -0.21751563	      0.00211863	     -0.00033144	     43.50675103
      1.57269419	     -0.06139955	     -0.00052485	     -0.20281309	     -0.06272012	      0.88298316	     -0.00069903	     -0.21751193	      0.00214800	     -0.00031051	     43.60509197
      1.57427641	     -0.06135673	     -0.00052174	     -0.20277070	     -0.06271669	      0.88298269	     -0.00070338	     -0.21750643	      0.00218353	     -0.00028474	     43.21123985
      1.57585863	     -0.06130330	     -0.00051729	     -0.20271771	     -0.06271321	      0.88298226	     -0.00070770	     -0.21749981	      0.00221696	     -0.00025983	     43.56898700
      1.57744085	     -0.06125274	     -0.00051400	     -0.20266756	     -0.06270968	      0.88298186	     -0.00071199	     -0.21749197	      0.00225074	     -0.00023377	     43.01437789
      1.57884473	     -0.06119717	     -0.00050940	     -0.20261236	     -0.06270650	      0.88298155	     -0.00071578	     -0.21748412	      0.00227891	     -0.00021169	     43.25203089
      1.58024860	     -0.06114494	     -0.00050593	     -0.20256048	     -0.06270328	      0.88298127	     -0.00071955	     -0.21747535	      0.00230663	     -0.00019023	     43.27565297
      1.58201991	     -0.06106997	     -0.00049968	     -0.20248598	     -0.06269916	      0.88298096	     -0.00072428	     -0.21746315	      0.00234041	     -0.00016458	     43.48927066
      1.58331951	     -0.06101536	     -0.00049660	     -0.20243166	     -0.06269610	      0.88298076	     -0.00072772	     -0.21745326	      0.00236499	     -0.00014479	     43.15472475
      1.58461912	     -0.06095497	     -0.00049211	     -0.20237160	     -0.06269302	      0.88298058	     -0.00073115	     -0.21744265	      0.00238828	     -0.00012637	     43.32127118
      1.58630077	     -0.06087764	     -0.00048667	     -0.20229466	     -0.06268897	      0.88298039	     -0.00073555	     -0.21742788	      0.00241798	     -0.00010428	     43.31066206
      1.58798241	     -0.06079138	     -0.00048029	     -0.20220879	     -0.06268488	      0.88298023	     -0.00073992	     -0.21741194	      0.00244690	     -0.00008247	     43.16098768
      1.58928676	     -0.06072334	     -0.00047616	     -0.20214103	     -0.06268168	      0.88298013	     -0.00074328	     -0.21739870	      0.00246795	     -0.00006711	     43.48654712
      1.59059112	     -0.06065340	     -0.00047160	     -0.20207138	     -0.06267845	      0.88298005	     -0.00074663	     -0.21738474	      0.00248901	     -0.00005208	     43.45621377
      1.59223171	     -0.06056476	     -0.00046622	     -0.20198306	     -0.06267434	      0.88297998	     -0.00075080	     -0.21736627	      0.00251432	     -0.00003534	     43.68145969
      1.59365915	     -0.06048784	     -0.00046174	     -0.20190642	     -0.06267074	      0.88297994	     -0.00075441	     -0.21734939	      0.00253590	     -0.00002156	     43.66007465
      1.59508660	     -0.06040698	     -0.00045738	     -0.20182582	     -0.06266710	      0.88297992	     -0.00075799	     -0.21733186	      0.00255705	     -0.00000869	     43.54119065
      1.59651404	     -0.06032853	     -0.00045330	     -0.20174762	     -0.06266344	      0.88297992	     -0.00076155	     -0.21731368	      0.00257681	      0.00000184	     43.89291539
      1.59794149	     -0.06024828	     -0.00044897	     -0.20166761	     -0.06265975	      0.88297993	     -0.00076508	     -0.21729495	      0.00259690	      0.00001203	     43.65920358
      1.59936894	     -0.06016896	     -0.00044511	     -0.20158850	     -0.06265602	      0.88297995	     -0.00076859	     -0.21727568	      0.00261535	      0.00001994	     44.03630185
      1.60079638	     -0.06008915	     -0.00044113	     -0.20150891	     -0.06265228	      0.88297998	     -0.00077206	     -0.21725596	      0.00263416	      0.00002721	     43.82946271
      1.60222383	     -0.06000825	     -0.00043780	     -0.20142819	     -0.06264851	      0.88298003	     -0.00077551	     -0.21723582	      0.00265138	      0.00003224	     44.20978848
      1.60365127	     -0.05993014	     -0.00043426	     -0.20135026	     -0.06264471	      0.88298008	     -0.00077894	     -0.21721534	      0.00266894	      0.00003640	     43.98523098
      1.60507872	     -0.05984954	     -0.00043104	     -0.20126981	     -0.06264089	      0.88298013	     -0.00078233	     -0.21719457	      0.00268495	      0.00003889	     44.31653409
      1.60650809	     -0.05977159	     -0.00042745	     -0.20119202	     -0.06263704	      0.88298019	     -0.00078570	     -0.21717348	      0.00270043	      0.00003946	     44.52748591
      1.60793746	     -0.05969317	     -0.00042432	     -0.20111374	     -0.06263317	      0.88298024	     -0.00078904	     -0.21715219	      0.00271589	      0.00003934	     44.38924921
      1.60936684	     -0.05961310	     -0.00042086	     -0.20103380	     -0.06262928	      0.88298030	     -0.00079235	     -0.21713068	      0.00272991	      0.00003726	     44.73043241
      1.61092141	     -0.05953088	     -0.00041765	     -0.20095171	     -0.06262502	      0.88298035	     -0.00079592	     -0.21710704	      0.00274470	      0.00003305	     44.91639140
      1.61247598	     -0.05944357	     -0.00041358	     -0.20086452	     -0.06262074	      0.88298040	     -0.00079946	     -0.21708325	      0.00275896	      0.00002814	     44.94123751
      1.61385165	     -0.05936910	     -0.00041095	     -0.20079014	     -0.06261694	      0.88298043	     -0.00080255	     -0.21706205	      0.00277028	      0.00002157	     45.36424811
      1.61522732	     -0.05929575	     -0.00040732	     -0.20071687	     -0.06261312	      0.88298046	     -0.00080562	     -0.21704077	      0.00278165	      0.00001458	     45.31400695
      1.61660298	     -0.05922292	     -0.00040445	     -0.20064411	     -0.06260929	      0.88298047	     -0.00080866	     -0.21701942	      0.00279146	      0.00000574	     45.74616279
      1.61797865	     -0.05915022	     -0.00040079	     -0.20057147	     -0.06260544	      0.88298048	     -0.00081166	     -0.21699804	      0.00280129	     -0.00000342	     45.66422394
      1.61935432	     -0.05907698	     -0.00039739	     -0.20049827	     -0.06260158	      0.88298046	     -0.00081464	     -0.21697660	      0.00280953	     -0.00001385	     46.08781163
      1.62100420	     -0.05899382	     -0.00039246	     -0.20041517	     -0.06259694	      0.88298043	     -0.00081818	     -0.21695087	      0.00281859	     -0.00002776	     46.41443229
      1.62247754	     -0.05891887	     -0.00038894	     -0.20034024	     -0.06259278	      0.88298038	     -0.00082129	     -0.21692796	      0.00282638	     -0.00004036	     46.42149500
      1.62395089	     -0.05884593	     -0.00038413	     -0.20026733	     -0.06258861	      0.88298031	     -0.00082438	     -0.21690510	      0.00283270	     -0.00005425	     46.84954566
      1.62542423	     -0.05877550	     -0.00038097	     -0.20019689	     -0.06258443	      0.88298022	     -0.00082743	     -0.21688236	      0.00283872	     -0.00006901	     47.16984833
      1.62689757	     -0.05870605	     -0.00037564	     -0.20012746	     -0.06258024	      0.88298011	     -0.00083044	     -0.21685975	      0.00284459	     -0.00008394	     47.22253788
      1.62837091	     -0.05863962	     -0.00037317	     -0.20006099	     -0.06257605	      0.88297997	     -0.00083342	     -0.21683725	      0.00284917	     -0.00010013	     47.95331650
      1.62968768	     -0.05857915	     -0.00036797	     -0.20000053	     -0.06257230	      0.88297983	     -0.00083605	     -0.21681730	      0.00285377	     -0.00011441	     47.95780750
      1.63100444	     -0.05852228	     -0.00036524	     -0.19994362	     -0.06256854	      0.88297967	     -0.00083866	     -0.21679744	      0.00285771	     -0.00012919	     48.30102115
      1.63232120	     -0.05846512	     -0.00036108	     -0.19988644	     -0.06256477	      0.88297949	     -0.00084124	     -0.21677773	      0.00286149	     -0.00014397	     48.50389419
      1.63363796	     -0.05840917	     -0.00035793	     -0.19983045	     -0.06256100	      0.88297929	     -0.00084379	     -0.21675814	      0.00286470	     -0.00015894	     48.88799205
      1.63551255	     -0.05833143	     -0.00035202	     -0.19975266	     -0.06255563	      0.88297897	     -0.00084737	     -0.21673047	      0.00286879	     -0.00018026	     49.27798016
      1.63671080	     -0.05828355	     -0.00035024	     -0.19970470	     -0.06255219	      0.88297875	     -0.00084964	     -0.21671292	      0.00287088	     -0.00019334	     49.59794682
      1.63790906	     -0.05823530	     -0.00034691	     -0.19965639	     -0.06254875	      0.88297851	     -0.00085188	     -0.21669549	      0.00287281	     -0.00020630	     49.79598104
      1.63943664	     -0.05817658	     -0.00034356	     -0.19959758	     -0.06254436	      0.88297818	     -0.00085470	     -0.21667342	      0.00287434	     -0.00022300	     50.33718696
      1.64096423	     -0.05811948	     -0.00033955	     -0.19954040	     -0.06253996	      0.88297783	     -0.00085749	     -0.21665159	      0.00287629	     -0.00023853	     50.22440082
      1.64249181	     -0.05806046	     -0.00033708	     -0.19948126	     -0.06253557	      0.88297745	     -0.00086025	     -0.21662996	      0.00287648	     -0.00025370	     50.96705331
      1.64401940	     -0.05800458	     -0.00033231	     -0.19942528	     -0.06253118	      0.88297705	     -0.00086298	     -0.21660848	      0.00287665	     -0.00026818	     51.22947447
      1.64522123	     -0.05796202	     -0.00033103	     -0.19938260	     -0.06252772	      0.88297673	     -0.00086510	     -0.21659174	      0.00287613	     -0.00027932	     51.73408077
      1.64642306	     -0.05791967	     -0.00032812	     -0.19934016	     -0.06252426	      0.88297638	     -0.00086720	     -0.21657515	      0.00287563	     -0.00028966	     51.92378933
      1.64796697	     -0.05786767	     -0.00032534	     -0.19928800	     -0.06251982	      0.88297593	     -0.00086987	     -0.21655403	      0.00287397	     -0.00030266	     52.52925470
      1.64951088	     -0.05781587	     -0.00032162	     -0.19923607	     -0.06251539	      0.88297545	     -0.00087250	     -0.21653316	      0.00287270	     -0.00031387	     52.44050438
      1.65105479	     -0.05776277	     -0.00032009	     -0.19918278	     -0.06251096	      0.88297496	     -0.00087511	     -0.21651249	      0.00286952	     -0.00032452	     53.40420257
      1.65230475	     -0.05772347	     -0.00031663	     -0.19914336	     -0.06250737	      0.88297455	     -0.00087719	     -0.21649590	      0.00286721	     -0.00033245	     53.52323424
      1.65355472	     -0.05768378	     -0.00031512	     -0.19910353	     -0.06250379	      0.88297413	     -0.00087926	     -0.21647947	      0.00286448	     -0.00033942	     53.85685370
      1.65508270	     -0.05763682	     -0.00031218	     -0.19905639	     -0.06249941	      0.88297360	     -0.00088176	     -0.21645957	      0.00286028	     -0.00034746	     54.38642119
      1.65661068	     -0.05759187	     -0.00031087	     -0.19901124	     -0.06249505	      0.88297307	     -0.00088423	     -0.21643992	      0.00285639	     -0.00035364	     54.40097161
      1.65793089	     -0.05755018	     -0.00030840	     -0.19896939	     -0.06249128	      0.88297260	     -0.00088634	     -0.21642310	      0.00285164	     -0.00035816	     54.94448240
      1.65925110	     -0.05751226	     -0.00030769	     -0.19893127	     -0.06248752	      0.88297212	     -0.00088843	     -0.21640642	      0.00284654	     -0.00036220	     55.49343102
      1.66057131	     -0.05747492	     -0.00030601	     -0.19889375	     -0.06248376	      0.88297164	     -0.00089050	     -0.21638993	      0.00284163	     -0.00036486	     55.59635574
      1.66189152	     -0.05743843	     -0.00030533	     -0.19885707	     -0.06248001	      0.88297116	     -0.00089255	     -0.21637359	      0.00283572	     -0.00036706	     56.14271008
      1.66351977	     -0.05739625	     -0.00030366	     -0.19881465	     -0.06247540	      0.88297056	     -0.00089506	     -0.21635371	      0.00282886	     -0.00036807	     56.06597650
      1.66487551	     -0.05735777	     -0.00030361	     -0.19877595	     -0.06247157	      0.88297006	     -0.00089711	     -0.21633735	      0.00282166	     -0.00036812	     56.82625194
      1.66623125	     -0.05732329	     -0.00030228	     -0.19874127	     -0.06246775	      0.88296956	     -0.00089915	     -0.21632113	      0.00281493	     -0.00036701	     56.90885482
      1.66758700	     -0.05728911	     -0.00030239	     -0.19870687	     -0.06246394	      0.88296906	     -0.00090117	     -0.21630509	      0.00280746	     -0.00036531	     57.40273256
      1.66923359	     -0.05724868	     -0.00030120	     -0.19866619	     -0.06245933	      0.88296846	     -0.00090359	     -0.21628588	      0.00279842	     -0.00036207	     57.52815701
      1.67048423	     -0.05721936	     -0.00030255	     -0.19863664	     -0.06245583	      0.88296801	     -0.00090540	     -0.21627146	      0.00279095	     -0.00035882	     57.93627474
      1.67173487	     -0.05718932	     -0.00030219	     -0.19860640	     -0.06245234	      0.88296757	     -0.00090720	     -0.21625722	      0.00278347	     -0.00035471	     58.01375951
      1.67326462	     -0.05715467	     -0.00030327	     -0.19857148	     -0.06244809	      0.88296703	     -0.00090937	     -0.21623998	      0.00277363	     -0.00034908	     58.38245614
      1.67479437	     -0.05712105	     -0.00030275	     -0.19853761	     -0.06244386	      0.88296650	     -0.00091152	     -0.21622300	      0.00276356	     -0.00034269	     58.37186426
      1.67605899	     -0.05709195	     -0.00030455	     -0.19850827	     -0.06244037	      0.88296607	     -0.00091327	     -0.21620911	      0.00275461	     -0.00033627	     58.68401584
      1.67732362	     -0.05706533	     -0.00030469	     -0.19848143	     -0.06243689	      0.88296565	     -0.00091501	     -0.21619534	      0.00274518	     -0.00033005	     58.86011170
      1.67858824	     -0.05703909	     -0.00030601	     -0.19845496	     -0.06243343	      0.88296524	     -0.00091672	     -0.21618175	      0.00273565	     -0.00032303	     58.91550812
      1.68011787	     -0.05700903	     -0.00030700	     -0.19842461	     -0.06242925	      0.88296475	     -0.00091877	     -0.21616548	      0.00272287	     -0.00031480	     59.28628864
      1.68164750	     -0.05697958	     -0.00030908	     -0.19839487	     -0.06242510	      0.88296427	     -0.00092080	     -0.21614946	      0.00271050	     -0.00030484	     58.90350114
      1.68317713	     -0.05694836	     -0.00030969	     -0.19836335	     -0.06242096	      0.88296382	     -0.00092279	     -0.21613367	      0.00269599	     -0.00029532	     59.40186076
      1.68454344	     -0.05692525	     -0.00031261	     -0.19833995	     -0.06241729	      0.88296342	     -0.00092455	     -0.21611973	      0.00268325	     -0.00028608	     59.26588011
      1.68590975	     -0.05690065	     -0.00031314	     -0.19831508	     -0.06241363	      0.88296303	     -0.00092628	     -0.21610599	      0.00266917	     -0.00027693	     59.39584602
      1.68727606	     -0.05687773	     -0.00031601	     -0.19829186	     -0.06240999	      0.88296266	     -0.00092800	     -0.21609245	      0.00265490	     -0.00026687	     59.24965987
      1.68864237	     -0.05685314	     -0.00031689	     -0.19826698	     -0.06240638	      0.88296230	     -0.00092969	     -0.21607909	      0.00263926	     -0.00025689	     59.35935276
      1.69000868	     -0.05683244	     -0.00031964	     -0.19824597	     -0.06240278	      0.88296196	     -0.00093136	     -0.21606589	      0.00262325	     -0.00024627	     59.23648201
      1.69137500	     -0.05680897	     -0.00032087	     -0.19822220	     -0.06239921	      0.88296163	     -0.00093301	     -0.21605291	      0.00260621	     -0.00023525	     59.16397406
      1.69274131	     -0.05678882	     -0.00032367	     -0.19820172	     -0.06239566	      0.88296132	     -0.00093463	     -0.21604012	      0.00258799	     -0.00022417	     59.27262809
      1.69410762	     -0.05676798	     -0.00032511	     -0.19818057	     -0.06239214	      0.88296102	     -0.00093624	     -0.21602759	      0.00256957	     -0.00021200	     58.81564666
      1.69547393	     -0.05674721	     -0.00032804	     -0.19815945	     -0.06238864	      0.88296074	     -0.00093782	     -0.21601526	      0.00254941	     -0.00019982	     59.02093494
      1.69684024	     -0.05672851	     -0.00032972	     -0.19814042	     -0.06238517	      0.88296047	     -0.00093938	     -0.21600314	      0.00252887	     -0.00018709	     58.73365605
      1.69820655	     -0.05670926	     -0.00033263	     -0.19812080	     -0.06238173	      0.88296023	     -0.00094092	     -0.21599125	      0.00250713	     -0.00017412	     58.71762119
      1.69957287	     -0.05669180	     -0.00033447	     -0.19810300	     -0.06237832	      0.88296000	     -0.00094244	     -0.21597955	      0.00248474	     -0.00016062	     58.40087757
      1.70093918	     -0.05667362	     -0.00033743	     -0.19808444	     -0.06237494	      0.88295979	     -0.00094394	     -0.21596807	      0.00246127	     -0.00014670	     58.29217602
      1.70230549	     -0.05665570	     -0.00033940	     -0.19806615	     -0.06237159	      0.88295960	     -0.00094542	     -0.21595678	      0.00243675	     -0.00013273	     58.16089252
      1.70414118	     -0.05663796	     -0.00034422	     -0.19804788	     -0.06236715	      0.88295937	     -0.00094738	     -0.21594189	      0.00240266	     -0.00011392	     57.86026009
      1.70519518	     -0.05662167	     -0.00034487	     -0.19803131	     -0.06236463	      0.88295926	     -0.00094849	     -0.21593357	      0.00238215	     -0.00010188	     57.60130432
      1.70624918	     -0.05660885	     -0.00034708	     -0.19801817	     -0.06236213	      0.88295916	     -0.00094959	     -0.21592530	      0.00236105	     -0.00009045	     57.55836797
      1.70787834	     -0.05659314	     -0.00035025	     -0.19800198	     -0.06235831	      0.88295902	     -0.00095126	     -0.21591275	      0.00232749	     -0.00007305	     57.38058072
      1.70943569	     -0.05657864	     -0.00035353	     -0.19798700	     -0.06235471	      0.88295892	     -0.00095283	     -0.21590111	      0.00229454	     -0.00005627	     56.95049596
      1.71099304	     -0.05656280	     -0.00035651	     -0.19797068	     -0.06235117	      0.88295885	     -0.00095439	     -0.21588973	      0.00226037	     -0.00003866	     56.51079734
      1.71255039	     -0.05654721	     -0.00036045	     -0.19795458	     -0.06234767	      0.88295880	     -0.00095591	     -0.21587861	      0.00222411	     -0.00002201	     56.70362796
      1.71410773	     -0.05653447	     -0.00036303	     -0.19794135	     -0.06234424	      0.88295878	     -0.00095742	     -0.21586777	      0.00218795	     -0.00000399	     55.80978806
      1.71543267	     -0.05652308	     -0.00036732	     -0.19792949	     -0.06234136	      0.88295879	     -0.00095869	     -0.21585878	      0.00215524	      0.00001063	     55.99882266
      1.71675761	     -0.05651331	     -0.00036949	     -0.19791928	     -0.06233853	      0.88295881	     -0.00095994	     -0.21585001	      0.00212222	      0.00002521	     55.60783111
      1.71808254	     -0.05650403	     -0.00037340	     -0.19790954	     -0.06233574	      0.88295885	     -0.00096118	     -0.21584146	      0.00208821	      0.00003965	     55.47715035
      1.71940748	     -0.05649481	     -0.00037602	     -0.19789986	     -0.06233299	      0.88295892	     -0.00096240	     -0.21583313	      0.00205356	      0.00005412	     55.07211906
      1.72103330	     -0.05648720	     -0.00038106	     -0.19789165	     -0.06232969	      0.88295902	     -0.00096388	     -0.21582317	      0.00200968	      0.00007136	     54.88489759
      1.72221651	     -0.05647760	     -0.00038295	     -0.19788164	     -0.06232733	      0.88295911	     -0.00096495	     -0.21581616	      0.00197723	      0.00008461	     54.42958904
      1.72339973	     -0.05647088	     -0.00038629	     -0.19787447	     -0.06232501	      0.88295922	     -0.00096600	     -0.21580927	      0.00194394	      0.00009703	     54.31322511
      1.72495608	     -0.05646569	     -0.00038985	     -0.19786871	     -0.06232202	      0.88295938	     -0.00096738	     -0.21580047	      0.00189948	      0.00011282	     53.95731153
      1.72651243	     -0.05645809	     -0.00039443	     -0.19786052	     -0.06231910	      0.88295957	     -0.00096874	     -0.21579200	      0.00185417	      0.00012856	     53.65035472
      1.72784728	     -0.05645304	     -0.00039689	     -0.19785497	     -0.06231665	      0.88295975	     -0.00096989	     -0.21578495	      0.00181464	      0.00014162	     53.25344006
      1.72918214	     -0.05644862	     -0.00040099	     -0.19785003	     -0.06231426	      0.88295995	     -0.00097103	     -0.21577811	      0.00177429	      0.00015417	     53.14595702
      1.73051700	     -0.05644610	     -0.00040377	     -0.19784700	     -0.06231191	      0.88296016	     -0.00097217	     -0.21577150	      0.00173350	      0.00016618	     52.80581864
      1.73185185	     -0.05644363	     -0.00040760	     -0.19784400	     -0.06230963	      0.88296039	     -0.00097329	     -0.21576513	      0.00169228	      0.00017795	     52.49133195
      1.73318671	     -0.05644207	     -0.00041064	     -0.19784192	     -0.06230740	      0.88296064	     -0.00097440	     -0.21575899	      0.00165030	      0.00018905	     52.23194039
      1.73498332	     -0.05644359	     -0.00041645	     -0.19784271	     -0.06230448	      0.88296099	     -0.00097589	     -0.21575116	      0.00159335	      0.00020330	     51.80344356
      1.73618503	     -0.05644509	     -0.00041837	     -0.19784375	     -0.06230259	      0.88296124	     -0.00097688	     -0.21574621	      0.00155438	      0.00021187	     51.54775917
      1.73738673	     -0.05645061	     -0.00042215	     -0.19784877	     -0.06230075	      0.88296150	     -0.00097786	     -0.21574155	      0.00151538	      0.00022006	     51.26059969
      1.73896850	     -0.05646163	     -0.00042614	     -0.19785914	     -0.06229839	      0.88296185	     -0.00097914	     -0.21573593	      0.00146322	      0.00022904	     50.98183313
      1.74055026	     -0.05648127	     -0.00043219	     -0.19787811	     -0.06229612	      0.88296222	     -0.00098042	     -0.21573104	      0.00141131	      0.00023678	     50.37650129
      1.74177091	     -0.05649874	     -0.00043511	     -0.19789508	     -0.06229442	      0.88296251	     -0.00098140	     -0.21572786	      0.00137018	      0.00024093	     50.25715976
      1.74299157	     -0.05652061	     -0.00043982	     -0.19791642	     -0.06229277	      0.88296281	     -0.00098237	     -0.21572525	      0.00132925	      0.00024364	     50.04439305
      1.74449684	     -0.05655336	     -0.00044474	     -0.19794854	     -0.06229081	      0.88296318	     -0.00098357	     -0.21572285	      0.00127864	      0.00024460	     49.68406353
      1.74600212	     -0.05658883	     -0.00045109	     -0.19798335	     -0.06228892	      0.88296354	     -0.00098477	     -0.21572142	      0.00122789	      0.00024327	     49.43083705
      1.74750739	     -0.05662659	     -0.00045558	     -0.19802047	     -0.06228711	      0.88296391	     -0.00098596	     -0.21572093	      0.00117654	      0.00023888	     49.18329282
      1.74901266	     -0.05667282	     -0.00046370	     -0.19806600	     -0.06228538	      0.88296426	     -0.00098715	     -0.21572135	      0.00112483	      0.00023162	     49.21310065
      1.75012514	     -0.05670489	     -0.00046663	     -0.19809760	     -0.06228415	      0.88296452	     -0.00098802	     -0.21572232	      0.00108635	      0.00022485	     48.87393498
      1.75123762	     -0.05674185	     -0.00047155	     -0.19813406	     -0.06228297	      0.88296476	     -0.00098890	     -0.21572381	      0.00104729	      0.00021600	     48.89434834
      1.75286823	     -0.05679960	     -0.00047800	     -0.19819108	     -0.06228130	      0.88296510	     -0.00099018	     -0.21572700	      0.00098986	      0.00020048	     48.62537749
      1.75411844	     -0.05684683	     -0.00048333	     -0.19823775	     -0.06228010	      0.88296534	     -0.00099116	     -0.21573024	      0.00094485	      0.00018575	     48.79724351
      1.75536865	     -0.05689534	     -0.00048819	     -0.19828570	     -0.06227894	      0.88296557	     -0.00099214	     -0.21573419	      0.00090031	      0.00016983	     48.53665679
      1.75661886	     -0.05694680	     -0.00049332	     -0.19833659	     -0.06227784	      0.88296577	     -0.00099312	     -0.21573882	      0.00085505	      0.00015152	     48.64524762
      1.75846265	     -0.05703062	     -0.00050056	     -0.19841959	     -0.06227633	      0.88296602	     -0.00099456	     -0.21574702	      0.00078929	      0.00012169	     48.20331019
      1.76000492	     -0.05710008	     -0.00050742	     -0.19848834	     -0.06227515	      0.88296618	     -0.00099577	     -0.21575513	      0.00073355	      0.00009397	     48.72606407
      1.76127855	     -0.05716494	     -0.00051188	     -0.19855265	     -0.06227425	      0.88296629	     -0.00099677	     -0.21576262	      0.00068872	      0.00006910	     48.53396819
      1.76255219	     -0.05722871	     -0.00051726	     -0.19861587	     -0.06227340	      0.88296636	     -0.00099777	     -0.21577089	      0.00064491	      0.00004363	     48.44054156
      1.76382582	     -0.05729515	     -0.00052190	     -0.19868178	     -0.06227261	      0.88296640	     -0.00099877	     -0.21577987	      0.00060159	      0.00001670	     48.47926311
      1.76574065	     -0.05740126	     -0.00052939	     -0.19878711	     -0.06227152	      0.88296639	     -0.00100029	     -0.21579475	      0.00053930	     -0.00002489	     48.21104518
      1.76706056	     -0.05747471	     -0.00053317	     -0.19886006	     -0.06227083	      0.88296634	     -0.00100133	     -0.21580594	      0.00049738	     -0.00005433	     48.26829280
      1.76838047	     -0.05755217	     -0.00053826	     -0.19893701	     -0.06227020	      0.88296625	     -0.00100238	     -0.21581786	      0.00045740	     -0.00008430	     48.33892715
      1.76970038	     -0.05763033	     -0.00054222	     -0.19901471	     -0.06226962	      0.88296612	     -0.00100343	     -0.21583050	      0.00041950	     -0.00011406	     48.09713455
      1.77102029	     -0.05770916	     -0.00054678	     -0.19909308	     -0.06226909	      0.88296595	     -0.00100448	     -0.21584378	      0.00038290	     -0.00014418	     48.21633622
      1.77234020	     -0.05778741	     -0.00055064	     -0.19917092	     -0.06226861	      0.88296574	     -0.00100554	     -0.21585765	      0.00034880	     -0.00017323	     47.88122103
      1.77366011	     -0.05786517	     -0.00055480	     -0.19924826	     -0.06226817	      0.88296549	     -0.00100660	     -0.21587202	      0.00031584	     -0.00020201	     47.96434368
      1.77572606	     -0.05799050	     -0.00056015	     -0.19937302	     -0.06226757	      0.88296503	     -0.00100827	     -0.21589548	      0.00026873	     -0.00024492	     47.36569165
      1.77676251	     -0.05805194	     -0.00056394	     -0.19943417	     -0.06226730	      0.88296476	     -0.00100911	     -0.21590766	      0.00024588	     -0.00026585	     47.67035490
      1.77779896	     -0.05811434	     -0.00056680	     -0.19949630	     -0.06226706	      0.88296448	     -0.00100996	     -0.21592011	      0.00022471	     -0.00028561	     47.51820433
      1.77943344	     -0.05821344	     -0.00057132	     -0.19959500	     -0.06226672	      0.88296398	     -0.00101130	     -0.21594020	      0.00019314	     -0.00031553	     47.44557021
      1.78084742	     -0.05829944	     -0.00057507	     -0.19968069	     -0.06226646	      0.88296352	     -0.00101246	     -0.21595804	      0.00016854	     -0.00033903	     46.97951068
      1.78226139	     -0.05838245	     -0.00057908	     -0.19976339	     -0.06226624	      0.88296303	     -0.00101364	     -0.21597623	      0.00014504	     -0.00036089	     47.00793278
      1.78361305	     -0.05846484	     -0.00058270	     -0.19984552	     -0.06226606	      0.88296253	     -0.00101476	     -0.21599394	      0.00012438	     -0.00038042	     46.89772021
      1.78496471	     -0.05854520	     -0.00058623	     -0.19992564	     -0.06226590	      0.88296200	     -0.00101590	     -0.21601196	      0.00010599	     -0.00039738	     46.48051486
      1.78631637	     -0.05862370	     -0.00058957	     -0.20000390	     -0.06226577	      0.88296145	     -0.00101704	     -0.21603019	      0.00008858	     -0.00041288	     46.45006696
      1.78822307	     -0.05873611	     -0.00059387	     -0.20011603	     -0.06226563	      0.88296065	     -0.00101867	     -0.21605622	      0.00006696	     -0.00043173	     46.20866258
      1.78963157	     -0.05881701	     -0.00059630	     -0.20019676	     -0.06226554	      0.88296003	     -0.00101988	     -0.21607568	      0.00005344	     -0.00044242	     45.71652951
      1.79104007	     -0.05889557	     -0.00059870	     -0.20027515	     -0.06226547	      0.88295940	     -0.00102110	     -0.21609523	      0.00004078	     -0.00045121	     45.67446783
      1.79247049	     -0.05897537	     -0.00060066	     -0.20035481	     -0.06226542	      0.88295875	     -0.00102235	     -0.21611514	      0.00002963	     -0.00045826	     45.49897253
      1.79390091	     -0.05905380	     -0.00060267	     -0.20043313	     -0.06226539	      0.88295809	     -0.00102360	     -0.21613511	      0.00002070	     -0.00046237	     44.98267178
      1.79533133	     -0.05912795	     -0.00060437	     -0.20050717	     -0.06226537	      0.88295743	     -0.00102487	     -0.21615505	      0.00001251	     -0.00046476	     44.94916105
      1.79694504	     -0.05921397	     -0.00060644	     -0.20059309	     -0.06226535	      0.88295668	     -0.00102632	     -0.21617746	      0.00000540	     -0.00046523	     44.68120305
      1.79855875	     -0.05929291	     -0.00060792	     -0.20067196	     -0.06226535	      0.88295593	     -0.00102777	     -0.21619983	      0.00000025	     -0.00046289	     44.35114271
      1.80017246	     -0.05937635	     -0.00061081	     -0.20075532	     -0.06226535	      0.88295519	     -0.00102924	     -0.21622204	     -0.00000325	     -0.00045819	     44.07835483
      1.80178618	     -0.05944699	     -0.00061141	     -0.20082594	     -0.06226536	      0.88295445	     -0.00103073	     -0.21624428	     -0.00000495	     -0.00045106	     43.80283442
      1.80301560	     -0.05950727	     -0.00061447	     -0.20088616	     -0.06226536	      0.88295390	     -0.00103187	     -0.21626109	     -0.00000481	     -0.00044391	     43.39347008
      1.80424502	     -0.05956283	     -0.00061550	     -0.20094172	     -0.06226537	      0.88295336	     -0.00103302	     -0.21627785	     -0.00000408	     -0.00043635	     43.27391792
      1.80592351	     -0.05963939	     -0.00061783	     -0.20101827	     -0.06226537	      0.88295264	     -0.00103461	     -0.21630059	     -0.00000106	     -0.00042417	     42.80399628
      1.80760200	     -0.05970726	     -0.00061864	     -0.20108617	     -0.06226537	      0.88295194	     -0.00103621	     -0.21632311	      0.00000323	     -0.00041013	     42.66052495
      1.80885186	     -0.05976273	     -0.00062088	     -0.20114164	     -0.06226536	      0.88295143	     -0.00103741	     -0.21633964	      0.00000750	     -0.00039908	     42.43593047
      1.81010173	     -0.05981309	     -0.00062192	     -0.20119204	     -0.06226535	      0.88295094	     -0.00103862	     -0.21635605	      0.00001306	     -0.00038665	     42.07454690
      1.81135159	     -0.05986393	     -0.00062334	     -0.20124291	     -0.06226533	      0.88295047	     -0.00103984	     -0.21637230	      0.00001905	     -0.00037415	     41.95456753
      1.81322519	     -0.05993970	     -0.00062492	     -0.20131876	     -0.06226529	      0.88294978	     -0.00104169	     -0.21639640	      0.00003053	     -0.00035433	     41.26182013
      1.81484260	     -0.05999923	     -0.00062682	     -0.20137836	     -0.06226523	      0.88294922	     -0.00104331	     -0.21641690	      0.00004089	     -0.00033689	     41.36074360
      1.81646001	     -0.06005862	     -0.00062698	     -0.20143786	     -0.06226515	      0.88294869	     -0.00104494	     -0.21643704	      0.00005340	     -0.00031943	     40.96937200
      1.81782520	     -0.06010917	     -0.00062915	     -0.20148848	     -0.06226507	      0.88294827	     -0.00104633	     -0.21645377	      0.00006466	     -0.00030526	     40.98968530
      1.81919038	     -0.06015617	     -0.00062926	     -0.20153559	     -0.06226497	      0.88294786	     -0.00104773	     -0.21647029	      0.00007754	     -0.00029095	     40.57593564
      1.82055557	     -0.06020219	     -0.00063084	     -0.20158170	     -0.06226486	      0.88294747	     -0.00104914	     -0.21648654	      0.00009088	     -0.00027731	     40.53405017
      1.82229712	     -0.06025845	     -0.00063113	     -0.20163814	     -0.06226469	      0.88294700	     -0.00105095	     -0.21650687	      0.00010950	     -0.00026059	     40.22395620
      1.82367724	     -0.06030052	     -0.00063337	     -0.20168031	     -0.06226452	      0.88294665	     -0.00105240	     -0.21652260	      0.00012516	     -0.00024768	     40.11965006
      1.82505736	     -0.06033735	     -0.00063313	     -0.20171730	     -0.06226434	      0.88294632	     -0.00105387	     -0.21653794	      0.00014164	     -0.00023503	     39.86427602
      1.82643748	     -0.06037202	     -0.00063446	     -0.20175212	     -0.06226413	      0.88294600	     -0.00105534	     -0.21655279	      0.00015839	     -0.00022311	     39.89911416
      1.82781760	     -0.06040309	     -0.00063436	     -0.20178336	     -0.06226390	      0.88294570	     -0.00105683	     -0.21656715	      0.00017640	     -0.00021088	     39.49996759
      1.82919773	     -0.06042979	     -0.00063509	     -0.20181022	     -0.06226365	      0.88294542	     -0.00105832	     -0.21658095	      0.00019419	     -0.00019915	     39.55580917
      1.83107581	     -0.06046482	     -0.00063441	     -0.20184552	     -0.06226326	      0.88294506	     -0.00106038	     -0.21659878	      0.00021934	     -0.00018387	     39.39311849
      1.83235250	     -0.06048301	     -0.00063577	     -0.20186386	     -0.06226297	      0.88294483	     -0.00106178	     -0.21661033	      0.00023714	     -0.00017282	     39.20091454
      1.83362919	     -0.06050090	     -0.00063545	     -0.20188194	     -0.06226265	      0.88294462	     -0.00106320	     -0.21662134	      0.00025480	     -0.00016263	     39.17335748
      1.83524117	     -0.06052151	     -0.00063590	     -0.20190279	     -0.06226222	      0.88294437	     -0.00106501	     -0.21663454	      0.00027807	     -0.00014953	     38.86129819
      1.83685315	     -0.06053555	     -0.00063497	     -0.20191708	     -0.06226176	      0.88294414	     -0.00106683	     -0.21664694	      0.00030087	     -0.00013699	     38.97666413
      1.83846513	     -0.06055019	     -0.00063621	     -0.20193194	     -0.06226125	      0.88294393	     -0.00106866	     -0.21665847	      0.00032484	     -0.00012384	     38.69582513
      1.83985781	     -0.06055617	     -0.00063441	     -0.20193817	     -0.06226079	      0.88294376	     -0.00107026	     -0.21666778	      0.00034507	     -0.00011319	     38.80250042
      1.84125049	     -0.06056419	     -0.00063582	     -0.20194639	     -0.06226029	      0.88294361	     -0.00107187	     -0.21667642	      0.00036599	     -0.00010239	     38.72832416
      1.84264317	     -0.06056726	     -0.00063508	     -0.20194970	     -0.06225977	      0.88294348	     -0.00107349	     -0.21668448	      0.00038708	     -0.00009167	     38.63268975
      1.84403585	     -0.06056937	     -0.00063600	     -0.20195202	     -0.06225921	      0.88294336	     -0.00107513	     -0.21669189	      0.00040812	     -0.00008123	     38.70708798
      1.84571944	     -0.06056829	     -0.00063506	     -0.20195125	     -0.06225850	      0.88294323	     -0.00107712	     -0.21670003	      0.00043438	     -0.00006839	     38.42384657
      1.84704560	     -0.06056274	     -0.00063641	     -0.20194590	     -0.06225792	      0.88294315	     -0.00107871	     -0.21670575	      0.00045453	     -0.00005836	     38.61222195
      1.84837175	     -0.06055584	     -0.00063601	     -0.20193924	     -0.06225730	      0.88294308	     -0.00108030	     -0.21671083	      0.00047512	     -0.00004838	     38.57996960
      1.84997836	     -0.06054455	     -0.00063708	     -0.20192822	     -0.06225652	      0.88294301	     -0.00108225	     -0.21671618	      0.00050006	     -0.00003643	     38.59708387
      1.85158496	     -0.06052787	     -0.00063642	     -0.20191183	     -0.06225569	      0.88294296	     -0.00108422	     -0.21672060	      0.00052540	     -0.00002355	     38.35828610
      1.85287529	     -0.06051153	     -0.00063782	     -0.20189570	     -0.06225500	      0.88294294	     -0.00108581	     -0.21672344	      0.00054492	     -0.00001381	     38.64804477
      1.85416562	     -0.06049438	     -0.00063778	     -0.20187879	     -0.06225429	      0.88294292	     -0.00108741	     -0.21672567	      0.00056505	     -0.00000364	     38.53868411
      1.85545595	     -0.06047354	     -0.00063837	     -0.20185817	     -0.06225354	      0.88294293	     -0.00108902	     -0.21672730	      0.00058483	      0.00000655	     38.59240882
      1.85707800	     -0.06044667	     -0.00063877	     -0.20183159	     -0.06225258	      0.88294295	     -0.00109106	     -0.21672846	      0.00060937	      0.00001917	     38.71854195
      1.85852152	     -0.06041483	     -0.00063926	     -0.20180001	     -0.06225168	      0.88294298	     -0.00109289	     -0.21672869	      0.00063112	      0.00003104	     38.70696338
      1.85996504	     -0.06038265	     -0.00063964	     -0.20176807	     -0.06225075	      0.88294304	     -0.00109473	     -0.21672812	      0.00065284	      0.00004350	     38.57291880
      1.86140856	     -0.06034826	     -0.00064011	     -0.20173394	     -0.06224980	      0.88294311	     -0.00109658	     -0.21672676	      0.00067338	      0.00005492	     38.90882125
      1.86285208	     -0.06030961	     -0.00064027	     -0.20169555	     -0.06224881	      0.88294320	     -0.00109845	     -0.21672465	      0.00069471	      0.00006799	     38.57563765
      1.86429561	     -0.06026700	     -0.00064050	     -0.20165319	     -0.06224779	      0.88294330	     -0.00110033	     -0.21672173	      0.00071432	      0.00008000	     38.96166587
      1.86573913	     -0.06022339	     -0.00064044	     -0.20160984	     -0.06224675	      0.88294343	     -0.00110222	     -0.21671801	      0.00073464	      0.00009333	     38.64037228
      1.86718265	     -0.06017262	     -0.00064041	     -0.20155932	     -0.06224567	      0.88294357	     -0.00110412	     -0.21671349	      0.00075326	      0.00010623	     38.96821691
      1.86862617	     -0.06012386	     -0.00064009	     -0.20151081	     -0.06224457	      0.88294374	     -0.00110603	     -0.21670811	      0.00077188	      0.00011958	     38.88912782
      1.87006969	     -0.06006776	     -0.00063984	     -0.20145496	     -0.06224344	      0.88294392	     -0.00110796	     -0.21670197	      0.00078963	      0.00013352	     38.92059117
      1.87151322	     -0.06001213	     -0.00063928	     -0.20139957	     -0.06224229	      0.88294412	     -0.00110989	     -0.21669503	      0.00080620	      0.00014678	     39.16895405
      1.87295674	     -0.05995500	     -0.00063889	     -0.20134267	     -0.06224112	      0.88294434	     -0.00111183	     -0.21668737	      0.00082278	      0.00016089	     38.98824113
      1.87440026	     -0.05989597	     -0.00063818	     -0.20128387	     -0.06223992	      0.88294459	     -0.00111378	     -0.21667902	      0.00083768	      0.00017397	     39.29970054
      1.87584378	     -0.05983676	     -0.00063765	     -0.20122488	     -0.06223870	      0.88294485	     -0.00111574	     -0.21667003	      0.00085265	      0.00018743	     39.12478136
      1.87728730	     -0.05977588	     -0.00063684	     -0.20116421	     -0.06223746	      0.88294513	     -0.00111771	     -0.21666043	      0.00086597	      0.00019978	     39.43342593
      1.87888265	     -0.05970952	     -0.00063614	     -0.20109808	     -0.06223606	      0.88294546	     -0.00111989	     -0.21664920	      0.00088061	      0.00021300	     39.28604645
      1.88047800	     -0.05963968	     -0.00063491	     -0.20102846	     -0.06223465	      0.88294580	     -0.00112209	     -0.21663733	      0.00089382	      0.00022538	     39.38194346
      1.88207334	     -0.05957043	     -0.00063449	     -0.20095940	     -0.06223321	      0.88294617	     -0.00112429	     -0.21662484	      0.00090590	      0.00023661	     39.57552275
      1.88366869	     -0.05950007	     -0.00063258	     -0.20088924	     -0.06223176	      0.88294656	     -0.00112650	     -0.21661182	      0.00091699	      0.00024621	     39.78880612
      1.88501053	     -0.05944123	     -0.00063263	     -0.20083054	     -0.06223052	      0.88294689	     -0.00112837	     -0.21660045	      0.00092579	      0.00025352	     39.89866687
      1.88635238	     -0.05938170	     -0.00063109	     -0.20077117	     -0.06222928	      0.88294724	     -0.00113024	     -0.21658876	      0.00093360	      0.00025920	     40.16267111
      1.88811897	     -0.05930667	     -0.00063096	     -0.20069630	     -0.06222762	      0.88294770	     -0.00113271	     -0.21657291	      0.00094290	      0.00026463	     40.45454312
      1.88947257	     -0.05924499	     -0.00062829	     -0.20063477	     -0.06222634	      0.88294806	     -0.00113461	     -0.21656050	      0.00094913	      0.00026732	     40.58181789
      1.89082617	     -0.05918618	     -0.00062827	     -0.20057606	     -0.06222505	      0.88294842	     -0.00113651	     -0.21654778	      0.00095446	      0.00026900	     40.76750333
      1.89217977	     -0.05912615	     -0.00062623	     -0.20051616	     -0.06222375	      0.88294879	     -0.00113841	     -0.21653484	      0.00095876	      0.00026875	     41.02971479
      1.89385312	     -0.05905818	     -0.00062582	     -0.20044828	     -0.06222215	      0.88294924	     -0.00114077	     -0.21651855	      0.00096319	      0.00026636	     41.21092370
      1.89509716	     -0.05900032	     -0.00062335	     -0.20039053	     -0.06222095	      0.88294957	     -0.00114253	     -0.21650633	      0.00096549	      0.00026410	     41.40722898
      1.89634119	     -0.05894740	     -0.00062252	     -0.20033768	     -0.06221974	      0.88294989	     -0.00114428	     -0.21649393	      0.00096713	      0.00025987	     41.72183377
      1.89790965	     -0.05888361	     -0.00062037	     -0.20027398	     -0.06221823	      0.88295030	     -0.00114650	     -0.21647817	      0.00096862	      0.00025255	     42.03574939
      1.89947811	     -0.05881914	     -0.00061908	     -0.20020958	     -0.06221671	      0.88295069	     -0.00114872	     -0.21646235	      0.00096966	      0.00024364	     42.30407330
      1.90104657	     -0.05875538	     -0.00061580	     -0.20014592	     -0.06221518	      0.88295106	     -0.00115094	     -0.21644645	      0.00097052	      0.00023327	     42.45383988
      1.90245759	     -0.05870183	     -0.00061532	     -0.20009241	     -0.06221381	      0.88295138	     -0.00115293	     -0.21643210	      0.00097058	      0.00022204	     42.99741634
      1.90386861	     -0.05864667	     -0.00061187	     -0.20003734	     -0.06221244	      0.88295169	     -0.00115493	     -0.21641778	      0.00097130	      0.00020983	     43.10406391
      1.90527963	     -0.05859330	     -0.00061100	     -0.19998402	     -0.06221107	      0.88295197	     -0.00115692	     -0.21640343	      0.00097194	      0.00019680	     43.39900807
      1.90669065	     -0.05854086	     -0.00060752	     -0.19993167	     -0.06220970	      0.88295224	     -0.00115892	     -0.21638909	      0.00097255	      0.00018230	     43.71678875
      1.90810167	     -0.05849018	     -0.00060641	     -0.19988104	     -0.06220833	      0.88295249	     -0.00116091	     -0.21637478	      0.00097383	      0.00016740	     43.82602834
      1.90951269	     -0.05843693	     -0.00060278	     -0.19982788	     -0.06220695	      0.88295271	     -0.00116289	     -0.21636049	      0.00097483	      0.00015158	     44.18126960
      1.91092371	     -0.05838828	     -0.00060144	     -0.19977928	     -0.06220558	      0.88295291	     -0.00116488	     -0.21634616	      0.00097621	      0.00013506	     44.46651900
      1.91233473	     -0.05833628	     -0.00059770	     -0.19972738	     -0.06220420	      0.88295309	     -0.00116686	     -0.21633187	      0.00097808	      0.00011852	     44.55692945
      1.91374575	     -0.05828769	     -0.00059635	     -0.19967883	     -0.06220282	      0.88295325	     -0.00116884	     -0.21631756	      0.00097986	      0.00010133	     44.90694394
      1.91515678	     -0.05823896	     -0.00059264	     -0.19963019	     -0.06220143	      0.88295338	     -0.00117081	     -0.21630330	      0.00098206	      0.00008382	     45.07373596
      1.91656780	     -0.05819333	     -0.00059133	     -0.19958461	     -0.06220005	      0.88295349	     -0.00117277	     -0.21628906	      0.00098446	      0.00006635	     45.28593858
      1.91797882	     -0.05814577	     -0.00058755	     -0.19953714	     -0.06219866	      0.88295357	     -0.00117473	     -0.21627489	      0.00098719	      0.00004894	     45.35208577
      1.91938984	     -0.05809934	     -0.00058618	     -0.19949076	     -0.06219726	      0.88295362	     -0.00117669	     -0.21626073	      0.00098969	      0.00003141	     45.70455081
      1.92080086	     -0.05805495	     -0.00058233	     -0.19944645	     -0.06219586	      0.88295366	     -0.00117863	     -0.21624658	      0.00099225	      0.00001357	     45.90784370
      1.92221188	     -0.05801035	     -0.00058097	     -0.19940189	     -0.06219446	      0.88295366	     -0.00118057	     -0.21623249	      0.00099535	     -0.00000333	     45.88045615
      1.92362290	     -0.05796525	     -0.00057714	     -0.19935687	     -0.06219305	      0.88295365	     -0.00118250	     -0.21621842	      0.00099775	     -0.00002044	     46.16963834
      1.92503392	     -0.05792275	     -0.00057581	     -0.19931440	     -0.06219164	      0.88295360	     -0.00118443	     -0.21620438	      0.00100024	     -0.00003740	     46.40275599
      1.92644494	     -0.05788080	     -0.00057194	     -0.19927252	     -0.06219023	      0.88295354	     -0.00118634	     -0.21619038	      0.00100285	     -0.00005371	     46.38320920
      1.92785596	     -0.05783927	     -0.00057069	     -0.19923101	     -0.06218881	      0.88295345	     -0.00118825	     -0.21617644	      0.00100513	     -0.00006960	     46.59288424
      1.92926698	     -0.05779692	     -0.00056677	     -0.19918872	     -0.06218739	      0.88295334	     -0.00119014	     -0.21616254	      0.00100727	     -0.00008506	     46.70363379
      1.93067801	     -0.05775879	     -0.00056563	     -0.19915059	     -0.06218597	      0.88295321	     -0.00119202	     -0.21614867	      0.00100903	     -0.00010028	     47.00838022
      1.93208903	     -0.05771812	     -0.00056167	     -0.19910997	     -0.06218455	      0.88295306	     -0.00119390	     -0.21613490	      0.00101118	     -0.00011448	     46.89209716
      1.93350005	     -0.05768025	     -0.00056082	     -0.19907210	     -0.06218312	      0.88295289	     -0.00119576	     -0.21612116	      0.00101280	     -0.00012823	     47.10956313
      1.93491107	     -0.05764181	     -0.00055696	     -0.19903370	     -0.06218169	      0.88295270	     -0.00119761	     -0.21610751	      0.00101455	     -0.00014112	     47.06482505
      1.93615221	     -0.05760908	     -0.00055615	     -0.19900096	     -0.06218043	      0.88295252	     -0.00119923	     -0.21609556	      0.00101553	     -0.00015230	     47.36923778
      1.93739336	     -0.05757671	     -0.00055363	     -0.19896860	     -0.06217917	      0.88295232	     -0.00120084	     -0.21608368	      0.00101701	     -0.00016244	     47.28122902
      1.93863450	     -0.05754523	     -0.00055192	     -0.19893711	     -0.06217790	      0.88295212	     -0.00120243	     -0.21607186	      0.00101795	     -0.00017247	     47.48242778
      1.94021769	     -0.05750658	     -0.00054914	     -0.19889846	     -0.06217629	      0.88295183	     -0.00120446	     -0.21605691	      0.00101976	     -0.00018403	     47.24512118
      1.94180089	     -0.05746508	     -0.00054720	     -0.19885694	     -0.06217468	      0.88295153	     -0.00120647	     -0.21604206	      0.00102046	     -0.00019495	     47.69620023
      1.94319549	     -0.05743138	     -0.00054411	     -0.19882323	     -0.06217325	      0.88295125	     -0.00120822	     -0.21602901	      0.00102160	     -0.00020372	     47.57573081
      1.94459009	     -0.05739783	     -0.00054270	     -0.19878964	     -0.06217183	      0.88295096	     -0.00120996	     -0.21601603	      0.00102198	     -0.00021249	     47.92488316
      1.94598469	     -0.05736580	     -0.00053961	     -0.19875760	     -0.06217040	      0.88295066	     -0.00121168	     -0.21600313	      0.00102320	     -0.00021988	     47.56203920
      1.94737930	     -0.05733116	     -0.00053831	     -0.19872291	     -0.06216898	      0.88295035	     -0.00121339	     -0.21599030	      0.00102321	     -0.00022727	     48.00357355
      1.94877390	     -0.05730068	     -0.00053539	     -0.19869240	     -0.06216755	      0.88295003	     -0.00121508	     -0.21597750	      0.00102352	     -0.00023423	     47.92924382
      1.95016850	     -0.05726814	     -0.00053426	     -0.19865979	     -0.06216612	      0.88294970	     -0.00121676	     -0.21596480	      0.00102355	     -0.00024055	     48.04657304
      1.95156310	     -0.05723633	     -0.00053112	     -0.19862795	     -0.06216469	      0.88294936	     -0.00121842	     -0.21595214	      0.00102335	     -0.00024630	     47.98538751
      1.95295771	     -0.05720565	     -0.00052994	     -0.19859718	     -0.06216327	      0.88294901	     -0.00122007	     -0.21593953	      0.00102221	     -0.00025211	     48.38011090
      1.95435231	     -0.05717528	     -0.00052666	     -0.19856676	     -0.06216184	      0.88294866	     -0.00122170	     -0.21592700	      0.00102152	     -0.00025689	     48.10262429
      1.95574691	     -0.05714346	     -0.00052551	     -0.19853484	     -0.06216042	      0.88294829	     -0.00122331	     -0.21591452	      0.00101935	     -0.00026196	     48.59351114
      1.95714151	     -0.05711565	     -0.00052220	     -0.19850696	     -0.06215900	      0.88294793	     -0.00122490	     -0.21590209	      0.00101751	     -0.00026628	     48.37681538
      1.95853612	     -0.05708530	     -0.00052139	     -0.19847649	     -0.06215758	      0.88294755	     -0.00122648	     -0.21588977	      0.00101465	     -0.00027046	     48.68273376
      1.95993072	     -0.05705631	     -0.00051835	     -0.19844741	     -0.06215617	      0.88294717	     -0.00122803	     -0.21587753	      0.00101148	     -0.00027430	     48.66764599
      1.96132532	     -0.05702908	     -0.00051796	     -0.19842004	     -0.06215476	      0.88294679	     -0.00122957	     -0.21586541	      0.00100744	     -0.00027826	     49.05653212
      1.96256758	     -0.05700505	     -0.00051550	     -0.19839590	     -0.06215351	      0.88294644	     -0.00123093	     -0.21585475	      0.00100415	     -0.00028103	     48.87258788
      1.96380983	     -0.05698124	     -0.00051469	     -0.19837196	     -0.06215227	      0.88294609	     -0.00123227	     -0.21584419	      0.00099993	     -0.00028412	     49.17927892
      1.96505209	     -0.05695822	     -0.00051313	     -0.19834882	     -0.06215103	      0.88294573	     -0.00123360	     -0.21583373	      0.00099590	     -0.00028666	     49.17018046
      1.96657840	     -0.05693100	     -0.00051177	     -0.19832143	     -0.06214951	      0.88294529	     -0.00123521	     -0.21582101	      0.00098999	     -0.00029027	     49.57616912
      1.96810471	     -0.05690478	     -0.00050963	     -0.19829505	     -0.06214800	      0.88294485	     -0.00123680	     -0.21580847	      0.00098499	     -0.00029250	     49.14604768
      1.96963102	     -0.05687490	     -0.00050895	     -0.19826498	     -0.06214651	      0.88294440	     -0.00123837	     -0.21579607	      0.00097817	     -0.00029519	     49.88214035
      1.97087854	     -0.05685537	     -0.00050666	     -0.19824531	     -0.06214529	      0.88294403	     -0.00123964	     -0.21578600	      0.00097326	     -0.00029716	     49.74407373
      1.97212606	     -0.05683374	     -0.00050583	     -0.19822353	     -0.06214408	      0.88294366	     -0.00124089	     -0.21577605	      0.00096798	     -0.00029896	     49.93583021
      1.97363368	     -0.05681064	     -0.00050385	     -0.19820025	     -0.06214262	      0.88294321	     -0.00124239	     -0.21576414	      0.00096148	     -0.00030108	     50.02033049
      1.97514130	     -0.05678482	     -0.00050310	     -0.19817423	     -0.06214118	      0.88294275	     -0.00124387	     -0.21575241	      0.00095482	     -0.00030276	     50.23590881
      1.97646477	     -0.05676383	     -0.00050093	     -0.19815308	     -0.06213992	      0.88294235	     -0.00124515	     -0.21574219	      0.00094907	     -0.00030378	     50.18812490
      1.97778824	     -0.05674291	     -0.00050020	     -0.19813198	     -0.06213867	      0.88294195	     -0.00124641	     -0.21573209	      0.00094282	     -0.00030509	     50.51735999
      1.97911170	     -0.05672306	     -0.00049814	     -0.19811197	     -0.06213742	      0.88294154	     -0.00124766	     -0.21572209	      0.00093691	     -0.00030588	     50.44659067
      1.98043517	     -0.05670285	     -0.00049700	     -0.19809158	     -0.06213619	      0.88294114	     -0.00124889	     -0.21571219	      0.00093040	     -0.00030681	     50.72934573
      1.98175863	     -0.05668319	     -0.00049517	     -0.19807175	     -0.06213496	      0.88294073	     -0.00125011	     -0.21570240	      0.00092428	     -0.00030709	     50.62804153
      1.98308210	     -0.05666388	     -0.00049399	     -0.19805226	     -0.06213374	      0.88294032	     -0.00125131	     -0.21569270	      0.00091741	     -0.00030761	     50.92754239
      1.98440557	     -0.05664432	     -0.00049247	     -0.19803253	     -0.06213253	      0.88293992	     -0.00125250	     -0.21568312	      0.00091097	     -0.00030742	     50.81950361
      1.98572903	     -0.05662464	     -0.00049145	     -0.19801266	     -0.06213133	      0.88293951	     -0.00125367	     -0.21567364	      0.00090376	     -0.00030740	     51.08873801
      1.98736627	     -0.05660322	     -0.00048969	     -0.19799101	     -0.06212986	      0.88293901	     -0.00125510	     -0.21566208	      0.00089543	     -0.00030664	     50.76891292
      1.98900351	     -0.05657987	     -0.00048952	     -0.19796740	     -0.06212840	      0.88293851	     -0.00125651	     -0.21565073	      0.00088553	     -0.00030575	     51.35230099
      1.99012024	     -0.05656437	     -0.00048780	     -0.19795175	     -0.06212741	      0.88293817	     -0.00125746	     -0.21564308	      0.00087920	     -0.00030433	     51.15867637
      1.99123696	     -0.05654960	     -0.00048718	     -0.19793681	     -0.06212644	      0.88293783	     -0.00125840	     -0.21563550	      0.00087228	     -0.00030335	     51.33492392
      1.99288984	     -0.05652827	     -0.00048584	     -0.19791523	     -0.06212500	      0.88293733	     -0.00125977	     -0.21562446	      0.00086215	     -0.00030127	     51.24058025
      1.99413302	     -0.05651269	     -0.00048528	     -0.19789945	     -0.06212394	      0.88293695	     -0.00126079	     -0.21561627	      0.00085364	     -0.00029998	     51.52355071
      1.99537620	     -0.05649688	     -0.00048437	     -0.19788346	     -0.06212288	      0.88293658	     -0.00126180	     -0.21560821	      0.00084559	     -0.00029778	     51.34784237
      1.99661938	     -0.05648136	     -0.00048372	     -0.19786773	     -0.06212183	      0.88293621	     -0.00126279	     -0.21560024	      0.00083667	     -0.00029591	     51.53310397
      1.99842794	     -0.05646146	     -0.00048245	     -0.19784755	     -0.06212033	      0.88293568	     -0.00126422	     -0.21558886	      0.00082405	     -0.00029250	     51.13677365
      1.99998782	     -0.05643978	     -0.00048220	     -0.19782560	     -0.06211906	      0.88293523	     -0.00126543	     -0.21557922	      0.00081143	     -0.00028936	     51.73697512
      2.00123897	     -0.05642797	     -0.00048080	     -0.19781359	     -0.06211805	      0.88293487	     -0.00126638	     -0.21557157	      0.00080152	     -0.00028700	     51.57906206
      2.00249013	     -0.05641355	     -0.00048045	     -0.19779896	     -0.06211705	      0.88293451	     -0.00126733	     -0.21556405	      0.00079151	     -0.00028391	     51.49166380
      2.00374128	     -0.05640007	     -0.00047958	     -0.19778527	     -0.06211607	      0.88293415	     -0.00126825	     -0.21555663	      0.00078076	     -0.00028114	     51.58863002
      2.00556986	     -0.05638248	     -0.00047904	     -0.19776737	     -0.06211466	      0.88293364	     -0.00126959	     -0.21554600	      0.00076523	     -0.00027652	     51.24829075
      2.00694290	     -0.05636629	     -0.00047761	     -0.19775095	     -0.06211361	      0.88293327	     -0.00127057	     -0.21553816	      0.00075225	     -0.00027285	     51.48851664
      2.00831594	     -0.05635385	     -0.00047773	     -0.19773824	     -0.06211259	      0.88293289	     -0.00127154	     -0.21553043	      0.00073902	     -0.00026954	     51.67597857
      2.00968898	     -0.05634130	     -0.00047625	     -0.19772546	     -0.06211158	      0.88293253	     -0.00127250	     -0.21552286	      0.00072626	     -0.00026531	     51.22443268
      2.01106201	     -0.05632781	     -0.00047651	     -0.19771171	     -0.06211060	      0.88293217	     -0.00127343	     -0.21551544	      0.00071213	     -0.00026142	     51.54128745
      2.01243505	     -0.05631795	     -0.00047506	     -0.19770161	     -0.06210963	      0.88293181	     -0.00127435	     -0.21550817	      0.00069802	     -0.00025763	     51.39038743
      2.01380809	     -0.05630873	     -0.00047536	     -0.19769212	     -0.06210868	      0.88293146	     -0.00127525	     -0.21550113	      0.00068371	     -0.00025347	     51.28046778
      2.01518113	     -0.05630093	     -0.00047397	     -0.19768406	     -0.06210775	      0.88293111	     -0.00127614	     -0.21549433	      0.00066859	     -0.00024979	     51.28165500
      2.01655416	     -0.05629908	     -0.00047437	     -0.19768193	     -0.06210684	      0.88293077	     -0.00127701	     -0.21548783	      0.00065347	     -0.00024614	     51.16243754
      2.01792720	     -0.05630001	     -0.00047304	     -0.19768261	     -0.06210596	      0.88293044	     -0.00127786	     -0.21548178	      0.00063803	     -0.00024293	     50.94601235
      2.01930024	     -0.05630585	     -0.00047346	     -0.19768816	     -0.06210509	      0.88293011	     -0.00127870	     -0.21547623	      0.00062202	     -0.00024079	     51.07036074
      2.02067328	     -0.05631688	     -0.00047206	     -0.19769894	     -0.06210425	      0.88292978	     -0.00127952	     -0.21547128	      0.00060650	     -0.00023934	     50.68663495
      2.02204631	     -0.05633215	     -0.00047260	     -0.19771393	     -0.06210343	      0.88292945	     -0.00128032	     -0.21546698	      0.00059038	     -0.00023947	     50.84405129
      2.02341935	     -0.05635147	     -0.00047119	     -0.19773300	     -0.06210263	      0.88292912	     -0.00128110	     -0.21546339	      0.00057513	     -0.00024056	     50.37534637
      2.02479239	     -0.05637389	     -0.00047174	     -0.19775513	     -0.06210185	      0.88292879	     -0.00128187	     -0.21546052	      0.00055925	     -0.00024375	     50.60014387
      2.02616543	     -0.05640073	     -0.00047035	     -0.19778173	     -0.06210109	      0.88292845	     -0.00128262	     -0.21545840	      0.00054468	     -0.00024794	     50.00984280
      2.02753846	     -0.05643040	     -0.00047115	     -0.19781112	     -0.06210035	      0.88292810	     -0.00128335	     -0.21545702	      0.00052953	     -0.00025434	     50.25991322
      2.02891150	     -0.05646390	     -0.00046992	     -0.19784438	     -0.06209964	      0.88292775	     -0.00128407	     -0.21545643	      0.00051555	     -0.00026235	     49.78279314
      2.03028454	     -0.05649953	     -0.00047090	     -0.19787975	     -0.06209894	      0.88292738	     -0.00128477	     -0.21545660	      0.00050179	     -0.00027199	     49.76816318
      2.03165757	     -0.05653855	     -0.00046997	     -0.19791853	     -0.06209826	      0.88292700	     -0.00128545	     -0.21545752	      0.00048860	     -0.00028346	     49.47238638
      2.03303061	     -0.05657945	     -0.00047122	     -0.19795917	     -0.06209760	      0.88292660	     -0.00128611	     -0.21545919	      0.00047590	     -0.00029663	     49.45812088
      2.03440365	     -0.05662462	     -0.00047055	     -0.19800412	     -0.06209695	      0.88292619	     -0.00128676	     -0.21546158	      0.00046408	     -0.00031123	     48.98365975
      2.03577669	     -0.05667007	     -0.00047216	     -0.19804932	     -0.06209632	      0.88292575	     -0.00128739	     -0.21546472	      0.00045268	     -0.00032691	     48.91571539
      2.03714972	     -0.05671833	     -0.00047188	     -0.19809735	     -0.06209571	      0.88292529	     -0.00128801	     -0.21546856	      0.00044177	     -0.00034414	     48.61545995
      2.03852276	     -0.05677021	     -0.00047361	     -0.19814899	     -0.06209511	      0.88292480	     -0.00128861	     -0.21547309	      0.00043168	     -0.00036221	     48.40255244
      2.03989580	     -0.05682221	     -0.00047358	     -0.19820079	     -0.06209452	      0.88292429	     -0.00128919	     -0.21547831	      0.00042220	     -0.00038108	     48.02751963
      2.04126884	     -0.05687760	     -0.00047541	     -0.19825595	     -0.06209395	      0.88292376	     -0.00128976	     -0.21548416	      0.00041295	     -0.00040113	     48.02215842
      2.04264187	     -0.05693394	     -0.00047558	     -0.19831210	     -0.06209339	      0.88292319	     -0.00129031	     -0.21549066	      0.00040528	     -0.00042092	     47.30114421
      2.04401491	     -0.05699130	     -0.00047776	     -0.19836924	     -0.06209284	      0.88292260	     -0.00129084	     -0.21549775	      0.00039734	     -0.00044142	     47.39234506
      2.04538795	     -0.05705314	     -0.00047843	     -0.19843089	     -0.06209230	      0.88292198	     -0.00129136	     -0.21550545	      0.00039055	     -0.00046222	     46.94199518
      2.04676099	     -0.05711669	     -0.00048092	     -0.19849424	     -0.06209176	      0.88292133	     -0.00129186	     -0.21551379	      0.00038468	     -0.00048261	     46.61846335
      2.04813402	     -0.05718164	     -0.00048206	     -0.19855900	     -0.06209124	      0.88292065	     -0.00129235	     -0.21552272	      0.00037915	     -0.00050313	     46.34980986
      2.04950706	     -0.05724907	     -0.00048469	     -0.19862625	     -0.06209072	      0.88291995	     -0.00129282	     -0.21553225	      0.00037482	     -0.00052297	     46.01178426
      2.05088010	     -0.05731800	     -0.00048609	     -0.19869501	     -0.06209021	      0.88291922	     -0.00129327	     -0.21554234	      0.00037079	     -0.00054283	     45.76049616
      2.05225314	     -0.05738891	     -0.00048870	     -0.19876575	     -0.06208970	      0.88291846	     -0.00129371	     -0.21555300	      0.00036823	     -0.00056141	     45.26411862
      2.05362617	     -0.05745890	     -0.00049039	     -0.19883559	     -0.06208920	      0.88291768	     -0.00129413	     -0.21556417	      0.00036580	     -0.00057964	     45.08408223
      2.05540013	     -0.05755212	     -0.00049457	     -0.19892859	     -0.06208855	      0.88291663	     -0.00129466	     -0.21557928	      0.00036387	     -0.00060214	     44.89730165
      2.05655117	     -0.05761192	     -0.00049537	     -0.19898829	     -0.06208813	      0.88291593	     -0.00129498	     -0.21558949	      0.00036375	     -0.00061521	     44.35408697
      2.05770220	     -0.05767326	     -0.00049780	     -0.19904951	     -0.06208771	      0.88291521	     -0.00129530	     -0.21559999	      0.00036357	     -0.00062798	     44.21133274
      2.05930001	     -0.05775931	     -0.00050050	     -0.19913541	     -0.06208713	      0.88291419	     -0.00129572	     -0.21561504	      0.00036459	     -0.00064385	     43.66243513
      2.06068870	     -0.05783429	     -0.00050344	     -0.19921026	     -0.06208663	      0.88291329	     -0.00129606	     -0.21562853	      0.00036536	     -0.00065672	     43.65922127
      2.06207739	     -0.05791087	     -0.00050565	     -0.19928674	     -0.06208612	      0.88291237	     -0.00129639	     -0.21564240	      0.00036781	     -0.00066737	     42.99268221
      2.06346608	     -0.05798588	     -0.00050867	     -0.19936163	     -0.06208561	      0.88291144	     -0.00129671	     -0.21565663	      0.00036994	     -0.00067699	     42.99391517
      2.06492679	     -0.05806773	     -0.00051126	     -0.19944337	     -0.06208506	      0.88291044	     -0.00129702	     -0.21567193	      0.00037308	     -0.00068590	     42.69849124
      2.06638749	     -0.05814795	     -0.00051494	     -0.19952348	     -0.06208451	      0.88290944	     -0.00129732	     -0.21568764	      0.00037732	     -0.00069236	     42.23616753
      2.06784819	     -0.05822759	     -0.00051738	     -0.19960303	     -0.06208396	      0.88290842	     -0.00129760	     -0.21570365	      0.00038123	     -0.00069748	     42.11946261
      2.06930889	     -0.05830737	     -0.00052129	     -0.19968270	     -0.06208340	      0.88290740	     -0.00129787	     -0.21571994	      0.00038542	     -0.00070121	     42.11131107
      2.07076959	     -0.05838816	     -0.00052320	     -0.19976342	     -0.06208283	      0.88290637	     -0.00129812	     -0.21573645	      0.00039016	     -0.00070265	     41.63177829
      2.07205925	     -0.05845708	     -0.00052687	     -0.19983224	     -0.06208233	      0.88290547	     -0.00129832	     -0.21575124	      0.00039370	     -0.00070285	     41.69105313
      2.07334890	     -0.05852775	     -0.00052899	     -0.19990284	     -0.06208182	      0.88290456	     -0.00129852	     -0.21576617	      0.00039735	     -0.00070172	     41.44829300
      2.07463856	     -0.05859810	     -0.00053179	     -0.19997310	     -0.06208130	      0.88290366	     -0.00129870	     -0.21578128	      0.00040045	     -0.00069958	     41.46148554
      2.07643953	     -0.05870074	     -0.00053447	     -0.20007564	     -0.06208058	      0.88290240	     -0.00129893	     -0.21580263	      0.00040421	     -0.00069530	     41.42527922
      2.07768783	     -0.05876485	     -0.00053710	     -0.20013966	     -0.06208007	      0.88290154	     -0.00129908	     -0.21581770	      0.00040670	     -0.00069032	     41.35053797
      2.07893613	     -0.05883032	     -0.00053879	     -0.20020506	     -0.06207956	      0.88290068	     -0.00129922	     -0.21583276	      0.00040907	     -0.00068460	     41.23106244
      2.08018444	     -0.05889808	     -0.00054100	     -0.20027273	     -0.06207905	      0.88289983	     -0.00129935	     -0.21584791	      0.00041097	     -0.00067884	     41.38148569
      2.08187042	     -0.05898990	     -0.00054353	     -0.20036446	     -0.06207836	      0.88289869	     -0.00129951	     -0.21586861	      0.00041438	     -0.00066952	     41.09195295
      2.08355640	     -0.05907716	     -0.00054736	     -0.20045160	     -0.06207766	      0.88289757	     -0.00129964	     -0.21588957	      0.00041676	     -0.00065941	     41.57757558
      2.08483039	     -0.05914400	     -0.00054881	     -0.20051838	     -0.06207712	      0.88289674	     -0.00129974	     -0.21590552	      0.00041989	     -0.00065022	     41.27115006
      2.08610438	     -0.05921147	     -0.00055151	     -0.20058577	     -0.06207659	      0.88289591	     -0.00129982	     -0.21592160	      0.00042282	     -0.00064141	     41.51515464
      2.08737837	     -0.05927978	     -0.00055362	     -0.20065402	     -0.06207605	      0.88289510	     -0.00129989	     -0.21593783	      0.00042705	     -0.00063184	     41.41395517
      2.08891506	     -0.05936213	     -0.00055671	     -0.20073630	     -0.06207538	      0.88289414	     -0.00129997	     -0.21595756	      0.00043276	     -0.00062046	     41.68240158
      2.09045175	     -0.05944477	     -0.00055921	     -0.20081890	     -0.06207471	      0.88289320	     -0.00130003	     -0.21597746	      0.00044131	     -0.00060768	     41.19265087
      2.09198844	     -0.05952355	     -0.00056283	     -0.20089765	     -0.06207403	      0.88289227	     -0.00130008	     -0.21599747	      0.00045025	     -0.00059479	     41.59247803
      2.09352513	     -0.05960418	     -0.00056455	     -0.20097829	     -0.06207333	      0.88289137	     -0.00130011	     -0.21601750	      0.00046198	     -0.00058132	     41.35876674
      2.09471542	     -0.05966598	     -0.00056785	     -0.20104009	     -0.06207277	      0.88289068	     -0.00130013	     -0.21603304	      0.00047201	     -0.00057105	     41.64856128
      2.09590571	     -0.05972656	     -0.00056985	     -0.20110070	     -0.06207220	      0.88289001	     -0.00130014	     -0.21604859	      0.00048397	     -0.00056005	     41.49624903
      2.09735264	     -0.05979997	     -0.00057290	     -0.20117415	     -0.06207149	      0.88288921	     -0.00130015	     -0.21606745	      0.00049970	     -0.00054708	     41.65076769
      2.09879957	     -0.05987216	     -0.00057565	     -0.20124641	     -0.06207076	      0.88288843	     -0.00130014	     -0.21608625	      0.00051826	     -0.00053308	     41.26213729
      2.10024650	     -0.05994003	     -0.00057903	     -0.20131436	     -0.06206999	      0.88288767	     -0.00130013	     -0.21610494	      0.00053773	     -0.00051909	     41.47457059
      2.10169343	     -0.06000869	     -0.00058181	     -0.20138313	     -0.06206920	      0.88288693	     -0.00130010	     -0.21612342	      0.00055904	     -0.00050538	     41.51755835
      2.10314036	     -0.06007370	     -0.00058514	     -0.20144826	     -0.06206837	      0.88288620	     -0.00130006	     -0.21614172	      0.00058284	     -0.00049044	     41.18223594
      2.10458729	     -0.06013369	     -0.00058787	     -0.20150840	     -0.06206751	      0.88288551	     -0.00130002	     -0.21615971	      0.00060738	     -0.00047562	     41.30232856
      2.10601526	     -0.06019294	     -0.00059118	     -0.20156779	     -0.06206663	      0.88288484	     -0.00129997	     -0.21617709	      0.00063319	     -0.00046091	     41.32747700
      2.10744323	     -0.06024567	     -0.00059382	     -0.20162071	     -0.06206570	      0.88288419	     -0.00129991	     -0.21619409	      0.00066090	     -0.00044487	     40.99771646
      2.10887120	     -0.06029540	     -0.00059719	     -0.20167062	     -0.06206474	      0.88288357	     -0.00129984	     -0.21621058	      0.00068888	     -0.00042902	     41.18493591
      2.11029917	     -0.06034149	     -0.00059972	     -0.20171692	     -0.06206374	      0.88288297	     -0.00129976	     -0.21622654	      0.00071895	     -0.00041155	     40.70720037
      2.11172714	     -0.06038118	     -0.00060300	     -0.20175682	     -0.06206269	      0.88288239	     -0.00129967	     -0.21624187	      0.00074887	     -0.00039357	     40.86043411
      2.11311394	     -0.06041919	     -0.00060540	     -0.20179504	     -0.06206163	      0.88288186	     -0.00129958	     -0.21625612	      0.00077875	     -0.00037567	     40.78244114
      2.11450074	     -0.06045234	     -0.00060841	     -0.20182841	     -0.06206053	      0.88288135	     -0.00129948	     -0.21626977	      0.00080972	     -0.00035606	     40.43719509
      2.11588755	     -0.06048169	     -0.00061108	     -0.20185798	     -0.06205938	      0.88288087	     -0.00129938	     -0.21628276	      0.00084039	     -0.00033594	     40.47307241
      2.11742057	     -0.06051166	     -0.00061438	     -0.20188821	     -0.06205807	      0.88288037	     -0.00129925	     -0.21629633	      0.00087468	     -0.00031297	     40.43037858
      2.11895359	     -0.06053813	     -0.00061747	     -0.20191493	     -0.06205670	      0.88287991	     -0.00129912	     -0.21630910	      0.00090976	     -0.00028812	     40.04035882
      2.12048661	     -0.06056135	     -0.00062160	     -0.20193839	     -0.06205528	      0.88287949	     -0.00129898	     -0.21632102	      0.00094377	     -0.00026324	     40.30390616
      2.12201963	     -0.06057997	     -0.00062446	     -0.20195727	     -0.06205381	      0.88287911	     -0.00129884	     -0.21633213	      0.00097929	     -0.00023599	     39.61833331
      2.12355265	     -0.06059470	     -0.00062933	     -0.20197222	     -0.06205228	      0.88287877	     -0.00129869	     -0.21634237	      0.00101287	     -0.00020897	     40.08098758
      2.12486931	     -0.06060494	     -0.00063143	     -0.20198269	     -0.06205093	      0.88287851	     -0.00129855	     -0.21635050	      0.00104286	     -0.00018441	     39.59395346
      2.12618597	     -0.06061270	     -0.00063534	     -0.20199065	     -0.06204953	      0.88287828	     -0.00129841	     -0.21635800	      0.00107175	     -0.00015984	     39.68793214
      2.12750263	     -0.06061765	     -0.00063821	     -0.20199580	     -0.06204810	      0.88287809	     -0.00129827	     -0.21636488	      0.00110091	     -0.00013430	     39.44375300
      2.12881929	     -0.06061961	     -0.00064176	     -0.20199796	     -0.06204663	      0.88287793	     -0.00129812	     -0.21637111	      0.00112921	     -0.00010874	     39.51639624
      2.13013595	     -0.06061860	     -0.00064495	     -0.20199715	     -0.06204513	      0.88287780	     -0.00129797	     -0.21637671	      0.00115774	     -0.00008215	     39.26038886
      2.13145261	     -0.06061453	     -0.00064832	     -0.20199327	     -0.06204359	      0.88287771	     -0.00129781	     -0.21638164	      0.00118532	     -0.00005557	     39.33764917
      2.13311254	     -0.06060686	     -0.00065218	     -0.20198585	     -0.06204159	      0.88287765	     -0.00129761	     -0.21638697	      0.00122022	     -0.00002125	     39.02297766
      2.13477248	     -0.06059197	     -0.00065638	     -0.20197119	     -0.06203954	      0.88287764	     -0.00129740	     -0.21639128	      0.00125337	      0.00001270	     39.33941882
      2.13624544	     -0.06057654	     -0.00065910	     -0.20195597	     -0.06203767	      0.88287768	     -0.00129721	     -0.21639419	      0.00128344	      0.00004457	     38.84045469
      2.13771839	     -0.06055618	     -0.00066312	     -0.20193580	     -0.06203576	      0.88287777	     -0.00129701	     -0.21639629	      0.00131201	      0.00007555	     39.01237766
      2.13919135	     -0.06053470	     -0.00066528	     -0.20191454	     -0.06203380	      0.88287790	     -0.00129681	     -0.21639756	      0.00134038	      0.00010623	     38.95324050
      2.14066431	     -0.06050880	     -0.00066939	     -0.20188882	     -0.06203181	      0.88287808	     -0.00129661	     -0.21639808	      0.00136812	      0.00013662	     39.04629022
      2.14198053	     -0.06048310	     -0.00067102	     -0.20186331	     -0.06202999	      0.88287828	     -0.00129642	     -0.21639785	      0.00139278	      0.00016389	     38.86908752
      2.14329675	     -0.06045454	     -0.00067418	     -0.20183491	     -0.06202814	      0.88287851	     -0.00129622	     -0.21639698	      0.00141657	      0.00019070	     38.98939795
      2.14494745	     -0.06041556	     -0.00067666	     -0.20179615	     -0.06202578	      0.88287886	     -0.00129597	     -0.21639501	      0.00144626	      0.00022433	     38.79073438
      2.14619752	     -0.06038316	     -0.00067970	     -0.20176389	     -0.06202396	      0.88287915	     -0.00129578	     -0.21639284	      0.00146763	      0.00024912	     38.99600099
      2.14744758	     -0.06034787	     -0.00068165	     -0.20172875	     -0.06202211	      0.88287948	     -0.00129558	     -0.21639011	      0.00148918	      0.00027432	     38.80888636
      2.14869765	     -0.06031043	     -0.00068395	     -0.20169146	     -0.06202024	      0.88287984	     -0.00129538	     -0.21638679	      0.00150972	      0.00029879	     38.91641080
      2.15042189	     -0.06025683	     -0.00068663	     -0.20163806	     -0.06201761	      0.88288038	     -0.00129510	     -0.21638129	      0.00153799	      0.00033244	     38.59741035
      2.15214613	     -0.06019524	     -0.00068999	     -0.20157665	     -0.06201494	      0.88288098	     -0.00129480	     -0.21637473	      0.00156416	      0.00036529	     38.92262999
      2.15344462	     -0.06015076	     -0.00069130	     -0.20153231	     -0.06201289	      0.88288147	     -0.00129458	     -0.21636904	      0.00158369	      0.00038929	     38.82835301
      2.15474311	     -0.06010112	     -0.00069357	     -0.20148281	     -0.06201082	      0.88288199	     -0.00129435	     -0.21636281	      0.00160257	      0.00041286	     38.82047435
      2.15633707	     -0.06004185	     -0.00069559	     -0.20142369	     -0.06200825	      0.88288267	     -0.00129407	     -0.21635438	      0.00162504	      0.00044050	     38.72803797
      2.15793103	     -0.05997982	     -0.00069878	     -0.20136179	     -0.06200564	      0.88288340	     -0.00129377	     -0.21634524	      0.00164667	      0.00046723	     38.63377982
      2.15925920	     -0.05992541	     -0.00070016	     -0.20130750	     -0.06200344	      0.88288403	     -0.00129353	     -0.21633704	      0.00166361	      0.00048844	     38.69484169
      2.16058737	     -0.05987199	     -0.00070277	     -0.20125418	     -0.06200122	      0.88288469	     -0.00129328	     -0.21632836	      0.00167981	      0.00050812	     38.84989556
      2.16191554	     -0.05981908	     -0.00070472	     -0.20120136	     -0.06199898	      0.88288538	     -0.00129303	     -0.21631927	      0.00169587	      0.00052697	     38.69713064
      2.16324371	     -0.05976556	     -0.00070725	     -0.20114793	     -0.06199672	      0.88288609	     -0.00129277	     -0.21630979	      0.00171082	      0.00054425	     38.81582986
      2.16486412	     -0.05970090	     -0.00070986	     -0.20108337	     -0.06199393	      0.88288699	     -0.00129246	     -0.21629778	      0.00172882	      0.00056393	     38.56934197
      2.16627888	     -0.05964113	     -0.00071273	     -0.20102367	     -0.06199148	      0.88288780	     -0.00129218	     -0.21628688	      0.00174288	      0.00057902	     38.84199291
      2.16769364	     -0.05958413	     -0.00071498	     -0.20096674	     -0.06198900	      0.88288863	     -0.00129191	     -0.21627560	      0.00175692	      0.00059318	     38.67181498
      2.16910840	     -0.05952564	     -0.00071794	     -0.20090831	     -0.06198651	      0.88288948	     -0.00129163	     -0.21626404	      0.00176975	      0.00060501	     38.79225670
      2.17052317	     -0.05946823	     -0.00072048	     -0.20085095	     -0.06198399	      0.88289034	     -0.00129134	     -0.21625218	      0.00178226	      0.00061575	     38.66407172
      2.17193793	     -0.05940964	     -0.00072375	     -0.20079240	     -0.06198146	      0.88289122	     -0.00129106	     -0.21624008	      0.00179357	      0.00062436	     38.81003277
      2.17335269	     -0.05935411	     -0.00072658	     -0.20073690	     -0.06197892	      0.88289211	     -0.00129078	     -0.21622772	      0.00180442	      0.00063158	     38.71161133
      2.17476745	     -0.05929470	     -0.00073017	     -0.20067752	     -0.06197636	      0.88289301	     -0.00129049	     -0.21621519	      0.00181434	      0.00063770	     38.71966657
      2.17618222	     -0.05923777	     -0.00073372	     -0.20062059	     -0.06197379	      0.88289391	     -0.00129020	     -0.21620244	      0.00182301	      0.00064175	     38.88686409
      2.17759698	     -0.05918160	     -0.00073834	     -0.20056441	     -0.06197120	      0.88289482	     -0.00128991	     -0.21618955	      0.00183149	      0.00064538	     38.69876693
      2.17901174	     -0.05912426	     -0.00074273	     -0.20050705	     -0.06196861	      0.88289574	     -0.00128962	     -0.21617651	      0.00183820	      0.00064762	     38.88540070
      2.18077159	     -0.05905531	     -0.00074909	     -0.20043806	     -0.06196536	      0.88289688	     -0.00128926	     -0.21616011	      0.00184520	      0.00064894	     38.99768172
      2.18205808	     -0.05900456	     -0.00075255	     -0.20038729	     -0.06196299	      0.88289771	     -0.00128900	     -0.21614804	      0.00184957	      0.00064961	     38.82471400
      2.18334457	     -0.05895457	     -0.00075724	     -0.20033725	     -0.06196061	      0.88289855	     -0.00128873	     -0.21613587	      0.00185238	      0.00064910	     39.03099056
      2.18493118	     -0.05889279	     -0.00076194	     -0.20027543	     -0.06195766	      0.88289958	     -0.00128840	     -0.21612078	      0.00185533	      0.00064809	     38.81903189
      2.18628945	     -0.05883416	     -0.00076649	     -0.20021674	     -0.06195514	      0.88290046	     -0.00128811	     -0.21610768	      0.00185579	      0.00064623	     39.16780631
      2.18764772	     -0.05877545	     -0.00076956	     -0.20015800	     -0.06195262	      0.88290133	     -0.00128783	     -0.21609432	      0.00185582	      0.00064437	     39.08721760
      2.18900600	     -0.05871494	     -0.00077311	     -0.20009745	     -0.06195010	      0.88290221	     -0.00128754	     -0.21608071	      0.00185423	      0.00064142	     39.31001550
      2.19036427	     -0.05865398	     -0.00077564	     -0.20003645	     -0.06194759	      0.88290308	     -0.00128725	     -0.21606684	      0.00185201	      0.00063836	     39.22075805
      2.19172254	     -0.05859261	     -0.00077858	     -0.19997502	     -0.06194507	      0.88290394	     -0.00128696	     -0.21605273	      0.00184809	      0.00063445	     39.45403748
      2.19343439	     -0.05851635	     -0.00078073	     -0.19989871	     -0.06194192	      0.88290502	     -0.00128659	     -0.21603467	      0.00184243	      0.00062907	     39.21186592
      2.19475208	     -0.05844860	     -0.00078300	     -0.19983088	     -0.06193949	      0.88290585	     -0.00128630	     -0.21602046	      0.00183601	      0.00062466	     39.57504771
      2.19606976	     -0.05838429	     -0.00078353	     -0.19976653	     -0.06193708	      0.88290667	     -0.00128601	     -0.21600592	      0.00182881	      0.00061918	     39.73776239
      2.19738745	     -0.05831931	     -0.00078495	     -0.19970148	     -0.06193467	      0.88290748	     -0.00128572	     -0.21599114	      0.00182102	      0.00061357	     39.74606183
      2.19870513	     -0.05825408	     -0.00078540	     -0.19963620	     -0.06193228	      0.88290828	     -0.00128543	     -0.21597612	      0.00181181	      0.00060696	     39.97341017
      2.20033639	     -0.05817404	     -0.00078618	     -0.19955607	     -0.06192933	      0.88290927	     -0.00128506	     -0.21595725	      0.00179991	      0.00059843	     39.84634529
      2.20196765	     -0.05808861	     -0.00078520	     -0.19947055	     -0.06192641	      0.88291024	     -0.00128469	     -0.21593809	      0.00178548	      0.00058834	     40.35775010
      2.20323057	     -0.05802440	     -0.00078660	     -0.19940623	     -0.06192416	      0.88291097	     -0.00128440	     -0.21592298	      0.00177419	      0.00058120	     40.31879723
      2.20449349	     -0.05796278	     -0.00078633	     -0.19934451	     -0.06192193	      0.88291170	     -0.00128411	     -0.21590777	      0.00176176	      0.00057270	     40.48979591
      2.20575640	     -0.05790435	     -0.00078698	     -0.19928597	     -0.06191971	      0.88291242	     -0.00128381	     -0.21589255	      0.00174863	      0.00056336	     40.67983863
      2.20755380	     -0.05783099	     -0.00078683	     -0.19921244	     -0.06191659	      0.88291342	     -0.00128339	     -0.21587104	      0.00172880	      0.00054830	     40.88853573
      2.20895015	     -0.05777159	     -0.00078805	     -0.19915289	     -0.06191418	      0.88291418	     -0.00128305	     -0.21585466	      0.00171280	      0.00053627	     41.01144163
      2.21034650	     -0.05771808	     -0.00078726	     -0.19909925	     -0.06191180	      0.88291492	     -0.00128271	     -0.21583847	      0.00169643	      0.00052266	     41.02762963
      2.21174284	     -0.05766775	     -0.00078853	     -0.19904875	     -0.06190945	      0.88291564	     -0.00128236	     -0.21582259	      0.00167913	      0.00050731	     41.45559215
      2.21313919	     -0.05762339	     -0.00078768	     -0.19900424	     -0.06190711	      0.88291633	     -0.00128201	     -0.21580704	      0.00166218	      0.00049098	     41.43008989
      2.21453554	     -0.05757925	     -0.00078907	     -0.19895993	     -0.06190480	      0.88291701	     -0.00128165	     -0.21579191	      0.00164482	      0.00047339	     41.68257637
      2.21593189	     -0.05753776	     -0.00078802	     -0.19891831	     -0.06190252	      0.88291765	     -0.00128128	     -0.21577713	      0.00162745	      0.00045437	     41.79677410
      2.21732823	     -0.05749987	     -0.00078966	     -0.19888022	     -0.06190026	      0.88291827	     -0.00128091	     -0.21576271	      0.00160982	      0.00043377	     42.17066139
      2.21857703	     -0.05746691	     -0.00078890	     -0.19884714	     -0.06189826	      0.88291880	     -0.00128057	     -0.21575014	      0.00159467	      0.00041489	     42.07998353
      2.21982583	     -0.05743558	     -0.00078962	     -0.19881565	     -0.06189628	      0.88291931	     -0.00128023	     -0.21573783	      0.00157900	      0.00039464	     42.40246930
      2.22107463	     -0.05740562	     -0.00078950	     -0.19878556	     -0.06189431	      0.88291979	     -0.00127988	     -0.21572580	      0.00156388	      0.00037394	     42.43747194
      2.22257959	     -0.05737209	     -0.00078980	     -0.19875187	     -0.06189197	      0.88292033	     -0.00127944	     -0.21571163	      0.00154518	      0.00034723	     42.86976177
      2.22408454	     -0.05733880	     -0.00078925	     -0.19871842	     -0.06188966	      0.88292084	     -0.00127900	     -0.21569783	      0.00152792	      0.00032087	     42.56639740
      2.22558950	     -0.05730500	     -0.00079023	     -0.19868445	     -0.06188738	      0.88292130	     -0.00127855	     -0.21568437	      0.00150944	      0.00029271	     43.23452073
      2.22682873	     -0.05728170	     -0.00078934	     -0.19866103	     -0.06188552	      0.88292165	     -0.00127816	     -0.21567356	      0.00149546	      0.00026951	     43.05813891
      2.22806796	     -0.05725849	     -0.00078963	     -0.19863769	     -0.06188367	      0.88292197	     -0.00127777	     -0.21566300	      0.00148102	      0.00024549	     43.34649489
      2.22930719	     -0.05723610	     -0.00078911	     -0.19861519	     -0.06188184	      0.88292225	     -0.00127737	     -0.21565269	      0.00146730	      0.00022169	     43.33292483
      2.23054641	     -0.05721469	     -0.00078885	     -0.19859365	     -0.06188003	      0.88292251	     -0.00127696	     -0.21564259	      0.00145336	      0.00019729	     43.56910449
      2.23208116	     -0.05719009	     -0.00078841	     -0.19856891	     -0.06187782	      0.88292279	     -0.00127644	     -0.21563039	      0.00143715	      0.00016758	     43.40375452
      2.23361591	     -0.05716297	     -0.00078821	     -0.19854165	     -0.06187562	      0.88292303	     -0.00127591	     -0.21561849	      0.00142048	      0.00013800	     43.79740642
      2.23515066	     -0.05714202	     -0.00078702	     -0.19852057	     -0.06187346	      0.88292322	     -0.00127536	     -0.21560680	      0.00140418	      0.00010798	     44.04699142
      2.23668540	     -0.05711638	     -0.00078736	     -0.19849478	     -0.06187131	      0.88292336	     -0.00127479	     -0.21559542	      0.00138926	      0.00008006	     43.91709552
      2.23785406	     -0.05710051	     -0.00078575	     -0.19847883	     -0.06186970	      0.88292344	     -0.00127435	     -0.21558689	      0.00137738	      0.00005819	     44.07776313
      2.23902271	     -0.05708372	     -0.00078537	     -0.19846195	     -0.06186809	      0.88292350	     -0.00127390	     -0.21557852	      0.00136621	      0.00003726	     44.11375973
      2.24048172	     -0.05706454	     -0.00078422	     -0.19844266	     -0.06186611	      0.88292353	     -0.00127332	     -0.21556824	      0.00135206	      0.00001129	     44.31255805
      2.24194074	     -0.05704598	     -0.00078344	     -0.19842399	     -0.06186415	      0.88292353	     -0.00127273	     -0.21555818	      0.00133900	     -0.00001288	     44.02113461
      2.24339975	     -0.05702465	     -0.00078196	     -0.19840255	     -0.06186220	      0.88292350	     -0.00127212	     -0.21554828	      0.00132514	     -0.00003615	     44.28361710
      2.24485876	     -0.05700675	     -0.00078131	     -0.19838453	     -0.06186028	      0.88292343	     -0.00127150	     -0.21553851	      0.00131136	     -0.00005867	     44.51358665
      2.24631778	     -0.05698934	     -0.00077919	     -0.19836703	     -0.06185838	      0.88292333	     -0.00127086	     -0.21552892	      0.00129852	     -0.00007932	     44.16778494
      2.24777679	     -0.05696987	     -0.00077906	     -0.19834743	     -0.06185649	      0.88292320	     -0.00127020	     -0.21551946	      0.00128461	     -0.00009892	     44.55488864
      2.24923580	     -0.05695222	     -0.00077597	     -0.19832969	     -0.06185463	      0.88292304	     -0.00126953	     -0.21551009	      0.00127071	     -0.00011762	     44.63981718
      2.25044915	     -0.05693651	     -0.00077620	     -0.19831386	     -0.06185309	      0.88292289	     -0.00126895	     -0.21550240	      0.00125917	     -0.00013165	     44.69412550
      2.25166249	     -0.05692051	     -0.00077450	     -0.19829777	     -0.06185157	      0.88292272	     -0.00126836	     -0.21549475	      0.00124680	     -0.00014529	     44.85314472
      2.25320464	     -0.05690108	     -0.00077344	     -0.19827818	     -0.06184966	      0.88292248	     -0.00126760	     -0.21548512	      0.00123060	     -0.00016099	     44.87821528
      2.25474678	     -0.05688033	     -0.00077074	     -0.19825729	     -0.06184778	      0.88292222	     -0.00126681	     -0.21547555	      0.00121234	     -0.00017574	     45.29536958
      2.25605224	     -0.05686273	     -0.00077050	     -0.19823954	     -0.06184621	      0.88292199	     -0.00126613	     -0.21546751	      0.00119629	     -0.00018676	     45.41656656
      2.25735770	     -0.05684530	     -0.00076812	     -0.19822196	     -0.06184466	      0.88292174	     -0.00126543	     -0.21545950	      0.00117871	     -0.00019734	     45.68287834
      2.25866316	     -0.05682854	     -0.00076718	     -0.19820502	     -0.06184313	      0.88292147	     -0.00126472	     -0.21545156	      0.00116007	     -0.00020703	     45.95906930
      2.25996862	     -0.05681227	     -0.00076517	     -0.19818858	     -0.06184163	      0.88292120	     -0.00126399	     -0.21544368	      0.00114009	     -0.00021618	     46.29066928
      2.26163737	     -0.05679362	     -0.00076380	     -0.19816967	     -0.06183975	      0.88292083	     -0.00126304	     -0.21543376	      0.00111294	     -0.00022729	     46.75481006
      2.26297162	     -0.05677580	     -0.00076104	     -0.19815164	     -0.06183828	      0.88292052	     -0.00126225	     -0.21542591	      0.00109004	     -0.00023474	     47.03533996
      2.26430586	     -0.05676097	     -0.00076007	     -0.19813657	     -0.06183684	      0.88292020	     -0.00126145	     -0.21541813	      0.00106580	     -0.00024256	     47.66383170
      2.26564010	     -0.05674715	     -0.00075756	     -0.19812252	     -0.06183543	      0.88291987	     -0.00126063	     -0.21541048	      0.00104106	     -0.00025004	     48.06031827
      2.26725689	     -0.05673214	     -0.00075645	     -0.19810720	     -0.06183378	      0.88291946	     -0.00125962	     -0.21540139	      0.00101002	     -0.00025887	     48.79544371
      2.26853003	     -0.05671990	     -0.00075324	     -0.19809475	     -0.06183251	      0.88291912	     -0.00125879	     -0.21539440	      0.00098530	     -0.00026554	     49.14596363
      2.26980317	     -0.05670989	     -0.00075223	     -0.19808448	     -0.06183127	      0.88291878	     -0.00125796	     -0.21538752	      0.00096016	     -0.00027207	     49.71637300
      2.27134349	     -0.05669812	     -0.00074894	     -0.19807243	     -0.06182981	      0.88291836	     -0.00125692	     -0.21537942	      0.00092986	     -0.00027982	     50.22599698
      2.27264078	     -0.05668788	     -0.00074809	     -0.19806191	     -0.06182862	      0.88291799	     -0.00125603	     -0.21537275	      0.00090433	     -0.00028590	     50.83370193
      2.27393808	     -0.05667960	     -0.00074531	     -0.19805340	     -0.06182747	      0.88291762	     -0.00125511	     -0.21536622	      0.00087898	     -0.00029232	     51.45068036
      2.27523538	     -0.05667175	     -0.00074383	     -0.19804528	     -0.06182634	      0.88291723	     -0.00125418	     -0.21535987	      0.00085446	     -0.00029834	     51.93883992
      2.27653268	     -0.05666417	     -0.00074139	     -0.19803748	     -0.06182525	      0.88291684	     -0.00125323	     -0.21535367	      0.00083028	     -0.00030456	     52.56529616
      2.27828820	     -0.05665711	     -0.00073936	     -0.19803009	     -0.06182382	      0.88291630	     -0.00125191	     -0.21534554	      0.00079960	     -0.00031248	     52.97683257
      2.27954180	     -0.05664916	     -0.00073636	     -0.19802192	     -0.06182283	      0.88291590	     -0.00125094	     -0.21533990	      0.00077793	     -0.00031804	     53.72113170
      2.28079540	     -0.05664414	     -0.00073487	     -0.19801669	     -0.06182187	      0.88291550	     -0.00124996	     -0.21533439	      0.00075763	     -0.00032365	     54.31395124
      2.28237135	     -0.05663909	     -0.00073159	     -0.19801140	     -0.06182069	      0.88291499	     -0.00124870	     -0.21532765	      0.00073401	     -0.00033048	     54.75908443
      2.28377131	     -0.05663426	     -0.00073028	     -0.19800634	     -0.06181968	      0.88291452	     -0.00124755	     -0.21532188	      0.00071442	     -0.00033623	     55.35650402
      2.28517127	     -0.05662855	     -0.00072680	     -0.19800046	     -0.06181869	      0.88291404	     -0.00124638	     -0.21531624	      0.00069641	     -0.00034184	     55.80949301
      2.28657123	     -0.05662597	     -0.00072567	     -0.19799767	     -0.06181773	      0.88291356	     -0.00124518	     -0.21531073	      0.00067994	     -0.00034733	     56.38401722
      2.28797118	     -0.05662122	     -0.00072188	     -0.19799278	     -0.06181679	      0.88291307	     -0.00124395	     -0.21530539	      0.00066537	     -0.00035239	     56.58891139
      2.28937114	     -0.05661680	     -0.00072108	     -0.19798817	     -0.06181587	      0.88291258	     -0.00124271	     -0.21530014	      0.00065214	     -0.00035677	     57.05628922
      2.29077110	     -0.05661297	     -0.00071693	     -0.19798423	     -0.06181496	      0.88291207	     -0.00124143	     -0.21529498	      0.00064011	     -0.00036127	     57.38947214
      2.29200748	     -0.05660847	     -0.00071620	     -0.19797959	     -0.06181418	      0.88291162	     -0.00124028	     -0.21529052	      0.00063085	     -0.00036436	     57.64829211
      2.29324385	     -0.05660429	     -0.00071333	     -0.19797531	     -0.06181340	      0.88291117	     -0.00123911	     -0.21528609	      0.00062224	     -0.00036744	     57.88478221
      2.29475189	     -0.05659960	     -0.00071133	     -0.19797049	     -0.06181247	      0.88291062	     -0.00123766	     -0.21528077	      0.00061314	     -0.00037022	     57.98028533
      2.29625992	     -0.05659324	     -0.00070751	     -0.19796403	     -0.06181155	      0.88291006	     -0.00123617	     -0.21527551	      0.00060431	     -0.00037283	     58.38385102
      2.29754991	     -0.05658993	     -0.00070644	     -0.19796060	     -0.06181078	      0.88290957	     -0.00123487	     -0.21527106	      0.00059817	     -0.00037378	     58.30577329
      2.29883989	     -0.05658579	     -0.00070326	     -0.19795639	     -0.06181001	      0.88290909	     -0.00123355	     -0.21526669	      0.00059194	     -0.00037493	     58.48602364
      2.30012988	     -0.05658430	     -0.00070140	     -0.19795480	     -0.06180925	      0.88290861	     -0.00123220	     -0.21526242	      0.00058656	     -0.00037542	     58.44546661
      2.30141986	     -0.05658501	     -0.00069872	     -0.19795542	     -0.06180850	      0.88290812	     -0.00123083	     -0.21525831	      0.00058117	     -0.00037612	     58.54367967
      2.30299473	     -0.05659176	     -0.00069632	     -0.19796207	     -0.06180759	      0.88290753	     -0.00122913	     -0.21525365	      0.00057591	     -0.00037650	     58.07059894
      2.30456959	     -0.05659780	     -0.00069263	     -0.19796801	     -0.06180668	      0.88290694	     -0.00122738	     -0.21524946	      0.00057025	     -0.00037728	     58.23197554
      2.30589741	     -0.05660828	     -0.00069141	     -0.19797838	     -0.06180593	      0.88290643	     -0.00122588	     -0.21524628	      0.00056606	     -0.00037855	     58.29886868
      2.30722523	     -0.05662172	     -0.00068819	     -0.19799176	     -0.06180518	      0.88290593	     -0.00122436	     -0.21524351	      0.00056254	     -0.00038044	     58.09327738
      2.30855305	     -0.05663851	     -0.00068669	     -0.19800846	     -0.06180443	      0.88290542	     -0.00122281	     -0.21524123	      0.00055938	     -0.00038317	     58.02868377
      2.30988087	     -0.05665838	     -0.00068397	     -0.19802824	     -0.06180369	      0.88290491	     -0.00122123	     -0.21523944	      0.00055674	     -0.00038683	     57.81372197
      2.31120868	     -0.05668153	     -0.00068227	     -0.19805131	     -0.06180296	      0.88290440	     -0.00121962	     -0.21523821	      0.00055451	     -0.00039158	     57.66727071
      2.31253650	     -0.05670887	     -0.00067993	     -0.19807858	     -0.06180222	      0.88290387	     -0.00121798	     -0.21523755	      0.00055286	     -0.00039739	     57.36710799
      2.31413385	     -0.05674619	     -0.00067810	     -0.19811580	     -0.06180134	      0.88290323	     -0.00121598	     -0.21523763	      0.00055149	     -0.00040607	     57.08513765
      2.31573119	     -0.05678527	     -0.00067466	     -0.19815482	     -0.06180046	      0.88290257	     -0.00121394	     -0.21523861	      0.00055095	     -0.00041644	     56.64204099
      2.31693232	     -0.05681749	     -0.00067404	     -0.19818696	     -0.06179980	      0.88290207	     -0.00121237	     -0.21523992	      0.00055065	     -0.00042576	     56.70114561
      2.31813344	     -0.05685191	     -0.00067195	     -0.19822133	     -0.06179914	      0.88290155	     -0.00121079	     -0.21524173	      0.00055130	     -0.00043578	     56.31271644
      2.31963175	     -0.05689611	     -0.00067019	     -0.19826546	     -0.06179831	      0.88290089	     -0.00120878	     -0.21524469	      0.00055239	     -0.00044995	     56.12400095
      2.32113006	     -0.05694565	     -0.00066769	     -0.19831497	     -0.06179748	      0.88290020	     -0.00120674	     -0.21524838	      0.00055459	     -0.00046544	     55.49438900
      2.32262837	     -0.05699314	     -0.00066665	     -0.19836239	     -0.06179665	      0.88289949	     -0.00120467	     -0.21525284	      0.00055729	     -0.00048166	     55.24974113
      2.32412668	     -0.05704630	     -0.00066349	     -0.19841553	     -0.06179581	      0.88289876	     -0.00120256	     -0.21525799	      0.00056040	     -0.00049975	     54.90599860
      2.32535215	     -0.05708882	     -0.00066301	     -0.19845801	     -0.06179512	      0.88289814	     -0.00120081	     -0.21526274	      0.00056381	     -0.00051492	     54.67743123
      2.32657763	     -0.05713420	     -0.00066088	     -0.19850338	     -0.06179443	      0.88289750	     -0.00119904	     -0.21526792	      0.00056770	     -0.00053088	     54.26313586
      2.32807720	     -0.05718948	     -0.00065924	     -0.19855864	     -0.06179357	      0.88289668	     -0.00119684	     -0.21527483	      0.00057298	     -0.00055119	     53.93916267
      2.32957678	     -0.05724582	     -0.00065655	     -0.19861500	     -0.06179271	      0.88289584	     -0.00119461	     -0.21528228	      0.00057930	     -0.00057143	     53.27461586
      2.33107636	     -0.05730337	     -0.00065586	     -0.19867253	     -0.06179184	      0.88289497	     -0.00119235	     -0.21529028	      0.00058567	     -0.00059225	     53.25691724
      2.33241393	     -0.05735757	     -0.00065318	     -0.19872676	     -0.06179105	      0.88289417	     -0.00119031	     -0.21529785	      0.00059234	     -0.00061103	     52.65288628
      2.33375151	     -0.05741310	     -0.00065275	     -0.19878228	     -0.06179025	      0.88289334	     -0.00118824	     -0.21530587	      0.00059965	     -0.00062939	     52.28394302
      2.33508908	     -0.05747132	     -0.00065090	     -0.19884052	     -0.06178944	      0.88289248	     -0.00118615	     -0.21531433	      0.00060715	     -0.00064804	     51.94807646
      2.33642666	     -0.05753029	     -0.00065039	     -0.19889951	     -0.06178863	      0.88289160	     -0.00118403	     -0.21532324	      0.00061571	     -0.00066606	     51.50435161
      2.33776423	     -0.05758968	     -0.00064904	     -0.19895894	     -0.06178780	      0.88289070	     -0.00118189	     -0.21533256	      0.00062455	     -0.00068408	     51.21391394
      2.33962174	     -0.05767914	     -0.00064900	     -0.19904843	     -0.06178662	      0.88288941	     -0.00117888	     -0.21534614	      0.00063866	     -0.00070845	     50.36785561
      2.34077603	     -0.05772975	     -0.00064734	     -0.19909910	     -0.06178588	      0.88288858	     -0.00117699	     -0.21535499	      0.00064741	     -0.00072225	     50.23744045
      2.34193033	     -0.05778631	     -0.00064711	     -0.19915570	     -0.06178513	      0.88288774	     -0.00117508	     -0.21536409	      0.00065690	     -0.00073653	     50.06229569
      2.34360254	     -0.05786963	     -0.00064600	     -0.19923911	     -0.06178402	      0.88288649	     -0.00117227	     -0.21537782	      0.00067232	     -0.00075617	     49.39824046
      2.34485292	     -0.05793258	     -0.00064568	     -0.19930212	     -0.06178317	      0.88288554	     -0.00117015	     -0.21538845	      0.00068402	     -0.00077074	     49.31266638
      2.34610329	     -0.05799581	     -0.00064487	     -0.19936543	     -0.06178231	      0.88288456	     -0.00116802	     -0.21539938	      0.00069726	     -0.00078398	     48.75068430
      2.34735367	     -0.05805967	     -0.00064451	     -0.19942938	     -0.06178143	      0.88288358	     -0.00116586	     -0.21541058	      0.00071065	     -0.00079699	     48.55597437
      2.34917606	     -0.05815723	     -0.00064379	     -0.19952710	     -0.06178011	      0.88288211	     -0.00116267	     -0.21542747	      0.00073249	     -0.00081415	     47.58218148
      2.35075399	     -0.05823871	     -0.00064421	     -0.19960869	     -0.06177894	      0.88288081	     -0.00115988	     -0.21544259	      0.00075145	     -0.00082777	     47.73431422
      2.35216634	     -0.05831710	     -0.00064331	     -0.19968723	     -0.06177787	      0.88287963	     -0.00115735	     -0.21545646	      0.00077046	     -0.00083880	     47.04483864
      2.35357869	     -0.05839503	     -0.00064429	     -0.19976528	     -0.06177677	      0.88287844	     -0.00115479	     -0.21547072	      0.00079014	     -0.00084884	     46.87579317
      2.35499104	     -0.05847374	     -0.00064356	     -0.19984417	     -0.06177564	      0.88287724	     -0.00115221	     -0.21548533	      0.00081113	     -0.00085791	     46.31434834
      2.35640340	     -0.05855453	     -0.00064503	     -0.19992509	     -0.06177447	      0.88287602	     -0.00114960	     -0.21550028	      0.00083306	     -0.00086582	     46.04552138
      2.35781575	     -0.05863366	     -0.00064433	     -0.20000442	     -0.06177328	      0.88287479	     -0.00114697	     -0.21551560	      0.00085643	     -0.00087239	     45.42168773
      2.35922810	     -0.05871407	     -0.00064564	     -0.20008500	     -0.06177205	      0.88287356	     -0.00114431	     -0.21553120	      0.00088033	     -0.00087841	     45.35168099
      2.36064045	     -0.05879522	     -0.00064430	     -0.20016639	     -0.06177079	      0.88287231	     -0.00114162	     -0.21554709	      0.00090598	     -0.00088313	     44.64962638
      2.36205280	     -0.05887530	     -0.00064552	     -0.20024667	     -0.06176950	      0.88287106	     -0.00113891	     -0.21556320	      0.00093221	     -0.00088677	     44.49541238
      2.36346515	     -0.05895638	     -0.00064441	     -0.20032800	     -0.06176816	      0.88286981	     -0.00113616	     -0.21557953	      0.00095965	     -0.00088945	     44.00479376
      2.36487750	     -0.05903759	     -0.00064574	     -0.20040944	     -0.06176678	      0.88286855	     -0.00113340	     -0.21559605	      0.00098823	     -0.00089073	     43.66484451
      2.36628985	     -0.05911924	     -0.00064454	     -0.20049136	     -0.06176537	      0.88286729	     -0.00113060	     -0.21561274	      0.00101747	     -0.00089142	     43.30349659
      2.36770220	     -0.05919805	     -0.00064560	     -0.20057043	     -0.06176391	      0.88286603	     -0.00112778	     -0.21562957	      0.00104821	     -0.00089048	     42.91613591
      2.36911456	     -0.05927634	     -0.00064445	     -0.20064902	     -0.06176241	      0.88286478	     -0.00112493	     -0.21564645	      0.00107947	     -0.00088922	     42.60309850
      2.37052691	     -0.05935609	     -0.00064556	     -0.20072905	     -0.06176086	      0.88286352	     -0.00112206	     -0.21566344	      0.00111231	     -0.00088639	     42.09090261
      2.37193926	     -0.05943320	     -0.00064484	     -0.20080648	     -0.06175927	      0.88286227	     -0.00111915	     -0.21568049	      0.00114549	     -0.00088288	     41.83564133
      2.37335161	     -0.05951110	     -0.00064632	     -0.20088466	     -0.06175762	      0.88286103	     -0.00111623	     -0.21569761	      0.00117950	     -0.00087880	     41.66206825
      2.37476396	     -0.05958951	     -0.00064603	     -0.20096341	     -0.06175593	      0.88285979	     -0.00111327	     -0.21571482	      0.00121502	     -0.00087317	     41.04443526
      2.37617631	     -0.05966664	     -0.00064728	     -0.20104084	     -0.06175419	      0.88285856	     -0.00111029	     -0.21573211	      0.00125063	     -0.00086731	     40.97429558
      2.37758866	     -0.05974276	     -0.00064683	     -0.20111732	     -0.06175240	      0.88285734	     -0.00110728	     -0.21574940	      0.00128790	     -0.00086022	     40.36581829
      2.37900101	     -0.05981819	     -0.00064788	     -0.20119308	     -0.06175055	      0.88285613	     -0.00110425	     -0.21576664	      0.00132510	     -0.00085288	     40.34476077
      2.38041337	     -0.05989271	     -0.00064756	     -0.20126798	     -0.06174866	      0.88285493	     -0.00110119	     -0.21578386	      0.00136400	     -0.00084436	     39.76152575
      2.38182572	     -0.05996531	     -0.00064864	     -0.20134093	     -0.06174670	      0.88285375	     -0.00109811	     -0.21580100	      0.00140309	     -0.00083543	     39.66841301
      2.38323807	     -0.06003907	     -0.00064854	     -0.20141507	     -0.06174469	      0.88285257	     -0.00109500	     -0.21581801	      0.00144318	     -0.00082615	     39.34478369
      2.38465042	     -0.06010891	     -0.00064952	     -0.20148530	     -0.06174262	      0.88285141	     -0.00109186	     -0.21583492	      0.00148442	     -0.00081568	     38.96545987
      2.38606277	     -0.06017672	     -0.00064966	     -0.20155350	     -0.06174050	      0.88285027	     -0.00108870	     -0.21585163	      0.00152587	     -0.00080520	     38.83479733
      2.38747512	     -0.06024472	     -0.00065086	     -0.20162189	     -0.06173831	      0.88284914	     -0.00108552	     -0.21586811	      0.00156865	     -0.00079355	     38.44614630
      2.38927931	     -0.06032630	     -0.00065093	     -0.20170400	     -0.06173543	      0.88284772	     -0.00108142	     -0.21588885	      0.00162399	     -0.00077808	     38.11526181
      2.39058042	     -0.06038103	     -0.00065267	     -0.20175910	     -0.06173329	      0.88284672	     -0.00107844	     -0.21590344	      0.00166467	     -0.00076584	     37.92804043
      2.39188153	     -0.06043320	     -0.00065275	     -0.20181168	     -0.06173110	      0.88284573	     -0.00107543	     -0.21591766	      0.00170565	     -0.00075331	     37.78431275
      2.39318264	     -0.06048178	     -0.00065372	     -0.20186065	     -0.06172886	      0.88284476	     -0.00107241	     -0.21593148	      0.00174745	     -0.00073967	     37.52089544
      2.39474987	     -0.06053568	     -0.00065442	     -0.20191503	     -0.06172608	      0.88284361	     -0.00106875	     -0.21594752	      0.00179790	     -0.00072240	     37.39465310
      2.39622803	     -0.06058319	     -0.00065559	     -0.20196300	     -0.06172338	      0.88284256	     -0.00106526	     -0.21596199	      0.00184649	     -0.00070437	     36.96264222
      2.39770619	     -0.06062533	     -0.00065635	     -0.20200560	     -0.06172062	      0.88284153	     -0.00106176	     -0.21597575	      0.00189455	     -0.00068523	     36.95151661
      2.39927367	     -0.06066771	     -0.00065771	     -0.20204848	     -0.06171761	      0.88284047	     -0.00105801	     -0.21598957	      0.00194619	     -0.00066346	     36.65239440
      2.40084116	     -0.06070416	     -0.00065831	     -0.20208543	     -0.06171452	      0.88283945	     -0.00105424	     -0.21600256	      0.00199803	     -0.00063942	     36.30208226
      2.40240865	     -0.06073758	     -0.00066015	     -0.20211933	     -0.06171135	      0.88283847	     -0.00105044	     -0.21601468	      0.00204909	     -0.00061476	     36.43268333
      2.40397614	     -0.06076824	     -0.00066021	     -0.20215050	     -0.06170809	      0.88283753	     -0.00104662	     -0.21602596	      0.00210130	     -0.00058785	     35.89837549
      2.40528781	     -0.06078954	     -0.00066229	     -0.20217219	     -0.06170531	      0.88283677	     -0.00104340	     -0.21603472	      0.00214389	     -0.00056504	     36.11990640
      2.40659948	     -0.06081042	     -0.00066286	     -0.20219349	     -0.06170247	      0.88283604	     -0.00104016	     -0.21604287	      0.00218721	     -0.00054113	     35.88730438
      2.40791114	     -0.06082769	     -0.00066422	     -0.20221116	     -0.06169957	      0.88283535	     -0.00103691	     -0.21605043	      0.00223023	     -0.00051657	     35.84109632
      2.40947052	     -0.06084743	     -0.00066540	     -0.20223140	     -0.06169605	      0.88283457	     -0.00103302	     -0.21605859	      0.00228115	     -0.00048687	     35.82275117
      2.41102990	     -0.06085912	     -0.00066694	     -0.20224357	     -0.06169246	      0.88283383	     -0.00102911	     -0.21606591	      0.00233235	     -0.00045559	     35.59453546
      2.41258927	     -0.06087417	     -0.00066809	     -0.20225910	     -0.06168878	      0.88283315	     -0.00102518	     -0.21607228	      0.00238291	     -0.00042450	     35.58354337
      2.41414865	     -0.06087752	     -0.00066991	     -0.20226293	     -0.06168503	      0.88283251	     -0.00102123	     -0.21607788	      0.00243373	     -0.00039124	     35.26722814
      2.41554238	     -0.06087888	     -0.00067077	     -0.20226472	     -0.06168160	      0.88283199	     -0.00101767	     -0.21608203	      0.00247829	     -0.00036181	     35.30081540
      2.41693611	     -0.06087906	     -0.00067241	     -0.20226531	     -0.06167812	      0.88283150	     -0.00101410	     -0.21608546	      0.00252242	     -0.00033256	     35.41032258
      2.41887939	     -0.06087731	     -0.00067307	     -0.20226416	     -0.06167316	      0.88283090	     -0.00100910	     -0.21608906	      0.00258356	     -0.00029181	     35.36279055
      2.42010405	     -0.06086880	     -0.00067522	     -0.20225599	     -0.06166997	      0.88283056	     -0.00100593	     -0.21609068	      0.00262164	     -0.00026542	     35.34829822
      2.42132872	     -0.06086018	     -0.00067583	     -0.20224773	     -0.06166674	      0.88283025	     -0.00100274	     -0.21609170	      0.00265929	     -0.00023935	     35.31400113
      2.42305461	     -0.06084696	     -0.00067760	     -0.20223500	     -0.06166210	      0.88282986	     -0.00099824	     -0.21609221	      0.00271116	     -0.00020329	     35.53680270
      2.42454514	     -0.06082840	     -0.00067815	     -0.20221688	     -0.06165803	      0.88282959	     -0.00099433	     -0.21609182	      0.00275628	     -0.00017111	     35.17019309
      2.42603567	     -0.06080768	     -0.00068025	     -0.20219655	     -0.06165389	      0.88282935	     -0.00099040	     -0.21609064	      0.00279986	     -0.00013974	     35.39720339
      2.42752619	     -0.06078493	     -0.00068038	     -0.20217423	     -0.06164968	      0.88282917	     -0.00098645	     -0.21608866	      0.00284315	     -0.00010901	     35.45924962
      2.42901672	     -0.06075924	     -0.00068270	     -0.20214892	     -0.06164541	      0.88282903	     -0.00098249	     -0.21608594	      0.00288638	     -0.00007788	     35.39291072
      2.43035203	     -0.06073367	     -0.00068265	     -0.20212373	     -0.06164153	      0.88282894	     -0.00097893	     -0.21608285	      0.00292422	     -0.00005100	     35.55592578
      2.43168734	     -0.06070423	     -0.00068409	     -0.20209464	     -0.06163760	      0.88282889	     -0.00097536	     -0.21607916	      0.00296227	     -0.00002378	     35.48004364
      2.43302264	     -0.06067195	     -0.00068458	     -0.20206271	     -0.06163362	      0.88282888	     -0.00097177	     -0.21607482	      0.00299945	      0.00000260	     35.64909290
      2.43459489	     -0.06063206	     -0.00068585	     -0.20202322	     -0.06162887	      0.88282891	     -0.00096753	     -0.21606890	      0.00304340	      0.00003363	     35.51178224
      2.43616713	     -0.06059006	     -0.00068647	     -0.20198163	     -0.06162405	      0.88282898	     -0.00096328	     -0.21606210	      0.00308592	      0.00006357	     35.83152714
      2.43773937	     -0.06054098	     -0.00068826	     -0.20193294	     -0.06161917	      0.88282911	     -0.00095901	     -0.21605447	      0.00312873	      0.00009416	     35.66973561
      2.43908102	     -0.06049611	     -0.00068823	     -0.20188841	     -0.06161494	      0.88282925	     -0.00095536	     -0.21604723	      0.00316424	      0.00011936	     35.81881057
      2.44042266	     -0.06045069	     -0.00068946	     -0.20184331	     -0.06161068	      0.88282943	     -0.00095169	     -0.21603935	      0.00319922	      0.00014378	     36.02904576
      2.44219088	     -0.06038736	     -0.00068940	     -0.20178043	     -0.06160498	      0.88282971	     -0.00094684	     -0.21602801	      0.00324522	      0.00017556	     35.93305323
      2.44344722	     -0.06034102	     -0.00069099	     -0.20173437	     -0.06160088	      0.88282995	     -0.00094339	     -0.21601930	      0.00327671	      0.00019729	     36.23896118
      2.44470355	     -0.06029238	     -0.00069119	     -0.20168603	     -0.06159674	      0.88283021	     -0.00093993	     -0.21601008	      0.00330840	      0.00021913	     36.15550899
      2.44595988	     -0.06024310	     -0.00069195	     -0.20163703	     -0.06159257	      0.88283050	     -0.00093646	     -0.21600037	      0.00333912	      0.00024002	     36.33574553
      2.44756964	     -0.06017999	     -0.00069258	     -0.20157429	     -0.06158716	      0.88283090	     -0.00093200	     -0.21598725	      0.00337852	      0.00026645	     36.14193203
      2.44917939	     -0.06011538	     -0.00069389	     -0.20151002	     -0.06158169	      0.88283135	     -0.00092753	     -0.21597343	      0.00341610	      0.00029143	     36.52923821
      2.45057161	     -0.06005756	     -0.00069428	     -0.20145250	     -0.06157691	      0.88283177	     -0.00092366	     -0.21596098	      0.00344883	      0.00031288	     36.37533106
      2.45196383	     -0.06000150	     -0.00069561	     -0.20139671	     -0.06157209	      0.88283222	     -0.00091978	     -0.21594806	      0.00348023	      0.00033249	     36.69945237
      2.45335605	     -0.05994431	     -0.00069611	     -0.20133982	     -0.06156722	      0.88283270	     -0.00091589	     -0.21593478	      0.00351173	      0.00035133	     36.62422557
      2.45508546	     -0.05987404	     -0.00069799	     -0.20126987	     -0.06156112	      0.88283333	     -0.00091105	     -0.21591777	      0.00355013	      0.00037308	     36.57645397
      2.45636313	     -0.05982047	     -0.00069818	     -0.20121655	     -0.06155656	      0.88283381	     -0.00090746	     -0.21590489	      0.00357749	      0.00038832	     36.76833812
      2.45764080	     -0.05976804	     -0.00069963	     -0.20116435	     -0.06155198	      0.88283432	     -0.00090387	     -0.21589174	      0.00360441	      0.00040196	     36.96576482
      2.45891848	     -0.05971515	     -0.00070052	     -0.20111169	     -0.06154735	      0.88283484	     -0.00090028	     -0.21587837	      0.00363130	      0.00041505	     36.91464649
      2.46019615	     -0.05966250	     -0.00070208	     -0.20105926	     -0.06154270	      0.88283538	     -0.00089668	     -0.21586476	      0.00365718	      0.00042676	     37.12248610
      2.46174942	     -0.05959865	     -0.00070424	     -0.20099567	     -0.06153699	      0.88283605	     -0.00089230	     -0.21584798	      0.00368866	      0.00044051	     36.93187244
      2.46330268	     -0.05952700	     -0.00070701	     -0.20092425	     -0.06153124	      0.88283674	     -0.00088791	     -0.21583082	      0.00371825	      0.00045345	     37.27967245
      2.46485595	     -0.05944965	     -0.00070875	     -0.20084714	     -0.06152544	      0.88283746	     -0.00088351	     -0.21581308	      0.00374675	      0.00046556	     37.47598270
      2.46640922	     -0.05936235	     -0.00071137	     -0.20076005	     -0.06151960	      0.88283819	     -0.00087910	     -0.21579455	      0.00377415	      0.00047883	     37.53661765
      2.46773170	     -0.05928211	     -0.00071164	     -0.20068002	     -0.06151460	      0.88283883	     -0.00087535	     -0.21577801	      0.00379583	      0.00048994	     37.67487632
      2.46905418	     -0.05919381	     -0.00071299	     -0.20059190	     -0.06150956	      0.88283949	     -0.00087159	     -0.21576070	      0.00381616	      0.00050189	     37.83046252
      2.47037666	     -0.05910134	     -0.00071351	     -0.20049960	     -0.06150450	      0.88284016	     -0.00086783	     -0.21574257	      0.00383487	      0.00051480	     37.94921998
      2.47186686	     -0.05899196	     -0.00071476	     -0.20039040	     -0.06149877	      0.88284094	     -0.00086358	     -0.21572118	      0.00385347	      0.00053033	     38.25974437
      2.47335706	     -0.05887647	     -0.00071490	     -0.20027507	     -0.06149302	      0.88284174	     -0.00085933	     -0.21569878	      0.00387035	      0.00054847	     38.13715050
      2.47468145	     -0.05876887	     -0.00071532	     -0.20016759	     -0.06148789	      0.88284248	     -0.00085556	     -0.21567800	      0.00388224	      0.00056517	     38.56615512
      2.47600584	     -0.05865786	     -0.00071452	     -0.20005670	     -0.06148274	      0.88284324	     -0.00085177	     -0.21565644	      0.00389294	      0.00058398	     38.45637180
      2.47733022	     -0.05854493	     -0.00071409	     -0.19994387	     -0.06147758	      0.88284403	     -0.00084799	     -0.21563416	      0.00390081	      0.00060345	     38.78860583
      2.47925314	     -0.05838279	     -0.00071213	     -0.19978184	     -0.06147007	      0.88284522	     -0.00084249	     -0.21560076	      0.00390937	      0.00063367	     38.76608598
      2.48032722	     -0.05829116	     -0.00071214	     -0.19969023	     -0.06146587	      0.88284591	     -0.00083942	     -0.21558166	      0.00391167	      0.00065077	     39.17644466
      2.48140131	     -0.05820156	     -0.00071127	     -0.19960066	     -0.06146166	      0.88284661	     -0.00083634	     -0.21556231	      0.00391324	      0.00066849	     39.26708248
      2.48297447	     -0.05807282	     -0.00071003	     -0.19947193	     -0.06145551	      0.88284769	     -0.00083184	     -0.21553364	      0.00391300	      0.00069397	     39.61694403
      2.48435790	     -0.05796084	     -0.00070871	     -0.19935995	     -0.06145009	      0.88284866	     -0.00082788	     -0.21550821	      0.00391150	      0.00071672	     39.56682616
      2.48574132	     -0.05784662	     -0.00070732	     -0.19924570	     -0.06144469	      0.88284967	     -0.00082392	     -0.21548258	      0.00390755	      0.00073860	     39.97206888
      2.48712844	     -0.05773629	     -0.00070566	     -0.19913533	     -0.06143927	      0.88285071	     -0.00081995	     -0.21545673	      0.00390204	      0.00075932	     40.27939941
      2.48851556	     -0.05762852	     -0.00070421	     -0.19902751	     -0.06143386	      0.88285178	     -0.00081597	     -0.21543086	      0.00389558	      0.00077967	     40.26133675
      2.48990268	     -0.05752229	     -0.00070259	     -0.19892120	     -0.06142846	      0.88285287	     -0.00081200	     -0.21540503	      0.00388699	      0.00079834	     40.64647553
      2.49123115	     -0.05742493	     -0.00070092	     -0.19882376	     -0.06142331	      0.88285394	     -0.00080820	     -0.21538037	      0.00387755	      0.00081417	     40.99274589
      2.49255963	     -0.05732948	     -0.00069918	     -0.19872822	     -0.06141816	      0.88285503	     -0.00080440	     -0.21535584	      0.00386766	      0.00082898	     40.99842037
      2.49388811	     -0.05723666	     -0.00069771	     -0.19863529	     -0.06141303	      0.88285614	     -0.00080059	     -0.21533148	      0.00385615	      0.00084141	     41.39570958
      2.49575213	     -0.05711452	     -0.00069633	     -0.19851296	     -0.06140586	      0.88285772	     -0.00079526	     -0.21529775	      0.00383868	      0.00085499	     41.80379149
      2.49711225	     -0.05702826	     -0.00069571	     -0.19842655	     -0.06140065	      0.88285889	     -0.00079138	     -0.21527360	      0.00382549	      0.00086282	     41.82850057
      2.49847237	     -0.05694455	     -0.00069448	     -0.19834269	     -0.06139545	      0.88286007	     -0.00078749	     -0.21524981	      0.00381087	      0.00086774	     42.18550347
      2.50000598	     -0.05685375	     -0.00069320	     -0.19825170	     -0.06138962	      0.88286140	     -0.00078311	     -0.21522340	      0.00379364	      0.00086979	     42.60079126
      2.50130535	     -0.05677836	     -0.00069124	     -0.19817616	     -0.06138470	      0.88286253	     -0.00077940	     -0.21520137	      0.00377909	      0.00086954	     42.55947603
      2.50260473	     -0.05670337	     -0.00068975	     -0.19810101	     -0.06137980	      0.88286366	     -0.00077570	     -0.21517960	      0.00376334	      0.00086642	     42.98096778
      2.50435272	     -0.05661009	     -0.00068694	     -0.19800751	     -0.06137324	      0.88286517	     -0.00077072	     -0.21515079	      0.00374208	      0.00085875	     43.06319325
      2.50544925	     -0.05655357	     -0.00068609	     -0.19795083	     -0.06136915	      0.88286611	     -0.00076759	     -0.21513305	      0.00372785	      0.00085136	     43.46640805
      2.50654578	     -0.05650016	     -0.00068471	     -0.19789728	     -0.06136507	      0.88286704	     -0.00076447	     -0.21511559	      0.00371382	      0.00084282	     43.55178820
      2.50802240	     -0.05643453	     -0.00068327	     -0.19783143	     -0.06135960	      0.88286827	     -0.00076027	     -0.21509258	      0.00369406	      0.00082820	     43.89871411
      2.50949901	     -0.05637639	     -0.00068204	     -0.19777306	     -0.06135416	      0.88286948	     -0.00075607	     -0.21507027	      0.00367469	      0.00081138	     43.71139066
      2.51097563	     -0.05631961	     -0.00068120	     -0.19771603	     -0.06134875	      0.88287067	     -0.00075188	     -0.21504871	      0.00365392	      0.00079163	     44.16752278
      2.51245224	     -0.05626943	     -0.00068005	     -0.19766561	     -0.06134337	      0.88287182	     -0.00074768	     -0.21502785	      0.00363305	      0.00076922	     44.38551539
      2.51392885	     -0.05622148	     -0.00067936	     -0.19761741	     -0.06133802	      0.88287294	     -0.00074349	     -0.21500776	      0.00361176	      0.00074434	     44.73318463
      2.51522498	     -0.05618441	     -0.00067817	     -0.19758013	     -0.06133335	      0.88287389	     -0.00073982	     -0.21499073	      0.00359322	      0.00072118	     44.64737566
      2.51652111	     -0.05614695	     -0.00067736	     -0.19754245	     -0.06132870	      0.88287480	     -0.00073615	     -0.21497425	      0.00357381	      0.00069609	     45.02928801
      2.51781723	     -0.05611331	     -0.00067612	     -0.19750860	     -0.06132408	      0.88287569	     -0.00073248	     -0.21495828	      0.00355486	      0.00067036	     44.94098043
      2.51911336	     -0.05608000	     -0.00067504	     -0.19747507	     -0.06131949	      0.88287654	     -0.00072881	     -0.21494278	      0.00353505	      0.00064314	     45.27942741
      2.52072381	     -0.05604464	     -0.00067328	     -0.19743944	     -0.06131382	      0.88287755	     -0.00072425	     -0.21492417	      0.00351101	      0.00060865	     45.08558125
      2.52205089	     -0.05601194	     -0.00067197	     -0.19740651	     -0.06130917	      0.88287834	     -0.00072050	     -0.21490935	      0.00348997	      0.00057922	     45.59510626
      2.52337797	     -0.05598716	     -0.00067036	     -0.19738150	     -0.06130455	      0.88287909	     -0.00071676	     -0.21489493	      0.00346940	      0.00054977	     45.52623462
      2.52470505	     -0.05596094	     -0.00066891	     -0.19735506	     -0.06129996	      0.88287980	     -0.00071301	     -0.21488100	      0.00344828	      0.00051992	     45.74481203
      2.52630819	     -0.05593712	     -0.00066680	     -0.19733097	     -0.06129445	      0.88288060	     -0.00070849	     -0.21486472	      0.00342247	      0.00048355	     45.82584035
      2.52756187	     -0.05591391	     -0.00066530	     -0.19730754	     -0.06129018	      0.88288119	     -0.00070496	     -0.21485249	      0.00340205	      0.00045562	     45.99193770
      2.52881555	     -0.05589850	     -0.00066367	     -0.19729191	     -0.06128592	      0.88288174	     -0.00070143	     -0.21484059	      0.00338155	      0.00042785	     45.95053001
      2.53006923	     -0.05588183	     -0.00066209	     -0.19727502	     -0.06128170	      0.88288226	     -0.00069790	     -0.21482911	      0.00336070	      0.00040045	     46.07786263
      2.53179828	     -0.05586711	     -0.00065991	     -0.19725999	     -0.06127591	      0.88288292	     -0.00069304	     -0.21481386	      0.00333148	      0.00036312	     46.23258165
      2.53316626	     -0.05584869	     -0.00065807	     -0.19724134	     -0.06127137	      0.88288340	     -0.00068919	     -0.21480238	      0.00330832	      0.00033552	     46.23201959
      2.53453424	     -0.05583895	     -0.00065643	     -0.19723135	     -0.06126686	      0.88288384	     -0.00068535	     -0.21479122	      0.00328509	      0.00030864	     46.05909246
      2.53590223	     -0.05582688	     -0.00065471	     -0.19721903	     -0.06126238	      0.88288425	     -0.00068151	     -0.21478051	      0.00326101	      0.00028257	     46.40566849
      2.53727021	     -0.05582252	     -0.00065326	     -0.19721442	     -0.06125794	      0.88288461	     -0.00067767	     -0.21477020	      0.00323705	      0.00025759	     46.34595935
      2.53863819	     -0.05581471	     -0.00065156	     -0.19720636	     -0.06125353	      0.88288495	     -0.00067383	     -0.21476036	      0.00321301	      0.00023430	     46.35459330
      2.54000618	     -0.05581105	     -0.00065010	     -0.19720245	     -0.06124915	      0.88288526	     -0.00066999	     -0.21475089	      0.00318835	      0.00021211	     46.41575176
      2.54137416	     -0.05580759	     -0.00064830	     -0.19719873	     -0.06124480	      0.88288553	     -0.00066615	     -0.21474181	      0.00316368	      0.00019161	     46.44862891
      2.54274214	     -0.05580748	     -0.00064683	     -0.19719837	     -0.06124049	      0.88288578	     -0.00066232	     -0.21473312	      0.00313882	      0.00017278	     46.31745344
      2.54411013	     -0.05580441	     -0.00064494	     -0.19719504	     -0.06123622	      0.88288601	     -0.00065848	     -0.21472480	      0.00311326	      0.00015515	     46.58512378
      2.54547811	     -0.05580859	     -0.00064353	     -0.19719897	     -0.06123197	      0.88288621	     -0.00065465	     -0.21471681	      0.00308801	      0.00013923	     46.37705463
      2.54684609	     -0.05580864	     -0.00064176	     -0.19719877	     -0.06122777	      0.88288639	     -0.00065081	     -0.21470921	      0.00306221	      0.00012483	     46.51471165
      2.54821408	     -0.05581458	     -0.00064049	     -0.19720445	     -0.06122360	      0.88288655	     -0.00064698	     -0.21470192	      0.00303621	      0.00011170	     46.48369039
      2.54958206	     -0.05581840	     -0.00063877	     -0.19720801	     -0.06121946	      0.88288669	     -0.00064315	     -0.21469501	      0.00301017	      0.00010019	     46.52303038
      2.55095004	     -0.05582838	     -0.00063775	     -0.19721773	     -0.06121536	      0.88288682	     -0.00063931	     -0.21468841	      0.00298364	      0.00008957	     46.56197344
      2.55231803	     -0.05583503	     -0.00063612	     -0.19722413	     -0.06121130	      0.88288694	     -0.00063548	     -0.21468218	      0.00295761	      0.00008101	     46.37941251
      2.55368601	     -0.05584481	     -0.00063509	     -0.19723364	     -0.06120727	      0.88288705	     -0.00063164	     -0.21467624	      0.00293086	      0.00007340	     46.45279051
      2.55505399	     -0.05585373	     -0.00063331	     -0.19724231	     -0.06120328	      0.88288714	     -0.00062780	     -0.21467058	      0.00290403	      0.00006666	     46.62291284
      2.55642198	     -0.05586682	     -0.00063225	     -0.19725513	     -0.06119932	      0.88288723	     -0.00062397	     -0.21466520	      0.00287789	      0.00006170	     46.25233726
      2.55778996	     -0.05587425	     -0.00063037	     -0.19726232	     -0.06119541	      0.88288731	     -0.00062013	     -0.21466008	      0.00285088	      0.00005753	     46.54798991
      2.55915794	     -0.05588895	     -0.00062931	     -0.19727676	     -0.06119152	      0.88288739	     -0.00061629	     -0.21465514	      0.00282427	      0.00005428	     46.42327349
      2.56052593	     -0.05589851	     -0.00062734	     -0.19728608	     -0.06118768	      0.88288746	     -0.00061244	     -0.21465047	      0.00279781	      0.00005234	     46.38270169
      2.56189391	     -0.05591202	     -0.00062623	     -0.19729933	     -0.06118387	      0.88288753	     -0.00060860	     -0.21464594	      0.00277102	      0.00005095	     46.39192237
      2.56326189	     -0.05592309	     -0.00062419	     -0.19731016	     -0.06118010	      0.88288760	     -0.00060475	     -0.21464161	      0.00274459	      0.00005071	     46.34057226
      2.56462988	     -0.05593758	     -0.00062317	     -0.19732441	     -0.06117636	      0.88288767	     -0.00060090	     -0.21463744	      0.00271812	      0.00005121	     46.22686866
      2.56599786	     -0.05594918	     -0.00062106	     -0.19733576	     -0.06117266	      0.88288774	     -0.00059705	     -0.21463343	      0.00269135	      0.00005190	     46.43249956
      2.56736584	     -0.05596500	     -0.00062002	     -0.19735133	     -0.06116900	      0.88288781	     -0.00059320	     -0.21462956	      0.00266551	      0.00005391	     46.00334846
      2.56873383	     -0.05597467	     -0.00061790	     -0.19736077	     -0.06116537	      0.88288789	     -0.00058934	     -0.21462585	      0.00263880	      0.00005595	     46.29818070
      2.57010181	     -0.05599211	     -0.00061692	     -0.19737797	     -0.06116178	      0.88288796	     -0.00058548	     -0.21462223	      0.00261276	      0.00005849	     46.06710743
      2.57146979	     -0.05600303	     -0.00061474	     -0.19738865	     -0.06115822	      0.88288805	     -0.00058162	     -0.21461879	      0.00258653	      0.00006123	     46.16809954
      2.57283778	     -0.05602134	     -0.00061382	     -0.19740673	     -0.06115470	      0.88288813	     -0.00057776	     -0.21461541	      0.00256067	      0.00006433	     45.91258215
      2.57420576	     -0.05603251	     -0.00061162	     -0.19741767	     -0.06115122	      0.88288822	     -0.00057389	     -0.21461222	      0.00253472	      0.00006769	     45.96179766
      2.57557374	     -0.05604941	     -0.00061073	     -0.19743432	     -0.06114777	      0.88288832	     -0.00057002	     -0.21460910	      0.00250879	      0.00007086	     45.87197261
      2.57694173	     -0.05606266	     -0.00060843	     -0.19744735	     -0.06114435	      0.88288842	     -0.00056615	     -0.21460611	      0.00248308	      0.00007407	     45.87618337
      2.57830971	     -0.05608053	     -0.00060763	     -0.19746497	     -0.06114097	      0.88288852	     -0.00056227	     -0.21460322	      0.00245766	      0.00007743	     45.62066277
      2.57967769	     -0.05609163	     -0.00060521	     -0.19747587	     -0.06113763	      0.88288863	     -0.00055839	     -0.21460046	      0.00243184	      0.00008029	     45.83804498
      2.58104568	     -0.05611157	     -0.00060437	     -0.19749556	     -0.06113432	      0.88288874	     -0.00055451	     -0.21459776	      0.00240671	      0.00008313	     45.52347852
      2.58241366	     -0.05612386	     -0.00060193	     -0.19750764	     -0.06113104	      0.88288886	     -0.00055063	     -0.21459524	      0.00238135	      0.00008571	     45.60447411
      2.58378164	     -0.05614377	     -0.00060108	     -0.19752731	     -0.06112780	      0.88288897	     -0.00054674	     -0.21459280	      0.00235620	      0.00008784	     45.44369171
      2.58514963	     -0.05615921	     -0.00059858	     -0.19754254	     -0.06112460	      0.88288910	     -0.00054285	     -0.21459058	      0.00233113	      0.00008954	     45.50458929
      2.58651761	     -0.05618359	     -0.00059785	     -0.19756668	     -0.06112142	      0.88288922	     -0.00053895	     -0.21458855	      0.00230628	      0.00009055	     45.30947163
      2.58788559	     -0.05620419	     -0.00059528	     -0.19758707	     -0.06111829	      0.88288934	     -0.00053505	     -0.21458688	      0.00228171	      0.00009116	     45.25853488
      2.58925358	     -0.05623426	     -0.00059441	     -0.19761692	     -0.06111518	      0.88288947	     -0.00053115	     -0.21458552	      0.00225715	      0.00009073	     45.13211578
      2.59062156	     -0.05626049	     -0.00059146	     -0.19764295	     -0.06111211	      0.88288959	     -0.00052725	     -0.21458463	      0.00223299	      0.00008941	     45.12499978
      2.59198954	     -0.05629613	     -0.00059004	     -0.19767838	     -0.06110907	      0.88288971	     -0.00052333	     -0.21458417	      0.00220930	      0.00008712	     44.86128622
      2.59335753	     -0.05632843	     -0.00058647	     -0.19771050	     -0.06110607	      0.88288983	     -0.00051942	     -0.21458426	      0.00218563	      0.00008336	     45.01339902
      2.59472551	     -0.05637058	     -0.00058428	     -0.19775247	     -0.06110309	      0.88288994	     -0.00051550	     -0.21458486	      0.00216292	      0.00007842	     44.67498237
      2.59609349	     -0.05640782	     -0.00057977	     -0.19778957	     -0.06110015	      0.88289004	     -0.00051157	     -0.21458609	      0.00214024	      0.00007158	     44.85144384
      2.59746148	     -0.05645477	     -0.00057676	     -0.19783636	     -0.06109724	      0.88289014	     -0.00050763	     -0.21458787	      0.00211887	      0.00006363	     44.41104308
      2.59882946	     -0.05649613	     -0.00057152	     -0.19787760	     -0.06109435	      0.88289022	     -0.00050370	     -0.21459030	      0.00209758	      0.00005370	     44.59185378
      2.60019744	     -0.05654640	     -0.00056762	     -0.19792775	     -0.06109150	      0.88289028	     -0.00049975	     -0.21459329	      0.00207739	      0.00004197	     44.30759346
      2.60156543	     -0.05659074	     -0.00056154	     -0.19797201	     -0.06108867	      0.88289033	     -0.00049580	     -0.21459691	      0.00205806	      0.00002870	     44.29274273
      2.60293341	     -0.05664230	     -0.00055696	     -0.19802346	     -0.06108587	      0.88289036	     -0.00049185	     -0.21460102	      0.00203938	      0.00001332	     44.14863484
      2.60430139	     -0.05668853	     -0.00055055	     -0.19806964	     -0.06108309	      0.88289037	     -0.00048789	     -0.21460570	      0.00202218	     -0.00000304	     43.94215719
      2.60566938	     -0.05673920	     -0.00054560	     -0.19812025	     -0.06108033	      0.88289035	     -0.00048392	     -0.21461083	      0.00200539	     -0.00002112	     43.85737229
      2.60703736	     -0.05678774	     -0.00053896	     -0.19816876	     -0.06107760	      0.88289031	     -0.00047995	     -0.21461645	      0.00198955	     -0.00004085	     43.88601565
      2.60840534	     -0.05684085	     -0.00053360	     -0.19822183	     -0.06107489	      0.88289024	     -0.00047598	     -0.21462251	      0.00197527	     -0.00006133	     43.45328978
      2.60977333	     -0.05688867	     -0.00052685	     -0.19826964	     -0.06107220	      0.88289014	     -0.00047200	     -0.21462902	      0.00196120	     -0.00008339	     43.60514026
      2.61114131	     -0.05694339	     -0.00052141	     -0.19832434	     -0.06106952	      0.88289001	     -0.00046803	     -0.21463590	      0.00194881	     -0.00010614	     43.21952497
      2.61250929	     -0.05699263	     -0.00051492	     -0.19837359	     -0.06106686	      0.88288985	     -0.00046404	     -0.21464321	      0.00193710	     -0.00012969	     43.21264203
      2.61387728	     -0.05704731	     -0.00050970	     -0.19842826	     -0.06106422	      0.88288965	     -0.00046006	     -0.21465084	      0.00192630	     -0.00015422	     43.06107218
      2.61524526	     -0.05709942	     -0.00050371	     -0.19848039	     -0.06106159	      0.88288943	     -0.00045608	     -0.21465887	      0.00191699	     -0.00017865	     42.78115186
      2.61661324	     -0.05715356	     -0.00049888	     -0.19853453	     -0.06105898	      0.88288916	     -0.00045209	     -0.21466722	      0.00190806	     -0.00020355	     42.72829768
      2.61835828	     -0.05722041	     -0.00049125	     -0.19860143	     -0.06105566	      0.88288878	     -0.00044700	     -0.21467834	      0.00189794	     -0.00023581	     42.77828594
      2.61950782	     -0.05726868	     -0.00048822	     -0.19864971	     -0.06105348	      0.88288850	     -0.00044365	     -0.21468592	      0.00189271	     -0.00025609	     42.33460582
      2.62065736	     -0.05731420	     -0.00048386	     -0.19869527	     -0.06105131	      0.88288819	     -0.00044030	     -0.21469370	      0.00188747	     -0.00027683	     42.31834965
      2.62226970	     -0.05738075	     -0.00047849	     -0.19876187	     -0.06104827	      0.88288772	     -0.00043560	     -0.21470496	      0.00188161	     -0.00030499	     41.96323362
      2.62360898	     -0.05743401	     -0.00047364	     -0.19881518	     -0.06104575	      0.88288730	     -0.00043169	     -0.21471457	      0.00187686	     -0.00032825	     42.07828245
      2.62494825	     -0.05748885	     -0.00046926	     -0.19887009	     -0.06104324	      0.88288685	     -0.00042778	     -0.21472439	      0.00187379	     -0.00034997	     41.65058748
      2.62628753	     -0.05754060	     -0.00046453	     -0.19892191	     -0.06104073	      0.88288636	     -0.00042387	     -0.21473439	      0.00187065	     -0.00037125	     41.72230567
      2.62805203	     -0.05761296	     -0.00045881	     -0.19899437	     -0.06103743	      0.88288568	     -0.00041873	     -0.21474774	      0.00186783	     -0.00039815	     41.54340598
      2.62937602	     -0.05766115	     -0.00045375	     -0.19904266	     -0.06103496	      0.88288514	     -0.00041486	     -0.21475793	      0.00186692	     -0.00041636	     41.31971073
      2.63070002	     -0.05771239	     -0.00044949	     -0.19909400	     -0.06103249	      0.88288458	     -0.00041100	     -0.21476814	      0.00186613	     -0.00043395	     41.26688608
      2.63238937	     -0.05777372	     -0.00044302	     -0.19915548	     -0.06102934	      0.88288383	     -0.00040607	     -0.21478127	      0.00186642	     -0.00045436	     41.14776023
      2.63360275	     -0.05782146	     -0.00043933	     -0.19920333	     -0.06102707	      0.88288327	     -0.00040252	     -0.21479071	      0.00186696	     -0.00046810	     41.03998315
      2.63481613	     -0.05786410	     -0.00043479	     -0.19924609	     -0.06102481	      0.88288270	     -0.00039898	     -0.21480018	      0.00186848	     -0.00048010	     40.85688895
      2.63602951	     -0.05790783	     -0.00043053	     -0.19928995	     -0.06102254	      0.88288211	     -0.00039544	     -0.21480962	      0.00187013	     -0.00049140	     40.83101118
      2.63776307	     -0.05797082	     -0.00042435	     -0.19935313	     -0.06101929	      0.88288124	     -0.00039038	     -0.21482315	      0.00187417	     -0.00050515	     40.38480448
      2.63949663	     -0.05803051	     -0.00041895	     -0.19941301	     -0.06101604	      0.88288036	     -0.00038531	     -0.21483669	      0.00187832	     -0.00051660	     40.55855726
      2.64098575	     -0.05808192	     -0.00041333	     -0.19946461	     -0.06101324	      0.88287958	     -0.00038096	     -0.21484829	      0.00188320	     -0.00052504	     40.46655407
      2.64247488	     -0.05813546	     -0.00040995	     -0.19951833	     -0.06101043	      0.88287879	     -0.00037661	     -0.21485987	      0.00188922	     -0.00053088	     40.23596687
      2.64396400	     -0.05818469	     -0.00040388	     -0.19956778	     -0.06100761	      0.88287800	     -0.00037226	     -0.21487153	      0.00189615	     -0.00053550	     40.01751674
      2.64545312	     -0.05823796	     -0.00040208	     -0.19962121	     -0.06100478	      0.88287720	     -0.00036790	     -0.21488315	      0.00190341	     -0.00053886	     40.15618958
      2.64670429	     -0.05827513	     -0.00039640	     -0.19965859	     -0.06100240	      0.88287652	     -0.00036424	     -0.21489297	      0.00191064	     -0.00054007	     39.90927178
      2.64795546	     -0.05831699	     -0.00039380	     -0.19970063	     -0.06100000	      0.88287585	     -0.00036058	     -0.21490273	      0.00191824	     -0.00054048	     39.86404567
      2.64958194	     -0.05836644	     -0.00038790	     -0.19975036	     -0.06099687	      0.88287497	     -0.00035582	     -0.21491540	      0.00192908	     -0.00053976	     39.70373474
      2.65091701	     -0.05840620	     -0.00038527	     -0.19979031	     -0.06099429	      0.88287425	     -0.00035191	     -0.21492567	      0.00193878	     -0.00053709	     39.56947422
      2.65225208	     -0.05844384	     -0.00038026	     -0.19982820	     -0.06099170	      0.88287354	     -0.00034799	     -0.21493581	      0.00194886	     -0.00053413	     39.51623068
      2.65358714	     -0.05848125	     -0.00037687	     -0.19986583	     -0.06098909	      0.88287283	     -0.00034408	     -0.21494583	      0.00195972	     -0.00053019	     39.38213616
      2.65492221	     -0.05851603	     -0.00037233	     -0.19990086	     -0.06098646	      0.88287212	     -0.00034016	     -0.21495570	      0.00197118	     -0.00052519	     39.22405741
      2.65625728	     -0.05855074	     -0.00036870	     -0.19993581	     -0.06098383	      0.88287142	     -0.00033624	     -0.21496540	      0.00198289	     -0.00051968	     39.21990947
      2.65838822	     -0.05860547	     -0.00036074	     -0.19999099	     -0.06097958	      0.88287033	     -0.00032998	     -0.21498061	      0.00200314	     -0.00050978	     38.77374378
      2.65942837	     -0.05862762	     -0.00035943	     -0.20001331	     -0.06097749	      0.88286980	     -0.00032693	     -0.21498784	      0.00201291	     -0.00050328	     38.84215123
      2.66046852	     -0.05865197	     -0.00035637	     -0.20003787	     -0.06097539	      0.88286928	     -0.00032387	     -0.21499493	      0.00202307	     -0.00049707	     38.82953767
      2.66218449	     -0.05869172	     -0.00035155	     -0.20007796	     -0.06097191	      0.88286843	     -0.00031882	     -0.21500642	      0.00204046	     -0.00048692	     38.76318987
      2.66367104	     -0.05872753	     -0.00034742	     -0.20011407	     -0.06096886	      0.88286772	     -0.00031445	     -0.21501614	      0.00205609	     -0.00047805	     38.65073957
      2.66515759	     -0.05875657	     -0.00034344	     -0.20014342	     -0.06096579	      0.88286701	     -0.00031008	     -0.21502567	      0.00207230	     -0.00046821	     38.47221211
      2.66655687	     -0.05878694	     -0.00033978	     -0.20017408	     -0.06096288	      0.88286637	     -0.00030597	     -0.21503435	      0.00208757	     -0.00045953	     38.47931675
      2.66795616	     -0.05881067	     -0.00033610	     -0.20019812	     -0.06095995	      0.88286573	     -0.00030185	     -0.21504282	      0.00210346	     -0.00045021	     38.30908140
      2.66950154	     -0.05884086	     -0.00033261	     -0.20022863	     -0.06095668	      0.88286504	     -0.00029731	     -0.21505180	      0.00212114	     -0.00044041	     38.19074250
      2.67104693	     -0.05886369	     -0.00032889	     -0.20025179	     -0.06095339	      0.88286437	     -0.00029277	     -0.21506054	      0.00213933	     -0.00042967	     37.91781634
      2.67259231	     -0.05888728	     -0.00032588	     -0.20027570	     -0.06095007	      0.88286371	     -0.00028822	     -0.21506891	      0.00215751	     -0.00041958	     37.85058183
      2.67413770	     -0.05890615	     -0.00032172	     -0.20029492	     -0.06094673	      0.88286307	     -0.00028369	     -0.21507691	      0.00217588	     -0.00040962	     37.81674568
      2.67568308	     -0.05892536	     -0.00031978	     -0.20031444	     -0.06094335	      0.88286245	     -0.00027915	     -0.21508445	      0.00219422	     -0.00040024	     37.93068697
      2.67698221	     -0.05893788	     -0.00031591	     -0.20032726	     -0.06094049	      0.88286193	     -0.00027534	     -0.21509048	      0.00221040	     -0.00039194	     37.65592466
      2.67828134	     -0.05895117	     -0.00031424	     -0.20034082	     -0.06093761	      0.88286143	     -0.00027154	     -0.21509619	      0.00222608	     -0.00038423	     37.72478759
      2.67986244	     -0.05896442	     -0.00031071	     -0.20035443	     -0.06093407	      0.88286083	     -0.00026691	     -0.21510275	      0.00224598	     -0.00037449	     37.37409498
      2.68118724	     -0.05897154	     -0.00030937	     -0.20036180	     -0.06093108	      0.88286034	     -0.00026304	     -0.21510783	      0.00226185	     -0.00036666	     37.57874522
      2.68251204	     -0.05897839	     -0.00030682	     -0.20036895	     -0.06092808	      0.88285986	     -0.00025917	     -0.21511251	      0.00227832	     -0.00035841	     37.42270195
      2.68383684	     -0.05898314	     -0.00030525	     -0.20037397	     -0.06092505	      0.88285939	     -0.00025530	     -0.21511682	      0.00229450	     -0.00035035	     37.43588474
      2.68540210	     -0.05898906	     -0.00030277	     -0.20038021	     -0.06092144	      0.88285885	     -0.00025074	     -0.21512137	      0.00231355	     -0.00034104	     37.41525905
      2.68696737	     -0.05898783	     -0.00030129	     -0.20037930	     -0.06091781	      0.88285832	     -0.00024618	     -0.21512539	      0.00233267	     -0.00033091	     37.31778879
      2.68832340	     -0.05898867	     -0.00029895	     -0.20038042	     -0.06091463	      0.88285788	     -0.00024224	     -0.21512834	      0.00234896	     -0.00032258	     37.29675826
      2.68967944	     -0.05898424	     -0.00029780	     -0.20037626	     -0.06091143	      0.88285745	     -0.00023831	     -0.21513087	      0.00236530	     -0.00031361	     37.23248177
      2.69109032	     -0.05898052	     -0.00029586	     -0.20037282	     -0.06090809	      0.88285701	     -0.00023422	     -0.21513298	      0.00238173	     -0.00030505	     37.35427214
      2.69250119	     -0.05897367	     -0.00029476	     -0.20036625	     -0.06090471	      0.88285659	     -0.00023014	     -0.21513459	      0.00239874	     -0.00029547	     37.07903836
      2.69391207	     -0.05896354	     -0.00029310	     -0.20035641	     -0.06090132	      0.88285618	     -0.00022606	     -0.21513566	      0.00241468	     -0.00028616	     37.24984380
      2.69539194	     -0.05895218	     -0.00029203	     -0.20034532	     -0.06089773	      0.88285576	     -0.00022180	     -0.21513620	      0.00243131	     -0.00027636	     37.28936344
      2.69687181	     -0.05893895	     -0.00029013	     -0.20033238	     -0.06089412	      0.88285536	     -0.00021754	     -0.21513611	      0.00244767	     -0.00026580	     37.23726387
      2.69835167	     -0.05892118	     -0.00028906	     -0.20031488	     -0.06089049	      0.88285497	     -0.00021329	     -0.21513543	      0.00246340	     -0.00025520	     37.30545657
      2.69983154	     -0.05890117	     -0.00028692	     -0.20029515	     -0.06088683	      0.88285460	     -0.00020905	     -0.21513408	      0.00247888	     -0.00024370	     37.23221522
      2.70131141	     -0.05887931	     -0.00028612	     -0.20027355	     -0.06088315	      0.88285425	     -0.00020482	     -0.21513209	      0.00249338	     -0.00023260	     37.41977860
      2.70279128	     -0.05885569	     -0.00028367	     -0.20025020	     -0.06087945	      0.88285392	     -0.00020059	     -0.21512944	      0.00250775	     -0.00022047	     37.32998338
      2.70411879	     -0.05883046	     -0.00028314	     -0.20022519	     -0.06087611	      0.88285363	     -0.00019681	     -0.21512653	      0.00251985	     -0.00020951	     37.45532222
      2.70544630	     -0.05880481	     -0.00028127	     -0.20019977	     -0.06087276	      0.88285336	     -0.00019304	     -0.21512306	      0.00253163	     -0.00019797	     37.43510022
      2.70677381	     -0.05877696	     -0.00028032	     -0.20017212	     -0.06086939	      0.88285311	     -0.00018927	     -0.21511910	      0.00254260	     -0.00018636	     37.54839164
      2.70842516	     -0.05874320	     -0.00027837	     -0.20013862	     -0.06086518	      0.88285281	     -0.00018460	     -0.21511345	      0.00255537	     -0.00017166	     37.58914203
      2.71007651	     -0.05870356	     -0.00027813	     -0.20009920	     -0.06086095	      0.88285254	     -0.00017993	     -0.21510710	      0.00256696	     -0.00015566	     37.59069757
      2.71130405	     -0.05867373	     -0.00027622	     -0.20006954	     -0.06085780	      0.88285236	     -0.00017648	     -0.21510189	      0.00257407	     -0.00014393	     37.87340740
      2.71253159	     -0.05864214	     -0.00027556	     -0.20003810	     -0.06085464	      0.88285219	     -0.00017302	     -0.21509632	      0.00258069	     -0.00013209	     38.02288855
      2.71409516	     -0.05859826	     -0.00027352	     -0.19999441	     -0.06085059	      0.88285199	     -0.00016864	     -0.21508859	      0.00258787	     -0.00011709	     38.24796524
      2.71565874	     -0.05854699	     -0.00027169	     -0.19994332	     -0.06084654	      0.88285182	     -0.00016426	     -0.21508010	      0.00259369	     -0.00010184	     38.45441707
      2.71722231	     -0.05848944	     -0.00026799	     -0.19988597	     -0.06084248	      0.88285167	     -0.00015990	     -0.21507070	      0.00259814	     -0.00008563	     38.50787350
      2.71854567	     -0.05843641	     -0.00026623	     -0.19983306	     -0.06083905	      0.88285157	     -0.00015621	     -0.21506202	      0.00259993	     -0.00007223	     39.00173721
      2.71986902	     -0.05838351	     -0.00026283	     -0.19978030	     -0.06083560	      0.88285148	     -0.00015253	     -0.21505270	      0.00260118	     -0.00005850	     39.14955006
      2.72119238	     -0.05832670	     -0.00026036	     -0.19972360	     -0.06083216	      0.88285141	     -0.00014886	     -0.21504280	      0.00260119	     -0.00004458	     39.45857707
      2.72283230	     -0.05825543	     -0.00025644	     -0.19965246	     -0.06082790	      0.88285136	     -0.00014432	     -0.21502971	      0.00259970	     -0.00002737	     39.90847954
      2.72414756	     -0.05819043	     -0.00025418	     -0.19958754	     -0.06082448	      0.88285133	     -0.00014069	     -0.21501860	      0.00259766	     -0.00001270	     40.19229365
      2.72546282	     -0.05812697	     -0.00025137	     -0.19952415	     -0.06082106	      0.88285132	     -0.00013706	     -0.21500691	      0.00259490	      0.00000247	     40.34906153
      2.72677808	     -0.05806180	     -0.00024917	     -0.19945903	     -0.06081765	      0.88285134	     -0.00013345	     -0.21499471	      0.00259075	      0.00001744	     40.84998841
      2.72809334	     -0.05799293	     -0.00024649	     -0.19939021	     -0.06081425	      0.88285137	     -0.00012984	     -0.21498203	      0.00258641	      0.00003346	     41.00379893
      2.72940860	     -0.05791971	     -0.00024392	     -0.19931703	     -0.06081085	      0.88285142	     -0.00012623	     -0.21496880	      0.00258073	      0.00004963	     41.50421579
      2.73104170	     -0.05782863	     -0.00024077	     -0.19922598	     -0.06080664	      0.88285152	     -0.00012177	     -0.21495163	      0.00257347	      0.00007104	     41.62970761
      2.73267479	     -0.05773251	     -0.00023837	     -0.19912987	     -0.06080245	      0.88285166	     -0.00011732	     -0.21493377	      0.00256413	      0.00009345	     42.29627707
      2.73394237	     -0.05765950	     -0.00023590	     -0.19905687	     -0.06079920	      0.88285179	     -0.00011388	     -0.21491945	      0.00255647	      0.00011174	     42.52814539
      2.73520995	     -0.05758271	     -0.00023347	     -0.19898007	     -0.06079597	      0.88285194	     -0.00011044	     -0.21490476	      0.00254784	      0.00013005	     43.02821723
      2.73677754	     -0.05748890	     -0.00023020	     -0.19888625	     -0.06079198	      0.88285216	     -0.00010620	     -0.21488610	      0.00253693	      0.00015357	     43.21379878
      2.73813611	     -0.05740188	     -0.00022761	     -0.19879921	     -0.06078854	      0.88285238	     -0.00010254	     -0.21486951	      0.00252583	      0.00017384	     43.93727600
      2.73949467	     -0.05731902	     -0.00022524	     -0.19871630	     -0.06078512	      0.88285263	     -0.00009888	     -0.21485250	      0.00251468	      0.00019488	     44.14638027
      2.74085324	     -0.05723172	     -0.00022337	     -0.19862895	     -0.06078171	      0.88285291	     -0.00009523	     -0.21483519	      0.00250223	      0.00021590	     44.65406980
      2.74221180	     -0.05714693	     -0.00022161	     -0.19854408	     -0.06077832	      0.88285322	     -0.00009159	     -0.21481753	      0.00248894	      0.00023718	     44.99003210
      2.74357037	     -0.05706023	     -0.00021983	     -0.19845730	     -0.06077495	      0.88285356	     -0.00008796	     -0.21479963	      0.00247431	      0.00025829	     45.51282121
      2.74531624	     -0.05695629	     -0.00021748	     -0.19835323	     -0.06077065	      0.88285403	     -0.00008331	     -0.21477624	      0.00245429	      0.00028478	     45.87841143
      2.74653211	     -0.05687303	     -0.00021567	     -0.19826988	     -0.06076767	      0.88285439	     -0.00008008	     -0.21475983	      0.00243907	      0.00030375	     46.37021923
      2.74774799	     -0.05679706	     -0.00021427	     -0.19819380	     -0.06076471	      0.88285477	     -0.00007685	     -0.21474317	      0.00242314	      0.00032163	     46.77098388
      2.74925185	     -0.05670486	     -0.00021272	     -0.19810144	     -0.06076109	      0.88285527	     -0.00007288	     -0.21472242	      0.00240230	      0.00034276	     47.34750439
      2.75075570	     -0.05661571	     -0.00021141	     -0.19801212	     -0.06075749	      0.88285580	     -0.00006891	     -0.21470161	      0.00238052	      0.00036295	     47.68475000
      2.75225956	     -0.05652059	     -0.00020979	     -0.19791683	     -0.06075393	      0.88285636	     -0.00006495	     -0.21468071	      0.00235748	      0.00038251	     48.23103500
      2.75354130	     -0.05644452	     -0.00020872	     -0.19784059	     -0.06075092	      0.88285686	     -0.00006158	     -0.21466277	      0.00233683	      0.00039795	     48.65968572
      2.75482303	     -0.05636638	     -0.00020746	     -0.19776228	     -0.06074794	      0.88285738	     -0.00005823	     -0.21464478	      0.00231550	      0.00041231	     49.19030263
      2.75610476	     -0.05629091	     -0.00020656	     -0.19768663	     -0.06074498	      0.88285792	     -0.00005488	     -0.21462676	      0.00229377	      0.00042583	     49.49833475
      2.75766463	     -0.05619923	     -0.00020584	     -0.19759470	     -0.06074143	      0.88285859	     -0.00005081	     -0.21460483	      0.00226626	      0.00044071	     50.08476885
      2.75903371	     -0.05612074	     -0.00020565	     -0.19751599	     -0.06073834	      0.88285921	     -0.00004725	     -0.21458565	      0.00224176	      0.00045312	     50.30949311
      2.76040278	     -0.05604091	     -0.00020523	     -0.19743593	     -0.06073529	      0.88285983	     -0.00004369	     -0.21456653	      0.00221606	      0.00046356	     51.02706327
      2.76177185	     -0.05596609	     -0.00020494	     -0.19736088	     -0.06073227	      0.88286048	     -0.00004015	     -0.21454746	      0.00219078	      0.00047347	     51.00854817
      2.76314093	     -0.05588509	     -0.00020415	     -0.19727964	     -0.06072929	      0.88286113	     -0.00003661	     -0.21452846	      0.00216404	      0.00048179	     51.73156020
      2.76451000	     -0.05581292	     -0.00020347	     -0.19720723	     -0.06072635	      0.88286179	     -0.00003309	     -0.21450949	      0.00213714	      0.00048867	     51.99746021
      2.76587908	     -0.05573887	     -0.00020260	     -0.19713293	     -0.06072344	      0.88286247	     -0.00002957	     -0.21449070	      0.00210996	      0.00049462	     52.25565539
      2.76724815	     -0.05567196	     -0.00020232	     -0.19706575	     -0.06072057	      0.88286315	     -0.00002606	     -0.21447209	      0.00208189	      0.00049888	     52.61841293
      2.76861722	     -0.05560232	     -0.00020150	     -0.19699586	     -0.06071774	      0.88286383	     -0.00002255	     -0.21445375	      0.00205349	      0.00050157	     53.05472619
      2.76998630	     -0.05554188	     -0.00020138	     -0.19693513	     -0.06071495	      0.88286452	     -0.00001906	     -0.21443563	      0.00202482	      0.00050268	     53.19617865
      2.77135537	     -0.05547793	     -0.00020081	     -0.19687091	     -0.06071220	      0.88286521	     -0.00001557	     -0.21441788	      0.00199558	      0.00050229	     53.56493005
      2.77272444	     -0.05542350	     -0.00020111	     -0.19681617	     -0.06070948	      0.88286590	     -0.00001209	     -0.21440044	      0.00196606	      0.00050018	     53.68328348
      2.77409352	     -0.05536568	     -0.00020069	     -0.19675806	     -0.06070681	      0.88286658	     -0.00000862	     -0.21438342	      0.00193574	      0.00049590	     54.24715406
      2.77546259	     -0.05531828	     -0.00020126	     -0.19671036	     -0.06070418	      0.88286725	     -0.00000516	     -0.21436676	      0.00190589	      0.00049053	     54.02118298
      2.77683167	     -0.05526624	     -0.00020089	     -0.19665801	     -0.06070159	      0.88286792	     -0.00000170	     -0.21435056	      0.00187464	      0.00048284	     54.67568516
      2.77805507	     -0.05522842	     -0.00020169	     -0.19661991	     -0.06069932	      0.88286851	      0.00000138	     -0.21433646	      0.00184718	      0.00047492	     54.55219902
      2.77927847	     -0.05518936	     -0.00020206	     -0.19658057	     -0.06069708	      0.88286908	      0.00000445	     -0.21432274	      0.00181909	      0.00046547	     54.82958820
      2.78076645	     -0.05514843	     -0.00020340	     -0.19653927	     -0.06069439	      0.88286976	      0.00000818	     -0.21430662	      0.00178468	      0.00045220	     54.92965473
      2.78225444	     -0.05510872	     -0.00020413	     -0.19649920	     -0.06069176	      0.88287043	      0.00001190	     -0.21429112	      0.00174981	      0.00043728	     55.16229295
      2.78348591	     -0.05507974	     -0.00020542	     -0.19646991	     -0.06068963	      0.88287096	      0.00001497	     -0.21427877	      0.00172083	      0.00042409	     55.08359182
      2.78471739	     -0.05505037	     -0.00020605	     -0.19644023	     -0.06068753	      0.88287147	      0.00001803	     -0.21426681	      0.00169125	      0.00040923	     55.35900330
      2.78594886	     -0.05502443	     -0.00020697	     -0.19641400	     -0.06068546	      0.88287196	      0.00002109	     -0.21425523	      0.00166185	      0.00039377	     55.28687435
      2.78744682	     -0.05499357	     -0.00020751	     -0.19638277	     -0.06068300	      0.88287254	      0.00002479	     -0.21424164	      0.00162510	      0.00037315	     55.61652788
      2.78879212	     -0.05496851	     -0.00020812	     -0.19635738	     -0.06068084	      0.88287303	      0.00002811	     -0.21422987	      0.00159271	      0.00035469	     55.21325510
      2.79013742	     -0.05494238	     -0.00020832	     -0.19633093	     -0.06067872	      0.88287349	      0.00003142	     -0.21421851	      0.00155903	      0.00033467	     55.57594320
      2.79148272	     -0.05492156	     -0.00020872	     -0.19630977	     -0.06067664	      0.88287393	      0.00003471	     -0.21420753	      0.00152575	      0.00031431	     55.33934704
      2.79282802	     -0.05489864	     -0.00020872	     -0.19628653	     -0.06067461	      0.88287434	      0.00003800	     -0.21419695	      0.00149174	      0.00029326	     55.52639333
      2.79417333	     -0.05488111	     -0.00020902	     -0.19626867	     -0.06067263	      0.88287472	      0.00004128	     -0.21418674	      0.00145774	      0.00027190	     55.37493339
      2.79551863	     -0.05486289	     -0.00020903	     -0.19625012	     -0.06067069	      0.88287507	      0.00004454	     -0.21417692	      0.00142333	      0.00025024	     55.43833262
      2.79686393	     -0.05484880	     -0.00020939	     -0.19623569	     -0.06066880	      0.88287539	      0.00004780	     -0.21416750	      0.00138885	      0.00022858	     55.24104895
      2.79820923	     -0.05483375	     -0.00020946	     -0.19622031	     -0.06066695	      0.88287568	      0.00005104	     -0.21415847	      0.00135403	      0.00020712	     55.23363282
      2.79955453	     -0.05482410	     -0.00020991	     -0.19621030	     -0.06066515	      0.88287595	      0.00005428	     -0.21414984	      0.00131892	      0.00018566	     55.15127549
      2.80089983	     -0.05481350	     -0.00021008	     -0.19619936	     -0.06066340	      0.88287618	      0.00005750	     -0.21414164	      0.00128361	      0.00016436	     55.17408432
      2.80224514	     -0.05480912	     -0.00021057	     -0.19619464	     -0.06066170	      0.88287639	      0.00006071	     -0.21413384	      0.00124828	      0.00014347	     54.94746016
      2.80359044	     -0.05480279	     -0.00021082	     -0.19618796	     -0.06066005	      0.88287657	      0.00006391	     -0.21412651	      0.00121255	      0.00012289	     54.95450277
      2.80493574	     -0.05480280	     -0.00021143	     -0.19618762	     -0.06065844	      0.88287672	      0.00006709	     -0.21411959	      0.00117685	      0.00010300	     54.67593985
      2.80628104	     -0.05480101	     -0.00021182	     -0.19618548	     -0.06065688	      0.88287685	      0.00007027	     -0.21411315	      0.00114071	      0.00008358	     54.70862642
      2.80762634	     -0.05480614	     -0.00021254	     -0.19619025	     -0.06065537	      0.88287695	      0.00007343	     -0.21410714	      0.00110436	      0.00006440	     54.58890850
      2.80897165	     -0.05480952	     -0.00021294	     -0.19619328	     -0.06065391	      0.88287702	      0.00007658	     -0.21410163	      0.00106826	      0.00004635	     54.33515046
      2.81031695	     -0.05481718	     -0.00021369	     -0.19620058	     -0.06065250	      0.88287707	      0.00007972	     -0.21409654	      0.00103147	      0.00002852	     54.30419201
      2.81166225	     -0.05482610	     -0.00021410	     -0.19620915	     -0.06065113	      0.88287710	      0.00008285	     -0.21409193	      0.00099494	      0.00001157	     54.12260914
      2.81300755	     -0.05483879	     -0.00021495	     -0.19622148	     -0.06064982	      0.88287710	      0.00008596	     -0.21408778	      0.00095822	     -0.00000466	     53.90457621
      2.81435285	     -0.05485180	     -0.00021536	     -0.19623415	     -0.06064855	      0.88287709	      0.00008907	     -0.21408410	      0.00092114	     -0.00002059	     53.96845222
      2.81569815	     -0.05486980	     -0.00021598	     -0.19625179	     -0.06064734	      0.88287705	      0.00009216	     -0.21408089	      0.00088470	     -0.00003524	     53.47564069
      2.81704346	     -0.05488490	     -0.00021613	     -0.19626654	     -0.06064617	      0.88287699	      0.00009524	     -0.21407814	      0.00084742	     -0.00004970	     53.63413545
      2.81838876	     -0.05490713	     -0.00021659	     -0.19628843	     -0.06064506	      0.88287692	      0.00009830	     -0.21407580	      0.00081086	     -0.00006314	     53.20958655
      2.81973406	     -0.05492520	     -0.00021667	     -0.19630616	     -0.06064399	      0.88287682	      0.00010136	     -0.21407391	      0.00077395	     -0.00007596	     53.20860487
      2.82107936	     -0.05494905	     -0.00021691	     -0.19632967	     -0.06064298	      0.88287671	      0.00010440	     -0.21407236	      0.00073713	     -0.00008837	     53.03689309
      2.82242466	     -0.05496960	     -0.00021675	     -0.19634989	     -0.06064201	      0.88287658	      0.00010743	     -0.21407121	      0.00070083	     -0.00009960	     52.76486276
      2.82376997	     -0.05499296	     -0.00021682	     -0.19637292	     -0.06064109	      0.88287644	      0.00011045	     -0.21407035	      0.00066415	     -0.00011052	     52.69050302
      2.82511527	     -0.05501585	     -0.00021651	     -0.19639549	     -0.06064022	      0.88287629	      0.00011346	     -0.21406980	      0.00062798	     -0.00012057	     52.51087833
      2.82646057	     -0.05504090	     -0.00021649	     -0.19642021	     -0.06063940	      0.88287612	      0.00011646	     -0.21406954	      0.00059194	     -0.00012987	     52.26415015
      2.82780587	     -0.05506425	     -0.00021608	     -0.19644324	     -0.06063863	      0.88287594	      0.00011944	     -0.21406954	      0.00055577	     -0.00013890	     52.33120078
      2.82915117	     -0.05509114	     -0.00021595	     -0.19646982	     -0.06063791	      0.88287575	      0.00012242	     -0.21406979	      0.00052049	     -0.00014676	     51.85955823
      2.83049647	     -0.05511387	     -0.00021552	     -0.19649223	     -0.06063723	      0.88287554	      0.00012538	     -0.21407028	      0.00048462	     -0.00015447	     52.02924118
      2.83184178	     -0.05514253	     -0.00021539	     -0.19652058	     -0.06063660	      0.88287533	      0.00012833	     -0.21407097	      0.00044970	     -0.00016113	     51.60121165
      2.83318708	     -0.05516647	     -0.00021507	     -0.19654421	     -0.06063602	      0.88287511	      0.00013127	     -0.21407191	      0.00041452	     -0.00016728	     51.64999812
      2.83453238	     -0.05519582	     -0.00021495	     -0.19657325	     -0.06063549	      0.88287488	      0.00013420	     -0.21407302	      0.00037965	     -0.00017305	     51.47706762
      2.83587768	     -0.05522113	     -0.00021462	     -0.19659825	     -0.06063500	      0.88287465	      0.00013712	     -0.21407436	      0.00034536	     -0.00017767	     51.23547379
      2.83722298	     -0.05524890	     -0.00021451	     -0.19662571	     -0.06063456	      0.88287440	      0.00014003	     -0.21407586	      0.00031079	     -0.00018205	     51.18434245
      2.83856829	     -0.05527611	     -0.00021425	     -0.19665262	     -0.06063416	      0.88287416	      0.00014292	     -0.21407755	      0.00027680	     -0.00018560	     51.03651487
      2.83991359	     -0.05530490	     -0.00021422	     -0.19668111	     -0.06063381	      0.88287390	      0.00014581	     -0.21407941	      0.00024297	     -0.00018849	     50.83910544
      2.84125889	     -0.05533206	     -0.00021398	     -0.19670796	     -0.06063351	      0.88287365	      0.00014868	     -0.21408144	      0.00020899	     -0.00019121	     50.95318749
      2.84260419	     -0.05536193	     -0.00021394	     -0.19673753	     -0.06063325	      0.88287339	      0.00015155	     -0.21408363	      0.00017588	     -0.00019282	     50.53726061
      2.84394949	     -0.05538763	     -0.00021373	     -0.19676293	     -0.06063304	      0.88287313	      0.00015440	     -0.21408597	      0.00014208	     -0.00019443	     50.76251099
      2.84529479	     -0.05541868	     -0.00021371	     -0.19679368	     -0.06063287	      0.88287287	      0.00015724	     -0.21408842	      0.00010906	     -0.00019525	     50.44713281
      2.84664010	     -0.05544523	     -0.00021362	     -0.19681993	     -0.06063274	      0.88287260	      0.00016008	     -0.21409106	      0.00007573	     -0.00019574	     50.54326976
      2.84798540	     -0.05547633	     -0.00021361	     -0.19685073	     -0.06063266	      0.88287234	      0.00016290	     -0.21409380	      0.00004246	     -0.00019620	     50.51251311
      2.84933070	     -0.05550402	     -0.00021351	     -0.19687812	     -0.06063263	      0.88287208	      0.00016571	     -0.21409671	      0.00000964	     -0.00019588	     50.37376785
      2.85067600	     -0.05553335	     -0.00021350	     -0.19690715	     -0.06063264	      0.88287181	      0.00016852	     -0.21409972	     -0.00002366	     -0.00019576	     50.46633929
      2.85202130	     -0.05556261	     -0.00021342	     -0.19693612	     -0.06063269	      0.88287155	      0.00017131	     -0.21410287	     -0.00005654	     -0.00019527	     50.44061117
      2.85336661	     -0.05559269	     -0.00021345	     -0.19696590	     -0.06063279	      0.88287129	      0.00017409	     -0.21410615	     -0.00008943	     -0.00019462	     50.40704165
      2.85471191	     -0.05562203	     -0.00021337	     -0.19699494	     -0.06063293	      0.88287103	      0.00017687	     -0.21410956	     -0.00012253	     -0.00019429	     50.64940825
      2.85605721	     -0.05565364	     -0.00021343	     -0.19702626	     -0.06063312	      0.88287077	      0.00017963	     -0.21411311	     -0.00015486	     -0.00019342	     50.41519674
      2.85740251	     -0.05568255	     -0.00021348	     -0.19705488	     -0.06063335	      0.88287051	      0.00018239	     -0.21411680	     -0.00018780	     -0.00019309	     50.76554160
      2.85874781	     -0.05571776	     -0.00021371	     -0.19708979	     -0.06063362	      0.88287025	      0.00018514	     -0.21412065	     -0.00021992	     -0.00019258	     50.62889446
      2.86009311	     -0.05575196	     -0.00021406	     -0.19712369	     -0.06063394	      0.88286999	      0.00018788	     -0.21412477	     -0.00025219	     -0.00019237	     50.83582367
      2.86172256	     -0.05580353	     -0.00021464	     -0.19717490	     -0.06063438	      0.88286967	      0.00019119	     -0.21413014	     -0.00029113	     -0.00019337	     51.10473513
      2.86297070	     -0.05583781	     -0.00021496	     -0.19720891	     -0.06063477	      0.88286943	      0.00019371	     -0.21413469	     -0.00031992	     -0.00019344	     51.04124667
      2.86421884	     -0.05587972	     -0.00021537	     -0.19725056	     -0.06063518	      0.88286919	      0.00019624	     -0.21413952	     -0.00034874	     -0.00019481	     51.12004196
      2.86546697	     -0.05592238	     -0.00021552	     -0.19729297	     -0.06063564	      0.88286895	      0.00019875	     -0.21414475	     -0.00037713	     -0.00019698	     51.34229841
      2.86716537	     -0.05598562	     -0.00021538	     -0.19735587	     -0.06063631	      0.88286861	      0.00020217	     -0.21415250	     -0.00041478	     -0.00020149	     51.40923570
      2.86850809	     -0.05603220	     -0.00021499	     -0.19740221	     -0.06063689	      0.88286834	      0.00020486	     -0.21415914	     -0.00044386	     -0.00020532	     51.64264599
      2.86985080	     -0.05608664	     -0.00021432	     -0.19745642	     -0.06063750	      0.88286806	      0.00020755	     -0.21416619	     -0.00047216	     -0.00021095	     51.70120640
      2.87119352	     -0.05613753	     -0.00021349	     -0.19750709	     -0.06063815	      0.88286777	      0.00021024	     -0.21417375	     -0.00049958	     -0.00021771	     51.97923226
      2.87253624	     -0.05619300	     -0.00021247	     -0.19756236	     -0.06063884	      0.88286747	      0.00021292	     -0.21418172	     -0.00052601	     -0.00022566	     52.03263852
      2.87387896	     -0.05624767	     -0.00021143	     -0.19761683	     -0.06063957	      0.88286716	      0.00021560	     -0.21419017	     -0.00055177	     -0.00023513	     52.42527803
      2.87522168	     -0.05630713	     -0.00021031	     -0.19767611	     -0.06064032	      0.88286684	      0.00021827	     -0.21419908	     -0.00057595	     -0.00024528	     52.28149597
      2.87656440	     -0.05636536	     -0.00020915	     -0.19773417	     -0.06064111	      0.88286650	      0.00022095	     -0.21420848	     -0.00059985	     -0.00025707	     52.74788486
      2.87790711	     -0.05642697	     -0.00020782	     -0.19779562	     -0.06064193	      0.88286615	      0.00022361	     -0.21421837	     -0.00062207	     -0.00026971	     52.66692864
      2.87924983	     -0.05648646	     -0.00020647	     -0.19785497	     -0.06064278	      0.88286578	      0.00022628	     -0.21422872	     -0.00064356	     -0.00028353	     53.01166155
      2.88089076	     -0.05656460	     -0.00020463	     -0.19793294	     -0.06064386	      0.88286530	      0.00022953	     -0.21424196	     -0.00066849	     -0.00030250	     53.28951795
      2.88214789	     -0.05662100	     -0.00020346	     -0.19798924	     -0.06064471	      0.88286491	      0.00023202	     -0.21425256	     -0.00068583	     -0.00031678	     53.33901262
      2.88340503	     -0.05668134	     -0.00020211	     -0.19804948	     -0.06064558	      0.88286450	      0.00023450	     -0.21426351	     -0.00070255	     -0.00033248	     53.46638104
      2.88466216	     -0.05673950	     -0.00020087	     -0.19810755	     -0.06064648	      0.88286407	      0.00023698	     -0.21427481	     -0.00071829	     -0.00034891	     53.75850519
      2.88641872	     -0.05682658	     -0.00019907	     -0.19819453	     -0.06064776	      0.88286344	      0.00024044	     -0.21429109	     -0.00073851	     -0.00037300	     53.92441904
      2.88773836	     -0.05688319	     -0.00019782	     -0.19825107	     -0.06064874	      0.88286293	      0.00024304	     -0.21430377	     -0.00075242	     -0.00039055	     54.18349235
      2.88905800	     -0.05694665	     -0.00019650	     -0.19831447	     -0.06064974	      0.88286241	      0.00024563	     -0.21431665	     -0.00076521	     -0.00040880	     54.21625905
      2.89037763	     -0.05700821	     -0.00019525	     -0.19837599	     -0.06065076	      0.88286186	      0.00024822	     -0.21432984	     -0.00077715	     -0.00042720	     54.57390126
      2.89201102	     -0.05708765	     -0.00019345	     -0.19845539	     -0.06065204	      0.88286114	      0.00025142	     -0.21434655	     -0.00079045	     -0.00045019	     54.72115091
      2.89325756	     -0.05714489	     -0.00019225	     -0.19851261	     -0.06065303	      0.88286057	      0.00025386	     -0.21435957	     -0.00079945	     -0.00046700	     54.98659641
      2.89450409	     -0.05720315	     -0.00019081	     -0.19857087	     -0.06065403	      0.88285997	      0.00025630	     -0.21437276	     -0.00080739	     -0.00048360	     54.99002955
      2.89575062	     -0.05725942	     -0.00018950	     -0.19862714	     -0.06065504	      0.88285936	      0.00025873	     -0.21438609	     -0.00081487	     -0.00050021	     55.35183843
      2.89727627	     -0.05732975	     -0.00018802	     -0.19869749	     -0.06065629	      0.88285858	      0.00026170	     -0.21440258	     -0.00082211	     -0.00051927	     55.21124648
      2.89880191	     -0.05739504	     -0.00018685	     -0.19876280	     -0.06065755	      0.88285778	      0.00026466	     -0.21441923	     -0.00082908	     -0.00053747	     55.86929069
      2.90032756	     -0.05746596	     -0.00018565	     -0.19883375	     -0.06065882	      0.88285694	      0.00026762	     -0.21443599	     -0.00083422	     -0.00055461	     55.83913662
      2.90154902	     -0.05751868	     -0.00018506	     -0.19888650	     -0.06065984	      0.88285626	      0.00026999	     -0.21444954	     -0.00083764	     -0.00056701	     56.20647879
      2.90277049	     -0.05757324	     -0.00018410	     -0.19894110	     -0.06066087	      0.88285556	      0.00027235	     -0.21446317	     -0.00084005	     -0.00057858	     56.24379480
      2.90428333	     -0.05763935	     -0.00018304	     -0.19900728	     -0.06066214	      0.88285467	      0.00027526	     -0.21448013	     -0.00084222	     -0.00059174	     56.61588447
      2.90579617	     -0.05770610	     -0.00018177	     -0.19907411	     -0.06066341	      0.88285377	      0.00027817	     -0.21449719	     -0.00084283	     -0.00060327	     56.59971931
      2.90730901	     -0.05776643	     -0.00018082	     -0.19913453	     -0.06066469	      0.88285285	      0.00028108	     -0.21451430	     -0.00084235	     -0.00061234	     56.97182502
      2.90859679	     -0.05782097	     -0.00017954	     -0.19918916	     -0.06066577	      0.88285206	      0.00028354	     -0.21452881	     -0.00084107	     -0.00061931	     57.10726628
      2.90988456	     -0.05787264	     -0.00017873	     -0.19924093	     -0.06066686	      0.88285126	      0.00028601	     -0.21454333	     -0.00083860	     -0.00062469	     57.34115204
      2.91117234	     -0.05792416	     -0.00017764	     -0.19929256	     -0.06066793	      0.88285045	      0.00028846	     -0.21455783	     -0.00083516	     -0.00062876	     57.43765158
      2.91280244	     -0.05798905	     -0.00017659	     -0.19935760	     -0.06066929	      0.88284942	      0.00029157	     -0.21457611	     -0.00082976	     -0.00063236	     57.89308464
      2.91425467	     -0.05804399	     -0.00017538	     -0.19941269	     -0.06067049	      0.88284850	      0.00029432	     -0.21459238	     -0.00082317	     -0.00063309	     57.73588131
      2.91570691	     -0.05809717	     -0.00017501	     -0.19946601	     -0.06067168	      0.88284758	      0.00029707	     -0.21460862	     -0.00081565	     -0.00063227	     58.07501593
      2.91715914	     -0.05815394	     -0.00017369	     -0.19952296	     -0.06067286	      0.88284667	      0.00029982	     -0.21462484	     -0.00080669	     -0.00062995	     57.95339557
      2.91836832	     -0.05819634	     -0.00017330	     -0.19956550	     -0.06067383	      0.88284591	      0.00030209	     -0.21463834	     -0.00079864	     -0.00062708	     58.36487123
      2.91957751	     -0.05823919	     -0.00017224	     -0.19960852	     -0.06067479	      0.88284515	      0.00030437	     -0.21465178	     -0.00078927	     -0.00062285	     58.28776062
      2.92109095	     -0.05829027	     -0.00017113	     -0.19965981	     -0.06067597	      0.88284421	      0.00030721	     -0.21466847	     -0.00077682	     -0.00061649	     58.59486286
      2.92260439	     -0.05834058	     -0.00016966	     -0.19971036	     -0.06067714	      0.88284329	      0.00031004	     -0.21468500	     -0.00076242	     -0.00060812	     58.28017469
      2.92411784	     -0.05838484	     -0.00016861	     -0.19975486	     -0.06067828	      0.88284237	      0.00031286	     -0.21470133	     -0.00074738	     -0.00059831	     58.60259420
      2.92543857	     -0.05842816	     -0.00016725	     -0.19979840	     -0.06067926	      0.88284159	      0.00031532	     -0.21471539	     -0.00073319	     -0.00058874	     58.56163186
      2.92675931	     -0.05846712	     -0.00016644	     -0.19983758	     -0.06068022	      0.88284082	      0.00031777	     -0.21472936	     -0.00071805	     -0.00057819	     58.67547093
      2.92808005	     -0.05850807	     -0.00016527	     -0.19987877	     -0.06068116	      0.88284006	      0.00032022	     -0.21474318	     -0.00070186	     -0.00056665	     58.54753204
      2.92940079	     -0.05854634	     -0.00016432	     -0.19991728	     -0.06068207	      0.88283932	      0.00032265	     -0.21475691	     -0.00068511	     -0.00055458	     58.70685501
      2.93124665	     -0.05860245	     -0.00016268	     -0.19997375	     -0.06068331	      0.88283831	      0.00032605	     -0.21477584	     -0.00066005	     -0.00053683	     58.54167289
      2.93241622	     -0.05863170	     -0.00016185	     -0.20000323	     -0.06068408	      0.88283769	      0.00032820	     -0.21478773	     -0.00064355	     -0.00052494	     58.67379591
      2.93358578	     -0.05866507	     -0.00016092	     -0.20003683	     -0.06068482	      0.88283709	      0.00033033	     -0.21479947	     -0.00062629	     -0.00051280	     58.56352417
      2.93520710	     -0.05870775	     -0.00015960	     -0.20007985	     -0.06068582	      0.88283627	      0.00033329	     -0.21481559	     -0.00060172	     -0.00049600	     58.61654385
      2.93682842	     -0.05875319	     -0.00015839	     -0.20012563	     -0.06068677	      0.88283548	      0.00033624	     -0.21483142	     -0.00057588	     -0.00047874	     58.36293071
      2.93844973	     -0.05878727	     -0.00015684	     -0.20016006	     -0.06068768	      0.88283472	      0.00033917	     -0.21484705	     -0.00054949	     -0.00046102	     58.56764449
      2.93964824	     -0.05882022	     -0.00015602	     -0.20019328	     -0.06068833	      0.88283417	      0.00034133	     -0.21485836	     -0.00052934	     -0.00044849	     58.31337677
      2.94084674	     -0.05884625	     -0.00015476	     -0.20021959	     -0.06068895	      0.88283364	      0.00034348	     -0.21486955	     -0.00050873	     -0.00043582	     58.24984124
      2.94248692	     -0.05888538	     -0.00015339	     -0.20025910	     -0.06068976	      0.88283294	      0.00034641	     -0.21488457	     -0.00048005	     -0.00041914	     58.14187661
      2.94412710	     -0.05891784	     -0.00015155	     -0.20029196	     -0.06069053	      0.88283227	      0.00034933	     -0.21489933	     -0.00045072	     -0.00040292	     58.12280645
      2.94541557	     -0.05894637	     -0.00015129	     -0.20032079	     -0.06069109	      0.88283176	      0.00035162	     -0.21491067	     -0.00042699	     -0.00038977	     57.73925923
      2.94670405	     -0.05897155	     -0.00015024	     -0.20034628	     -0.06069163	      0.88283126	      0.00035389	     -0.21492186	     -0.00040319	     -0.00037769	     57.80049641
      2.94799252	     -0.05899779	     -0.00014971	     -0.20037283	     -0.06069213	      0.88283078	      0.00035616	     -0.21493288	     -0.00037876	     -0.00036603	     57.62058601
      2.94963882	     -0.05902865	     -0.00014854	     -0.20040410	     -0.06069273	      0.88283019	      0.00035904	     -0.21494668	     -0.00034728	     -0.00035220	     57.68969670
      2.95128512	     -0.05905717	     -0.00014816	     -0.20043304	     -0.06069327	      0.88282962	      0.00036191	     -0.21496006	     -0.00031463	     -0.00033851	     57.17952675
      2.95245595	     -0.05907099	     -0.00014693	     -0.20044716	     -0.06069363	      0.88282923	      0.00036395	     -0.21496931	     -0.00029144	     -0.00032903	     57.23677096
      2.95362678	     -0.05908743	     -0.00014634	     -0.20046390	     -0.06069395	      0.88282885	      0.00036597	     -0.21497827	     -0.00026761	     -0.00031993	     57.00978826
      2.95503431	     -0.05910445	     -0.00014539	     -0.20048130	     -0.06069431	      0.88282841	      0.00036840	     -0.21498870	     -0.00023909	     -0.00030995	     57.02759482
      2.95644183	     -0.05912119	     -0.00014476	     -0.20049842	     -0.06069463	      0.88282798	      0.00037081	     -0.21499873	     -0.00020939	     -0.00029961	     56.45831995
      2.95784936	     -0.05913248	     -0.00014418	     -0.20051008	     -0.06069490	      0.88282757	      0.00037321	     -0.21500835	     -0.00018025	     -0.00028969	     56.57045763
      2.95920201	     -0.05914599	     -0.00014408	     -0.20052394	     -0.06069513	      0.88282718	      0.00037552	     -0.21501716	     -0.00015183	     -0.00028070	     56.45809928
      2.96055466	     -0.05915616	     -0.00014401	     -0.20053447	     -0.06069531	      0.88282681	      0.00037781	     -0.21502561	     -0.00012253	     -0.00027099	     55.98146500
      2.96190730	     -0.05916401	     -0.00014406	     -0.20054267	     -0.06069546	      0.88282645	      0.00038009	     -0.21503365	     -0.00009376	     -0.00026165	     56.00526795
      2.96363979	     -0.05917386	     -0.00014410	     -0.20055299	     -0.06069559	      0.88282601	      0.00038300	     -0.21504334	     -0.00005646	     -0.00024987	     55.83936834
      2.96500882	     -0.05918064	     -0.00014446	     -0.20056014	     -0.06069564	      0.88282567	      0.00038528	     -0.21505055	     -0.00002620	     -0.00023975	     55.28444065
      2.96637785	     -0.05918326	     -0.00014447	     -0.20056312	     -0.06069566	      0.88282535	      0.00038756	     -0.21505733	      0.00000336	     -0.00022981	     55.33325204
      2.96790786	     -0.05918863	     -0.00014484	     -0.20056889	     -0.06069563	      0.88282501	      0.00039009	     -0.21506438	      0.00003671	     -0.00021881	     55.16296735
      2.96943787	     -0.05919038	     -0.00014470	     -0.20057107	     -0.06069555	      0.88282468	      0.00039262	     -0.21507092	      0.00007103	     -0.00020683	     54.41154256
      2.97096788	     -0.05918898	     -0.00014525	     -0.20057008	     -0.06069541	      0.88282437	      0.00039513	     -0.21507690	      0.00010428	     -0.00019478	     54.42672568
      2.97249789	     -0.05918377	     -0.00014452	     -0.20056529	     -0.06069523	      0.88282408	      0.00039763	     -0.21508228	      0.00013781	     -0.00018251	     54.31956087
      2.97402790	     -0.05918545	     -0.00014605	     -0.20056736	     -0.06069499	      0.88282381	      0.00040012	     -0.21508704	      0.00017122	     -0.00017049	     54.19325370
      2.97531411	     -0.05917463	     -0.00014467	     -0.20055692	     -0.06069475	      0.88282360	      0.00040221	     -0.21509068	      0.00019969	     -0.00015948	     53.86884851
      2.97660032	     -0.05917084	     -0.00014545	     -0.20055347	     -0.06069448	      0.88282340	      0.00040428	     -0.21509384	      0.00022770	     -0.00014904	     53.73182543
      2.97788653	     -0.05916200	     -0.00014505	     -0.20054499	     -0.06069417	      0.88282322	      0.00040635	     -0.21509663	      0.00025598	     -0.00013796	     53.38223753
      2.97917273	     -0.05915326	     -0.00014525	     -0.20053658	     -0.06069382	      0.88282305	      0.00040841	     -0.21509900	      0.00028359	     -0.00012713	     53.31948058
      2.98086205	     -0.05914083	     -0.00014493	     -0.20052463	     -0.06069331	      0.88282285	      0.00041111	     -0.21510152	      0.00032045	     -0.00011219	     52.55135861
      2.98231089	     -0.05912514	     -0.00014541	     -0.20050931	     -0.06069283	      0.88282269	      0.00041341	     -0.21510311	      0.00035060	     -0.00009915	     52.66964420
      2.98375973	     -0.05910821	     -0.00014480	     -0.20049276	     -0.06069230	      0.88282256	      0.00041571	     -0.21510417	      0.00038071	     -0.00008612	     52.57131743
      2.98526738	     -0.05909274	     -0.00014560	     -0.20047767	     -0.06069170	      0.88282244	      0.00041808	     -0.21510471	      0.00041164	     -0.00007286	     52.43154915
      2.98661990	     -0.05907367	     -0.00014467	     -0.20045897	     -0.06069112	      0.88282235	      0.00042020	     -0.21510477	      0.00043953	     -0.00006039	     51.97620144
      2.98797241	     -0.05905441	     -0.00014529	     -0.20044004	     -0.06069051	      0.88282227	      0.00042231	     -0.21510435	      0.00046631	     -0.00004830	     51.99762679
      2.98970567	     -0.05902617	     -0.00014397	     -0.20041225	     -0.06068967	      0.88282220	      0.00042501	     -0.21510318	      0.00049996	     -0.00003346	     52.00381684
      2.99093206	     -0.05900775	     -0.00014547	     -0.20039411	     -0.06068904	      0.88282217	      0.00042690	     -0.21510190	      0.00052400	     -0.00002203	     51.53747394
      2.99215845	     -0.05898517	     -0.00014497	     -0.20037183	     -0.06068839	      0.88282215	      0.00042879	     -0.21510026	      0.00054687	     -0.00001162	     51.56169231
      2.99370279	     -0.05895903	     -0.00014558	     -0.20034604	     -0.06068752	      0.88282214	      0.00043116	     -0.21509771	      0.00057571	      0.00000170	     51.11791107
      2.99524714	     -0.05892594	     -0.00014496	     -0.20031332	     -0.06068661	      0.88282215	      0.00043351	     -0.21509464	      0.00060280	      0.00001443	     51.35607174
      2.99679148	     -0.05890132	     -0.00014684	     -0.20028902	     -0.06068566	      0.88282219	      0.00043585	     -0.21509101	      0.00063016	      0.00002718	     50.82375043
      2.99795244	     -0.05887458	     -0.00014591	     -0.20026255	     -0.06068492	      0.88282222	      0.00043760	     -0.21508803	      0.00064935	      0.00003608	     51.03060688
      2.99911340	     -0.05885203	     -0.00014663	     -0.20024024	     -0.06068415	      0.88282227	      0.00043934	     -0.21508476	      0.00066870	      0.00004518	     50.82239422
      3.00058227	     -0.05882233	     -0.00014699	     -0.20021084	     -0.06068315	      0.88282234	      0.00044153	     -0.21508029	      0.00069198	      0.00005570	     50.90192257
      3.00205114	     -0.05879436	     -0.00014784	     -0.20018317	     -0.06068212	      0.88282243	      0.00044371	     -0.21507549	      0.00071553	      0.00006647	     50.32795735
      3.00352001	     -0.05876030	     -0.00014807	     -0.20014940	     -0.06068105	      0.88282254	      0.00044588	     -0.21507037	      0.00073725	      0.00007643	     50.56729344
      3.00498888	     -0.05873258	     -0.00014920	     -0.20012195	     -0.06067995	      0.88282266	      0.00044803	     -0.21506489	      0.00075856	      0.00008547	     50.55813561
      3.00645775	     -0.05870033	     -0.00014909	     -0.20009000	     -0.06067882	      0.88282279	      0.00045017	     -0.21505919	      0.00077980	      0.00009429	     50.29249932
      3.00792661	     -0.05867145	     -0.00015059	     -0.20006137	     -0.06067766	      0.88282293	      0.00045229	     -0.21505319	      0.00079978	      0.00010219	     50.35489836
      3.00924210	     -0.05864107	     -0.00015004	     -0.20003124	     -0.06067660	      0.88282307	      0.00045418	     -0.21504762	      0.00081741	      0.00010877	     50.38108889
      3.01055759	     -0.05861590	     -0.00015114	     -0.20000630	     -0.06067551	      0.88282322	      0.00045606	     -0.21504186	      0.00083464	      0.00011473	     50.29934560
      3.01187308	     -0.05858778	     -0.00015095	     -0.19997842	     -0.06067440	      0.88282338	      0.00045793	     -0.21503595	      0.00085127	      0.00011986	     50.38568744
      3.01318857	     -0.05856170	     -0.00015147	     -0.19995256	     -0.06067327	      0.88282354	      0.00045979	     -0.21502990	      0.00086782	      0.00012460	     50.23217663
      3.01450406	     -0.05853364	     -0.00015132	     -0.19992474	     -0.06067212	      0.88282370	      0.00046164	     -0.21502371	      0.00088374	      0.00012860	     50.29676417
      3.01608570	     -0.05850183	     -0.00015155	     -0.19989320	     -0.06067071	      0.88282391	      0.00046384	     -0.21501608	      0.00090236	      0.00013219	     50.36800107
      3.01750759	     -0.05847366	     -0.00015114	     -0.19986528	     -0.06066941	      0.88282410	      0.00046581	     -0.21500908	      0.00091886	      0.00013495	     50.35670750
      3.01892948	     -0.05844484	     -0.00015135	     -0.19983670	     -0.06066809	      0.88282429	      0.00046776	     -0.21500197	      0.00093521	      0.00013697	     50.22075104
      3.02035137	     -0.05841679	     -0.00015059	     -0.19980889	     -0.06066675	      0.88282449	      0.00046970	     -0.21499474	      0.00095099	      0.00013759	     50.33791880
      3.02177326	     -0.05838983	     -0.00015085	     -0.19978216	     -0.06066539	      0.88282468	      0.00047163	     -0.21498742	      0.00096694	      0.00013803	     50.13506737
      3.02319515	     -0.05836050	     -0.00014976	     -0.19975308	     -0.06066400	      0.88282488	      0.00047354	     -0.21498002	      0.00098186	      0.00013667	     50.53005962
      3.02461703	     -0.05833778	     -0.00015019	     -0.19973059	     -0.06066260	      0.88282507	      0.00047544	     -0.21497252	      0.00099791	      0.00013565	     49.98821434
      3.02603892	     -0.05830573	     -0.00014873	     -0.19969879	     -0.06066117	      0.88282527	      0.00047733	     -0.21496500	      0.00101250	      0.00013315	     50.46030692
      3.02746081	     -0.05828632	     -0.00014946	     -0.19967960	     -0.06065972	      0.88282545	      0.00047920	     -0.21495733	      0.00102777	      0.00013003	     50.17705304
      3.02888270	     -0.05825349	     -0.00014760	     -0.19964702	     -0.06065825	      0.88282563	      0.00048105	     -0.21494968	      0.00104250	      0.00012669	     50.33674618
      3.03012335	     -0.05823463	     -0.00014833	     -0.19962834	     -0.06065694	      0.88282579	      0.00048266	     -0.21494286	      0.00105508	      0.00012290	     50.30780933
      3.03136400	     -0.05821016	     -0.00014736	     -0.19960407	     -0.06065563	      0.88282594	      0.00048426	     -0.21493603	      0.00106765	      0.00011903	     50.30520882
      3.03260465	     -0.05818709	     -0.00014703	     -0.19958120	     -0.06065430	      0.88282608	      0.00048584	     -0.21492910	      0.00107974	      0.00011458	     50.38263273
      3.03428931	     -0.05815250	     -0.00014565	     -0.19954688	     -0.06065246	      0.88282627	      0.00048797	     -0.21491950	      0.00109631	      0.00010867	     50.11079661
      3.03597396	     -0.05811514	     -0.00014555	     -0.19950976	     -0.06065060	      0.88282645	      0.00049008	     -0.21490957	      0.00111129	      0.00010265	     50.40115081
      3.03712476	     -0.05808679	     -0.00014349	     -0.19948161	     -0.06064932	      0.88282657	      0.00049151	     -0.21490256	      0.00112121	      0.00009835	     50.54766073
      3.03827557	     -0.05806104	     -0.00014284	     -0.19945602	     -0.06064802	      0.88282668	      0.00049293	     -0.21489540	      0.00113088	      0.00009425	     50.53370114
      3.03985546	     -0.05802728	     -0.00014147	     -0.19942248	     -0.06064623	      0.88282682	      0.00049486	     -0.21488539	      0.00114315	      0.00008826	     50.70648880
      3.04143536	     -0.05799648	     -0.00014100	     -0.19939188	     -0.06064441	      0.88282696	      0.00049677	     -0.21487530	      0.00115475	      0.00008218	     50.70782032
      3.04301526	     -0.05796167	     -0.00013912	     -0.19935728	     -0.06064258	      0.88282708	      0.00049866	     -0.21486520	      0.00116552	      0.00007663	     50.86818017
      3.04434772	     -0.05794141	     -0.00013958	     -0.19933715	     -0.06064102	      0.88282718	      0.00050023	     -0.21485660	      0.00117413	      0.00007117	     50.89220944
      3.04568018	     -0.05791237	     -0.00013771	     -0.19930829	     -0.06063945	      0.88282727	      0.00050180	     -0.21484805	      0.00118239	      0.00006572	     51.06481669
      3.04701264	     -0.05788961	     -0.00013754	     -0.19928567	     -0.06063787	      0.88282736	      0.00050335	     -0.21483943	      0.00119032	      0.00006011	     51.13517373
      3.04834510	     -0.05786419	     -0.00013594	     -0.19926041	     -0.06063628	      0.88282743	      0.00050488	     -0.21483084	      0.00119789	      0.00005429	     51.35804211
      3.04967757	     -0.05784376	     -0.00013555	     -0.19924013	     -0.06063468	      0.88282750	      0.00050640	     -0.21482225	      0.00120563	      0.00004878	     51.29299752
      3.05101003	     -0.05782116	     -0.00013427	     -0.19921768	     -0.06063306	      0.88282756	      0.00050791	     -0.21481374	      0.00121280	      0.00004295	     51.56692033
      3.05234249	     -0.05780092	     -0.00013367	     -0.19919758	     -0.06063144	      0.88282762	      0.00050940	     -0.21480525	      0.00122043	      0.00003760	     51.47282736
      3.05367495	     -0.05777730	     -0.00013245	     -0.19917411	     -0.06062981	      0.88282766	      0.00051088	     -0.21479678	      0.00122742	      0.00003188	     51.80105175
      3.05500742	     -0.05775513	     -0.00013171	     -0.19915208	     -0.06062817	      0.88282770	      0.00051234	     -0.21478829	      0.00123511	      0.00002692	     51.64418967
      3.05633988	     -0.05773102	     -0.00013052	     -0.19912812	     -0.06062652	      0.88282773	      0.00051379	     -0.21477979	      0.00124209	      0.00002175	     51.95704016
      3.05814507	     -0.05770777	     -0.00013000	     -0.19910504	     -0.06062427	      0.88282777	      0.00051573	     -0.21476828	      0.00125262	      0.00001528	     51.55877086
      3.05937634	     -0.05768560	     -0.00012873	     -0.19908301	     -0.06062272	      0.88282778	      0.00051703	     -0.21476055	      0.00125883	      0.00001117	     52.08227536
      3.06060760	     -0.05767147	     -0.00012855	     -0.19906899	     -0.06062117	      0.88282779	      0.00051833	     -0.21475287	      0.00126559	      0.00000677	     52.16796215
      3.06220649	     -0.05765107	     -0.00012738	     -0.19904876	     -0.06061914	      0.88282780	      0.00052000	     -0.21474308	      0.00127496	      0.00000141	     52.09217987
      3.06380538	     -0.05763488	     -0.00012781	     -0.19903271	     -0.06061709	      0.88282780	      0.00052164	     -0.21473340	      0.00128379	     -0.00000420	     52.37341943
      3.06503124	     -0.05761736	     -0.00012609	     -0.19901534	     -0.06061552	      0.88282779	      0.00052289	     -0.21472610	      0.00129121	     -0.00000817	     52.39328005
      3.06625711	     -0.05760570	     -0.00012613	     -0.19900378	     -0.06061393	      0.88282778	      0.00052412	     -0.21471883	      0.00129843	     -0.00001238	     52.44881336
      3.06780535	     -0.05758799	     -0.00012496	     -0.19898624	     -0.06061191	      0.88282775	      0.00052566	     -0.21470978	      0.00130805	     -0.00001721	     52.35958666
[truncated: 261,988 more chars]
