# Supplementary material for: A Neural Controller Model Considering the Vestibulospinal Tract in Human Postural Control
Source: Front Comput Neurosci. 2022 Feb 25;16:785099. doi: 10.3389/fncom.2022.785099 (PMC8913724; doi:10.3389/fncom.2022.785099)
Supplement: Supplementary file 8 [file Data_Sheet_3.zip › SimulationResults/VST+/4.451/opt_8/jiang_CoPpositon_pos.sto]

CoP
version=1
nRows=3539
nColumns=11
inDegrees=no

This file contains CoP trajectory (of origin) and orientations.

Units are S.I. units (seconds, meters, Newtons, ...)
Angles are in degrees.

endheader
time	cop-x	cop-z	cop-x-calcn-r	com-x	com-y	com-z	com-x-calcn-r	com-x-vel	com-y-vel	s_torques
      0.00062998	     -0.05999529	     -0.00049885	     -0.20136997	     -0.06439674	      0.88304623	     -0.00036994	     -0.21868178	      0.00001206	      0.00002955	     37.95948112
      0.00125996	     -0.05906374	     -0.00046841	     -0.20043899	     -0.06439673	      0.88304627	     -0.00036992	     -0.21865037	      0.00001338	      0.00008688	     31.99179427
      0.00226402	     -0.05824839	     -0.00044550	     -0.19962357	     -0.06439674	      0.88304641	     -0.00036988	     -0.21858449	     -0.00003198	      0.00021130	     24.16652287
      0.00354841	     -0.05792400	     -0.00044096	     -0.19929795	     -0.06439685	      0.88304680	     -0.00036979	     -0.21849951	     -0.00015131	      0.00039296	     23.58301923
      0.00608540	     -0.05817307	     -0.00045757	     -0.19954356	     -0.06439760	      0.88304823	     -0.00036956	     -0.21838304	     -0.00044326	      0.00071953	     23.03427297
      0.00714597	     -0.05830228	     -0.00046376	     -0.19967142	     -0.06439813	      0.88304905	     -0.00036944	     -0.21835540	     -0.00056008	      0.00082699	     21.91452323
      0.00846172	     -0.05841522	     -0.00046837	     -0.19978287	     -0.06439896	      0.88305021	     -0.00036928	     -0.21833229	     -0.00069294	      0.00093650	     20.91162482
      0.01057668	     -0.05846726	     -0.00047108	     -0.19983286	     -0.06440063	      0.88305234	     -0.00036901	     -0.21830992	     -0.00088628	      0.00106486	     20.21951440
      0.01172387	     -0.05845474	     -0.00047050	     -0.19981933	     -0.06440171	      0.88305359	     -0.00036885	     -0.21830136	     -0.00098424	      0.00111414	     19.87236957
      0.01287106	     -0.05842481	     -0.00047011	     -0.19978842	     -0.06440289	      0.88305489	     -0.00036868	     -0.21829385	     -0.00107973	      0.00115109	     19.73385278
      0.01481032	     -0.05836437	     -0.00046920	     -0.19972635	     -0.06440514	      0.88305716	     -0.00036839	     -0.21828217	     -0.00123760	      0.00118824	     19.54888285
      0.01624588	     -0.05831987	     -0.00046944	     -0.19968066	     -0.06440700	      0.88305888	     -0.00036816	     -0.21827404	     -0.00135276	      0.00119682	     19.37358950
      0.01768144	     -0.05828534	     -0.00046957	     -0.19964494	     -0.06440902	      0.88306059	     -0.00036793	     -0.21826629	     -0.00146707	      0.00118907	     19.51757341
      0.01911700	     -0.05825264	     -0.00047099	     -0.19961104	     -0.06441121	      0.88306229	     -0.00036769	     -0.21825911	     -0.00157948	      0.00116759	     19.19858763
      0.02055256	     -0.05823154	     -0.00047205	     -0.19958876	     -0.06441356	      0.88306394	     -0.00036744	     -0.21825248	     -0.00169119	      0.00113004	     19.37937380
      0.02198813	     -0.05821362	     -0.00047446	     -0.19956965	     -0.06441606	      0.88306552	     -0.00036719	     -0.21824658	     -0.00180053	      0.00107940	     19.13689636
      0.02342369	     -0.05820336	     -0.00047621	     -0.19955823	     -0.06441873	      0.88306703	     -0.00036693	     -0.21824136	     -0.00190847	      0.00101482	     19.09030547
      0.02485925	     -0.05819759	     -0.00047946	     -0.19955131	     -0.06442154	      0.88306843	     -0.00036667	     -0.21823692	     -0.00201438	      0.00093744	     19.19555564
      0.02629481	     -0.05820010	     -0.00048170	     -0.19955270	     -0.06442451	      0.88306972	     -0.00036640	     -0.21823324	     -0.00211745	      0.00084919	     19.14761985
      0.02773037	     -0.05820342	     -0.00048519	     -0.19955492	     -0.06442762	      0.88307087	     -0.00036613	     -0.21823043	     -0.00221844	      0.00075056	     19.18211671
      0.02916593	     -0.05821335	     -0.00048721	     -0.19956378	     -0.06443088	      0.88307187	     -0.00036585	     -0.21822843	     -0.00231643	      0.00064323	     19.19635960
      0.03060149	     -0.05822674	     -0.00049065	     -0.19957613	     -0.06443427	      0.88307271	     -0.00036557	     -0.21822728	     -0.00241201	      0.00052795	     19.51513257
      0.03186496	     -0.05824073	     -0.00049236	     -0.19958923	     -0.06443737	      0.88307331	     -0.00036532	     -0.21822702	     -0.00249275	      0.00042256	     19.45316155
      0.03312843	     -0.05825784	     -0.00049483	     -0.19960548	     -0.06444057	      0.88307377	     -0.00036506	     -0.21822744	     -0.00257160	      0.00031287	     19.75895238
      0.03439190	     -0.05827723	     -0.00049679	     -0.19962404	     -0.06444387	      0.88307410	     -0.00036480	     -0.21822860	     -0.00264727	      0.00020124	     19.88927497
      0.03565537	     -0.05829855	     -0.00049876	     -0.19964456	     -0.06444726	      0.88307428	     -0.00036454	     -0.21823047	     -0.00272046	      0.00008782	     20.27005874
      0.03720898	     -0.05832795	     -0.00050083	     -0.19967302	     -0.06445155	      0.88307431	     -0.00036421	     -0.21823378	     -0.00280573	     -0.00005139	     20.57080382
      0.03876260	     -0.05835652	     -0.00050278	     -0.19970070	     -0.06445597	      0.88307412	     -0.00036387	     -0.21823818	     -0.00288690	     -0.00018918	     21.15641845
      0.04031621	     -0.05838965	     -0.00050428	     -0.19973299	     -0.06446052	      0.88307372	     -0.00036353	     -0.21824360	     -0.00296287	     -0.00032369	     21.71456206
      0.04186983	     -0.05842076	     -0.00050580	     -0.19976332	     -0.06446518	      0.88307312	     -0.00036318	     -0.21825012	     -0.00303379	     -0.00045300	     22.41429216
      0.04342344	     -0.05845283	     -0.00050610	     -0.19979467	     -0.06446994	      0.88307232	     -0.00036283	     -0.21825756	     -0.00309963	     -0.00057576	     23.09733395
      0.04471727	     -0.05847495	     -0.00050674	     -0.19981624	     -0.06447399	      0.88307151	     -0.00036253	     -0.21826443	     -0.00315069	     -0.00067183	     23.93441830
      0.04601109	     -0.05850172	     -0.00050665	     -0.19984248	     -0.06447809	      0.88307058	     -0.00036223	     -0.21827184	     -0.00319818	     -0.00076208	     24.62385531
      0.04730491	     -0.05852565	     -0.00050672	     -0.19986594	     -0.06448226	      0.88306954	     -0.00036192	     -0.21827984	     -0.00324183	     -0.00084488	     25.36227784
      0.04859873	     -0.05854886	     -0.00050645	     -0.19988871	     -0.06448648	      0.88306840	     -0.00036160	     -0.21828832	     -0.00328240	     -0.00092058	     26.21839677
      0.05066875	     -0.05858610	     -0.00050620	     -0.19992533	     -0.06449334	      0.88306638	     -0.00036109	     -0.21830286	     -0.00333965	     -0.00102458	     27.27944872
      0.05206351	     -0.05860542	     -0.00050548	     -0.19994427	     -0.06449802	      0.88306491	     -0.00036074	     -0.21831316	     -0.00337477	     -0.00108252	     28.36330322
      0.05345828	     -0.05862449	     -0.00050551	     -0.19996301	     -0.06450275	      0.88306337	     -0.00036038	     -0.21832377	     -0.00340590	     -0.00112968	     29.30094739
      0.05485305	     -0.05864299	     -0.00050484	     -0.19998121	     -0.06450752	      0.88306176	     -0.00036002	     -0.21833459	     -0.00343445	     -0.00116722	     30.15795797
      0.05624781	     -0.05865608	     -0.00050471	     -0.19999404	     -0.06451233	      0.88306012	     -0.00035966	     -0.21834557	     -0.00345968	     -0.00119340	     30.87926622
      0.05764258	     -0.05866900	     -0.00050434	     -0.20000671	     -0.06451717	      0.88305844	     -0.00035929	     -0.21835659	     -0.00348321	     -0.00120958	     31.74946143
      0.05920759	     -0.05868258	     -0.00050467	     -0.20002004	     -0.06452264	      0.88305654	     -0.00035888	     -0.21836903	     -0.00350715	     -0.00121573	     32.53237942
      0.06077261	     -0.05869575	     -0.00050443	     -0.20003300	     -0.06452815	      0.88305464	     -0.00035845	     -0.21838146	     -0.00352884	     -0.00120885	     33.06441212
      0.06216141	     -0.05870323	     -0.00050527	     -0.20004030	     -0.06453306	      0.88305297	     -0.00035808	     -0.21839247	     -0.00354726	     -0.00119332	     33.79579574
      0.06355020	     -0.05871145	     -0.00050511	     -0.20004836	     -0.06453800	      0.88305133	     -0.00035770	     -0.21840333	     -0.00356435	     -0.00116877	     34.08993812
      0.06493899	     -0.05871517	     -0.00050591	     -0.20005192	     -0.06454296	      0.88304973	     -0.00035731	     -0.21841405	     -0.00358125	     -0.00113613	     34.73013229
      0.06632778	     -0.05872015	     -0.00050596	     -0.20005676	     -0.06454795	      0.88304818	     -0.00035692	     -0.21842451	     -0.00359799	     -0.00109655	     34.97772012
      0.06771658	     -0.05872052	     -0.00050660	     -0.20005699	     -0.06455295	      0.88304669	     -0.00035653	     -0.21843474	     -0.00361411	     -0.00104914	     35.13106018
      0.06910537	     -0.05871897	     -0.00050662	     -0.20005530	     -0.06455799	      0.88304527	     -0.00035614	     -0.21844464	     -0.00363120	     -0.00099629	     35.48822027
      0.07096777	     -0.05871747	     -0.00050764	     -0.20005361	     -0.06456477	      0.88304348	     -0.00035560	     -0.21845732	     -0.00365484	     -0.00091773	     35.90411316
      0.07214964	     -0.05871037	     -0.00050663	     -0.20004640	     -0.06456910	      0.88304243	     -0.00035526	     -0.21846508	     -0.00367010	     -0.00086296	     35.62144857
      0.07333150	     -0.05870300	     -0.00050681	     -0.20003891	     -0.06457345	      0.88304145	     -0.00035491	     -0.21847245	     -0.00368626	     -0.00080601	     35.78530925
      0.07451337	     -0.05869619	     -0.00050662	     -0.20003197	     -0.06457781	      0.88304053	     -0.00035456	     -0.21847951	     -0.00370332	     -0.00074751	     35.83948518
      0.07617181	     -0.05868554	     -0.00050639	     -0.20002113	     -0.06458397	      0.88303936	     -0.00035407	     -0.21848894	     -0.00372802	     -0.00066253	     35.60441148
      0.07783026	     -0.05867116	     -0.00050587	     -0.20000655	     -0.06459018	      0.88303833	     -0.00035357	     -0.21849778	     -0.00375536	     -0.00057621	     35.86860127
      0.07948870	     -0.05865905	     -0.00050580	     -0.19999423	     -0.06459643	      0.88303745	     -0.00035306	     -0.21850606	     -0.00378340	     -0.00048915	     35.37238396
      0.08090036	     -0.05863781	     -0.00050454	     -0.19997279	     -0.06460179	      0.88303681	     -0.00035263	     -0.21851264	     -0.00381034	     -0.00041547	     36.20140978
      0.08231202	     -0.05861374	     -0.00050472	     -0.19994843	     -0.06460719	      0.88303627	     -0.00035219	     -0.21851850	     -0.00384533	     -0.00034320	     37.42610615
      0.08372368	     -0.05859842	     -0.00050460	     -0.19993263	     -0.06461266	      0.88303584	     -0.00035174	     -0.21852377	     -0.00389879	     -0.00027407	     39.12863364
      0.08513533	     -0.05861344	     -0.00050589	     -0.19994690	     -0.06461821	      0.88303550	     -0.00035130	     -0.21852935	     -0.00397687	     -0.00021140	     41.52071533
      0.08654699	     -0.05866739	     -0.00050584	     -0.19999989	     -0.06462390	      0.88303524	     -0.00035085	     -0.21853656	     -0.00407846	     -0.00016004	     44.59716336
      0.08795865	     -0.05875722	     -0.00050555	     -0.20008859	     -0.06462974	      0.88303504	     -0.00035039	     -0.21854652	     -0.00419768	     -0.00012417	     47.76093913
      0.08937031	     -0.05886590	     -0.00050292	     -0.20019607	     -0.06463575	      0.88303488	     -0.00034993	     -0.21855974	     -0.00432777	     -0.00010646	     51.20123240
      0.09078196	     -0.05898351	     -0.00049951	     -0.20031246	     -0.06464196	      0.88303473	     -0.00034946	     -0.21857620	     -0.00446146	     -0.00010552	     53.59785477
      0.09219362	     -0.05910117	     -0.00049430	     -0.20042892	     -0.06464835	      0.88303457	     -0.00034899	     -0.21859554	     -0.00459566	     -0.00012174	     56.13793482
      0.09369888	     -0.05923003	     -0.00048867	     -0.20055657	     -0.06465537	      0.88303436	     -0.00034849	     -0.21861891	     -0.00473350	     -0.00015508	     58.37202554
      0.09520413	     -0.05935492	     -0.00048217	     -0.20068033	     -0.06466259	      0.88303410	     -0.00034799	     -0.21864469	     -0.00486271	     -0.00020098	     60.35950937
      0.09648509	     -0.05946623	     -0.00047765	     -0.20079075	     -0.06466889	      0.88303381	     -0.00034756	     -0.21866825	     -0.00496430	     -0.00024921	     62.26168081
      0.09776605	     -0.05957559	     -0.00047304	     -0.20089932	     -0.06467531	      0.88303346	     -0.00034713	     -0.21869321	     -0.00505584	     -0.00030223	     63.78676635
      0.09904700	     -0.05968676	     -0.00046920	     -0.20100978	     -0.06468184	      0.88303303	     -0.00034671	     -0.21871937	     -0.00513778	     -0.00035994	     65.75328680
      0.10099328	     -0.05986108	     -0.00046444	     -0.20118322	     -0.06469194	      0.88303224	     -0.00034607	     -0.21876123	     -0.00524102	     -0.00045210	     68.20499813
      0.10266050	     -0.06001086	     -0.00046224	     -0.20133238	     -0.06470074	      0.88303142	     -0.00034553	     -0.21879884	     -0.00531199	     -0.00053382	     71.52432761
      0.10409757	     -0.06014165	     -0.00046038	     -0.20146279	     -0.06470841	      0.88303061	     -0.00034506	     -0.21883236	     -0.00535824	     -0.00060363	     73.29853332
      0.10553464	     -0.06027628	     -0.00046011	     -0.20159712	     -0.06471614	      0.88302969	     -0.00034461	     -0.21886676	     -0.00539367	     -0.00067414	     75.87141174
      0.10713698	     -0.06043158	     -0.00045921	     -0.20175223	     -0.06472480	      0.88302854	     -0.00034411	     -0.21890609	     -0.00541978	     -0.00075209	     77.81292940
      0.10873932	     -0.06058854	     -0.00046068	     -0.20190909	     -0.06473350	      0.88302728	     -0.00034362	     -0.21894630	     -0.00543379	     -0.00082751	     79.66420998
      0.10998831	     -0.06071275	     -0.00046030	     -0.20203332	     -0.06474029	      0.88302621	     -0.00034325	     -0.21897816	     -0.00543742	     -0.00088539	     81.04416282
      0.11123730	     -0.06084142	     -0.00046146	     -0.20216204	     -0.06474708	      0.88302507	     -0.00034288	     -0.21901047	     -0.00543528	     -0.00094254	     82.30664203
      0.11290091	     -0.06101755	     -0.00046266	     -0.20233834	     -0.06475612	      0.88302344	     -0.00034239	     -0.21905421	     -0.00542366	     -0.00101604	     82.82644851
      0.11456452	     -0.06119553	     -0.00046506	     -0.20251655	     -0.06476512	      0.88302169	     -0.00034192	     -0.21909870	     -0.00540558	     -0.00108685	     84.12970111
      0.11622813	     -0.06138156	     -0.00046549	     -0.20270291	     -0.06477410	      0.88301982	     -0.00034145	     -0.21914393	     -0.00538000	     -0.00115435	     83.45338667
      0.11751921	     -0.06151997	     -0.00046739	     -0.20284158	     -0.06478103	      0.88301830	     -0.00034109	     -0.21917948	     -0.00535731	     -0.00120232	     83.45224896
      0.11881029	     -0.06166300	     -0.00046775	     -0.20298493	     -0.06478793	      0.88301672	     -0.00034074	     -0.21921534	     -0.00533211	     -0.00124825	     83.23748238
      0.12063506	     -0.06186609	     -0.00046848	     -0.20318850	     -0.06479762	      0.88301439	     -0.00034024	     -0.21926661	     -0.00529222	     -0.00130866	     81.95461434
      0.12204589	     -0.06202071	     -0.00046803	     -0.20334351	     -0.06480507	      0.88301251	     -0.00033987	     -0.21930661	     -0.00526018	     -0.00135088	     81.61308874
      0.12345671	     -0.06217338	     -0.00046771	     -0.20349661	     -0.06481246	      0.88301058	     -0.00033949	     -0.21934688	     -0.00522594	     -0.00138809	     80.61674023
      0.12486753	     -0.06232369	     -0.00046665	     -0.20364736	     -0.06481981	      0.88300859	     -0.00033912	     -0.21938734	     -0.00519118	     -0.00142109	     79.72801060
      0.12627836	     -0.06247326	     -0.00046581	     -0.20379738	     -0.06482711	      0.88300657	     -0.00033875	     -0.21942802	     -0.00515467	     -0.00144807	     78.10293152
      0.12768918	     -0.06261751	     -0.00046433	     -0.20394209	     -0.06483436	      0.88300451	     -0.00033839	     -0.21946887	     -0.00511840	     -0.00147001	     77.36159629
      0.12902524	     -0.06275359	     -0.00046208	     -0.20407863	     -0.06484117	      0.88300254	     -0.00033805	     -0.21950759	     -0.00508338	     -0.00148620	     76.29098764
      0.13036130	     -0.06288465	     -0.00045948	     -0.20421016	     -0.06484794	      0.88300054	     -0.00033771	     -0.21954630	     -0.00504720	     -0.00149675	     74.84450296
      0.13169736	     -0.06300965	     -0.00045745	     -0.20433562	     -0.06485466	      0.88299854	     -0.00033737	     -0.21958492	     -0.00501130	     -0.00150284	     74.04600132
      0.13370180	     -0.06319595	     -0.00045449	     -0.20452261	     -0.06486465	      0.88299552	     -0.00033687	     -0.21964266	     -0.00495615	     -0.00150336	     72.44136186
      0.13510630	     -0.06332217	     -0.00045249	     -0.20464932	     -0.06487158	      0.88299342	     -0.00033652	     -0.21968293	     -0.00491617	     -0.00149703	     71.01700467
      0.13651079	     -0.06344311	     -0.00045036	     -0.20477077	     -0.06487846	      0.88299132	     -0.00033618	     -0.21972291	     -0.00487624	     -0.00148649	     70.29679657
      0.13813175	     -0.06358196	     -0.00044813	     -0.20491019	     -0.06488633	      0.88298892	     -0.00033578	     -0.21976858	     -0.00482871	     -0.00146907	     69.12817286
      0.13975270	     -0.06371314	     -0.00044581	     -0.20504197	     -0.06489411	      0.88298656	     -0.00033539	     -0.21981372	     -0.00477991	     -0.00144628	     68.02931049
      0.14137365	     -0.06384211	     -0.00044446	     -0.20517153	     -0.06490182	      0.88298424	     -0.00033501	     -0.21985814	     -0.00472947	     -0.00141751	     66.62867554
      0.14269524	     -0.06394441	     -0.00044320	     -0.20527432	     -0.06490804	      0.88298238	     -0.00033470	     -0.21989384	     -0.00468728	     -0.00139111	     65.79083976
      0.14401682	     -0.06404469	     -0.00044225	     -0.20537511	     -0.06491421	      0.88298056	     -0.00033440	     -0.21992903	     -0.00464425	     -0.00136243	     65.16018659
      0.14709694	     -0.06427219	     -0.00043860	     -0.20560383	     -0.06492835	      0.88297648	     -0.00033370	     -0.22000894	     -0.00453865	     -0.00128769	     63.16368856
      0.14830185	     -0.06435614	     -0.00043864	     -0.20568825	     -0.06493380	      0.88297495	     -0.00033344	     -0.22003942	     -0.00449545	     -0.00125453	     62.34589982
      0.14950677	     -0.06443968	     -0.00043718	     -0.20577229	     -0.06493919	      0.88297346	     -0.00033317	     -0.22006939	     -0.00445134	     -0.00122105	     61.76848109
      0.15122417	     -0.06455752	     -0.00043523	     -0.20589086	     -0.06494678	      0.88297140	     -0.00033281	     -0.22011134	     -0.00438638	     -0.00117278	     60.88818105
      0.15294157	     -0.06467246	     -0.00043331	     -0.20600656	     -0.06495425	      0.88296943	     -0.00033244	     -0.22015231	     -0.00431837	     -0.00112271	     59.62805402
      0.15420516	     -0.06475614	     -0.00043200	     -0.20609080	     -0.06495968	      0.88296804	     -0.00033218	     -0.22018184	     -0.00426739	     -0.00108673	     59.22610412
      0.15546874	     -0.06483863	     -0.00043072	     -0.20617387	     -0.06496504	      0.88296669	     -0.00033193	     -0.22021088	     -0.00421421	     -0.00105051	     58.34371490
      0.15673233	     -0.06491949	     -0.00042932	     -0.20625533	     -0.06497033	      0.88296538	     -0.00033167	     -0.22023941	     -0.00416012	     -0.00101535	     57.80983719
      0.15841395	     -0.06502642	     -0.00042729	     -0.20636307	     -0.06497726	      0.88296371	     -0.00033134	     -0.22027660	     -0.00408490	     -0.00096945	     56.40530492
      0.16009557	     -0.06512778	     -0.00042525	     -0.20646527	     -0.06498406	      0.88296212	     -0.00033101	     -0.22031286	     -0.00400830	     -0.00092587	     55.92596468
      0.16146678	     -0.06520949	     -0.00042357	     -0.20654768	     -0.06498952	      0.88296087	     -0.00033076	     -0.22034174	     -0.00394306	     -0.00089148	     55.00378395
      0.16283800	     -0.06528802	     -0.00042165	     -0.20662693	     -0.06499488	      0.88295967	     -0.00033050	     -0.22037001	     -0.00387667	     -0.00085946	     54.55121320
      0.16442223	     -0.06537976	     -0.00041934	     -0.20671951	     -0.06500096	      0.88295834	     -0.00033021	     -0.22040194	     -0.00379764	     -0.00082529	     53.77909580
      0.16579549	     -0.06545690	     -0.00041723	     -0.20679741	     -0.06500612	      0.88295722	     -0.00032997	     -0.22042907	     -0.00372683	     -0.00079736	     52.77674359
      0.16716875	     -0.06552995	     -0.00041499	     -0.20687123	     -0.06501119	      0.88295615	     -0.00032973	     -0.22045563	     -0.00365533	     -0.00077198	     52.34607624
      0.16854819	     -0.06560197	     -0.00041260	     -0.20694403	     -0.06501619	      0.88295510	     -0.00032950	     -0.22048170	     -0.00358213	     -0.00074924	     51.78017031
      0.16992763	     -0.06566863	     -0.00041015	     -0.20701149	     -0.06502108	      0.88295408	     -0.00032927	     -0.22050714	     -0.00350709	     -0.00072808	     50.86591443
      0.17130707	     -0.06572721	     -0.00040773	     -0.20707086	     -0.06502586	      0.88295309	     -0.00032905	     -0.22053179	     -0.00343178	     -0.00070937	     50.54837159
      0.17265677	     -0.06578023	     -0.00040552	     -0.20712467	     -0.06503044	      0.88295214	     -0.00032884	     -0.22055504	     -0.00335717	     -0.00069337	     50.11642597
      0.17400647	     -0.06582671	     -0.00040363	     -0.20717194	     -0.06503492	      0.88295122	     -0.00032864	     -0.22057737	     -0.00328117	     -0.00067815	     49.35628057
      0.17535617	     -0.06586680	     -0.00040205	     -0.20721282	     -0.06503930	      0.88295031	     -0.00032844	     -0.22059871	     -0.00320525	     -0.00066452	     49.08774095
      0.17687993	     -0.06590887	     -0.00040059	     -0.20725577	     -0.06504412	      0.88294931	     -0.00032823	     -0.22062160	     -0.00311872	     -0.00065068	     48.64191222
      0.17840369	     -0.06594680	     -0.00039945	     -0.20729460	     -0.06504880	      0.88294833	     -0.00032803	     -0.22064328	     -0.00303057	     -0.00063714	     47.65509402
      0.17992744	     -0.06597681	     -0.00039857	     -0.20732549	     -0.06505336	      0.88294737	     -0.00032783	     -0.22066373	     -0.00294273	     -0.00062453	     47.41916399
      0.18145120	     -0.06600400	     -0.00039790	     -0.20735357	     -0.06505777	      0.88294642	     -0.00032765	     -0.22068291	     -0.00285374	     -0.00061255	     47.00464589
      0.18297496	     -0.06602706	     -0.00039744	     -0.20737752	     -0.06506205	      0.88294550	     -0.00032747	     -0.22070088	     -0.00276415	     -0.00060137	     46.79085484
      0.18515421	     -0.06605741	     -0.00039698	     -0.20740917	     -0.06506793	      0.88294420	     -0.00032724	     -0.22072456	     -0.00263340	     -0.00058615	     45.71346685
      0.18649421	     -0.06606582	     -0.00039683	     -0.20741836	     -0.06507141	      0.88294342	     -0.00032711	     -0.22073789	     -0.00255324	     -0.00057691	     45.76000840
      0.18783420	     -0.06607475	     -0.00039674	     -0.20742808	     -0.06507478	      0.88294266	     -0.00032698	     -0.22075024	     -0.00247223	     -0.00056826	     45.57782569
      0.18959653	     -0.06608298	     -0.00039671	     -0.20743736	     -0.06507904	      0.88294167	     -0.00032683	     -0.22076506	     -0.00236509	     -0.00055773	     45.32176361
      0.19106155	     -0.06608670	     -0.00039675	     -0.20744196	     -0.06508244	      0.88294086	     -0.00032671	     -0.22077619	     -0.00227497	     -0.00054869	     44.70484821
      0.19252656	     -0.06608469	     -0.00039681	     -0.20744082	     -0.06508571	      0.88294006	     -0.00032660	     -0.22078621	     -0.00218558	     -0.00054042	     44.69834955
      0.19397081	     -0.06608246	     -0.00039687	     -0.20743945	     -0.06508880	      0.88293928	     -0.00032651	     -0.22079500	     -0.00209711	     -0.00053288	     44.48173665
      0.19541505	     -0.06607588	     -0.00039685	     -0.20743374	     -0.06509176	      0.88293852	     -0.00032642	     -0.22080279	     -0.00200818	     -0.00052498	     43.97882907
      0.19685929	     -0.06606471	     -0.00039678	     -0.20742343	     -0.06509460	      0.88293777	     -0.00032634	     -0.22080953	     -0.00192017	     -0.00051764	     43.97341276
      0.19838821	     -0.06605365	     -0.00039670	     -0.20741328	     -0.06509746	      0.88293698	     -0.00032626	     -0.22081553	     -0.00182688	     -0.00051025	     43.72978625
      0.19991713	     -0.06603359	     -0.00039636	     -0.20739413	     -0.06510019	      0.88293621	     -0.00032620	     -0.22082045	     -0.00173372	     -0.00050191	     43.39084344
      0.20120011	     -0.06601674	     -0.00039609	     -0.20737805	     -0.06510236	      0.88293557	     -0.00032615	     -0.22082368	     -0.00165635	     -0.00049577	     43.40409170
      0.20248309	     -0.06599661	     -0.00039567	     -0.20735867	     -0.06510444	      0.88293493	     -0.00032611	     -0.22082616	     -0.00157855	     -0.00048872	     43.04019906
      0.20376606	     -0.06597306	     -0.00039514	     -0.20733588	     -0.06510641	      0.88293431	     -0.00032607	     -0.22082786	     -0.00150162	     -0.00048181	     43.00880672
      0.20574928	     -0.06593203	     -0.00039404	     -0.20729604	     -0.06510927	      0.88293337	     -0.00032603	     -0.22082897	     -0.00138252	     -0.00046987	     42.44465231
      0.20735882	     -0.06589011	     -0.00039298	     -0.20725505	     -0.06511142	      0.88293262	     -0.00032601	     -0.22082847	     -0.00128777	     -0.00045967	     42.76028637
      0.20873380	     -0.06585234	     -0.00039189	     -0.20721810	     -0.06511314	      0.88293200	     -0.00032600	     -0.22082703	     -0.00120584	     -0.00044919	     42.15813372
      0.21010877	     -0.06580798	     -0.00039076	     -0.20717453	     -0.06511474	      0.88293138	     -0.00032600	     -0.22082466	     -0.00112537	     -0.00043814	     42.19893389
      0.21152524	     -0.06576035	     -0.00038954	     -0.20712773	     -0.06511627	      0.88293077	     -0.00032600	     -0.22082120	     -0.00104285	     -0.00042595	     42.09649458
      0.21294172	     -0.06570792	     -0.00038830	     -0.20707611	     -0.06511769	      0.88293018	     -0.00032602	     -0.22081675	     -0.00096023	     -0.00041175	     41.63364683
      0.21435819	     -0.06564915	     -0.00038706	     -0.20701815	     -0.06511900	      0.88292961	     -0.00032604	     -0.22081127	     -0.00087897	     -0.00039634	     41.64852085
      0.21577466	     -0.06558854	     -0.00038577	     -0.20695835	     -0.06512018	      0.88292906	     -0.00032607	     -0.22080471	     -0.00079850	     -0.00038013	     41.65016610
      0.21719113	     -0.06552181	     -0.00038444	     -0.20689241	     -0.06512126	      0.88292853	     -0.00032611	     -0.22079713	     -0.00071788	     -0.00036117	     41.16669951
      0.21860760	     -0.06545074	     -0.00038310	     -0.20682213	     -0.06512222	      0.88292803	     -0.00032615	     -0.22078847	     -0.00063911	     -0.00034159	     41.24785719
      0.22008056	     -0.06537358	     -0.00038165	     -0.20674578	     -0.06512310	      0.88292755	     -0.00032621	     -0.22077832	     -0.00055742	     -0.00031909	     40.81967917
      0.22155351	     -0.06528942	     -0.00038026	     -0.20666240	     -0.06512386	      0.88292709	     -0.00032628	     -0.22076699	     -0.00047781	     -0.00029507	     40.86662732
      0.22289621	     -0.06521088	     -0.00037900	     -0.20658458	     -0.06512446	      0.88292671	     -0.00032635	     -0.22075561	     -0.00040642	     -0.00027213	     40.76319396
      0.22423891	     -0.06512851	     -0.00037784	     -0.20650291	     -0.06512495	      0.88292636	     -0.00032643	     -0.22074326	     -0.00033597	     -0.00024733	     40.43183771
      0.22558162	     -0.06504236	     -0.00037675	     -0.20641743	     -0.06512536	      0.88292605	     -0.00032651	     -0.22072993	     -0.00026769	     -0.00022182	     40.46083634
      0.22743274	     -0.06492037	     -0.00037515	     -0.20629634	     -0.06512577	      0.88292567	     -0.00032665	     -0.22071002	     -0.00017597	     -0.00018541	     40.27536210
      0.22928387	     -0.06479201	     -0.00037377	     -0.20616885	     -0.06512601	      0.88292536	     -0.00032679	     -0.22068834	     -0.00008742	     -0.00014670	     39.95474605
      0.23045913	     -0.06470885	     -0.00037257	     -0.20608621	     -0.06512608	      0.88292521	     -0.00032690	     -0.22067367	     -0.00003375	     -0.00012263	     40.14511761
      0.23163440	     -0.06462389	     -0.00037152	     -0.20600177	     -0.06512609	      0.88292508	     -0.00032701	     -0.22065835	      0.00001916	     -0.00009777	     39.97719988
      0.23280966	     -0.06453808	     -0.00037044	     -0.20591645	     -0.06512604	      0.88292498	     -0.00032713	     -0.22064239	      0.00007019	     -0.00007347	     40.01795867
      0.23449272	     -0.06441436	     -0.00036895	     -0.20579342	     -0.06512586	      0.88292488	     -0.00032731	     -0.22061853	      0.00014129	     -0.00003872	     39.74781634
      0.23617577	     -0.06428620	     -0.00036762	     -0.20566591	     -0.06512557	      0.88292485	     -0.00032751	     -0.22059353	      0.00020836	     -0.00000521	     40.07044299
      0.23760144	     -0.06418282	     -0.00036666	     -0.20556306	     -0.06512523	      0.88292486	     -0.00032769	     -0.22057151	      0.00026348	      0.00002181	     39.96702242
      0.23902711	     -0.06407289	     -0.00036574	     -0.20545362	     -0.06512482	      0.88292491	     -0.00032788	     -0.22054890	      0.00031643	      0.00004825	     39.93490811
      0.24036482	     -0.06397321	     -0.00036506	     -0.20535438	     -0.06512436	      0.88292499	     -0.00032808	     -0.22052711	      0.00036385	      0.00007055	     40.15385984
      0.24170252	     -0.06387354	     -0.00036450	     -0.20525514	     -0.06512384	      0.88292510	     -0.00032828	     -0.22050490	      0.00041023	      0.00009194	     40.02547007
      0.24304023	     -0.06377301	     -0.00036405	     -0.20515501	     -0.06512326	      0.88292523	     -0.00032849	     -0.22048228	      0.00045432	      0.00011111	     40.27764081
      0.24535757	     -0.06360231	     -0.00036331	     -0.20498496	     -0.06512213	      0.88292552	     -0.00032889	     -0.22044231	      0.00052789	      0.00014020	     40.15636156
      0.24672829	     -0.06349685	     -0.00036300	     -0.20487986	     -0.06512138	      0.88292573	     -0.00032915	     -0.22041823	      0.00056815	      0.00015429	     40.72225182
      0.24809902	     -0.06339692	     -0.00036277	     -0.20478027	     -0.06512057	      0.88292595	     -0.00032941	     -0.22039383	      0.00060773	      0.00016659	     40.79973004
      0.24981796	     -0.06327164	     -0.00036253	     -0.20465540	     -0.06511948	      0.88292624	     -0.00032976	     -0.22036302	      0.00065521	      0.00017841	     40.96624088
      0.25153690	     -0.06314525	     -0.00036258	     -0.20452938	     -0.06511832	      0.88292656	     -0.00033013	     -0.22033193	      0.00070057	      0.00018787	     41.08138541
      0.25286812	     -0.06304574	     -0.00036222	     -0.20443013	     -0.06511736	      0.88292681	     -0.00033043	     -0.22030768	      0.00073347	      0.00019171	     41.68553196
      0.25419934	     -0.06295075	     -0.00036244	     -0.20433540	     -0.06511637	      0.88292707	     -0.00033074	     -0.22028331	      0.00076599	      0.00019422	     41.83164229
      0.25619767	     -0.06280986	     -0.00036240	     -0.20419486	     -0.06511479	      0.88292746	     -0.00033123	     -0.22024664	      0.00081201	      0.00019291	     42.37962125
      0.25766386	     -0.06270489	     -0.00036287	     -0.20409013	     -0.06511357	      0.88292774	     -0.00033161	     -0.22021971	      0.00084413	      0.00018997	     42.57519744
      0.25913006	     -0.06260281	     -0.00036299	     -0.20398826	     -0.06511231	      0.88292801	     -0.00033200	     -0.22019271	      0.00087359	      0.00018357	     43.32560752
      0.26059625	     -0.06249963	     -0.00036322	     -0.20388527	     -0.06511101	      0.88292828	     -0.00033241	     -0.22016573	      0.00090182	      0.00017549	     43.65385559
      0.26206245	     -0.06239889	     -0.00036348	     -0.20378471	     -0.06510967	      0.88292853	     -0.00033282	     -0.22013877	      0.00092810	      0.00016539	     44.08483748
      0.26352865	     -0.06230212	     -0.00036374	     -0.20368808	     -0.06510829	      0.88292876	     -0.00033325	     -0.22011188	      0.00095181	      0.00015211	     44.89509263
      0.26499484	     -0.06220463	     -0.00036398	     -0.20359073	     -0.06510688	      0.88292897	     -0.00033370	     -0.22008515	      0.00097473	      0.00013836	     45.10682906
      0.26646104	     -0.06211097	     -0.00036427	     -0.20349717	     -0.06510544	      0.88292916	     -0.00033415	     -0.22005855	      0.00099470	      0.00012156	     46.06584289
      0.26792724	     -0.06201998	     -0.00036452	     -0.20340628	     -0.06510396	      0.88292933	     -0.00033462	     -0.22003218	      0.00101438	      0.00010425	     46.28802788
      0.26939343	     -0.06192981	     -0.00036489	     -0.20331618	     -0.06510246	      0.88292947	     -0.00033510	     -0.22000607	      0.00103162	      0.00008518	     47.19542231
      0.27116419	     -0.06182811	     -0.00036509	     -0.20321455	     -0.06510062	      0.88292960	     -0.00033569	     -0.21997491	      0.00105115	      0.00006038	     48.14034952
      0.27254160	     -0.06175003	     -0.00036537	     -0.20313652	     -0.06509916	      0.88292967	     -0.00033616	     -0.21995103	      0.00106605	      0.00004104	     48.54623297
      0.27391901	     -0.06167372	     -0.00036561	     -0.20306025	     -0.06509768	      0.88292971	     -0.00033664	     -0.21992745	      0.00107961	      0.00002090	     49.38796453
      0.27532541	     -0.06159976	     -0.00036596	     -0.20298632	     -0.06509616	      0.88292973	     -0.00033713	     -0.21990371	      0.00109301	     -0.00000032	     50.22278537
      0.27673181	     -0.06152818	     -0.00036633	     -0.20291477	     -0.06509461	      0.88292971	     -0.00033764	     -0.21988035	      0.00110673	     -0.00002084	     50.65626318
      0.27813821	     -0.06145644	     -0.00036680	     -0.20284305	     -0.06509304	      0.88292967	     -0.00033816	     -0.21985735	      0.00111944	     -0.00004148	     51.60174975
      0.27949268	     -0.06139158	     -0.00036723	     -0.20277821	     -0.06509152	      0.88292960	     -0.00033866	     -0.21983552	      0.00113165	     -0.00006136	     52.40655514
      0.28084716	     -0.06132727	     -0.00036771	     -0.20271392	     -0.06508998	      0.88292950	     -0.00033917	     -0.21981406	      0.00114432	     -0.00007993	     52.87123674
      0.28220163	     -0.06126312	     -0.00036822	     -0.20264978	     -0.06508842	      0.88292938	     -0.00033968	     -0.21979291	      0.00115624	     -0.00009806	     53.77918251
      0.28368357	     -0.06119652	     -0.00036877	     -0.20258319	     -0.06508670	      0.88292922	     -0.00034025	     -0.21977011	      0.00116925	     -0.00011720	     54.67427784
      0.28516552	     -0.06113147	     -0.00036943	     -0.20251816	     -0.06508495	      0.88292903	     -0.00034083	     -0.21974771	      0.00118290	     -0.00013441	     55.05855244
      0.28664747	     -0.06106449	     -0.00036944	     -0.20245120	     -0.06508319	      0.88292882	     -0.00034141	     -0.21972567	      0.00119536	     -0.00015027	     56.10111538
      0.28812941	     -0.06099916	     -0.00036985	     -0.20238587	     -0.06508141	      0.88292859	     -0.00034200	     -0.21970399	      0.00120764	     -0.00016445	     56.99486438
      0.28952853	     -0.06094085	     -0.00037011	     -0.20232756	     -0.06507971	      0.88292835	     -0.00034256	     -0.21968393	      0.00121885	     -0.00017653	     57.83757003
      0.29092764	     -0.06088417	     -0.00037031	     -0.20227089	     -0.06507800	      0.88292810	     -0.00034312	     -0.21966431	      0.00123031	     -0.00018632	     58.27798960
      0.29232676	     -0.06082620	     -0.00037052	     -0.20221291	     -0.06507627	      0.88292783	     -0.00034369	     -0.21964507	      0.00124061	     -0.00019458	     59.27441044
      0.29365253	     -0.06077346	     -0.00037073	     -0.20216015	     -0.06507462	      0.88292757	     -0.00034423	     -0.21962714	      0.00124995	     -0.00020115	     60.07929395
      0.29497830	     -0.06072127	     -0.00037100	     -0.20210795	     -0.06507296	      0.88292730	     -0.00034478	     -0.21960957	      0.00125937	     -0.00020519	     60.51493256
      0.29630408	     -0.06066953	     -0.00037129	     -0.20205619	     -0.06507128	      0.88292702	     -0.00034532	     -0.21959233	      0.00126756	     -0.00020790	     61.42510211
      0.29840762	     -0.06059197	     -0.00037245	     -0.20197858	     -0.06506860	      0.88292659	     -0.00034619	     -0.21956556	      0.00127963	     -0.00020894	     62.60911821
      0.29981005	     -0.06053890	     -0.00037333	     -0.20192547	     -0.06506680	      0.88292629	     -0.00034677	     -0.21954813	      0.00128733	     -0.00020651	     63.03758556
      0.30121248	     -0.06048700	     -0.00037431	     -0.20187352	     -0.06506499	      0.88292601	     -0.00034736	     -0.21953092	      0.00129352	     -0.00020265	     64.00213735
      0.30275702	     -0.06043123	     -0.00037535	     -0.20181768	     -0.06506299	      0.88292570	     -0.00034800	     -0.21951227	      0.00129975	     -0.00019655	     64.82005934
      0.30430157	     -0.06037830	     -0.00037655	     -0.20176468	     -0.06506098	      0.88292540	     -0.00034865	     -0.21949388	      0.00130520	     -0.00018785	     65.50738360
      0.30574292	     -0.06032615	     -0.00037744	     -0.20171245	     -0.06505909	      0.88292514	     -0.00034925	     -0.21947699	      0.00130922	     -0.00017833	     66.32885036
      0.30718428	     -0.06027846	     -0.00037873	     -0.20166467	     -0.06505720	      0.88292489	     -0.00034985	     -0.21946030	      0.00131271	     -0.00016680	     66.90298184
      0.30882481	     -0.06022545	     -0.00037988	     -0.20161156	     -0.06505505	      0.88292463	     -0.00035053	     -0.21944166	      0.00131584	     -0.00015234	     67.46391075
      0.31023806	     -0.06017979	     -0.00038156	     -0.20156579	     -0.06505319	      0.88292442	     -0.00035112	     -0.21942585	      0.00131737	     -0.00013821	     68.16087081
      0.31165131	     -0.06013585	     -0.00038270	     -0.20152174	     -0.06505133	      0.88292424	     -0.00035171	     -0.21941030	      0.00131791	     -0.00012329	     69.00914734
      0.31326350	     -0.06009638	     -0.00038489	     -0.20148213	     -0.06504920	      0.88292405	     -0.00035238	     -0.21939293	      0.00131798	     -0.00010552	     69.55819676
      0.31487569	     -0.06005093	     -0.00038557	     -0.20143655	     -0.06504708	      0.88292390	     -0.00035304	     -0.21937615	      0.00131723	     -0.00008579	     69.98263559
      0.31618012	     -0.06002248	     -0.00038784	     -0.20140797	     -0.06504536	      0.88292380	     -0.00035358	     -0.21936291	      0.00131564	     -0.00006985	     70.61090404
      0.31748455	     -0.05999611	     -0.00038866	     -0.20138147	     -0.06504364	      0.88292371	     -0.00035411	     -0.21935012	      0.00131348	     -0.00005429	     71.28575873
      0.31924009	     -0.05997478	     -0.00039112	     -0.20135996	     -0.06504134	      0.88292364	     -0.00035482	     -0.21933378	      0.00131063	     -0.00003359	     71.44501798
      0.32062351	     -0.05996149	     -0.00039170	     -0.20134653	     -0.06503953	      0.88292360	     -0.00035537	     -0.21932183	      0.00130693	     -0.00001879	     72.33882000
      0.32200692	     -0.05996369	     -0.00039375	     -0.20134859	     -0.06503772	      0.88292359	     -0.00035592	     -0.21931083	      0.00130408	     -0.00000489	     72.27180145
      0.32339033	     -0.05997175	     -0.00039467	     -0.20135650	     -0.06503592	      0.88292359	     -0.00035646	     -0.21930101	      0.00130029	      0.00000634	     72.94852153
      0.32477374	     -0.05999135	     -0.00039616	     -0.20137597	     -0.06503413	      0.88292360	     -0.00035699	     -0.21929249	      0.00129731	      0.00001520	     72.96950104
      0.32615716	     -0.06001744	     -0.00039694	     -0.20140192	     -0.06503233	      0.88292363	     -0.00035752	     -0.21928537	      0.00129445	      0.00002093	     73.26939269
      0.32754057	     -0.06005342	     -0.00039798	     -0.20143778	     -0.06503055	      0.88292366	     -0.00035804	     -0.21927969	      0.00129199	      0.00002290	     73.59325912
      0.32931263	     -0.06011019	     -0.00039873	     -0.20149441	     -0.06502826	      0.88292370	     -0.00035869	     -0.21927467	      0.00129051	      0.00001957	     73.54228034
      0.33080090	     -0.06016293	     -0.00039989	     -0.20154704	     -0.06502634	      0.88292372	     -0.00035923	     -0.21927231	      0.00129019	      0.00001264	     73.70053879
      0.33228918	     -0.06022314	     -0.00040007	     -0.20160716	     -0.06502442	      0.88292373	     -0.00035975	     -0.21927167	      0.00129118	      0.00000008	     74.07080580
      0.33377745	     -0.06029678	     -0.00040156	     -0.20168072	     -0.06502249	      0.88292372	     -0.00036027	     -0.21927277	      0.00129349	     -0.00001828	     74.28012957
      0.33526572	     -0.06037148	     -0.00040167	     -0.20175537	     -0.06502057	      0.88292368	     -0.00036077	     -0.21927569	      0.00129852	     -0.00004005	     73.86848081
      0.33658134	     -0.06044721	     -0.00040305	     -0.20183105	     -0.06501885	      0.88292361	     -0.00036120	     -0.21927971	      0.00130331	     -0.00006465	     74.09947479
      0.33789696	     -0.06052589	     -0.00040352	     -0.20190973	     -0.06501713	      0.88292351	     -0.00036163	     -0.21928512	      0.00131054	     -0.00009193	     73.68571532
      0.33921257	     -0.06060937	     -0.00040448	     -0.20199320	     -0.06501541	      0.88292336	     -0.00036204	     -0.21929185	      0.00131855	     -0.00012315	     73.73138047
      0.34097335	     -0.06072944	     -0.00040535	     -0.20211329	     -0.06501307	      0.88292311	     -0.00036258	     -0.21930290	      0.00133255	     -0.00016934	     72.98337589
      0.34249032	     -0.06084023	     -0.00040679	     -0.20222411	     -0.06501104	      0.88292282	     -0.00036302	     -0.21931422	      0.00134574	     -0.00021356	     73.21904604
      0.34400728	     -0.06095325	     -0.00040728	     -0.20233721	     -0.06500899	      0.88292246	     -0.00036345	     -0.21932721	      0.00136221	     -0.00025973	     72.33549206
      0.34552425	     -0.06107337	     -0.00040879	     -0.20245740	     -0.06500691	      0.88292203	     -0.00036387	     -0.21934179	      0.00137996	     -0.00030957	     72.27776108
      0.34704121	     -0.06120077	     -0.00040925	     -0.20258492	     -0.06500480	      0.88292152	     -0.00036427	     -0.21935791	      0.00140075	     -0.00036060	     71.34499846
      0.34837996	     -0.06131652	     -0.00041074	     -0.20270078	     -0.06500291	      0.88292101	     -0.00036460	     -0.21937342	      0.00141999	     -0.00040786	     71.36770046
      0.34971871	     -0.06143793	     -0.00041149	     -0.20282233	     -0.06500100	      0.88292043	     -0.00036493	     -0.21939010	      0.00144189	     -0.00045516	     70.53275337
      0.35105745	     -0.06156279	     -0.00041266	     -0.20294734	     -0.06499905	      0.88291979	     -0.00036524	     -0.21940790	      0.00146479	     -0.00050352	     70.20785393
      0.35239620	     -0.06169200	     -0.00041367	     -0.20307673	     -0.06499707	      0.88291908	     -0.00036554	     -0.21942682	      0.00149011	     -0.00055129	     69.32210499
      0.35373495	     -0.06182375	     -0.00041485	     -0.20320866	     -0.06499506	      0.88291831	     -0.00036582	     -0.21944679	      0.00151646	     -0.00059903	     68.95293396
      0.35579948	     -0.06203695	     -0.00041656	     -0.20342221	     -0.06499188	      0.88291700	     -0.00036623	     -0.21947961	      0.00156152	     -0.00067073	     67.43012557
      0.35709340	     -0.06217312	     -0.00041793	     -0.20355860	     -0.06498984	      0.88291610	     -0.00036647	     -0.21950138	      0.00159079	     -0.00071466	     67.39368149
      0.35838731	     -0.06231206	     -0.00041883	     -0.20369779	     -0.06498777	      0.88291515	     -0.00036669	     -0.21952405	      0.00162266	     -0.00075656	     66.52922792
      0.36027976	     -0.06252662	     -0.00042060	     -0.20391275	     -0.06498465	      0.88291366	     -0.00036699	     -0.21955868	      0.00167190	     -0.00081589	     65.61830325
      0.36181674	     -0.06269727	     -0.00042157	     -0.20408376	     -0.06498205	      0.88291238	     -0.00036721	     -0.21958821	      0.00171495	     -0.00085849	     64.28242548
      0.36335373	     -0.06286930	     -0.00042317	     -0.20425616	     -0.06497938	      0.88291102	     -0.00036741	     -0.21961861	      0.00175954	     -0.00089874	     64.07235162
      0.36489071	     -0.06305189	     -0.00042397	     -0.20443916	     -0.06497664	      0.88290961	     -0.00036758	     -0.21964999	      0.00180767	     -0.00093584	     62.85568902
      0.36642769	     -0.06323200	     -0.00042573	     -0.20461970	     -0.06497382	      0.88290815	     -0.00036774	     -0.21968234	      0.00185807	     -0.00096844	     62.09001409
      0.36796468	     -0.06341411	     -0.00042668	     -0.20480228	     -0.06497092	      0.88290664	     -0.00036787	     -0.21971552	      0.00191059	     -0.00099710	     61.27276333
      0.36950166	     -0.06359439	     -0.00042849	     -0.20498304	     -0.06496795	      0.88290509	     -0.00036798	     -0.21974958	      0.00196582	     -0.00102052	     60.39665756
      0.37103865	     -0.06378149	     -0.00042863	     -0.20517068	     -0.06496488	      0.88290350	     -0.00036806	     -0.21978436	      0.00202346	     -0.00103952	     59.28368326
      0.37257563	     -0.06396269	     -0.00043009	     -0.20535242	     -0.06496172	      0.88290190	     -0.00036813	     -0.21981987	      0.00208356	     -0.00105272	     58.39849281
      0.37411261	     -0.06414658	     -0.00043053	     -0.20553688	     -0.06495847	      0.88290027	     -0.00036817	     -0.21985592	      0.00214621	     -0.00106139	     57.34085191
      0.37564960	     -0.06432542	     -0.00043294	     -0.20571631	     -0.06495513	      0.88289864	     -0.00036819	     -0.21989248	      0.00221075	     -0.00106550	     56.86255233
      0.37718658	     -0.06450763	     -0.00043387	     -0.20589915	     -0.06495168	      0.88289700	     -0.00036819	     -0.21992949	      0.00227860	     -0.00106359	     55.51496099
      0.37872357	     -0.06468557	     -0.00043550	     -0.20607773	     -0.06494812	      0.88289537	     -0.00036816	     -0.21996694	      0.00234845	     -0.00105696	     54.70276158
      0.38026055	     -0.06486111	     -0.00043608	     -0.20625396	     -0.06494446	      0.88289375	     -0.00036812	     -0.22000461	      0.00242051	     -0.00104579	     53.79530418
      0.38179753	     -0.06503491	     -0.00043768	     -0.20642846	     -0.06494068	      0.88289216	     -0.00036805	     -0.22004239	      0.00249533	     -0.00102913	     52.86943262
      0.38311607	     -0.06518425	     -0.00043850	     -0.20657842	     -0.06493735	      0.88289081	     -0.00036798	     -0.22007487	      0.00256089	     -0.00101231	     52.22477050
      0.38443461	     -0.06533232	     -0.00043955	     -0.20672714	     -0.06493392	      0.88288949	     -0.00036789	     -0.22010739	      0.00262899	     -0.00099145	     51.22419514
      0.38575314	     -0.06547833	     -0.00044051	     -0.20687380	     -0.06493041	      0.88288820	     -0.00036778	     -0.22013990	      0.00269814	     -0.00096828	     50.61488871
      0.38740126	     -0.06566095	     -0.00044183	     -0.20705728	     -0.06492589	      0.88288663	     -0.00036764	     -0.22018046	      0.00278774	     -0.00093507	     49.31697092
      0.38904938	     -0.06584101	     -0.00044327	     -0.20723821	     -0.06492122	      0.88288512	     -0.00036747	     -0.22022089	      0.00287901	     -0.00089837	     48.64845331
      0.39069750	     -0.06601657	     -0.00044481	     -0.20741469	     -0.06491640	      0.88288367	     -0.00036727	     -0.22026110	      0.00297406	     -0.00085695	     47.20828631
      0.39234561	     -0.06618829	     -0.00044626	     -0.20758734	     -0.06491142	      0.88288229	     -0.00036706	     -0.22030102	      0.00307038	     -0.00081331	     46.74358766
      0.39373985	     -0.06633373	     -0.00044749	     -0.20773360	     -0.06490708	      0.88288119	     -0.00036687	     -0.22033451	      0.00315493	     -0.00077370	     45.69355922
      0.39513408	     -0.06647515	     -0.00044858	     -0.20787585	     -0.06490262	      0.88288014	     -0.00036666	     -0.22036773	      0.00324065	     -0.00073299	     45.17412972
      0.39667439	     -0.06663010	     -0.00044967	     -0.20803175	     -0.06489756	      0.88287904	     -0.00036642	     -0.22040406	      0.00333782	     -0.00068682	     44.35970834
      0.39821471	     -0.06678228	     -0.00045086	     -0.20818491	     -0.06489234	      0.88287802	     -0.00036617	     -0.22043993	      0.00343764	     -0.00063880	     43.38433296
      0.39975220	     -0.06692936	     -0.00045166	     -0.20833300	     -0.06488698	      0.88287708	     -0.00036590	     -0.22047527	      0.00353919	     -0.00059057	     42.60237307
      0.40128970	     -0.06707209	     -0.00045266	     -0.20847675	     -0.06488145	      0.88287621	     -0.00036561	     -0.22051000	      0.00364335	     -0.00054077	     41.64708406
      0.40282720	     -0.06720916	     -0.00045337	     -0.20861486	     -0.06487577	      0.88287541	     -0.00036532	     -0.22054404	      0.00374927	     -0.00049121	     41.04623012
      0.40436469	     -0.06734185	     -0.00045422	     -0.20874863	     -0.06486992	      0.88287470	     -0.00036501	     -0.22057730	      0.00385736	     -0.00044190	     40.40752601
      0.40590219	     -0.06747139	     -0.00045500	     -0.20887926	     -0.06486391	      0.88287406	     -0.00036470	     -0.22060966	      0.00396796	     -0.00039218	     39.55872539
      0.40743969	     -0.06758858	     -0.00045453	     -0.20899758	     -0.06485772	      0.88287349	     -0.00036438	     -0.22064108	      0.00408034	     -0.00034233	     38.86903892
      0.40912655	     -0.06771222	     -0.00045408	     -0.20912248	     -0.06485073	      0.88287296	     -0.00036401	     -0.22067422	      0.00420597	     -0.00028762	     37.94172777
      0.41055412	     -0.06780583	     -0.00045391	     -0.20921717	     -0.06484465	      0.88287258	     -0.00036370	     -0.22070112	      0.00431365	     -0.00024057	     37.41640242
      0.41198168	     -0.06789155	     -0.00045444	     -0.20930398	     -0.06483842	      0.88287227	     -0.00036338	     -0.22072674	      0.00442248	     -0.00019351	     37.00415318
      0.41332125	     -0.06796566	     -0.00045500	     -0.20937912	     -0.06483242	      0.88287204	     -0.00036307	     -0.22074949	      0.00452566	     -0.00014931	     36.53169035
      0.41466082	     -0.06803201	     -0.00045568	     -0.20944650	     -0.06482629	      0.88287187	     -0.00036277	     -0.22077094	      0.00463027	     -0.00010385	     35.84877546
      0.41600038	     -0.06809117	     -0.00045654	     -0.20950671	     -0.06482002	      0.88287176	     -0.00036246	     -0.22079100	      0.00473499	     -0.00005813	     35.50441609
      0.41789442	     -0.06816726	     -0.00045799	     -0.20958428	     -0.06481091	      0.88287172	     -0.00036202	     -0.22081694	      0.00488418	      0.00000741	     34.86930552
      0.41927691	     -0.06821544	     -0.00045909	     -0.20963355	     -0.06480408	      0.88287176	     -0.00036170	     -0.22083413	      0.00499408	      0.00005671	     34.18968290
      0.42065939	     -0.06825731	     -0.00046019	     -0.20967650	     -0.06479710	      0.88287187	     -0.00036137	     -0.22084981	      0.00510364	      0.00010633	     33.88229315
      0.42208842	     -0.06829683	     -0.00046127	     -0.20971715	     -0.06478973	      0.88287206	     -0.00036104	     -0.22086443	      0.00521718	      0.00015775	     33.48185517
      0.42351746	     -0.06833041	     -0.00046228	     -0.20975186	     -0.06478219	      0.88287233	     -0.00036071	     -0.22087748	      0.00533151	      0.00021030	     32.79859122
      0.42494650	     -0.06835624	     -0.00046320	     -0.20977882	     -0.06477449	      0.88287266	     -0.00036038	     -0.22088894	      0.00544521	      0.00026290	     32.53265686
      0.42628952	     -0.06837736	     -0.00046400	     -0.20980101	     -0.06476711	      0.88287305	     -0.00036007	     -0.22089823	      0.00555204	      0.00031193	     32.23595803
      0.42763255	     -0.06839238	     -0.00046475	     -0.20981709	     -0.06475958	      0.88287350	     -0.00035977	     -0.22090614	      0.00565941	      0.00036175	     31.68460332
      0.42897557	     -0.06840117	     -0.00046531	     -0.20982695	     -0.06475190	      0.88287402	     -0.00035947	     -0.22091262	      0.00576602	      0.00041104	     31.45404565
      0.43126960	     -0.06840755	     -0.00046672	     -0.20983513	     -0.06473847	      0.88287506	     -0.00035896	     -0.22092045	      0.00594772	      0.00049461	     30.90812207
      0.43300918	     -0.06839899	     -0.00046741	     -0.20982794	     -0.06472800	      0.88287598	     -0.00035859	     -0.22092373	      0.00608530	      0.00055831	     30.22472056
      0.43474875	     -0.06838019	     -0.00046839	     -0.20981048	     -0.06471730	      0.88287700	     -0.00035822	     -0.22092460	      0.00622060	      0.00062059	     30.25741390
      0.43648832	     -0.06835505	     -0.00046874	     -0.20978670	     -0.06470636	      0.88287814	     -0.00035787	     -0.22092305	      0.00635660	      0.00068290	     29.36532444
      0.43822789	     -0.06831938	     -0.00046975	     -0.20975233	     -0.06469519	      0.88287938	     -0.00035752	     -0.22091909	      0.00648902	      0.00074316	     29.61612099
      0.43977902	     -0.06827412	     -0.00046957	     -0.20970826	     -0.06468503	      0.88288057	     -0.00035722	     -0.22091357	      0.00660781	      0.00079828	     28.75794491
      0.44133016	     -0.06821843	     -0.00047013	     -0.20965373	     -0.06467469	      0.88288185	     -0.00035694	     -0.22090591	      0.00672361	      0.00085181	     28.72001233
      0.44288129	     -0.06816265	     -0.00047044	     -0.20959909	     -0.06466417	      0.88288321	     -0.00035666	     -0.22089618	      0.00683800	      0.00090344	     28.58561078
      0.44443243	     -0.06809207	     -0.00047074	     -0.20952963	     -0.06465348	      0.88288466	     -0.00035639	     -0.22088459	      0.00695123	      0.00095573	     28.14671274
      0.44600215	     -0.06801471	     -0.00047094	     -0.20945339	     -0.06464248	      0.88288620	     -0.00035613	     -0.22087077	      0.00706317	      0.00100667	     28.05327388
      0.44757186	     -0.06792964	     -0.00047137	     -0.20936942	     -0.06463130	      0.88288782	     -0.00035588	     -0.22085490	      0.00717346	      0.00105790	     27.67052234
      0.44914158	     -0.06783434	     -0.00047141	     -0.20927519	     -0.06461996	      0.88288952	     -0.00035565	     -0.22083700	      0.00728067	      0.00110771	     27.60523042
      0.45071130	     -0.06773227	     -0.00047162	     -0.20917417	     -0.06460845	      0.88289129	     -0.00035543	     -0.22081702	      0.00738583	      0.00115729	     27.24911106
      0.45228102	     -0.06761956	     -0.00047160	     -0.20906247	     -0.06459677	      0.88289315	     -0.00035522	     -0.22079498	      0.00748752	      0.00120616	     27.16682012
      0.45385073	     -0.06750065	     -0.00047179	     -0.20894455	     -0.06458494	      0.88289508	     -0.00035502	     -0.22077084	      0.00758617	      0.00125421	     27.03828050
      0.45542045	     -0.06737343	     -0.00047171	     -0.20881828	     -0.06457296	      0.88289709	     -0.00035484	     -0.22074469	      0.00768175	      0.00130172	     26.80192627
      0.45699017	     -0.06723711	     -0.00047174	     -0.20868287	     -0.06456083	      0.88289917	     -0.00035467	     -0.22071648	      0.00777346	      0.00134839	     26.72794115
      0.45855989	     -0.06709260	     -0.00047144	     -0.20853924	     -0.06454856	      0.88290132	     -0.00035451	     -0.22068619	      0.00786133	      0.00139367	     26.74415244
      0.46012960	     -0.06694245	     -0.00047145	     -0.20838994	     -0.06453615	      0.88290354	     -0.00035437	     -0.22065380	      0.00794568	      0.00143864	     26.55345858
      0.46179863	     -0.06677282	     -0.00047086	     -0.20822117	     -0.06452282	      0.88290598	     -0.00035423	     -0.22061718	      0.00803064	      0.00148461	     26.50680111
      0.46346765	     -0.06659581	     -0.00047105	     -0.20804496	     -0.06450935	      0.88290850	     -0.00035411	     -0.22057823	      0.00811099	      0.00153041	     26.29502250
      0.46492351	     -0.06643316	     -0.00047045	     -0.20788297	     -0.06449749	      0.88291075	     -0.00035401	     -0.22054241	      0.00817643	      0.00156895	     26.28081167
      0.46637936	     -0.06626916	     -0.00047052	     -0.20771958	     -0.06448554	      0.88291307	     -0.00035393	     -0.22050493	      0.00823786	      0.00160621	     26.24243462
      0.46783521	     -0.06610392	     -0.00047029	     -0.20755491	     -0.06447351	      0.88291543	     -0.00035385	     -0.22046596	      0.00829489	      0.00164144	     26.38936788
      0.46929106	     -0.06593543	     -0.00047019	     -0.20738696	     -0.06446139	      0.88291785	     -0.00035379	     -0.22042565	      0.00834856	      0.00167632	     26.10876750
      0.47074692	     -0.06576546	     -0.00046981	     -0.20721748	     -0.06444920	      0.88292031	     -0.00035373	     -0.22038407	      0.00839715	      0.00170823	     26.29793465
      0.47220277	     -0.06559575	     -0.00046940	     -0.20704823	     -0.06443694	      0.88292282	     -0.00035369	     -0.22034137	      0.00844247	      0.00173870	     26.09027530
      0.47365862	     -0.06542303	     -0.00046872	     -0.20687593	     -0.06442462	      0.88292537	     -0.00035365	     -0.22029765	      0.00848304	      0.00176626	     26.18192318
      0.47519331	     -0.06524365	     -0.00046793	     -0.20669694	     -0.06441157	      0.88292810	     -0.00035362	     -0.22025053	      0.00852169	      0.00179192	     26.26285987
      0.47672800	     -0.06506018	     -0.00046672	     -0.20651383	     -0.06439847	      0.88293087	     -0.00035360	     -0.22020255	      0.00855634	      0.00181455	     26.24875329
      0.47832568	     -0.06487412	     -0.00046562	     -0.20632810	     -0.06438477	      0.88293378	     -0.00035359	     -0.22015168	      0.00858777	      0.00183342	     26.36644935
      0.47992335	     -0.06468277	     -0.00046384	     -0.20613704	     -0.06437103	      0.88293673	     -0.00035359	     -0.22010013	      0.00861528	      0.00184880	     26.33694432
      0.48152103	     -0.06449511	     -0.00046254	     -0.20594963	     -0.06435724	      0.88293969	     -0.00035359	     -0.22004791	      0.00863839	      0.00185900	     26.43179154
      0.48311870	     -0.06430672	     -0.00046032	     -0.20576147	     -0.06434343	      0.88294266	     -0.00035360	     -0.21999517	      0.00865754	      0.00186439	     26.55873287
      0.48471638	     -0.06412076	     -0.00045876	     -0.20557568	     -0.06432958	      0.88294564	     -0.00035362	     -0.21994199	      0.00867289	      0.00186485	     26.69155888
      0.48631405	     -0.06393474	     -0.00045615	     -0.20538981	     -0.06431572	      0.88294862	     -0.00035364	     -0.21988846	      0.00868459	      0.00186046	     26.86480268
      0.48791173	     -0.06375313	     -0.00045464	     -0.20520831	     -0.06430184	      0.88295158	     -0.00035367	     -0.21983465	      0.00869271	      0.00185100	     27.11370623
      0.48950940	     -0.06357103	     -0.00045155	     -0.20502630	     -0.06428794	      0.88295453	     -0.00035370	     -0.21978072	      0.00869808	      0.00183713	     27.21198136
      0.49110707	     -0.06339206	     -0.00045026	     -0.20484737	     -0.06427405	      0.88295745	     -0.00035374	     -0.21972668	      0.00869988	      0.00181849	     27.47930691
      0.49270475	     -0.06321276	     -0.00044653	     -0.20466812	     -0.06426015	      0.88296034	     -0.00035379	     -0.21967264	      0.00869907	      0.00179533	     27.72418677
      0.49412706	     -0.06305794	     -0.00044565	     -0.20451329	     -0.06424778	      0.88296288	     -0.00035383	     -0.21962454	      0.00869597	      0.00177104	     27.96688130
      0.49554938	     -0.06290319	     -0.00044281	     -0.20435854	     -0.06423541	      0.88296538	     -0.00035388	     -0.21957655	      0.00869103	      0.00174320	     28.28880309
      0.49725551	     -0.06272737	     -0.00044130	     -0.20418267	     -0.06422059	      0.88296832	     -0.00035395	     -0.21951917	      0.00868292	      0.00170521	     28.69979329
      0.49877151	     -0.06256571	     -0.00043782	     -0.20402099	     -0.06420743	      0.88297088	     -0.00035401	     -0.21946854	      0.00867423	      0.00166864	     29.03986701
      0.50028751	     -0.06241334	     -0.00043718	     -0.20386853	     -0.06419429	      0.88297338	     -0.00035408	     -0.21941810	      0.00866426	      0.00162925	     29.24356554
      0.50180352	     -0.06225728	     -0.00043417	     -0.20371241	     -0.06418116	      0.88297581	     -0.00035416	     -0.21936798	      0.00865246	      0.00158649	     29.85909529
      0.50331952	     -0.06210517	     -0.00043406	     -0.20356020	     -0.06416805	      0.88297819	     -0.00035424	     -0.21931803	      0.00864019	      0.00154266	     30.15936427
      0.50483552	     -0.06194540	     -0.00043153	     -0.20340035	     -0.06415497	      0.88298049	     -0.00035433	     -0.21926820	      0.00862646	      0.00149697	     30.78430719
      0.50635153	     -0.06178518	     -0.00043217	     -0.20324000	     -0.06414190	      0.88298273	     -0.00035443	     -0.21921826	      0.00861215	      0.00145153	     31.15267971
      0.50786753	     -0.06161478	     -0.00043029	     -0.20306948	     -0.06412886	      0.88298489	     -0.00035454	     -0.21916806	      0.00859582	      0.00140648	     31.88360606
      0.50938353	     -0.06143940	     -0.00043145	     -0.20289394	     -0.06411584	      0.88298699	     -0.00035466	     -0.21911741	      0.00857843	      0.00136414	     32.31059538
      0.51069311	     -0.06128227	     -0.00043016	     -0.20273668	     -0.06410461	      0.88298875	     -0.00035477	     -0.21907322	      0.00856134	      0.00132875	     33.00280649
      0.51200268	     -0.06112312	     -0.00043056	     -0.20257738	     -0.06409341	      0.88299047	     -0.00035488	     -0.21902862	      0.00854332	      0.00129661	     33.36858142
      0.51331226	     -0.06096106	     -0.00043039	     -0.20241514	     -0.06408224	      0.88299215	     -0.00035501	     -0.21898360	      0.00852310	      0.00126684	     33.99485685
      0.51546328	     -0.06070252	     -0.00043152	     -0.20215627	     -0.06406394	      0.88299483	     -0.00035522	     -0.21890905	      0.00848696	      0.00122494	     34.53958823
      0.51695658	     -0.06051889	     -0.00043128	     -0.20197239	     -0.06405129	      0.88299664	     -0.00035539	     -0.21885714	      0.00845794	      0.00120077	     35.52642057
      0.51844987	     -0.06034294	     -0.00043283	     -0.20179616	     -0.06403869	      0.88299842	     -0.00035556	     -0.21880511	      0.00842735	      0.00118022	     36.21771235
      0.51994317	     -0.06016414	     -0.00043149	     -0.20161708	     -0.06402612	      0.88300017	     -0.00035575	     -0.21875308	      0.00839478	      0.00116381	     36.90664257
      0.52143647	     -0.05998746	     -0.00043246	     -0.20144009	     -0.06401361	      0.88300190	     -0.00035595	     -0.21870104	      0.00836025	      0.00115107	     37.60964677
      0.52292976	     -0.05981425	     -0.00043132	     -0.20126656	     -0.06400116	      0.88300361	     -0.00035615	     -0.21864909	      0.00832377	      0.00114163	     38.37619154
      0.52442306	     -0.05964624	     -0.00043326	     -0.20109818	     -0.06398875	      0.88300531	     -0.00035637	     -0.21859739	      0.00828563	      0.00113537	     39.03629292
      0.52591636	     -0.05947775	     -0.00043210	     -0.20092935	     -0.06397641	      0.88300700	     -0.00035660	     -0.21854603	      0.00824591	      0.00113208	     39.68744935
      0.52722145	     -0.05934107	     -0.00043444	     -0.20079230	     -0.06396567	      0.88300848	     -0.00035681	     -0.21850144	      0.00820930	      0.00113042	     40.43494304
      0.52852655	     -0.05920416	     -0.00043496	     -0.20065503	     -0.06395498	      0.88300995	     -0.00035703	     -0.21845733	      0.00817194	      0.00113081	     40.93823098
      0.52983164	     -0.05907438	     -0.00043621	     -0.20052487	     -0.06394434	      0.88301143	     -0.00035726	     -0.21841374	      0.00813278	      0.00113221	     41.62768284
      0.53153669	     -0.05890994	     -0.00043668	     -0.20035994	     -0.06393052	      0.88301336	     -0.00035757	     -0.21835784	      0.00808041	      0.00113620	     42.07137541
      0.53287993	     -0.05878409	     -0.00043826	     -0.20023367	     -0.06391970	      0.88301489	     -0.00035782	     -0.21831465	      0.00803673	      0.00113998	     42.97721733
      0.53422316	     -0.05866723	     -0.00043890	     -0.20011638	     -0.06390893	      0.88301643	     -0.00035808	     -0.21827224	      0.00799259	      0.00114419	     43.45775674
      0.53587024	     -0.05853126	     -0.00044068	     -0.19997988	     -0.06389581	      0.88301831	     -0.00035841	     -0.21822142	      0.00793664	      0.00114793	     44.35777548
      0.53727600	     -0.05842134	     -0.00044070	     -0.19986950	     -0.06388469	      0.88301993	     -0.00035870	     -0.21817898	      0.00788824	      0.00115066	     44.74192612
      0.53868177	     -0.05831292	     -0.00044209	     -0.19976059	     -0.06387364	      0.88302155	     -0.00035900	     -0.21813739	      0.00783885	      0.00115212	     45.25830502
      0.54008753	     -0.05820839	     -0.00044163	     -0.19965560	     -0.06386265	      0.88302317	     -0.00035931	     -0.21809654	      0.00778804	      0.00115121	     45.86172576
      0.54149329	     -0.05810822	     -0.00044234	     -0.19955494	     -0.06385174	      0.88302478	     -0.00035963	     -0.21805642	      0.00773691	      0.00114898	     46.11755513
      0.54289906	     -0.05800836	     -0.00044129	     -0.19945460	     -0.06384090	      0.88302640	     -0.00035995	     -0.21801698	      0.00768416	      0.00114442	     46.67080282
      0.54430482	     -0.05791509	     -0.00044142	     -0.19936083	     -0.06383014	      0.88302800	     -0.00036028	     -0.21797817	      0.00763028	      0.00113707	     47.20020058
      0.54571058	     -0.05782452	     -0.00043988	     -0.19926976	     -0.06381945	      0.88302959	     -0.00036062	     -0.21794005	      0.00757614	      0.00112837	     47.18107960
      0.54711635	     -0.05773673	     -0.00044001	     -0.19918144	     -0.06380884	      0.88303117	     -0.00036096	     -0.21790258	      0.00751996	      0.00111680	     47.80102475
      0.54852211	     -0.05765583	     -0.00043843	     -0.19910002	     -0.06379831	      0.88303273	     -0.00036132	     -0.21786579	      0.00746300	      0.00110275	     47.96382106
      0.54992787	     -0.05757629	     -0.00043838	     -0.19901992	     -0.06378785	      0.88303427	     -0.00036167	     -0.21782973	      0.00740479	      0.00108654	     48.25086629
      0.55133364	     -0.05750052	     -0.00043606	     -0.19894361	     -0.06377749	      0.88303579	     -0.00036204	     -0.21779431	      0.00734551	      0.00106835	     48.28889899
      0.55273940	     -0.05742710	     -0.00043552	     -0.19886961	     -0.06376720	      0.88303727	     -0.00036241	     -0.21775959	      0.00728460	      0.00104783	     48.65510481
      0.55414516	     -0.05735804	     -0.00043287	     -0.19879998	     -0.06375701	      0.88303873	     -0.00036278	     -0.21772550	      0.00722254	      0.00102528	     48.67706560
      0.55555093	     -0.05728825	     -0.00043196	     -0.19872959	     -0.06374690	      0.88304016	     -0.00036316	     -0.21769209	      0.00715904	      0.00100113	     48.89436175
      0.55695669	     -0.05722235	     -0.00042820	     -0.19866311	     -0.06373688	      0.88304155	     -0.00036355	     -0.21765928	      0.00709440	      0.00097577	     48.75443982
      0.55836245	     -0.05715833	     -0.00042712	     -0.19859846	     -0.06372695	      0.88304290	     -0.00036394	     -0.21762712	      0.00702788	      0.00094868	     49.11044505
      0.55961561	     -0.05710454	     -0.00042351	     -0.19854413	     -0.06371818	      0.88304407	     -0.00036429	     -0.21759897	      0.00696775	      0.00092359	     48.96994185
      0.56086876	     -0.05705098	     -0.00042153	     -0.19848999	     -0.06370949	      0.88304521	     -0.00036465	     -0.21757133	      0.00690637	      0.00089775	     49.05901081
      0.56212191	     -0.05700010	     -0.00041847	     -0.19843854	     -0.06370087	      0.88304632	     -0.00036501	     -0.21754415	      0.00684395	      0.00087132	     49.02437999
      0.56371574	     -0.05693748	     -0.00041528	     -0.19837516	     -0.06369003	      0.88304768	     -0.00036547	     -0.21751029	      0.00676284	      0.00083673	     49.09975424
      0.56530956	     -0.05687695	     -0.00041075	     -0.19831388	     -0.06367932	      0.88304899	     -0.00036594	     -0.21747719	      0.00668046	      0.00080244	     48.80025884
      0.56648571	     -0.05683407	     -0.00040910	     -0.19827040	     -0.06367150	      0.88304992	     -0.00036629	     -0.21745324	      0.00661786	      0.00077629	     49.12012690
      0.56766185	     -0.05679263	     -0.00040623	     -0.19822837	     -0.06366375	      0.88305082	     -0.00036664	     -0.21742975	      0.00655492	      0.00075070	     48.98200125
      0.56909754	     -0.05674445	     -0.00040345	     -0.19817944	     -0.06365440	      0.88305187	     -0.00036706	     -0.21740164	      0.00647613	      0.00071909	     49.15267768
      0.57053323	     -0.05669802	     -0.00040056	     -0.19813225	     -0.06364516	      0.88305288	     -0.00036750	     -0.21737417	      0.00639643	      0.00068881	     48.77317856
      0.57196892	     -0.05665004	     -0.00039839	     -0.19808347	     -0.06363603	      0.88305385	     -0.00036793	     -0.21734730	      0.00631380	      0.00065914	     49.09063903
      0.57340460	     -0.05660692	     -0.00039513	     -0.19803954	     -0.06362703	      0.88305477	     -0.00036837	     -0.21732096	      0.00622911	      0.00062995	     49.20662455
      0.57484029	     -0.05656366	     -0.00039319	     -0.19799544	     -0.06361815	      0.88305566	     -0.00036881	     -0.21729525	      0.00614285	      0.00060299	     49.05607406
      0.57627598	     -0.05652199	     -0.00038950	     -0.19795291	     -0.06360939	      0.88305651	     -0.00036925	     -0.21727012	      0.00605350	      0.00057679	     49.23768985
      0.57771166	     -0.05648364	     -0.00038856	     -0.19791366	     -0.06360076	      0.88305732	     -0.00036969	     -0.21724559	      0.00596209	      0.00055204	     49.51582423
      0.57894954	     -0.05645215	     -0.00038544	     -0.19788139	     -0.06359343	      0.88305799	     -0.00037007	     -0.21722495	      0.00588164	      0.00053208	     49.44388292
      0.58018741	     -0.05642227	     -0.00038431	     -0.19785069	     -0.06358620	      0.88305863	     -0.00037044	     -0.21720477	      0.00579944	      0.00051334	     49.66106855
      0.58171087	     -0.05638745	     -0.00038134	     -0.19781486	     -0.06357745	      0.88305940	     -0.00037091	     -0.21718059	      0.00569635	      0.00049201	     49.75810877
      0.58323433	     -0.05635796	     -0.00038032	     -0.19778432	     -0.06356885	      0.88306013	     -0.00037137	     -0.21715712	      0.00559118	      0.00047248	     50.10787515
      0.58438133	     -0.05633322	     -0.00037703	     -0.19775881	     -0.06356248	      0.88306067	     -0.00037172	     -0.21713998	      0.00551105	      0.00045982	     50.03632147
      0.58552833	     -0.05631269	     -0.00037534	     -0.19773747	     -0.06355621	      0.88306119	     -0.00037206	     -0.21712323	      0.00542983	      0.00044769	     50.29017496
      0.58712932	     -0.05628747	     -0.00037217	     -0.19771113	     -0.06354761	      0.88306189	     -0.00037254	     -0.21710059	      0.00531575	      0.00043282	     50.38141123
      0.58873032	     -0.05626399	     -0.00037044	     -0.19768650	     -0.06353919	      0.88306258	     -0.00037301	     -0.21707884	      0.00520036	      0.00041981	     50.83761486
      0.58998371	     -0.05624798	     -0.00036741	     -0.19766960	     -0.06353273	      0.88306310	     -0.00037337	     -0.21706239	      0.00511012	      0.00041183	     50.70850249
      0.59123710	     -0.05623231	     -0.00036647	     -0.19765302	     -0.06352638	      0.88306361	     -0.00037373	     -0.21704647	      0.00501938	      0.00040477	     50.93107525
      0.59277595	     -0.05621726	     -0.00036422	     -0.19763687	     -0.06351874	      0.88306423	     -0.00037416	     -0.21702767	      0.00490786	      0.00039752	     51.09484326
      0.59410791	     -0.05620519	     -0.00036394	     -0.19762381	     -0.06351227	      0.88306475	     -0.00037453	     -0.21701207	      0.00481185	      0.00039343	     51.06620109
      0.59543988	     -0.05619399	     -0.00036208	     -0.19761165	     -0.06350592	      0.88306527	     -0.00037490	     -0.21699705	      0.00471550	      0.00039032	     51.19156612
      0.59677184	     -0.05618519	     -0.00036173	     -0.19760188	     -0.06349970	      0.88306579	     -0.00037525	     -0.21698259	      0.00461952	      0.00038854	     51.32838590
      0.59810381	     -0.05617757	     -0.00036018	     -0.19759330	     -0.06349361	      0.88306631	     -0.00037560	     -0.21696867	      0.00452380	      0.00038797	     51.31139065
      0.59971013	     -0.05616992	     -0.00036024	     -0.19758447	     -0.06348644	      0.88306693	     -0.00037601	     -0.21695259	      0.00440866	      0.00038894	     51.42228509
      0.60093091	     -0.05616513	     -0.00035838	     -0.19757882	     -0.06348111	      0.88306741	     -0.00037632	     -0.21694085	      0.00432127	      0.00039059	     51.34715572
      0.60215168	     -0.05616111	     -0.00035830	     -0.19757391	     -0.06347589	      0.88306789	     -0.00037661	     -0.21692953	      0.00423412	      0.00039320	     51.35892156
      0.60366906	     -0.05615891	     -0.00035703	     -0.19757062	     -0.06346955	      0.88306849	     -0.00037697	     -0.21691599	      0.00412580	      0.00039709	     51.36257980
      0.60518644	     -0.05615712	     -0.00035745	     -0.19756773	     -0.06346337	      0.88306909	     -0.00037731	     -0.21690309	      0.00401810	      0.00040241	     51.22279723
      0.60651920	     -0.05615553	     -0.00035569	     -0.19756520	     -0.06345808	      0.88306963	     -0.00037760	     -0.21689224	      0.00392324	      0.00040740	     51.14169499
      0.60785195	     -0.05615814	     -0.00035649	     -0.19756685	     -0.06345291	      0.88307018	     -0.00037788	     -0.21688184	      0.00382862	      0.00041288	     51.16257619
      0.60918470	     -0.05616111	     -0.00035521	     -0.19756887	     -0.06344787	      0.88307073	     -0.00037814	     -0.21687194	      0.00373410	      0.00041872	     50.93354064
      0.61051746	     -0.05616795	     -0.00035597	     -0.19757475	     -0.06344296	      0.88307130	     -0.00037840	     -0.21686252	      0.00363941	      0.00042473	     50.92713504
      0.61185021	     -0.05617668	     -0.00035530	     -0.19758253	     -0.06343817	      0.88307187	     -0.00037864	     -0.21685368	      0.00354480	      0.00043083	     50.66256094
      0.61318296	     -0.05619082	     -0.00035644	     -0.19759570	     -0.06343351	      0.88307244	     -0.00037887	     -0.21684545	      0.00344987	      0.00043661	     50.63196036
      0.61478847	     -0.05621523	     -0.00035583	     -0.19761897	     -0.06342806	      0.88307315	     -0.00037913	     -0.21683656	      0.00333544	      0.00044246	     50.34304752
      0.61597493	     -0.05624006	     -0.00035775	     -0.19764292	     -0.06342416	      0.88307368	     -0.00037931	     -0.21683078	      0.00325087	      0.00044629	     50.27383487
      0.61716138	     -0.05626872	     -0.00035777	     -0.19767074	     -0.06342035	      0.88307421	     -0.00037948	     -0.21682577	      0.00316648	      0.00044879	     50.00654442
      0.61859605	     -0.05631104	     -0.00035884	     -0.19771202	     -0.06341588	      0.88307485	     -0.00037966	     -0.21682080	      0.00306417	      0.00044928	     50.02102661
      0.62003072	     -0.05635979	     -0.00035896	     -0.19775975	     -0.06341156	      0.88307550	     -0.00037984	     -0.21681712	      0.00296287	      0.00044785	     49.46872805
      0.62146539	     -0.05641142	     -0.00036032	     -0.19781036	     -0.06340738	      0.88307614	     -0.00037999	     -0.21681473	      0.00286088	      0.00044319	     49.65819403
      0.62290006	     -0.05647071	     -0.00035982	     -0.19786864	     -0.06340335	      0.88307677	     -0.00038013	     -0.21681361	      0.00275939	      0.00043473	     49.47524384
      0.62433473	     -0.05653165	     -0.00036175	     -0.19792856	     -0.06339946	      0.88307738	     -0.00038026	     -0.21681380	      0.00265877	      0.00042385	     49.35624917
      0.62559642	     -0.05658816	     -0.00036095	     -0.19798420	     -0.06339616	      0.88307791	     -0.00038035	     -0.21681499	      0.00257004	      0.00041078	     49.19510814
      0.62685811	     -0.05664765	     -0.00036223	     -0.19804280	     -0.06339297	      0.88307842	     -0.00038044	     -0.21681713	      0.00248185	      0.00039519	     49.20980408
      0.62811981	     -0.05670998	     -0.00036238	     -0.19810426	     -0.06338990	      0.88307891	     -0.00038051	     -0.21682022	      0.00239386	      0.00037669	     49.11951567
      0.62971727	     -0.05679326	     -0.00036380	     -0.19818642	     -0.06338616	      0.88307949	     -0.00038058	     -0.21682550	      0.00228344	      0.00034993	     48.90407695
      0.63131472	     -0.05687675	     -0.00036347	     -0.19826883	     -0.06338260	      0.88308002	     -0.00038063	     -0.21683227	      0.00217310	      0.00031918	     48.81229092
      0.63246625	     -0.05694225	     -0.00036574	     -0.19833352	     -0.06338015	      0.88308038	     -0.00038065	     -0.21683803	      0.00209408	      0.00029441	     49.02282208
      0.63361777	     -0.05700887	     -0.00036659	     -0.19839936	     -0.06337778	      0.88308070	     -0.00038067	     -0.21684458	      0.00201589	      0.00026813	     48.87376833
      0.63516394	     -0.05710189	     -0.00036908	     -0.19849132	     -0.06337474	      0.88308108	     -0.00038068	     -0.21685459	      0.00191135	      0.00022967	     49.03365778
      0.63671011	     -0.05719913	     -0.00037147	     -0.19858751	     -0.06337187	      0.88308141	     -0.00038066	     -0.21686601	      0.00180897	      0.00018934	     48.51366755
      0.63825627	     -0.05729562	     -0.00037611	     -0.19868293	     -0.06336915	      0.88308167	     -0.00038064	     -0.21687881	      0.00170656	      0.00014656	     49.01650540
      0.63948586	     -0.05737590	     -0.00037801	     -0.19876240	     -0.06336710	      0.88308183	     -0.00038060	     -0.21688990	      0.00162663	      0.00011140	     48.77888519
      0.64071545	     -0.05745838	     -0.00038164	     -0.19884405	     -0.06336515	      0.88308194	     -0.00038056	     -0.21690181	      0.00154743	      0.00007504	     48.96715295
      0.64220961	     -0.05756089	     -0.00038544	     -0.19894558	     -0.06336291	      0.88308202	     -0.00038050	     -0.21691738	      0.00145317	      0.00003041	     48.74260225
      0.64370378	     -0.05766440	     -0.00039066	     -0.19904811	     -0.06336081	      0.88308203	     -0.00038042	     -0.21693408	      0.00135982	     -0.00001529	     49.15247487
      0.64501572	     -0.05775771	     -0.00039429	     -0.19914060	     -0.06335908	      0.88308199	     -0.00038034	     -0.21694965	      0.00128034	     -0.00005489	     48.78329674
      0.64632767	     -0.05785129	     -0.00039916	     -0.19923335	     -0.06335745	      0.88308189	     -0.00038024	     -0.21696603	      0.00120164	     -0.00009479	     49.05364893
      0.64795934	     -0.05797075	     -0.00040419	     -0.19935182	     -0.06335557	      0.88308169	     -0.00038012	     -0.21698747	      0.00110670	     -0.00014347	     48.80857868
      0.64915279	     -0.05805882	     -0.00040919	     -0.19943916	     -0.06335429	      0.88308150	     -0.00038001	     -0.21700388	      0.00103838	     -0.00017882	     49.13675612
      0.65034624	     -0.05814731	     -0.00041339	     -0.19952695	     -0.06335309	      0.88308127	     -0.00037990	     -0.21702087	      0.00097210	     -0.00021279	     48.98600480
      0.65178957	     -0.05825538	     -0.00041892	     -0.19963419	     -0.06335174	      0.88308093	     -0.00037975	     -0.21704214	      0.00089339	     -0.00025320	     49.19158932
      0.65323290	     -0.05836340	     -0.00042438	     -0.19974142	     -0.06335051	      0.88308054	     -0.00037958	     -0.21706418	      0.00081772	     -0.00029122	     48.87718511
      0.65467623	     -0.05846916	     -0.00043051	     -0.19984640	     -0.06334938	      0.88308009	     -0.00037941	     -0.21708694	      0.00074344	     -0.00032737	     49.10206905
      0.65611956	     -0.05857936	     -0.00043601	     -0.19995587	     -0.06334836	      0.88307959	     -0.00037921	     -0.21711038	      0.00067157	     -0.00036186	     49.19001585
      0.65756289	     -0.05868747	     -0.00044141	     -0.20006327	     -0.06334744	      0.88307905	     -0.00037901	     -0.21713451	      0.00060287	     -0.00039286	     48.93413179
      0.65900622	     -0.05879550	     -0.00044569	     -0.20017063	     -0.06334662	      0.88307846	     -0.00037878	     -0.21715922	      0.00053578	     -0.00042210	     49.08464639
      0.66050566	     -0.05890803	     -0.00045066	     -0.20028251	     -0.06334587	      0.88307781	     -0.00037853	     -0.21718548	      0.00046957	     -0.00044918	     48.83592804
      0.66200510	     -0.05901834	     -0.00045456	     -0.20039221	     -0.06334521	      0.88307711	     -0.00037826	     -0.21721229	      0.00040538	     -0.00047331	     48.87696223
      0.66332400	     -0.05911790	     -0.00045893	     -0.20049124	     -0.06334471	      0.88307648	     -0.00037800	     -0.21723627	      0.00035108	     -0.00049249	     49.01357319
      0.66464289	     -0.05921538	     -0.00046216	     -0.20058824	     -0.06334428	      0.88307582	     -0.00037773	     -0.21726064	      0.00029950	     -0.00050852	     48.68459539
      0.66596179	     -0.05931175	     -0.00046581	     -0.20068415	     -0.06334392	      0.88307514	     -0.00037744	     -0.21728530	      0.00024929	     -0.00052266	     48.79608418
      0.66794316	     -0.05945779	     -0.00047005	     -0.20082957	     -0.06334350	      0.88307408	     -0.00037697	     -0.21732287	      0.00017851	     -0.00053914	     48.29935140
      0.66908997	     -0.05953954	     -0.00047351	     -0.20091096	     -0.06334332	      0.88307346	     -0.00037667	     -0.21734485	      0.00013872	     -0.00054672	     48.60077795
      0.67023677	     -0.05962161	     -0.00047602	     -0.20099272	     -0.06334318	      0.88307283	     -0.00037637	     -0.21736699	      0.00010108	     -0.00055220	     48.41536112
      0.67178518	     -0.05973233	     -0.00047963	     -0.20110303	     -0.06334306	      0.88307197	     -0.00037592	     -0.21739707	      0.00005208	     -0.00055767	     48.45096848
      0.67333359	     -0.05984213	     -0.00048282	     -0.20121248	     -0.06334302	      0.88307111	     -0.00037545	     -0.21742737	      0.00000680	     -0.00055944	     47.78982442
      0.67488200	     -0.05994620	     -0.00048623	     -0.20131620	     -0.06334304	      0.88307024	     -0.00037495	     -0.21745781	     -0.00003718	     -0.00055892	     47.97099230
      0.67643041	     -0.06005203	     -0.00048882	     -0.20142175	     -0.06334313	      0.88306938	     -0.00037442	     -0.21748830	     -0.00007797	     -0.00055590	     47.65673021
      0.67770772	     -0.06013749	     -0.00049133	     -0.20150698	     -0.06334325	      0.88306867	     -0.00037395	     -0.21751350	     -0.00011009	     -0.00055226	     47.73392245
      0.67898504	     -0.06022247	     -0.00049325	     -0.20159177	     -0.06334341	      0.88306797	     -0.00037346	     -0.21753873	     -0.00013974	     -0.00054655	     47.32597851
      0.68026235	     -0.06030524	     -0.00049550	     -0.20167436	     -0.06334361	      0.88306727	     -0.00037295	     -0.21756394	     -0.00016825	     -0.00054003	     47.29722103
      0.68212990	     -0.06042709	     -0.00049805	     -0.20179601	     -0.06334396	      0.88306627	     -0.00037216	     -0.21760075	     -0.00020584	     -0.00052793	     46.58029256
      0.68371588	     -0.06052223	     -0.00050071	     -0.20189099	     -0.06334431	      0.88306545	     -0.00037145	     -0.21763188	     -0.00023620	     -0.00051603	     46.85443347
      0.68511850	     -0.06060921	     -0.00050224	     -0.20197788	     -0.06334466	      0.88306473	     -0.00037079	     -0.21765919	     -0.00025985	     -0.00050407	     46.30344483
      0.68652112	     -0.06069304	     -0.00050475	     -0.20206162	     -0.06334504	      0.88306403	     -0.00037011	     -0.21768636	     -0.00028235	     -0.00049196	     46.38428789
      0.68792373	     -0.06077683	     -0.00050647	     -0.20214536	     -0.06334545	      0.88306335	     -0.00036939	     -0.21771337	     -0.00030171	     -0.00047803	     45.67498762
      0.68932635	     -0.06085745	     -0.00050874	     -0.20222594	     -0.06334588	      0.88306269	     -0.00036864	     -0.21774020	     -0.00032016	     -0.00046411	     45.72483228
      0.69109212	     -0.06096075	     -0.00051070	     -0.20232923	     -0.06334647	      0.88306189	     -0.00036766	     -0.21777369	     -0.00033983	     -0.00044595	     45.15113891
      0.69243111	     -0.06103404	     -0.00051331	     -0.20240253	     -0.06334693	      0.88306130	     -0.00036688	     -0.21779888	     -0.00035291	     -0.00043176	     45.03242139
      0.69377010	     -0.06110647	     -0.00051504	     -0.20247500	     -0.06334741	      0.88306073	     -0.00036608	     -0.21782379	     -0.00036420	     -0.00041747	     44.69309072
      0.69541505	     -0.06119249	     -0.00051821	     -0.20256107	     -0.06334802	      0.88306006	     -0.00036506	     -0.21785398	     -0.00037602	     -0.00039998	     44.51791950
      0.69706000	     -0.06127645	     -0.00052024	     -0.20264512	     -0.06334865	      0.88305942	     -0.00036399	     -0.21788368	     -0.00038506	     -0.00038245	     43.88019565
      0.69830154	     -0.06133220	     -0.00052341	     -0.20270093	     -0.06334913	      0.88305895	     -0.00036316	     -0.21790568	     -0.00039075	     -0.00036792	     43.70036353
      0.69954308	     -0.06138854	     -0.00052518	     -0.20275737	     -0.06334962	      0.88305850	     -0.00036231	     -0.21792725	     -0.00039523	     -0.00035403	     43.49523587
      0.70117220	     -0.06145714	     -0.00052803	     -0.20282612	     -0.06335026	      0.88305794	     -0.00036115	     -0.21795492	     -0.00039934	     -0.00033666	     43.27200017
      0.70280133	     -0.06151799	     -0.00052988	     -0.20288714	     -0.06335092	      0.88305741	     -0.00035996	     -0.21798177	     -0.00040113	     -0.00031842	     42.75364229
      0.70410070	     -0.06156222	     -0.00053202	     -0.20293150	     -0.06335144	      0.88305700	     -0.00035897	     -0.21800262	     -0.00040194	     -0.00030456	     42.73134691
      0.70540008	     -0.06160500	     -0.00053329	     -0.20297445	     -0.06335196	      0.88305662	     -0.00035797	     -0.21802292	     -0.00040125	     -0.00029003	     42.37973443
      0.70715236	     -0.06165805	     -0.00053489	     -0.20302773	     -0.06335266	      0.88305612	     -0.00035658	     -0.21804949	     -0.00039921	     -0.00027118	     42.06077321
      0.70871891	     -0.06169515	     -0.00053664	     -0.20306505	     -0.06335328	      0.88305571	     -0.00035530	     -0.21807223	     -0.00039596	     -0.00025226	     41.55385958
      0.71028547	     -0.06172856	     -0.00053855	     -0.20309869	     -0.06335390	      0.88305533	     -0.00035399	     -0.21809404	     -0.00039221	     -0.00023440	     41.45326137
      0.71185202	     -0.06176197	     -0.00054027	     -0.20313234	     -0.06335451	      0.88305498	     -0.00035265	     -0.21811489	     -0.00038735	     -0.00021664	     41.19829671
      0.71341858	     -0.06178728	     -0.00054144	     -0.20315789	     -0.06335512	      0.88305465	     -0.00035128	     -0.21813481	     -0.00038196	     -0.00019934	     41.18824924
      0.71469413	     -0.06180733	     -0.00054270	     -0.20317816	     -0.06335560	      0.88305441	     -0.00035014	     -0.21815026	     -0.00037648	     -0.00018487	     40.86799529
      0.71596968	     -0.06182215	     -0.00054358	     -0.20319320	     -0.06335608	      0.88305418	     -0.00034899	     -0.21816502	     -0.00037108	     -0.00017125	     40.90306080
      0.71755969	     -0.06183963	     -0.00054453	     -0.20321096	     -0.06335666	      0.88305392	     -0.00034753	     -0.21818240	     -0.00036286	     -0.00015410	     40.45264400
      0.71914970	     -0.06184923	     -0.00054531	     -0.20322084	     -0.06335723	      0.88305369	     -0.00034604	     -0.21819862	     -0.00035508	     -0.00013765	     40.61900505
      0.72054418	     -0.06185678	     -0.00054594	     -0.20322865	     -0.06335772	      0.88305351	     -0.00034471	     -0.21821188	     -0.00034699	     -0.00012309	     40.29244611
      0.72193867	     -0.06185734	     -0.00054621	     -0.20322947	     -0.06335820	      0.88305335	     -0.00034337	     -0.21822422	     -0.00033926	     -0.00010941	     40.43195238
      0.72333315	     -0.06185912	     -0.00054658	     -0.20323152	     -0.06335867	      0.88305320	     -0.00034201	     -0.21823560	     -0.00033065	     -0.00009591	     40.26134324
      0.72472763	     -0.06185339	     -0.00054681	     -0.20322606	     -0.06335912	      0.88305308	     -0.00034064	     -0.21824611	     -0.00032180	     -0.00008247	     40.15147906
      0.72612212	     -0.06184579	     -0.00054709	     -0.20321873	     -0.06335956	      0.88305297	     -0.00033925	     -0.21825565	     -0.00031304	     -0.00006992	     40.24799044
      0.72765076	     -0.06183474	     -0.00054737	     -0.20320798	     -0.06336004	      0.88305288	     -0.00033771	     -0.21826505	     -0.00030256	     -0.00005611	     39.97942813
      0.72917939	     -0.06182003	     -0.00054787	     -0.20319356	     -0.06336049	      0.88305280	     -0.00033616	     -0.21827335	     -0.00029272	     -0.00004309	     40.17195808
      0.73070803	     -0.06179860	     -0.00054825	     -0.20317243	     -0.06336093	      0.88305275	     -0.00033460	     -0.21828057	     -0.00028209	     -0.00002959	     39.95117648
      0.73223667	     -0.06177472	     -0.00054891	     -0.20314884	     -0.06336135	      0.88305271	     -0.00033303	     -0.21828664	     -0.00027239	     -0.00001725	     40.29522034
      0.73376531	     -0.06174464	     -0.00054926	     -0.20311906	     -0.06336176	      0.88305269	     -0.00033144	     -0.21829161	     -0.00026210	     -0.00000480	     40.22973815
      0.73529395	     -0.06171258	     -0.00055035	     -0.20308727	     -0.06336216	      0.88305270	     -0.00032985	     -0.21829541	     -0.00025252	      0.00000761	     40.38813574
      0.73682259	     -0.06167205	     -0.00055078	     -0.20304703	     -0.06336253	      0.88305272	     -0.00032825	     -0.21829809	     -0.00024313	      0.00002039	     40.29062360
      0.73819329	     -0.06163374	     -0.00055206	     -0.20300895	     -0.06336286	      0.88305275	     -0.00032682	     -0.21829944	     -0.00023675	      0.00003086	     40.79369919
      0.73956400	     -0.06158826	     -0.00055277	     -0.20296369	     -0.06336318	      0.88305280	     -0.00032538	     -0.21829985	     -0.00023103	      0.00004239	     40.79578678
      0.74093471	     -0.06154061	     -0.00055398	     -0.20291623	     -0.06336350	      0.88305287	     -0.00032393	     -0.21829922	     -0.00022814	      0.00005297	     41.34266012
      0.74230542	     -0.06148811	     -0.00055506	     -0.20286390	     -0.06336381	      0.88305295	     -0.00032249	     -0.21829760	     -0.00022675	      0.00006464	     41.40108087
      0.74367613	     -0.06143123	     -0.00055634	     -0.20280715	     -0.06336412	      0.88305305	     -0.00032105	     -0.21829498	     -0.00022885	      0.00007574	     42.00020004
      0.74556264	     -0.06135088	     -0.00055794	     -0.20272695	     -0.06336456	      0.88305320	     -0.00031906	     -0.21828982	     -0.00023593	      0.00009066	     42.70163220
      0.74695472	     -0.06129024	     -0.00055956	     -0.20266637	     -0.06336489	      0.88305334	     -0.00031760	     -0.21828494	     -0.00024469	      0.00010168	     43.33770425
      0.74834680	     -0.06122690	     -0.00056077	     -0.20260308	     -0.06336524	      0.88305349	     -0.00031614	     -0.21827929	     -0.00025583	      0.00011244	     43.80843372
      0.74974727	     -0.06116576	     -0.00056235	     -0.20254194	     -0.06336561	      0.88305365	     -0.00031467	     -0.21827287	     -0.00027006	      0.00012166	     44.74850044
      0.75114774	     -0.06110452	     -0.00056373	     -0.20248070	     -0.06336600	      0.88305383	     -0.00031321	     -0.21826589	     -0.00028555	      0.00013082	     45.19968372
      0.75254821	     -0.06104322	     -0.00056533	     -0.20241937	     -0.06336641	      0.88305402	     -0.00031176	     -0.21825840	     -0.00030355	      0.00013842	     46.18128969
      0.75429342	     -0.06097080	     -0.00056703	     -0.20234690	     -0.06336696	      0.88305426	     -0.00030995	     -0.21824850	     -0.00032720	      0.00014599	     47.21704378
      0.75603864	     -0.06089657	     -0.00056923	     -0.20227260	     -0.06336755	      0.88305452	     -0.00030816	     -0.21823810	     -0.00035184	      0.00015249	     48.19184789
      0.75742736	     -0.06084175	     -0.00056998	     -0.20221773	     -0.06336806	      0.88305474	     -0.00030675	     -0.21822950	     -0.00037190	      0.00015534	     49.24396211
      0.75881609	     -0.06078652	     -0.00057161	     -0.20216245	     -0.06336859	      0.88305496	     -0.00030534	     -0.21822073	     -0.00039095	      0.00015713	     49.99377577
      0.76020481	     -0.06073275	     -0.00057242	     -0.20210864	     -0.06336914	      0.88305517	     -0.00030394	     -0.21821179	     -0.00040956	      0.00015721	     51.02821504
      0.76199410	     -0.06066510	     -0.00057409	     -0.20204095	     -0.06336989	      0.88305545	     -0.00030216	     -0.21820010	     -0.00043117	      0.00015519	     52.16429658
      0.76326233	     -0.06061733	     -0.00057423	     -0.20199318	     -0.06337045	      0.88305565	     -0.00030090	     -0.21819168	     -0.00044483	      0.00015272	     52.94448161
      0.76453056	     -0.06057047	     -0.00057497	     -0.20194632	     -0.06337102	      0.88305584	     -0.00029966	     -0.21818316	     -0.00045708	      0.00014871	     53.95041637
      0.76612582	     -0.06051408	     -0.00057537	     -0.20188999	     -0.06337176	      0.88305607	     -0.00029810	     -0.21817236	     -0.00046909	      0.00014269	     54.67514835
      0.76772107	     -0.06045310	     -0.00057565	     -0.20182907	     -0.06337252	      0.88305629	     -0.00029656	     -0.21816143	     -0.00047917	      0.00013458	     56.15686482
      0.76931633	     -0.06039778	     -0.00057544	     -0.20177386	     -0.06337329	      0.88305650	     -0.00029504	     -0.21815026	     -0.00048499	      0.00012627	     56.61991738
      0.77067987	     -0.06034371	     -0.00057538	     -0.20171990	     -0.06337395	      0.88305667	     -0.00029375	     -0.21814057	     -0.00048868	      0.00011766	     57.81120630
      0.77204340	     -0.06029529	     -0.00057485	     -0.20167161	     -0.06337462	      0.88305682	     -0.00029247	     -0.21813067	     -0.00049010	      0.00010798	     58.62821787
      0.77340694	     -0.06024397	     -0.00057426	     -0.20162045	     -0.06337529	      0.88305696	     -0.00029120	     -0.21812062	     -0.00048945	      0.00009785	     59.30387770
      0.77477048	     -0.06019366	     -0.00057340	     -0.20157031	     -0.06337595	      0.88305709	     -0.00028995	     -0.21811037	     -0.00048759	      0.00008668	     60.13629901
      0.77613402	     -0.06014286	     -0.00057243	     -0.20151969	     -0.06337662	      0.88305720	     -0.00028870	     -0.21809993	     -0.00048376	      0.00007551	     60.57867197
      0.77749755	     -0.06009230	     -0.00057127	     -0.20146932	     -0.06337727	      0.88305730	     -0.00028747	     -0.21808928	     -0.00047929	      0.00006344	     61.35585015
      0.77931445	     -0.06002842	     -0.00056948	     -0.20140573	     -0.06337814	      0.88305740	     -0.00028584	     -0.21807485	     -0.00047068	      0.00004694	     61.45996080
      0.78091294	     -0.05996219	     -0.00056745	     -0.20133975	     -0.06337888	      0.88305746	     -0.00028443	     -0.21806182	     -0.00046305	      0.00003279	     62.44465394
      0.78251143	     -0.05990504	     -0.00056518	     -0.20128286	     -0.06337962	      0.88305750	     -0.00028303	     -0.21804839	     -0.00045427	      0.00001730	     63.13437678
      0.78410992	     -0.05984605	     -0.00056355	     -0.20122413	     -0.06338034	      0.88305752	     -0.00028165	     -0.21803476	     -0.00044426	      0.00000230	     63.22508748
      0.78553782	     -0.05978933	     -0.00056023	     -0.20116767	     -0.06338096	      0.88305751	     -0.00028043	     -0.21802242	     -0.00043529	     -0.00001120	     63.61760363
      0.78696572	     -0.05973991	     -0.00055878	     -0.20111848	     -0.06338158	      0.88305748	     -0.00027922	     -0.21800988	     -0.00042633	     -0.00002486	     63.84644173
      0.78839362	     -0.05968304	     -0.00055513	     -0.20106186	     -0.06338218	      0.88305744	     -0.00027802	     -0.21799725	     -0.00041734	     -0.00003807	     64.01002425
      0.78982152	     -0.05963179	     -0.00055331	     -0.20101084	     -0.06338277	      0.88305737	     -0.00027683	     -0.21798442	     -0.00040892	     -0.00005102	     64.13813192
      0.79124943	     -0.05957525	     -0.00054939	     -0.20095454	     -0.06338335	      0.88305729	     -0.00027566	     -0.21797148	     -0.00040089	     -0.00006340	     64.25259192
      0.79267733	     -0.05952422	     -0.00054718	     -0.20090372	     -0.06338392	      0.88305719	     -0.00027449	     -0.21795832	     -0.00039378	     -0.00007557	     64.35803730
      0.79410523	     -0.05946767	     -0.00054297	     -0.20084740	     -0.06338447	      0.88305708	     -0.00027334	     -0.21794504	     -0.00038704	     -0.00008683	     64.25219398
      0.79553313	     -0.05941451	     -0.00054053	     -0.20079442	     -0.06338502	      0.88305695	     -0.00027219	     -0.21793154	     -0.00038180	     -0.00009798	     64.48431438
      0.79696103	     -0.05935982	     -0.00053621	     -0.20073993	     -0.06338556	      0.88305680	     -0.00027106	     -0.21791787	     -0.00037718	     -0.00010850	     64.50088115
      0.79838893	     -0.05930741	     -0.00053353	     -0.20068769	     -0.06338610	      0.88305664	     -0.00026993	     -0.21790405	     -0.00037347	     -0.00011833	     64.41020597
      0.79981683	     -0.05925126	     -0.00052889	     -0.20063171	     -0.06338663	      0.88305646	     -0.00026881	     -0.21789008	     -0.00037113	     -0.00012809	     64.67594593
      0.80124473	     -0.05920074	     -0.00052591	     -0.20058133	     -0.06338716	      0.88305627	     -0.00026771	     -0.21787596	     -0.00036951	     -0.00013748	     64.59445953
      0.80267263	     -0.05914596	     -0.00052106	     -0.20052670	     -0.06338769	      0.88305607	     -0.00026661	     -0.21786174	     -0.00036901	     -0.00014635	     64.69039051
      0.80410053	     -0.05909608	     -0.00051787	     -0.20047693	     -0.06338821	      0.88305585	     -0.00026552	     -0.21784739	     -0.00036937	     -0.00015481	     64.61641104
      0.80552843	     -0.05904049	     -0.00051271	     -0.20042146	     -0.06338874	      0.88305563	     -0.00026443	     -0.21783298	     -0.00037110	     -0.00016325	     64.98506477
      0.80695633	     -0.05899334	     -0.00050928	     -0.20037441	     -0.06338927	      0.88305539	     -0.00026336	     -0.21781842	     -0.00037327	     -0.00017135	     64.84906145
      0.80838423	     -0.05893876	     -0.00050391	     -0.20031992	     -0.06338981	      0.88305514	     -0.00026229	     -0.21780387	     -0.00037646	     -0.00017898	     65.01926629
      0.80981213	     -0.05889002	     -0.00050027	     -0.20027124	     -0.06339035	      0.88305488	     -0.00026122	     -0.21778919	     -0.00038071	     -0.00018682	     65.24272854
      0.81124003	     -0.05883824	     -0.00049458	     -0.20021954	     -0.06339090	      0.88305460	     -0.00026016	     -0.21777449	     -0.00038545	     -0.00019434	     65.36163055
      0.81266793	     -0.05879129	     -0.00049089	     -0.20017263	     -0.06339145	      0.88305432	     -0.00025911	     -0.21775974	     -0.00039090	     -0.00020162	     65.35775928
      0.81409583	     -0.05873756	     -0.00048481	     -0.20011896	     -0.06339201	      0.88305403	     -0.00025806	     -0.21774498	     -0.00039752	     -0.00020915	     65.86130720
      0.81552373	     -0.05869418	     -0.00048103	     -0.20007560	     -0.06339259	      0.88305372	     -0.00025702	     -0.21773015	     -0.00040440	     -0.00021660	     65.82592532
      0.81695163	     -0.05864162	     -0.00047483	     -0.20002307	     -0.06339317	      0.88305341	     -0.00025598	     -0.21771540	     -0.00041214	     -0.00022367	     66.13280389
      0.81837954	     -0.05859784	     -0.00047108	     -0.19997930	     -0.06339376	      0.88305309	     -0.00025495	     -0.21770060	     -0.00042078	     -0.00023112	     66.40046347
      0.81980744	     -0.05854784	     -0.00046454	     -0.19992931	     -0.06339437	      0.88305275	     -0.00025392	     -0.21768590	     -0.00042971	     -0.00023809	     66.56347480
      0.82123534	     -0.05850662	     -0.00046085	     -0.19988807	     -0.06339499	      0.88305240	     -0.00025289	     -0.21767118	     -0.00043985	     -0.00024530	     66.87987015
      0.82266324	     -0.05845636	     -0.00045370	     -0.19983783	     -0.06339563	      0.88305205	     -0.00025186	     -0.21765659	     -0.00045041	     -0.00025211	     67.20573097
      0.82409114	     -0.05841660	     -0.00044987	     -0.19979803	     -0.06339628	      0.88305169	     -0.00025084	     -0.21764196	     -0.00046147	     -0.00025842	     67.21772069
      0.82551904	     -0.05836682	     -0.00044221	     -0.19974826	     -0.06339695	      0.88305131	     -0.00024983	     -0.21762747	     -0.00047353	     -0.00026459	     67.79067590
      0.82694694	     -0.05832991	     -0.00043845	     -0.19971129	     -0.06339763	      0.88305093	     -0.00024882	     -0.21761296	     -0.00048600	     -0.00027056	     67.93144285
      0.82837484	     -0.05828016	     -0.00043064	     -0.19966154	     -0.06339833	      0.88305054	     -0.00024781	     -0.21759861	     -0.00049888	     -0.00027567	     68.24922351
      0.82961953	     -0.05824690	     -0.00042745	     -0.19962822	     -0.06339896	      0.88305019	     -0.00024694	     -0.21758608	     -0.00051080	     -0.00028004	     68.45545457
      0.83086422	     -0.05820830	     -0.00042189	     -0.19958960	     -0.06339961	      0.88304984	     -0.00024607	     -0.21757365	     -0.00052298	     -0.00028392	     68.72326880
      0.83242209	     -0.05816464	     -0.00041644	     -0.19954587	     -0.06340043	      0.88304940	     -0.00024499	     -0.21755816	     -0.00053903	     -0.00028869	     69.13926912
      0.83397996	     -0.05811842	     -0.00040921	     -0.19949962	     -0.06340129	      0.88304894	     -0.00024392	     -0.21754282	     -0.00055482	     -0.00029219	     69.00159681
      0.83531947	     -0.05808050	     -0.00040533	     -0.19946162	     -0.06340204	      0.88304855	     -0.00024301	     -0.21752969	     -0.00056981	     -0.00029490	     69.52985719
      0.83665898	     -0.05804104	     -0.00039906	     -0.19942211	     -0.06340281	      0.88304815	     -0.00024211	     -0.21751664	     -0.00058496	     -0.00029744	     69.95175600
      0.83799850	     -0.05800574	     -0.00039429	     -0.19938674	     -0.06340361	      0.88304775	     -0.00024121	     -0.21750370	     -0.00059992	     -0.00029901	     69.91698717
      0.83933801	     -0.05796735	     -0.00038828	     -0.19934829	     -0.06340442	      0.88304735	     -0.00024033	     -0.21749086	     -0.00061577	     -0.00030046	     70.39464677
      0.84103131	     -0.05792525	     -0.00038198	     -0.19930610	     -0.06340548	      0.88304684	     -0.00023922	     -0.21747476	     -0.00063518	     -0.00030119	     70.12810917
      0.84238153	     -0.05788435	     -0.00037477	     -0.19926516	     -0.06340635	      0.88304644	     -0.00023835	     -0.21746209	     -0.00065190	     -0.00030129	     70.83538801
      0.84373174	     -0.05785224	     -0.00036964	     -0.19923297	     -0.06340724	      0.88304603	     -0.00023750	     -0.21744951	     -0.00066828	     -0.00030105	     70.95131608
      0.84508196	     -0.05781663	     -0.00036274	     -0.19919730	     -0.06340815	      0.88304562	     -0.00023665	     -0.21743711	     -0.00068462	     -0.00030001	     71.03022810
      0.84643217	     -0.05778416	     -0.00035704	     -0.19916476	     -0.06340909	      0.88304522	     -0.00023581	     -0.21742482	     -0.00070146	     -0.00029873	     71.25571523
      0.84823576	     -0.05773832	     -0.00034728	     -0.19911885	     -0.06341037	      0.88304468	     -0.00023471	     -0.21740865	     -0.00072355	     -0.00029603	     71.08051031
      0.84940028	     -0.05770975	     -0.00034308	     -0.19909020	     -0.06341123	      0.88304434	     -0.00023401	     -0.21739826	     -0.00073869	     -0.00029388	     71.41184011
      0.85056481	     -0.05768095	     -0.00033734	     -0.19906134	     -0.06341209	      0.88304400	     -0.00023332	     -0.21738794	     -0.00075361	     -0.00029147	     71.52003336
      0.85225539	     -0.05764124	     -0.00032992	     -0.19902152	     -0.06341339	      0.88304351	     -0.00023234	     -0.21737313	     -0.00077555	     -0.00028770	     71.61592088
      0.85394597	     -0.05760077	     -0.00032121	     -0.19898096	     -0.06341472	      0.88304303	     -0.00023137	     -0.21735848	     -0.00079775	     -0.00028313	     71.61868249
      0.85528583	     -0.05756969	     -0.00031640	     -0.19894977	     -0.06341580	      0.88304265	     -0.00023062	     -0.21734701	     -0.00081571	     -0.00027897	     71.58595758
      0.85662569	     -0.05753675	     -0.00030923	     -0.19891676	     -0.06341690	      0.88304228	     -0.00022987	     -0.21733566	     -0.00083373	     -0.00027469	     71.51791427
      0.85796555	     -0.05750803	     -0.00030374	     -0.19888793	     -0.06341803	      0.88304191	     -0.00022914	     -0.21732442	     -0.00085241	     -0.00027054	     71.61245770
      0.85966856	     -0.05746997	     -0.00029468	     -0.19884977	     -0.06341950	      0.88304146	     -0.00022823	     -0.21731041	     -0.00087581	     -0.00026461	     71.07452746
      0.86089513	     -0.05744128	     -0.00029030	     -0.19882095	     -0.06342059	      0.88304114	     -0.00022758	     -0.21730040	     -0.00089397	     -0.00026018	     71.39570105
      0.86212171	     -0.05741391	     -0.00028415	     -0.19879348	     -0.06342170	      0.88304082	     -0.00022695	     -0.21729047	     -0.00091194	     -0.00025568	     71.32872267
      0.86370278	     -0.05738067	     -0.00027753	     -0.19876009	     -0.06342316	      0.88304042	     -0.00022614	     -0.21727787	     -0.00093570	     -0.00025002	     71.26457035
      0.86528385	     -0.05734642	     -0.00026937	     -0.19872570	     -0.06342466	      0.88304003	     -0.00022535	     -0.21726544	     -0.00095986	     -0.00024386	     70.99187610
      0.86662966	     -0.05731905	     -0.00026468	     -0.19869817	     -0.06342596	      0.88303971	     -0.00022468	     -0.21725502	     -0.00098114	     -0.00023865	     70.94250274
      0.86797547	     -0.05728973	     -0.00025749	     -0.19866872	     -0.06342730	      0.88303939	     -0.00022403	     -0.21724473	     -0.00100280	     -0.00023339	     70.78748164
      0.86932127	     -0.05726291	     -0.00025188	     -0.19864173	     -0.06342866	      0.88303908	     -0.00022339	     -0.21723458	     -0.00102519	     -0.00022814	     70.74874077
      0.87066708	     -0.05723564	     -0.00024490	     -0.19861431	     -0.06343006	      0.88303877	     -0.00022275	     -0.21722458	     -0.00104798	     -0.00022276	     70.52939735
      0.87201289	     -0.05720883	     -0.00023905	     -0.19858733	     -0.06343148	      0.88303848	     -0.00022213	     -0.21721473	     -0.00107149	     -0.00021739	     70.41373115
      0.87335870	     -0.05718233	     -0.00023240	     -0.19856065	     -0.06343294	      0.88303819	     -0.00022151	     -0.21720503	     -0.00109551	     -0.00021194	     70.19677592
      0.87497449	     -0.05715253	     -0.00022554	     -0.19853062	     -0.06343474	      0.88303785	     -0.00022078	     -0.21719363	     -0.00112526	     -0.00020560	     70.00028519
      0.87659029	     -0.05712076	     -0.00021664	     -0.19849863	     -0.06343658	      0.88303752	     -0.00022006	     -0.21718251	     -0.00115611	     -0.00019970	     69.85837189
      0.87789422	     -0.05710074	     -0.00021230	     -0.19847837	     -0.06343810	      0.88303727	     -0.00021949	     -0.21717373	     -0.00118178	     -0.00019551	     69.88709780
      0.87919815	     -0.05708071	     -0.00020548	     -0.19845813	     -0.06343966	      0.88303701	     -0.00021893	     -0.21716525	     -0.00120802	     -0.00019198	     69.69823029
      0.88050207	     -0.05706715	     -0.00020067	     -0.19844433	     -0.06344125	      0.88303677	     -0.00021836	     -0.21715710	     -0.00123516	     -0.00018939	     69.66438551
      0.88223572	     -0.05705598	     -0.00019250	     -0.19843284	     -0.06344343	      0.88303644	     -0.00021763	     -0.21714708	     -0.00127230	     -0.00018801	     69.26335856
      0.88341278	     -0.05704983	     -0.00018945	     -0.19842641	     -0.06344494	      0.88303622	     -0.00021713	     -0.21714082	     -0.00129894	     -0.00018805	     69.58441867
      0.88458984	     -0.05705095	     -0.00018478	     -0.19842728	     -0.06344649	      0.88303600	     -0.00021663	     -0.21713507	     -0.00132610	     -0.00019032	     69.70141133
      0.88623755	     -0.05706119	     -0.00017981	     -0.19843712	     -0.06344870	      0.88303568	     -0.00021594	     -0.21712814	     -0.00136464	     -0.00019622	     69.63159403
      0.88788526	     -0.05707838	     -0.00017374	     -0.19845390	     -0.06345098	      0.88303535	     -0.00021526	     -0.21712261	     -0.00140534	     -0.00020692	     70.35088070
      0.88917606	     -0.05710097	     -0.00017156	     -0.19847614	     -0.06345282	      0.88303507	     -0.00021472	     -0.21711935	     -0.00143653	     -0.00021697	     70.10152856
      0.89046685	     -0.05712753	     -0.00016732	     -0.19850235	     -0.06345469	      0.88303478	     -0.00021418	     -0.21711711	     -0.00146881	     -0.00023067	     70.40359990
      0.89175764	     -0.05715982	     -0.00016441	     -0.19853427	     -0.06345661	      0.88303448	     -0.00021364	     -0.21711594	     -0.00150115	     -0.00024720	     70.69262912
      0.89335172	     -0.05720653	     -0.00015967	     -0.19858055	     -0.06345903	      0.88303406	     -0.00021297	     -0.21711594	     -0.00154108	     -0.00027164	     70.94865691
      0.89494581	     -0.05726050	     -0.00015690	     -0.19863404	     -0.06346152	      0.88303361	     -0.00021229	     -0.21711762	     -0.00158070	     -0.00029981	     71.25351901
      0.89627469	     -0.05730657	     -0.00015201	     -0.19867975	     -0.06346365	      0.88303319	     -0.00021173	     -0.21712029	     -0.00161382	     -0.00032656	     71.73906920
      0.89760357	     -0.05736230	     -0.00014951	     -0.19873509	     -0.06346581	      0.88303274	     -0.00021116	     -0.21712409	     -0.00164633	     -0.00035637	     72.31904443
      0.89893245	     -0.05742050	     -0.00014521	     -0.19879294	     -0.06346802	      0.88303224	     -0.00021059	     -0.21712910	     -0.00167748	     -0.00038817	     72.35957625
      0.90026133	     -0.05748285	     -0.00014214	     -0.19885491	     -0.06347027	      0.88303171	     -0.00021001	     -0.21713526	     -0.00170837	     -0.00042275	     73.01115201
      0.90193469	     -0.05756860	     -0.00013695	     -0.19894023	     -0.06347316	      0.88303096	     -0.00020927	     -0.21714470	     -0.00174476	     -0.00046900	     73.06196281
      0.90332276	     -0.05764480	     -0.00013471	     -0.19901605	     -0.06347560	      0.88303028	     -0.00020865	     -0.21715393	     -0.00177410	     -0.00050987	     73.96143144
      0.90471082	     -0.05772471	     -0.00013012	     -0.19909562	     -0.06347808	      0.88302954	     -0.00020803	     -0.21716444	     -0.00180089	     -0.00055224	     74.00598131
      0.90609888	     -0.05780961	     -0.00012776	     -0.19918017	     -0.06348060	      0.88302875	     -0.00020739	     -0.21717618	     -0.00182597	     -0.00059590	     74.50551159
      0.90748694	     -0.05789942	     -0.00012368	     -0.19926968	     -0.06348315	      0.88302789	     -0.00020675	     -0.21718914	     -0.00184900	     -0.00064096	     74.82335862
      0.90887500	     -0.05799434	     -0.00012155	     -0.19936429	     -0.06348573	      0.88302697	     -0.00020611	     -0.21720333	     -0.00186959	     -0.00068675	     75.20163529
      0.91026306	     -0.05809344	     -0.00011808	     -0.19946311	     -0.06348834	      0.88302598	     -0.00020546	     -0.21721872	     -0.00188780	     -0.00073303	     75.39258103
      0.91165112	     -0.05819654	     -0.00011619	     -0.19956594	     -0.06349097	      0.88302493	     -0.00020480	     -0.21723529	     -0.00190365	     -0.00077963	     75.81593999
      0.91303919	     -0.05830404	     -0.00011330	     -0.19967320	     -0.06349363	      0.88302382	     -0.00020413	     -0.21725298	     -0.00191664	     -0.00082596	     75.86580787
      0.91442725	     -0.05841310	     -0.00011164	     -0.19978204	     -0.06349629	      0.88302264	     -0.00020345	     -0.21727176	     -0.00192707	     -0.00087169	     76.12352094
      0.91581531	     -0.05852444	     -0.00010940	     -0.19989318	     -0.06349897	      0.88302140	     -0.00020277	     -0.21729156	     -0.00193495	     -0.00091687	     76.36618512
      0.91780676	     -0.05869703	     -0.00010850	     -0.20006551	     -0.06350283	      0.88301951	     -0.00020177	     -0.21732164	     -0.00194101	     -0.00098021	     76.32860125
      0.91891600	     -0.05878568	     -0.00010611	     -0.20015406	     -0.06350499	      0.88301840	     -0.00020121	     -0.21733935	     -0.00194264	     -0.00101255	     76.35489760
      0.92002525	     -0.05887858	     -0.00010508	     -0.20024686	     -0.06350714	      0.88301726	     -0.00020065	     -0.21735747	     -0.00194244	     -0.00104437	     76.55358645
      0.92189903	     -0.05904901	     -0.00010342	     -0.20041715	     -0.06351078	      0.88301526	     -0.00019968	     -0.21738934	     -0.00193782	     -0.00109672	     76.37011207
      0.92377281	     -0.05921274	     -0.00010328	     -0.20058076	     -0.06351440	      0.88301316	     -0.00019870	     -0.21742265	     -0.00192935	     -0.00114368	     76.72755431
      0.92496360	     -0.05932311	     -0.00010206	     -0.20069110	     -0.06351670	      0.88301178	     -0.00019807	     -0.21744446	     -0.00192156	     -0.00117181	     76.60635823
      0.92615440	     -0.05943292	     -0.00010246	     -0.20080088	     -0.06351898	      0.88301037	     -0.00019743	     -0.21746680	     -0.00191216	     -0.00119782	     76.58503594
      0.92788172	     -0.05959466	     -0.00010268	     -0.20096259	     -0.06352227	      0.88300827	     -0.00019649	     -0.21750003	     -0.00189594	     -0.00123173	     76.41417798
      0.92960903	     -0.05975217	     -0.00010430	     -0.20112009	     -0.06352553	      0.88300612	     -0.00019554	     -0.21753415	     -0.00187673	     -0.00125976	     76.20953491
      0.93091510	     -0.05987281	     -0.00010436	     -0.20124076	     -0.06352797	      0.88300446	     -0.00019481	     -0.21756041	     -0.00186083	     -0.00127810	     76.16637054
      0.93222117	     -0.05999209	     -0.00010573	     -0.20136006	     -0.06353039	      0.88300278	     -0.00019407	     -0.21758709	     -0.00184309	     -0.00129280	     75.90576852
      0.93401048	     -0.06015997	     -0.00010708	     -0.20152800	     -0.06353366	      0.88300045	     -0.00019305	     -0.21762419	     -0.00181710	     -0.00130885	     75.80903481
      0.93554754	     -0.06029974	     -0.00010985	     -0.20166784	     -0.06353644	      0.88299843	     -0.00019216	     -0.21765663	     -0.00179248	     -0.00131709	     75.40487764
      0.93708461	     -0.06044165	     -0.00011079	     -0.20180985	     -0.06353917	      0.88299640	     -0.00019126	     -0.21768946	     -0.00176586	     -0.00132143	     74.70575690
      0.93862167	     -0.06058351	     -0.00011478	     -0.20195178	     -0.06354187	      0.88299437	     -0.00019035	     -0.21772270	     -0.00173845	     -0.00132210	     75.04841349
      0.93998458	     -0.06070879	     -0.00011550	     -0.20207719	     -0.06354422	      0.88299257	     -0.00018954	     -0.21775248	     -0.00171219	     -0.00131958	     74.60287106
      0.94134749	     -0.06083527	     -0.00011883	     -0.20220376	     -0.06354653	      0.88299078	     -0.00018871	     -0.21778254	     -0.00168476	     -0.00131432	     74.54589411
      0.94271040	     -0.06095945	     -0.00012071	     -0.20232808	     -0.06354881	      0.88298899	     -0.00018788	     -0.21781286	     -0.00165579	     -0.00130629	     74.12391404
      0.94449899	     -0.06112402	     -0.00012508	     -0.20249283	     -0.06355174	      0.88298667	     -0.00018677	     -0.21785290	     -0.00161575	     -0.00129201	     73.64439168
      0.94579770	     -0.06123836	     -0.00012676	     -0.20260734	     -0.06355381	      0.88298500	     -0.00018596	     -0.21788218	     -0.00158554	     -0.00127833	     73.40001468
      0.94709642	     -0.06135590	     -0.00013003	     -0.20272504	     -0.06355585	      0.88298335	     -0.00018513	     -0.21791156	     -0.00155422	     -0.00126354	     73.36108766
      0.94866708	     -0.06149819	     -0.00013315	     -0.20286755	     -0.06355826	      0.88298138	     -0.00018413	     -0.21794730	     -0.00151380	     -0.00124286	     72.51283092
      0.95023774	     -0.06163738	     -0.00013742	     -0.20300696	     -0.06356061	      0.88297944	     -0.00018312	     -0.21798320	     -0.00147260	     -0.00121993	     72.63403674
      0.95180840	     -0.06177901	     -0.00014030	     -0.20314886	     -0.06356289	      0.88297755	     -0.00018210	     -0.21801918	     -0.00142933	     -0.00119554	     72.27361196
      0.95337906	     -0.06191596	     -0.00014532	     -0.20328606	     -0.06356510	      0.88297569	     -0.00018106	     -0.21805526	     -0.00138352	     -0.00116795	     71.62565248
      0.95468258	     -0.06202829	     -0.00014751	     -0.20339865	     -0.06356688	      0.88297418	     -0.00018020	     -0.21808518	     -0.00134506	     -0.00114500	     71.49717548
      0.95598610	     -0.06213740	     -0.00015129	     -0.20350800	     -0.06356860	      0.88297271	     -0.00017933	     -0.21811505	     -0.00130466	     -0.00112040	     70.98169033
      0.95728962	     -0.06224427	     -0.00015490	     -0.20361513	     -0.06357028	      0.88297126	     -0.00017845	     -0.21814484	     -0.00126377	     -0.00109539	     70.79200133
      0.95924732	     -0.06240610	     -0.00016078	     -0.20377737	     -0.06357269	      0.88296915	     -0.00017712	     -0.21818946	     -0.00119939	     -0.00105597	     69.55779878
      0.96077911	     -0.06252418	     -0.00016493	     -0.20389578	     -0.06357449	      0.88296756	     -0.00017607	     -0.21822419	     -0.00114894	     -0.00102396	     69.73103238
      0.96231090	     -0.06264480	     -0.00017001	     -0.20401675	     -0.06357621	      0.88296602	     -0.00017501	     -0.21825863	     -0.00109634	     -0.00099124	     69.28658785
      0.96384269	     -0.06275987	     -0.00017503	     -0.20413217	     -0.06357785	      0.88296453	     -0.00017395	     -0.21829287	     -0.00104270	     -0.00095816	     69.01650251
      0.96544272	     -0.06288235	     -0.00018146	     -0.20425503	     -0.06357947	      0.88296302	     -0.00017283	     -0.21832843	     -0.00098461	     -0.00092255	     68.12474033
      0.96704275	     -0.06299735	     -0.00018641	     -0.20437043	     -0.06358100	      0.88296157	     -0.00017170	     -0.21836377	     -0.00092628	     -0.00088669	     68.03562433
      0.96864278	     -0.06311267	     -0.00019267	     -0.20448617	     -0.06358243	      0.88296018	     -0.00017057	     -0.21839869	     -0.00086559	     -0.00084977	     67.19078939
      0.97024282	     -0.06321519	     -0.00019666	     -0.20458914	     -0.06358377	      0.88295885	     -0.00016943	     -0.21843308	     -0.00080454	     -0.00081221	     67.09382595
      0.97184285	     -0.06331940	     -0.00020354	     -0.20469378	     -0.06358501	      0.88295758	     -0.00016828	     -0.21846667	     -0.00074173	     -0.00077380	     66.60517656
      0.97324395	     -0.06340153	     -0.00020654	     -0.20477634	     -0.06358601	      0.88295652	     -0.00016727	     -0.21849545	     -0.00068576	     -0.00073925	     66.12628530
      0.97464505	     -0.06348164	     -0.00021136	     -0.20485687	     -0.06358693	      0.88295551	     -0.00016625	     -0.21852353	     -0.00062897	     -0.00070372	     65.68314899
      0.97604615	     -0.06355395	     -0.00021463	     -0.20492963	     -0.06358777	      0.88295455	     -0.00016523	     -0.21855083	     -0.00057158	     -0.00066743	     65.31542949
      0.97821303	     -0.06366247	     -0.00022190	     -0.20503883	     -0.06358891	      0.88295317	     -0.00016365	     -0.21859128	     -0.00048139	     -0.00060980	     64.73843768
      0.97949557	     -0.06371356	     -0.00022357	     -0.20509037	     -0.06358949	      0.88295241	     -0.00016270	     -0.21861426	     -0.00042721	     -0.00057398	     64.10996093
      0.98077811	     -0.06376679	     -0.00022765	     -0.20514402	     -0.06359001	      0.88295170	     -0.00016176	     -0.21863636	     -0.00037259	     -0.00053761	     63.63785577
      0.98206065	     -0.06381700	     -0.00023123	     -0.20519467	     -0.06359045	      0.88295103	     -0.00016081	     -0.21865768	     -0.00031785	     -0.00050093	     63.30871925
      0.98394261	     -0.06388819	     -0.00023684	     -0.20526651	     -0.06359097	      0.88295014	     -0.00015942	     -0.21868759	     -0.00023599	     -0.00044548	     62.04682074
      0.98553917	     -0.06393700	     -0.00024041	     -0.20531588	     -0.06359129	      0.88294947	     -0.00015823	     -0.21871167	     -0.00016746	     -0.00039718	     61.92715629
      0.98713572	     -0.06398656	     -0.00024513	     -0.20536600	     -0.06359150	      0.88294887	     -0.00015705	     -0.21873453	     -0.00009797	     -0.00034774	     61.19603515
      0.98873228	     -0.06402874	     -0.00024940	     -0.20540874	     -0.06359161	      0.88294836	     -0.00015587	     -0.21875625	     -0.00002882	     -0.00029743	     60.73161633
      0.99065101	     -0.06407793	     -0.00025621	     -0.20545860	     -0.06359158	      0.88294784	     -0.00015444	     -0.21878074	      0.00005460	     -0.00023593	     59.66244783
      0.99208945	     -0.06409875	     -0.00025937	     -0.20547995	     -0.06359146	      0.88294754	     -0.00015338	     -0.21879791	      0.00011611	     -0.00018855	     59.29357656
      0.99352789	     -0.06412292	     -0.00026447	     -0.20550462	     -0.06359125	      0.88294730	     -0.00015231	     -0.21881392	      0.00017718	     -0.00014122	     58.83713639
      0.99496632	     -0.06414027	     -0.00026863	     -0.20552250	     -0.06359095	      0.88294713	     -0.00015125	     -0.21882887	      0.00023787	     -0.00009334	     58.16205335
      0.99671067	     -0.06415675	     -0.00027457	     -0.20553960	     -0.06359047	      0.88294702	     -0.00014996	     -0.21884554	      0.00031038	     -0.00003468	     57.25322464
      0.99845502	     -0.06415876	     -0.00027907	     -0.20554223	     -0.06358987	      0.88294701	     -0.00014868	     -0.21886056	      0.00038025	      0.00002365	     57.07797759
      0.99991410	     -0.06416003	     -0.00028461	     -0.20554401	     -0.06358927	      0.88294708	     -0.00014761	     -0.21887168	      0.00043852	      0.00007450	     55.90395765
      1.00137318	     -0.06415131	     -0.00028880	     -0.20553581	     -0.06358859	      0.88294723	     -0.00014654	     -0.21888164	      0.00049431	      0.00012461	     55.68123978
      1.00286588	     -0.06414273	     -0.00029361	     -0.20552774	     -0.06358781	      0.88294745	     -0.00014545	     -0.21889058	      0.00055020	      0.00017506	     55.17862215
      1.00435858	     -0.06412578	     -0.00029778	     -0.20551132	     -0.06358695	      0.88294775	     -0.00014436	     -0.21889833	      0.00060510	      0.00022636	     54.26595463
      1.00585128	     -0.06410233	     -0.00030230	     -0.20548837	     -0.06358601	      0.88294813	     -0.00014327	     -0.21890481	      0.00065728	      0.00027694	     53.99182636
      1.00734398	     -0.06407563	     -0.00030652	     -0.20546217	     -0.06358499	      0.88294858	     -0.00014218	     -0.21891000	      0.00070822	      0.00032769	     53.29642974
      1.00921082	     -0.06403663	     -0.00031209	     -0.20542379	     -0.06358361	      0.88294925	     -0.00014083	     -0.21891481	      0.00076924	      0.00039054	     52.37936491
      1.01107766	     -0.06398054	     -0.00031682	     -0.20536829	     -0.06358212	      0.88295004	     -0.00013948	     -0.21891768	      0.00082664	      0.00045371	     51.82701366
      1.01294449	     -0.06392942	     -0.00032246	     -0.20531774	     -0.06358052	      0.88295094	     -0.00013813	     -0.21891852	      0.00088096	      0.00051492	     51.27683736
      1.01428379	     -0.06387777	     -0.00032591	     -0.20526648	     -0.06357932	      0.88295166	     -0.00013717	     -0.21891800	      0.00091818	      0.00055900	     50.83660090
      1.01562309	     -0.06382979	     -0.00032934	     -0.20521889	     -0.06357806	      0.88295244	     -0.00013621	     -0.21891644	      0.00095375	      0.00060165	     50.44332582
      1.01739016	     -0.06375945	     -0.00033408	     -0.20514905	     -0.06357634	      0.88295355	     -0.00013494	     -0.21891298	      0.00099826	      0.00065631	     49.95513810
      1.01895549	     -0.06369206	     -0.00033776	     -0.20508209	     -0.06357475	      0.88295462	     -0.00013382	     -0.21890849	      0.00103579	      0.00070476	     49.14567624
      1.02052083	     -0.06361729	     -0.00034203	     -0.20500772	     -0.06357310	      0.88295576	     -0.00013271	     -0.21890270	      0.00107038	      0.00075132	     48.86101693
      1.02208617	     -0.06354090	     -0.00034526	     -0.20493172	     -0.06357140	      0.88295697	     -0.00013159	     -0.21889556	      0.00110299	      0.00079672	     48.31235990
      1.02365151	     -0.06345895	     -0.00034985	     -0.20485012	     -0.06356965	      0.88295825	     -0.00013048	     -0.21888714	      0.00113251	      0.00084020	     48.31043053
      1.02502150	     -0.06338239	     -0.00035215	     -0.20477388	     -0.06356808	      0.88295943	     -0.00012951	     -0.21887872	      0.00115732	      0.00087822	     47.58484890
      1.02639149	     -0.06330183	     -0.00035557	     -0.20469361	     -0.06356648	      0.88296066	     -0.00012854	     -0.21886929	      0.00117958	      0.00091447	     47.35630772
      1.02776148	     -0.06322014	     -0.00035824	     -0.20461219	     -0.06356485	      0.88296193	     -0.00012757	     -0.21885887	      0.00120025	      0.00094977	     46.92123405
      1.02913147	     -0.06313464	     -0.00036123	     -0.20452695	     -0.06356319	      0.88296326	     -0.00012661	     -0.21884751	      0.00121872	      0.00098382	     46.65249666
      1.03080218	     -0.06303022	     -0.00036461	     -0.20442281	     -0.06356114	      0.88296493	     -0.00012544	     -0.21883242	      0.00123858	      0.00102331	     46.36057117
      1.03247289	     -0.06292024	     -0.00036832	     -0.20431310	     -0.06355905	      0.88296668	     -0.00012427	     -0.21881612	      0.00125612	      0.00106157	     45.68865370
      1.03391155	     -0.06282637	     -0.00037122	     -0.20421943	     -0.06355724	      0.88296823	     -0.00012327	     -0.21880112	      0.00126801	      0.00109175	     45.68792525
      1.03535020	     -0.06273087	     -0.00037462	     -0.20412410	     -0.06355540	      0.88296982	     -0.00012227	     -0.21878538	      0.00127888	      0.00112098	     45.04265964
      1.03678885	     -0.06263552	     -0.00037790	     -0.20402891	     -0.06355356	      0.88297145	     -0.00012128	     -0.21876891	      0.00128674	      0.00114752	     44.98740428
      1.03837497	     -0.06253130	     -0.00038180	     -0.20392484	     -0.06355151	      0.88297329	     -0.00012019	     -0.21875007	      0.00129357	      0.00117408	     44.60316070
      1.03996110	     -0.06242523	     -0.00038574	     -0.20381889	     -0.06354946	      0.88297517	     -0.00011911	     -0.21873055	      0.00129799	      0.00119874	     44.17041947
      1.04154722	     -0.06231861	     -0.00038988	     -0.20371236	     -0.06354740	      0.88297709	     -0.00011804	     -0.21871040	      0.00129948	      0.00121982	     44.05868704
      1.04313334	     -0.06221399	     -0.00039383	     -0.20360781	     -0.06354534	      0.88297904	     -0.00011698	     -0.21868969	      0.00129886	      0.00123781	     43.74628981
      1.04471947	     -0.06210788	     -0.00039808	     -0.20350174	     -0.06354328	      0.88298102	     -0.00011592	     -0.21866853	      0.00129570	      0.00125273	     43.54284487
      1.04630559	     -0.06200433	     -0.00040185	     -0.20339822	     -0.06354123	      0.88298301	     -0.00011488	     -0.21864694	      0.00128997	      0.00126423	     43.38780673
      1.04770435	     -0.06191091	     -0.00040570	     -0.20330480	     -0.06353943	      0.88298479	     -0.00011396	     -0.21862761	      0.00128311	      0.00127200	     43.21779652
      1.04910311	     -0.06182014	     -0.00040892	     -0.20321402	     -0.06353764	      0.88298657	     -0.00011305	     -0.21860804	      0.00127422	      0.00127699	     43.13496911
      1.05050188	     -0.06172981	     -0.00041241	     -0.20312365	     -0.06353586	      0.88298836	     -0.00011215	     -0.21858830	      0.00126347	      0.00127908	     43.16311556
      1.05190064	     -0.06164127	     -0.00041546	     -0.20303507	     -0.06353411	      0.88299015	     -0.00011126	     -0.21856843	      0.00125161	      0.00127929	     42.81148079
      1.05329940	     -0.06155178	     -0.00041853	     -0.20294552	     -0.06353236	      0.88299194	     -0.00011038	     -0.21854846	      0.00123729	      0.00127666	     42.93090181
      1.05497599	     -0.06144862	     -0.00042125	     -0.20284229	     -0.06353031	      0.88299407	     -0.00010933	     -0.21852444	      0.00121835	      0.00127017	     42.78737890
      1.05665258	     -0.06134416	     -0.00042448	     -0.20273772	     -0.06352828	      0.88299619	     -0.00010830	     -0.21850039	      0.00119711	      0.00126150	     42.65440013
      1.05792531	     -0.06126622	     -0.00042589	     -0.20265970	     -0.06352677	      0.88299779	     -0.00010753	     -0.21848209	      0.00117922	      0.00125266	     42.64237540
      1.05919804	     -0.06119008	     -0.00042780	     -0.20258346	     -0.06352528	      0.88299938	     -0.00010676	     -0.21846382	      0.00116000	      0.00124163	     42.79557030
      1.06087758	     -0.06109348	     -0.00042953	     -0.20248672	     -0.06352335	      0.88300145	     -0.00010576	     -0.21843980	      0.00113358	      0.00122492	     42.55407867
      1.06255713	     -0.06099727	     -0.00043180	     -0.20239035	     -0.06352147	      0.88300349	     -0.00010478	     -0.21841593	      0.00110396	      0.00120481	     43.08671036
      1.06392136	     -0.06092111	     -0.00043276	     -0.20231406	     -0.06351999	      0.88300513	     -0.00010400	     -0.21839666	      0.00107969	      0.00118756	     42.77226185
      1.06528560	     -0.06084527	     -0.00043452	     -0.20223807	     -0.06351853	      0.88300673	     -0.00010322	     -0.21837751	      0.00105352	      0.00116789	     42.99754905
      1.06664983	     -0.06077389	     -0.00043564	     -0.20216653	     -0.06351711	      0.88300831	     -0.00010246	     -0.21835850	      0.00102660	      0.00114684	     42.99338408
      1.06801407	     -0.06070219	     -0.00043701	     -0.20209467	     -0.06351573	      0.88300986	     -0.00010171	     -0.21833969	      0.00099837	      0.00112425	     43.17730558
      1.06954116	     -0.06062639	     -0.00043813	     -0.20201867	     -0.06351423	      0.88301156	     -0.00010088	     -0.21831882	      0.00096537	      0.00109698	     43.48162950
      1.07106826	     -0.06054869	     -0.00043927	     -0.20194077	     -0.06351278	      0.88301321	     -0.00010007	     -0.21829820	      0.00093148	      0.00106908	     43.45539881
      1.07259535	     -0.06047133	     -0.00044045	     -0.20186318	     -0.06351139	      0.88301482	     -0.00009927	     -0.21827773	      0.00089453	      0.00103928	     44.03397398
      1.07412244	     -0.06039449	     -0.00044210	     -0.20178609	     -0.06351005	      0.88301639	     -0.00009849	     -0.21825750	      0.00085556	      0.00100873	     44.36572038
      1.07564954	     -0.06031839	     -0.00044328	     -0.20170970	     -0.06350878	      0.88301790	     -0.00009773	     -0.21823744	      0.00081305	      0.00097718	     44.87028922
      1.07717663	     -0.06023974	     -0.00044524	     -0.20163072	     -0.06350757	      0.88301937	     -0.00009699	     -0.21821754	      0.00076614	      0.00094431	     45.90386697
      1.07844985	     -0.06017888	     -0.00044641	     -0.20156956	     -0.06350662	      0.88302055	     -0.00009638	     -0.21820110	      0.00072459	      0.00091689	     46.26528970
      1.07972308	     -0.06011630	     -0.00044768	     -0.20150664	     -0.06350573	      0.88302170	     -0.00009578	     -0.21818483	      0.00067915	      0.00088839	     47.23039284
      1.08138761	     -0.06003967	     -0.00044927	     -0.20142954	     -0.06350465	      0.88302315	     -0.00009502	     -0.21816381	      0.00061561	      0.00085060	     48.18119222
      1.08282898	     -0.05997261	     -0.00045070	     -0.20136202	     -0.06350380	      0.88302435	     -0.00009438	     -0.21814589	      0.00055540	      0.00081657	     49.69657994
      1.08427035	     -0.05991267	     -0.00045199	     -0.20130159	     -0.06350305	      0.88302550	     -0.00009376	     -0.21812828	      0.00049262	      0.00078233	     50.59968140
      1.08571172	     -0.05985008	     -0.00045321	     -0.20123848	     -0.06350239	      0.88302661	     -0.00009315	     -0.21811106	      0.00042562	      0.00074689	     52.22453278
      1.08715308	     -0.05979822	     -0.00045464	     -0.20118608	     -0.06350182	      0.88302766	     -0.00009257	     -0.21809421	      0.00035643	      0.00071057	     53.64811557
      1.08859445	     -0.05974242	     -0.00045587	     -0.20112971	     -0.06350136	      0.88302866	     -0.00009199	     -0.21807791	      0.00028490	      0.00067372	     55.34741644
      1.09003582	     -0.05969577	     -0.00045725	     -0.20108247	     -0.06350100	      0.88302960	     -0.00009144	     -0.21806207	      0.00021191	      0.00063645	     56.91760452
      1.09147718	     -0.05964591	     -0.00045817	     -0.20103204	     -0.06350075	      0.88303049	     -0.00009091	     -0.21804681	      0.00013727	      0.00059851	     58.93831052
      1.09291855	     -0.05960317	     -0.00045945	     -0.20098870	     -0.06350061	      0.88303133	     -0.00009039	     -0.21803201	      0.00006195	      0.00056052	     60.73029207
      1.09435992	     -0.05955765	     -0.00046003	     -0.20094258	     -0.06350057	      0.88303211	     -0.00008989	     -0.21801774	     -0.00001476	      0.00052191	     63.26375090
      1.09580129	     -0.05951963	     -0.00046125	     -0.20090395	     -0.06350065	      0.88303283	     -0.00008941	     -0.21800394	     -0.00009097	      0.00048388	     65.19395569
      1.09724265	     -0.05947602	     -0.00046137	     -0.20085974	     -0.06350084	      0.88303350	     -0.00008895	     -0.21799067	     -0.00016799	      0.00044566	     67.92862883
      1.09868402	     -0.05944303	     -0.00046251	     -0.20082615	     -0.06350113	      0.88303412	     -0.00008851	     -0.21797783	     -0.00024423	      0.00040776	     70.29934226
      1.10012539	     -0.05940419	     -0.00046225	     -0.20078674	     -0.06350154	      0.88303468	     -0.00008808	     -0.21796552	     -0.00032016	      0.00037021	     73.28545485
      1.10137577	     -0.05937769	     -0.00046305	     -0.20075973	     -0.06350198	      0.88303512	     -0.00008772	     -0.21795521	     -0.00038475	      0.00033850	     75.42805385
      1.10262615	     -0.05934917	     -0.00046297	     -0.20073073	     -0.06350250	      0.88303552	     -0.00008738	     -0.21794529	     -0.00044867	      0.00030678	     78.19175388
      1.10414527	     -0.05932020	     -0.00046322	     -0.20070119	     -0.06350324	      0.88303596	     -0.00008698	     -0.21793373	     -0.00052373	      0.00026949	     81.05688220
      1.10566439	     -0.05928854	     -0.00046275	     -0.20066899	     -0.06350409	      0.88303634	     -0.00008659	     -0.21792274	     -0.00059710	      0.00023285	     84.82033273
      1.10700934	     -0.05926765	     -0.00046294	     -0.20064764	     -0.06350494	      0.88303663	     -0.00008627	     -0.21791342	     -0.00065856	      0.00020210	     87.28160186
      1.10835430	     -0.05924277	     -0.00046235	     -0.20062234	     -0.06350586	      0.88303689	     -0.00008595	     -0.21790454	     -0.00071823	      0.00017213	     90.61375651
      1.10969926	     -0.05922254	     -0.00046216	     -0.20060171	     -0.06350687	      0.88303710	     -0.00008566	     -0.21789603	     -0.00077451	      0.00014377	     93.41585545
      1.11133199	     -0.05919676	     -0.00046126	     -0.20057549	     -0.06350819	      0.88303731	     -0.00008531	     -0.21788619	     -0.00083947	      0.00011082	     97.54760765
      1.11271417	     -0.05917749	     -0.00046120	     -0.20055587	     -0.06350938	      0.88303744	     -0.00008503	     -0.21787823	     -0.00088983	      0.00008597	     99.90752041
      1.11409634	     -0.05915366	     -0.00046012	     -0.20053174	     -0.06351064	      0.88303754	     -0.00008477	     -0.21787059	     -0.00093779	      0.00006247	    103.31632271
      1.11547851	     -0.05913632	     -0.00045978	     -0.20051412	     -0.06351197	      0.88303761	     -0.00008452	     -0.21786317	     -0.00098202	      0.00004112	    106.06709536
      1.11686069	     -0.05911334	     -0.00045841	     -0.20049090	     -0.06351336	      0.88303766	     -0.00008428	     -0.21785603	     -0.00102309	      0.00002221	    108.91030726
      1.11852696	     -0.05909024	     -0.00045755	     -0.20046754	     -0.06351510	      0.88303768	     -0.00008401	     -0.21784759	     -0.00106843	      0.00000285	    111.69577818
      1.11976423	     -0.05906624	     -0.00045572	     -0.20044338	     -0.06351644	      0.88303767	     -0.00008382	     -0.21784147	     -0.00110013	     -0.00000921	    114.49062974
      1.12100151	     -0.05904661	     -0.00045489	     -0.20042360	     -0.06351782	      0.88303766	     -0.00008364	     -0.21783538	     -0.00112943	     -0.00001921	    116.55129224
      1.12262510	     -0.05901754	     -0.00045296	     -0.20039436	     -0.06351969	      0.88303762	     -0.00008341	     -0.21782746	     -0.00116527	     -0.00002941	    119.26230037
      1.12424869	     -0.05899122	     -0.00045240	     -0.20036789	     -0.06352160	      0.88303756	     -0.00008321	     -0.21781953	     -0.00119801	     -0.00003576	    121.11726445
      1.12552557	     -0.05896083	     -0.00045018	     -0.20033741	     -0.06352315	      0.88303752	     -0.00008306	     -0.21781329	     -0.00122279	     -0.00003864	    123.49697967
      1.12680245	     -0.05893816	     -0.00044943	     -0.20031464	     -0.06352473	      0.88303747	     -0.00008291	     -0.21780694	     -0.00124591	     -0.00003968	    124.97977990
      1.12838497	     -0.05890385	     -0.00044696	     -0.20028025	     -0.06352672	      0.88303740	     -0.00008275	     -0.21779904	     -0.00127283	     -0.00003812	    126.58065717
      1.12979246	     -0.05887509	     -0.00044588	     -0.20025140	     -0.06352853	      0.88303735	     -0.00008262	     -0.21779190	     -0.00129612	     -0.00003474	    128.16738405
      1.13119995	     -0.05884290	     -0.00044335	     -0.20021916	     -0.06353037	      0.88303731	     -0.00008250	     -0.21778468	     -0.00131809	     -0.00002918	    129.40807070
      1.13260744	     -0.05881402	     -0.00044237	     -0.20019021	     -0.06353224	      0.88303727	     -0.00008239	     -0.21777735	     -0.00133921	     -0.00002182	    130.19417143
      1.13401493	     -0.05877830	     -0.00043970	     -0.20015443	     -0.06353414	      0.88303725	     -0.00008229	     -0.21776995	     -0.00136001	     -0.00001291	    131.40362170
      1.13542242	     -0.05874854	     -0.00043873	     -0.20012461	     -0.06353607	      0.88303723	     -0.00008220	     -0.21776238	     -0.00138037	     -0.00000278	    132.10438749
      1.13682991	     -0.05871205	     -0.00043604	     -0.20008808	     -0.06353802	      0.88303724	     -0.00008212	     -0.21775475	     -0.00140030	      0.00000883	    132.70263265
      1.13823740	     -0.05868042	     -0.00043500	     -0.20005637	     -0.06354001	      0.88303726	     -0.00008205	     -0.21774694	     -0.00142068	      0.00002108	    133.36349784
      1.13964489	     -0.05864280	     -0.00043209	     -0.20001870	     -0.06354202	      0.88303730	     -0.00008200	     -0.21773907	     -0.00144070	      0.00003453	    133.60601424
      1.14105238	     -0.05860930	     -0.00043095	     -0.19998512	     -0.06354406	      0.88303736	     -0.00008195	     -0.21773106	     -0.00146157	      0.00004815	    134.14167547
      1.14245987	     -0.05857168	     -0.00042788	     -0.19994744	     -0.06354614	      0.88303743	     -0.00008191	     -0.21772297	     -0.00148240	      0.00006227	    134.36222230
      1.14386736	     -0.05853854	     -0.00042680	     -0.19991420	     -0.06354824	      0.88303753	     -0.00008189	     -0.21771478	     -0.00150379	      0.00007644	    134.47848911
      1.14527485	     -0.05850018	     -0.00042339	     -0.19987577	     -0.06355037	      0.88303765	     -0.00008187	     -0.21770654	     -0.00152595	      0.00009014	    135.04997994
      1.14668234	     -0.05846823	     -0.00042211	     -0.19984371	     -0.06355253	      0.88303779	     -0.00008186	     -0.21769821	     -0.00154785	      0.00010408	    134.50494898
      1.14808983	     -0.05842761	     -0.00041845	     -0.19980301	     -0.06355473	      0.88303794	     -0.00008186	     -0.21768988	     -0.00157122	      0.00011707	    135.26611089
      1.14949732	     -0.05839756	     -0.00041726	     -0.19977284	     -0.06355696	      0.88303812	     -0.00008187	     -0.21768146	     -0.00159415	      0.00012983	    134.61824949
      1.15090481	     -0.05835758	     -0.00041345	     -0.19973275	     -0.06355922	      0.88303831	     -0.00008188	     -0.21767311	     -0.00161826	      0.00014155	    135.15093582
      1.15231230	     -0.05832828	     -0.00041232	     -0.19970331	     -0.06356151	      0.88303851	     -0.00008191	     -0.21766470	     -0.00164238	      0.00015225	    134.76722716
      1.15371979	     -0.05828928	     -0.00040821	     -0.19966421	     -0.06356384	      0.88303874	     -0.00008194	     -0.21765639	     -0.00166690	      0.00016205	    134.78564652
      1.15512728	     -0.05826014	     -0.00040685	     -0.19963491	     -0.06356620	      0.88303897	     -0.00008197	     -0.21764804	     -0.00169195	      0.00017044	    134.54028899
      1.15653477	     -0.05822270	     -0.00040199	     -0.19959737	     -0.06356860	      0.88303921	     -0.00008201	     -0.21763981	     -0.00171711	      0.00017775	    134.46080684
      1.15794226	     -0.05819636	     -0.00040059	     -0.19957086	     -0.06357104	      0.88303947	     -0.00008206	     -0.21763159	     -0.00174267	      0.00018352	    134.05967026
      1.15934975	     -0.05815931	     -0.00039520	     -0.19953370	     -0.06357351	      0.88303973	     -0.00008211	     -0.21762355	     -0.00176839	      0.00018784	    134.02450102
      1.16060941	     -0.05813687	     -0.00039344	     -0.19951110	     -0.06357575	      0.88303997	     -0.00008215	     -0.21761637	     -0.00179156	      0.00019019	    133.50679087
      1.16186907	     -0.05810873	     -0.00038928	     -0.19948284	     -0.06357802	      0.88304021	     -0.00008220	     -0.21760936	     -0.00181486	      0.00019113	    133.23516421
      1.16341215	     -0.05808249	     -0.00038572	     -0.19945643	     -0.06358084	      0.88304050	     -0.00008227	     -0.21760093	     -0.00184369	      0.00018979	    132.72709957
      1.16495522	     -0.05805405	     -0.00037995	     -0.19942784	     -0.06358371	      0.88304079	     -0.00008233	     -0.21759289	     -0.00187222	      0.00018600	    131.88198981
      1.16618657	     -0.05804116	     -0.00037791	     -0.19941479	     -0.06358603	      0.88304102	     -0.00008239	     -0.21758675	     -0.00189551	      0.00018045	    131.44453278
      1.16741792	     -0.05802984	     -0.00037441	     -0.19940332	     -0.06358838	      0.88304124	     -0.00008244	     -0.21758105	     -0.00191850	      0.00017262	    130.89867806
      1.16898775	     -0.05802771	     -0.00037174	     -0.19940097	     -0.06359141	      0.88304150	     -0.00008252	     -0.21757461	     -0.00194749	      0.00015878	    129.92546515
      1.17055759	     -0.05803321	     -0.00036792	     -0.19940628	     -0.06359449	      0.88304173	     -0.00008259	     -0.21756933	     -0.00197596	      0.00014026	    129.05350747
      1.17186908	     -0.05804902	     -0.00036747	     -0.19942188	     -0.06359710	      0.88304191	     -0.00008266	     -0.21756593	     -0.00199897	      0.00012136	    127.92734293
      1.17318056	     -0.05806854	     -0.00036535	     -0.19944123	     -0.06359974	      0.88304205	     -0.00008273	     -0.21756360	     -0.00202160	      0.00009805	    127.38383209
      1.17449205	     -0.05810003	     -0.00036502	     -0.19947253	     -0.06360240	      0.88304216	     -0.00008280	     -0.21756241	     -0.00204274	      0.00007126	    126.01081920
      1.17580354	     -0.05813630	     -0.00036414	     -0.19950862	     -0.06360510	      0.88304223	     -0.00008288	     -0.21756247	     -0.00206348	      0.00004006	    125.29311353
      1.17711503	     -0.05818195	     -0.00036407	     -0.19955408	     -0.06360781	      0.88304226	     -0.00008296	     -0.21756383	     -0.00208246	      0.00000527	    123.82098983
      1.17842652	     -0.05823226	     -0.00036371	     -0.19960422	     -0.06361056	      0.88304225	     -0.00008304	     -0.21756655	     -0.00210079	     -0.00003395	    122.97410322
      1.18009788	     -0.05830994	     -0.00036373	     -0.19968170	     -0.06361409	      0.88304214	     -0.00008315	     -0.21757201	     -0.00212099	     -0.00008918	    120.40329128
      1.18176925	     -0.05838814	     -0.00036271	     -0.19975972	     -0.06361765	      0.88304194	     -0.00008326	     -0.21757979	     -0.00214039	     -0.00015077	    119.84166296
      1.18297393	     -0.05845975	     -0.00036333	     -0.19983121	     -0.06362023	      0.88304173	     -0.00008335	     -0.21758673	     -0.00215199	     -0.00019867	    118.19087061
      1.18417861	     -0.05853107	     -0.00036274	     -0.19990242	     -0.06362283	      0.88304146	     -0.00008344	     -0.21759493	     -0.00216242	     -0.00024980	    117.17523443
      1.18580245	     -0.05863698	     -0.00036250	     -0.20000821	     -0.06362635	      0.88304100	     -0.00008356	     -0.21760789	     -0.00217346	     -0.00032261	    114.95139822
      1.18718523	     -0.05873072	     -0.00036157	     -0.20010188	     -0.06362936	      0.88304051	     -0.00008368	     -0.21762065	     -0.00218149	     -0.00038847	    114.00751093
      1.18856800	     -0.05883228	     -0.00036072	     -0.20020339	     -0.06363239	      0.88303993	     -0.00008380	     -0.21763496	     -0.00218633	     -0.00045625	    111.79109018
      1.18995077	     -0.05893525	     -0.00035896	     -0.20030633	     -0.06363541	      0.88303925	     -0.00008392	     -0.21765080	     -0.00218997	     -0.00052698	    110.71316364
      1.19133355	     -0.05904681	     -0.00035750	     -0.20041790	     -0.06363844	      0.88303847	     -0.00008405	     -0.21766807	     -0.00219027	     -0.00059888	    108.41195975
      1.19271632	     -0.05915811	     -0.00035527	     -0.20052922	     -0.06364147	      0.88303759	     -0.00008419	     -0.21768676	     -0.00218922	     -0.00067248	    107.24164955
      1.19452272	     -0.05931747	     -0.00035276	     -0.20068865	     -0.06364542	      0.88303629	     -0.00008439	     -0.21771322	     -0.00218334	     -0.00076979	    104.28868755
      1.19582076	     -0.05942763	     -0.00034965	     -0.20079889	     -0.06364825	      0.88303524	     -0.00008453	     -0.21773366	     -0.00217716	     -0.00083957	    103.22924938
      1.19711880	     -0.05954883	     -0.00034738	     -0.20092018	     -0.06365107	      0.88303411	     -0.00008469	     -0.21775515	     -0.00216860	     -0.00090988	    101.58298594
      1.19841684	     -0.05966967	     -0.00034441	     -0.20104115	     -0.06365388	      0.88303288	     -0.00008485	     -0.21777772	     -0.00215729	     -0.00097923	     99.73409325
      1.19971489	     -0.05979339	     -0.00034158	     -0.20116501	     -0.06365667	      0.88303156	     -0.00008502	     -0.21780124	     -0.00214426	     -0.00104810	     98.30387635
      1.20154580	     -0.05997492	     -0.00033721	     -0.20134679	     -0.06366058	      0.88302956	     -0.00008528	     -0.21783599	     -0.00212070	     -0.00114261	     94.95181865
      1.20299452	     -0.06011572	     -0.00033398	     -0.20148780	     -0.06366363	      0.88302785	     -0.00008550	     -0.21786465	     -0.00210042	     -0.00121495	     93.89764636
      1.20444324	     -0.06026163	     -0.00033025	     -0.20163396	     -0.06366666	      0.88302604	     -0.00008574	     -0.21789419	     -0.00207649	     -0.00128477	     92.18409241
      1.20583123	     -0.06040420	     -0.00032704	     -0.20177678	     -0.06366952	      0.88302421	     -0.00008597	     -0.21792329	     -0.00205103	     -0.00134931	     90.63754859
      1.20721921	     -0.06054799	     -0.00032359	     -0.20192086	     -0.06367235	      0.88302229	     -0.00008622	     -0.21795312	     -0.00202225	     -0.00141003	     88.46961763
      1.20860720	     -0.06069070	     -0.00032036	     -0.20206387	     -0.06367514	      0.88302030	     -0.00008648	     -0.21798356	     -0.00199198	     -0.00146784	     87.20979457
      1.21058482	     -0.06089977	     -0.00031544	     -0.20227341	     -0.06367903	      0.88301732	     -0.00008688	     -0.21802786	     -0.00194370	     -0.00154343	     84.24256158
      1.21186485	     -0.06103351	     -0.00031258	     -0.20240746	     -0.06368150	      0.88301531	     -0.00008715	     -0.21805705	     -0.00191144	     -0.00158853	     83.54435068
      1.21314488	     -0.06116750	     -0.00030921	     -0.20254180	     -0.06368392	      0.88301325	     -0.00008743	     -0.21808658	     -0.00187641	     -0.00162951	     81.91286747
      1.21488392	     -0.06135168	     -0.00030496	     -0.20272645	     -0.06368714	      0.88301037	     -0.00008784	     -0.21812710	     -0.00182703	     -0.00168030	     80.52316116
      1.21630425	     -0.06149923	     -0.00030143	     -0.20287442	     -0.06368971	      0.88300796	     -0.00008819	     -0.21816054	     -0.00178402	     -0.00171614	     78.79795062
      1.21772457	     -0.06164744	     -0.00029823	     -0.20302305	     -0.06369221	      0.88300550	     -0.00008855	     -0.21819417	     -0.00173911	     -0.00174723	     77.32898174
      1.21914490	     -0.06179517	     -0.00029483	     -0.20317121	     -0.06369465	      0.88300300	     -0.00008893	     -0.21822797	     -0.00169304	     -0.00177468	     76.40691347
      1.22056523	     -0.06194555	     -0.00029149	     -0.20332206	     -0.06369702	      0.88300046	     -0.00008932	     -0.21826192	     -0.00164460	     -0.00179732	     75.02845875
      1.22243274	     -0.06214370	     -0.00028709	     -0.20352084	     -0.06370003	      0.88299708	     -0.00008985	     -0.21830685	     -0.00157818	     -0.00182087	     73.14097838
      1.22430026	     -0.06232664	     -0.00028330	     -0.20370440	     -0.06370291	      0.88299367	     -0.00009042	     -0.21835180	     -0.00151005	     -0.00183540	     72.45092621
      1.22559756	     -0.06246398	     -0.00027999	     -0.20384222	     -0.06370484	      0.88299128	     -0.00009082	     -0.21838292	     -0.00146013	     -0.00184167	     71.35795709
      1.22689486	     -0.06259752	     -0.00027775	     -0.20397623	     -0.06370670	      0.88298889	     -0.00009123	     -0.21841414	     -0.00140888	     -0.00184436	     70.56259937
      1.22855880	     -0.06276803	     -0.00027399	     -0.20414737	     -0.06370899	      0.88298582	     -0.00009178	     -0.21845417	     -0.00134093	     -0.00184302	     69.53641459
      1.23022273	     -0.06293559	     -0.00027085	     -0.20431558	     -0.06371116	      0.88298276	     -0.00009235	     -0.21849420	     -0.00127029	     -0.00183610	     68.35678114
      1.23165102	     -0.06307502	     -0.00026757	     -0.20445560	     -0.06371293	      0.88298015	     -0.00009284	     -0.21852853	     -0.00120796	     -0.00182590	     67.62350030
      1.23307930	     -0.06321562	     -0.00026493	     -0.20459678	     -0.06371461	      0.88297755	     -0.00009335	     -0.21856279	     -0.00114386	     -0.00181247	     67.14433198
      1.23446345	     -0.06335200	     -0.00026194	     -0.20473376	     -0.06371615	      0.88297505	     -0.00009386	     -0.21859591	     -0.00107976	     -0.00179697	     66.61758584
      1.23584759	     -0.06348504	     -0.00025901	     -0.20486742	     -0.06371760	      0.88297258	     -0.00009437	     -0.21862893	     -0.00101299	     -0.00177815	     65.64643177
      1.23723174	     -0.06361344	     -0.00025595	     -0.20499646	     -0.06371896	      0.88297013	     -0.00009489	     -0.21866180	     -0.00094520	     -0.00175734	     65.33598357
      1.23892352	     -0.06377148	     -0.00025208	     -0.20515530	     -0.06372048	      0.88296718	     -0.00009554	     -0.21870182	     -0.00085952	     -0.00172934	     64.71444789
      1.24061531	     -0.06392987	     -0.00024820	     -0.20531452	     -0.06372186	      0.88296428	     -0.00009621	     -0.21874160	     -0.00077082	     -0.00169872	     63.99709998
      1.24230709	     -0.06408076	     -0.00024412	     -0.20546627	     -0.06372309	      0.88296143	     -0.00009688	     -0.21878112	     -0.00067958	     -0.00166639	     63.56753870
      1.24399888	     -0.06423313	     -0.00024054	     -0.20561953	     -0.06372416	      0.88295864	     -0.00009757	     -0.21882026	     -0.00058428	     -0.00163222	     62.38443214
      1.24542998	     -0.06435587	     -0.00023721	     -0.20574304	     -0.06372494	      0.88295633	     -0.00009816	     -0.21885303	     -0.00050237	     -0.00160317	     62.33783586
      1.24686109	     -0.06447926	     -0.00023438	     -0.20586721	     -0.06372560	      0.88295405	     -0.00009876	     -0.21888540	     -0.00041777	     -0.00157392	     62.05082153
      1.24821696	     -0.06459548	     -0.00023157	     -0.20598420	     -0.06372611	      0.88295194	     -0.00009933	     -0.21891574	     -0.00033553	     -0.00154655	     61.81141486
      1.24957283	     -0.06470903	     -0.00022883	     -0.20609855	     -0.06372650	      0.88294986	     -0.00009991	     -0.21894572	     -0.00025044	     -0.00151832	     61.13674497
      1.25092870	     -0.06481842	     -0.00022615	     -0.20620874	     -0.06372679	      0.88294782	     -0.00010050	     -0.21897527	     -0.00016396	     -0.00149041	     61.01666507
      1.25344071	     -0.06501476	     -0.00022133	     -0.20640663	     -0.06372699	      0.88294414	     -0.00010160	     -0.21902863	      0.00000231	     -0.00143870	     60.33676278
      1.25512152	     -0.06513561	     -0.00021833	     -0.20652855	     -0.06372689	      0.88294175	     -0.00010234	     -0.21906321	      0.00011749	     -0.00140283	     59.84225800
      1.25648245	     -0.06523005	     -0.00021572	     -0.20662388	     -0.06372667	      0.88293986	     -0.00010295	     -0.21909039	      0.00021218	     -0.00137439	     59.80508215
      1.25784339	     -0.06531878	     -0.00021305	     -0.20671352	     -0.06372631	      0.88293801	     -0.00010357	     -0.21911678	      0.00030937	     -0.00134472	     59.29926142
      1.25930924	     -0.06540817	     -0.00020976	     -0.20680391	     -0.06372578	      0.88293607	     -0.00010424	     -0.21914419	      0.00041520	     -0.00131324	     59.21085822
      1.26077508	     -0.06548927	     -0.00020611	     -0.20688605	     -0.06372509	      0.88293417	     -0.00010491	     -0.21917046	      0.00052375	     -0.00128037	     58.46623265
      1.26224093	     -0.06556102	     -0.00020229	     -0.20695884	     -0.06372424	      0.88293231	     -0.00010559	     -0.21919543	      0.00063292	     -0.00124715	     58.47435322
      1.26370526	     -0.06562838	     -0.00019824	     -0.20702727	     -0.06372324	      0.88293051	     -0.00010628	     -0.21921900	      0.00074358	     -0.00121363	     58.29444384
      1.26516958	     -0.06568863	     -0.00019354	     -0.20708862	     -0.06372207	      0.88292876	     -0.00010697	     -0.21924123	      0.00085630	     -0.00117841	     57.58621667
      1.26663390	     -0.06574189	     -0.00018903	     -0.20714297	     -0.06372073	      0.88292706	     -0.00010767	     -0.21926212	      0.00096924	     -0.00114261	     57.58168382
      1.26808076	     -0.06579227	     -0.00018535	     -0.20719444	     -0.06371925	      0.88292543	     -0.00010837	     -0.21928143	      0.00108201	     -0.00110675	     57.40927932
      1.26952762	     -0.06583619	     -0.00018209	     -0.20723945	     -0.06371760	      0.88292386	     -0.00010908	     -0.21929945	      0.00119641	     -0.00106914	     56.75396694
      1.27097447	     -0.06587391	     -0.00017914	     -0.20727825	     -0.06371578	      0.88292234	     -0.00010979	     -0.21931613	      0.00131075	     -0.00103104	     56.75962259
      1.27254755	     -0.06590975	     -0.00017608	     -0.20731528	     -0.06371362	      0.88292075	     -0.00011058	     -0.21933274	      0.00143611	     -0.00098898	     56.55800190
      1.27412063	     -0.06594123	     -0.00017365	     -0.20734795	     -0.06371127	      0.88291923	     -0.00011137	     -0.21934772	      0.00156232	     -0.00094559	     56.23633324
      1.27569371	     -0.06596086	     -0.00017118	     -0.20736877	     -0.06370871	      0.88291778	     -0.00011218	     -0.21936110	      0.00168892	     -0.00090126	     55.98016695
      1.27726679	     -0.06597651	     -0.00016947	     -0.20738561	     -0.06370595	      0.88291639	     -0.00011300	     -0.21937278	      0.00181630	     -0.00085558	     55.43071665
      1.27883987	     -0.06598280	     -0.00016769	     -0.20739308	     -0.06370299	      0.88291508	     -0.00011383	     -0.21938278	      0.00194296	     -0.00080974	     55.49391856
      1.28058805	     -0.06598697	     -0.00016642	     -0.20739856	     -0.06369947	      0.88291371	     -0.00011477	     -0.21939185	      0.00208444	     -0.00075782	     54.89140746
      1.28233622	     -0.06597273	     -0.00016456	     -0.20738563	     -0.06369571	      0.88291244	     -0.00011571	     -0.21939885	      0.00222491	     -0.00070375	     54.64390696
      1.28378108	     -0.06595740	     -0.00016405	     -0.20737136	     -0.06369241	      0.88291145	     -0.00011651	     -0.21940296	      0.00234048	     -0.00065858	     54.50606735
      1.28522594	     -0.06593371	     -0.00016282	     -0.20734874	     -0.06368895	      0.88291053	     -0.00011731	     -0.21940557	      0.00245528	     -0.00061294	     54.49419009
      1.28660651	     -0.06590724	     -0.00016211	     -0.20732327	     -0.06368548	      0.88290972	     -0.00011809	     -0.21940665	      0.00256420	     -0.00056919	     54.45623526
      1.28798709	     -0.06587335	     -0.00016129	     -0.20729039	     -0.06368186	      0.88290896	     -0.00011887	     -0.21940637	      0.00267290	     -0.00052411	     54.01818882
      1.28936766	     -0.06583255	     -0.00016064	     -0.20725058	     -0.06367810	      0.88290827	     -0.00011967	     -0.21940468	      0.00277988	     -0.00047890	     54.09199870
      1.29163542	     -0.06575613	     -0.00015962	     -0.20717576	     -0.06367160	      0.88290727	     -0.00012099	     -0.21939882	      0.00295342	     -0.00040379	     53.91599730
      1.29361292	     -0.06567361	     -0.00015926	     -0.20709460	     -0.06366561	      0.88290654	     -0.00012216	     -0.21939068	      0.00310233	     -0.00033638	     53.37176235
      1.29505792	     -0.06560484	     -0.00015828	     -0.20702680	     -0.06366105	      0.88290609	     -0.00012303	     -0.21938287	      0.00320786	     -0.00028740	     53.80591208
      1.29650291	     -0.06553198	     -0.00015818	     -0.20695490	     -0.06365634	      0.88290571	     -0.00012391	     -0.21937352	      0.00331279	     -0.00023726	     53.44569920
      1.29794791	     -0.06545157	     -0.00015773	     -0.20687542	     -0.06365148	      0.88290540	     -0.00012479	     -0.21936264	      0.00341488	     -0.00018737	     53.64289700
      1.29964585	     -0.06535225	     -0.00015762	     -0.20677717	     -0.06364558	      0.88290513	     -0.00012585	     -0.21934789	      0.00353305	     -0.00012802	     53.24136628
      1.30134380	     -0.06524243	     -0.00015736	     -0.20666838	     -0.06363949	      0.88290497	     -0.00012691	     -0.21933111	      0.00364723	     -0.00006827	     53.44716902
      1.30304174	     -0.06513136	     -0.00015795	     -0.20655831	     -0.06363320	      0.88290490	     -0.00012799	     -0.21931223	      0.00375804	     -0.00000914	     53.73028088
      1.30473969	     -0.06500518	     -0.00015682	     -0.20643312	     -0.06362673	      0.88290494	     -0.00012909	     -0.21929149	      0.00386643	      0.00005179	     53.17687997
      1.30625353	     -0.06488769	     -0.00015787	     -0.20631643	     -0.06362080	      0.88290506	     -0.00013007	     -0.21927120	      0.00395879	      0.00010511	     53.74739135
      1.30776737	     -0.06476959	     -0.00015680	     -0.20619916	     -0.06361474	      0.88290526	     -0.00013107	     -0.21924938	      0.00404894	      0.00015726	     53.91100019
      1.30928122	     -0.06464524	     -0.00015742	     -0.20607558	     -0.06360854	      0.88290553	     -0.00013208	     -0.21922614	      0.00413641	      0.00020914	     54.01131624
      1.31079506	     -0.06451808	     -0.00015666	     -0.20594917	     -0.06360222	      0.88290589	     -0.00013310	     -0.21920146	      0.00422083	      0.00025976	     54.19078626
      1.31230890	     -0.06438701	     -0.00015728	     -0.20581881	     -0.06359577	      0.88290632	     -0.00013414	     -0.21917547	      0.00430249	      0.00030975	     54.29681948
      1.31382275	     -0.06425376	     -0.00015703	     -0.20568624	     -0.06358919	      0.88290682	     -0.00013519	     -0.21914823	      0.00438098	      0.00035819	     54.55989829
      1.31548733	     -0.06410730	     -0.00015807	     -0.20554049	     -0.06358183	      0.88290746	     -0.00013637	     -0.21911699	      0.00446409	      0.00040952	     54.79563880
      1.31715191	     -0.06395792	     -0.00015820	     -0.20539179	     -0.06357433	      0.88290819	     -0.00013756	     -0.21908453	      0.00454407	      0.00045953	     54.78649758
      1.31846221	     -0.06384078	     -0.00015981	     -0.20527513	     -0.06356834	      0.88290881	     -0.00013852	     -0.21905819	      0.00460394	      0.00049633	     55.36131510
      1.31977252	     -0.06372338	     -0.00016077	     -0.20515821	     -0.06356227	      0.88290949	     -0.00013949	     -0.21903126	      0.00466263	      0.00053215	     55.34682232
      1.32108282	     -0.06360557	     -0.00016217	     -0.20504085	     -0.06355612	      0.88291021	     -0.00014047	     -0.21900376	      0.00471875	      0.00056557	     55.75720641
      1.32283638	     -0.06345001	     -0.00016408	     -0.20488587	     -0.06354778	      0.88291124	     -0.00014181	     -0.21896621	      0.00479181	      0.00060769	     55.59866689
      1.32437588	     -0.06330930	     -0.00016620	     -0.20474561	     -0.06354036	      0.88291220	     -0.00014301	     -0.21893260	      0.00485201	      0.00064169	     56.25567780
      1.32591539	     -0.06317164	     -0.00016814	     -0.20460840	     -0.06353285	      0.88291321	     -0.00014423	     -0.21889842	      0.00491025	      0.00067278	     56.50433542
      1.32745489	     -0.06303494	     -0.00017059	     -0.20447212	     -0.06352524	      0.88291427	     -0.00014547	     -0.21886378	      0.00496555	      0.00070036	     57.13965209
      1.32899439	     -0.06289883	     -0.00017260	     -0.20433641	     -0.06351756	      0.88291537	     -0.00014674	     -0.21882878	      0.00501928	      0.00072538	     57.12746289
      1.33053390	     -0.06276261	     -0.00017532	     -0.20420056	     -0.06350979	      0.88291650	     -0.00014803	     -0.21879345	      0.00506988	      0.00074699	     57.69368453
      1.33221854	     -0.06261774	     -0.00017739	     -0.20405609	     -0.06350121	      0.88291778	     -0.00014947	     -0.21875452	      0.00512303	      0.00076713	     57.76932787
      1.33363322	     -0.06249313	     -0.00018040	     -0.20393176	     -0.06349393	      0.88291887	     -0.00015071	     -0.21872164	      0.00516499	      0.00078177	     58.23929111
      1.33504789	     -0.06237175	     -0.00018206	     -0.20381069	     -0.06348659	      0.88291999	     -0.00015197	     -0.21868859	      0.00520480	      0.00079346	     58.58163554
      1.33675902	     -0.06222901	     -0.00018565	     -0.20366827	     -0.06347765	      0.88292135	     -0.00015352	     -0.21864850	      0.00525060	      0.00080447	     58.80196674
      1.33807346	     -0.06211722	     -0.00018697	     -0.20355672	     -0.06347072	      0.88292242	     -0.00015474	     -0.21861770	      0.00528342	      0.00081126	     59.05058211
      1.33938789	     -0.06200894	     -0.00018946	     -0.20344866	     -0.06346376	      0.88292349	     -0.00015598	     -0.21858685	      0.00531422	      0.00081547	     59.53173944
      1.34102755	     -0.06187737	     -0.00019172	     -0.20331736	     -0.06345502	      0.88292482	     -0.00015755	     -0.21854844	      0.00535103	      0.00081866	     59.41874934
      1.34266721	     -0.06174438	     -0.00019511	     -0.20318459	     -0.06344621	      0.88292617	     -0.00015916	     -0.21851013	      0.00538394	      0.00081903	     60.17161421
      1.34400463	     -0.06163961	     -0.00019654	     -0.20308002	     -0.06343900	      0.88292726	     -0.00016050	     -0.21847891	      0.00540957	      0.00081802	     60.09697567
      1.34534206	     -0.06153611	     -0.00019866	     -0.20297669	     -0.06343175	      0.88292836	     -0.00016186	     -0.21844780	      0.00543273	      0.00081522	     60.56141300
      1.34712708	     -0.06140316	     -0.00020002	     -0.20284398	     -0.06342202	      0.88292981	     -0.00016371	     -0.21840650	      0.00546166	      0.00080995	     60.41198230
      1.34842262	     -0.06130530	     -0.00020183	     -0.20274626	     -0.06341493	      0.88293085	     -0.00016508	     -0.21837670	      0.00547975	      0.00080457	     61.00046362
      1.34971815	     -0.06121257	     -0.00020294	     -0.20265368	     -0.06340782	      0.88293189	     -0.00016648	     -0.21834702	      0.00549688	      0.00079868	     61.01065702
      1.35139420	     -0.06109461	     -0.00020453	     -0.20253588	     -0.06339859	      0.88293322	     -0.00016831	     -0.21830894	      0.00551629	      0.00078961	     61.20202929
      1.35289432	     -0.06099125	     -0.00020550	     -0.20243267	     -0.06339031	      0.88293440	     -0.00016998	     -0.21827511	      0.00553154	      0.00078139	     61.10969680
      1.35439444	     -0.06088905	     -0.00020711	     -0.20233057	     -0.06338200	      0.88293557	     -0.00017169	     -0.21824155	      0.00554381	      0.00077196	     61.60396150
      1.35589456	     -0.06079450	     -0.00020826	     -0.20223613	     -0.06337368	      0.88293672	     -0.00017342	     -0.21820824	      0.00555463	      0.00076245	     61.43254933
      1.35739468	     -0.06069662	     -0.00021015	     -0.20213834	     -0.06336534	      0.88293785	     -0.00017518	     -0.21817531	      0.00556290	      0.00075304	     61.62148824
      1.35889481	     -0.06060417	     -0.00021204	     -0.20204595	     -0.06335699	      0.88293898	     -0.00017697	     -0.21814264	      0.00556879	      0.00074308	     61.70653172
      1.36039493	     -0.06051247	     -0.00021560	     -0.20195428	     -0.06334863	      0.88294008	     -0.00017879	     -0.21811041	      0.00557305	      0.00073424	     61.41937225
      1.36189505	     -0.06042395	     -0.00021831	     -0.20186578	     -0.06334027	      0.88294118	     -0.00018064	     -0.21807859	      0.00557430	      0.00072592	     61.43910751
      1.36339517	     -0.06033376	     -0.00022252	     -0.20177557	     -0.06333191	      0.88294226	     -0.00018253	     -0.21804720	      0.00557300	      0.00071813	     61.84579969
      1.36468288	     -0.06026323	     -0.00022525	     -0.20170503	     -0.06332473	      0.88294318	     -0.00018416	     -0.21802060	      0.00557079	      0.00071263	     61.41996592
      1.36597059	     -0.06019113	     -0.00022885	     -0.20163289	     -0.06331756	      0.88294410	     -0.00018583	     -0.21799437	      0.00556632	      0.00070764	     61.54114804
      1.36760496	     -0.06010447	     -0.00023284	     -0.20154617	     -0.06330847	      0.88294525	     -0.00018797	     -0.21796155	      0.00555870	      0.00070270	     61.21136894
      1.36923933	     -0.06001634	     -0.00023758	     -0.20145795	     -0.06329939	      0.88294639	     -0.00019014	     -0.21792927	      0.00554792	      0.00069909	     61.36218074
      1.37048916	     -0.05995272	     -0.00024020	     -0.20139427	     -0.06329247	      0.88294727	     -0.00019183	     -0.21790485	      0.00553825	      0.00069756	     61.02287422
      1.37173898	     -0.05988896	     -0.00024370	     -0.20133042	     -0.06328555	      0.88294814	     -0.00019354	     -0.21788069	      0.00552663	      0.00069651	     61.08472173
      1.37323918	     -0.05981581	     -0.00024757	     -0.20125716	     -0.06327727	      0.88294918	     -0.00019562	     -0.21785203	      0.00551140	      0.00069694	     60.57472827
      1.37473939	     -0.05974121	     -0.00025169	     -0.20118242	     -0.06326902	      0.88295023	     -0.00019773	     -0.21782372	      0.00549315	      0.00069842	     60.76975022
      1.37625450	     -0.05967082	     -0.00025540	     -0.20111189	     -0.06326071	      0.88295129	     -0.00019990	     -0.21779545	      0.00547303	      0.00070094	     60.45874394
      1.37776962	     -0.05960160	     -0.00025974	     -0.20104248	     -0.06325243	      0.88295235	     -0.00020209	     -0.21776753	      0.00545063	      0.00070496	     60.43934773
      1.37928473	     -0.05953274	     -0.00026307	     -0.20097345	     -0.06324419	      0.88295343	     -0.00020432	     -0.21773995	      0.00542634	      0.00071002	     59.99412061
      1.38058462	     -0.05947405	     -0.00026677	     -0.20091458	     -0.06323715	      0.88295435	     -0.00020625	     -0.21771655	      0.00540376	      0.00071556	     59.89689481
      1.38188450	     -0.05941919	     -0.00026946	     -0.20085954	     -0.06323014	      0.88295529	     -0.00020821	     -0.21769339	      0.00537991	      0.00072170	     59.50554147
      1.38318439	     -0.05936433	     -0.00027255	     -0.20080449	     -0.06322317	      0.88295623	     -0.00021019	     -0.21767048	      0.00535407	      0.00072818	     59.52503687
      1.38477325	     -0.05930130	     -0.00027594	     -0.20074121	     -0.06321469	      0.88295739	     -0.00021264	     -0.21764284	      0.00532136	      0.00073759	     58.82292080
      1.38636211	     -0.05923410	     -0.00027970	     -0.20067373	     -0.06320626	      0.88295857	     -0.00021513	     -0.21761557	      0.00528518	      0.00074745	     59.10838994
      1.38766923	     -0.05918397	     -0.00028202	     -0.20062338	     -0.06319937	      0.88295956	     -0.00021720	     -0.21759332	      0.00525481	      0.00075716	     58.48552134
      1.38897635	     -0.05913318	     -0.00028472	     -0.20057234	     -0.06319252	      0.88296055	     -0.00021929	     -0.21757134	      0.00522235	      0.00076663	     58.50592141
      1.39059376	     -0.05907548	     -0.00028763	     -0.20051432	     -0.06318411	      0.88296180	     -0.00022191	     -0.21754451	      0.00518087	      0.00077899	     57.97494782
      1.39201990	     -0.05902158	     -0.00029068	     -0.20046011	     -0.06317675	      0.88296292	     -0.00022425	     -0.21752119	      0.00514237	      0.00079066	     57.87633846
      1.39344604	     -0.05897472	     -0.00029313	     -0.20041295	     -0.06316944	      0.88296406	     -0.00022662	     -0.21749812	      0.00510226	      0.00080220	     57.63479979
      1.39487218	     -0.05892385	     -0.00029620	     -0.20036175	     -0.06316220	      0.88296521	     -0.00022901	     -0.21747539	      0.00506099	      0.00081432	     57.40915884
      1.39629833	     -0.05887904	     -0.00029858	     -0.20031660	     -0.06315501	      0.88296638	     -0.00023143	     -0.21745291	      0.00501840	      0.00082645	     56.94476013
      1.39772447	     -0.05883116	     -0.00030152	     -0.20026836	     -0.06314788	      0.88296757	     -0.00023388	     -0.21743076	      0.00497422	      0.00083865	     56.88019709
      1.39915061	     -0.05878871	     -0.00030375	     -0.20022557	     -0.06314082	      0.88296877	     -0.00023636	     -0.21740888	      0.00492873	      0.00085041	     56.56034257
      1.40057675	     -0.05874430	     -0.00030660	     -0.20018078	     -0.06313383	      0.88296999	     -0.00023886	     -0.21738734	      0.00488240	      0.00086251	     56.28660499
      1.40200289	     -0.05870625	     -0.00030886	     -0.20014235	     -0.06312690	      0.88297123	     -0.00024139	     -0.21736606	      0.00483450	      0.00087374	     56.02791255
      1.40342903	     -0.05866348	     -0.00031177	     -0.20009919	     -0.06312004	      0.88297249	     -0.00024395	     -0.21734514	      0.00478600	      0.00088522	     55.74759427
      1.40485517	     -0.05862732	     -0.00031405	     -0.20006263	     -0.06311325	      0.88297376	     -0.00024654	     -0.21732448	      0.00473606	      0.00089561	     55.45589201
      1.40628131	     -0.05858827	     -0.00031701	     -0.20002316	     -0.06310653	      0.88297504	     -0.00024915	     -0.21730416	      0.00468570	      0.00090615	     55.12839259
      1.40770746	     -0.05855377	     -0.00031931	     -0.19998825	     -0.06309988	      0.88297634	     -0.00025180	     -0.21728411	      0.00463394	      0.00091571	     54.78166452
      1.40913360	     -0.05851610	     -0.00032215	     -0.19995015	     -0.06309331	      0.88297765	     -0.00025447	     -0.21726438	      0.00458130	      0.00092466	     54.71716452
      1.41055974	     -0.05848437	     -0.00032399	     -0.19991800	     -0.06308682	      0.88297898	     -0.00025716	     -0.21724490	      0.00452784	      0.00093307	     54.11688875
      1.41181245	     -0.05845250	     -0.00032600	     -0.19988573	     -0.06308117	      0.88298015	     -0.00025956	     -0.21722805	      0.00447960	      0.00093989	     54.12984609
      1.41306516	     -0.05842423	     -0.00032770	     -0.19985707	     -0.06307559	      0.88298133	     -0.00026197	     -0.21721141	      0.00443078	      0.00094633	     53.74170771
      1.41457391	     -0.05838981	     -0.00032994	     -0.19982217	     -0.06306895	      0.88298277	     -0.00026491	     -0.21719165	      0.00437050	      0.00095318	     53.59433830
      1.41608265	     -0.05835789	     -0.00033201	     -0.19978976	     -0.06306241	      0.88298421	     -0.00026787	     -0.21717220	      0.00430920	      0.00095953	     53.05509491
      1.41759140	     -0.05832088	     -0.00033429	     -0.19975224	     -0.06305595	      0.88298566	     -0.00027087	     -0.21715306	      0.00424585	      0.00096492	     53.15107288
      1.41887130	     -0.05829583	     -0.00033591	     -0.19972674	     -0.06305055	      0.88298690	     -0.00027344	     -0.21713699	      0.00419103	      0.00096857	     52.87048660
      1.42015119	     -0.05826728	     -0.00033780	     -0.19969773	     -0.06304522	      0.88298814	     -0.00027604	     -0.21712114	      0.00413499	      0.00097178	     52.79843531
      1.42143109	     -0.05824077	     -0.00033955	     -0.19967075	     -0.06303997	      0.88298938	     -0.00027865	     -0.21710546	      0.00407724	      0.00097400	     52.77096583
      1.42318766	     -0.05820254	     -0.00034233	     -0.19963185	     -0.06303288	      0.88299110	     -0.00028228	     -0.21708427	      0.00399563	      0.00097611	     52.59003256
      1.42455873	     -0.05817323	     -0.00034454	     -0.19960197	     -0.06302745	      0.88299244	     -0.00028514	     -0.21706795	      0.00392874	      0.00097673	     52.74232490
      1.42592981	     -0.05814491	     -0.00034683	     -0.19957308	     -0.06302211	      0.88299378	     -0.00028802	     -0.21705188	      0.00385956	      0.00097586	     53.13010704
      1.42730088	     -0.05812016	     -0.00034903	     -0.19954774	     -0.06301686	      0.88299511	     -0.00029093	     -0.21703610	      0.00378896	      0.00097455	     52.91454887
      1.42867196	     -0.05809248	     -0.00035115	     -0.19951943	     -0.06301172	      0.88299645	     -0.00029387	     -0.21702062	      0.00371538	      0.00097164	     53.41580481
      1.43004303	     -0.05807112	     -0.00035328	     -0.19949743	     -0.06300668	      0.88299778	     -0.00029684	     -0.21700543	      0.00364036	      0.00096744	     53.57543595
      1.43169581	     -0.05804347	     -0.00035563	     -0.19946900	     -0.06300073	      0.88299937	     -0.00030044	     -0.21698764	      0.00354788	      0.00096092	     53.92471954
      1.43295611	     -0.05802758	     -0.00035751	     -0.19945250	     -0.06299631	      0.88300058	     -0.00030322	     -0.21697442	      0.00347580	      0.00095455	     54.17328868
      1.43421642	     -0.05801023	     -0.00035902	     -0.19943454	     -0.06299197	      0.88300178	     -0.00030602	     -0.21696156	      0.00340311	      0.00094731	     54.48872781
      1.43579062	     -0.05799421	     -0.00036105	     -0.19941774	     -0.06298669	      0.88300326	     -0.00030955	     -0.21694599	      0.00331141	      0.00093638	     54.92864211
      1.43736483	     -0.05797737	     -0.00036267	     -0.19940013	     -0.06298155	      0.88300472	     -0.00031311	     -0.21693107	      0.00322016	      0.00092480	     55.09480723
      1.43861468	     -0.05796775	     -0.00036430	     -0.19938989	     -0.06297757	      0.88300587	     -0.00031596	     -0.21691962	      0.00314723	      0.00091418	     55.40097560
      1.43986452	     -0.05795778	     -0.00036541	     -0.19937931	     -0.06297368	      0.88300701	     -0.00031883	     -0.21690856	      0.00307498	      0.00090273	     55.73750299
      1.44140461	     -0.05794966	     -0.00036693	     -0.19937046	     -0.06296901	      0.88300839	     -0.00032240	     -0.21689548	      0.00298698	      0.00088736	     55.92293031
      1.44294470	     -0.05793801	     -0.00036773	     -0.19935809	     -0.06296448	      0.88300974	     -0.00032600	     -0.21688297	      0.00290024	      0.00087104	     56.25116078
      1.44430381	     -0.05793562	     -0.00036918	     -0.19935506	     -0.06296059	      0.88301091	     -0.00032920	     -0.21687234	      0.00282475	      0.00085518	     56.46057431
      1.44566293	     -0.05792696	     -0.00036978	     -0.19934580	     -0.06295680	      0.88301207	     -0.00033243	     -0.21686219	      0.00275071	      0.00083840	     56.77341330
      1.44702205	     -0.05792546	     -0.00037122	     -0.19934369	     -0.06295311	      0.88301319	     -0.00033569	     -0.21685239	      0.00267828	      0.00082058	     56.76747699
      1.44838117	     -0.05792016	     -0.00037218	     -0.19933778	     -0.06294952	      0.88301430	     -0.00033898	     -0.21684305	      0.00260700	      0.00080150	     57.10789029
      1.44974028	     -0.05792217	     -0.00037411	     -0.19933920	     -0.06294602	      0.88301537	     -0.00034229	     -0.21683410	      0.00253730	      0.00078104	     57.20808612
      1.45109940	     -0.05792259	     -0.00037574	     -0.19933904	     -0.06294262	      0.88301642	     -0.00034562	     -0.21682565	      0.00246932	      0.00075971	     57.26093200
      1.45245852	     -0.05792866	     -0.00037835	     -0.19934452	     -0.06293931	      0.88301744	     -0.00034899	     -0.21681770	      0.00240248	      0.00073676	     57.39825588
      1.45413342	     -0.05793949	     -0.00038123	     -0.19935464	     -0.06293536	      0.88301864	     -0.00035317	     -0.21680872	      0.00232265	      0.00070672	     57.36084848
      1.45538374	     -0.05795317	     -0.00038515	     -0.19936777	     -0.06293249	      0.88301951	     -0.00035631	     -0.21680266	      0.00226421	      0.00068318	     57.36164665
      1.45663405	     -0.05796753	     -0.00038829	     -0.19938162	     -0.06292969	      0.88302035	     -0.00035948	     -0.21679722	      0.00220687	      0.00065792	     57.57915680
      1.45817701	     -0.05799283	     -0.00039338	     -0.19940626	     -0.06292634	      0.88302134	     -0.00036342	     -0.21679138	      0.00213849	      0.00062543	     57.28967480
      1.45971996	     -0.05801544	     -0.00039772	     -0.19942824	     -0.06292309	      0.88302228	     -0.00036740	     -0.21678655	      0.00207095	      0.00059062	     57.78415745
      1.46107263	     -0.05804794	     -0.00040332	     -0.19946017	     -0.06292033	      0.88302306	     -0.00037091	     -0.21678310	      0.00201414	      0.00055927	     57.29860811
      1.46242529	     -0.05807466	     -0.00040723	     -0.19948636	     -0.06291764	      0.88302379	     -0.00037444	     -0.21678052	      0.00195797	      0.00052618	     57.50522564
      1.46377796	     -0.05811103	     -0.00041257	     -0.19952218	     -0.06291503	      0.88302448	     -0.00037799	     -0.21677870	      0.00190339	      0.00049209	     57.22031048
      1.46513062	     -0.05814394	     -0.00041661	     -0.19955458	     -0.06291250	      0.88302512	     -0.00038157	     -0.21677773	      0.00184966	      0.00045694	     57.29921673
      1.46648329	     -0.05818324	     -0.00042157	     -0.19959336	     -0.06291003	      0.88302572	     -0.00038517	     -0.21677753	      0.00179687	      0.00042073	     57.19573086
      1.46815255	     -0.05822913	     -0.00042588	     -0.19963863	     -0.06290708	      0.88302638	     -0.00038964	     -0.21677842	      0.00173296	      0.00037506	     57.26659125
      1.46939973	     -0.05827138	     -0.00043054	     -0.19968041	     -0.06290495	      0.88302683	     -0.00039299	     -0.21677981	      0.00168575	      0.00034004	     57.11581917
      1.47064692	     -0.05830996	     -0.00043347	     -0.19971855	     -0.06290288	      0.88302723	     -0.00039637	     -0.21678190	      0.00163933	      0.00030499	     57.08245118
      1.47189411	     -0.05835291	     -0.00043697	     -0.19976105	     -0.06290086	      0.88302759	     -0.00039975	     -0.21678463	      0.00159314	      0.00026924	     57.12464313
      1.47356846	     -0.05841202	     -0.00044078	     -0.19981958	     -0.06289825	      0.88302800	     -0.00040432	     -0.21678936	      0.00153270	      0.00022133	     56.82027758
      1.47524282	     -0.05847196	     -0.00044547	     -0.19987892	     -0.06289573	      0.88302833	     -0.00040892	     -0.21679523	      0.00147248	      0.00017337	     57.01298387
      1.47658089	     -0.05852017	     -0.00044723	     -0.19992670	     -0.06289379	      0.88302854	     -0.00041261	     -0.21680070	      0.00142546	      0.00013512	     57.16862773
      1.47791896	     -0.05857372	     -0.00045056	     -0.19997980	     -0.06289192	      0.88302869	     -0.00041631	     -0.21680687	      0.00137960	      0.00009718	     57.08076451
      1.47925703	     -0.05862577	     -0.00045229	     -0.20003144	     -0.06289010	      0.88302880	     -0.00042003	     -0.21681376	      0.00133477	      0.00005966	     57.17144650
      1.48059511	     -0.05868082	     -0.00045473	     -0.20008606	     -0.06288834	      0.88302885	     -0.00042376	     -0.21682131	      0.00129127	      0.00002265	     57.17808397
      1.48233044	     -0.05875410	     -0.00045638	     -0.20015884	     -0.06288615	      0.88302885	     -0.00042862	     -0.21683205	      0.00123679	     -0.00002484	     57.42602452
      1.48377577	     -0.05881590	     -0.00045924	     -0.20022022	     -0.06288439	      0.88302879	     -0.00043269	     -0.21684179	      0.00119407	     -0.00006215	     57.04742391
      1.48522109	     -0.05887417	     -0.00045951	     -0.20027813	     -0.06288270	      0.88302867	     -0.00043676	     -0.21685219	      0.00115275	     -0.00009940	     57.43419681
      1.48666641	     -0.05894334	     -0.00046255	     -0.20034691	     -0.06288106	      0.88302850	     -0.00044085	     -0.21686318	      0.00111446	     -0.00013503	     57.07427967
      1.48792284	     -0.05899688	     -0.00046251	     -0.20040016	     -0.06287968	      0.88302831	     -0.00044442	     -0.21687329	      0.00108246	     -0.00016557	     57.45073102
      1.48917927	     -0.05905597	     -0.00046383	     -0.20045897	     -0.06287834	      0.88302808	     -0.00044799	     -0.21688382	      0.00105295	     -0.00019464	     57.25428713
      1.49043571	     -0.05911327	     -0.00046429	     -0.20051601	     -0.06287703	      0.88302782	     -0.00045158	     -0.21689477	      0.00102491	     -0.00022290	     57.38734506
      1.49211360	     -0.05919402	     -0.00046554	     -0.20059644	     -0.06287534	      0.88302742	     -0.00045638	     -0.21690999	      0.00099111	     -0.00025841	     57.00105006
      1.49379149	     -0.05926732	     -0.00046574	     -0.20066946	     -0.06287371	      0.88302696	     -0.00046120	     -0.21692589	      0.00095957	     -0.00029188	     57.53843753
      1.49503666	     -0.05933118	     -0.00046743	     -0.20073311	     -0.06287252	      0.88302658	     -0.00046478	     -0.21693797	      0.00093894	     -0.00031561	     57.27159053
      1.49628183	     -0.05938935	     -0.00046794	     -0.20079110	     -0.06287137	      0.88302617	     -0.00046837	     -0.21695040	      0.00092025	     -0.00033774	     57.17703547
      1.49752699	     -0.05944961	     -0.00046899	     -0.20085120	     -0.06287023	      0.88302574	     -0.00047197	     -0.21696308	      0.00090308	     -0.00035917	     57.22110358
      1.49930013	     -0.05953591	     -0.00047018	     -0.20093729	     -0.06286865	      0.88302507	     -0.00047711	     -0.21698159	      0.00088260	     -0.00038740	     56.75581214
      1.50088182	     -0.05960710	     -0.00047242	     -0.20100830	     -0.06286727	      0.88302444	     -0.00048170	     -0.21699847	      0.00086635	     -0.00041061	     56.99670735
      1.50246350	     -0.05967928	     -0.00047363	     -0.20108035	     -0.06286591	      0.88302378	     -0.00048630	     -0.21701565	      0.00085315	     -0.00043246	     57.04344725
      1.50404519	     -0.05975693	     -0.00047739	     -0.20115785	     -0.06286457	      0.88302308	     -0.00049091	     -0.21703312	      0.00084321	     -0.00045158	     56.59549761
      1.50530454	     -0.05981355	     -0.00047793	     -0.20121441	     -0.06286351	      0.88302250	     -0.00049459	     -0.21704728	      0.00083662	     -0.00046625	     56.75563907
      1.50656389	     -0.05987451	     -0.00048036	     -0.20127530	     -0.06286246	      0.88302190	     -0.00049827	     -0.21706160	      0.00083208	     -0.00047984	     56.56292722
      1.50812376	     -0.05994817	     -0.00048229	     -0.20134890	     -0.06286116	      0.88302114	     -0.00050284	     -0.21707956	      0.00082855	     -0.00049555	     56.45200198
      1.50968363	     -0.06002329	     -0.00048522	     -0.20142399	     -0.06285987	      0.88302036	     -0.00050741	     -0.21709773	      0.00082779	     -0.00050949	     56.02888426
      1.51124349	     -0.06009230	     -0.00048648	     -0.20149301	     -0.06285858	      0.88301955	     -0.00051199	     -0.21711608	      0.00082894	     -0.00052218	     56.04691639
      1.51262952	     -0.06016044	     -0.00048958	     -0.20156115	     -0.06285743	      0.88301882	     -0.00051607	     -0.21713245	      0.00083197	     -0.00053274	     55.84288878
      1.51401554	     -0.06022508	     -0.00049100	     -0.20162584	     -0.06285627	      0.88301808	     -0.00052014	     -0.21714897	      0.00083710	     -0.00054215	     55.60099197
      1.51540157	     -0.06029243	     -0.00049371	     -0.20169323	     -0.06285511	      0.88301732	     -0.00052423	     -0.21716560	      0.00084398	     -0.00055098	     55.31757280
      1.51678759	     -0.06035777	     -0.00049534	     -0.20175865	     -0.06285393	      0.88301655	     -0.00052831	     -0.21718234	      0.00085255	     -0.00055926	     55.16826676
      1.51853476	     -0.06044503	     -0.00049875	     -0.20184602	     -0.06285243	      0.88301556	     -0.00053347	     -0.21720358	      0.00086602	     -0.00056942	     54.74426979
      1.52005016	     -0.06051299	     -0.00050015	     -0.20191412	     -0.06285111	      0.88301470	     -0.00053794	     -0.21722211	      0.00088010	     -0.00057615	     54.34641287
      1.52139554	     -0.06057884	     -0.00050319	     -0.20198008	     -0.06284992	      0.88301392	     -0.00054192	     -0.21723853	      0.00089413	     -0.00058238	     54.11946448
      1.52274091	     -0.06064035	     -0.00050457	     -0.20204175	     -0.06284870	      0.88301313	     -0.00054590	     -0.21725498	      0.00090966	     -0.00058903	     54.09418459
      1.52408628	     -0.06070407	     -0.00050695	     -0.20210564	     -0.06284747	      0.88301233	     -0.00054989	     -0.21727139	      0.00092748	     -0.00059509	     53.59267619
      1.52543166	     -0.06076430	     -0.00050890	     -0.20216605	     -0.06284621	      0.88301153	     -0.00055387	     -0.21728775	      0.00094625	     -0.00060141	     53.52088536
      1.52707878	     -0.06084047	     -0.00051215	     -0.20224246	     -0.06284463	      0.88301053	     -0.00055876	     -0.21730764	      0.00097233	     -0.00060830	     52.64442780
      1.52872590	     -0.06091086	     -0.00051466	     -0.20231312	     -0.06284301	      0.88300952	     -0.00056364	     -0.21732735	      0.00099897	     -0.00061528	     52.87758170
      1.53012133	     -0.06097323	     -0.00051797	     -0.20237572	     -0.06284159	      0.88300866	     -0.00056778	     -0.21734384	      0.00102434	     -0.00061977	     52.10813226
      1.53151675	     -0.06103167	     -0.00052018	     -0.20243441	     -0.06284015	      0.88300779	     -0.00057192	     -0.21736018	      0.00105037	     -0.00062462	     52.04360621
      1.53291217	     -0.06109524	     -0.00052333	     -0.20249824	     -0.06283866	      0.88300692	     -0.00057607	     -0.21737635	      0.00107787	     -0.00062953	     51.73895620
      1.53430759	     -0.06115481	     -0.00052592	     -0.20255810	     -0.06283714	      0.88300604	     -0.00058021	     -0.21739239	      0.00110733	     -0.00063331	     51.13044580
      1.53570301	     -0.06121218	     -0.00052889	     -0.20261576	     -0.06283557	      0.88300515	     -0.00058435	     -0.21740821	      0.00113732	     -0.00063673	     50.98110942
      1.53707330	     -0.06126779	     -0.00053130	     -0.20267167	     -0.06283399	      0.88300428	     -0.00058841	     -0.21742347	      0.00116792	     -0.00063978	     50.73085473
      1.53844360	     -0.06132102	     -0.00053380	     -0.20272523	     -0.06283237	      0.88300340	     -0.00059247	     -0.21743845	      0.00120023	     -0.00064122	     50.06423431
      1.53981389	     -0.06136940	     -0.00053562	     -0.20277395	     -0.06283070	      0.88300252	     -0.00059652	     -0.21745307	      0.00123269	     -0.00064196	     49.92740045
      1.54128347	     -0.06142024	     -0.00053715	     -0.20282517	     -0.06282887	      0.88300158	     -0.00060087	     -0.21746825	      0.00126856	     -0.00064187	     49.59713163
      1.54275306	     -0.06146626	     -0.00053807	     -0.20287159	     -0.06282697	      0.88300063	     -0.00060521	     -0.21748289	      0.00130609	     -0.00063972	     48.80559179
      1.54422265	     -0.06150442	     -0.00053857	     -0.20291018	     -0.06282503	      0.88299970	     -0.00060954	     -0.21749684	      0.00134348	     -0.00063634	     48.66849403
      1.54569224	     -0.06153979	     -0.00053867	     -0.20294598	     -0.06282303	      0.88299876	     -0.00061386	     -0.21750998	      0.00138167	     -0.00063179	     48.42392912
      1.54718015	     -0.06157215	     -0.00053907	     -0.20297877	     -0.06282094	      0.88299783	     -0.00061823	     -0.21752247	      0.00142159	     -0.00062508	     47.74550881
      1.54866806	     -0.06159769	     -0.00053880	     -0.20300477	     -0.06281880	      0.88299690	     -0.00062258	     -0.21753408	      0.00146119	     -0.00061672	     47.60329569
      1.55004404	     -0.06162006	     -0.00053854	     -0.20302756	     -0.06281676	      0.88299606	     -0.00062661	     -0.21754398	      0.00149833	     -0.00060773	     47.30287636
      1.55142002	     -0.06163910	     -0.00053812	     -0.20304703	     -0.06281467	      0.88299523	     -0.00063062	     -0.21755313	      0.00153623	     -0.00059654	     46.73381482
      1.55279600	     -0.06165522	     -0.00053759	     -0.20306357	     -0.06281253	      0.88299442	     -0.00063462	     -0.21756149	      0.00157364	     -0.00058467	     46.60634148
      1.55417199	     -0.06166796	     -0.00053699	     -0.20307675	     -0.06281034	      0.88299362	     -0.00063862	     -0.21756908	      0.00161198	     -0.00057087	     46.03481120
      1.55554797	     -0.06167536	     -0.00053645	     -0.20308458	     -0.06280810	      0.88299285	     -0.00064260	     -0.21757587	      0.00164967	     -0.00055623	     45.93361123
      1.55721354	     -0.06168551	     -0.00053580	     -0.20309524	     -0.06280531	      0.88299194	     -0.00064741	     -0.21758301	      0.00169591	     -0.00053696	     45.31783386
      1.55887911	     -0.06168338	     -0.00053489	     -0.20309364	     -0.06280245	      0.88299106	     -0.00065220	     -0.21758902	      0.00174172	     -0.00051515	     44.90492205
      1.56034994	     -0.06168290	     -0.00053435	     -0.20309359	     -0.06279986	      0.88299032	     -0.00065642	     -0.21759324	      0.00178117	     -0.00049575	     44.95553075
      1.56182078	     -0.06167221	     -0.00053297	     -0.20308336	     -0.06279721	      0.88298961	     -0.00066062	     -0.21759653	      0.00182117	     -0.00047434	     44.46004286
      1.56329162	     -0.06166071	     -0.00053201	     -0.20307231	     -0.06279450	      0.88298892	     -0.00066481	     -0.21759877	      0.00186022	     -0.00045289	     44.30316971
      1.56476245	     -0.06164360	     -0.00053038	     -0.20305564	     -0.06279174	      0.88298827	     -0.00066899	     -0.21760000	      0.00189897	     -0.00043053	     44.01211056
      1.56623329	     -0.06162392	     -0.00052899	     -0.20303639	     -0.06278892	      0.88298766	     -0.00067314	     -0.21760018	      0.00193659	     -0.00040785	     43.98381810
      1.56785175	     -0.06159628	     -0.00052633	     -0.20300924	     -0.06278575	      0.88298702	     -0.00067770	     -0.21759926	      0.00197758	     -0.00038226	     43.68823764
      1.56947021	     -0.06156443	     -0.00052439	     -0.20297785	     -0.06278252	      0.88298642	     -0.00068223	     -0.21759712	      0.00201759	     -0.00035509	     43.29049104
      1.57086866	     -0.06152982	     -0.00052125	     -0.20294365	     -0.06277967	      0.88298594	     -0.00068613	     -0.21759429	      0.00205093	     -0.00033179	     43.28235202
      1.57226711	     -0.06149356	     -0.00051901	     -0.20290778	     -0.06277678	      0.88298549	     -0.00069001	     -0.21759052	      0.00208348	     -0.00030851	     43.27172718
      1.57366268	     -0.06145419	     -0.00051569	     -0.20286881	     -0.06277385	      0.88298508	     -0.00069386	     -0.21758586	      0.00211510	     -0.00028569	     43.29904868
      1.57505826	     -0.06141179	     -0.00051264	     -0.20282679	     -0.06277088	      0.88298470	     -0.00069769	     -0.21758034	      0.00214661	     -0.00026219	     42.92411495
      1.57645384	     -0.06136355	     -0.00050910	     -0.20277892	     -0.06276786	      0.88298435	     -0.00070150	     -0.21757393	      0.00217653	     -0.00023913	     43.05032526
      1.57779597	     -0.06131679	     -0.00050566	     -0.20273253	     -0.06276492	      0.88298404	     -0.00070515	     -0.21756691	      0.00220458	     -0.00021762	     43.11506241
      1.57913810	     -0.06126584	     -0.00050188	     -0.20268193	     -0.06276194	      0.88298376	     -0.00070877	     -0.21755909	      0.00223249	     -0.00019567	     42.84153196
      1.58048023	     -0.06121104	     -0.00049793	     -0.20262748	     -0.06275893	      0.88298351	     -0.00071238	     -0.21755044	      0.00225895	     -0.00017448	     42.97892209
      1.58220353	     -0.06113870	     -0.00049241	     -0.20255558	     -0.06275501	      0.88298324	     -0.00071697	     -0.21753813	      0.00229198	     -0.00014828	     43.05430046
      1.58358931	     -0.06107652	     -0.00048774	     -0.20249375	     -0.06275181	      0.88298305	     -0.00072064	     -0.21752730	      0.00231823	     -0.00012727	     42.78330600
      1.58497509	     -0.06100984	     -0.00048283	     -0.20242741	     -0.06274858	      0.88298288	     -0.00072429	     -0.21751559	      0.00234299	     -0.00010728	     42.96001573
      1.58634690	     -0.06094325	     -0.00047781	     -0.20236115	     -0.06274535	      0.88298275	     -0.00072787	     -0.21750315	      0.00236682	     -0.00008872	     43.09088787
      1.58771871	     -0.06087341	     -0.00047265	     -0.20229164	     -0.06274209	      0.88298264	     -0.00073143	     -0.21748990	      0.00239059	     -0.00007032	     42.85295284
      1.58909052	     -0.06079968	     -0.00046749	     -0.20221822	     -0.06273879	      0.88298256	     -0.00073497	     -0.21747583	      0.00241296	     -0.00005321	     43.05098354
      1.59052421	     -0.06072278	     -0.00046213	     -0.20214163	     -0.06273532	      0.88298249	     -0.00073864	     -0.21746027	      0.00243571	     -0.00003682	     43.19119220
      1.59195789	     -0.06064404	     -0.00045703	     -0.20206320	     -0.06273181	      0.88298245	     -0.00074228	     -0.21744394	      0.00245844	     -0.00002094	     42.92164081
      1.59339157	     -0.06056236	     -0.00045221	     -0.20198180	     -0.06272827	      0.88298243	     -0.00074590	     -0.21742687	      0.00247967	     -0.00000661	     43.14950181
      1.59482525	     -0.06048312	     -0.00044762	     -0.20190282	     -0.06272470	      0.88298243	     -0.00074948	     -0.21740909	      0.00250019	      0.00000568	     43.39490868
      1.59625894	     -0.06040210	     -0.00044328	     -0.20182206	     -0.06272110	      0.88298245	     -0.00075305	     -0.21739074	      0.00252097	      0.00001751	     43.11428951
      1.59769262	     -0.06032058	     -0.00043902	     -0.20174078	     -0.06271747	      0.88298248	     -0.00075658	     -0.21737182	      0.00254015	      0.00002713	     43.43637010
      1.59979407	     -0.06020598	     -0.00043267	     -0.20162651	     -0.06271211	      0.88298255	     -0.00076171	     -0.21734322	      0.00256837	      0.00003866	     43.12468655
      1.60113116	     -0.06012673	     -0.00042917	     -0.20154745	     -0.06270866	      0.88298260	     -0.00076495	     -0.21732453	      0.00258471	      0.00004449	     43.49684287
      1.60246824	     -0.06005192	     -0.00042547	     -0.20147282	     -0.06270519	      0.88298267	     -0.00076816	     -0.21730543	      0.00260086	      0.00004866	     43.64323571
      1.60431681	     -0.05994730	     -0.00042126	     -0.20136842	     -0.06270037	      0.88298276	     -0.00077255	     -0.21727857	      0.00262249	      0.00005210	     43.77286555
      1.60562090	     -0.05987526	     -0.00041740	     -0.20129654	     -0.06269694	      0.88298283	     -0.00077562	     -0.21725931	      0.00263707	      0.00005311	     43.79708687
      1.60692500	     -0.05980182	     -0.00041453	     -0.20122323	     -0.06269349	      0.88298290	     -0.00077867	     -0.21723987	      0.00265094	      0.00005279	     43.96994997
      1.60858340	     -0.05971307	     -0.00041028	     -0.20113465	     -0.06268908	      0.88298298	     -0.00078251	     -0.21721487	      0.00266780	      0.00005019	     44.13453936
      1.61024179	     -0.05961829	     -0.00040733	     -0.20104001	     -0.06268464	      0.88298306	     -0.00078631	     -0.21718967	      0.00268387	      0.00004641	     44.29811364
      1.61146731	     -0.05955121	     -0.00040372	     -0.20097303	     -0.06268134	      0.88298312	     -0.00078908	     -0.21717088	      0.00269530	      0.00004228	     44.29137649
      1.61269283	     -0.05948463	     -0.00040123	     -0.20090654	     -0.06267803	      0.88298317	     -0.00079184	     -0.21715199	      0.00270588	      0.00003668	     44.55920557
      1.61420705	     -0.05940353	     -0.00039745	     -0.20082555	     -0.06267393	      0.88298322	     -0.00079522	     -0.21712857	      0.00271894	      0.00002894	     44.47497171
      1.61572127	     -0.05932054	     -0.00039409	     -0.20074264	     -0.06266980	      0.88298325	     -0.00079855	     -0.21710505	      0.00273043	      0.00001969	     44.91941171
      1.61729733	     -0.05923805	     -0.00038963	     -0.20066024	     -0.06266549	      0.88298328	     -0.00080199	     -0.21708048	      0.00274193	      0.00000853	     45.06508479
      1.61867459	     -0.05916502	     -0.00038683	     -0.20058726	     -0.06266171	      0.88298328	     -0.00080496	     -0.21705901	      0.00275146	     -0.00000165	     45.09874242
      1.62005184	     -0.05909243	     -0.00038268	     -0.20051473	     -0.06265791	      0.88298327	     -0.00080790	     -0.21703750	      0.00275972	     -0.00001293	     45.39093206
      1.62142909	     -0.05902189	     -0.00037917	     -0.20044422	     -0.06265410	      0.88298325	     -0.00081081	     -0.21701598	      0.00276718	     -0.00002528	     45.71914031
      1.62280635	     -0.05895254	     -0.00037480	     -0.20037491	     -0.06265029	      0.88298320	     -0.00081369	     -0.21699452	      0.00277445	     -0.00003774	     45.67282614
      1.62418360	     -0.05888296	     -0.00037114	     -0.20030535	     -0.06264646	      0.88298314	     -0.00081653	     -0.21697310	      0.00278027	     -0.00005112	     46.10597474
      1.62585669	     -0.05880345	     -0.00036576	     -0.20022585	     -0.06264181	      0.88298304	     -0.00081995	     -0.21694718	      0.00278670	     -0.00006847	     46.42808167
      1.62727467	     -0.05873511	     -0.00036243	     -0.20015750	     -0.06263785	      0.88298293	     -0.00082281	     -0.21692537	      0.00279187	     -0.00008307	     46.51708667
      1.62869265	     -0.05866929	     -0.00035761	     -0.20009167	     -0.06263389	      0.88298280	     -0.00082564	     -0.21690365	      0.00279586	     -0.00009865	     46.91463651
      1.63011062	     -0.05860545	     -0.00035425	     -0.20002780	     -0.06262992	      0.88298265	     -0.00082844	     -0.21688208	      0.00279961	     -0.00011454	     47.19117865
      1.63152860	     -0.05854245	     -0.00034931	     -0.19996477	     -0.06262595	      0.88298248	     -0.00083120	     -0.21686066	      0.00280296	     -0.00013039	     47.34072168
      1.63294658	     -0.05848186	     -0.00034614	     -0.19990412	     -0.06262197	      0.88298228	     -0.00083394	     -0.21683937	      0.00280524	     -0.00014677	     47.90010481
      1.63436456	     -0.05842130	     -0.00034126	     -0.19984353	     -0.06261799	      0.88298206	     -0.00083664	     -0.21681827	      0.00280755	     -0.00016299	     48.05725460
      1.63578254	     -0.05836189	     -0.00033826	     -0.19978403	     -0.06261401	      0.88298182	     -0.00083931	     -0.21679730	      0.00280914	     -0.00017888	     48.41527298
      1.63720051	     -0.05830469	     -0.00033354	     -0.19972678	     -0.06261003	      0.88298156	     -0.00084194	     -0.21677649	      0.00281002	     -0.00019512	     48.80996090
      1.63861849	     -0.05824886	     -0.00033082	     -0.19967085	     -0.06260604	      0.88298127	     -0.00084455	     -0.21675588	      0.00281081	     -0.00021068	     49.01953421
      1.64003647	     -0.05819220	     -0.00032622	     -0.19961410	     -0.06260206	      0.88298096	     -0.00084713	     -0.21673544	      0.00281059	     -0.00022612	     49.46118439
      1.64145445	     -0.05814004	     -0.00032388	     -0.19956183	     -0.06259807	      0.88298063	     -0.00084968	     -0.21671514	      0.00281000	     -0.00024123	     49.88868414
      1.64287243	     -0.05808598	     -0.00031946	     -0.19950767	     -0.06259409	      0.88298028	     -0.00085220	     -0.21669507	      0.00280915	     -0.00025543	     50.08020625
      1.64429040	     -0.05803420	     -0.00031757	     -0.19945574	     -0.06259011	      0.88297990	     -0.00085469	     -0.21667515	      0.00280737	     -0.00026931	     50.65426787
      1.64570838	     -0.05798318	     -0.00031313	     -0.19940461	     -0.06258613	      0.88297951	     -0.00085715	     -0.21665543	      0.00280530	     -0.00028271	     50.97099719
      1.64712636	     -0.05793515	     -0.00031154	     -0.19935642	     -0.06258215	      0.88297910	     -0.00085959	     -0.21663589	      0.00280272	     -0.00029511	     51.39533616
      1.64854434	     -0.05788617	     -0.00030713	     -0.19930731	     -0.06257818	      0.88297868	     -0.00086200	     -0.21661660	      0.00279979	     -0.00030667	     51.60437634
      1.64996232	     -0.05783832	     -0.00030604	     -0.19925928	     -0.06257421	      0.88297823	     -0.00086438	     -0.21659748	      0.00279603	     -0.00031744	     52.22624035
      1.65123082	     -0.05779746	     -0.00030241	     -0.19921829	     -0.06257067	      0.88297782	     -0.00086649	     -0.21658053	      0.00279238	     -0.00032666	     52.54645394
      1.65249933	     -0.05775687	     -0.00030089	     -0.19917754	     -0.06256713	      0.88297740	     -0.00086858	     -0.21656376	      0.00278871	     -0.00033462	     52.81079226
      1.65376783	     -0.05771668	     -0.00029849	     -0.19913719	     -0.06256359	      0.88297698	     -0.00087065	     -0.21654714	      0.00278430	     -0.00034224	     53.27705451
      1.65554674	     -0.05766339	     -0.00029637	     -0.19908367	     -0.06255865	      0.88297636	     -0.00087352	     -0.21652412	      0.00277825	     -0.00035125	     53.48809554
      1.65695695	     -0.05761816	     -0.00029367	     -0.19903825	     -0.06255473	      0.88297586	     -0.00087576	     -0.21650606	      0.00277216	     -0.00035724	     54.12791083
      1.65836715	     -0.05757801	     -0.00029307	     -0.19899788	     -0.06255083	      0.88297535	     -0.00087799	     -0.21648815	      0.00276571	     -0.00036276	     54.75933900
      1.65977736	     -0.05753699	     -0.00029059	     -0.19895667	     -0.06254693	      0.88297484	     -0.00088019	     -0.21647046	      0.00275974	     -0.00036626	     54.69149843
      1.66118757	     -0.05749621	     -0.00029062	     -0.19891565	     -0.06254304	      0.88297432	     -0.00088236	     -0.21645294	      0.00275227	     -0.00036934	     55.48683106
      1.66259778	     -0.05745860	     -0.00028830	     -0.19887785	     -0.06253917	      0.88297380	     -0.00088452	     -0.21643560	      0.00274505	     -0.00037131	     55.65623090
      1.66400798	     -0.05742094	     -0.00028878	     -0.19883994	     -0.06253530	      0.88297327	     -0.00088665	     -0.21641849	      0.00273716	     -0.00037232	     56.17168434
      1.66541819	     -0.05738354	     -0.00028655	     -0.19880234	     -0.06253145	      0.88297275	     -0.00088876	     -0.21640157	      0.00272932	     -0.00037179	     56.22924796
      1.66682840	     -0.05734866	     -0.00028758	     -0.19876719	     -0.06252761	      0.88297222	     -0.00089085	     -0.21638483	      0.00272036	     -0.00037100	     57.02056172
      1.66807985	     -0.05731673	     -0.00028607	     -0.19873508	     -0.06252421	      0.88297176	     -0.00089268	     -0.21637016	      0.00271302	     -0.00036882	     56.93121875
      1.66933129	     -0.05728652	     -0.00028667	     -0.19870465	     -0.06252082	      0.88297130	     -0.00089449	     -0.21635562	      0.00270483	     -0.00036645	     57.39458332
      1.67058274	     -0.05725652	     -0.00028646	     -0.19867443	     -0.06251744	      0.88297084	     -0.00089629	     -0.21634127	      0.00269687	     -0.00036295	     57.48958364
      1.67209570	     -0.05722237	     -0.00028710	     -0.19864001	     -0.06251336	      0.88297030	     -0.00089844	     -0.21632412	      0.00268624	     -0.00035854	     58.06855602
      1.67360866	     -0.05718853	     -0.00028701	     -0.19860592	     -0.06250931	      0.88296976	     -0.00090056	     -0.21630724	      0.00267649	     -0.00035202	     57.70940556
      1.67512161	     -0.05715336	     -0.00028877	     -0.19857046	     -0.06250527	      0.88296923	     -0.00090266	     -0.21629058	      0.00266476	     -0.00034556	     58.61985440
      1.67637286	     -0.05712772	     -0.00028848	     -0.19854461	     -0.06250194	      0.88296880	     -0.00090438	     -0.21627697	      0.00265578	     -0.00033930	     58.39815950
      1.67762411	     -0.05710162	     -0.00028988	     -0.19851827	     -0.06249862	      0.88296838	     -0.00090608	     -0.21626352	      0.00264582	     -0.00033290	     58.73350806
      1.67887535	     -0.05707580	     -0.00029053	     -0.19849222	     -0.06249532	      0.88296797	     -0.00090776	     -0.21625023	      0.00263589	     -0.00032566	     58.71006789
      1.68038188	     -0.05704615	     -0.00029208	     -0.19846227	     -0.06249135	      0.88296749	     -0.00090976	     -0.21623440	      0.00262265	     -0.00031711	     59.15118009
      1.68188840	     -0.05701701	     -0.00029295	     -0.19843286	     -0.06248741	      0.88296702	     -0.00091173	     -0.21621879	      0.00260998	     -0.00030681	     58.63060149
      1.68339493	     -0.05698606	     -0.00029554	     -0.19840159	     -0.06248349	      0.88296656	     -0.00091368	     -0.21620339	      0.00259501	     -0.00029683	     59.39437200
      1.68467249	     -0.05696390	     -0.00029598	     -0.19837918	     -0.06248018	      0.88296619	     -0.00091532	     -0.21619047	      0.00258269	     -0.00028777	     59.06815188
      1.68595005	     -0.05694079	     -0.00029815	     -0.19835579	     -0.06247689	      0.88296583	     -0.00091693	     -0.21617773	      0.00256925	     -0.00027855	     59.26159377
      1.68722762	     -0.05691850	     -0.00029941	     -0.19833323	     -0.06247362	      0.88296548	     -0.00091853	     -0.21616515	      0.00255544	     -0.00026874	     59.13246344
      1.68883557	     -0.05689167	     -0.00030213	     -0.19830604	     -0.06246953	      0.88296506	     -0.00092051	     -0.21614952	      0.00253644	     -0.00025653	     59.44487993
      1.69016834	     -0.05686894	     -0.00030325	     -0.19828303	     -0.06246616	      0.88296472	     -0.00092213	     -0.21613677	      0.00252079	     -0.00024484	     58.90431919
      1.69150112	     -0.05684714	     -0.00030549	     -0.19826092	     -0.06246281	      0.88296440	     -0.00092374	     -0.21612417	      0.00250324	     -0.00023379	     59.21087675
      1.69283389	     -0.05682593	     -0.00030692	     -0.19823940	     -0.06245948	      0.88296410	     -0.00092532	     -0.21611175	      0.00248573	     -0.00022165	     58.75741628
      1.69416667	     -0.05680459	     -0.00030954	     -0.19821773	     -0.06245618	      0.88296381	     -0.00092689	     -0.21609954	      0.00246651	     -0.00020945	     58.94639930
      1.69585079	     -0.05678047	     -0.00031155	     -0.19819320	     -0.06245205	      0.88296347	     -0.00092884	     -0.21608442	      0.00244165	     -0.00019317	     58.49346287
      1.69704103	     -0.05676324	     -0.00031464	     -0.19817566	     -0.06244915	      0.88296325	     -0.00093020	     -0.21607394	      0.00242265	     -0.00018156	     58.69319526
      1.69823127	     -0.05674632	     -0.00031643	     -0.19815843	     -0.06244628	      0.88296304	     -0.00093154	     -0.21606362	      0.00240343	     -0.00016932	     58.41951673
      1.69976577	     -0.05672640	     -0.00031962	     -0.19813808	     -0.06244261	      0.88296279	     -0.00093325	     -0.21605053	      0.00237710	     -0.00015364	     58.44483555
      1.70130027	     -0.05670670	     -0.00032184	     -0.19811798	     -0.06243899	      0.88296257	     -0.00093494	     -0.21603773	      0.00235041	     -0.00013690	     57.75349917
      1.70258629	     -0.05668830	     -0.00032505	     -0.19809920	     -0.06243598	      0.88296240	     -0.00093634	     -0.21602719	      0.00232605	     -0.00012318	     58.03267092
      1.70387231	     -0.05667392	     -0.00032706	     -0.19808446	     -0.06243300	      0.88296225	     -0.00093772	     -0.21601680	      0.00230157	     -0.00010899	     57.64670582
      1.70515834	     -0.05665813	     -0.00032993	     -0.19806829	     -0.06243006	      0.88296212	     -0.00093909	     -0.21600662	      0.00227600	     -0.00009470	     57.52819729
      1.70677215	     -0.05664121	     -0.00033276	     -0.19805089	     -0.06242642	      0.88296198	     -0.00094078	     -0.21599407	      0.00224267	     -0.00007683	     57.27486627
      1.70811344	     -0.05662494	     -0.00033609	     -0.19803419	     -0.06242343	      0.88296189	     -0.00094217	     -0.21598388	      0.00221400	     -0.00006166	     57.11026246
      1.70945474	     -0.05661189	     -0.00033842	     -0.19802074	     -0.06242048	      0.88296182	     -0.00094354	     -0.21597386	      0.00218458	     -0.00004628	     56.73157140
      1.71079603	     -0.05659805	     -0.00034168	     -0.19800646	     -0.06241757	      0.88296177	     -0.00094489	     -0.21596406	      0.00215407	     -0.00003106	     56.56950100
      1.71213733	     -0.05658515	     -0.00034420	     -0.19799313	     -0.06241470	      0.88296174	     -0.00094623	     -0.21595444	      0.00212279	     -0.00001572	     56.23744254
      1.71347862	     -0.05657222	     -0.00034762	     -0.19797975	     -0.06241187	      0.88296172	     -0.00094756	     -0.21594503	      0.00209036	     -0.00000054	     56.12130656
      1.71523793	     -0.05655916	     -0.00035100	     -0.19796610	     -0.06240823	      0.88296174	     -0.00094927	     -0.21593302	      0.00204707	      0.00001947	     55.37303389
      1.71647039	     -0.05654721	     -0.00035497	     -0.19795371	     -0.06240573	      0.88296177	     -0.00095046	     -0.21592485	      0.00201525	      0.00003373	     55.44106803
      1.71770285	     -0.05653793	     -0.00035750	     -0.19794400	     -0.06240327	      0.88296182	     -0.00095164	     -0.21591685	      0.00198286	      0.00004747	     55.23726321
      1.71932230	     -0.05652682	     -0.00036196	     -0.19793230	     -0.06240009	      0.88296192	     -0.00095316	     -0.21590663	      0.00193975	      0.00006560	     54.74802272
      1.72075340	     -0.05651712	     -0.00036470	     -0.19792210	     -0.06239734	      0.88296202	     -0.00095450	     -0.21589785	      0.00190004	      0.00008102	     54.62968845
      1.72218449	     -0.05650906	     -0.00036943	     -0.19791349	     -0.06239465	      0.88296215	     -0.00095582	     -0.21588935	      0.00186002	      0.00009633	     54.29923290
      1.72361559	     -0.05650011	     -0.00037155	     -0.19790402	     -0.06239202	      0.88296230	     -0.00095713	     -0.21588110	      0.00181915	      0.00011140	     53.80492769
      1.72485157	     -0.05649446	     -0.00037597	     -0.19789789	     -0.06238979	      0.88296244	     -0.00095825	     -0.21587415	      0.00178272	      0.00012368	     53.87534264
      1.72608755	     -0.05648872	     -0.00037850	     -0.19789168	     -0.06238761	      0.88296260	     -0.00095936	     -0.21586741	      0.00174633	      0.00013606	     53.41174660
      1.72732353	     -0.05648399	     -0.00038200	     -0.19788647	     -0.06238548	      0.88296278	     -0.00096046	     -0.21586085	      0.00170896	      0.00014770	     53.29760808
      1.72887572	     -0.05647955	     -0.00038568	     -0.19788143	     -0.06238286	      0.88296302	     -0.00096183	     -0.21585290	      0.00166198	      0.00016226	     52.62845521
      1.73042790	     -0.05647298	     -0.00039051	     -0.19787424	     -0.06238032	      0.88296328	     -0.00096319	     -0.21584525	      0.00161321	      0.00017600	     52.73998331
      1.73173016	     -0.05647230	     -0.00039295	     -0.19787305	     -0.06237824	      0.88296352	     -0.00096432	     -0.21583904	      0.00157230	      0.00018689	     52.23772106
      1.73303242	     -0.05647048	     -0.00039695	     -0.19787070	     -0.06237622	      0.88296377	     -0.00096545	     -0.21583311	      0.00153084	      0.00019751	     51.94112722
      1.73433468	     -0.05647112	     -0.00039997	     -0.19787082	     -0.06237426	      0.88296403	     -0.00096657	     -0.21582743	      0.00148874	      0.00020721	     51.64321166
      1.73604513	     -0.05647686	     -0.00040573	     -0.19787584	     -0.06237176	      0.88296440	     -0.00096802	     -0.21582048	      0.00143306	      0.00021888	     51.27826897
      1.73721985	     -0.05648497	     -0.00040835	     -0.19788347	     -0.06237010	      0.88296466	     -0.00096902	     -0.21581610	      0.00139419	      0.00022550	     50.98773921
      1.73839457	     -0.05649575	     -0.00041245	     -0.19789376	     -0.06236848	      0.88296492	     -0.00097001	     -0.21581213	      0.00135545	      0.00023166	     50.64104102
      1.73983441	     -0.05651476	     -0.00041716	     -0.19791215	     -0.06236657	      0.88296526	     -0.00097123	     -0.21580787	      0.00130718	      0.00023697	     50.44469953
      1.74127425	     -0.05653966	     -0.00042252	     -0.19793643	     -0.06236472	      0.88296561	     -0.00097243	     -0.21580440	      0.00125952	      0.00024104	     49.75721283
      1.74271409	     -0.05656636	     -0.00042762	     -0.19796250	     -0.06236294	      0.88296596	     -0.00097363	     -0.21580177	      0.00121077	      0.00024269	     49.64095890
      1.74415393	     -0.05660155	     -0.00043355	     -0.19799706	     -0.06236123	      0.88296630	     -0.00097483	     -0.21579998	      0.00116189	      0.00024136	     49.52090926
      1.74559377	     -0.05663957	     -0.00043878	     -0.19803446	     -0.06235959	      0.88296665	     -0.00097603	     -0.21579915	      0.00111393	      0.00023845	     48.82204891
      1.74703361	     -0.05667968	     -0.00044541	     -0.19807392	     -0.06235803	      0.88296699	     -0.00097722	     -0.21579924	      0.00106480	      0.00023242	     48.92547904
      1.74847344	     -0.05672487	     -0.00045055	     -0.19811849	     -0.06235653	      0.88296732	     -0.00097841	     -0.21580021	      0.00101571	      0.00022329	     48.70245857
      1.74991328	     -0.05677208	     -0.00045773	     -0.19816505	     -0.06235510	      0.88296763	     -0.00097960	     -0.21580211	      0.00096688	      0.00021258	     48.32487517
      1.75135312	     -0.05682081	     -0.00046258	     -0.19821315	     -0.06235374	      0.88296793	     -0.00098079	     -0.21580488	      0.00091675	      0.00019870	     48.24711835
      1.75279296	     -0.05687610	     -0.00047054	     -0.19826776	     -0.06235246	      0.88296820	     -0.00098198	     -0.21580858	      0.00086639	      0.00018224	     48.28780603
      1.75400748	     -0.05692466	     -0.00047445	     -0.19831580	     -0.06235143	      0.88296842	     -0.00098298	     -0.21581243	      0.00082371	      0.00016661	     47.99949563
      1.75522201	     -0.05697534	     -0.00048029	     -0.19836592	     -0.06235046	      0.88296861	     -0.00098398	     -0.21581697	      0.00078064	      0.00014922	     47.99974332
      1.75674595	     -0.05704357	     -0.00048644	     -0.19843346	     -0.06234931	      0.88296882	     -0.00098523	     -0.21582362	      0.00072643	      0.00012492	     47.90494841
      1.75826988	     -0.05711368	     -0.00049358	     -0.19850288	     -0.06234825	      0.88296899	     -0.00098649	     -0.21583136	      0.00067231	      0.00009835	     47.90234009
      1.75979382	     -0.05718622	     -0.00049847	     -0.19857476	     -0.06234726	      0.88296912	     -0.00098775	     -0.21584015	      0.00061884	      0.00007022	     47.57298741
      1.76098860	     -0.05724685	     -0.00050419	     -0.19863485	     -0.06234655	      0.88296919	     -0.00098874	     -0.21584774	      0.00057678	      0.00004614	     47.86698867
      1.76218337	     -0.05730793	     -0.00050821	     -0.19869543	     -0.06234588	      0.88296923	     -0.00098973	     -0.21585597	      0.00053595	      0.00002163	     47.65233549
      1.76337814	     -0.05737111	     -0.00051268	     -0.19875811	     -0.06234527	      0.88296924	     -0.00099072	     -0.21586479	      0.00049543	     -0.00000408	     47.72033058
      1.76500020	     -0.05746041	     -0.00051839	     -0.19884675	     -0.06234451	      0.88296920	     -0.00099207	     -0.21587775	      0.00044253	     -0.00003951	     47.38548765
      1.76662227	     -0.05755022	     -0.00052470	     -0.19893592	     -0.06234383	      0.88296911	     -0.00099342	     -0.21589179	      0.00039066	     -0.00007580	     47.69201300
      1.76802841	     -0.05763375	     -0.00052917	     -0.19901892	     -0.06234331	      0.88296898	     -0.00099460	     -0.21590480	      0.00034817	     -0.00010771	     47.42584247
      1.76943455	     -0.05771762	     -0.00053483	     -0.19910227	     -0.06234285	      0.88296881	     -0.00099578	     -0.21591862	      0.00030760	     -0.00013901	     47.36132266
      1.77084069	     -0.05780337	     -0.00053910	     -0.19918754	     -0.06234245	      0.88296859	     -0.00099696	     -0.21593316	      0.00026872	     -0.00017047	     47.25207891
      1.77224684	     -0.05788940	     -0.00054447	     -0.19927310	     -0.06234209	      0.88296833	     -0.00099815	     -0.21594841	      0.00023223	     -0.00020098	     47.10457275
      1.77365298	     -0.05797555	     -0.00054841	     -0.19935882	     -0.06234179	      0.88296802	     -0.00099935	     -0.21596424	      0.00019731	     -0.00023102	     47.05227065
      1.77505912	     -0.05806080	     -0.00055366	     -0.19944364	     -0.06234154	      0.88296768	     -0.00100055	     -0.21598066	      0.00016472	     -0.00025977	     46.95506850
      1.77646526	     -0.05814799	     -0.00055744	     -0.19953045	     -0.06234133	      0.88296729	     -0.00100176	     -0.21599758	      0.00013422	     -0.00028710	     46.64921793
      1.77787140	     -0.05823518	     -0.00056256	     -0.19961726	     -0.06234116	      0.88296687	     -0.00100297	     -0.21601500	      0.00010536	     -0.00031322	     46.70763563
      1.77927754	     -0.05832272	     -0.00056617	     -0.19970446	     -0.06234103	      0.88296641	     -0.00100420	     -0.21603288	      0.00007862	     -0.00033803	     46.49666457
      1.78068369	     -0.05840996	     -0.00057120	     -0.19979137	     -0.06234094	      0.88296592	     -0.00100542	     -0.21605121	      0.00005418	     -0.00036061	     46.21538221
      1.78208983	     -0.05849631	     -0.00057486	     -0.19987741	     -0.06234088	      0.88296540	     -0.00100666	     -0.21606992	      0.00003112	     -0.00038158	     46.10948534
      1.78349597	     -0.05858324	     -0.00057955	     -0.19996405	     -0.06234085	      0.88296485	     -0.00100790	     -0.21608900	      0.00001001	     -0.00040088	     46.04528504
      1.78490211	     -0.05867016	     -0.00058282	     -0.20005072	     -0.06234085	      0.88296427	     -0.00100916	     -0.21610839	     -0.00000886	     -0.00041788	     45.66057002
      1.78630825	     -0.05875455	     -0.00058658	     -0.20013487	     -0.06234087	      0.88296367	     -0.00101042	     -0.21612805	     -0.00002618	     -0.00043287	     45.53541156
      1.78771440	     -0.05883744	     -0.00058874	     -0.20021758	     -0.06234092	      0.88296306	     -0.00101168	     -0.21614789	     -0.00004177	     -0.00044582	     45.30521117
      1.78932361	     -0.05893419	     -0.00059229	     -0.20031410	     -0.06234100	      0.88296233	     -0.00101315	     -0.21617075	     -0.00005764	     -0.00045833	     45.23979064
      1.79093282	     -0.05902488	     -0.00059306	     -0.20040465	     -0.06234111	      0.88296158	     -0.00101462	     -0.21619379	     -0.00007092	     -0.00046779	     44.73751338
      1.79207471	     -0.05909068	     -0.00059631	     -0.20047032	     -0.06234119	      0.88296105	     -0.00101568	     -0.21621018	     -0.00007926	     -0.00047255	     44.63791755
      1.79321660	     -0.05915451	     -0.00059764	     -0.20053404	     -0.06234129	      0.88296051	     -0.00101674	     -0.21622662	     -0.00008630	     -0.00047608	     44.38154830
      1.79462988	     -0.05923315	     -0.00059963	     -0.20061258	     -0.06234141	      0.88295983	     -0.00101806	     -0.21624698	     -0.00009394	     -0.00047934	     44.27172177
      1.79604316	     -0.05930941	     -0.00060124	     -0.20068876	     -0.06234155	      0.88295915	     -0.00101940	     -0.21626734	     -0.00009931	     -0.00048003	     43.75846083
      1.79745644	     -0.05938099	     -0.00060316	     -0.20076026	     -0.06234169	      0.88295847	     -0.00102074	     -0.21628763	     -0.00010391	     -0.00047889	     43.70346674
      1.79886391	     -0.05945367	     -0.00060524	     -0.20083287	     -0.06234184	      0.88295780	     -0.00102209	     -0.21630777	     -0.00010696	     -0.00047616	     43.48550253
      1.80027138	     -0.05952456	     -0.00060752	     -0.20090371	     -0.06234200	      0.88295713	     -0.00102345	     -0.21632793	     -0.00010801	     -0.00047085	     42.97238883
      1.80167885	     -0.05959306	     -0.00060961	     -0.20097217	     -0.06234215	      0.88295648	     -0.00102483	     -0.21634803	     -0.00010841	     -0.00046414	     42.88042266
      1.80308818	     -0.05966203	     -0.00061162	     -0.20104111	     -0.06234230	      0.88295583	     -0.00102621	     -0.21636807	     -0.00010733	     -0.00045624	     42.69580712
      1.80449751	     -0.05972905	     -0.00061339	     -0.20110813	     -0.06234245	      0.88295519	     -0.00102761	     -0.21638803	     -0.00010422	     -0.00044620	     42.17298065
      1.80590684	     -0.05979228	     -0.00061528	     -0.20117136	     -0.06234259	      0.88295457	     -0.00102902	     -0.21640784	     -0.00010050	     -0.00043524	     42.11384954
      1.80740285	     -0.05986080	     -0.00061701	     -0.20123990	     -0.06234274	      0.88295393	     -0.00103053	     -0.21642864	     -0.00009491	     -0.00042270	     41.88603977
      1.80889886	     -0.05992578	     -0.00061866	     -0.20130491	     -0.06234288	      0.88295331	     -0.00103206	     -0.21644927	     -0.00008726	     -0.00040839	     41.35062974
      1.81039487	     -0.05998746	     -0.00062007	     -0.20136664	     -0.06234300	      0.88295271	     -0.00103359	     -0.21646963	     -0.00007902	     -0.00039361	     41.31032155
      1.81182235	     -0.06004648	     -0.00062137	     -0.20142573	     -0.06234311	      0.88295216	     -0.00103507	     -0.21648878	     -0.00006961	     -0.00037924	     41.09888077
      1.81324982	     -0.06010374	     -0.00062251	     -0.20148307	     -0.06234320	      0.88295163	     -0.00103657	     -0.21650769	     -0.00005850	     -0.00036381	     40.64985822
      1.81467730	     -0.06015944	     -0.00062371	     -0.20153884	     -0.06234327	      0.88295112	     -0.00103807	     -0.21652633	     -0.00004697	     -0.00034883	     40.63548798
      1.81621047	     -0.06021870	     -0.00062474	     -0.20159822	     -0.06234334	      0.88295059	     -0.00103970	     -0.21654607	     -0.00003237	     -0.00033220	     40.09709143
      1.81774364	     -0.06027253	     -0.00062586	     -0.20165216	     -0.06234337	      0.88295010	     -0.00104135	     -0.21656548	     -0.00001753	     -0.00031635	     40.19549547
      1.81927681	     -0.06032694	     -0.00062671	     -0.20170671	     -0.06234339	      0.88294963	     -0.00104301	     -0.21658448	     -0.00000044	     -0.00029979	     39.67382459
      1.82080999	     -0.06037700	     -0.00062797	     -0.20175691	     -0.06234338	      0.88294918	     -0.00104469	     -0.21660308	      0.00001681	     -0.00028457	     39.83806131
      1.82234316	     -0.06042599	     -0.00062824	     -0.20180606	     -0.06234334	      0.88294875	     -0.00104638	     -0.21662122	      0.00003631	     -0.00026910	     39.21312054
      1.82387633	     -0.06046593	     -0.00062962	     -0.20184616	     -0.06234326	      0.88294835	     -0.00104808	     -0.21663886	      0.00005571	     -0.00025429	     39.43035152
      1.82514797	     -0.06050211	     -0.00062951	     -0.20188250	     -0.06234318	      0.88294804	     -0.00104951	     -0.21665301	      0.00007295	     -0.00024249	     39.11731846
      1.82641960	     -0.06053209	     -0.00063035	     -0.20191263	     -0.06234308	      0.88294774	     -0.00105094	     -0.21666678	      0.00009086	     -0.00023031	     38.90707959
      1.82769124	     -0.06056006	     -0.00063078	     -0.20194076	     -0.06234295	      0.88294745	     -0.00105239	     -0.21668008	      0.00010887	     -0.00021863	     38.85540272
      1.82961380	     -0.06059918	     -0.00063158	     -0.20198015	     -0.06234272	      0.88294705	     -0.00105459	     -0.21669930	      0.00013774	     -0.00020070	     38.32271237
      1.83109169	     -0.06062116	     -0.00063148	     -0.20200233	     -0.06234250	      0.88294676	     -0.00105630	     -0.21671328	      0.00015945	     -0.00018692	     38.44486680
      1.83256958	     -0.06064237	     -0.00063201	     -0.20202376	     -0.06234224	      0.88294649	     -0.00105802	     -0.21672652	      0.00018187	     -0.00017345	     38.42906577
      1.83417507	     -0.06066408	     -0.00063137	     -0.20204572	     -0.06234193	      0.88294623	     -0.00105990	     -0.21674009	      0.00020701	     -0.00015901	     38.17224584
      1.83578057	     -0.06068099	     -0.00063232	     -0.20206287	     -0.06234158	      0.88294598	     -0.00106181	     -0.21675288	      0.00023243	     -0.00014442	     38.07174533
      1.83719758	     -0.06069124	     -0.00063054	     -0.20207337	     -0.06234123	      0.88294579	     -0.00106350	     -0.21676344	      0.00025486	     -0.00013194	     38.04437772
      1.83861460	     -0.06070077	     -0.00063150	     -0.20208312	     -0.06234086	      0.88294561	     -0.00106520	     -0.21677330	      0.00027779	     -0.00011923	     37.96756484
      1.84003162	     -0.06070869	     -0.00063079	     -0.20209129	     -0.06234045	      0.88294545	     -0.00106692	     -0.21678249	      0.00030069	     -0.00010707	     37.97460993
      1.84144864	     -0.06071314	     -0.00063162	     -0.20209596	     -0.06234000	      0.88294531	     -0.00106865	     -0.21679105	      0.00032410	     -0.00009470	     37.85685810
      1.84286565	     -0.06071438	     -0.00063109	     -0.20209745	     -0.06233953	      0.88294518	     -0.00107039	     -0.21679892	      0.00034760	     -0.00008241	     37.77090453
      1.84428267	     -0.06071471	     -0.00063172	     -0.20209802	     -0.06233902	      0.88294507	     -0.00107215	     -0.21680609	      0.00037086	     -0.00007070	     37.91948092
      1.84569969	     -0.06071172	     -0.00063148	     -0.20209529	     -0.06233848	      0.88294498	     -0.00107392	     -0.21681262	      0.00039503	     -0.00005842	     37.61100300
      1.84711671	     -0.06070435	     -0.00063222	     -0.20208816	     -0.06233790	      0.88294491	     -0.00107570	     -0.21681845	      0.00041846	     -0.00004656	     37.78673251
      1.84863867	     -0.06069698	     -0.00063232	     -0.20208106	     -0.06233724	      0.88294485	     -0.00107763	     -0.21682391	      0.00044392	     -0.00003422	     37.81746439
      1.85016064	     -0.06068228	     -0.00063316	     -0.20206663	     -0.06233655	      0.88294480	     -0.00107958	     -0.21682860	      0.00046973	     -0.00002119	     37.67535291
      1.85168260	     -0.06066768	     -0.00063311	     -0.20205231	     -0.06233582	      0.88294478	     -0.00108154	     -0.21683241	      0.00049489	     -0.00000900	     37.85166404
      1.85320457	     -0.06064550	     -0.00063419	     -0.20203040	     -0.06233504	      0.88294478	     -0.00108351	     -0.21683542	      0.00052053	      0.00000408	     37.71633556
      1.85472654	     -0.06062364	     -0.00063385	     -0.20200883	     -0.06233423	      0.88294479	     -0.00108550	     -0.21683753	      0.00054567	      0.00001660	     37.73271723
      1.85624850	     -0.06059447	     -0.00063534	     -0.20197993	     -0.06233338	      0.88294483	     -0.00108751	     -0.21683881	      0.00057069	      0.00003001	     37.71456544
      1.85760293	     -0.06056795	     -0.00063474	     -0.20195367	     -0.06233259	      0.88294488	     -0.00108931	     -0.21683918	      0.00059228	      0.00004137	     37.85253521
      1.85895736	     -0.06053785	     -0.00063564	     -0.20192381	     -0.06233178	      0.88294494	     -0.00109112	     -0.21683889	      0.00061417	      0.00005360	     37.70616069
      1.86031179	     -0.06050420	     -0.00063558	     -0.20189041	     -0.06233093	      0.88294502	     -0.00109294	     -0.21683789	      0.00063514	      0.00006567	     37.84891274
      1.86228823	     -0.06045224	     -0.00063701	     -0.20183879	     -0.06232965	      0.88294517	     -0.00109561	     -0.21683516	      0.00066537	      0.00008377	     37.91596233
      1.86356688	     -0.06041344	     -0.00063588	     -0.20180024	     -0.06232878	      0.88294528	     -0.00109736	     -0.21683263	      0.00068428	      0.00009556	     37.95623276
      1.86484553	     -0.06037423	     -0.00063664	     -0.20176125	     -0.06232790	      0.88294541	     -0.00109911	     -0.21682944	      0.00070287	      0.00010794	     37.97071536
      1.86662247	     -0.06031653	     -0.00063582	     -0.20170389	     -0.06232662	      0.88294562	     -0.00110156	     -0.21682404	      0.00072787	      0.00012449	     37.97900979
      1.86797034	     -0.06026493	     -0.00063676	     -0.20165251	     -0.06232563	      0.88294580	     -0.00110343	     -0.21681909	      0.00074604	      0.00013878	     37.98878048
      1.86931821	     -0.06021445	     -0.00063588	     -0.20160226	     -0.06232461	      0.88294599	     -0.00110531	     -0.21681340	      0.00076342	      0.00015209	     38.11583556
      1.87066608	     -0.06016242	     -0.00063592	     -0.20155046	     -0.06232357	      0.88294621	     -0.00110720	     -0.21680707	      0.00078028	      0.00016501	     38.20771821
      1.87230165	     -0.06009829	     -0.00063492	     -0.20148661	     -0.06232228	      0.88294649	     -0.00110951	     -0.21679850	      0.00080005	      0.00018037	     38.18335331
      1.87370271	     -0.06003988	     -0.00063506	     -0.20142841	     -0.06232115	      0.88294675	     -0.00111149	     -0.21679048	      0.00081605	      0.00019367	     38.25169194
      1.87510378	     -0.05998009	     -0.00063420	     -0.20136885	     -0.06232000	      0.88294703	     -0.00111349	     -0.21678181	      0.00083105	      0.00020628	     38.43344082
      1.87647338	     -0.05992283	     -0.00063402	     -0.20131179	     -0.06231885	      0.88294732	     -0.00111545	     -0.21677275	      0.00084488	      0.00021760	     38.64287246
      1.87784298	     -0.05986450	     -0.00063332	     -0.20125366	     -0.06231768	      0.88294763	     -0.00111741	     -0.21676319	      0.00085864	      0.00022899	     38.48561288
      1.87921259	     -0.05980401	     -0.00063295	     -0.20119336	     -0.06231650	      0.88294795	     -0.00111939	     -0.21675314	      0.00087091	      0.00023921	     38.75858081
      1.88084681	     -0.05973417	     -0.00063209	     -0.20112373	     -0.06231506	      0.88294835	     -0.00112175	     -0.21674053	      0.00088476	      0.00024987	     38.95762584
      1.88227181	     -0.05967148	     -0.00063173	     -0.20106123	     -0.06231379	      0.88294871	     -0.00112382	     -0.21672909	      0.00089656	      0.00025870	     38.83020172
      1.88369681	     -0.05960760	     -0.00063083	     -0.20099751	     -0.06231251	      0.88294909	     -0.00112590	     -0.21671722	      0.00090683	      0.00026599	     39.12580586
      1.88508637	     -0.05954701	     -0.00063027	     -0.20093708	     -0.06231124	      0.88294946	     -0.00112793	     -0.21670526	      0.00091606	      0.00027143	     39.39555213
      1.88647594	     -0.05948602	     -0.00062928	     -0.20087625	     -0.06230996	      0.88294984	     -0.00112997	     -0.21669298	      0.00092512	      0.00027636	     39.31167026
      1.88786550	     -0.05942311	     -0.00062852	     -0.20081348	     -0.06230867	      0.88295023	     -0.00113201	     -0.21668038	      0.00093251	      0.00027946	     39.68937073
      1.88981077	     -0.05933817	     -0.00062662	     -0.20072873	     -0.06230685	      0.88295077	     -0.00113487	     -0.21666222	      0.00094207	      0.00028163	     39.74326321
      1.89108978	     -0.05927947	     -0.00062625	     -0.20067012	     -0.06230564	      0.88295113	     -0.00113676	     -0.21665003	      0.00094673	      0.00028140	     40.17501429
      1.89236880	     -0.05922418	     -0.00062491	     -0.20061495	     -0.06230443	      0.88295149	     -0.00113865	     -0.21663761	      0.00095101	      0.00028001	     40.31614200
      1.89394108	     -0.05915585	     -0.00062373	     -0.20054672	     -0.06230293	      0.88295193	     -0.00114098	     -0.21662217	      0.00095516	      0.00027641	     40.57906093
      1.89534914	     -0.05909458	     -0.00062206	     -0.20048555	     -0.06230158	      0.88295232	     -0.00114307	     -0.21660814	      0.00095816	      0.00027212	     40.70871605
      1.89675720	     -0.05903359	     -0.00062085	     -0.20042464	     -0.06230023	      0.88295270	     -0.00114517	     -0.21659398	      0.00095999	      0.00026577	     41.18097278
      1.89855882	     -0.05896442	     -0.00061836	     -0.20035558	     -0.06229850	      0.88295316	     -0.00114784	     -0.21657569	      0.00096224	      0.00025515	     41.35054385
      1.89983166	     -0.05890775	     -0.00061764	     -0.20029896	     -0.06229727	      0.88295348	     -0.00114974	     -0.21656283	      0.00096326	      0.00024723	     41.66644361
      1.90110451	     -0.05885704	     -0.00061580	     -0.20024832	     -0.06229605	      0.88295379	     -0.00115163	     -0.21654984	      0.00096424	      0.00023751	     41.90718988
      1.90266252	     -0.05879722	     -0.00061417	     -0.20018858	     -0.06229454	      0.88295415	     -0.00115395	     -0.21653395	      0.00096544	      0.00022401	     42.23900206
      1.90422054	     -0.05873957	     -0.00061151	     -0.20013102	     -0.06229304	      0.88295449	     -0.00115627	     -0.21651812	      0.00096699	      0.00020935	     42.36061202
      1.90551714	     -0.05868885	     -0.00061031	     -0.20008036	     -0.06229178	      0.88295475	     -0.00115820	     -0.21650495	      0.00096780	      0.00019593	     42.86233285
      1.90681373	     -0.05864230	     -0.00060806	     -0.20003388	     -0.06229053	      0.88295500	     -0.00116013	     -0.21649177	      0.00096924	      0.00018202	     42.98197735
      1.90811033	     -0.05859427	     -0.00060632	     -0.19998591	     -0.06228927	      0.88295523	     -0.00116205	     -0.21647864	      0.00097068	      0.00016746	     43.23984998
      1.90975385	     -0.05853579	     -0.00060352	     -0.19992752	     -0.06228767	      0.88295548	     -0.00116449	     -0.21646198	      0.00097264	      0.00014811	     43.54802363
      1.91111727	     -0.05848691	     -0.00060158	     -0.19987871	     -0.06228635	      0.88295568	     -0.00116651	     -0.21644821	      0.00097450	      0.00013148	     43.80132765
      1.91248069	     -0.05843917	     -0.00059918	     -0.19983105	     -0.06228502	      0.88295584	     -0.00116853	     -0.21643444	      0.00097673	      0.00011504	     43.91695482
      1.91384411	     -0.05839269	     -0.00059713	     -0.19978464	     -0.06228368	      0.88295599	     -0.00117054	     -0.21642069	      0.00097870	      0.00009758	     44.30463280
      1.91520753	     -0.05834749	     -0.00059478	     -0.19973952	     -0.06228235	      0.88295611	     -0.00117255	     -0.21640699	      0.00098160	      0.00008059	     44.24355470
      1.91657095	     -0.05830110	     -0.00059264	     -0.19969319	     -0.06228101	      0.88295621	     -0.00117456	     -0.21639331	      0.00098396	      0.00006321	     44.63960350
      1.91824088	     -0.05824708	     -0.00058958	     -0.19963926	     -0.06227936	      0.88295630	     -0.00117700	     -0.21637659	      0.00098722	      0.00004159	     44.93519051
      1.91991081	     -0.05819296	     -0.00058733	     -0.19958522	     -0.06227771	      0.88295635	     -0.00117945	     -0.21635992	      0.00099116	      0.00002106	     44.93413645
      1.92114215	     -0.05815459	     -0.00058459	     -0.19954690	     -0.06227649	      0.88295636	     -0.00118124	     -0.21634763	      0.00099330	      0.00000536	     45.26503359
      1.92237349	     -0.05811529	     -0.00058268	     -0.19950766	     -0.06227526	      0.88295636	     -0.00118303	     -0.21633537	      0.00099606	     -0.00000952	     45.31573004
      1.92360483	     -0.05807714	     -0.00058041	     -0.19946957	     -0.06227404	      0.88295634	     -0.00118481	     -0.21632312	      0.00099833	     -0.00002458	     45.55749302
      1.92537126	     -0.05802505	     -0.00057745	     -0.19941754	     -0.06227227	      0.88295628	     -0.00118736	     -0.21630561	      0.00100223	     -0.00004526	     45.39517488
      1.92695198	     -0.05797528	     -0.00057437	     -0.19936783	     -0.06227068	      0.88295619	     -0.00118963	     -0.21628997	      0.00100454	     -0.00006316	     45.87089067
      1.92853270	     -0.05793336	     -0.00057252	     -0.19932595	     -0.06226909	      0.88295608	     -0.00119189	     -0.21627433	      0.00100697	     -0.00008093	     46.12310923
      1.93011341	     -0.05788460	     -0.00056815	     -0.19927726	     -0.06226750	      0.88295594	     -0.00119413	     -0.21625881	      0.00100974	     -0.00009704	     46.01433151
      1.93133033	     -0.05785089	     -0.00056764	     -0.19924355	     -0.06226627	      0.88295581	     -0.00119586	     -0.21624687	      0.00101124	     -0.00010955	     46.34329797
      1.93254725	     -0.05781789	     -0.00056521	     -0.19921058	     -0.06226504	      0.88295567	     -0.00119757	     -0.21623498	      0.00101295	     -0.00012169	     46.44173140
      1.93413235	     -0.05777614	     -0.00056324	     -0.19916885	     -0.06226343	      0.88295547	     -0.00119979	     -0.21621960	      0.00101506	     -0.00013690	     46.56539845
      1.93571744	     -0.05773317	     -0.00055980	     -0.19912593	     -0.06226182	      0.88295524	     -0.00120199	     -0.21620430	      0.00101732	     -0.00015066	     46.47963393
      1.93710773	     -0.05769865	     -0.00055901	     -0.19909139	     -0.06226041	      0.88295502	     -0.00120392	     -0.21619093	      0.00101844	     -0.00016262	     46.92611073
      1.93849802	     -0.05766092	     -0.00055566	     -0.19905368	     -0.06225899	      0.88295479	     -0.00120583	     -0.21617766	      0.00102019	     -0.00017343	     46.82983348
      1.93988831	     -0.05762743	     -0.00055472	     -0.19902018	     -0.06225757	      0.88295454	     -0.00120773	     -0.21616443	      0.00102156	     -0.00018369	     46.97329605
      1.94127860	     -0.05759206	     -0.00055151	     -0.19898483	     -0.06225615	      0.88295428	     -0.00120961	     -0.21615133	      0.00102305	     -0.00019310	     46.91139263
      1.94266889	     -0.05755734	     -0.00055041	     -0.19895008	     -0.06225472	      0.88295400	     -0.00121149	     -0.21613828	      0.00102403	     -0.00020203	     47.17669611
      1.94405919	     -0.05752432	     -0.00054718	     -0.19891707	     -0.06225330	      0.88295372	     -0.00121335	     -0.21612528	      0.00102505	     -0.00021043	     47.17853547
      1.94544948	     -0.05749094	     -0.00054604	     -0.19888365	     -0.06225187	      0.88295342	     -0.00121519	     -0.21611238	      0.00102599	     -0.00021792	     47.21951898
      1.94683977	     -0.05745681	     -0.00054310	     -0.19884952	     -0.06225045	      0.88295311	     -0.00121703	     -0.21609953	      0.00102664	     -0.00022472	     47.22781276
      1.94823006	     -0.05742528	     -0.00054207	     -0.19881793	     -0.06224902	      0.88295279	     -0.00121884	     -0.21608672	      0.00102663	     -0.00023148	     47.52986239
      1.94962035	     -0.05739330	     -0.00053912	     -0.19878593	     -0.06224759	      0.88295247	     -0.00122065	     -0.21607400	      0.00102733	     -0.00023689	     47.18956375
      1.95101064	     -0.05736011	     -0.00053804	     -0.19875267	     -0.06224616	      0.88295213	     -0.00122243	     -0.21606132	      0.00102679	     -0.00024224	     47.58845495
      1.95240093	     -0.05732968	     -0.00053505	     -0.19872221	     -0.06224474	      0.88295179	     -0.00122420	     -0.21604869	      0.00102619	     -0.00024755	     47.64777917
      1.95379122	     -0.05729886	     -0.00053374	     -0.19869131	     -0.06224331	      0.88295145	     -0.00122596	     -0.21603614	      0.00102570	     -0.00025177	     47.53507604
      1.95518151	     -0.05726630	     -0.00053062	     -0.19865870	     -0.06224189	      0.88295109	     -0.00122770	     -0.21602363	      0.00102417	     -0.00025590	     47.73578282
      1.95657180	     -0.05723693	     -0.00052927	     -0.19862925	     -0.06224046	      0.88295074	     -0.00122942	     -0.21601114	      0.00102205	     -0.00026019	     48.02336768
      1.95796209	     -0.05720693	     -0.00052610	     -0.19859918	     -0.06223904	      0.88295037	     -0.00123113	     -0.21599874	      0.00102030	     -0.00026338	     47.72140422
      1.95935238	     -0.05717545	     -0.00052508	     -0.19856758	     -0.06223763	      0.88295000	     -0.00123281	     -0.21598639	      0.00101711	     -0.00026670	     48.15121840
      1.96074267	     -0.05714734	     -0.00052235	     -0.19853938	     -0.06223622	      0.88294963	     -0.00123448	     -0.21597412	      0.00101373	     -0.00027009	     48.22866928
      1.96213296	     -0.05711965	     -0.00052166	     -0.19851156	     -0.06223481	      0.88294925	     -0.00123613	     -0.21596199	      0.00101038	     -0.00027256	     48.15708912
      1.96352325	     -0.05709058	     -0.00051912	     -0.19848238	     -0.06223341	      0.88294887	     -0.00123777	     -0.21594998	      0.00100606	     -0.00027508	     48.36736214
      1.96491355	     -0.05706484	     -0.00051850	     -0.19845649	     -0.06223201	      0.88294849	     -0.00123938	     -0.21593806	      0.00100129	     -0.00027788	     48.69117778
      1.96630384	     -0.05703843	     -0.00051589	     -0.19842996	     -0.06223062	      0.88294810	     -0.00124098	     -0.21592629	      0.00099708	     -0.00027973	     48.39893965
      1.96769413	     -0.05701114	     -0.00051540	     -0.19840251	     -0.06222924	      0.88294771	     -0.00124256	     -0.21591462	      0.00099164	     -0.00028180	     48.85708422
      1.96908442	     -0.05698673	     -0.00051280	     -0.19837796	     -0.06222787	      0.88294732	     -0.00124412	     -0.21590304	      0.00098629	     -0.00028409	     48.93974968
      1.97047471	     -0.05696247	     -0.00051233	     -0.19835354	     -0.06222650	      0.88294692	     -0.00124566	     -0.21589161	      0.00098119	     -0.00028557	     48.89790466
      1.97186500	     -0.05693659	     -0.00050967	     -0.19832751	     -0.06222514	      0.88294652	     -0.00124719	     -0.21588028	      0.00097537	     -0.00028714	     49.09344719
      1.97325529	     -0.05691389	     -0.00050926	     -0.19830463	     -0.06222379	      0.88294612	     -0.00124869	     -0.21586904	      0.00096925	     -0.00028902	     49.43496866
      1.97464558	     -0.05689049	     -0.00050649	     -0.19828110	     -0.06222244	      0.88294572	     -0.00125018	     -0.21585794	      0.00096386	     -0.00028998	     49.11449997
      1.97603587	     -0.05686610	     -0.00050626	     -0.19825651	     -0.06222111	      0.88294531	     -0.00125165	     -0.21584693	      0.00095733	     -0.00029115	     49.59881515
      1.97742616	     -0.05684438	     -0.00050344	     -0.19823464	     -0.06221978	      0.88294491	     -0.00125310	     -0.21583603	      0.00095102	     -0.00029248	     49.63303600
      1.97881645	     -0.05682251	     -0.00050303	     -0.19821258	     -0.06221846	      0.88294450	     -0.00125454	     -0.21582526	      0.00094493	     -0.00029298	     49.60963118
      1.98020674	     -0.05679890	     -0.00049986	     -0.19818883	     -0.06221715	      0.88294409	     -0.00125596	     -0.21581459	      0.00093819	     -0.00029345	     49.73861646
      1.98159703	     -0.05677838	     -0.00049956	     -0.19816810	     -0.06221585	      0.88294369	     -0.00125736	     -0.21580401	      0.00093108	     -0.00029420	     50.11432127
      1.98282210	     -0.05675874	     -0.00049692	     -0.19814833	     -0.06221472	      0.88294333	     -0.00125858	     -0.21579480	      0.00092543	     -0.00029389	     49.86720086
      1.98404716	     -0.05673998	     -0.00049595	     -0.19812940	     -0.06221359	      0.88294297	     -0.00125979	     -0.21578565	      0.00091894	     -0.00029401	     50.13626622
      1.98558501	     -0.05671675	     -0.00049382	     -0.19810597	     -0.06221218	      0.88294251	     -0.00126128	     -0.21577432	      0.00091116	     -0.00029352	     49.99869217
      1.98694142	     -0.05669642	     -0.00049308	     -0.19808544	     -0.06221095	      0.88294212	     -0.00126259	     -0.21576444	      0.00090326	     -0.00029334	     50.39241921
      1.98829784	     -0.05667732	     -0.00049120	     -0.19806617	     -0.06220973	      0.88294172	     -0.00126388	     -0.21575470	      0.00089606	     -0.00029225	     50.10182928
      1.98965425	     -0.05665688	     -0.00049049	     -0.19804552	     -0.06220852	      0.88294132	     -0.00126515	     -0.21574509	      0.00088772	     -0.00029133	     50.44908148
      1.99130890	     -0.05663500	     -0.00048793	     -0.19802342	     -0.06220706	      0.88294084	     -0.00126669	     -0.21573352	      0.00087752	     -0.00029023	     50.44321458
      1.99250885	     -0.05661786	     -0.00048802	     -0.19800608	     -0.06220601	      0.88294049	     -0.00126779	     -0.21572527	      0.00087001	     -0.00028867	     50.48725301
      1.99370880	     -0.05660175	     -0.00048664	     -0.19798979	     -0.06220497	      0.88294015	     -0.00126887	     -0.21571710	      0.00086194	     -0.00028747	     50.56235516
      1.99530137	     -0.05658140	     -0.00048585	     -0.19796920	     -0.06220361	      0.88293969	     -0.00127030	     -0.21570644	      0.00085125	     -0.00028527	     50.44256057
      1.99689394	     -0.05655997	     -0.00048369	     -0.19794754	     -0.06220226	      0.88293924	     -0.00127170	     -0.21569595	      0.00083927	     -0.00028321	     50.71587385
      1.99815668	     -0.05654450	     -0.00048390	     -0.19793185	     -0.06220121	      0.88293888	     -0.00127280	     -0.21568775	      0.00083013	     -0.00028089	     50.58923375
      1.99941942	     -0.05652833	     -0.00048238	     -0.19791549	     -0.06220016	      0.88293853	     -0.00127389	     -0.21567966	      0.00082015	     -0.00027884	     50.67511225
      2.00101169	     -0.05650958	     -0.00048207	     -0.19789647	     -0.06219887	      0.88293809	     -0.00127524	     -0.21566962	      0.00080756	     -0.00027574	     50.57607726
      2.00235561	     -0.05649327	     -0.00048018	     -0.19787996	     -0.06219779	      0.88293772	     -0.00127637	     -0.21566127	      0.00079598	     -0.00027331	     50.71687181
      2.00369953	     -0.05647793	     -0.00048011	     -0.19786438	     -0.06219673	      0.88293735	     -0.00127748	     -0.21565304	      0.00078460	     -0.00027024	     50.61833474
      2.00504344	     -0.05646162	     -0.00047849	     -0.19784785	     -0.06219568	      0.88293699	     -0.00127857	     -0.21564493	      0.00077238	     -0.00026743	     50.71172405
      2.00667616	     -0.05644619	     -0.00047867	     -0.19783212	     -0.06219443	      0.88293656	     -0.00127988	     -0.21563521	      0.00075765	     -0.00026360	     50.48742776
      2.00784683	     -0.05643167	     -0.00047684	     -0.19781740	     -0.06219355	      0.88293625	     -0.00128081	     -0.21562839	      0.00074632	     -0.00026044	     50.54949448
      2.00901751	     -0.05642023	     -0.00047654	     -0.19780575	     -0.06219269	      0.88293595	     -0.00128172	     -0.21562166	      0.00073468	     -0.00025770	     50.66874514
      2.01058506	     -0.05640571	     -0.00047517	     -0.19779096	     -0.06219155	      0.88293555	     -0.00128292	     -0.21561283	      0.00071925	     -0.00025362	     50.40381655
      2.01198765	     -0.05639338	     -0.00047472	     -0.19777837	     -0.06219055	      0.88293520	     -0.00128398	     -0.21560512	      0.00070424	     -0.00025058	     50.69433471
      2.01339023	     -0.05638406	     -0.00047317	     -0.19776880	     -0.06218957	      0.88293485	     -0.00128503	     -0.21559763	      0.00068999	     -0.00024695	     50.19811684
      2.01479282	     -0.05637527	     -0.00047305	     -0.19775973	     -0.06218861	      0.88293450	     -0.00128605	     -0.21559042	      0.00067440	     -0.00024405	     50.48144888
      2.01619540	     -0.05637398	     -0.00047148	     -0.19775819	     -0.06218768	      0.88293416	     -0.00128706	     -0.21558354	      0.00065889	     -0.00024205	     50.31269716
      2.01759799	     -0.05637622	     -0.00047178	     -0.19776014	     -0.06218677	      0.88293382	     -0.00128805	     -0.21557718	      0.00064366	     -0.00024023	     50.04598408
      2.01900058	     -0.05638119	     -0.00047022	     -0.19776485	     -0.06218587	      0.88293349	     -0.00128903	     -0.21557137	      0.00062778	     -0.00023966	     49.98438967
      2.02025798	     -0.05639160	     -0.00047071	     -0.19777500	     -0.06218509	      0.88293318	     -0.00128988	     -0.21556667	      0.00061347	     -0.00024065	     50.08576000
      2.02151539	     -0.05640484	     -0.00046995	     -0.19778800	     -0.06218433	      0.88293288	     -0.00129073	     -0.21556254	      0.00059988	     -0.00024215	     49.71919917
      2.02277279	     -0.05642175	     -0.00047016	     -0.19780465	     -0.06218359	      0.88293258	     -0.00129156	     -0.21555898	      0.00058584	     -0.00024534	     49.78101963
      2.02442463	     -0.05645107	     -0.00046975	     -0.19783366	     -0.06218263	      0.88293217	     -0.00129263	     -0.21555529	      0.00056854	     -0.00025114	     49.22967889
      2.02587519	     -0.05647885	     -0.00047085	     -0.19786114	     -0.06218182	      0.88293180	     -0.00129355	     -0.21555299	      0.00055273	     -0.00025848	     49.56134800
      2.02732576	     -0.05651372	     -0.00046995	     -0.19789574	     -0.06218103	      0.88293141	     -0.00129445	     -0.21555157	      0.00053835	     -0.00026748	     48.98435215
      2.02854522	     -0.05654394	     -0.00047132	     -0.19792571	     -0.06218038	      0.88293108	     -0.00129519	     -0.21555109	      0.00052609	     -0.00027674	     49.11255536
      2.02976468	     -0.05657800	     -0.00047125	     -0.19795954	     -0.06217975	      0.88293074	     -0.00129592	     -0.21555124	      0.00051466	     -0.00028709	     48.79090051
      2.03123719	     -0.05662077	     -0.00047224	     -0.19800203	     -0.06217900	      0.88293031	     -0.00129678	     -0.21555227	      0.00050115	     -0.00030150	     48.69021322
      2.03270970	     -0.05666931	     -0.00047248	     -0.19805031	     -0.06217827	      0.88292985	     -0.00129763	     -0.21555418	      0.00048860	     -0.00031755	     48.23862115
      2.03418222	     -0.05671657	     -0.00047407	     -0.19809730	     -0.06217756	      0.88292937	     -0.00129845	     -0.21555700	      0.00047657	     -0.00033474	     48.12325108
      2.03565473	     -0.05676816	     -0.00047370	     -0.19814865	     -0.06217687	      0.88292886	     -0.00129926	     -0.21556064	      0.00046500	     -0.00035391	     47.83989844
      2.03694892	     -0.05681563	     -0.00047559	     -0.19819589	     -0.06217627	      0.88292839	     -0.00129995	     -0.21556453	      0.00045582	     -0.00037147	     47.68889981
      2.03824312	     -0.05686467	     -0.00047572	     -0.19824472	     -0.06217569	      0.88292790	     -0.00130062	     -0.21556903	      0.00044691	     -0.00039023	     47.42954230
      2.03953731	     -0.05691545	     -0.00047713	     -0.19829528	     -0.06217511	      0.88292738	     -0.00130128	     -0.21557414	      0.00043900	     -0.00040915	     47.12205272
      2.04083150	     -0.05696835	     -0.00047795	     -0.19834798	     -0.06217455	      0.88292684	     -0.00130193	     -0.21557981	      0.00043124	     -0.00042895	     46.95041970
      2.04248086	     -0.05704041	     -0.00047992	     -0.19841979	     -0.06217385	      0.88292611	     -0.00130273	     -0.21558792	      0.00042306	     -0.00045419	     46.29590392
      2.04413022	     -0.05711117	     -0.00048059	     -0.19849031	     -0.06217315	      0.88292534	     -0.00130351	     -0.21559696	      0.00041480	     -0.00047998	     46.18301568
      2.04538575	     -0.05716797	     -0.00048324	     -0.19854691	     -0.06217264	      0.88292473	     -0.00130409	     -0.21560437	      0.00040980	     -0.00049876	     45.93390018
      2.04664127	     -0.05722710	     -0.00048418	     -0.19860587	     -0.06217213	      0.88292409	     -0.00130465	     -0.21561228	      0.00040514	     -0.00051817	     45.71509200
      2.04823671	     -0.05730603	     -0.00048690	     -0.19868458	     -0.06217148	      0.88292324	     -0.00130535	     -0.21562307	      0.00040085	     -0.00054199	     45.16758360
      2.04965360	     -0.05737598	     -0.00048810	     -0.19875436	     -0.06217092	      0.88292246	     -0.00130595	     -0.21563329	      0.00039727	     -0.00056275	     45.01271220
      2.05107050	     -0.05744825	     -0.00049120	     -0.19882645	     -0.06217036	      0.88292165	     -0.00130653	     -0.21564409	      0.00039506	     -0.00058248	     44.69272139
      2.05248739	     -0.05751993	     -0.00049239	     -0.19889798	     -0.06216980	      0.88292081	     -0.00130709	     -0.21565542	      0.00039375	     -0.00060112	     44.24378620
      2.05390429	     -0.05759566	     -0.00049596	     -0.19897354	     -0.06216924	      0.88291995	     -0.00130764	     -0.21566724	      0.00039272	     -0.00061913	     44.25061799
      2.05532118	     -0.05766918	     -0.00049715	     -0.19904693	     -0.06216868	      0.88291906	     -0.00130817	     -0.21567959	      0.00039329	     -0.00063536	     43.61637911
      2.05673808	     -0.05774556	     -0.00050099	     -0.19912314	     -0.06216813	      0.88291815	     -0.00130868	     -0.21569236	      0.00039406	     -0.00065059	     43.52851520
      2.05815497	     -0.05782172	     -0.00050214	     -0.19919920	     -0.06216757	      0.88291722	     -0.00130918	     -0.21570559	      0.00039596	     -0.00066427	     42.98616441
      2.05957186	     -0.05789873	     -0.00050649	     -0.19927605	     -0.06216700	      0.88291627	     -0.00130966	     -0.21571921	      0.00039810	     -0.00067658	     42.99658930
      2.06098876	     -0.05797637	     -0.00050763	     -0.19935359	     -0.06216644	      0.88291530	     -0.00131012	     -0.21573320	      0.00040123	     -0.00068744	     42.49204942
      2.06240565	     -0.05805436	     -0.00051264	     -0.19943144	     -0.06216587	      0.88291432	     -0.00131056	     -0.21574757	      0.00040504	     -0.00069619	     42.28800883
      2.06364674	     -0.05812241	     -0.00051425	     -0.19949941	     -0.06216536	      0.88291345	     -0.00131094	     -0.21576043	      0.00040852	     -0.00070259	     41.99694806
      2.06488783	     -0.05819086	     -0.00051769	     -0.19956775	     -0.06216485	      0.88291258	     -0.00131130	     -0.21577357	      0.00041242	     -0.00070756	     41.82611886
      2.06638019	     -0.05827542	     -0.00052067	     -0.19965221	     -0.06216423	      0.88291152	     -0.00131172	     -0.21578969	      0.00041747	     -0.00071187	     41.49851073
      2.06787255	     -0.05835870	     -0.00052460	     -0.19973538	     -0.06216361	      0.88291045	     -0.00131212	     -0.21580618	      0.00042271	     -0.00071407	     41.30122480
      2.06936492	     -0.05843985	     -0.00052688	     -0.19981643	     -0.06216297	      0.88290939	     -0.00131250	     -0.21582295	      0.00042782	     -0.00071452	     41.07200580
      2.07085728	     -0.05852046	     -0.00053061	     -0.19989694	     -0.06216233	      0.88290832	     -0.00131286	     -0.21583992	      0.00043249	     -0.00071330	     41.14998267
      2.07234964	     -0.05860128	     -0.00053141	     -0.19997769	     -0.06216168	      0.88290726	     -0.00131321	     -0.21585704	      0.00043700	     -0.00071067	     40.86132560
      2.07358554	     -0.05866689	     -0.00053480	     -0.20004320	     -0.06216114	      0.88290638	     -0.00131349	     -0.21587136	      0.00044046	     -0.00070690	     40.84662888
      2.07482144	     -0.05873268	     -0.00053636	     -0.20010892	     -0.06216059	      0.88290551	     -0.00131375	     -0.21588577	      0.00044330	     -0.00070264	     40.82848550
      2.07644515	     -0.05881992	     -0.00053964	     -0.20019604	     -0.06215987	      0.88290437	     -0.00131408	     -0.21590487	      0.00044700	     -0.00069545	     40.68886113
      2.07806885	     -0.05890582	     -0.00054135	     -0.20028184	     -0.06215914	      0.88290325	     -0.00131438	     -0.21592412	      0.00044948	     -0.00068748	     40.89700079
      2.07937721	     -0.05897345	     -0.00054485	     -0.20034936	     -0.06215855	      0.88290236	     -0.00131462	     -0.21593977	      0.00045195	     -0.00067964	     40.85882307
      2.08068557	     -0.05904231	     -0.00054683	     -0.20041813	     -0.06215796	      0.88290147	     -0.00131484	     -0.21595551	      0.00045401	     -0.00067172	     40.89419042
      2.08199393	     -0.05911183	     -0.00055009	     -0.20048754	     -0.06215737	      0.88290060	     -0.00131505	     -0.21597146	      0.00045643	     -0.00066292	     40.89259791
      2.08330228	     -0.05918187	     -0.00055274	     -0.20055748	     -0.06215677	      0.88289974	     -0.00131525	     -0.21598760	      0.00045894	     -0.00065385	     40.98474930
      2.08542636	     -0.05929930	     -0.00055851	     -0.20067476	     -0.06215579	      0.88289837	     -0.00131555	     -0.21601423	      0.00046487	     -0.00063794	     40.88174631
      2.08663085	     -0.05936359	     -0.00056015	     -0.20073898	     -0.06215522	      0.88289760	     -0.00131570	     -0.21602956	      0.00046844	     -0.00062867	     41.09458658
      2.08783534	     -0.05942934	     -0.00056326	     -0.20080466	     -0.06215466	      0.88289685	     -0.00131585	     -0.21604502	      0.00047335	     -0.00061901	     41.15569063
      2.08957989	     -0.05952647	     -0.00056681	     -0.20090172	     -0.06215382	      0.88289578	     -0.00131604	     -0.21606760	      0.00048207	     -0.00060514	     41.32483578
      2.09132445	     -0.05961824	     -0.00057133	     -0.20099344	     -0.06215297	      0.88289474	     -0.00131621	     -0.21609036	      0.00049388	     -0.00059013	     41.26961107
      2.09262420	     -0.05968533	     -0.00057277	     -0.20106054	     -0.06215232	      0.88289398	     -0.00131633	     -0.21610735	      0.00050440	     -0.00057854	     41.19840233
      2.09392396	     -0.05975319	     -0.00057593	     -0.20112840	     -0.06215166	      0.88289324	     -0.00131644	     -0.21612432	      0.00051628	     -0.00056736	     41.37684976
      2.09522372	     -0.05982021	     -0.00057815	     -0.20119545	     -0.06215098	      0.88289251	     -0.00131653	     -0.21614129	      0.00053027	     -0.00055554	     41.23070662
      2.09652347	     -0.05988675	     -0.00058097	     -0.20126203	     -0.06215028	      0.88289179	     -0.00131662	     -0.21615822	      0.00054540	     -0.00054383	     41.35666529
      2.09825945	     -0.05997570	     -0.00058407	     -0.20135108	     -0.06214932	      0.88289086	     -0.00131672	     -0.21618080	      0.00056895	     -0.00052739	     40.93861424
      2.09975523	     -0.06004538	     -0.00058757	     -0.20142085	     -0.06214845	      0.88289009	     -0.00131679	     -0.21620011	      0.00059014	     -0.00051307	     41.32750991
      2.10125100	     -0.06011625	     -0.00058967	     -0.20149185	     -0.06214755	      0.88288933	     -0.00131685	     -0.21621919	      0.00061443	     -0.00049801	     40.91854722
      2.10274677	     -0.06018210	     -0.00059387	     -0.20155782	     -0.06214661	      0.88288860	     -0.00131689	     -0.21623801	      0.00063955	     -0.00048282	     41.25326392
      2.10424255	     -0.06024797	     -0.00059543	     -0.20162388	     -0.06214564	      0.88288788	     -0.00131693	     -0.21625650	      0.00066687	     -0.00046742	     41.05324766
      2.10551464	     -0.06029747	     -0.00059902	     -0.20167351	     -0.06214477	      0.88288730	     -0.00131695	     -0.21627194	      0.00069125	     -0.00045356	     41.09081838
      2.10678674	     -0.06034630	     -0.00060092	     -0.20172251	     -0.06214388	      0.88288673	     -0.00131696	     -0.21628701	      0.00071676	     -0.00043939	     40.94626182
      2.10805884	     -0.06039001	     -0.00060343	     -0.20176639	     -0.06214295	      0.88288618	     -0.00131696	     -0.21630169	      0.00074309	     -0.00042462	     40.90293029
      2.10976183	     -0.06044609	     -0.00060620	     -0.20182273	     -0.06214165	      0.88288548	     -0.00131695	     -0.21632058	      0.00077959	     -0.00040403	     40.71544942
      2.11146483	     -0.06049143	     -0.00060970	     -0.20186834	     -0.06214029	      0.88288481	     -0.00131693	     -0.21633859	      0.00081739	     -0.00038111	     40.44560477
      2.11277616	     -0.06052564	     -0.00061155	     -0.20190276	     -0.06213920	      0.88288432	     -0.00131690	     -0.21635175	      0.00084638	     -0.00036312	     40.56627537
      2.11408748	     -0.06055417	     -0.00061421	     -0.20193151	     -0.06213807	      0.88288386	     -0.00131687	     -0.21636436	      0.00087629	     -0.00034377	     40.42455000
      2.11569300	     -0.06059016	     -0.00061737	     -0.20196776	     -0.06213664	      0.88288332	     -0.00131681	     -0.21637894	      0.00091292	     -0.00031970	     40.41736471
      2.11729851	     -0.06061723	     -0.00062103	     -0.20199509	     -0.06213514	      0.88288283	     -0.00131675	     -0.21639268	      0.00095013	     -0.00029381	     40.22180168
      2.11890402	     -0.06064539	     -0.00062394	     -0.20202353	     -0.06213358	      0.88288238	     -0.00131668	     -0.21640545	      0.00098735	     -0.00026674	     40.05429354
      2.12050953	     -0.06066394	     -0.00062877	     -0.20204232	     -0.06213197	      0.88288198	     -0.00131660	     -0.21641735	      0.00102448	     -0.00023823	     40.00950621
      2.12171269	     -0.06067650	     -0.00063042	     -0.20205510	     -0.06213072	      0.88288170	     -0.00131653	     -0.21642563	      0.00105254	     -0.00021602	     39.72229171
      2.12291585	     -0.06068739	     -0.00063353	     -0.20206618	     -0.06212944	      0.88288146	     -0.00131646	     -0.21643338	      0.00107997	     -0.00019370	     39.76381844
      2.12452387	     -0.06069842	     -0.00063725	     -0.20207747	     -0.06212767	      0.88288117	     -0.00131635	     -0.21644292	      0.00111694	     -0.00016244	     39.43116900
      2.12613189	     -0.06070268	     -0.00064158	     -0.20208197	     -0.06212585	      0.88288093	     -0.00131624	     -0.21645148	      0.00115243	     -0.00013057	     39.68857018
      2.12773991	     -0.06070564	     -0.00064425	     -0.20208521	     -0.06212396	      0.88288075	     -0.00131612	     -0.21645904	      0.00118879	     -0.00009707	     39.06617106
      2.12908933	     -0.06070278	     -0.00064857	     -0.20208253	     -0.06212234	      0.88288064	     -0.00131601	     -0.21646463	      0.00121747	     -0.00006889	     39.42266898
      2.13043874	     -0.06069732	     -0.00065072	     -0.20207729	     -0.06212068	      0.88288056	     -0.00131590	     -0.21646953	      0.00124656	     -0.00004007	     39.18803127
      2.13178815	     -0.06068870	     -0.00065418	     -0.20206886	     -0.06211898	      0.88288053	     -0.00131578	     -0.21647373	      0.00127495	     -0.00001082	     39.14782322
      2.13313756	     -0.06067755	     -0.00065672	     -0.20205791	     -0.06211724	      0.88288054	     -0.00131566	     -0.21647722	      0.00130273	      0.00001848	     39.14123121
      2.13496929	     -0.06065869	     -0.00066125	     -0.20203931	     -0.06211482	      0.88288061	     -0.00131548	     -0.21648090	      0.00133978	      0.00005838	     39.07556294
      2.13627930	     -0.06063985	     -0.00066295	     -0.20202067	     -0.06211304	      0.88288070	     -0.00131535	     -0.21648274	      0.00136575	      0.00008759	     38.93520092
      2.13758932	     -0.06062034	     -0.00066602	     -0.20200132	     -0.06211124	      0.88288084	     -0.00131521	     -0.21648391	      0.00139074	      0.00011596	     39.09739343
      2.13889933	     -0.06059794	     -0.00066824	     -0.20197910	     -0.06210940	      0.88288101	     -0.00131507	     -0.21648447	      0.00141590	      0.00014476	     38.87425966
      2.14020935	     -0.06057253	     -0.00067088	     -0.20195386	     -0.06210753	      0.88288121	     -0.00131492	     -0.21648439	      0.00143996	      0.00017295	     39.00093304
      2.14217766	     -0.06053207	     -0.00067397	     -0.20191367	     -0.06210466	      0.88288160	     -0.00131469	     -0.21648313	      0.00147614	      0.00021520	     38.58091711
      2.14357520	     -0.06049552	     -0.00067734	     -0.20187726	     -0.06210258	      0.88288192	     -0.00131452	     -0.21648136	      0.00149991	      0.00024470	     38.99212794
      2.14497274	     -0.06046052	     -0.00067908	     -0.20184245	     -0.06210047	      0.88288228	     -0.00131434	     -0.21647885	      0.00152368	      0.00027345	     38.97424569
      2.14637028	     -0.06042132	     -0.00068204	     -0.20180340	     -0.06209832	      0.88288268	     -0.00131416	     -0.21647567	      0.00154721	      0.00030232	     38.80261159
      2.14776782	     -0.06037848	     -0.00068385	     -0.20176072	     -0.06209614	      0.88288312	     -0.00131398	     -0.21647179	      0.00156958	      0.00033037	     38.89384522
      2.14919587	     -0.06033409	     -0.00068652	     -0.20171647	     -0.06209389	      0.88288362	     -0.00131378	     -0.21646709	      0.00159173	      0.00035796	     39.03198963
      2.15062392	     -0.06028629	     -0.00068811	     -0.20166884	     -0.06209160	      0.88288415	     -0.00131357	     -0.21646171	      0.00161400	      0.00038555	     38.70398513
      2.15205198	     -0.06023383	     -0.00069062	     -0.20161652	     -0.06208928	      0.88288472	     -0.00131337	     -0.21645560	      0.00163471	      0.00041208	     38.91365908
      2.15348003	     -0.06018204	     -0.00069207	     -0.20156487	     -0.06208693	      0.88288532	     -0.00131315	     -0.21644876	      0.00165477	      0.00043710	     39.03880741
      2.15490809	     -0.06012620	     -0.00069444	     -0.20150917	     -0.06208455	      0.88288597	     -0.00131293	     -0.21644126	      0.00167489	      0.00046230	     38.77319357
      2.15633614	     -0.06006950	     -0.00069601	     -0.20145259	     -0.06208215	      0.88288664	     -0.00131271	     -0.21643310	      0.00169338	      0.00048556	     38.97266955
      2.15776419	     -0.06001289	     -0.00069845	     -0.20139610	     -0.06207972	      0.88288735	     -0.00131248	     -0.21642434	      0.00171186	      0.00050816	     38.77788213
      2.15919225	     -0.05995318	     -0.00070022	     -0.20133649	     -0.06207726	      0.88288809	     -0.00131224	     -0.21641502	      0.00172890	      0.00052929	     38.90543140
      2.16078328	     -0.05989152	     -0.00070337	     -0.20127494	     -0.06207449	      0.88288895	     -0.00131197	     -0.21640399	      0.00174726	      0.00055107	     38.89228627
      2.16237432	     -0.05982251	     -0.00070479	     -0.20120605	     -0.06207170	      0.88288985	     -0.00131170	     -0.21639244	      0.00176490	      0.00057222	     38.63939441
      2.16367514	     -0.05976816	     -0.00070838	     -0.20115174	     -0.06206940	      0.88289060	     -0.00131148	     -0.21638257	      0.00177809	      0.00058774	     38.82294025
      2.16497595	     -0.05971447	     -0.00071002	     -0.20109813	     -0.06206707	      0.88289137	     -0.00131125	     -0.21637239	      0.00179078	      0.00060159	     38.86857100
      2.16656709	     -0.05964994	     -0.00071360	     -0.20103366	     -0.06206421	      0.88289234	     -0.00131096	     -0.21635959	      0.00180595	      0.00061703	     38.72750304
      2.16815822	     -0.05958159	     -0.00071514	     -0.20096539	     -0.06206133	      0.88289334	     -0.00131067	     -0.21634641	      0.00181947	      0.00062993	     38.92000555
      2.16947109	     -0.05952877	     -0.00071933	     -0.20091259	     -0.06205893	      0.88289417	     -0.00131044	     -0.21633523	      0.00183042	      0.00063961	     38.88997559
      2.17078396	     -0.05947362	     -0.00072137	     -0.20085748	     -0.06205652	      0.88289502	     -0.00131019	     -0.21632387	      0.00184079	      0.00064777	     38.77259044
      2.17209683	     -0.05941918	     -0.00072500	     -0.20080305	     -0.06205410	      0.88289587	     -0.00130995	     -0.21631230	      0.00185009	      0.00065429	     38.91973131
      2.17368373	     -0.05935411	     -0.00072844	     -0.20073800	     -0.06205115	      0.88289691	     -0.00130966	     -0.21629808	      0.00186103	      0.00066101	     38.68086037
      2.17527062	     -0.05929152	     -0.00073421	     -0.20067538	     -0.06204819	      0.88289797	     -0.00130936	     -0.21628362	      0.00186973	      0.00066549	     39.13800470
      2.17652418	     -0.05923729	     -0.00073658	     -0.20062117	     -0.06204585	      0.88289880	     -0.00130912	     -0.21627212	      0.00187669	      0.00066925	     38.81021750
      2.17777774	     -0.05918543	     -0.00074076	     -0.20056928	     -0.06204349	      0.88289964	     -0.00130889	     -0.21626043	      0.00188222	      0.00067131	     38.93651551
      2.17903130	     -0.05913575	     -0.00074432	     -0.20051959	     -0.06204113	      0.88290049	     -0.00130865	     -0.21624864	      0.00188716	      0.00067253	     38.93289057
      2.18066602	     -0.05907063	     -0.00074967	     -0.20045442	     -0.06203804	      0.88290159	     -0.00130834	     -0.21623319	      0.00189210	      0.00067255	     39.09325819
      2.18230074	     -0.05900949	     -0.00075442	     -0.20039324	     -0.06203494	      0.88290269	     -0.00130804	     -0.21621759	      0.00189590	      0.00067170	     39.01846395
      2.18361539	     -0.05895457	     -0.00075910	     -0.20033827	     -0.06203245	      0.88290357	     -0.00130779	     -0.21620504	      0.00189758	      0.00067041	     39.14045206
      2.18493005	     -0.05890384	     -0.00076275	     -0.20028750	     -0.06202995	      0.88290445	     -0.00130754	     -0.21619237	      0.00189868	      0.00066839	     39.00849953
      2.18624470	     -0.05885257	     -0.00076682	     -0.20023617	     -0.06202746	      0.88290533	     -0.00130729	     -0.21617965	      0.00189821	      0.00066517	     39.22392168
      2.18808359	     -0.05878117	     -0.00077097	     -0.20016471	     -0.06202397	      0.88290654	     -0.00130694	     -0.21616174	      0.00189678	      0.00065988	     38.99632415
      2.18923754	     -0.05873037	     -0.00077426	     -0.20011386	     -0.06202178	      0.88290730	     -0.00130672	     -0.21615035	      0.00189408	      0.00065564	     39.37567493
      2.19039149	     -0.05868016	     -0.00077632	     -0.20006361	     -0.06201960	      0.88290806	     -0.00130650	     -0.21613876	      0.00189120	      0.00065135	     39.36909055
      2.19196971	     -0.05860948	     -0.00077894	     -0.19999287	     -0.06201662	      0.88290908	     -0.00130620	     -0.21612261	      0.00188564	      0.00064448	     39.53454266
      2.19354793	     -0.05854164	     -0.00078072	     -0.19992497	     -0.06201364	      0.88291009	     -0.00130590	     -0.21610608	      0.00187878	      0.00063673	     39.57250833
      2.19512615	     -0.05846354	     -0.00078256	     -0.19984681	     -0.06201069	      0.88291109	     -0.00130559	     -0.21608927	      0.00187063	      0.00062922	     39.58963416
      2.19670436	     -0.05839114	     -0.00078294	     -0.19977435	     -0.06200774	      0.88291208	     -0.00130529	     -0.21607204	      0.00186085	      0.00061981	     39.69281668
      2.19795058	     -0.05833300	     -0.00078491	     -0.19971612	     -0.06200543	      0.88291284	     -0.00130505	     -0.21605827	      0.00185224	      0.00061221	     39.84706513
      2.19919679	     -0.05827828	     -0.00078549	     -0.19966133	     -0.06200313	      0.88291360	     -0.00130480	     -0.21604440	      0.00184273	      0.00060336	     39.99971443
      2.20076844	     -0.05820983	     -0.00078701	     -0.19959277	     -0.06200024	      0.88291454	     -0.00130450	     -0.21602685	      0.00183024	      0.00059165	     39.97317099
      2.20234008	     -0.05814160	     -0.00078690	     -0.19952444	     -0.06199737	      0.88291546	     -0.00130419	     -0.21600921	      0.00181597	      0.00057859	     40.27115332
      2.20361970	     -0.05808602	     -0.00078864	     -0.19946875	     -0.06199506	      0.88291619	     -0.00130393	     -0.21599482	      0.00180398	      0.00056757	     40.38705493
      2.20489932	     -0.05803444	     -0.00078862	     -0.19941708	     -0.06199276	      0.88291691	     -0.00130367	     -0.21598043	      0.00179121	      0.00055542	     40.50344002
      2.20617895	     -0.05798388	     -0.00078954	     -0.19936639	     -0.06199047	      0.88291761	     -0.00130342	     -0.21596614	      0.00177795	      0.00054256	     40.62747888
      2.20778617	     -0.05792575	     -0.00078969	     -0.19930812	     -0.06198763	      0.88291847	     -0.00130309	     -0.21594832	      0.00176049	      0.00052493	     40.79112471
      2.20939340	     -0.05786824	     -0.00079134	     -0.19925044	     -0.06198481	      0.88291930	     -0.00130276	     -0.21593080	      0.00174247	      0.00050627	     40.98672986
      2.21061168	     -0.05782735	     -0.00079066	     -0.19920945	     -0.06198270	      0.88291991	     -0.00130250	     -0.21591770	      0.00172849	      0.00049108	     41.04425301
      2.21182997	     -0.05778806	     -0.00079150	     -0.19917003	     -0.06198060	      0.88292050	     -0.00130224	     -0.21590481	      0.00171418	      0.00047492	     41.25752260
      2.21343294	     -0.05774152	     -0.00079152	     -0.19912333	     -0.06197787	      0.88292124	     -0.00130190	     -0.21588816	      0.00169520	      0.00045232	     41.41633527
      2.21503591	     -0.05769419	     -0.00079290	     -0.19907582	     -0.06197517	      0.88292195	     -0.00130155	     -0.21587194	      0.00167600	      0.00042870	     41.67597361
      2.21627417	     -0.05766065	     -0.00079199	     -0.19904216	     -0.06197310	      0.88292247	     -0.00130127	     -0.21585964	      0.00166124	      0.00040987	     41.69047403
      2.21751242	     -0.05762879	     -0.00079279	     -0.19901016	     -0.06197106	      0.88292296	     -0.00130099	     -0.21584758	      0.00164624	      0.00038989	     41.93376727
      2.21902897	     -0.05759357	     -0.00079259	     -0.19897479	     -0.06196857	      0.88292353	     -0.00130064	     -0.21583314	      0.00162818	      0.00036464	     41.99102801
      2.22054552	     -0.05755887	     -0.00079366	     -0.19893992	     -0.06196612	      0.88292407	     -0.00130028	     -0.21581911	      0.00161018	      0.00033888	     42.16248615
      2.22206208	     -0.05752490	     -0.00079226	     -0.19890582	     -0.06196369	      0.88292456	     -0.00129991	     -0.21580541	      0.00159194	      0.00031196	     42.40714019
      2.22326715	     -0.05749934	     -0.00079363	     -0.19888012	     -0.06196178	      0.88292493	     -0.00129961	     -0.21579474	      0.00157786	      0.00029095	     42.53819014
      2.22447222	     -0.05747592	     -0.00079301	     -0.19885658	     -0.06195989	      0.88292526	     -0.00129931	     -0.21578426	      0.00156384	      0.00026915	     42.64741236
      2.22595683	     -0.05744700	     -0.00079313	     -0.19882752	     -0.06195758	      0.88292564	     -0.00129892	     -0.21577165	      0.00154675	      0.00024181	     42.86465362
      2.22744144	     -0.05742002	     -0.00079240	     -0.19880042	     -0.06195529	      0.88292598	     -0.00129853	     -0.21575933	      0.00153017	      0.00021465	     42.85183822
      2.22892606	     -0.05739346	     -0.00079310	     -0.19877370	     -0.06195303	      0.88292628	     -0.00129812	     -0.21574734	      0.00151368	      0.00018753	     43.05350806
      2.23041067	     -0.05736674	     -0.00079129	     -0.19874688	     -0.06195080	      0.88292654	     -0.00129771	     -0.21573562	      0.00149723	      0.00016012	     43.24561195
      2.23166220	     -0.05734560	     -0.00079249	     -0.19872560	     -0.06194893	      0.88292672	     -0.00129734	     -0.21572591	      0.00148384	      0.00013788	     43.37778812
      2.23291372	     -0.05732545	     -0.00079156	     -0.19870536	     -0.06194708	      0.88292688	     -0.00129697	     -0.21571637	      0.00147061	      0.00011550	     43.44579795
      2.23442941	     -0.05730144	     -0.00079183	     -0.19868120	     -0.06194487	      0.88292704	     -0.00129651	     -0.21570505	      0.00145485	      0.00008894	     43.62854965
      2.23594510	     -0.05727986	     -0.00079014	     -0.19865952	     -0.06194267	      0.88292715	     -0.00129604	     -0.21569394	      0.00143945	      0.00006297	     43.64998386
      2.23715064	     -0.05725997	     -0.00079075	     -0.19863952	     -0.06194095	      0.88292722	     -0.00129565	     -0.21568528	      0.00142738	      0.00004323	     43.79657783
      2.23835619	     -0.05724313	     -0.00078983	     -0.19862259	     -0.06193923	      0.88292726	     -0.00129526	     -0.21567671	      0.00141560	      0.00002399	     43.79722615
      2.23985136	     -0.05722193	     -0.00078947	     -0.19860127	     -0.06193713	      0.88292728	     -0.00129475	     -0.21566628	      0.00140106	      0.00000085	     43.93465852
      2.24134653	     -0.05720238	     -0.00078813	     -0.19858163	     -0.06193504	      0.88292726	     -0.00129423	     -0.21565600	      0.00138701	     -0.00002098	     43.83485893
      2.24284169	     -0.05718216	     -0.00078821	     -0.19856128	     -0.06193298	      0.88292721	     -0.00129370	     -0.21564592	      0.00137296	     -0.00004150	     43.93465266
      2.24433686	     -0.05716111	     -0.00078585	     -0.19854014	     -0.06193094	      0.88292714	     -0.00129314	     -0.21563598	      0.00135886	     -0.00006085	     43.97597797
      2.24554273	     -0.05714460	     -0.00078625	     -0.19852352	     -0.06192931	      0.88292705	     -0.00129269	     -0.21562803	      0.00134738	     -0.00007573	     44.22367173
      2.24674861	     -0.05712945	     -0.00078489	     -0.19850829	     -0.06192769	      0.88292695	     -0.00129222	     -0.21562016	      0.00133614	     -0.00008975	     44.21505881
      2.24830841	     -0.05710902	     -0.00078415	     -0.19848774	     -0.06192562	      0.88292680	     -0.00129160	     -0.21561011	      0.00132134	     -0.00010676	     44.37296610
      2.24969033	     -0.05709263	     -0.00078239	     -0.19847125	     -0.06192380	      0.88292664	     -0.00129103	     -0.21560126	      0.00130801	     -0.00012071	     44.36732346
      2.25107225	     -0.05707226	     -0.00078188	     -0.19845077	     -0.06192200	      0.88292647	     -0.00129045	     -0.21559249	      0.00129411	     -0.00013320	     44.52291570
      2.25245418	     -0.05705356	     -0.00078004	     -0.19843195	     -0.06192022	      0.88292628	     -0.00128986	     -0.21558372	      0.00127913	     -0.00014543	     44.76543651
      2.25383610	     -0.05703504	     -0.00077956	     -0.19841329	     -0.06191847	      0.88292607	     -0.00128925	     -0.21557502	      0.00126385	     -0.00015608	     44.74062000
      2.25521802	     -0.05701487	     -0.00077758	     -0.19839299	     -0.06191673	      0.88292584	     -0.00128862	     -0.21556635	      0.00124687	     -0.00016615	     45.05483997
      2.25659994	     -0.05699711	     -0.00077681	     -0.19837506	     -0.06191502	      0.88292561	     -0.00128798	     -0.21555772	      0.00122874	     -0.00017582	     45.43935641
      2.25798186	     -0.05697910	     -0.00077452	     -0.19835690	     -0.06191333	      0.88292536	     -0.00128732	     -0.21554917	      0.00121010	     -0.00018423	     45.40026160
      2.25936379	     -0.05695977	     -0.00077380	     -0.19833738	     -0.06191168	      0.88292510	     -0.00128664	     -0.21554067	      0.00118943	     -0.00019240	     45.97259301
      2.26074571	     -0.05694257	     -0.00077140	     -0.19832000	     -0.06191005	      0.88292483	     -0.00128595	     -0.21553224	      0.00116793	     -0.00020034	     46.29404380
      2.26212763	     -0.05692592	     -0.00077061	     -0.19830313	     -0.06190845	      0.88292455	     -0.00128523	     -0.21552392	      0.00114563	     -0.00020746	     46.58050341
      2.26350955	     -0.05691017	     -0.00076811	     -0.19828718	     -0.06190688	      0.88292425	     -0.00128450	     -0.21551568	      0.00112188	     -0.00021473	     47.08243024
      2.26489147	     -0.05689410	     -0.00076725	     -0.19827087	     -0.06190535	      0.88292395	     -0.00128376	     -0.21550757	      0.00109758	     -0.00022157	     47.52716641
      2.26627340	     -0.05687868	     -0.00076451	     -0.19825524	     -0.06190385	      0.88292364	     -0.00128299	     -0.21549956	      0.00107261	     -0.00022810	     47.85551303
      2.26765532	     -0.05686484	     -0.00076368	     -0.19824114	     -0.06190238	      0.88292332	     -0.00128221	     -0.21549168	      0.00104666	     -0.00023478	     48.55490908
      2.26903724	     -0.05685131	     -0.00076077	     -0.19822738	     -0.06190096	      0.88292299	     -0.00128140	     -0.21548395	      0.00102069	     -0.00024137	     48.95807130
      2.27041916	     -0.05683955	     -0.00075988	     -0.19821535	     -0.06189956	      0.88292266	     -0.00128058	     -0.21547635	      0.00099439	     -0.00024781	     49.54142350
      2.27180108	     -0.05682735	     -0.00075682	     -0.19820292	     -0.06189821	      0.88292231	     -0.00127974	     -0.21546893	      0.00096826	     -0.00025408	     49.93357289
      2.27318301	     -0.05681552	     -0.00075593	     -0.19819081	     -0.06189689	      0.88292195	     -0.00127887	     -0.21546165	      0.00094180	     -0.00026073	     50.76920716
      2.27456493	     -0.05680604	     -0.00075262	     -0.19818111	     -0.06189560	      0.88292159	     -0.00127799	     -0.21545452	      0.00091635	     -0.00026706	     51.05949541
      2.27594685	     -0.05679562	     -0.00075184	     -0.19817042	     -0.06189436	      0.88292121	     -0.00127708	     -0.21544757	      0.00089096	     -0.00027341	     51.79487181
      2.27732877	     -0.05678622	     -0.00074832	     -0.19816080	     -0.06189314	      0.88292083	     -0.00127616	     -0.21544077	      0.00086624	     -0.00028012	     52.36287714
      2.27871069	     -0.05677803	     -0.00074751	     -0.19815235	     -0.06189196	      0.88292044	     -0.00127521	     -0.21543413	      0.00084278	     -0.00028629	     52.81269348
      2.28009262	     -0.05676919	     -0.00074390	     -0.19814331	     -0.06189081	      0.88292004	     -0.00127424	     -0.21542764	      0.00081986	     -0.00029270	     53.38122711
      2.28147454	     -0.05676185	     -0.00074315	     -0.19813572	     -0.06188969	      0.88291963	     -0.00127325	     -0.21542131	      0.00079818	     -0.00029917	     54.06667703
      2.28285646	     -0.05675615	     -0.00073936	     -0.19812984	     -0.06188861	      0.88291921	     -0.00127223	     -0.21541513	      0.00077809	     -0.00030543	     54.33357737
      2.28423838	     -0.05674919	     -0.00073876	     -0.19812266	     -0.06188754	      0.88291879	     -0.00127119	     -0.21540913	      0.00075917	     -0.00031135	     54.94650389
      2.28562030	     -0.05674219	     -0.00073481	     -0.19811550	     -0.06188651	      0.88291835	     -0.00127013	     -0.21540326	      0.00074165	     -0.00031743	     55.36747608
      2.28700222	     -0.05673786	     -0.00073426	     -0.19811098	     -0.06188549	      0.88291791	     -0.00126905	     -0.21539752	      0.00072579	     -0.00032310	     55.83887850
      2.28824434	     -0.05673180	     -0.00073090	     -0.19810479	     -0.06188460	      0.88291751	     -0.00126805	     -0.21539249	      0.00071287	     -0.00032780	     56.06001093
      2.28948645	     -0.05672692	     -0.00072953	     -0.19809976	     -0.06188372	      0.88291710	     -0.00126703	     -0.21538753	      0.00070079	     -0.00033256	     56.55078861
      2.29072856	     -0.05672128	     -0.00072710	     -0.19809401	     -0.06188286	      0.88291668	     -0.00126600	     -0.21538266	      0.00069019	     -0.00033663	     56.71249970
      2.29224752	     -0.05671542	     -0.00072494	     -0.19808801	     -0.06188182	      0.88291617	     -0.00126470	     -0.21537678	      0.00067788	     -0.00034185	     57.32074585
      2.29376648	     -0.05670836	     -0.00072160	     -0.19808084	     -0.06188080	      0.88291564	     -0.00126338	     -0.21537099	      0.00066815	     -0.00034528	     56.93732806
      2.29528544	     -0.05669941	     -0.00072042	     -0.19807173	     -0.06187979	      0.88291512	     -0.00126202	     -0.21536526	      0.00065789	     -0.00034900	     57.90275270
      2.29647906	     -0.05669488	     -0.00071692	     -0.19806714	     -0.06187901	      0.88291470	     -0.00126094	     -0.21536081	      0.00065147	     -0.00035138	     57.67089158
      2.29767269	     -0.05669037	     -0.00071520	     -0.19806254	     -0.06187823	      0.88291428	     -0.00125983	     -0.21535641	      0.00064524	     -0.00035351	     57.84593338
      2.29928314	     -0.05668581	     -0.00071148	     -0.19805789	     -0.06187720	      0.88291371	     -0.00125830	     -0.21535063	      0.00063762	     -0.00035630	     57.86434708
      2.30089359	     -0.05668375	     -0.00070982	     -0.19805570	     -0.06187618	      0.88291313	     -0.00125674	     -0.21534505	      0.00063084	     -0.00035841	     57.99785986
      2.30202241	     -0.05668546	     -0.00070634	     -0.19805736	     -0.06187547	      0.88291272	     -0.00125562	     -0.21534134	      0.00062638	     -0.00036045	     57.92898557
      2.30315123	     -0.05668910	     -0.00070472	     -0.19806092	     -0.06187477	      0.88291232	     -0.00125449	     -0.21533784	      0.00062248	     -0.00036256	     57.93563943
      2.30482416	     -0.05669940	     -0.00070173	     -0.19807111	     -0.06187373	      0.88291171	     -0.00125277	     -0.21533313	      0.00061712	     -0.00036684	     57.97203452
      2.30622730	     -0.05671076	     -0.00070012	     -0.19808239	     -0.06187287	      0.88291119	     -0.00125130	     -0.21532968	      0.00061407	     -0.00037040	     57.54644073
      2.30763044	     -0.05672319	     -0.00069768	     -0.19809473	     -0.06187201	      0.88291067	     -0.00124980	     -0.21532669	      0.00061076	     -0.00037522	     57.66685809
      2.30903017	     -0.05674172	     -0.00069646	     -0.19811317	     -0.06187115	      0.88291014	     -0.00124828	     -0.21532420	      0.00060820	     -0.00038135	     57.63340380
      2.31042991	     -0.05676305	     -0.00069408	     -0.19813442	     -0.06187030	      0.88290960	     -0.00124673	     -0.21532231	      0.00060693	     -0.00038790	     57.06665694
      2.31182964	     -0.05678631	     -0.00069321	     -0.19815758	     -0.06186946	      0.88290905	     -0.00124514	     -0.21532101	      0.00060538	     -0.00039600	     57.24624689
      2.31322938	     -0.05681346	     -0.00069078	     -0.19818467	     -0.06186861	      0.88290849	     -0.00124353	     -0.21532031	      0.00060483	     -0.00040555	     56.92533111
      2.31462911	     -0.05684400	     -0.00069008	     -0.19821512	     -0.06186776	      0.88290792	     -0.00124189	     -0.21532025	      0.00060512	     -0.00041597	     56.62218515
      2.31602885	     -0.05687695	     -0.00068763	     -0.19824801	     -0.06186691	      0.88290732	     -0.00124021	     -0.21532084	      0.00060566	     -0.00042793	     56.37369985
      2.31742859	     -0.05691268	     -0.00068701	     -0.19828367	     -0.06186607	      0.88290672	     -0.00123851	     -0.21532210	      0.00060691	     -0.00044125	     56.18248772
      2.31882832	     -0.05695013	     -0.00068419	     -0.19832108	     -0.06186522	      0.88290609	     -0.00123677	     -0.21532400	      0.00060905	     -0.00045546	     55.62316658
      2.32022806	     -0.05699056	     -0.00068386	     -0.19836143	     -0.06186436	      0.88290544	     -0.00123501	     -0.21532655	      0.00061135	     -0.00047099	     55.60838178
      2.32162779	     -0.05703463	     -0.00068110	     -0.19840548	     -0.06186350	      0.88290477	     -0.00123322	     -0.21532976	      0.00061439	     -0.00048794	     55.15134101
      2.32302753	     -0.05708046	     -0.00068097	     -0.19845124	     -0.06186264	      0.88290408	     -0.00123140	     -0.21533365	      0.00061855	     -0.00050508	     54.66284696
      2.32442726	     -0.05712530	     -0.00067816	     -0.19849607	     -0.06186177	      0.88290336	     -0.00122954	     -0.21533815	      0.00062272	     -0.00052317	     54.36490990
      2.32566978	     -0.05716896	     -0.00067790	     -0.19853969	     -0.06186100	      0.88290270	     -0.00122788	     -0.21534263	      0.00062679	     -0.00054011	     54.24665048
      2.32691230	     -0.05721203	     -0.00067593	     -0.19858275	     -0.06186021	      0.88290201	     -0.00122619	     -0.21534756	      0.00063189	     -0.00055675	     53.68592306
      2.32815482	     -0.05725617	     -0.00067468	     -0.19862687	     -0.06185943	      0.88290131	     -0.00122447	     -0.21535290	      0.00063683	     -0.00057404	     53.51616656
      2.32977009	     -0.05731623	     -0.00067230	     -0.19868695	     -0.06185839	      0.88290037	     -0.00122221	     -0.21536045	      0.00064468	     -0.00059616	     52.67848883
      2.33138536	     -0.05737447	     -0.00067110	     -0.19874518	     -0.06185734	      0.88289938	     -0.00121991	     -0.21536864	      0.00065211	     -0.00061833	     52.80094791
      2.33260810	     -0.05742409	     -0.00066871	     -0.19879482	     -0.06185654	      0.88289862	     -0.00121814	     -0.21537523	      0.00065879	     -0.00063525	     52.20605441
      2.33383085	     -0.05747275	     -0.00066758	     -0.19884350	     -0.06185573	      0.88289783	     -0.00121636	     -0.21538221	      0.00066606	     -0.00065144	     51.79318274
      2.33505359	     -0.05752332	     -0.00066605	     -0.19889408	     -0.06185491	      0.88289703	     -0.00121455	     -0.21538954	      0.00067340	     -0.00066785	     51.53866825
      2.33675757	     -0.05759719	     -0.00066436	     -0.19896800	     -0.06185376	      0.88289587	     -0.00121200	     -0.21540038	      0.00068529	     -0.00068978	     50.67525099
      2.33846155	     -0.05766935	     -0.00066212	     -0.19904022	     -0.06185258	      0.88289467	     -0.00120940	     -0.21541187	      0.00069708	     -0.00071114	     50.53614334
      2.33990254	     -0.05773557	     -0.00066152	     -0.19910648	     -0.06185157	      0.88289364	     -0.00120718	     -0.21542206	      0.00070868	     -0.00072824	     49.95220425
      2.34134353	     -0.05780142	     -0.00065916	     -0.19917241	     -0.06185054	      0.88289258	     -0.00120492	     -0.21543270	      0.00072048	     -0.00074521	     49.74463514
      2.34278452	     -0.05786964	     -0.00065903	     -0.19924068	     -0.06184949	      0.88289149	     -0.00120264	     -0.21544379	      0.00073368	     -0.00076122	     49.28835349
      2.34422551	     -0.05793871	     -0.00065669	     -0.19930984	     -0.06184842	      0.88289038	     -0.00120033	     -0.21545530	      0.00074785	     -0.00077656	     48.75695387
      2.34566649	     -0.05801030	     -0.00065721	     -0.19938150	     -0.06184733	      0.88288925	     -0.00119799	     -0.21546723	      0.00076295	     -0.00079093	     48.41184865
      2.34710748	     -0.05807854	     -0.00065491	     -0.19944987	     -0.06184622	      0.88288810	     -0.00119562	     -0.21547954	      0.00077876	     -0.00080471	     48.10178204
      2.34854847	     -0.05815466	     -0.00065646	     -0.19952606	     -0.06184509	      0.88288693	     -0.00119323	     -0.21549219	      0.00079585	     -0.00081702	     47.71708636
      2.34998946	     -0.05822755	     -0.00065437	     -0.19959909	     -0.06184393	      0.88288575	     -0.00119081	     -0.21550531	      0.00081406	     -0.00082842	     47.13857957
      2.35127155	     -0.05829575	     -0.00065610	     -0.19966736	     -0.06184287	      0.88288468	     -0.00118863	     -0.21551729	      0.00083100	     -0.00083731	     46.89722516
      2.35255365	     -0.05836480	     -0.00065539	     -0.19973654	     -0.06184180	      0.88288360	     -0.00118643	     -0.21552958	      0.00084865	     -0.00084583	     46.55189753
      2.35383575	     -0.05843551	     -0.00065596	     -0.19980737	     -0.06184070	      0.88288251	     -0.00118420	     -0.21554220	      0.00086750	     -0.00085302	     46.09300082
      2.35511784	     -0.05850611	     -0.00065595	     -0.19987810	     -0.06183957	      0.88288142	     -0.00118196	     -0.21555514	      0.00088670	     -0.00085976	     45.83088095
      2.35673217	     -0.05859896	     -0.00065603	     -0.19997115	     -0.06183812	      0.88288002	     -0.00117910	     -0.21557192	      0.00091293	     -0.00086645	     44.94500685
      2.35834651	     -0.05868881	     -0.00065544	     -0.20006121	     -0.06183663	      0.88287862	     -0.00117620	     -0.21558921	      0.00093948	     -0.00087185	     44.70969454
      2.35996084	     -0.05878241	     -0.00065626	     -0.20015501	     -0.06183509	      0.88287721	     -0.00117327	     -0.21560690	      0.00096788	     -0.00087591	     44.20503987
      2.36126928	     -0.05885644	     -0.00065518	     -0.20022925	     -0.06183381	      0.88287606	     -0.00117087	     -0.21562151	      0.00099155	     -0.00087853	     44.03377556
      2.36257771	     -0.05893060	     -0.00065542	     -0.20030361	     -0.06183249	      0.88287491	     -0.00116844	     -0.21563633	      0.00101661	     -0.00088013	     43.65430731
      2.36388615	     -0.05900400	     -0.00065480	     -0.20037723	     -0.06183115	      0.88287376	     -0.00116599	     -0.21565131	      0.00104242	     -0.00088129	     43.37402481
      2.36592559	     -0.05912043	     -0.00065511	     -0.20049402	     -0.06182898	      0.88287196	     -0.00116212	     -0.21567493	      0.00108484	     -0.00088163	     42.67949773
      2.36722581	     -0.05918825	     -0.00065364	     -0.20056211	     -0.06182755	      0.88287081	     -0.00115963	     -0.21569008	      0.00111276	     -0.00088021	     42.39318518
      2.36852603	     -0.05925969	     -0.00065392	     -0.20063378	     -0.06182608	      0.88286967	     -0.00115711	     -0.21570524	      0.00114124	     -0.00087873	     42.21525019
      2.36982624	     -0.05933080	     -0.00065338	     -0.20070516	     -0.06182458	      0.88286853	     -0.00115457	     -0.21572049	      0.00117111	     -0.00087598	     41.70281054
      2.37112646	     -0.05940259	     -0.00065342	     -0.20077722	     -0.06182304	      0.88286739	     -0.00115200	     -0.21573580	      0.00120117	     -0.00087300	     41.52426763
      2.37283809	     -0.05949815	     -0.00065360	     -0.20087314	     -0.06182095	      0.88286590	     -0.00114859	     -0.21575612	      0.00124292	     -0.00086764	     40.66510699
      2.37431088	     -0.05957543	     -0.00065462	     -0.20095073	     -0.06181909	      0.88286463	     -0.00114562	     -0.21577372	      0.00127856	     -0.00086244	     40.77624032
      2.37578367	     -0.05965616	     -0.00065457	     -0.20103179	     -0.06181718	      0.88286336	     -0.00114263	     -0.21579134	      0.00131636	     -0.00085590	     40.11633433
      2.37725646	     -0.05973471	     -0.00065596	     -0.20111066	     -0.06181521	      0.88286211	     -0.00113960	     -0.21580901	      0.00135411	     -0.00084941	     40.18511821
      2.37872925	     -0.05981420	     -0.00065561	     -0.20119051	     -0.06181319	      0.88286086	     -0.00113655	     -0.21582668	      0.00139393	     -0.00084187	     39.48499208
      2.38020204	     -0.05989129	     -0.00065741	     -0.20126793	     -0.06181111	      0.88285963	     -0.00113347	     -0.21584429	      0.00143343	     -0.00083440	     39.62532412
      2.38145658	     -0.05995551	     -0.00065699	     -0.20133249	     -0.06180929	      0.88285858	     -0.00113082	     -0.21585924	      0.00146895	     -0.00082664	     38.98551832
      2.38271112	     -0.06001953	     -0.00065805	     -0.20139682	     -0.06180742	      0.88285755	     -0.00112815	     -0.21587407	      0.00150421	     -0.00081916	     38.90718616
      2.38427704	     -0.06009920	     -0.00065862	     -0.20147690	     -0.06180503	      0.88285628	     -0.00112479	     -0.21589249	      0.00154987	     -0.00080870	     38.31847824
      2.38584297	     -0.06017345	     -0.00066016	     -0.20155155	     -0.06180257	      0.88285502	     -0.00112139	     -0.21591071	      0.00159540	     -0.00079795	     38.41972217
      2.38740889	     -0.06024839	     -0.00066014	     -0.20162694	     -0.06180003	      0.88285378	     -0.00111797	     -0.21592860	      0.00164294	     -0.00078563	     37.75013621
      2.38867822	     -0.06030307	     -0.00066184	     -0.20168196	     -0.06179792	      0.88285279	     -0.00111517	     -0.21594288	      0.00168135	     -0.00077533	     37.78043676
      2.38994754	     -0.06035720	     -0.00066225	     -0.20173645	     -0.06179577	      0.88285181	     -0.00111235	     -0.21595684	      0.00172070	     -0.00076407	     37.46208290
      2.39121686	     -0.06040818	     -0.00066322	     -0.20178779	     -0.06179356	      0.88285085	     -0.00110951	     -0.21597050	      0.00176022	     -0.00075215	     37.32648191
      2.39298349	     -0.06047822	     -0.00066418	     -0.20185835	     -0.06179040	      0.88284954	     -0.00110552	     -0.21598890	      0.00181585	     -0.00073432	     37.06046392
      2.39450095	     -0.06052831	     -0.00066526	     -0.20190889	     -0.06178761	      0.88284843	     -0.00110207	     -0.21600414	      0.00186407	     -0.00071699	     36.86734489
      2.39601841	     -0.06057720	     -0.00066561	     -0.20195825	     -0.06178474	      0.88284736	     -0.00109858	     -0.21601869	      0.00191306	     -0.00069792	     36.41750588
      2.39736538	     -0.06061676	     -0.00066656	     -0.20199822	     -0.06178213	      0.88284643	     -0.00109547	     -0.21603102	      0.00195584	     -0.00068068	     36.52848251
      2.39871236	     -0.06065376	     -0.00066679	     -0.20203565	     -0.06177947	      0.88284553	     -0.00109233	     -0.21604280	      0.00199977	     -0.00066144	     36.07399487
      2.40005934	     -0.06068640	     -0.00066750	     -0.20206870	     -0.06177675	      0.88284465	     -0.00108917	     -0.21605397	      0.00204295	     -0.00064144	     36.09007620
      2.40173271	     -0.06072614	     -0.00066789	     -0.20210897	     -0.06177328	      0.88284360	     -0.00108522	     -0.21606701	      0.00209680	     -0.00061539	     35.94954946
      2.40316496	     -0.06075500	     -0.00066880	     -0.20213826	     -0.06177025	      0.88284273	     -0.00108181	     -0.21607745	      0.00214343	     -0.00059099	     35.55971469
      2.40459722	     -0.06078097	     -0.00066920	     -0.20216469	     -0.06176714	      0.88284191	     -0.00107838	     -0.21608719	      0.00218922	     -0.00056588	     35.57131485
      2.40613780	     -0.06080632	     -0.00067026	     -0.20219050	     -0.06176373	      0.88284106	     -0.00107467	     -0.21609690	      0.00223847	     -0.00053802	     35.54206661
      2.40767838	     -0.06083140	     -0.00067066	     -0.20221606	     -0.06176025	      0.88284025	     -0.00107093	     -0.21610576	      0.00228775	     -0.00050878	     35.35048791
      2.40902747	     -0.06084412	     -0.00067169	     -0.20222919	     -0.06175713	      0.88283958	     -0.00106764	     -0.21611290	      0.00233045	     -0.00048226	     35.31886345
      2.41037655	     -0.06085715	     -0.00067217	     -0.20224263	     -0.06175396	      0.88283895	     -0.00106432	     -0.21611931	      0.00237322	     -0.00045498	     35.08764980
      2.41172563	     -0.06086681	     -0.00067308	     -0.20225269	     -0.06175073	      0.88283835	     -0.00106099	     -0.21612506	      0.00241488	     -0.00042793	     35.22159272
      2.41338791	     -0.06087666	     -0.00067370	     -0.20226304	     -0.06174667	      0.88283767	     -0.00105687	     -0.21613122	      0.00246647	     -0.00039353	     34.83490371
      2.41505019	     -0.06088351	     -0.00067548	     -0.20227035	     -0.06174253	      0.88283705	     -0.00105271	     -0.21613635	      0.00251545	     -0.00035947	     35.34667928
      2.41636390	     -0.06088133	     -0.00067542	     -0.20226856	     -0.06173920	      0.88283659	     -0.00104941	     -0.21613979	      0.00255477	     -0.00033066	     34.95026611
      2.41767762	     -0.06087593	     -0.00067644	     -0.20226352	     -0.06173582	      0.88283618	     -0.00104609	     -0.21614246	      0.00259253	     -0.00030268	     35.12033803
      2.41937631	     -0.06087414	     -0.00067706	     -0.20226219	     -0.06173137	      0.88283569	     -0.00104178	     -0.21614496	      0.00264060	     -0.00026771	     35.28537677
      2.42079290	     -0.06086354	     -0.00067853	     -0.20225196	     -0.06172761	      0.88283533	     -0.00103816	     -0.21614636	      0.00268036	     -0.00023789	     35.24506180
      2.42220950	     -0.06085357	     -0.00067885	     -0.20224237	     -0.06172378	      0.88283502	     -0.00103453	     -0.21614702	      0.00271976	     -0.00020843	     35.10010862
      2.42362610	     -0.06083928	     -0.00068027	     -0.20222843	     -0.06171990	      0.88283474	     -0.00103087	     -0.21614701	      0.00275805	     -0.00017941	     35.33918595
      2.42504269	     -0.06082511	     -0.00068066	     -0.20221463	     -0.06171597	      0.88283451	     -0.00102721	     -0.21614631	      0.00279600	     -0.00015125	     35.52255704
      2.42645929	     -0.06080606	     -0.00068186	     -0.20219594	     -0.06171198	      0.88283432	     -0.00102352	     -0.21614499	      0.00283442	     -0.00012221	     35.34191029
      2.42787589	     -0.06078447	     -0.00068239	     -0.20217471	     -0.06170794	      0.88283416	     -0.00101982	     -0.21614299	      0.00287176	     -0.00009434	     35.60767622
      2.42941209	     -0.06075973	     -0.00068360	     -0.20215035	     -0.06170349	      0.88283404	     -0.00101579	     -0.21614010	      0.00291285	     -0.00006405	     35.48239835
      2.43094830	     -0.06072909	     -0.00068406	     -0.20212010	     -0.06169899	      0.88283397	     -0.00101174	     -0.21613645	      0.00295300	     -0.00003426	     35.74062275
      2.43248451	     -0.06069726	     -0.00068563	     -0.20208864	     -0.06169442	      0.88283393	     -0.00100768	     -0.21613201	      0.00299297	     -0.00000539	     35.98883607
      2.43402071	     -0.06066126	     -0.00068561	     -0.20205302	     -0.06168979	      0.88283395	     -0.00100360	     -0.21612681	      0.00303351	      0.00002417	     35.77160512
      2.43525163	     -0.06063042	     -0.00068705	     -0.20202248	     -0.06168604	      0.88283399	     -0.00100032	     -0.21612207	      0.00306486	      0.00004659	     36.12728932
      2.43648254	     -0.06059683	     -0.00068741	     -0.20198919	     -0.06168225	      0.88283406	     -0.00099702	     -0.21611683	      0.00309680	      0.00006942	     36.05246800
      2.43771346	     -0.06056136	     -0.00068809	     -0.20195401	     -0.06167842	      0.88283416	     -0.00099372	     -0.21611106	      0.00312801	      0.00009148	     36.25172552
      2.43946012	     -0.06050839	     -0.00068863	     -0.20190147	     -0.06167291	      0.88283435	     -0.00098902	     -0.21610201	      0.00317261	      0.00012270	     36.10223316
      2.44120678	     -0.06044697	     -0.00068962	     -0.20184046	     -0.06166734	      0.88283459	     -0.00098430	     -0.21609189	      0.00321548	      0.00015321	     36.58725723
      2.44264968	     -0.06039553	     -0.00068907	     -0.20178938	     -0.06166267	      0.88283483	     -0.00098038	     -0.21608264	      0.00325122	      0.00017807	     36.45272978
      2.44409257	     -0.06034017	     -0.00069012	     -0.20173434	     -0.06165795	      0.88283510	     -0.00097646	     -0.21607265	      0.00328596	      0.00020243	     36.66814699
      2.44553547	     -0.06028652	     -0.00068965	     -0.20168103	     -0.06165319	      0.88283541	     -0.00097252	     -0.21606195	      0.00332011	      0.00022564	     36.84917678
      2.44697836	     -0.06022836	     -0.00069084	     -0.20162318	     -0.06164837	      0.88283576	     -0.00096857	     -0.21605064	      0.00335439	      0.00024910	     36.73664617
      2.44842126	     -0.06017134	     -0.00069047	     -0.20156649	     -0.06164351	      0.88283613	     -0.00096461	     -0.21603868	      0.00338744	      0.00027110	     36.96695152
      2.44986415	     -0.06011249	     -0.00069190	     -0.20150793	     -0.06163860	      0.88283654	     -0.00096064	     -0.21602620	      0.00342026	      0.00029241	     37.05534429
      2.45130705	     -0.06005341	     -0.00069154	     -0.20144917	     -0.06163364	      0.88283698	     -0.00095666	     -0.21601319	      0.00345275	      0.00031306	     36.97754936
      2.45274995	     -0.05999529	     -0.00069329	     -0.20139132	     -0.06162863	      0.88283744	     -0.00095268	     -0.21599969	      0.00348401	      0.00033221	     37.34573402
      2.45419284	     -0.05993484	     -0.00069285	     -0.20133118	     -0.06162358	      0.88283793	     -0.00094868	     -0.21598581	      0.00351533	      0.00035064	     37.23940995
      2.45563574	     -0.05987523	     -0.00069496	     -0.20127182	     -0.06161849	      0.88283845	     -0.00094468	     -0.21597150	      0.00354577	      0.00036825	     37.40836470
      2.45707863	     -0.05981499	     -0.00069508	     -0.20121186	     -0.06161335	      0.88283900	     -0.00094066	     -0.21595687	      0.00357569	      0.00038455	     37.43803783
      2.45852153	     -0.05975590	     -0.00069859	     -0.20115299	     -0.06160817	      0.88283956	     -0.00093664	     -0.21594188	      0.00360485	      0.00040025	     37.60567556
      2.45981720	     -0.05970053	     -0.00069985	     -0.20109784	     -0.06160348	      0.88284009	     -0.00093302	     -0.21592820	      0.00363049	      0.00041416	     37.57000722
      2.46111287	     -0.05964578	     -0.00070325	     -0.20104327	     -0.06159876	      0.88284064	     -0.00092940	     -0.21591428	      0.00365491	      0.00042731	     37.80894638
      2.46240855	     -0.05959050	     -0.00070608	     -0.20098817	     -0.06159401	      0.88284120	     -0.00092577	     -0.21590013	      0.00367889	      0.00044065	     37.78278695
      2.46370422	     -0.05953184	     -0.00070937	     -0.20092968	     -0.06158923	      0.88284178	     -0.00092213	     -0.21588574	      0.00370150	      0.00045367	     37.97983466
      2.46550619	     -0.05944426	     -0.00071266	     -0.20084235	     -0.06158253	      0.88284261	     -0.00091707	     -0.21586513	      0.00373191	      0.00047243	     37.74710509
      2.46699804	     -0.05936141	     -0.00071602	     -0.20075968	     -0.06157695	      0.88284333	     -0.00091287	     -0.21584738	      0.00375417	      0.00048839	     38.23992867
      2.46848990	     -0.05927490	     -0.00071711	     -0.20067337	     -0.06157133	      0.88284407	     -0.00090866	     -0.21582885	      0.00377505	      0.00050452	     38.37462299
      2.46981867	     -0.05918965	     -0.00071945	     -0.20058828	     -0.06156631	      0.88284475	     -0.00090490	     -0.21581164	      0.00379237	      0.00052026	     38.42082231
      2.47114745	     -0.05909710	     -0.00071946	     -0.20049591	     -0.06156126	      0.88284545	     -0.00090114	     -0.21579363	      0.00380755	      0.00053624	     38.63416104
      2.47247623	     -0.05899891	     -0.00072018	     -0.20039786	     -0.06155619	      0.88284617	     -0.00089738	     -0.21577476	      0.00382126	      0.00055348	     38.72258539
      2.47380501	     -0.05889623	     -0.00071981	     -0.20029534	     -0.06155110	      0.88284692	     -0.00089361	     -0.21575503	      0.00383270	      0.00057140	     38.94933429
      2.47543221	     -0.05876727	     -0.00071963	     -0.20016653	     -0.06154486	      0.88284787	     -0.00088899	     -0.21572977	      0.00384475	      0.00059521	     38.81075016
      2.47685928	     -0.05864783	     -0.00071809	     -0.20004721	     -0.06153936	      0.88284874	     -0.00088493	     -0.21570667	      0.00385190	      0.00061725	     39.14588753
      2.47828635	     -0.05853117	     -0.00071774	     -0.19993063	     -0.06153386	      0.88284963	     -0.00088088	     -0.21568282	      0.00385679	      0.00063956	     39.47424523
      2.47971343	     -0.05841682	     -0.00071588	     -0.19981636	     -0.06152836	      0.88285056	     -0.00087681	     -0.21565840	      0.00385991	      0.00066253	     39.54150835
      2.48114050	     -0.05829866	     -0.00071536	     -0.19969824	     -0.06152285	      0.88285152	     -0.00087275	     -0.21563352	      0.00386078	      0.00068559	     39.79575760
      2.48256758	     -0.05817834	     -0.00071255	     -0.19957797	     -0.06151734	      0.88285252	     -0.00086868	     -0.21560812	      0.00385981	      0.00070851	     39.90619022
      2.48399465	     -0.05805689	     -0.00071154	     -0.19945653	     -0.06151183	      0.88285355	     -0.00086461	     -0.21558222	      0.00385657	      0.00073111	     40.26779327
      2.48542172	     -0.05793806	     -0.00070794	     -0.19933771	     -0.06150633	      0.88285460	     -0.00086054	     -0.21555591	      0.00385135	      0.00075267	     40.51223156
      2.48684880	     -0.05782175	     -0.00070717	     -0.19922136	     -0.06150084	      0.88285569	     -0.00085647	     -0.21552935	      0.00384489	      0.00077419	     40.55286830
      2.48827587	     -0.05770542	     -0.00070320	     -0.19910501	     -0.06149536	      0.88285681	     -0.00085240	     -0.21550267	      0.00383605	      0.00079394	     40.84581873
      2.48970295	     -0.05759797	     -0.00070316	     -0.19899745	     -0.06148989	      0.88285796	     -0.00084832	     -0.21547595	      0.00382578	      0.00081209	     41.20237978
      2.49088204	     -0.05750762	     -0.00069974	     -0.19890706	     -0.06148539	      0.88285893	     -0.00084496	     -0.21545399	      0.00381644	      0.00082619	     41.22370623
      2.49206113	     -0.05742129	     -0.00069830	     -0.19882064	     -0.06148089	      0.88285991	     -0.00084160	     -0.21543209	      0.00380591	      0.00083833	     41.53196829
      2.49359394	     -0.05731070	     -0.00069502	     -0.19870995	     -0.06147507	      0.88286120	     -0.00083722	     -0.21540379	      0.00379153	      0.00085214	     41.62682346
      2.49492052	     -0.05721690	     -0.00069274	     -0.19861603	     -0.06147005	      0.88286234	     -0.00083344	     -0.21537944	      0.00377747	      0.00086120	     42.09670418
      2.49624710	     -0.05712563	     -0.00069011	     -0.19852464	     -0.06146505	      0.88286349	     -0.00082966	     -0.21535528	      0.00376341	      0.00086875	     42.05922170
      2.49757368	     -0.05703734	     -0.00068833	     -0.19843620	     -0.06146007	      0.88286464	     -0.00082588	     -0.21533140	      0.00374787	      0.00087338	     42.47051893
      2.49938148	     -0.05692653	     -0.00068514	     -0.19832519	     -0.06145331	      0.88286623	     -0.00082073	     -0.21529942	      0.00372653	      0.00087610	     42.42212069
      2.50053569	     -0.05685827	     -0.00068466	     -0.19825677	     -0.06144902	      0.88286724	     -0.00081744	     -0.21527941	      0.00371149	      0.00087501	     42.94921610
      2.50168990	     -0.05679609	     -0.00068335	     -0.19819443	     -0.06144474	      0.88286824	     -0.00081416	     -0.21525977	      0.00369667	      0.00087224	     43.05045394
      2.50325319	     -0.05671803	     -0.00068234	     -0.19811613	     -0.06143898	      0.88286960	     -0.00080971	     -0.21523385	      0.00367562	      0.00086470	     43.45598741
      2.50465269	     -0.05665370	     -0.00068121	     -0.19805160	     -0.06143385	      0.88287081	     -0.00080573	     -0.21521136	      0.00365712	      0.00085563	     43.33100578
      2.50605219	     -0.05659091	     -0.00068069	     -0.19798857	     -0.06142874	      0.88287200	     -0.00080176	     -0.21518951	      0.00363732	      0.00084314	     43.80123858
      2.50755400	     -0.05653359	     -0.00067957	     -0.19793101	     -0.06142330	      0.88287325	     -0.00079749	     -0.21516678	      0.00361624	      0.00082666	     43.86279370
      2.50905582	     -0.05647519	     -0.00067967	     -0.19787235	     -0.06141788	      0.88287448	     -0.00079323	     -0.21514488	      0.00359468	      0.00080768	     44.14875554
      2.51037191	     -0.05643058	     -0.00067833	     -0.19782753	     -0.06141317	      0.88287553	     -0.00078950	     -0.21512627	      0.00357539	      0.00078837	     44.26075939
      2.51168801	     -0.05638677	     -0.00067798	     -0.19778349	     -0.06140847	      0.88287655	     -0.00078577	     -0.21510824	      0.00355603	      0.00076742	     44.44204874
      2.51300410	     -0.05634674	     -0.00067646	     -0.19774326	     -0.06140381	      0.88287755	     -0.00078204	     -0.21509072	      0.00353612	      0.00074437	     44.61971241
      2.51432019	     -0.05630640	     -0.00067577	     -0.19770270	     -0.06139916	      0.88287851	     -0.00077831	     -0.21507373	      0.00351637	      0.00072041	     44.62858209
      2.51563628	     -0.05626784	     -0.00067451	     -0.19766391	     -0.06139455	      0.88287944	     -0.00077459	     -0.21505721	      0.00349581	      0.00069486	     44.85992448
      2.51755254	     -0.05621664	     -0.00067372	     -0.19761238	     -0.06138788	      0.88288074	     -0.00076917	     -0.21503402	      0.00346591	      0.00065611	     44.91086502
      2.51865402	     -0.05618934	     -0.00067174	     -0.19758491	     -0.06138407	      0.88288145	     -0.00076606	     -0.21502114	      0.00344793	      0.00063292	     45.07806931
      2.51975550	     -0.05616265	     -0.00067077	     -0.19755803	     -0.06138028	      0.88288213	     -0.00076295	     -0.21500857	      0.00343003	      0.00060940	     45.18227799
      2.52143594	     -0.05612770	     -0.00066872	     -0.19752280	     -0.06137454	      0.88288312	     -0.00075820	     -0.21498999	      0.00340221	      0.00057255	     45.36501974
      2.52284207	     -0.05609695	     -0.00066717	     -0.19749180	     -0.06136978	      0.88288391	     -0.00075423	     -0.21497502	      0.00337870	      0.00054161	     45.45722849
      2.52424820	     -0.05607282	     -0.00066529	     -0.19746744	     -0.06136504	      0.88288465	     -0.00075026	     -0.21496049	      0.00335496	      0.00051060	     45.48912117
      2.52565434	     -0.05604752	     -0.00066368	     -0.19744190	     -0.06136034	      0.88288534	     -0.00074630	     -0.21494649	      0.00333087	      0.00047946	     45.59188735
      2.52706047	     -0.05602750	     -0.00066169	     -0.19742164	     -0.06135567	      0.88288600	     -0.00074234	     -0.21493295	      0.00330663	      0.00044866	     45.57663895
      2.52846660	     -0.05600786	     -0.00066017	     -0.19740174	     -0.06135104	      0.88288661	     -0.00073838	     -0.21491993	      0.00328201	      0.00041811	     45.65756530
      2.52987273	     -0.05599036	     -0.00065811	     -0.19738400	     -0.06134645	      0.88288717	     -0.00073442	     -0.21490735	      0.00325728	      0.00038849	     45.58003235
      2.53127886	     -0.05597529	     -0.00065674	     -0.19736867	     -0.06134188	      0.88288770	     -0.00073046	     -0.21489522	      0.00323170	      0.00035929	     45.88740984
      2.53268499	     -0.05596104	     -0.00065465	     -0.19735417	     -0.06133736	      0.88288819	     -0.00072650	     -0.21488356	      0.00320634	      0.00033144	     45.74839534
      2.53409113	     -0.05594838	     -0.00065341	     -0.19734125	     -0.06133287	      0.88288863	     -0.00072255	     -0.21487230	      0.00318043	      0.00030489	     45.85082372
      2.53549726	     -0.05593879	     -0.00065131	     -0.19733140	     -0.06132841	      0.88288904	     -0.00071859	     -0.21486148	      0.00315424	      0.00027950	     45.77651181
      2.53690339	     -0.05592969	     -0.00065031	     -0.19732203	     -0.06132400	      0.88288942	     -0.00071464	     -0.21485108	      0.00312751	      0.00025541	     45.96330090
      2.53830952	     -0.05592373	     -0.00064799	     -0.19731581	     -0.06131962	      0.88288976	     -0.00071069	     -0.21484109	      0.00310075	      0.00023296	     45.76100799
      2.53971565	     -0.05591595	     -0.00064723	     -0.19730775	     -0.06131528	      0.88289007	     -0.00070674	     -0.21483150	      0.00307336	      0.00021217	     45.94904247
      2.54112178	     -0.05591453	     -0.00064456	     -0.19730608	     -0.06131097	      0.88289036	     -0.00070279	     -0.21482226	      0.00304556	      0.00019269	     45.88648473
      2.54232979	     -0.05590967	     -0.00064388	     -0.19730097	     -0.06130731	      0.88289058	     -0.00069939	     -0.21481466	      0.00302146	      0.00017742	     46.01516701
      2.54353779	     -0.05590979	     -0.00064217	     -0.19730086	     -0.06130367	      0.88289079	     -0.00069600	     -0.21480730	      0.00299721	      0.00016318	     45.95011091
      2.54501500	     -0.05590989	     -0.00064079	     -0.19730067	     -0.06129927	      0.88289102	     -0.00069185	     -0.21479871	      0.00296708	      0.00014702	     46.05495388
      2.54649222	     -0.05591392	     -0.00063882	     -0.19730441	     -0.06129491	      0.88289122	     -0.00068770	     -0.21479051	      0.00293693	      0.00013270	     45.88624250
      2.54796943	     -0.05591653	     -0.00063794	     -0.19730672	     -0.06129059	      0.88289141	     -0.00068354	     -0.21478276	      0.00290633	      0.00011999	     46.00818109
      2.54944665	     -0.05592228	     -0.00063539	     -0.19731218	     -0.06128632	      0.88289158	     -0.00067939	     -0.21477536	      0.00287535	      0.00010845	     45.97258599
      2.55063985	     -0.05592557	     -0.00063486	     -0.19731523	     -0.06128291	      0.88289170	     -0.00067603	     -0.21476964	      0.00285028	      0.00010054	     46.13152934
      2.55183305	     -0.05593219	     -0.00063334	     -0.19732161	     -0.06127952	      0.88289182	     -0.00067268	     -0.21476414	      0.00282516	      0.00009316	     46.10572525
      2.55342588	     -0.05594064	     -0.00063196	     -0.19732974	     -0.06127505	      0.88289196	     -0.00066819	     -0.21475715	      0.00279174	      0.00008488	     46.08933192
      2.55501871	     -0.05595162	     -0.00062959	     -0.19734042	     -0.06127063	      0.88289209	     -0.00066371	     -0.21475051	      0.00275794	      0.00007790	     46.10180564
      2.55620322	     -0.05595732	     -0.00062904	     -0.19734587	     -0.06126738	      0.88289218	     -0.00066037	     -0.21474581	      0.00273310	      0.00007397	     46.14890189
      2.55738772	     -0.05596578	     -0.00062749	     -0.19735411	     -0.06126415	      0.88289227	     -0.00065703	     -0.21474126	      0.00270809	      0.00007047	     46.14510027
      2.55897960	     -0.05597697	     -0.00062601	     -0.19736499	     -0.06125987	      0.88289237	     -0.00065254	     -0.21473541	      0.00267495	      0.00006726	     46.01648290
      2.56057147	     -0.05598907	     -0.00062361	     -0.19737679	     -0.06125564	      0.88289248	     -0.00064805	     -0.21472981	      0.00264110	      0.00006462	     46.25301863
      2.56185292	     -0.05599741	     -0.00062294	     -0.19738487	     -0.06125227	      0.88289256	     -0.00064443	     -0.21472549	      0.00261488	      0.00006421	     46.07078587
      2.56313438	     -0.05600782	     -0.00062100	     -0.19739505	     -0.06124894	      0.88289264	     -0.00064081	     -0.21472130	      0.00258813	      0.00006360	     46.12225473
      2.56441583	     -0.05601776	     -0.00061985	     -0.19740475	     -0.06124564	      0.88289273	     -0.00063719	     -0.21471727	      0.00256191	      0.00006391	     46.04676781
      2.56569729	     -0.05602853	     -0.00061817	     -0.19741529	     -0.06124237	      0.88289281	     -0.00063356	     -0.21471336	      0.00253542	      0.00006423	     46.12755438
      2.56724907	     -0.05604311	     -0.00061662	     -0.19742958	     -0.06123846	      0.88289291	     -0.00062917	     -0.21470883	      0.00250434	      0.00006567	     45.75824221
      2.56880085	     -0.05605412	     -0.00061427	     -0.19744032	     -0.06123460	      0.88289301	     -0.00062477	     -0.21470448	      0.00247256	      0.00006756	     45.87676214
      2.57035263	     -0.05606766	     -0.00061366	     -0.19745355	     -0.06123079	      0.88289312	     -0.00062037	     -0.21470025	      0.00244116	      0.00006981	     45.98222966
      2.57160874	     -0.05607875	     -0.00061092	     -0.19746444	     -0.06122774	      0.88289321	     -0.00061680	     -0.21469693	      0.00241581	      0.00007149	     45.96473336
      2.57286486	     -0.05609060	     -0.00061019	     -0.19747605	     -0.06122472	      0.88289330	     -0.00061323	     -0.21469373	      0.00239095	      0.00007364	     45.87866378
      2.57412097	     -0.05610214	     -0.00060832	     -0.19748737	     -0.06122173	      0.88289339	     -0.00060966	     -0.21469064	      0.00236587	      0.00007539	     45.92734536
      2.57569132	     -0.05611888	     -0.00060699	     -0.19750384	     -0.06121804	      0.88289351	     -0.00060519	     -0.21468692	      0.00233542	      0.00007802	     45.58068795
      2.57726167	     -0.05613057	     -0.00060406	     -0.19751526	     -0.06121440	      0.88289364	     -0.00060072	     -0.21468337	      0.00230432	      0.00008048	     45.73128222
      2.57864041	     -0.05614809	     -0.00060420	     -0.19753251	     -0.06121124	      0.88289375	     -0.00059678	     -0.21468032	      0.00227729	      0.00008216	     45.82695398
      2.58001915	     -0.05615841	     -0.00060082	     -0.19754263	     -0.06120812	      0.88289386	     -0.00059285	     -0.21467744	      0.00225076	      0.00008394	     45.66259030
      2.58139790	     -0.05617614	     -0.00060102	     -0.19756008	     -0.06120503	      0.88289398	     -0.00058891	     -0.21467464	      0.00222427	      0.00008524	     45.64096869
      2.58277664	     -0.05618890	     -0.00059749	     -0.19757265	     -0.06120198	      0.88289410	     -0.00058496	     -0.21467204	      0.00219810	      0.00008632	     45.48194209
      2.58415539	     -0.05620696	     -0.00059777	     -0.19759044	     -0.06119897	      0.88289422	     -0.00058101	     -0.21466957	      0.00217172	      0.00008661	     45.61010576
      2.58539344	     -0.05622230	     -0.00059467	     -0.19760560	     -0.06119630	      0.88289432	     -0.00057746	     -0.21466753	      0.00214857	      0.00008660	     45.44419338
      2.58663150	     -0.05624051	     -0.00059381	     -0.19762359	     -0.06119365	      0.88289443	     -0.00057391	     -0.21466570	      0.00212545	      0.00008605	     45.41281157
      2.58786955	     -0.05626049	     -0.00059171	     -0.19764338	     -0.06119103	      0.88289454	     -0.00057035	     -0.21466411	      0.00210251	      0.00008479	     45.35975020
      2.58952707	     -0.05629286	     -0.00058976	     -0.19767547	     -0.06118757	      0.88289468	     -0.00056558	     -0.21466247	      0.00207228	      0.00008173	     45.21350221
      2.59100685	     -0.05632090	     -0.00058626	     -0.19770332	     -0.06118453	      0.88289479	     -0.00056132	     -0.21466153	      0.00204587	      0.00007848	     45.01934621
      2.59231549	     -0.05635042	     -0.00058479	     -0.19773262	     -0.06118186	      0.88289489	     -0.00055755	     -0.21466111	      0.00202245	      0.00007354	     45.17221953
      2.59362413	     -0.05638246	     -0.00058132	     -0.19776450	     -0.06117923	      0.88289499	     -0.00055377	     -0.21466113	      0.00200007	      0.00006760	     44.98095544
      2.59493277	     -0.05641639	     -0.00057886	     -0.19779824	     -0.06117663	      0.88289507	     -0.00054998	     -0.21466166	      0.00197812	      0.00006010	     44.91798574
      2.59624142	     -0.05645156	     -0.00057521	     -0.19783327	     -0.06117406	      0.88289514	     -0.00054619	     -0.21466266	      0.00195678	      0.00005104	     44.84445011
      2.59794854	     -0.05650101	     -0.00057136	     -0.19788251	     -0.06117074	      0.88289522	     -0.00054124	     -0.21466472	      0.00192974	      0.00003629	     44.91251779
      2.59933454	     -0.05654241	     -0.00056650	     -0.19792378	     -0.06116808	      0.88289526	     -0.00053721	     -0.21466701	      0.00190920	      0.00002342	     44.56065194
      2.60072054	     -0.05658802	     -0.00056386	     -0.19796924	     -0.06116545	      0.88289528	     -0.00053318	     -0.21466989	      0.00188944	      0.00000841	     44.42535795
      2.60210654	     -0.05663144	     -0.00055864	     -0.19801255	     -0.06116284	      0.88289528	     -0.00052915	     -0.21467336	      0.00187031	     -0.00000856	     44.43676799
      2.60349254	     -0.05668143	     -0.00055578	     -0.19806240	     -0.06116026	      0.88289526	     -0.00052511	     -0.21467739	      0.00185212	     -0.00002759	     44.45670359
      2.60487855	     -0.05672907	     -0.00055032	     -0.19810998	     -0.06115771	      0.88289521	     -0.00052106	     -0.21468204	      0.00183572	     -0.00004733	     44.00982534
      2.60626455	     -0.05677803	     -0.00054735	     -0.19815882	     -0.06115517	      0.88289513	     -0.00051701	     -0.21468720	      0.00181949	     -0.00006872	     44.16176397
      2.60765055	     -0.05682752	     -0.00054163	     -0.19820825	     -0.06115266	      0.88289501	     -0.00051295	     -0.21469287	      0.00180446	     -0.00009166	     44.03964333
      2.60903655	     -0.05687913	     -0.00053845	     -0.19825978	     -0.06115017	      0.88289487	     -0.00050889	     -0.21469901	      0.00179109	     -0.00011481	     43.69744400
      2.61042255	     -0.05692652	     -0.00053247	     -0.19830714	     -0.06114770	      0.88289470	     -0.00050483	     -0.21470561	      0.00177805	     -0.00013909	     43.69957362
      2.61180855	     -0.05697977	     -0.00052909	     -0.19836033	     -0.06114524	      0.88289449	     -0.00050076	     -0.21471258	      0.00176610	     -0.00016445	     43.67714846
      2.61319456	     -0.05703019	     -0.00052301	     -0.19841074	     -0.06114280	      0.88289424	     -0.00049669	     -0.21472000	      0.00175595	     -0.00018956	     43.20452838
      2.61458056	     -0.05708268	     -0.00051975	     -0.19846318	     -0.06114037	      0.88289396	     -0.00049261	     -0.21472777	      0.00174604	     -0.00021530	     43.31998128
      2.61596656	     -0.05713640	     -0.00051396	     -0.19851692	     -0.06113796	      0.88289364	     -0.00048853	     -0.21473594	      0.00173737	     -0.00024159	     43.16729417
      2.61735256	     -0.05719329	     -0.00051097	     -0.19857379	     -0.06113556	      0.88289329	     -0.00048445	     -0.21474452	      0.00173037	     -0.00026711	     42.80927490
      2.61873856	     -0.05724620	     -0.00050547	     -0.19862672	     -0.06113316	      0.88289290	     -0.00048037	     -0.21475349	      0.00172372	     -0.00029270	     42.79568163
      2.62012457	     -0.05730531	     -0.00050253	     -0.19868582	     -0.06113078	      0.88289248	     -0.00047628	     -0.21476279	      0.00171808	     -0.00031837	     42.77037219
      2.62151057	     -0.05736132	     -0.00049706	     -0.19874189	     -0.06112840	      0.88289202	     -0.00047219	     -0.21477248	      0.00171420	     -0.00034274	     42.28740484
      2.62289657	     -0.05741747	     -0.00049390	     -0.19879806	     -0.06112603	      0.88289153	     -0.00046809	     -0.21478244	      0.00171041	     -0.00036683	     42.39608487
      2.62428257	     -0.05747349	     -0.00048835	     -0.19885415	     -0.06112366	      0.88289100	     -0.00046400	     -0.21479266	      0.00170771	     -0.00039053	     42.25760208
      2.62566857	     -0.05753001	     -0.00048501	     -0.19891071	     -0.06112129	      0.88289045	     -0.00045990	     -0.21480309	      0.00170648	     -0.00041259	     41.90785090
      2.62705457	     -0.05758167	     -0.00047952	     -0.19896246	     -0.06111893	      0.88288986	     -0.00045580	     -0.21481369	      0.00170540	     -0.00043384	     41.91133962
      2.62844058	     -0.05763775	     -0.00047612	     -0.19901861	     -0.06111656	      0.88288925	     -0.00045169	     -0.21482439	      0.00170512	     -0.00045432	     41.88986532
      2.62982658	     -0.05769132	     -0.00047082	     -0.19907229	     -0.06111420	      0.88288860	     -0.00044759	     -0.21483527	      0.00170632	     -0.00047272	     41.43844569
      2.63121258	     -0.05774499	     -0.00046744	     -0.19912604	     -0.06111183	      0.88288794	     -0.00044348	     -0.21484625	      0.00170742	     -0.00049008	     41.53843348
      2.63259858	     -0.05779936	     -0.00046231	     -0.19918054	     -0.06110947	      0.88288724	     -0.00043937	     -0.21485734	      0.00170938	     -0.00050646	     41.43790119
      2.63398458	     -0.05785374	     -0.00045874	     -0.19923502	     -0.06110710	      0.88288653	     -0.00043525	     -0.21486856	      0.00171271	     -0.00052060	     41.08071207
      2.63537058	     -0.05790434	     -0.00045368	     -0.19928576	     -0.06110472	      0.88288580	     -0.00043114	     -0.21487984	      0.00171606	     -0.00053351	     41.10531938
      2.63675659	     -0.05795843	     -0.00045001	     -0.19933998	     -0.06110234	      0.88288505	     -0.00042702	     -0.21489114	      0.00172017	     -0.00054531	     41.08138769
      2.63814259	     -0.05801000	     -0.00044496	     -0.19939172	     -0.06109995	      0.88288429	     -0.00042290	     -0.21490253	      0.00172573	     -0.00055483	     40.65496549
      2.63952859	     -0.05805957	     -0.00044110	     -0.19944144	     -0.06109755	      0.88288352	     -0.00041878	     -0.21491392	      0.00173123	     -0.00056319	     40.75365029
      2.64092776	     -0.05811056	     -0.00043610	     -0.19949262	     -0.06109513	      0.88288272	     -0.00041462	     -0.21492539	      0.00173770	     -0.00057057	     40.66863756
      2.64232693	     -0.05816069	     -0.00043240	     -0.19954292	     -0.06109269	      0.88288192	     -0.00041045	     -0.21493687	      0.00174561	     -0.00057571	     40.29885155
      2.64372609	     -0.05820716	     -0.00042769	     -0.19958958	     -0.06109024	      0.88288111	     -0.00040628	     -0.21494834	      0.00175355	     -0.00057971	     40.33885206
      2.64512526	     -0.05825503	     -0.00042420	     -0.19963763	     -0.06108778	      0.88288030	     -0.00040211	     -0.21495974	      0.00176226	     -0.00058282	     40.33770279
      2.64652443	     -0.05830066	     -0.00041974	     -0.19968348	     -0.06108531	      0.88287948	     -0.00039794	     -0.21497113	      0.00177253	     -0.00058365	     39.89066661
      2.64792360	     -0.05834426	     -0.00041631	     -0.19972728	     -0.06108282	      0.88287867	     -0.00039376	     -0.21498244	      0.00178264	     -0.00058372	     40.00728805
      2.64939989	     -0.05839282	     -0.00041178	     -0.19977608	     -0.06108018	      0.88287781	     -0.00038935	     -0.21499428	      0.00179443	     -0.00058273	     39.86548953
      2.65087619	     -0.05843682	     -0.00040838	     -0.19982031	     -0.06107753	      0.88287695	     -0.00038494	     -0.21500606	      0.00180708	     -0.00058019	     39.74823786
      2.65235249	     -0.05848249	     -0.00040351	     -0.19986624	     -0.06107485	      0.88287609	     -0.00038052	     -0.21501769	      0.00182054	     -0.00057646	     39.53538175
      2.65382879	     -0.05852478	     -0.00040074	     -0.19990877	     -0.06107215	      0.88287525	     -0.00037611	     -0.21502924	      0.00183454	     -0.00057193	     39.54077734
      2.65530508	     -0.05856916	     -0.00039551	     -0.19995343	     -0.06106943	      0.88287441	     -0.00037169	     -0.21504062	      0.00184957	     -0.00056625	     39.22693850
      2.65655374	     -0.05860362	     -0.00039359	     -0.19998809	     -0.06106711	      0.88287370	     -0.00036794	     -0.21505018	      0.00186261	     -0.00056092	     39.21900631
      2.65780240	     -0.05863956	     -0.00038995	     -0.20002428	     -0.06106478	      0.88287301	     -0.00036420	     -0.21505962	      0.00187623	     -0.00055522	     39.03164227
      2.65905106	     -0.05867384	     -0.00038709	     -0.20005879	     -0.06106243	      0.88287232	     -0.00036045	     -0.21506899	      0.00189018	     -0.00054906	     38.94114264
      2.66073992	     -0.05872268	     -0.00038279	     -0.20010796	     -0.06105922	      0.88287140	     -0.00035539	     -0.21508147	      0.00190955	     -0.00054049	     38.81085382
      2.66242879	     -0.05876516	     -0.00037941	     -0.20015077	     -0.06105598	      0.88287049	     -0.00035031	     -0.21509378	      0.00192991	     -0.00053026	     38.54409737
      2.66385728	     -0.05879978	     -0.00037481	     -0.20018570	     -0.06105321	      0.88286974	     -0.00034602	     -0.21510401	      0.00194698	     -0.00052223	     38.57073129
      2.66528578	     -0.05883691	     -0.00037234	     -0.20022311	     -0.06105041	      0.88286900	     -0.00034173	     -0.21511401	      0.00196493	     -0.00051341	     38.43441042
      2.66671428	     -0.05886883	     -0.00036752	     -0.20025537	     -0.06104759	      0.88286827	     -0.00033743	     -0.21512386	      0.00198325	     -0.00050474	     38.19784695
      2.66814278	     -0.05890010	     -0.00036547	     -0.20028692	     -0.06104475	      0.88286756	     -0.00033314	     -0.21513345	      0.00200182	     -0.00049567	     38.15035660
      2.66957128	     -0.05892947	     -0.00036092	     -0.20031662	     -0.06104187	      0.88286686	     -0.00032884	     -0.21514285	      0.00202062	     -0.00048700	     37.99580381
      2.67099978	     -0.05896039	     -0.00035919	     -0.20034783	     -0.06103897	      0.88286617	     -0.00032454	     -0.21515200	      0.00203976	     -0.00047820	     37.92424334
      2.67242828	     -0.05898435	     -0.00035440	     -0.20037214	     -0.06103605	      0.88286549	     -0.00032024	     -0.21516094	      0.00205939	     -0.00046900	     37.61941806
      2.67370649	     -0.05900505	     -0.00035270	     -0.20039311	     -0.06103340	      0.88286490	     -0.00031640	     -0.21516863	      0.00207657	     -0.00046138	     37.76342386
      2.67498470	     -0.05902419	     -0.00034934	     -0.20041255	     -0.06103074	      0.88286431	     -0.00031256	     -0.21517604	      0.00209451	     -0.00045332	     37.52594698
      2.67626292	     -0.05904134	     -0.00034702	     -0.20042999	     -0.06102805	      0.88286374	     -0.00030872	     -0.21518315	      0.00211215	     -0.00044552	     37.54900357
      2.67804433	     -0.05906334	     -0.00034304	     -0.20045240	     -0.06102426	      0.88286295	     -0.00030336	     -0.21519253	      0.00213755	     -0.00043411	     37.13865374
      2.67942586	     -0.05907502	     -0.00034121	     -0.20046437	     -0.06102130	      0.88286236	     -0.00029922	     -0.21519933	      0.00215630	     -0.00042535	     37.41335384
      2.68080739	     -0.05908864	     -0.00033818	     -0.20047832	     -0.06101831	      0.88286178	     -0.00029507	     -0.21520567	      0.00217585	     -0.00041621	     37.15112385
      2.68218892	     -0.05909845	     -0.00033641	     -0.20048843	     -0.06101529	      0.88286121	     -0.00029093	     -0.21521162	      0.00219505	     -0.00040679	     37.12599699
      2.68357045	     -0.05910645	     -0.00033371	     -0.20049674	     -0.06101224	      0.88286066	     -0.00028679	     -0.21521712	      0.00221402	     -0.00039748	     37.11915919
      2.68535255	     -0.05911872	     -0.00033169	     -0.20050939	     -0.06100827	      0.88285996	     -0.00028146	     -0.21522351	      0.00223891	     -0.00038528	     36.85059089
      2.68657366	     -0.05911863	     -0.00032870	     -0.20050959	     -0.06100553	      0.88285949	     -0.00027781	     -0.21522750	      0.00225530	     -0.00037565	     36.88244205
      2.68779477	     -0.05912148	     -0.00032704	     -0.20051270	     -0.06100277	      0.88285904	     -0.00027417	     -0.21523108	      0.00227164	     -0.00036687	     36.95449591
      2.68943725	     -0.05912466	     -0.00032399	     -0.20051626	     -0.06099902	      0.88285845	     -0.00026927	     -0.21523531	      0.00229387	     -0.00035480	     36.79661624
      2.69090817	     -0.05912346	     -0.00032229	     -0.20051537	     -0.06099563	      0.88285793	     -0.00026489	     -0.21523857	      0.00231346	     -0.00034348	     36.76405192
      2.69237909	     -0.05911872	     -0.00031934	     -0.20051096	     -0.06099221	      0.88285744	     -0.00026051	     -0.21524124	      0.00233252	     -0.00033231	     36.85304823
      2.69385001	     -0.05911296	     -0.00031804	     -0.20050550	     -0.06098877	      0.88285696	     -0.00025615	     -0.21524329	      0.00235171	     -0.00032017	     36.78046856
      2.69532093	     -0.05910373	     -0.00031475	     -0.20049661	     -0.06098529	      0.88285649	     -0.00025179	     -0.21524474	      0.00237024	     -0.00030859	     36.87330401
      2.69679185	     -0.05909460	     -0.00031400	     -0.20048776	     -0.06098179	      0.88285605	     -0.00024743	     -0.21524554	      0.00238878	     -0.00029611	     36.84126273
      2.69826277	     -0.05907952	     -0.00031006	     -0.20047302	     -0.06097827	      0.88285562	     -0.00024309	     -0.21524576	      0.00240706	     -0.00028354	     36.70279525
      2.69955652	     -0.05906522	     -0.00030967	     -0.20045896	     -0.06097514	      0.88285526	     -0.00023927	     -0.21524538	      0.00242256	     -0.00027210	     36.77549072
      2.70085028	     -0.05904942	     -0.00030701	     -0.20044343	     -0.06097200	      0.88285492	     -0.00023546	     -0.21524450	      0.00243768	     -0.00026076	     36.81959103
      2.70214403	     -0.05903186	     -0.00030563	     -0.20042613	     -0.06096883	      0.88285459	     -0.00023166	     -0.21524314	      0.00245266	     -0.00024889	     36.78632028
      2.70372030	     -0.05900908	     -0.00030298	     -0.20040365	     -0.06096495	      0.88285421	     -0.00022703	     -0.21524080	      0.00246971	     -0.00023491	     37.05550963
      2.70529657	     -0.05898198	     -0.00030166	     -0.20037685	     -0.06096105	      0.88285385	     -0.00022241	     -0.21523774	      0.00248731	     -0.00021894	     36.67043090
      2.70659751	     -0.05895672	     -0.00029909	     -0.20035183	     -0.06095780	      0.88285357	     -0.00021861	     -0.21523464	      0.00249993	     -0.00020667	     37.04675151
      2.70789845	     -0.05893046	     -0.00029783	     -0.20032580	     -0.06095454	      0.88285331	     -0.00021482	     -0.21523104	      0.00251280	     -0.00019341	     36.95281384
      2.70919939	     -0.05890228	     -0.00029587	     -0.20029784	     -0.06095127	      0.88285307	     -0.00021103	     -0.21522693	      0.00252431	     -0.00018054	     37.17274321
      2.71078090	     -0.05886864	     -0.00029420	     -0.20026446	     -0.06094726	      0.88285280	     -0.00020643	     -0.21522130	      0.00253794	     -0.00016404	     36.96973086
      2.71236240	     -0.05882798	     -0.00029182	     -0.20022404	     -0.06094324	      0.88285255	     -0.00020185	     -0.21521501	      0.00254901	     -0.00014733	     37.32750238
      2.71394391	     -0.05879530	     -0.00029127	     -0.20019156	     -0.06093920	      0.88285233	     -0.00019728	     -0.21520801	      0.00255863	     -0.00013101	     37.57205813
      2.71527330	     -0.05875594	     -0.00028857	     -0.20015238	     -0.06093580	      0.88285217	     -0.00019344	     -0.21520177	      0.00256565	     -0.00011620	     37.62419260
      2.71660269	     -0.05872342	     -0.00028798	     -0.20012001	     -0.06093238	      0.88285202	     -0.00018962	     -0.21519505	      0.00257126	     -0.00010231	     37.84150239
      2.71793208	     -0.05868858	     -0.00028605	     -0.20008532	     -0.06092896	      0.88285190	     -0.00018580	     -0.21518801	      0.00257569	     -0.00008890	     38.11664627
      2.71978729	     -0.05864200	     -0.00028512	     -0.20003890	     -0.06092418	      0.88285175	     -0.00018049	     -0.21517762	      0.00258036	     -0.00007078	     38.39943281
      2.72105412	     -0.05860127	     -0.00028174	     -0.19999832	     -0.06092091	      0.88285167	     -0.00017687	     -0.21517016	      0.00258229	     -0.00005895	     38.71462926
      2.72232096	     -0.05856405	     -0.00028057	     -0.19996120	     -0.06091763	      0.88285160	     -0.00017326	     -0.21516229	      0.00258361	     -0.00004728	     38.90952766
      2.72401033	     -0.05850396	     -0.00027664	     -0.19990127	     -0.06091327	      0.88285153	     -0.00016846	     -0.21515120	      0.00258425	     -0.00003226	     39.22158876
      2.72525111	     -0.05845409	     -0.00027529	     -0.19985149	     -0.06091006	      0.88285150	     -0.00016494	     -0.21514242	      0.00258376	     -0.00002085	     39.52669421
      2.72649189	     -0.05839935	     -0.00027240	     -0.19979685	     -0.06090686	      0.88285148	     -0.00016143	     -0.21513304	      0.00258247	     -0.00000984	     39.96714335
      2.72817293	     -0.05832488	     -0.00026994	     -0.19972248	     -0.06090252	      0.88285148	     -0.00015668	     -0.21511943	      0.00258034	      0.00000591	     40.17400597
      2.72963759	     -0.05825265	     -0.00026647	     -0.19965034	     -0.06089874	      0.88285149	     -0.00015256	     -0.21510680	      0.00257660	      0.00001977	     40.86884422
      2.73110225	     -0.05818476	     -0.00026516	     -0.19958251	     -0.06089497	      0.88285153	     -0.00014845	     -0.21509345	      0.00257319	      0.00003488	     40.86278633
      2.73256691	     -0.05810360	     -0.00026114	     -0.19950143	     -0.06089121	      0.88285160	     -0.00014435	     -0.21507948	      0.00256793	      0.00005054	     41.52338359
      2.73403157	     -0.05803303	     -0.00026111	     -0.19943087	     -0.06088745	      0.88285168	     -0.00014026	     -0.21506479	      0.00256207	      0.00006656	     41.99501425
      2.73525413	     -0.05796156	     -0.00025788	     -0.19935945	     -0.06088432	      0.88285177	     -0.00013685	     -0.21505216	      0.00255696	      0.00008136	     42.22858403
      2.73647669	     -0.05789610	     -0.00025699	     -0.19929400	     -0.06088120	      0.88285188	     -0.00013345	     -0.21503908	      0.00255083	      0.00009615	     42.65080874
      2.73800578	     -0.05780900	     -0.00025445	     -0.19920693	     -0.06087730	      0.88285204	     -0.00012921	     -0.21502226	      0.00254274	      0.00011596	     42.90100610
      2.73953486	     -0.05772025	     -0.00025294	     -0.19911816	     -0.06087342	      0.88285224	     -0.00012499	     -0.21500485	      0.00253283	      0.00013648	     43.53536585
      2.74106394	     -0.05762870	     -0.00024878	     -0.19902664	     -0.06086956	      0.88285246	     -0.00012077	     -0.21498691	      0.00252208	      0.00015757	     44.02537180
      2.74230052	     -0.05755493	     -0.00024812	     -0.19895283	     -0.06086644	      0.88285267	     -0.00011737	     -0.21497204	      0.00251265	      0.00017540	     44.33872845
      2.74353709	     -0.05747866	     -0.00024573	     -0.19887655	     -0.06086334	      0.88285289	     -0.00011398	     -0.21495683	      0.00250237	      0.00019343	     44.74078051
      2.74502499	     -0.05738802	     -0.00024416	     -0.19878585	     -0.06085963	      0.88285320	     -0.00010991	     -0.21493815	      0.00248893	      0.00021540	     45.18724087
      2.74651289	     -0.05729416	     -0.00024141	     -0.19869194	     -0.06085594	      0.88285354	     -0.00010585	     -0.21491908	      0.00247433	      0.00023781	     45.60859757
      2.74800080	     -0.05720405	     -0.00024061	     -0.19860174	     -0.06085227	      0.88285391	     -0.00010181	     -0.21489962	      0.00245816	      0.00026005	     46.21112323
      2.74948870	     -0.05710757	     -0.00023734	     -0.19850519	     -0.06084862	      0.88285431	     -0.00009777	     -0.21487988	      0.00244119	      0.00028256	     46.61038853
      2.75074904	     -0.05702934	     -0.00023742	     -0.19842685	     -0.06084556	      0.88285468	     -0.00009436	     -0.21486288	      0.00242554	      0.00030135	     47.12591334
      2.75200937	     -0.05694809	     -0.00023512	     -0.19834551	     -0.06084251	      0.88285507	     -0.00009096	     -0.21484566	      0.00240919	      0.00031988	     47.59078930
      2.75326971	     -0.05686747	     -0.00023399	     -0.19826478	     -0.06083948	      0.88285548	     -0.00008757	     -0.21482824	      0.00239212	      0.00033818	     47.98792207
      2.75483335	     -0.05676745	     -0.00023158	     -0.19816461	     -0.06083576	      0.88285603	     -0.00008337	     -0.21480633	      0.00236989	      0.00036022	     48.48343421
      2.75639698	     -0.05667040	     -0.00023084	     -0.19806739	     -0.06083207	      0.88285661	     -0.00007919	     -0.21478421	      0.00234683	      0.00038211	     48.76715153
      2.75778742	     -0.05658009	     -0.00022805	     -0.19797695	     -0.06082883	      0.88285715	     -0.00007548	     -0.21476445	      0.00232490	      0.00040046	     49.48430562
      2.75917786	     -0.05650143	     -0.00022819	     -0.19789809	     -0.06082561	      0.88285772	     -0.00007178	     -0.21474461	      0.00230247	      0.00041729	     50.00405307
      2.76056830	     -0.05641729	     -0.00022541	     -0.19781381	     -0.06082242	      0.88285832	     -0.00006809	     -0.21472488	      0.00228021	      0.00043391	     50.14970158
      2.76195875	     -0.05633940	     -0.00022628	     -0.19773570	     -0.06081927	      0.88285893	     -0.00006441	     -0.21470518	      0.00225671	      0.00044870	     50.74324835
      2.76334919	     -0.05625733	     -0.00022367	     -0.19765346	     -0.06081615	      0.88285956	     -0.00006073	     -0.21468562	      0.00223308	      0.00046218	     51.16738931
      2.76473963	     -0.05618375	     -0.00022493	     -0.19757965	     -0.06081306	      0.88286021	     -0.00005707	     -0.21466613	      0.00220903	      0.00047428	     51.47000768
      2.76595237	     -0.05611437	     -0.00022229	     -0.19751012	     -0.06081039	      0.88286079	     -0.00005389	     -0.21464926	      0.00218757	      0.00048358	     51.82851446
      2.76716512	     -0.05604999	     -0.00022157	     -0.19744556	     -0.06080775	      0.88286139	     -0.00005071	     -0.21463247	      0.00216581	      0.00049172	     52.07245050
      2.76837787	     -0.05598643	     -0.00021979	     -0.19738182	     -0.06080514	      0.88286199	     -0.00004753	     -0.21461579	      0.00214365	      0.00049843	     52.36848058
      2.77004037	     -0.05590339	     -0.00021819	     -0.19729853	     -0.06080160	      0.88286282	     -0.00004320	     -0.21459320	      0.00211279	      0.00050489	     52.73921824
      2.77170287	     -0.05581938	     -0.00021504	     -0.19721427	     -0.06079812	      0.88286367	     -0.00003887	     -0.21457091	      0.00208177	      0.00050949	     52.89925144
      2.77288530	     -0.05576611	     -0.00021529	     -0.19716078	     -0.06079567	      0.88286427	     -0.00003581	     -0.21455524	      0.00205883	      0.00051035	     53.32523834
      2.77406773	     -0.05571349	     -0.00021378	     -0.19710797	     -0.06079325	      0.88286487	     -0.00003274	     -0.21453981	      0.00203603	      0.00050985	     53.52028241
      2.77559695	     -0.05564994	     -0.00021298	     -0.19704414	     -0.06079016	      0.88286565	     -0.00002880	     -0.21452024	      0.00200601	      0.00050667	     53.81786023
      2.77712618	     -0.05559070	     -0.00021096	     -0.19698465	     -0.06078711	      0.88286642	     -0.00002486	     -0.21450112	      0.00197565	      0.00050095	     54.02329157
      2.77865540	     -0.05553582	     -0.00021196	     -0.19692945	     -0.06078411	      0.88286718	     -0.00002093	     -0.21448250	      0.00194502	      0.00049347	     54.06769663
      2.77987467	     -0.05548989	     -0.00020954	     -0.19688331	     -0.06078176	      0.88286778	     -0.00001781	     -0.21446808	      0.00191995	      0.00048509	     54.38859210
      2.78109393	     -0.05545411	     -0.00021018	     -0.19684727	     -0.06077943	      0.88286836	     -0.00001469	     -0.21445399	      0.00189495	      0.00047541	     54.42697480
      2.78265141	     -0.05540666	     -0.00020900	     -0.19679953	     -0.06077651	      0.88286909	     -0.00001072	     -0.21443664	      0.00186246	      0.00046085	     54.58440701
      2.78395274	     -0.05537356	     -0.00021018	     -0.19676613	     -0.06077410	      0.88286968	     -0.00000742	     -0.21442261	      0.00183509	      0.00044758	     54.56400735
      2.78525408	     -0.05533828	     -0.00020909	     -0.19673060	     -0.06077173	      0.88287026	     -0.00000412	     -0.21440908	      0.00180700	      0.00043250	     54.80059242
      2.78655542	     -0.05530893	     -0.00020973	     -0.19670096	     -0.06076940	      0.88287081	     -0.00000083	     -0.21439600	      0.00177908	      0.00041660	     54.66831581
      2.78785675	     -0.05527808	     -0.00020881	     -0.19666985	     -0.06076710	      0.88287134	      0.00000245	     -0.21438337	      0.00175033	      0.00039913	     54.88819637
      2.78915809	     -0.05525179	     -0.00020891	     -0.19664329	     -0.06076484	      0.88287185	      0.00000572	     -0.21437117	      0.00172190	      0.00038118	     54.67941306
      2.79045942	     -0.05522466	     -0.00020805	     -0.19661588	     -0.06076262	      0.88287233	      0.00000897	     -0.21435938	      0.00169260	      0.00036189	     54.88902093
      2.79204984	     -0.05519801	     -0.00020801	     -0.19658890	     -0.06075996	      0.88287289	      0.00001294	     -0.21434551	      0.00165729	      0.00033771	     54.49693532
      2.79344530	     -0.05516793	     -0.00020624	     -0.19655853	     -0.06075766	      0.88287334	      0.00001642	     -0.21433382	      0.00162499	      0.00031534	     54.93004563
      2.79484077	     -0.05514947	     -0.00020689	     -0.19653975	     -0.06075542	      0.88287377	      0.00001987	     -0.21432246	      0.00159331	      0.00029314	     54.60078177
      2.79623623	     -0.05512354	     -0.00020473	     -0.19651356	     -0.06075322	      0.88287416	      0.00002332	     -0.21431158	      0.00156065	      0.00026986	     54.93033562
      2.79743634	     -0.05511186	     -0.00020558	     -0.19650159	     -0.06075136	      0.88287447	      0.00002627	     -0.21430251	      0.00153301	      0.00025026	     54.57416296
      2.79863645	     -0.05509502	     -0.00020456	     -0.19648450	     -0.06074954	      0.88287476	      0.00002922	     -0.21429379	      0.00150468	      0.00023027	     54.65524303
      2.80013571	     -0.05508061	     -0.00020459	     -0.19646975	     -0.06074731	      0.88287509	      0.00003288	     -0.21428330	      0.00146932	      0.00020576	     54.39877780
      2.80163498	     -0.05506247	     -0.00020305	     -0.19645129	     -0.06074513	      0.88287538	      0.00003653	     -0.21427334	      0.00143295	      0.00018126	     54.63319386
      2.80285463	     -0.05505716	     -0.00020385	     -0.19644568	     -0.06074340	      0.88287559	      0.00003949	     -0.21426556	      0.00140370	      0.00016226	     54.23293111
      2.80407428	     -0.05504725	     -0.00020302	     -0.19643551	     -0.06074171	      0.88287577	      0.00004244	     -0.21425815	      0.00137370	      0.00014325	     54.28926463
      2.80557379	     -0.05504240	     -0.00020332	     -0.19643030	     -0.06073968	      0.88287597	      0.00004605	     -0.21424948	      0.00133686	      0.00012081	     53.98001784
      2.80707329	     -0.05503253	     -0.00020194	     -0.19642010	     -0.06073770	      0.88287614	      0.00004964	     -0.21424137	      0.00129916	      0.00009909	     54.14821398
      2.80830085	     -0.05503526	     -0.00020292	     -0.19642252	     -0.06073613	      0.88287625	      0.00005257	     -0.21423505	      0.00126841	      0.00008215	     53.80602468
      2.80952841	     -0.05503184	     -0.00020209	     -0.19641882	     -0.06073459	      0.88287634	      0.00005549	     -0.21422913	      0.00123725	      0.00006592	     53.76122722
      2.81103668	     -0.05503708	     -0.00020261	     -0.19642369	     -0.06073275	      0.88287642	      0.00005906	     -0.21422228	      0.00119878	      0.00004685	     53.52421400
      2.81254496	     -0.05503742	     -0.00020107	     -0.19642369	     -0.06073097	      0.88287648	      0.00006262	     -0.21421605	      0.00116004	      0.00002893	     53.46432523
      2.81364548	     -0.05504483	     -0.00020214	     -0.19643082	     -0.06072971	      0.88287651	      0.00006521	     -0.21421178	      0.00113166	      0.00001678	     53.25322361
      2.81474600	     -0.05505080	     -0.00020177	     -0.19643653	     -0.06072848	      0.88287652	      0.00006778	     -0.21420781	      0.00110305	      0.00000478	     53.24941907
      2.81632133	     -0.05506438	     -0.00020193	     -0.19644973	     -0.06072678	      0.88287651	      0.00007146	     -0.21420266	      0.00106245	     -0.00001117	     52.92019434
      2.81755570	     -0.05507604	     -0.00020162	     -0.19646110	     -0.06072548	      0.88287649	      0.00007433	     -0.21419906	      0.00103006	     -0.00002349	     53.01360713
      2.81879008	     -0.05508998	     -0.00020162	     -0.19647474	     -0.06072423	      0.88287646	      0.00007719	     -0.21419584	      0.00099840	     -0.00003446	     52.63796134
      2.82002445	     -0.05510409	     -0.00020130	     -0.19648856	     -0.06072302	      0.88287641	      0.00008003	     -0.21419298	      0.00096619	     -0.00004535	     52.66029368
      2.82178916	     -0.05512922	     -0.00020088	     -0.19651329	     -0.06072136	      0.88287631	      0.00008409	     -0.21418948	      0.00092110	     -0.00005945	     52.03549955
      2.82324239	     -0.05514402	     -0.00019997	     -0.19652775	     -0.06072004	      0.88287622	      0.00008741	     -0.21418709	      0.00088294	     -0.00007035	     52.40285555
      2.82469562	     -0.05516949	     -0.00019997	     -0.19655289	     -0.06071879	      0.88287611	      0.00009072	     -0.21418501	      0.00084578	     -0.00008051	     51.96403858
      2.82589351	     -0.05518284	     -0.00019899	     -0.19656597	     -0.06071779	      0.88287601	      0.00009343	     -0.21418363	      0.00081516	     -0.00008801	     51.93243793
      2.82709140	     -0.05520222	     -0.00019878	     -0.19658508	     -0.06071684	      0.88287590	      0.00009614	     -0.21418243	      0.00078449	     -0.00009530	     51.79612765
      2.82858286	     -0.05522392	     -0.00019803	     -0.19660645	     -0.06071569	      0.88287575	      0.00009950	     -0.21418126	      0.00074688	     -0.00010322	     51.48576818
      2.83007433	     -0.05524823	     -0.00019792	     -0.19663041	     -0.06071461	      0.88287559	      0.00010284	     -0.21418035	      0.00070877	     -0.00011064	     51.47539736
      2.83140462	     -0.05526701	     -0.00019698	     -0.19664891	     -0.06071369	      0.88287544	      0.00010581	     -0.21417981	      0.00067551	     -0.00011615	     51.24278185
      2.83273491	     -0.05529109	     -0.00019707	     -0.19667268	     -0.06071281	      0.88287528	      0.00010877	     -0.21417944	      0.00064189	     -0.00012139	     51.14604169
      2.83406520	     -0.05531077	     -0.00019626	     -0.19669208	     -0.06071198	      0.88287512	      0.00011172	     -0.21417932	      0.00060876	     -0.00012567	     50.97289812
      2.83539549	     -0.05533434	     -0.00019627	     -0.19671534	     -0.06071119	      0.88287495	      0.00011466	     -0.21417935	      0.00057550	     -0.00012954	     50.84331487
      2.83672578	     -0.05535569	     -0.00019560	     -0.19673640	     -0.06071045	      0.88287477	      0.00011759	     -0.21417958	      0.00054252	     -0.00013271	     50.74535104
      2.83805607	     -0.05537995	     -0.00019564	     -0.19676036	     -0.06070975	      0.88287459	      0.00012051	     -0.21417998	      0.00050956	     -0.00013549	     50.61252377
      2.83938637	     -0.05540247	     -0.00019509	     -0.19678259	     -0.06070909	      0.88287441	      0.00012342	     -0.21418056	      0.00047690	     -0.00013748	     50.45487615
      2.84071666	     -0.05542640	     -0.00019514	     -0.19680622	     -0.06070848	      0.88287423	      0.00012631	     -0.21418130	      0.00044421	     -0.00013897	     50.32328009
      2.84204695	     -0.05544962	     -0.00019470	     -0.19682916	     -0.06070791	      0.88287404	      0.00012920	     -0.21418219	      0.00041135	     -0.00014034	     50.38363395
      2.84337724	     -0.05547431	     -0.00019472	     -0.19685354	     -0.06070739	      0.88287386	      0.00013208	     -0.21418323	      0.00037904	     -0.00014082	     50.07506368
      2.84470753	     -0.05549637	     -0.00019433	     -0.19687532	     -0.06070690	      0.88287367	      0.00013494	     -0.21418442	      0.00034609	     -0.00014137	     50.21908643
      2.84635163	     -0.05553025	     -0.00019443	     -0.19690882	     -0.06070637	      0.88287344	      0.00013847	     -0.21418604	      0.00030616	     -0.00014133	     49.74582545
      2.84760238	     -0.05554870	     -0.00019392	     -0.19692700	     -0.06070600	      0.88287326	      0.00014115	     -0.21418745	      0.00027494	     -0.00014077	     50.01733053
      2.84885313	     -0.05557346	     -0.00019402	     -0.19695147	     -0.06070568	      0.88287308	      0.00014382	     -0.21418893	      0.00024385	     -0.00014041	     50.03366344
      2.85040684	     -0.05560129	     -0.00019345	     -0.19697897	     -0.06070533	      0.88287287	      0.00014712	     -0.21419099	      0.00020561	     -0.00013947	     49.93162139
      2.85175027	     -0.05562778	     -0.00019373	     -0.19700514	     -0.06070508	      0.88287268	      0.00014997	     -0.21419287	      0.00017200	     -0.00013890	     50.04907915
      2.85309369	     -0.05565222	     -0.00019312	     -0.19702929	     -0.06070487	      0.88287249	      0.00015281	     -0.21419490	      0.00013881	     -0.00013801	     50.08528487
      2.85443712	     -0.05568012	     -0.00019347	     -0.19705688	     -0.06070470	      0.88287231	      0.00015564	     -0.21419708	      0.00010564	     -0.00013720	     50.02370554
      2.85578055	     -0.05570461	     -0.00019298	     -0.19708107	     -0.06070458	      0.88287212	      0.00015846	     -0.21419940	      0.00007226	     -0.00013666	     50.28009827
      2.85712398	     -0.05573357	     -0.00019331	     -0.19710972	     -0.06070451	      0.88287194	      0.00016128	     -0.21420187	      0.00003939	     -0.00013604	     50.17356118
      2.85846741	     -0.05575974	     -0.00019291	     -0.19713560	     -0.06070448	      0.88287176	      0.00016408	     -0.21420450	      0.00000633	     -0.00013568	     50.40927544
      2.85981084	     -0.05579066	     -0.00019328	     -0.19716621	     -0.06070449	      0.88287158	      0.00016688	     -0.21420731	     -0.00002629	     -0.00013552	     50.39242159
      2.86115426	     -0.05582087	     -0.00019307	     -0.19719613	     -0.06070455	      0.88287139	      0.00016967	     -0.21421035	     -0.00005874	     -0.00013554	     50.53993521
      2.86249769	     -0.05585598	     -0.00019342	     -0.19723094	     -0.06070465	      0.88287121	      0.00017246	     -0.21421368	     -0.00009085	     -0.00013603	     50.57662508
      2.86384112	     -0.05589164	     -0.00019312	     -0.19726631	     -0.06070479	      0.88287103	      0.00017524	     -0.21421735	     -0.00012285	     -0.00013756	     50.89718801
      2.86518455	     -0.05593143	     -0.00019320	     -0.19730581	     -0.06070498	      0.88287084	      0.00017802	     -0.21422139	     -0.00015369	     -0.00013934	     50.73222350
      2.86652798	     -0.05596992	     -0.00019279	     -0.19734403	     -0.06070521	      0.88287065	      0.00018079	     -0.21422582	     -0.00018471	     -0.00014262	     51.14662703
      2.86787141	     -0.05601642	     -0.00019289	     -0.19739026	     -0.06070548	      0.88287046	      0.00018355	     -0.21423067	     -0.00021442	     -0.00014668	     51.06188086
      2.86921483	     -0.05606154	     -0.00019270	     -0.19743511	     -0.06070578	      0.88287026	      0.00018631	     -0.21423605	     -0.00024372	     -0.00015211	     51.34288670
      2.87070514	     -0.05611959	     -0.00019297	     -0.19749286	     -0.06070617	      0.88287003	      0.00018936	     -0.21424259	     -0.00027529	     -0.00016021	     51.57795289
      2.87219546	     -0.05617298	     -0.00019245	     -0.19754599	     -0.06070660	      0.88286978	      0.00019242	     -0.21424983	     -0.00030499	     -0.00016924	     51.58641253
      2.87368577	     -0.05623690	     -0.00019331	     -0.19760964	     -0.06070708	      0.88286952	      0.00019546	     -0.21425763	     -0.00033419	     -0.00018080	     51.81586482
      2.87484320	     -0.05627855	     -0.00019256	     -0.19765111	     -0.06070748	      0.88286931	      0.00019782	     -0.21426419	     -0.00035563	     -0.00019072	     52.09789948
      2.87600063	     -0.05632797	     -0.00019281	     -0.19770034	     -0.06070790	      0.88286908	      0.00020018	     -0.21427107	     -0.00037615	     -0.00020181	     52.15315495
      2.87758140	     -0.05639312	     -0.00019262	     -0.19776526	     -0.06070852	      0.88286875	      0.00020340	     -0.21428109	     -0.00040304	     -0.00021879	     52.49150077
      2.87916217	     -0.05646697	     -0.00019321	     -0.19783888	     -0.06070917	      0.88286839	      0.00020662	     -0.21429172	     -0.00042809	     -0.00023729	     52.48860867
      2.88042482	     -0.05651617	     -0.00019263	     -0.19788793	     -0.06070973	      0.88286808	      0.00020918	     -0.21430078	     -0.00044716	     -0.00025259	     52.78974653
      2.88168747	     -0.05657450	     -0.00019312	     -0.19794610	     -0.06071030	      0.88286775	      0.00021174	     -0.21431017	     -0.00046504	     -0.00026914	     52.81726264
      2.88295012	     -0.05663151	     -0.00019301	     -0.19800296	     -0.06071090	      0.88286740	      0.00021430	     -0.21432000	     -0.00048219	     -0.00028675	     53.13590031
      2.88458297	     -0.05670937	     -0.00019340	     -0.19808065	     -0.06071171	      0.88286691	      0.00021761	     -0.21433333	     -0.00050226	     -0.00031006	     53.02098980
      2.88586040	     -0.05676518	     -0.00019290	     -0.19813636	     -0.06071236	      0.88286650	      0.00022019	     -0.21434420	     -0.00051762	     -0.00032927	     53.56862004
      2.88713784	     -0.05682615	     -0.00019304	     -0.19819722	     -0.06071303	      0.88286607	      0.00022278	     -0.21435540	     -0.00053118	     -0.00034823	     53.46964124
      2.88841527	     -0.05688543	     -0.00019277	     -0.19825641	     -0.06071371	      0.88286561	      0.00022536	     -0.21436696	     -0.00054431	     -0.00036785	     53.81003713
      2.89003177	     -0.05696504	     -0.00019285	     -0.19833591	     -0.06071461	      0.88286500	      0.00022862	     -0.21438208	     -0.00055874	     -0.00039241	     53.62022064
      2.89142751	     -0.05702675	     -0.00019214	     -0.19839756	     -0.06071540	      0.88286443	      0.00023144	     -0.21439556	     -0.00057092	     -0.00041396	     54.27223937
      2.89282324	     -0.05709640	     -0.00019218	     -0.19846715	     -0.06071620	      0.88286384	      0.00023425	     -0.21440929	     -0.00058102	     -0.00043486	     54.14200543
      2.89421897	     -0.05715927	     -0.00019143	     -0.19852998	     -0.06071702	      0.88286322	      0.00023706	     -0.21442339	     -0.00059032	     -0.00045572	     54.52154498
      2.89561471	     -0.05722797	     -0.00019163	     -0.19859864	     -0.06071785	      0.88286257	      0.00023987	     -0.21443773	     -0.00059804	     -0.00047584	     54.42080015
      2.89701044	     -0.05729152	     -0.00019085	     -0.19866217	     -0.06071869	      0.88286189	      0.00024267	     -0.21445235	     -0.00060531	     -0.00049577	     55.03465661
      2.89840617	     -0.05735994	     -0.00019091	     -0.19873058	     -0.06071954	      0.88286119	      0.00024547	     -0.21446720	     -0.00061071	     -0.00051457	     54.83197007
      2.89980190	     -0.05741994	     -0.00018984	     -0.19879060	     -0.06072039	      0.88286046	      0.00024827	     -0.21448225	     -0.00061543	     -0.00053232	     55.25689832
      2.90119764	     -0.05748771	     -0.00019014	     -0.19885837	     -0.06072125	      0.88285970	      0.00025107	     -0.21449740	     -0.00061899	     -0.00054915	     55.31167295
      2.90259337	     -0.05754611	     -0.00018913	     -0.19891681	     -0.06072212	      0.88285892	      0.00025386	     -0.21451275	     -0.00062156	     -0.00056475	     55.70282582
      2.90398910	     -0.05761133	     -0.00018952	     -0.19898206	     -0.06072299	      0.88285813	      0.00025665	     -0.21452810	     -0.00062268	     -0.00057852	     55.53506707
      2.90538483	     -0.05766783	     -0.00018855	     -0.19903861	     -0.06072386	      0.88285731	      0.00025944	     -0.21454358	     -0.00062352	     -0.00059112	     56.17590347
      2.90678057	     -0.05773212	     -0.00018901	     -0.19910295	     -0.06072473	      0.88285648	      0.00026222	     -0.21455905	     -0.00062260	     -0.00060191	     55.96301916
      2.90817630	     -0.05778578	     -0.00018775	     -0.19915669	     -0.06072559	      0.88285563	      0.00026500	     -0.21457460	     -0.00062107	     -0.00061078	     56.38627564
      2.90957203	     -0.05784863	     -0.00018812	     -0.19921962	     -0.06072646	      0.88285477	      0.00026777	     -0.21459009	     -0.00061839	     -0.00061816	     56.39336900
      2.91096776	     -0.05790016	     -0.00018668	     -0.19927126	     -0.06072732	      0.88285391	      0.00027054	     -0.21460564	     -0.00061471	     -0.00062375	     56.76174615
      2.91221461	     -0.05795208	     -0.00018677	     -0.19932327	     -0.06072808	      0.88285313	      0.00027302	     -0.21461943	     -0.00061026	     -0.00062695	     56.67354295
      2.91346146	     -0.05799817	     -0.00018589	     -0.19936946	     -0.06072884	      0.88285234	      0.00027548	     -0.21463318	     -0.00060535	     -0.00062905	     57.01094431
      2.91496830	     -0.05805606	     -0.00018568	     -0.19942749	     -0.06072975	      0.88285139	      0.00027847	     -0.21464970	     -0.00059768	     -0.00062926	     56.90014957
      2.91629652	     -0.05810403	     -0.00018512	     -0.19947559	     -0.06073054	      0.88285056	      0.00028109	     -0.21466423	     -0.00059065	     -0.00062825	     57.36208675
      2.91762474	     -0.05815473	     -0.00018516	     -0.19952642	     -0.06073132	      0.88284973	      0.00028371	     -0.21467873	     -0.00058171	     -0.00062498	     57.11333691
      2.91895296	     -0.05820173	     -0.00018480	     -0.19957356	     -0.06073208	      0.88284890	      0.00028632	     -0.21469321	     -0.00057258	     -0.00062072	     57.48749637
      2.92075992	     -0.05827042	     -0.00018493	     -0.19964246	     -0.06073311	      0.88284778	      0.00028988	     -0.21471283	     -0.00055777	     -0.00061256	     57.31893783
      2.92189131	     -0.05830721	     -0.00018420	     -0.19967940	     -0.06073373	      0.88284709	      0.00029210	     -0.21472510	     -0.00054809	     -0.00060664	     57.69805898
      2.92302270	     -0.05834680	     -0.00018398	     -0.19971914	     -0.06073435	      0.88284641	      0.00029431	     -0.21473730	     -0.00053716	     -0.00059948	     57.64675656
      2.92458108	     -0.05839862	     -0.00018331	     -0.19977118	     -0.06073517	      0.88284549	      0.00029736	     -0.21475398	     -0.00052141	     -0.00058890	     57.88057143
      2.92613946	     -0.05845187	     -0.00018271	     -0.19982467	     -0.06073597	      0.88284458	      0.00030040	     -0.21477052	     -0.00050331	     -0.00057631	     57.33799563
      2.92769785	     -0.05849609	     -0.00018154	     -0.19986915	     -0.06073674	      0.88284369	      0.00030344	     -0.21478691	     -0.00048527	     -0.00056292	     57.89978585
      2.92925623	     -0.05854996	     -0.00018137	     -0.19992328	     -0.06073748	      0.88284282	      0.00030647	     -0.21480302	     -0.00046528	     -0.00054882	     57.68875951
      2.93045951	     -0.05858163	     -0.00018007	     -0.19995517	     -0.06073803	      0.88284217	      0.00030880	     -0.21481542	     -0.00044911	     -0.00053726	     57.85686004
      2.93166280	     -0.05861909	     -0.00017958	     -0.19999285	     -0.06073856	      0.88284153	      0.00031113	     -0.21482765	     -0.00043220	     -0.00052556	     57.78647098
      2.93334146	     -0.05866685	     -0.00017840	     -0.20004093	     -0.06073927	      0.88284066	      0.00031437	     -0.21484458	     -0.00040746	     -0.00050889	     57.75604628
      2.93477250	     -0.05870936	     -0.00017806	     -0.20008371	     -0.06073983	      0.88283994	      0.00031713	     -0.21485879	     -0.00038531	     -0.00049426	     57.54229588
      2.93620354	     -0.05874603	     -0.00017690	     -0.20012067	     -0.06074037	      0.88283925	      0.00031988	     -0.21487287	     -0.00036265	     -0.00047959	     57.73058408
      2.93763459	     -0.05878898	     -0.00017678	     -0.20016389	     -0.06074087	      0.88283857	      0.00032262	     -0.21488672	     -0.00033925	     -0.00046554	     57.66756879
      2.93906563	     -0.05882375	     -0.00017543	     -0.20019898	     -0.06074134	      0.88283792	      0.00032535	     -0.21490047	     -0.00031442	     -0.00045067	     57.39771037
      2.94049667	     -0.05886367	     -0.00017562	     -0.20023919	     -0.06074177	      0.88283728	      0.00032808	     -0.21491398	     -0.00028965	     -0.00043685	     57.42447186
      2.94192771	     -0.05889809	     -0.00017417	     -0.20027394	     -0.06074217	      0.88283667	      0.00033079	     -0.21492738	     -0.00026374	     -0.00042318	     57.32689832
      2.94335876	     -0.05893877	     -0.00017471	     -0.20031492	     -0.06074253	      0.88283607	      0.00033350	     -0.21494057	     -0.00023742	     -0.00041006	     57.13618793
      2.94478980	     -0.05896861	     -0.00017331	     -0.20034509	     -0.06074285	      0.88283549	      0.00033620	     -0.21495367	     -0.00021072	     -0.00039763	     57.27675564
      2.94622084	     -0.05900860	     -0.00017448	     -0.20038539	     -0.06074313	      0.88283493	      0.00033889	     -0.21496653	     -0.00018295	     -0.00038520	     56.78308218
      2.94765188	     -0.05903556	     -0.00017281	     -0.20041270	     -0.06074337	      0.88283439	      0.00034157	     -0.21497931	     -0.00015525	     -0.00037364	     56.96991867
      2.94886570	     -0.05906648	     -0.00017363	     -0.20044389	     -0.06074354	      0.88283394	      0.00034383	     -0.21498992	     -0.00013095	     -0.00036398	     56.62071949
      2.95007952	     -0.05909101	     -0.00017288	     -0.20046872	     -0.06074369	      0.88283351	      0.00034609	     -0.21500041	     -0.00010668	     -0.00035506	     56.65179718
      2.95162610	     -0.05912327	     -0.00017270	     -0.20050136	     -0.06074383	      0.88283296	      0.00034895	     -0.21501350	     -0.00007465	     -0.00034387	     56.24306536
      2.95300833	     -0.05914637	     -0.00017185	     -0.20052482	     -0.06074391	      0.88283250	      0.00035151	     -0.21502488	     -0.00004633	     -0.00033485	     56.46148644
      2.95439057	     -0.05916937	     -0.00017172	     -0.20054817	     -0.06074396	      0.88283204	      0.00035405	     -0.21503591	     -0.00001661	     -0.00032538	     55.94885520
      2.95577280	     -0.05918746	     -0.00017082	     -0.20056663	     -0.06074396	      0.88283160	      0.00035659	     -0.21504656	      0.00001252	     -0.00031690	     56.12527344
      2.95715504	     -0.05920783	     -0.00017053	     -0.20058737	     -0.06074392	      0.88283116	      0.00035911	     -0.21505681	      0.00004295	     -0.00030788	     55.57221612
      2.95853727	     -0.05922185	     -0.00016973	     -0.20060176	     -0.06074384	      0.88283074	      0.00036163	     -0.21506666	      0.00007276	     -0.00029923	     55.70859416
      2.96030484	     -0.05924392	     -0.00016966	     -0.20062430	     -0.06074368	      0.88283023	      0.00036483	     -0.21507860	      0.00011175	     -0.00028839	     55.34256023
      2.96153334	     -0.05925120	     -0.00016863	     -0.20063193	     -0.06074352	      0.88282988	      0.00036705	     -0.21508651	      0.00013893	     -0.00027993	     55.21824092
      2.96276184	     -0.05926256	     -0.00016851	     -0.20064363	     -0.06074334	      0.88282954	      0.00036926	     -0.21509405	      0.00016639	     -0.00027170	     54.98461319
      2.96399033	     -0.05927121	     -0.00016798	     -0.20065262	     -0.06074312	      0.88282921	      0.00037147	     -0.21510125	      0.00019371	     -0.00026376	     54.93419085
      2.96570171	     -0.05928398	     -0.00016756	     -0.20066587	     -0.06074275	      0.88282877	      0.00037453	     -0.21511074	      0.00023268	     -0.00025210	     54.29822264
      2.96741308	     -0.05928615	     -0.00016637	     -0.20066852	     -0.06074232	      0.88282835	      0.00037758	     -0.21511958	      0.00027041	     -0.00024034	     54.71715961
      2.96869247	     -0.05929718	     -0.00016650	     -0.20067991	     -0.06074196	      0.88282804	      0.00037985	     -0.21512565	      0.00029965	     -0.00023132	     54.16487066
      2.96997185	     -0.05929786	     -0.00016560	     -0.20068097	     -0.06074155	      0.88282775	      0.00038211	     -0.21513141	      0.00032857	     -0.00022179	     53.96427035
      2.97158754	     -0.05930363	     -0.00016527	     -0.20068718	     -0.06074099	      0.88282741	      0.00038496	     -0.21513807	      0.00036511	     -0.00020962	     53.59978793
      2.97299953	     -0.05930049	     -0.00016407	     -0.20068447	     -0.06074046	      0.88282712	      0.00038744	     -0.21514342	      0.00039693	     -0.00019823	     53.41154562
      2.97441152	     -0.05930057	     -0.00016406	     -0.20068494	     -0.06073987	      0.88282685	      0.00038991	     -0.21514821	      0.00042841	     -0.00018697	     53.29711913
      2.97582351	     -0.05929616	     -0.00016283	     -0.20068094	     -0.06073925	      0.88282659	      0.00039237	     -0.21515252	      0.00046010	     -0.00017516	     53.04098613
      2.97723550	     -0.05929350	     -0.00016302	     -0.20067867	     -0.06073857	      0.88282635	      0.00039482	     -0.21515632	      0.00049174	     -0.00016285	     52.64828186
      2.97864749	     -0.05928230	     -0.00016173	     -0.20066789	     -0.06073786	      0.88282613	      0.00039726	     -0.21515962	      0.00052261	     -0.00015052	     52.69571730
      2.98005948	     -0.05927829	     -0.00016201	     -0.20066426	     -0.06073710	      0.88282593	      0.00039969	     -0.21516234	      0.00055370	     -0.00013784	     52.30586823
      2.98147147	     -0.05926326	     -0.00016083	     -0.20064964	     -0.06073629	      0.88282574	      0.00040211	     -0.21516462	      0.00058433	     -0.00012444	     52.11869851
      2.98288346	     -0.05925330	     -0.00016114	     -0.20064005	     -0.06073545	      0.88282557	      0.00040453	     -0.21516630	      0.00061428	     -0.00011143	     52.02927822
      2.98429545	     -0.05923684	     -0.00015990	     -0.20062399	     -0.06073456	      0.88282543	      0.00040693	     -0.21516752	      0.00064447	     -0.00009755	     51.61910298
      2.98570744	     -0.05922266	     -0.00016029	     -0.20061018	     -0.06073363	      0.88282530	      0.00040933	     -0.21516817	      0.00067355	     -0.00008399	     51.59199407
      2.98711943	     -0.05920237	     -0.00015903	     -0.20059029	     -0.06073266	      0.88282519	      0.00041171	     -0.21516834	      0.00070257	     -0.00007013	     51.34730205
      2.98853142	     -0.05918532	     -0.00015955	     -0.20057358	     -0.06073165	      0.88282510	      0.00041408	     -0.21516796	      0.00073079	     -0.00005642	     51.21786858
      2.98994341	     -0.05916166	     -0.00015834	     -0.20055031	     -0.06073059	      0.88282503	      0.00041645	     -0.21516711	      0.00075868	     -0.00004249	     51.00885023
      2.99135540	     -0.05914239	     -0.00015900	     -0.20053138	     -0.06072950	      0.88282498	      0.00041880	     -0.21516572	      0.00078548	     -0.00002922	     51.01463010
      2.99276739	     -0.05911587	     -0.00015782	     -0.20050523	     -0.06072838	      0.88282495	      0.00042114	     -0.21516388	      0.00081249	     -0.00001509	     50.55621904
      2.99417938	     -0.05909120	     -0.00015853	     -0.20048089	     -0.06072721	      0.88282494	      0.00042347	     -0.21516152	      0.00083799	     -0.00000173	     50.62328393
      2.99559137	     -0.05906309	     -0.00015729	     -0.20045314	     -0.06072601	      0.88282494	      0.00042580	     -0.21515868	      0.00086310	      0.00001129	     50.54202037
      2.99700337	     -0.05903772	     -0.00015806	     -0.20042808	     -0.06072477	      0.88282497	      0.00042810	     -0.21515539	      0.00088768	      0.00002416	     50.28296543
      2.99841536	     -0.05900537	     -0.00015671	     -0.20039608	     -0.06072350	      0.88282501	      0.00043040	     -0.21515168	      0.00091145	      0.00003693	     50.19663855
      2.99982735	     -0.05898010	     -0.00015758	     -0.20037110	     -0.06072220	      0.88282507	      0.00043269	     -0.21514750	      0.00093423	      0.00004875	     50.23319978
      3.00123934	     -0.05894657	     -0.00015616	     -0.20033791	     -0.06072086	      0.88282515	      0.00043496	     -0.21514301	      0.00095679	      0.00006052	     50.04534323
      3.00265133	     -0.05891930	     -0.00015704	     -0.20031093	     -0.06071950	      0.88282524	      0.00043722	     -0.21513809	      0.00097853	      0.00007158	     49.93311636
      3.00406332	     -0.05888506	     -0.00015552	     -0.20027701	     -0.06071810	      0.88282535	      0.00043947	     -0.21513288	      0.00099950	      0.00008193	     49.98951588
      3.00547531	     -0.05885943	     -0.00015660	     -0.20025166	     -0.06071668	      0.88282547	      0.00044171	     -0.21512729	      0.00102006	      0.00009152	     49.84053387
      3.00688730	     -0.05882361	     -0.00015484	     -0.20021615	     -0.06071522	      0.88282561	      0.00044393	     -0.21512149	      0.00103999	      0.00010069	     49.81574596
      3.00829929	     -0.05879640	     -0.00015600	     -0.20018920	     -0.06071374	      0.88282576	      0.00044614	     -0.21511534	      0.00105933	      0.00010887	     49.74208478
      3.00971128	     -0.05876091	     -0.00015392	     -0.20015402	     -0.06071223	      0.88282592	      0.00044834	     -0.21510900	      0.00107791	      0.00011592	     49.91569144
      3.01112327	     -0.05873629	     -0.00015531	     -0.20012964	     -0.06071070	      0.88282609	      0.00045053	     -0.21510236	      0.00109655	      0.00012248	     49.60342166
      3.01253526	     -0.05869980	     -0.00015294	     -0.20009346	     -0.06070913	      0.88282626	      0.00045270	     -0.21509561	      0.00111425	      0.00012804	     49.74267872
      3.01378519	     -0.05867615	     -0.00015389	     -0.20007003	     -0.06070773	      0.88282643	      0.00045461	     -0.21508940	      0.00112961	      0.00013203	     49.70257926
      3.01503513	     -0.05864776	     -0.00015268	     -0.20004188	     -0.06070631	      0.88282659	      0.00045652	     -0.21508308	      0.00114470	      0.00013529	     49.73453112
      3.01628506	     -0.05862160	     -0.00015244	     -0.20001596	     -0.06070487	      0.88282676	      0.00045841	     -0.21507662	      0.00115949	      0.00013770	     49.73191389
      3.01795278	     -0.05858781	     -0.00015122	     -0.19998248	     -0.06070292	      0.88282700	      0.00046092	     -0.21506781	      0.00117886	      0.00013943	     49.70615052
      3.01942103	     -0.05855626	     -0.00015120	     -0.19995118	     -0.06070118	      0.88282720	      0.00046311	     -0.21505991	      0.00119569	      0.00014075	     49.54074555
      3.02088929	     -0.05852304	     -0.00014951	     -0.19991824	     -0.06069941	      0.88282741	      0.00046528	     -0.21505187	      0.00121166	      0.00014023	     49.84216441
      3.02235754	     -0.05849815	     -0.00015006	     -0.19989360	     -0.06069762	      0.88282761	      0.00046744	     -0.21504370	      0.00122796	      0.00013870	     49.64619897
      3.02364820	     -0.05846812	     -0.00014813	     -0.19986382	     -0.06069603	      0.88282779	      0.00046933	     -0.21503649	      0.00124182	      0.00013668	     49.78809646
      3.02493885	     -0.05844534	     -0.00014819	     -0.19984124	     -0.06069441	      0.88282796	      0.00047121	     -0.21502918	      0.00125554	      0.00013375	     49.79641425
      3.02650217	     -0.05841304	     -0.00014652	     -0.19980923	     -0.06069244	      0.88282817	      0.00047346	     -0.21502032	      0.00127223	      0.00012958	     49.75361704
      3.02779698	     -0.05839067	     -0.00014668	     -0.19978707	     -0.06069078	      0.88282834	      0.00047531	     -0.21501289	      0.00128548	      0.00012507	     49.86457005
      3.02909180	     -0.05836423	     -0.00014538	     -0.19976087	     -0.06068911	      0.88282849	      0.00047715	     -0.21500544	      0.00129912	      0.00012065	     49.73043983
      3.03038661	     -0.05833932	     -0.00014491	     -0.19973616	     -0.06068742	      0.88282865	      0.00047898	     -0.21499789	      0.00131204	      0.00011530	     49.87830855
      3.03214871	     -0.05830350	     -0.00014295	     -0.19970067	     -0.06068509	      0.88282884	      0.00048144	     -0.21498750	      0.00133014	      0.00010785	     49.49798850
      3.03343689	     -0.05827233	     -0.00014257	     -0.19966970	     -0.06068337	      0.88282898	      0.00048323	     -0.21497968	      0.00134193	      0.00010203	     49.89369339
      3.03472506	     -0.05824077	     -0.00014069	     -0.19963836	     -0.06068163	      0.88282911	      0.00048500	     -0.21497163	      0.00135397	      0.00009615	     49.93281109
      3.03601324	     -0.05820976	     -0.00013953	     -0.19960755	     -0.06067988	      0.88282923	      0.00048676	     -0.21496337	      0.00136543	      0.00009008	     50.02498704
      3.03785576	     -0.05816355	     -0.00013640	     -0.19956166	     -0.06067735	      0.88282938	      0.00048926	     -0.21495115	      0.00138060	      0.00008096	     50.33123269
      3.03917934	     -0.05812686	     -0.00013561	     -0.19952516	     -0.06067552	      0.88282949	      0.00049103	     -0.21494211	      0.00139106	      0.00007556	     50.15579016
      3.04050292	     -0.05808685	     -0.00013282	     -0.19948537	     -0.06067367	      0.88282958	      0.00049279	     -0.21493274	      0.00140051	      0.00006991	     50.28284343
      3.04182650	     -0.05805058	     -0.00013142	     -0.19944928	     -0.06067181	      0.88282967	      0.00049454	     -0.21492309	      0.00140889	      0.00006406	     50.52691361
      3.04346861	     -0.05800252	     -0.00012794	     -0.19940146	     -0.06066949	      0.88282977	      0.00049669	     -0.21491085	      0.00141867	      0.00005735	     50.54758607
      3.04486882	     -0.05796678	     -0.00012730	     -0.19936586	     -0.06066750	      0.88282985	      0.00049850	     -0.21490018	      0.00142562	      0.00005190	     50.77409307
      3.04626902	     -0.05792648	     -0.00012376	     -0.19932576	     -0.06066550	      0.88282992	      0.00050029	     -0.21488946	      0.00143194	      0.00004671	     50.98292813
      3.04766922	     -0.05789670	     -0.00012358	     -0.19929610	     -0.06066349	      0.88282998	      0.00050207	     -0.21487867	      0.00143780	      0.00004187	     50.97396571
      3.04906942	     -0.05785835	     -0.00011987	     -0.19925793	     -0.06066147	      0.88283004	      0.00050384	     -0.21486797	      0.00144284	      0.00003701	     51.37126035
      3.05046963	     -0.05783150	     -0.00011994	     -0.19923119	     -0.06065945	      0.88283008	      0.00050558	     -0.21485724	      0.00144789	      0.00003224	     51.39446506
      3.05170549	     -0.05780107	     -0.00011680	     -0.19920091	     -0.06065766	      0.88283012	      0.00050711	     -0.21484789	      0.00145215	      0.00002835	     51.57714108
      3.05294136	     -0.05777820	     -0.00011601	     -0.19917814	     -0.06065586	      0.88283015	      0.00050862	     -0.21483860	      0.00145623	      0.00002433	     51.71666813
      3.05446113	     -0.05774847	     -0.00011366	     -0.19914857	     -0.06065364	      0.88283019	      0.00051047	     -0.21482736	      0.00146156	      0.00001977	     51.78958882
      3.05598089	     -0.05772642	     -0.00011357	     -0.19912662	     -0.06065142	      0.88283021	      0.00051229	     -0.21481630	      0.00146634	      0.00001471	     52.17347059
      3.05729744	     -0.05769973	     -0.00011108	     -0.19910007	     -0.06064948	      0.88283023	      0.00051386	     -0.21480697	      0.00147137	      0.00001128	     52.12034526
      3.05861399	     -0.05768003	     -0.00011085	     -0.19908048	     -0.06064754	      0.88283024	      0.00051541	     -0.21479772	      0.00147609	      0.00000713	     52.31917072
      3.05993054	     -0.05765733	     -0.00010890	     -0.19905791	     -0.06064560	      0.88283025	      0.00051695	     -0.21478859	      0.00148129	      0.00000324	     52.40530952
      3.06124709	     -0.05763735	     -0.00010821	     -0.19903804	     -0.06064364	      0.88283025	      0.00051848	     -0.21477956	      0.00148654	     -0.00000066	     52.52496131
      3.06289804	     -0.05761244	     -0.00010587	     -0.19901330	     -0.06064118	      0.88283025	      0.00052037	     -0.21476837	      0.00149312	     -0.00000596	     52.89313101
      3.06417104	     -0.05759481	     -0.00010576	     -0.19899577	     -0.06063928	      0.88283024	      0.00052181	     -0.21475986	      0.00149886	     -0.00000943	     52.74122122
      3.06544405	     -0.05757476	     -0.00010400	     -0.19897585	     -0.06063737	      0.88283022	      0.00052324	     -0.21475142	      0.00150468	     -0.00001300	     52.80658856
      3.06671705	     -0.05755811	     -0.00010322	     -0.19895932	     -0.06063545	      0.88283020	      0.00052465	     -0.21474302	      0.00151036	     -0.00001702	     52.99689717
      3.06844100	     -0.05753575	     -0.00010111	     -0.19893714	     -0.06063284	      0.88283017	      0.00052655	     -0.21473182	      0.00151908	     -0.00002199	     52.70821764
      3.06976344	     -0.05751735	     -0.00010081	     -0.19891884	     -0.06063082	      0.88283014	      0.00052799	     -0.21472328	      0.00152493	     -0.00002583	     53.08398489
      3.07108587	     -0.05749944	     -0.00009903	     -0.19890107	     -0.06062880	      0.88283010	      0.00052941	     -0.21471478	      0.00153140	     -0.00002951	     53.14182008
[truncated: 262,175 more chars]
