# Supplementary material for: A Neural Controller Model Considering the Vestibulospinal Tract in Human Postural Control
Source: Front Comput Neurosci. 2022 Feb 25;16:785099. doi: 10.3389/fncom.2022.785099 (PMC8913724; doi:10.3389/fncom.2022.785099)
Supplement: Supplementary file 8 [file Data_Sheet_3.zip › SimulationResults/VST+/4.451/opt_9/jiang_CoPpositon_pos.sto]

CoP
version=1
nRows=3539
nColumns=11
inDegrees=no

This file contains CoP trajectory (of origin) and orientations.

Units are S.I. units (seconds, meters, Newtons, ...)
Angles are in degrees.

endheader
time	cop-x	cop-z	cop-x-calcn-r	com-x	com-y	com-z	com-x-calcn-r	com-x-vel	com-y-vel	s_torques
      0.00062998	     -0.05999527	     -0.00049884	     -0.20136995	     -0.06439674	      0.88304623	     -0.00036994	     -0.21868178	      0.00001206	      0.00002955	     37.95962773
      0.00125997	     -0.05906364	     -0.00046836	     -0.20043888	     -0.06439673	      0.88304627	     -0.00036992	     -0.21865037	      0.00001338	      0.00008687	     31.99278568
      0.00226402	     -0.05824786	     -0.00044524	     -0.19962304	     -0.06439674	      0.88304641	     -0.00036988	     -0.21858448	     -0.00003199	      0.00021127	     24.16337775
      0.00354842	     -0.05792228	     -0.00044018	     -0.19929624	     -0.06439685	      0.88304680	     -0.00036979	     -0.21849947	     -0.00015132	      0.00039287	     23.56373574
      0.00608579	     -0.05816722	     -0.00045519	     -0.19953775	     -0.06439760	      0.88304823	     -0.00036956	     -0.21838277	     -0.00044315	      0.00071919	     22.98603082
      0.00714660	     -0.05829424	     -0.00046063	     -0.19966341	     -0.06439813	      0.88304905	     -0.00036944	     -0.21835498	     -0.00055983	      0.00082649	     21.85854148
      0.00846263	     -0.05840420	     -0.00046434	     -0.19977190	     -0.06439896	      0.88305021	     -0.00036928	     -0.21833163	     -0.00069243	      0.00093578	     20.85544035
      0.01057813	     -0.05845144	     -0.00046573	     -0.19981709	     -0.06440063	      0.88305234	     -0.00036901	     -0.21830876	     -0.00088519	      0.00106377	     20.16612438
      0.01172642	     -0.05843636	     -0.00046455	     -0.19980101	     -0.06440170	      0.88305359	     -0.00036885	     -0.21829988	     -0.00098283	      0.00111289	     19.82533229
      0.01287471	     -0.05840394	     -0.00046364	     -0.19976760	     -0.06440289	      0.88305489	     -0.00036869	     -0.21829201	     -0.00107793	      0.00114967	     19.69027623
      0.01481390	     -0.05833966	     -0.00046207	     -0.19970170	     -0.06440513	      0.88305716	     -0.00036840	     -0.21827971	     -0.00123493	      0.00118647	     19.51245251
      0.01625039	     -0.05829249	     -0.00046195	     -0.19965332	     -0.06440699	      0.88305887	     -0.00036818	     -0.21827108	     -0.00134945	      0.00119482	     19.34025958
      0.01768688	     -0.05825560	     -0.00046191	     -0.19961523	     -0.06440901	      0.88306058	     -0.00036795	     -0.21826282	     -0.00146308	      0.00118682	     19.48692061
      0.01912337	     -0.05822057	     -0.00046321	     -0.19957899	     -0.06441119	      0.88306227	     -0.00036772	     -0.21825512	     -0.00157479	      0.00116507	     19.17105861
      0.02055986	     -0.05819760	     -0.00046436	     -0.19955483	     -0.06441353	      0.88306392	     -0.00036748	     -0.21824796	     -0.00168578	      0.00112725	     19.35064019
      0.02199635	     -0.05817756	     -0.00046684	     -0.19953360	     -0.06441603	      0.88306551	     -0.00036723	     -0.21824153	     -0.00179437	      0.00107633	     19.11181577
      0.02343284	     -0.05816600	     -0.00046887	     -0.19952086	     -0.06441869	      0.88306701	     -0.00036698	     -0.21823579	     -0.00190156	      0.00101145	     19.08075501
      0.02486933	     -0.05815832	     -0.00047231	     -0.19951201	     -0.06442149	      0.88306841	     -0.00036673	     -0.21823085	     -0.00200670	      0.00093382	     19.15568141
      0.02630582	     -0.05815995	     -0.00047505	     -0.19951251	     -0.06442445	      0.88306969	     -0.00036647	     -0.21822667	     -0.00210912	      0.00084532	     19.14303250
      0.02774231	     -0.05816101	     -0.00047876	     -0.19951245	     -0.06442755	      0.88307083	     -0.00036621	     -0.21822337	     -0.00220942	      0.00074631	     19.22775547
      0.02917880	     -0.05817030	     -0.00048142	     -0.19952065	     -0.06443080	      0.88307183	     -0.00036595	     -0.21822088	     -0.00230655	      0.00063906	     19.14311891
      0.03046747	     -0.05818041	     -0.00048458	     -0.19952981	     -0.06443382	      0.88307258	     -0.00036571	     -0.21821940	     -0.00239187	      0.00053581	     19.41413536
      0.03175615	     -0.05819441	     -0.00048710	     -0.19954289	     -0.06443696	      0.88307321	     -0.00036547	     -0.21821866	     -0.00247405	      0.00042842	     19.40769588
      0.03304482	     -0.05820997	     -0.00048978	     -0.19955755	     -0.06444020	      0.88307369	     -0.00036522	     -0.21821867	     -0.00255411	      0.00031686	     19.68655508
      0.03463664	     -0.05823454	     -0.00049269	     -0.19958106	     -0.06444434	      0.88307408	     -0.00036491	     -0.21821971	     -0.00264854	      0.00017614	     19.87762791
      0.03622847	     -0.05826136	     -0.00049564	     -0.19960686	     -0.06444863	      0.88307425	     -0.00036459	     -0.21822193	     -0.00273922	      0.00003327	     20.40924619
      0.03756029	     -0.05828354	     -0.00049754	     -0.19962824	     -0.06445233	      0.88307421	     -0.00036432	     -0.21822470	     -0.00281086	     -0.00008506	     20.61750664
      0.03889212	     -0.05830775	     -0.00049951	     -0.19965168	     -0.06445612	      0.88307402	     -0.00036405	     -0.21822824	     -0.00287960	     -0.00020277	     21.13515496
      0.04063586	     -0.05834392	     -0.00050132	     -0.19968692	     -0.06446121	      0.88307353	     -0.00036368	     -0.21823410	     -0.00296381	     -0.00035295	     21.73641464
      0.04193126	     -0.05836905	     -0.00050290	     -0.19971139	     -0.06446509	      0.88307301	     -0.00036341	     -0.21823931	     -0.00302250	     -0.00045999	     22.39116985
      0.04322667	     -0.05839543	     -0.00050372	     -0.19973716	     -0.06446904	      0.88307234	     -0.00036312	     -0.21824522	     -0.00307745	     -0.00056252	     22.93461888
      0.04452207	     -0.05842103	     -0.00050462	     -0.19976218	     -0.06447306	      0.88307155	     -0.00036284	     -0.21825178	     -0.00312894	     -0.00065951	     23.62756229
      0.04615727	     -0.05845367	     -0.00050526	     -0.19979417	     -0.06447823	      0.88307038	     -0.00036247	     -0.21826094	     -0.00318898	     -0.00077315	     24.54145873
      0.04771569	     -0.05848545	     -0.00050629	     -0.19982537	     -0.06448324	      0.88306910	     -0.00036211	     -0.21827051	     -0.00324100	     -0.00087111	     25.47651633
      0.04910309	     -0.05850968	     -0.00050636	     -0.19984915	     -0.06448776	      0.88306783	     -0.00036178	     -0.21827968	     -0.00328299	     -0.00094826	     26.23842067
      0.05049049	     -0.05853282	     -0.00050700	     -0.19987186	     -0.06449235	      0.88306647	     -0.00036145	     -0.21828930	     -0.00332189	     -0.00101686	     27.26815487
      0.05187789	     -0.05855573	     -0.00050681	     -0.19989440	     -0.06449698	      0.88306502	     -0.00036112	     -0.21829935	     -0.00335644	     -0.00107488	     27.90279661
      0.05326529	     -0.05857426	     -0.00050711	     -0.19991259	     -0.06450166	      0.88306349	     -0.00036077	     -0.21830974	     -0.00338846	     -0.00112304	     29.00996600
      0.05465269	     -0.05859534	     -0.00050690	     -0.19993336	     -0.06450638	      0.88306191	     -0.00036043	     -0.21832041	     -0.00341748	     -0.00116152	     29.79394804
      0.05604008	     -0.05861224	     -0.00050702	     -0.19994999	     -0.06451114	      0.88306027	     -0.00036008	     -0.21833135	     -0.00344316	     -0.00118868	     30.50124442
      0.05742748	     -0.05862760	     -0.00050673	     -0.19996511	     -0.06451593	      0.88305861	     -0.00035972	     -0.21834246	     -0.00346710	     -0.00120631	     31.39493452
      0.05960458	     -0.05864835	     -0.00050743	     -0.19998553	     -0.06452352	      0.88305597	     -0.00035915	     -0.21836010	     -0.00349999	     -0.00121382	     32.45333308
      0.06066418	     -0.05865571	     -0.00050622	     -0.19999276	     -0.06452724	      0.88305469	     -0.00035887	     -0.21836869	     -0.00351483	     -0.00120888	     32.93513140
      0.06172378	     -0.05866160	     -0.00050610	     -0.19999852	     -0.06453097	      0.88305341	     -0.00035859	     -0.21837722	     -0.00352884	     -0.00119867	     33.42278125
      0.06383858	     -0.05866897	     -0.00050558	     -0.20000567	     -0.06453846	      0.88305091	     -0.00035802	     -0.21839397	     -0.00355489	     -0.00116282	     34.13878142
      0.06498266	     -0.05866953	     -0.00050532	     -0.20000611	     -0.06454253	      0.88304960	     -0.00035770	     -0.21840278	     -0.00356882	     -0.00113589	     34.52143953
      0.06612675	     -0.05866878	     -0.00050494	     -0.20000525	     -0.06454662	      0.88304831	     -0.00035739	     -0.21841137	     -0.00358213	     -0.00110315	     34.79036913
      0.06756595	     -0.05866781	     -0.00050451	     -0.20000415	     -0.06455179	      0.88304676	     -0.00035699	     -0.21842187	     -0.00359944	     -0.00105599	     35.11082314
      0.06900515	     -0.05866631	     -0.00050423	     -0.20000252	     -0.06455699	      0.88304528	     -0.00035659	     -0.21843206	     -0.00361629	     -0.00100151	     35.04050276
      0.07044435	     -0.05866050	     -0.00050413	     -0.19999656	     -0.06456220	      0.88304388	     -0.00035618	     -0.21844190	     -0.00363443	     -0.00094145	     35.47871719
      0.07188356	     -0.05865651	     -0.00050416	     -0.19999242	     -0.06456745	      0.88304257	     -0.00035577	     -0.21845133	     -0.00365328	     -0.00087707	     35.62586044
      0.07332276	     -0.05865149	     -0.00050429	     -0.19998726	     -0.06457272	      0.88304136	     -0.00035535	     -0.21846044	     -0.00367224	     -0.00080815	     35.43382521
      0.07476196	     -0.05864286	     -0.00050437	     -0.19997846	     -0.06457802	      0.88304025	     -0.00035494	     -0.21846915	     -0.00369295	     -0.00073641	     35.69232292
      0.07620116	     -0.05863367	     -0.00050438	     -0.19996909	     -0.06458335	      0.88303924	     -0.00035452	     -0.21847742	     -0.00371486	     -0.00066304	     35.78640145
      0.07764036	     -0.05862351	     -0.00050430	     -0.19995875	     -0.06458871	      0.88303834	     -0.00035409	     -0.21848526	     -0.00373714	     -0.00058768	     35.43399216
      0.07907956	     -0.05860797	     -0.00050416	     -0.19994302	     -0.06459411	      0.88303755	     -0.00035367	     -0.21849264	     -0.00376162	     -0.00051204	     35.66379041
      0.08051876	     -0.05859273	     -0.00050393	     -0.19992757	     -0.06459954	      0.88303686	     -0.00035324	     -0.21849949	     -0.00378812	     -0.00043716	     36.30906299
      0.08195796	     -0.05856520	     -0.00050410	     -0.19989973	     -0.06460502	      0.88303629	     -0.00035280	     -0.21850565	     -0.00382262	     -0.00036242	     37.47494968
      0.08339717	     -0.05853524	     -0.00050516	     -0.19986923	     -0.06461055	      0.88303582	     -0.00035237	     -0.21851086	     -0.00387998	     -0.00029026	     39.61567566
      0.08483637	     -0.05854116	     -0.00050683	     -0.19987432	     -0.06461620	      0.88303545	     -0.00035193	     -0.21851597	     -0.00396563	     -0.00022498	     42.66970670
      0.08627557	     -0.05859827	     -0.00050818	     -0.19993035	     -0.06462198	      0.88303517	     -0.00035148	     -0.21852276	     -0.00407644	     -0.00017091	     45.96132595
      0.08771477	     -0.05869446	     -0.00050834	     -0.20002530	     -0.06462794	      0.88303495	     -0.00035103	     -0.21853270	     -0.00420674	     -0.00013358	     49.58547503
      0.08915397	     -0.05882142	     -0.00050674	     -0.20015093	     -0.06463410	      0.88303477	     -0.00035058	     -0.21854647	     -0.00434721	     -0.00011596	     53.02416456
      0.09059317	     -0.05895591	     -0.00050352	     -0.20028412	     -0.06464045	      0.88303461	     -0.00035012	     -0.21856413	     -0.00449004	     -0.00011693	     55.67778486
      0.09203237	     -0.05909021	     -0.00049893	     -0.20041715	     -0.06464702	      0.88303443	     -0.00034965	     -0.21858516	     -0.00463123	     -0.00013596	     57.96419094
      0.09347157	     -0.05922278	     -0.00049366	     -0.20054852	     -0.06465378	      0.88303421	     -0.00034919	     -0.21860897	     -0.00476619	     -0.00017082	     60.56781609
      0.09491078	     -0.05935333	     -0.00048799	     -0.20067798	     -0.06466073	      0.88303393	     -0.00034872	     -0.21863509	     -0.00489070	     -0.00021654	     62.12793694
      0.09634998	     -0.05947921	     -0.00048267	     -0.20080287	     -0.06466786	      0.88303358	     -0.00034826	     -0.21866312	     -0.00500483	     -0.00027235	     64.58067080
      0.09778918	     -0.05961114	     -0.00047763	     -0.20093393	     -0.06467513	      0.88303314	     -0.00034779	     -0.21869275	     -0.00510513	     -0.00033431	     66.46518456
      0.09922838	     -0.05973811	     -0.00047333	     -0.20106016	     -0.06468254	      0.88303262	     -0.00034733	     -0.21872388	     -0.00519186	     -0.00040025	     68.82479517
      0.10066758	     -0.05986953	     -0.00046973	     -0.20119096	     -0.06469007	      0.88303199	     -0.00034687	     -0.21875623	     -0.00526480	     -0.00046914	     71.27884973
      0.10210678	     -0.06000190	     -0.00046711	     -0.20132284	     -0.06469769	      0.88303127	     -0.00034642	     -0.21878973	     -0.00532359	     -0.00053865	     73.62346239
      0.10354598	     -0.06013797	     -0.00046534	     -0.20145853	     -0.06470539	      0.88303044	     -0.00034597	     -0.21882420	     -0.00536990	     -0.00060856	     76.17829610
      0.10512487	     -0.06028938	     -0.00046434	     -0.20160964	     -0.06471390	      0.88302942	     -0.00034548	     -0.21886309	     -0.00540647	     -0.00068466	     78.66054655
      0.10670377	     -0.06044553	     -0.00046402	     -0.20176563	     -0.06472245	      0.88302828	     -0.00034500	     -0.21890290	     -0.00542948	     -0.00075849	     80.64010151
      0.10809690	     -0.06058198	     -0.00046414	     -0.20190202	     -0.06473003	      0.88302718	     -0.00034459	     -0.21893871	     -0.00544071	     -0.00082317	     83.03671357
      0.10949004	     -0.06072596	     -0.00046476	     -0.20204602	     -0.06473761	      0.88302599	     -0.00034418	     -0.21897505	     -0.00544269	     -0.00088556	     84.28955973
      0.11088317	     -0.06087136	     -0.00046560	     -0.20219152	     -0.06474519	      0.88302471	     -0.00034378	     -0.21901194	     -0.00543809	     -0.00094729	     85.81960528
      0.11227631	     -0.06102134	     -0.00046669	     -0.20234166	     -0.06475276	      0.88302335	     -0.00034339	     -0.21904935	     -0.00542612	     -0.00100615	     86.14063407
      0.11366944	     -0.06117020	     -0.00046793	     -0.20249073	     -0.06476030	      0.88302191	     -0.00034300	     -0.21908724	     -0.00540980	     -0.00106337	     87.09187313
      0.11528267	     -0.06135202	     -0.00046908	     -0.20267286	     -0.06476901	      0.88302014	     -0.00034256	     -0.21913162	     -0.00538482	     -0.00112664	     87.02956787
      0.11689590	     -0.06152814	     -0.00046978	     -0.20284936	     -0.06477768	      0.88301828	     -0.00034213	     -0.21917661	     -0.00535505	     -0.00118503	     86.65605868
      0.11850913	     -0.06171001	     -0.00047034	     -0.20303164	     -0.06478629	      0.88301632	     -0.00034170	     -0.21922208	     -0.00532184	     -0.00123964	     86.12915992
      0.11995369	     -0.06187013	     -0.00047005	     -0.20319216	     -0.06479395	      0.88301450	     -0.00034132	     -0.21926319	     -0.00529010	     -0.00128502	     85.80132592
      0.12139825	     -0.06203431	     -0.00046990	     -0.20335677	     -0.06480157	      0.88301261	     -0.00034094	     -0.21930462	     -0.00525553	     -0.00132562	     84.12489089
      0.12284281	     -0.06219218	     -0.00046898	     -0.20351509	     -0.06480914	      0.88301067	     -0.00034057	     -0.21934638	     -0.00522081	     -0.00136185	     83.66297615
      0.12428737	     -0.06235282	     -0.00046809	     -0.20367618	     -0.06481665	      0.88300868	     -0.00034021	     -0.21938836	     -0.00518507	     -0.00139370	     82.50772945
      0.12573193	     -0.06250969	     -0.00046663	     -0.20383354	     -0.06482412	      0.88300664	     -0.00033984	     -0.21943067	     -0.00514777	     -0.00141919	     80.79962986
      0.12717649	     -0.06266327	     -0.00046482	     -0.20398760	     -0.06483153	      0.88300458	     -0.00033948	     -0.21947321	     -0.00511101	     -0.00144040	     79.97600792
      0.12894531	     -0.06284999	     -0.00046166	     -0.20417494	     -0.06484053	      0.88300201	     -0.00033905	     -0.21952538	     -0.00506374	     -0.00145887	     77.50550158
      0.13039672	     -0.06299126	     -0.00045921	     -0.20431672	     -0.06484785	      0.88299989	     -0.00033869	     -0.21956823	     -0.00502574	     -0.00146739	     76.82496186
      0.13184814	     -0.06313172	     -0.00045658	     -0.20445769	     -0.06485512	      0.88299776	     -0.00033834	     -0.21961099	     -0.00498697	     -0.00147111	     75.78314391
      0.13337123	     -0.06327991	     -0.00045383	     -0.20460643	     -0.06486268	      0.88299552	     -0.00033798	     -0.21965573	     -0.00494540	     -0.00146980	     74.39060631
      0.13489432	     -0.06341839	     -0.00045098	     -0.20474547	     -0.06487018	      0.88299328	     -0.00033762	     -0.21970033	     -0.00490285	     -0.00146227	     73.04953127
      0.13622562	     -0.06353829	     -0.00044849	     -0.20486585	     -0.06487668	      0.88299134	     -0.00033731	     -0.21973900	     -0.00486552	     -0.00145262	     72.28391160
      0.13755692	     -0.06365331	     -0.00044593	     -0.20498137	     -0.06488313	      0.88298942	     -0.00033700	     -0.21977735	     -0.00482641	     -0.00143843	     70.90766354
      0.13888823	     -0.06376416	     -0.00044368	     -0.20509272	     -0.06488953	      0.88298751	     -0.00033670	     -0.21981526	     -0.00478725	     -0.00142134	     70.19824524
      0.14082990	     -0.06392400	     -0.00044081	     -0.20525330	     -0.06489877	      0.88298478	     -0.00033626	     -0.21986970	     -0.00472748	     -0.00139050	     68.21967132
      0.14219374	     -0.06402748	     -0.00043914	     -0.20535731	     -0.06490519	      0.88298290	     -0.00033596	     -0.21990722	     -0.00468498	     -0.00136441	     67.59012298
      0.14355758	     -0.06413180	     -0.00043777	     -0.20546215	     -0.06491155	      0.88298106	     -0.00033567	     -0.21994410	     -0.00464127	     -0.00133589	     66.85899357
      0.14523714	     -0.06425973	     -0.00043626	     -0.20559074	     -0.06491930	      0.88297885	     -0.00033531	     -0.21998869	     -0.00458562	     -0.00129773	     65.84796581
      0.14691669	     -0.06438164	     -0.00043396	     -0.20571334	     -0.06492695	      0.88297670	     -0.00033496	     -0.22003239	     -0.00452735	     -0.00125597	     64.37963387
      0.14847068	     -0.06449118	     -0.00043205	     -0.20582353	     -0.06493395	      0.88297478	     -0.00033465	     -0.22007199	     -0.00447207	     -0.00121531	     63.50203318
      0.15002467	     -0.06459975	     -0.00042995	     -0.20593277	     -0.06494085	      0.88297293	     -0.00033434	     -0.22011077	     -0.00441477	     -0.00117323	     62.53941576
      0.15157866	     -0.06470521	     -0.00042829	     -0.20603891	     -0.06494767	      0.88297114	     -0.00033404	     -0.22014872	     -0.00435551	     -0.00113029	     61.65938138
      0.15313266	     -0.06480900	     -0.00042620	     -0.20614341	     -0.06495439	      0.88296941	     -0.00033374	     -0.22018580	     -0.00429428	     -0.00108735	     60.85091172
      0.15468665	     -0.06491002	     -0.00042462	     -0.20624515	     -0.06496101	      0.88296776	     -0.00033345	     -0.22022204	     -0.00423038	     -0.00104421	     59.71997856
      0.15624064	     -0.06500678	     -0.00042248	     -0.20634266	     -0.06496754	      0.88296617	     -0.00033317	     -0.22025741	     -0.00416516	     -0.00100257	     59.23136329
      0.15779463	     -0.06510408	     -0.00042084	     -0.20644071	     -0.06497396	      0.88296464	     -0.00033290	     -0.22029188	     -0.00409671	     -0.00096144	     58.09828051
      0.15915638	     -0.06518648	     -0.00041903	     -0.20652380	     -0.06497949	      0.88296336	     -0.00033266	     -0.22032140	     -0.00403566	     -0.00092775	     57.66769559
      0.16051813	     -0.06526725	     -0.00041727	     -0.20660528	     -0.06498494	      0.88296212	     -0.00033243	     -0.22035029	     -0.00397181	     -0.00089467	     56.55244782
      0.16187988	     -0.06534444	     -0.00041537	     -0.20668318	     -0.06499031	      0.88296092	     -0.00033221	     -0.22037854	     -0.00390709	     -0.00086377	     56.07545217
      0.16351391	     -0.06543878	     -0.00041313	     -0.20677840	     -0.06499663	      0.88295954	     -0.00033195	     -0.22041159	     -0.00382691	     -0.00082932	     55.22164940
      0.16514794	     -0.06552868	     -0.00041058	     -0.20686921	     -0.06500281	      0.88295821	     -0.00033169	     -0.22044389	     -0.00374451	     -0.00079785	     54.41136384
      0.16678197	     -0.06562029	     -0.00040850	     -0.20696173	     -0.06500886	      0.88295693	     -0.00033145	     -0.22047540	     -0.00365975	     -0.00076838	     53.23338924
      0.16821553	     -0.06569554	     -0.00040607	     -0.20703781	     -0.06501406	      0.88295584	     -0.00033124	     -0.22050251	     -0.00358388	     -0.00074561	     52.53133528
      0.16964909	     -0.06576547	     -0.00040369	     -0.20710857	     -0.06501914	      0.88295479	     -0.00033103	     -0.22052897	     -0.00350700	     -0.00072592	     52.13308597
      0.17108716	     -0.06582969	     -0.00040102	     -0.20717364	     -0.06502413	      0.88295376	     -0.00033084	     -0.22055471	     -0.00342850	     -0.00070882	     51.56540668
      0.17252522	     -0.06588616	     -0.00039847	     -0.20723097	     -0.06502900	      0.88295275	     -0.00033065	     -0.22057952	     -0.00334832	     -0.00069308	     50.61598834
      0.17396329	     -0.06593304	     -0.00039622	     -0.20727870	     -0.06503376	      0.88295176	     -0.00033047	     -0.22060326	     -0.00326814	     -0.00067911	     50.31218721
      0.17540136	     -0.06597660	     -0.00039446	     -0.20732311	     -0.06503840	      0.88295080	     -0.00033030	     -0.22062584	     -0.00318725	     -0.00066700	     49.95420067
      0.17683943	     -0.06601458	     -0.00039310	     -0.20736196	     -0.06504292	      0.88294985	     -0.00033013	     -0.22064732	     -0.00310471	     -0.00065486	     49.03988897
      0.17827749	     -0.06604620	     -0.00039211	     -0.20739441	     -0.06504733	      0.88294891	     -0.00032998	     -0.22066767	     -0.00302247	     -0.00064384	     48.83495307
      0.17958122	     -0.06607366	     -0.00039141	     -0.20742265	     -0.06505122	      0.88294808	     -0.00032985	     -0.22068514	     -0.00294715	     -0.00063476	     48.48257664
      0.18088494	     -0.06609701	     -0.00039091	     -0.20744677	     -0.06505501	      0.88294726	     -0.00032972	     -0.22070174	     -0.00287064	     -0.00062529	     47.86033494
      0.18218866	     -0.06611654	     -0.00039055	     -0.20746707	     -0.06505871	      0.88294645	     -0.00032960	     -0.22071744	     -0.00279413	     -0.00061653	     47.64553274
      0.18445825	     -0.06614605	     -0.00039020	     -0.20749793	     -0.06506489	      0.88294507	     -0.00032942	     -0.22074266	     -0.00265845	     -0.00060140	     46.61297710
      0.18572792	     -0.06615543	     -0.00039010	     -0.20750806	     -0.06506822	      0.88294431	     -0.00032932	     -0.22075558	     -0.00258296	     -0.00059365	     46.77407357
      0.18699759	     -0.06616442	     -0.00039014	     -0.20751782	     -0.06507145	      0.88294356	     -0.00032923	     -0.22076763	     -0.00250597	     -0.00058539	     46.32093687
      0.18854312	     -0.06617233	     -0.00039024	     -0.20752665	     -0.06507525	      0.88294266	     -0.00032914	     -0.22078115	     -0.00241249	     -0.00057654	     46.22287257
      0.19008866	     -0.06617612	     -0.00039031	     -0.20753138	     -0.06507891	      0.88294178	     -0.00032905	     -0.22079344	     -0.00231734	     -0.00056691	     45.36397091
      0.19163420	     -0.06617373	     -0.00039045	     -0.20752991	     -0.06508242	      0.88294091	     -0.00032898	     -0.22080447	     -0.00222328	     -0.00055812	     45.41717941
      0.19317974	     -0.06617109	     -0.00039053	     -0.20752822	     -0.06508578	      0.88294005	     -0.00032892	     -0.22081421	     -0.00212851	     -0.00054974	     45.10092517
      0.19471182	     -0.06616330	     -0.00039046	     -0.20752135	     -0.06508897	      0.88293922	     -0.00032886	     -0.22082270	     -0.00203441	     -0.00054148	     44.72801729
      0.19624390	     -0.06615043	     -0.00039018	     -0.20750941	     -0.06509202	      0.88293839	     -0.00032882	     -0.22082995	     -0.00194087	     -0.00053382	     44.65047972
      0.19777597	     -0.06613493	     -0.00038988	     -0.20749483	     -0.06509492	      0.88293758	     -0.00032879	     -0.22083597	     -0.00184692	     -0.00052559	     44.20508420
      0.19930805	     -0.06611435	     -0.00038939	     -0.20747518	     -0.06509768	      0.88293678	     -0.00032877	     -0.22084081	     -0.00175402	     -0.00051811	     44.27953307
      0.20082746	     -0.06609524	     -0.00038898	     -0.20745698	     -0.06510027	      0.88293600	     -0.00032875	     -0.22084442	     -0.00166155	     -0.00051063	     43.92463509
      0.20234686	     -0.06606590	     -0.00038825	     -0.20742855	     -0.06510273	      0.88293523	     -0.00032875	     -0.22084697	     -0.00156946	     -0.00050208	     43.61949438
      0.20386627	     -0.06603471	     -0.00038764	     -0.20739827	     -0.06510504	      0.88293447	     -0.00032876	     -0.22084836	     -0.00147801	     -0.00049368	     43.53198111
      0.20522237	     -0.06600440	     -0.00038689	     -0.20736877	     -0.06510699	      0.88293381	     -0.00032878	     -0.22084864	     -0.00139679	     -0.00048607	     43.45122527
      0.20657848	     -0.06596881	     -0.00038605	     -0.20733399	     -0.06510883	      0.88293316	     -0.00032880	     -0.22084804	     -0.00131530	     -0.00047704	     43.04031325
      0.20793458	     -0.06592840	     -0.00038512	     -0.20729438	     -0.06511056	      0.88293252	     -0.00032883	     -0.22084649	     -0.00123485	     -0.00046760	     43.03471084
      0.21054666	     -0.06584437	     -0.00038316	     -0.20721188	     -0.06511358	      0.88293132	     -0.00032891	     -0.22084081	     -0.00108028	     -0.00044675	     42.51255119
      0.21192965	     -0.06578669	     -0.00038198	     -0.20715501	     -0.06511502	      0.88293071	     -0.00032897	     -0.22083644	     -0.00099972	     -0.00043350	     42.54814106
      0.21331265	     -0.06573007	     -0.00038093	     -0.20709919	     -0.06511635	      0.88293012	     -0.00032903	     -0.22083097	     -0.00091892	     -0.00041876	     42.16732879
      0.21469564	     -0.06566798	     -0.00037975	     -0.20703790	     -0.06511756	      0.88292955	     -0.00032911	     -0.22082451	     -0.00083936	     -0.00040332	     42.19206718
      0.21631029	     -0.06559273	     -0.00037846	     -0.20696356	     -0.06511884	      0.88292892	     -0.00032920	     -0.22081566	     -0.00074643	     -0.00038316	     41.70016431
      0.21772072	     -0.06551955	     -0.00037743	     -0.20689117	     -0.06511984	      0.88292839	     -0.00032930	     -0.22080681	     -0.00066656	     -0.00036357	     41.61013319
      0.21913114	     -0.06544221	     -0.00037647	     -0.20681461	     -0.06512072	      0.88292789	     -0.00032940	     -0.22079685	     -0.00058770	     -0.00034256	     41.57029070
      0.22055751	     -0.06536016	     -0.00037544	     -0.20673333	     -0.06512151	      0.88292742	     -0.00032952	     -0.22078564	     -0.00050913	     -0.00032017	     41.51316251
      0.22198387	     -0.06527376	     -0.00037458	     -0.20664768	     -0.06512218	      0.88292698	     -0.00032964	     -0.22077329	     -0.00043129	     -0.00029542	     41.12950211
      0.22341023	     -0.06518287	     -0.00037372	     -0.20655753	     -0.06512274	      0.88292658	     -0.00032977	     -0.22075979	     -0.00035586	     -0.00027007	     41.22163120
      0.22483660	     -0.06508821	     -0.00037289	     -0.20646360	     -0.06512319	      0.88292621	     -0.00032992	     -0.22074514	     -0.00028118	     -0.00024262	     40.75650828
      0.22626296	     -0.06498809	     -0.00037219	     -0.20636418	     -0.06512354	      0.88292589	     -0.00033007	     -0.22072935	     -0.00020921	     -0.00021427	     40.82713415
      0.22768932	     -0.06488805	     -0.00037157	     -0.20626480	     -0.06512379	      0.88292560	     -0.00033023	     -0.22071242	     -0.00013934	     -0.00018569	     40.89654193
      0.22911569	     -0.06478326	     -0.00037106	     -0.20616067	     -0.06512394	      0.88292536	     -0.00033041	     -0.22069445	     -0.00007067	     -0.00015510	     40.47969250
      0.23054205	     -0.06467760	     -0.00037069	     -0.20605564	     -0.06512399	      0.88292516	     -0.00033060	     -0.22067544	     -0.00000523	     -0.00012522	     40.67356563
      0.23196841	     -0.06457136	     -0.00037032	     -0.20595000	     -0.06512395	      0.88292500	     -0.00033079	     -0.22065551	      0.00005901	     -0.00009449	     40.29003697
      0.23339478	     -0.06446186	     -0.00037007	     -0.20584106	     -0.06512383	      0.88292489	     -0.00033100	     -0.22063470	      0.00012017	     -0.00006412	     40.42194468
      0.23482114	     -0.06435458	     -0.00036981	     -0.20573433	     -0.06512361	      0.88292482	     -0.00033122	     -0.22061305	      0.00017902	     -0.00003494	     40.58679058
      0.23624751	     -0.06424560	     -0.00036962	     -0.20562588	     -0.06512332	      0.88292479	     -0.00033145	     -0.22059072	      0.00023661	     -0.00000537	     40.26471064
      0.23767387	     -0.06413594	     -0.00036944	     -0.20551672	     -0.06512294	      0.88292480	     -0.00033169	     -0.22056772	      0.00029109	      0.00002212	     40.53851552
      0.23919392	     -0.06402122	     -0.00036926	     -0.20540251	     -0.06512245	      0.88292486	     -0.00033196	     -0.22054257	      0.00034778	      0.00005028	     40.33490159
      0.24071398	     -0.06390610	     -0.00036918	     -0.20528787	     -0.06512188	      0.88292495	     -0.00033224	     -0.22051684	      0.00040142	      0.00007613	     40.61395424
      0.24223403	     -0.06378988	     -0.00036901	     -0.20517211	     -0.06512123	      0.88292509	     -0.00033254	     -0.22049060	      0.00045360	      0.00010042	     40.51146720
      0.24375409	     -0.06367327	     -0.00036896	     -0.20505593	     -0.06512051	      0.88292526	     -0.00033285	     -0.22046389	      0.00050295	      0.00012175	     40.89300297
      0.24556482	     -0.06353774	     -0.00036869	     -0.20492088	     -0.06511954	      0.88292550	     -0.00033324	     -0.22043155	      0.00055972	      0.00014343	     41.04922085
      0.24737556	     -0.06340354	     -0.00036910	     -0.20478714	     -0.06511848	      0.88292578	     -0.00033364	     -0.22039876	      0.00061392	      0.00016143	     41.25362445
      0.24881174	     -0.06329433	     -0.00036843	     -0.20467827	     -0.06511757	      0.88292602	     -0.00033398	     -0.22037252	      0.00065513	      0.00017328	     41.37361893
      0.25024792	     -0.06318866	     -0.00036880	     -0.20457292	     -0.06511660	      0.88292627	     -0.00033433	     -0.22034604	      0.00069429	      0.00018122	     41.91623528
      0.25168410	     -0.06308336	     -0.00036845	     -0.20446794	     -0.06511558	      0.88292654	     -0.00033468	     -0.22031946	      0.00073322	      0.00018784	     41.77160516
      0.25312028	     -0.06297751	     -0.00036863	     -0.20436237	     -0.06511450	      0.88292681	     -0.00033506	     -0.22029275	      0.00076962	      0.00019084	     42.36406829
      0.25455646	     -0.06287439	     -0.00036848	     -0.20425953	     -0.06511337	      0.88292708	     -0.00033544	     -0.22026597	      0.00080563	      0.00019194	     42.39741037
      0.25599264	     -0.06277154	     -0.00036874	     -0.20415693	     -0.06511218	      0.88292736	     -0.00033584	     -0.22023913	      0.00083929	      0.00019011	     42.99480371
      0.25742882	     -0.06266698	     -0.00036868	     -0.20405261	     -0.06511096	      0.88292763	     -0.00033625	     -0.22021226	      0.00087190	      0.00018642	     43.25892442
      0.25924850	     -0.06254358	     -0.00036926	     -0.20392948	     -0.06510933	      0.88292796	     -0.00033679	     -0.22017811	      0.00091052	      0.00017761	     43.78665305
      0.26078470	     -0.06243091	     -0.00036899	     -0.20381703	     -0.06510791	      0.88292823	     -0.00033725	     -0.22014947	      0.00094085	      0.00016973	     44.08914304
      0.26232091	     -0.06232146	     -0.00037001	     -0.20370773	     -0.06510644	      0.88292848	     -0.00033774	     -0.22012068	      0.00096847	      0.00015816	     44.91985530
      0.26385711	     -0.06222326	     -0.00036968	     -0.20360970	     -0.06510494	      0.88292871	     -0.00033823	     -0.22009196	      0.00099471	      0.00014347	     45.37695734
      0.26539331	     -0.06212076	     -0.00037120	     -0.20350732	     -0.06510339	      0.88292892	     -0.00033874	     -0.22006354	      0.00101898	      0.00012773	     45.94017465
      0.26676825	     -0.06203267	     -0.00037107	     -0.20341934	     -0.06510197	      0.88292909	     -0.00033920	     -0.22003826	      0.00103905	      0.00011164	     46.48230792
      0.26814318	     -0.06194714	     -0.00037212	     -0.20333389	     -0.06510053	      0.88292923	     -0.00033968	     -0.22001320	      0.00105754	      0.00009392	     47.26540033
      0.26989157	     -0.06184487	     -0.00037229	     -0.20323172	     -0.06509866	      0.88292937	     -0.00034030	     -0.21998169	      0.00108016	      0.00006994	     47.76633378
      0.27128948	     -0.06176155	     -0.00037352	     -0.20314845	     -0.06509714	      0.88292946	     -0.00034080	     -0.21995687	      0.00109663	      0.00005046	     48.53967425
      0.27268740	     -0.06168228	     -0.00037376	     -0.20306922	     -0.06509560	      0.88292951	     -0.00034132	     -0.21993232	      0.00111228	      0.00002999	     49.29717470
      0.27419303	     -0.06159962	     -0.00037462	     -0.20298661	     -0.06509391	      0.88292954	     -0.00034188	     -0.21990626	      0.00112843	      0.00000723	     50.15162038
      0.27569866	     -0.06152237	     -0.00037517	     -0.20290939	     -0.06509220	      0.88292953	     -0.00034245	     -0.21988059	      0.00114422	     -0.00001524	     50.83662507
      0.27720430	     -0.06144161	     -0.00037593	     -0.20282866	     -0.06509047	      0.88292950	     -0.00034303	     -0.21985538	      0.00115929	     -0.00003771	     51.71962406
      0.27870993	     -0.06136809	     -0.00037658	     -0.20275516	     -0.06508871	      0.88292942	     -0.00034362	     -0.21983053	      0.00117437	     -0.00005935	     52.30719168
      0.28021557	     -0.06129457	     -0.00037738	     -0.20268166	     -0.06508693	      0.88292932	     -0.00034422	     -0.21980615	      0.00118923	     -0.00008045	     52.91386547
      0.28172120	     -0.06122206	     -0.00037794	     -0.20260916	     -0.06508513	      0.88292918	     -0.00034483	     -0.21978217	      0.00120328	     -0.00010074	     53.81818587
      0.28322684	     -0.06115175	     -0.00037871	     -0.20253886	     -0.06508331	      0.88292901	     -0.00034544	     -0.21975856	      0.00121697	     -0.00012010	     54.82279087
      0.28492381	     -0.06107735	     -0.00037913	     -0.20246447	     -0.06508123	      0.88292879	     -0.00034614	     -0.21973246	      0.00123264	     -0.00014038	     55.42240103
      0.28636589	     -0.06100933	     -0.00038003	     -0.20239644	     -0.06507944	      0.88292858	     -0.00034674	     -0.21971066	      0.00124515	     -0.00015534	     56.33223514
      0.28780798	     -0.06094554	     -0.00038031	     -0.20233265	     -0.06507764	      0.88292834	     -0.00034734	     -0.21968923	      0.00125700	     -0.00016937	     57.22174131
      0.28925006	     -0.06088487	     -0.00038085	     -0.20227196	     -0.06507582	      0.88292809	     -0.00034795	     -0.21966822	      0.00126866	     -0.00018120	     57.99056671
      0.29099778	     -0.06081551	     -0.00038043	     -0.20220261	     -0.06507359	      0.88292776	     -0.00034869	     -0.21964345	      0.00128217	     -0.00019397	     58.72359891
      0.29233417	     -0.06075627	     -0.00038143	     -0.20214333	     -0.06507187	      0.88292750	     -0.00034926	     -0.21962488	      0.00129167	     -0.00020034	     59.54327288
      0.29367056	     -0.06070299	     -0.00038128	     -0.20209004	     -0.06507014	      0.88292723	     -0.00034984	     -0.21960658	      0.00130068	     -0.00020601	     60.36489012
      0.29500695	     -0.06065143	     -0.00038186	     -0.20203845	     -0.06506839	      0.88292695	     -0.00035041	     -0.21958869	      0.00130933	     -0.00021042	     61.12519552
      0.29663334	     -0.06059169	     -0.00038208	     -0.20197866	     -0.06506625	      0.88292661	     -0.00035111	     -0.21956739	      0.00131950	     -0.00021342	     61.71595055
      0.29803942	     -0.06053862	     -0.00038298	     -0.20192555	     -0.06506439	      0.88292630	     -0.00035173	     -0.21954939	      0.00132723	     -0.00021375	     62.60616741
      0.29944549	     -0.06048612	     -0.00038392	     -0.20187299	     -0.06506252	      0.88292601	     -0.00035234	     -0.21953167	      0.00133426	     -0.00021238	     63.48520464
      0.30076818	     -0.06043888	     -0.00038513	     -0.20182568	     -0.06506075	      0.88292573	     -0.00035291	     -0.21951525	      0.00134010	     -0.00020986	     64.33853960
      0.30209088	     -0.06039175	     -0.00038627	     -0.20177849	     -0.06505898	      0.88292545	     -0.00035349	     -0.21949908	      0.00134596	     -0.00020498	     64.72075707
      0.30341357	     -0.06034429	     -0.00038753	     -0.20173094	     -0.06505719	      0.88292518	     -0.00035407	     -0.21948311	      0.00135045	     -0.00019897	     65.62401308
      0.30609340	     -0.06025777	     -0.00038967	     -0.20164426	     -0.06505356	      0.88292467	     -0.00035525	     -0.21945136	      0.00135825	     -0.00018250	     66.66413228
      0.30714083	     -0.06021799	     -0.00039114	     -0.20160440	     -0.06505214	      0.88292449	     -0.00035570	     -0.21943926	      0.00136028	     -0.00017403	     67.41791835
      0.30845775	     -0.06017534	     -0.00039249	     -0.20156164	     -0.06505035	      0.88292426	     -0.00035628	     -0.21942417	      0.00136248	     -0.00016264	     68.01712446
      0.31020115	     -0.06012412	     -0.00039462	     -0.20151027	     -0.06504797	      0.88292399	     -0.00035704	     -0.21940454	      0.00136397	     -0.00014641	     69.13337630
      0.31167756	     -0.06008073	     -0.00039623	     -0.20146676	     -0.06504596	      0.88292379	     -0.00035768	     -0.21938834	      0.00136486	     -0.00013081	     69.51093110
      0.31315396	     -0.06004216	     -0.00039827	     -0.20142804	     -0.06504394	      0.88292361	     -0.00035832	     -0.21937253	      0.00136505	     -0.00011391	     69.99824536
      0.31463037	     -0.06000628	     -0.00039964	     -0.20139202	     -0.06504193	      0.88292345	     -0.00035895	     -0.21935718	      0.00136382	     -0.00009732	     70.91458473
      0.31610678	     -0.05997831	     -0.00040172	     -0.20136390	     -0.06503991	      0.88292332	     -0.00035958	     -0.21934234	      0.00136246	     -0.00007992	     71.43416222
      0.31758319	     -0.05995160	     -0.00040295	     -0.20133703	     -0.06503790	      0.88292322	     -0.00036021	     -0.21932817	      0.00136031	     -0.00006268	     71.94272265
      0.31905960	     -0.05993801	     -0.00040536	     -0.20132328	     -0.06503590	      0.88292314	     -0.00036083	     -0.21931475	      0.00135754	     -0.00004596	     72.54418054
      0.32053601	     -0.05992913	     -0.00040639	     -0.20131425	     -0.06503390	      0.88292308	     -0.00036144	     -0.21930236	      0.00135455	     -0.00003016	     72.77586230
      0.32201242	     -0.05993418	     -0.00040884	     -0.20131913	     -0.06503190	      0.88292305	     -0.00036204	     -0.21929113	      0.00135121	     -0.00001627	     73.18411128
      0.32348883	     -0.05994868	     -0.00040943	     -0.20133348	     -0.06502991	      0.88292303	     -0.00036264	     -0.21928132	      0.00134779	     -0.00000474	     73.42737074
      0.32496524	     -0.05997402	     -0.00041175	     -0.20135865	     -0.06502792	      0.88292303	     -0.00036323	     -0.21927302	      0.00134392	      0.00000314	     74.23221476
      0.32644164	     -0.06000988	     -0.00041139	     -0.20139440	     -0.06502594	      0.88292304	     -0.00036380	     -0.21926639	      0.00134171	      0.00000857	     73.77254735
      0.32773956	     -0.06004708	     -0.00041295	     -0.20143146	     -0.06502420	      0.88292305	     -0.00036430	     -0.21926197	      0.00133907	      0.00000920	     74.54875980
      0.32903748	     -0.06009364	     -0.00041284	     -0.20147793	     -0.06502246	      0.88292306	     -0.00036479	     -0.21925892	      0.00133788	      0.00000680	     74.49672080
      0.33033540	     -0.06014483	     -0.00041337	     -0.20152903	     -0.06502072	      0.88292307	     -0.00036527	     -0.21925727	      0.00133733	      0.00000081	     74.70302225
      0.33202110	     -0.06022129	     -0.00041327	     -0.20160540	     -0.06501847	      0.88292306	     -0.00036587	     -0.21925719	      0.00133801	     -0.00001260	     74.80468068
      0.33370679	     -0.06030725	     -0.00041385	     -0.20169127	     -0.06501621	      0.88292302	     -0.00036646	     -0.21925947	      0.00134075	     -0.00003219	     74.74288815
      0.33511385	     -0.06038264	     -0.00041304	     -0.20176663	     -0.06501432	      0.88292296	     -0.00036694	     -0.21926311	      0.00134448	     -0.00005264	     74.62675052
      0.33652091	     -0.06046528	     -0.00041345	     -0.20184924	     -0.06501243	      0.88292287	     -0.00036741	     -0.21926831	      0.00134933	     -0.00007826	     74.99371710
      0.33792797	     -0.06055661	     -0.00041302	     -0.20194057	     -0.06501052	      0.88292274	     -0.00036786	     -0.21927506	      0.00135652	     -0.00010766	     74.58484436
      0.33933503	     -0.06064984	     -0.00041320	     -0.20203380	     -0.06500861	      0.88292257	     -0.00036830	     -0.21928337	      0.00136526	     -0.00014103	     74.48447210
      0.34102532	     -0.06077043	     -0.00041262	     -0.20215444	     -0.06500629	      0.88292229	     -0.00036881	     -0.21929527	      0.00137860	     -0.00018586	     73.72856685
      0.34253993	     -0.06088220	     -0.00041342	     -0.20226626	     -0.06500419	      0.88292198	     -0.00036926	     -0.21930768	      0.00139218	     -0.00022973	     73.89026577
      0.34405453	     -0.06100368	     -0.00041303	     -0.20238783	     -0.06500207	      0.88292160	     -0.00036968	     -0.21932166	      0.00140816	     -0.00027720	     73.39018892
      0.34556914	     -0.06112432	     -0.00041424	     -0.20250857	     -0.06499993	      0.88292114	     -0.00037009	     -0.21933722	      0.00142658	     -0.00032647	     73.17380899
      0.34708375	     -0.06125596	     -0.00041389	     -0.20264034	     -0.06499775	      0.88292060	     -0.00037049	     -0.21935423	      0.00144696	     -0.00037866	     72.49421826
      0.34859835	     -0.06139068	     -0.00041580	     -0.20277520	     -0.06499554	      0.88291999	     -0.00037087	     -0.21937275	      0.00147023	     -0.00043137	     71.80619771
      0.34992476	     -0.06151286	     -0.00041572	     -0.20289753	     -0.06499358	      0.88291939	     -0.00037119	     -0.21939014	      0.00149164	     -0.00047847	     71.33333511
      0.35125116	     -0.06164054	     -0.00041710	     -0.20302537	     -0.06499158	      0.88291872	     -0.00037149	     -0.21940861	      0.00151474	     -0.00052612	     71.00233239
      0.35257757	     -0.06177275	     -0.00041791	     -0.20315777	     -0.06498956	      0.88291799	     -0.00037178	     -0.21942816	      0.00154007	     -0.00057319	     70.15741651
      0.35390397	     -0.06190841	     -0.00041913	     -0.20329362	     -0.06498750	      0.88291720	     -0.00037206	     -0.21944877	      0.00156647	     -0.00062021	     69.76068379
      0.35554905	     -0.06208308	     -0.00042038	     -0.20346858	     -0.06498489	      0.88291613	     -0.00037239	     -0.21947576	      0.00160263	     -0.00067680	     68.34090011
      0.35719412	     -0.06225640	     -0.00042178	     -0.20364219	     -0.06498223	      0.88291497	     -0.00037269	     -0.21950422	      0.00163993	     -0.00073187	     68.13395022
      0.35860649	     -0.06241245	     -0.00042244	     -0.20379853	     -0.06497989	      0.88291391	     -0.00037293	     -0.21952967	      0.00167522	     -0.00077641	     67.00059519
      0.36001887	     -0.06256964	     -0.00042365	     -0.20395603	     -0.06497749	      0.88291278	     -0.00037316	     -0.21955612	      0.00171165	     -0.00081951	     66.66179576
      0.36143124	     -0.06273446	     -0.00042457	     -0.20412118	     -0.06497505	      0.88291160	     -0.00037337	     -0.21958349	      0.00175083	     -0.00085994	     65.66006842
      0.36284361	     -0.06289789	     -0.00042560	     -0.20428497	     -0.06497255	      0.88291035	     -0.00037356	     -0.21961183	      0.00179197	     -0.00089717	     64.89671847
      0.36425598	     -0.06306364	     -0.00042646	     -0.20445109	     -0.06496999	      0.88290906	     -0.00037373	     -0.21964097	      0.00183485	     -0.00093172	     64.27623462
      0.36566835	     -0.06323152	     -0.00042734	     -0.20461939	     -0.06496736	      0.88290772	     -0.00037388	     -0.21967088	      0.00188044	     -0.00096230	     63.25434787
      0.36737196	     -0.06343212	     -0.00042873	     -0.20482050	     -0.06496411	      0.88290606	     -0.00037404	     -0.21970792	      0.00193740	     -0.00099469	     62.54050010
      0.36900725	     -0.06362948	     -0.00043007	     -0.20501839	     -0.06496090	      0.88290441	     -0.00037417	     -0.21974446	      0.00199583	     -0.00102023	     61.01718459
      0.37044222	     -0.06379797	     -0.00043036	     -0.20518737	     -0.06495799	      0.88290293	     -0.00037426	     -0.21977720	      0.00204863	     -0.00103768	     60.32608168
      0.37187719	     -0.06396836	     -0.00043072	     -0.20535828	     -0.06495502	      0.88290143	     -0.00037433	     -0.21981042	      0.00210355	     -0.00105093	     59.62829856
      0.37322130	     -0.06412942	     -0.00043103	     -0.20551985	     -0.06495215	      0.88290001	     -0.00037438	     -0.21984195	      0.00215682	     -0.00105987	     58.94003497
      0.37456541	     -0.06428773	     -0.00043207	     -0.20567869	     -0.06494922	      0.88289859	     -0.00037441	     -0.21987389	      0.00221267	     -0.00106416	     57.84000710
      0.37590952	     -0.06444566	     -0.00043353	     -0.20583716	     -0.06494620	      0.88289715	     -0.00037443	     -0.21990621	      0.00226962	     -0.00106497	     57.23845038
      0.37896603	     -0.06481336	     -0.00043585	     -0.20620616	     -0.06493906	      0.88289391	     -0.00037440	     -0.21998089	      0.00240672	     -0.00105282	     55.03193542
      0.38004089	     -0.06493079	     -0.00043585	     -0.20632408	     -0.06493645	      0.88289279	     -0.00037437	     -0.22000759	      0.00245673	     -0.00104351	     54.60842073
      0.38111576	     -0.06505348	     -0.00043618	     -0.20644727	     -0.06493378	      0.88289167	     -0.00037432	     -0.22003426	      0.00250824	     -0.00103201	     53.97544622
      0.38257349	     -0.06522037	     -0.00043664	     -0.20661487	     -0.06493007	      0.88289018	     -0.00037425	     -0.22007051	      0.00257967	     -0.00101370	     53.19759766
      0.38402140	     -0.06538512	     -0.00043686	     -0.20678035	     -0.06492628	      0.88288873	     -0.00037416	     -0.22010658	      0.00265338	     -0.00099128	     52.01763909
      0.38546931	     -0.06554553	     -0.00043713	     -0.20694150	     -0.06492239	      0.88288731	     -0.00037406	     -0.22014263	      0.00272838	     -0.00096546	     51.41315039
      0.38683247	     -0.06569722	     -0.00043742	     -0.20709391	     -0.06491862	      0.88288601	     -0.00037394	     -0.22017648	      0.00280097	     -0.00093856	     50.63722203
      0.38819562	     -0.06584697	     -0.00043776	     -0.20724440	     -0.06491475	      0.88288475	     -0.00037381	     -0.22021026	      0.00287596	     -0.00090824	     49.57838278
      0.38955877	     -0.06599326	     -0.00043811	     -0.20739145	     -0.06491078	      0.88288354	     -0.00037366	     -0.22024392	      0.00295206	     -0.00087590	     48.98460065
      0.39173314	     -0.06622622	     -0.00043894	     -0.20762567	     -0.06490422	      0.88288169	     -0.00037340	     -0.22029716	      0.00307775	     -0.00081990	     47.63455501
      0.39308080	     -0.06636293	     -0.00043932	     -0.20776317	     -0.06490002	      0.88288061	     -0.00037322	     -0.22032991	      0.00315769	     -0.00078245	     46.97038748
      0.39442846	     -0.06650174	     -0.00043996	     -0.20790280	     -0.06489571	      0.88287959	     -0.00037303	     -0.22036234	      0.00323981	     -0.00074312	     46.09606985
      0.39596077	     -0.06665619	     -0.00044041	     -0.20805821	     -0.06489067	      0.88287848	     -0.00037281	     -0.22039888	      0.00333479	     -0.00069775	     45.40215640
      0.39749309	     -0.06680832	     -0.00044096	     -0.20821132	     -0.06488549	      0.88287745	     -0.00037256	     -0.22043500	      0.00343280	     -0.00065019	     44.30810283
      0.39881693	     -0.06693606	     -0.00044124	     -0.20833993	     -0.06488089	      0.88287662	     -0.00037234	     -0.22046581	      0.00351848	     -0.00060914	     43.79098402
      0.40014077	     -0.06706111	     -0.00044148	     -0.20846586	     -0.06487617	      0.88287584	     -0.00037211	     -0.22049621	      0.00360666	     -0.00056677	     42.88322994
      0.40146462	     -0.06718102	     -0.00044162	     -0.20858668	     -0.06487134	      0.88287511	     -0.00037187	     -0.22052612	      0.00369584	     -0.00052443	     42.36516005
      0.40376388	     -0.06738153	     -0.00044161	     -0.20878881	     -0.06486266	      0.88287399	     -0.00037143	     -0.22057664	      0.00385566	     -0.00044982	     40.75474061
      0.40507596	     -0.06748722	     -0.00044145	     -0.20889544	     -0.06485754	      0.88287343	     -0.00037117	     -0.22060453	      0.00394765	     -0.00040742	     40.61506870
      0.40638805	     -0.06758774	     -0.00044049	     -0.20899694	     -0.06485230	      0.88287293	     -0.00037091	     -0.22063162	      0.00404225	     -0.00036418	     39.83355774
      0.40770013	     -0.06768301	     -0.00043930	     -0.20909320	     -0.06484693	      0.88287248	     -0.00037064	     -0.22065786	      0.00413761	     -0.00032123	     39.33749031
      0.40936809	     -0.06779795	     -0.00043799	     -0.20920941	     -0.06483993	      0.88287199	     -0.00037029	     -0.22068993	      0.00426158	     -0.00026585	     38.22110190
      0.41103605	     -0.06790221	     -0.00043722	     -0.20931495	     -0.06483272	      0.88287159	     -0.00036993	     -0.22072035	      0.00438608	     -0.00021084	     37.97773283
      0.41270400	     -0.06799279	     -0.00043733	     -0.20940682	     -0.06482529	      0.88287128	     -0.00036957	     -0.22074892	      0.00451395	     -0.00015378	     36.71190920
      0.41412294	     -0.06805999	     -0.00043806	     -0.20947512	     -0.06481881	      0.88287110	     -0.00036926	     -0.22077159	      0.00462261	     -0.00010537	     36.53033556
      0.41554187	     -0.06812280	     -0.00043908	     -0.20953904	     -0.06481218	      0.88287099	     -0.00036895	     -0.22079268	      0.00473263	     -0.00005658	     36.08068471
      0.41687264	     -0.06817691	     -0.00044032	     -0.20959419	     -0.06480581	      0.88287094	     -0.00036866	     -0.22081104	      0.00483632	     -0.00001079	     35.68399390
      0.41820341	     -0.06822481	     -0.00044181	     -0.20964313	     -0.06479930	      0.88287096	     -0.00036837	     -0.22082805	      0.00494115	      0.00003640	     35.02399527
      0.41953418	     -0.06826694	     -0.00044340	     -0.20968630	     -0.06479266	      0.88287104	     -0.00036808	     -0.22084365	      0.00504574	      0.00008379	     34.69397518
      0.42312523	     -0.06836439	     -0.00044774	     -0.20978659	     -0.06477403	      0.88287157	     -0.00036730	     -0.22087878	      0.00533108	      0.00021447	     32.68027989
      0.42433890	     -0.06838227	     -0.00044905	     -0.20980542	     -0.06476750	      0.88287186	     -0.00036705	     -0.22088847	      0.00542550	      0.00025903	     33.19283558
      0.42555257	     -0.06839852	     -0.00045016	     -0.20982262	     -0.06476086	      0.88287220	     -0.00036679	     -0.22089697	      0.00552181	      0.00030457	     32.67680025
      0.42723825	     -0.06841840	     -0.00045167	     -0.20984384	     -0.06475144	      0.88287277	     -0.00036644	     -0.22090685	      0.00565525	      0.00036687	     32.12350248
      0.42869605	     -0.06842612	     -0.00045266	     -0.20985271	     -0.06474311	      0.88287334	     -0.00036614	     -0.22091361	      0.00577047	      0.00042128	     31.69640660
      0.43015385	     -0.06842798	     -0.00045358	     -0.20985572	     -0.06473462	      0.88287399	     -0.00036584	     -0.22091871	      0.00588512	      0.00047506	     31.44436647
      0.43169819	     -0.06842583	     -0.00045475	     -0.20985478	     -0.06472543	      0.88287477	     -0.00036554	     -0.22092229	      0.00600616	      0.00053129	     31.14344155
      0.43324253	     -0.06841259	     -0.00045555	     -0.20984275	     -0.06471606	      0.88287564	     -0.00036524	     -0.22092406	      0.00612723	      0.00058803	     30.58199772
      0.43455393	     -0.06839687	     -0.00045621	     -0.20982804	     -0.06470796	      0.88287644	     -0.00036499	     -0.22092405	      0.00622871	      0.00063486	     30.46083622
      0.43586533	     -0.06837440	     -0.00045672	     -0.20980659	     -0.06469973	      0.88287730	     -0.00036475	     -0.22092268	      0.00633034	      0.00068216	     30.00726228
      0.43717674	     -0.06834607	     -0.00045715	     -0.20977927	     -0.06469136	      0.88287823	     -0.00036452	     -0.22091992	      0.00643066	      0.00072841	     29.83658784
      0.43903349	     -0.06829719	     -0.00045761	     -0.20973180	     -0.06467929	      0.88287964	     -0.00036419	     -0.22091364	      0.00657196	      0.00079342	     29.25214510
      0.44089025	     -0.06823190	     -0.00045782	     -0.20966790	     -0.06466696	      0.88288117	     -0.00036389	     -0.22090455	      0.00670997	      0.00085676	     29.34567279
      0.44274701	     -0.06816253	     -0.00045836	     -0.20959991	     -0.06465437	      0.88288282	     -0.00036359	     -0.22089250	      0.00684803	      0.00092053	     28.23700194
      0.44419518	     -0.06808879	     -0.00045817	     -0.20952721	     -0.06464438	      0.88288419	     -0.00036338	     -0.22088115	      0.00695164	      0.00096911	     28.52720872
      0.44564336	     -0.06801567	     -0.00045840	     -0.20945511	     -0.06463424	      0.88288563	     -0.00036317	     -0.22086795	      0.00705462	      0.00101674	     28.28151931
      0.44726590	     -0.06792314	     -0.00045837	     -0.20936371	     -0.06462270	      0.88288732	     -0.00036295	     -0.22085111	      0.00716743	      0.00106885	     28.19629697
      0.44888845	     -0.06782562	     -0.00045883	     -0.20926729	     -0.06461098	      0.88288910	     -0.00036275	     -0.22083202	      0.00727811	      0.00112065	     27.88824376
      0.45051099	     -0.06771195	     -0.00045859	     -0.20915470	     -0.06459908	      0.88289096	     -0.00036256	     -0.22081078	      0.00738571	      0.00117168	     27.72207310
      0.45213353	     -0.06759464	     -0.00045914	     -0.20903843	     -0.06458701	      0.88289290	     -0.00036238	     -0.22078725	      0.00749074	      0.00122226	     27.32738954
      0.45375607	     -0.06746512	     -0.00045885	     -0.20890991	     -0.06457478	      0.88289492	     -0.00036222	     -0.22076154	      0.00759135	      0.00127079	     27.48407033
      0.45537861	     -0.06733170	     -0.00045969	     -0.20877747	     -0.06456238	      0.88289703	     -0.00036208	     -0.22073358	      0.00768978	      0.00132015	     26.99241860
      0.45700116	     -0.06718780	     -0.00045951	     -0.20863450	     -0.06454983	      0.88289921	     -0.00036195	     -0.22070345	      0.00778327	      0.00136717	     27.08163991
      0.45862370	     -0.06703564	     -0.00046007	     -0.20848323	     -0.06453712	      0.88290146	     -0.00036183	     -0.22067114	      0.00787389	      0.00141410	     26.71808849
      0.46024624	     -0.06687644	     -0.00045994	     -0.20832488	     -0.06452428	      0.88290379	     -0.00036173	     -0.22063660	      0.00795910	      0.00145855	     26.94945525
      0.46186878	     -0.06670715	     -0.00046032	     -0.20815640	     -0.06451130	      0.88290620	     -0.00036165	     -0.22059995	      0.00804150	      0.00150371	     26.51404555
      0.46349132	     -0.06652835	     -0.00046036	     -0.20797835	     -0.06449819	      0.88290867	     -0.00036158	     -0.22056106	      0.00811807	      0.00154672	     26.57250295
      0.46511387	     -0.06635079	     -0.00046130	     -0.20780150	     -0.06448496	      0.88291122	     -0.00036152	     -0.22052008	      0.00819041	      0.00158825	     26.44570158
      0.46673641	     -0.06616456	     -0.00046165	     -0.20761592	     -0.06447161	      0.88291382	     -0.00036148	     -0.22047726	      0.00825735	      0.00162817	     26.45808704
      0.46835895	     -0.06598008	     -0.00046270	     -0.20743204	     -0.06445816	      0.88291650	     -0.00036145	     -0.22043263	      0.00831950	      0.00166629	     26.40501027
      0.46998149	     -0.06578858	     -0.00046269	     -0.20724110	     -0.06444462	      0.88291923	     -0.00036143	     -0.22038647	      0.00837631	      0.00170234	     26.38531078
      0.47160403	     -0.06560370	     -0.00046351	     -0.20705672	     -0.06443098	      0.88292202	     -0.00036143	     -0.22033881	      0.00842796	      0.00173536	     26.48153277
      0.47322658	     -0.06540614	     -0.00046251	     -0.20685963	     -0.06441727	      0.88292486	     -0.00036143	     -0.22028999	      0.00847494	      0.00176674	     26.34929457
      0.47459877	     -0.06524466	     -0.00046272	     -0.20669850	     -0.06440562	      0.88292730	     -0.00036145	     -0.22024769	      0.00851052	      0.00179022	     26.35454966
      0.47597096	     -0.06508060	     -0.00046191	     -0.20653476	     -0.06439392	      0.88292977	     -0.00036147	     -0.22020467	      0.00854255	      0.00181075	     26.43391588
      0.47759011	     -0.06488965	     -0.00046103	     -0.20634415	     -0.06438006	      0.88293272	     -0.00036150	     -0.22015306	      0.00857611	      0.00183089	     26.61563052
      0.47920926	     -0.06469814	     -0.00045957	     -0.20615295	     -0.06436615	      0.88293570	     -0.00036154	     -0.22010072	      0.00860597	      0.00184756	     26.46039816
      0.48082840	     -0.06450468	     -0.00045814	     -0.20595975	     -0.06435219	      0.88293870	     -0.00036158	     -0.22004769	      0.00863056	      0.00185953	     26.65889843
      0.48244755	     -0.06431222	     -0.00045607	     -0.20576752	     -0.06433820	      0.88294172	     -0.00036164	     -0.21999404	      0.00865129	      0.00186684	     26.74421417
      0.48406669	     -0.06412168	     -0.00045432	     -0.20557716	     -0.06432418	      0.88294474	     -0.00036170	     -0.21993990	      0.00866786	      0.00186925	     26.89024635
      0.48568584	     -0.06393187	     -0.00045183	     -0.20538750	     -0.06431014	      0.88294777	     -0.00036176	     -0.21988539	      0.00868065	      0.00186673	     27.05534706
      0.48730498	     -0.06374554	     -0.00045011	     -0.20520128	     -0.06429607	      0.88295079	     -0.00036183	     -0.21983058	      0.00868985	      0.00185934	     27.21961669
      0.48892413	     -0.06355839	     -0.00044715	     -0.20501423	     -0.06428200	      0.88295379	     -0.00036191	     -0.21977561	      0.00869548	      0.00184682	     27.54362812
      0.49033439	     -0.06339974	     -0.00044574	     -0.20485561	     -0.06426973	      0.88295638	     -0.00036198	     -0.21972761	      0.00869816	      0.00183236	     27.62719402
      0.49174466	     -0.06324048	     -0.00044342	     -0.20469638	     -0.06425747	      0.88295895	     -0.00036205	     -0.21967960	      0.00869826	      0.00181409	     27.88892281
      0.49312418	     -0.06308971	     -0.00044168	     -0.20454562	     -0.06424547	      0.88296144	     -0.00036213	     -0.21963267	      0.00869633	      0.00179241	     28.25422047
      0.49450370	     -0.06293921	     -0.00043967	     -0.20439512	     -0.06423347	      0.88296390	     -0.00036220	     -0.21958585	      0.00869312	      0.00176831	     28.33904582
      0.49588322	     -0.06279054	     -0.00043781	     -0.20424642	     -0.06422148	      0.88296632	     -0.00036228	     -0.21953915	      0.00868771	      0.00174079	     28.67304143
      0.49750102	     -0.06262081	     -0.00043555	     -0.20407665	     -0.06420743	      0.88296911	     -0.00036238	     -0.21948460	      0.00867953	      0.00170455	     29.12325509
      0.49895242	     -0.06247114	     -0.00043363	     -0.20392692	     -0.06419484	      0.88297156	     -0.00036247	     -0.21943595	      0.00867121	      0.00166955	     29.27637040
      0.50040383	     -0.06232133	     -0.00043161	     -0.20377705	     -0.06418227	      0.88297395	     -0.00036257	     -0.21938755	      0.00866105	      0.00163164	     29.69686481
      0.50185523	     -0.06217428	     -0.00042966	     -0.20362992	     -0.06416970	      0.88297629	     -0.00036267	     -0.21933935	      0.00864974	      0.00159071	     30.26417314
      0.50330663	     -0.06202430	     -0.00042796	     -0.20347986	     -0.06415716	      0.88297857	     -0.00036278	     -0.21929134	      0.00863831	      0.00154896	     30.48346031
      0.50475803	     -0.06187011	     -0.00042658	     -0.20332556	     -0.06414463	      0.88298079	     -0.00036290	     -0.21924335	      0.00862523	      0.00150520	     31.14644601
      0.50644590	     -0.06168816	     -0.00042534	     -0.20314349	     -0.06413008	      0.88298328	     -0.00036304	     -0.21918735	      0.00860963	      0.00145414	     31.57677619
      0.50790819	     -0.06152281	     -0.00042471	     -0.20297801	     -0.06411750	      0.88298538	     -0.00036316	     -0.21913860	      0.00859433	      0.00141084	     32.15570189
      0.50937049	     -0.06135505	     -0.00042443	     -0.20281010	     -0.06410495	      0.88298741	     -0.00036330	     -0.21908950	      0.00857759	      0.00136880	     32.73607914
      0.51083279	     -0.06118500	     -0.00042413	     -0.20263988	     -0.06409242	      0.88298938	     -0.00036344	     -0.21904004	      0.00855896	      0.00132815	     33.49470017
      0.51229509	     -0.06101133	     -0.00042414	     -0.20246604	     -0.06407992	      0.88299130	     -0.00036359	     -0.21899024	      0.00853943	      0.00129131	     33.82268813
      0.51375739	     -0.06083313	     -0.00042404	     -0.20228764	     -0.06406745	      0.88299316	     -0.00036375	     -0.21894006	      0.00851710	      0.00125682	     34.65801400
      0.51552506	     -0.06062450	     -0.00042447	     -0.20207873	     -0.06405242	      0.88299535	     -0.00036396	     -0.21887891	      0.00848830	      0.00121993	     35.22142265
      0.51706332	     -0.06043144	     -0.00042448	     -0.20188543	     -0.06403938	      0.88299720	     -0.00036415	     -0.21882553	      0.00846041	      0.00119361	     35.93006456
      0.51843948	     -0.06026734	     -0.00042521	     -0.20172107	     -0.06402776	      0.88299883	     -0.00036432	     -0.21877752	      0.00843363	      0.00117321	     36.50399042
      0.51981564	     -0.06010278	     -0.00042552	     -0.20155624	     -0.06401617	      0.88300043	     -0.00036451	     -0.21872951	      0.00840484	      0.00115598	     37.28198712
      0.52169908	     -0.05989224	     -0.00042718	     -0.20134529	     -0.06400038	      0.88300259	     -0.00036477	     -0.21866391	      0.00836306	      0.00113748	     38.03764886
      0.52298551	     -0.05974071	     -0.00042735	     -0.20119346	     -0.06398964	      0.88300405	     -0.00036496	     -0.21861948	      0.00833258	      0.00112934	     38.65156093
      0.52427194	     -0.05959799	     -0.00042821	     -0.20105044	     -0.06397894	      0.88300550	     -0.00036516	     -0.21857515	      0.00830064	      0.00112293	     39.27270755
      0.52587051	     -0.05942542	     -0.00042881	     -0.20087747	     -0.06396571	      0.88300729	     -0.00036541	     -0.21852045	      0.00825914	      0.00111738	     40.07326304
      0.52746909	     -0.05925819	     -0.00042995	     -0.20070982	     -0.06395254	      0.88300907	     -0.00036568	     -0.21846628	      0.00821616	      0.00111521	     40.60325557
      0.52906767	     -0.05908794	     -0.00043181	     -0.20053911	     -0.06393944	      0.88301086	     -0.00036595	     -0.21841274	      0.00817028	      0.00111485	     41.82681921
      0.53031705	     -0.05896745	     -0.00043349	     -0.20041825	     -0.06392925	      0.88301225	     -0.00036618	     -0.21837141	      0.00813395	      0.00111643	     42.04450453
      0.53156644	     -0.05884824	     -0.00043483	     -0.20029867	     -0.06391911	      0.88301365	     -0.00036641	     -0.21833074	      0.00809577	      0.00111876	     42.68178156
      0.53322486	     -0.05870329	     -0.00043652	     -0.20015320	     -0.06390573	      0.88301550	     -0.00036672	     -0.21827786	      0.00804369	      0.00112287	     43.16595411
      0.53488329	     -0.05856245	     -0.00043848	     -0.20001182	     -0.06389244	      0.88301737	     -0.00036704	     -0.21822637	      0.00798951	      0.00112707	     44.06713715
      0.53615031	     -0.05846257	     -0.00043962	     -0.19991152	     -0.06388234	      0.88301880	     -0.00036730	     -0.21818783	      0.00794712	      0.00112977	     44.48436289
      0.53741733	     -0.05836405	     -0.00044096	     -0.19981257	     -0.06387230	      0.88302023	     -0.00036756	     -0.21814999	      0.00790389	      0.00113186	     45.02607323
      0.53900234	     -0.05824678	     -0.00044218	     -0.19969476	     -0.06385981	      0.88302203	     -0.00036789	     -0.21810357	      0.00784874	      0.00113310	     45.43462089
      0.54042340	     -0.05814182	     -0.00044339	     -0.19958930	     -0.06384870	      0.88302364	     -0.00036820	     -0.21806276	      0.00779795	      0.00113286	     45.99038304
      0.54184445	     -0.05804245	     -0.00044345	     -0.19948944	     -0.06383765	      0.88302525	     -0.00036852	     -0.21802262	      0.00774591	      0.00113066	     46.44312740
      0.54326551	     -0.05794583	     -0.00044396	     -0.19939231	     -0.06382668	      0.88302685	     -0.00036884	     -0.21798318	      0.00769257	      0.00112588	     47.04645500
      0.54468656	     -0.05785506	     -0.00044297	     -0.19930103	     -0.06381579	      0.88302845	     -0.00036916	     -0.21794442	      0.00763884	      0.00111960	     47.07812218
      0.54610762	     -0.05776673	     -0.00044326	     -0.19921217	     -0.06380497	      0.88303003	     -0.00036949	     -0.21790635	      0.00758302	      0.00111003	     47.79382950
      0.54752867	     -0.05768280	     -0.00044181	     -0.19912773	     -0.06379424	      0.88303160	     -0.00036983	     -0.21786898	      0.00752723	      0.00109895	     47.59778172
      0.54894973	     -0.05760052	     -0.00044223	     -0.19904488	     -0.06378358	      0.88303315	     -0.00037017	     -0.21783228	      0.00746912	      0.00108479	     48.32391696
      0.55037078	     -0.05752402	     -0.00043986	     -0.19896784	     -0.06377301	      0.88303468	     -0.00037052	     -0.21779626	      0.00741053	      0.00106836	     48.22789326
      0.55164487	     -0.05745545	     -0.00043976	     -0.19889875	     -0.06376360	      0.88303603	     -0.00037084	     -0.21776452	      0.00735658	      0.00105203	     48.58129845
      0.55291897	     -0.05739018	     -0.00043772	     -0.19883298	     -0.06375426	      0.88303736	     -0.00037116	     -0.21773331	      0.00730163	      0.00103381	     48.66027448
      0.55419306	     -0.05732690	     -0.00043665	     -0.19876916	     -0.06374500	      0.88303867	     -0.00037148	     -0.21770261	      0.00724559	      0.00101412	     48.81492328
      0.55593126	     -0.05724261	     -0.00043309	     -0.19868415	     -0.06373247	      0.88304040	     -0.00037193	     -0.21766158	      0.00716708	      0.00098455	     48.99908500
      0.55718897	     -0.05718421	     -0.00043218	     -0.19862519	     -0.06372349	      0.88304163	     -0.00037225	     -0.21763246	      0.00710915	      0.00096280	     48.96168395
      0.55844668	     -0.05712761	     -0.00042944	     -0.19856805	     -0.06371459	      0.88304283	     -0.00037258	     -0.21760384	      0.00705002	      0.00093956	     48.97998273
      0.55970439	     -0.05707345	     -0.00042742	     -0.19851332	     -0.06370576	      0.88304399	     -0.00037291	     -0.21757570	      0.00698955	      0.00091483	     49.15159549
      0.56130677	     -0.05700764	     -0.00042386	     -0.19844678	     -0.06369462	      0.88304543	     -0.00037334	     -0.21754059	      0.00691163	      0.00088250	     48.86065560
      0.56290915	     -0.05694122	     -0.00042167	     -0.19837959	     -0.06368361	      0.88304682	     -0.00037377	     -0.21750624	      0.00683095	      0.00084904	     49.35286374
      0.56409138	     -0.05689721	     -0.00041808	     -0.19833503	     -0.06367557	      0.88304781	     -0.00037409	     -0.21748136	      0.00677078	      0.00082363	     49.14767878
      0.56527361	     -0.05685255	     -0.00041595	     -0.19828978	     -0.06366760	      0.88304877	     -0.00037441	     -0.21745693	      0.00670978	      0.00079841	     49.09371430
      0.56672147	     -0.05680099	     -0.00041272	     -0.19823750	     -0.06365794	      0.88304990	     -0.00037481	     -0.21742757	      0.00663334	      0.00076672	     49.19212638
      0.56816933	     -0.05675224	     -0.00041006	     -0.19818801	     -0.06364839	      0.88305099	     -0.00037521	     -0.21739890	      0.00655633	      0.00073582	     48.83172143
      0.56961719	     -0.05670256	     -0.00040672	     -0.19813757	     -0.06363896	      0.88305203	     -0.00037561	     -0.21737088	      0.00647705	      0.00070498	     48.99851788
      0.57106505	     -0.05665780	     -0.00040477	     -0.19809202	     -0.06362964	      0.88305303	     -0.00037601	     -0.21734345	      0.00639613	      0.00067414	     49.19412688
      0.57251291	     -0.05661347	     -0.00040138	     -0.19804690	     -0.06362044	      0.88305398	     -0.00037642	     -0.21731669	      0.00631444	      0.00064506	     48.74464376
      0.57396077	     -0.05656892	     -0.00039999	     -0.19800151	     -0.06361136	      0.88305490	     -0.00037682	     -0.21729052	      0.00622971	      0.00061658	     49.14977005
      0.57524677	     -0.05653293	     -0.00039657	     -0.19796479	     -0.06360339	      0.88305567	     -0.00037718	     -0.21726777	      0.00615305	      0.00059202	     49.10407075
      0.57653277	     -0.05649751	     -0.00039508	     -0.19792859	     -0.06359553	      0.88305642	     -0.00037754	     -0.21724551	      0.00607492	      0.00056907	     49.06625610
      0.57781877	     -0.05646301	     -0.00039236	     -0.19789330	     -0.06358777	      0.88305714	     -0.00037790	     -0.21722372	      0.00599460	      0.00054689	     49.21072741
      0.57951598	     -0.05642137	     -0.00039092	     -0.19785058	     -0.06357769	      0.88305804	     -0.00037837	     -0.21719570	      0.00588639	      0.00051986	     49.21646903
      0.58073674	     -0.05639209	     -0.00038822	     -0.19782051	     -0.06357055	      0.88305867	     -0.00037871	     -0.21717607	      0.00580618	      0.00050165	     49.41199758
      0.58195749	     -0.05636472	     -0.00038709	     -0.19779233	     -0.06356351	      0.88305927	     -0.00037904	     -0.21715688	      0.00572486	      0.00048487	     49.51899221
      0.58348017	     -0.05633414	     -0.00038450	     -0.19776072	     -0.06355487	      0.88305999	     -0.00037946	     -0.21713359	      0.00562140	      0.00046541	     49.70500352
      0.58500284	     -0.05630576	     -0.00038279	     -0.19773129	     -0.06354639	      0.88306069	     -0.00037987	     -0.21711106	      0.00551617	      0.00044788	     49.91925459
      0.58635704	     -0.05628101	     -0.00037937	     -0.19770560	     -0.06353899	      0.88306128	     -0.00038023	     -0.21709163	      0.00542142	      0.00043469	     49.87117477
      0.58771123	     -0.05626061	     -0.00037824	     -0.19768423	     -0.06353171	      0.88306186	     -0.00038058	     -0.21707277	      0.00532523	      0.00042226	     50.29302092
      0.58906543	     -0.05624149	     -0.00037511	     -0.19766416	     -0.06352457	      0.88306243	     -0.00038093	     -0.21705454	      0.00522882	      0.00041163	     50.21109117
      0.59041963	     -0.05622369	     -0.00037427	     -0.19764537	     -0.06351755	      0.88306298	     -0.00038128	     -0.21703691	      0.00513144	      0.00040240	     50.52880110
      0.59177382	     -0.05620807	     -0.00037187	     -0.19762877	     -0.06351067	      0.88306352	     -0.00038162	     -0.21701990	      0.00503382	      0.00039458	     50.58320478
      0.59312802	     -0.05619533	     -0.00037161	     -0.19761503	     -0.06350392	      0.88306405	     -0.00038195	     -0.21700353	      0.00493609	      0.00038850	     50.70772403
      0.59448221	     -0.05618345	     -0.00036967	     -0.19760217	     -0.06349730	      0.88306457	     -0.00038228	     -0.21698780	      0.00483816	      0.00038379	     50.75983692
      0.59583641	     -0.05617402	     -0.00036954	     -0.19759174	     -0.06349081	      0.88306509	     -0.00038259	     -0.21697267	      0.00474024	      0.00038035	     50.98345438
      0.59719060	     -0.05616557	     -0.00036771	     -0.19758230	     -0.06348446	      0.88306560	     -0.00038290	     -0.21695814	      0.00464278	      0.00037847	     50.87588761
      0.59854480	     -0.05615902	     -0.00036772	     -0.19757475	     -0.06347824	      0.88306612	     -0.00038320	     -0.21694417	      0.00454507	      0.00037741	     51.17854215
      0.59989900	     -0.05615364	     -0.00036610	     -0.19756839	     -0.06347215	      0.88306663	     -0.00038349	     -0.21693075	      0.00444831	      0.00037814	     50.87179764
      0.60125319	     -0.05614870	     -0.00036631	     -0.19756245	     -0.06346619	      0.88306714	     -0.00038377	     -0.21691786	      0.00435102	      0.00037952	     51.18206227
      0.60260739	     -0.05614584	     -0.00036488	     -0.19755862	     -0.06346037	      0.88306765	     -0.00038404	     -0.21690548	      0.00425445	      0.00038195	     51.01752481
      0.60396158	     -0.05614485	     -0.00036517	     -0.19755664	     -0.06345467	      0.88306817	     -0.00038430	     -0.21689361	      0.00415788	      0.00038511	     51.15395930
      0.60531578	     -0.05614423	     -0.00036388	     -0.19755505	     -0.06344910	      0.88306870	     -0.00038454	     -0.21688225	      0.00406177	      0.00038909	     50.95140068
      0.60666997	     -0.05614525	     -0.00036437	     -0.19755509	     -0.06344367	      0.88306923	     -0.00038478	     -0.21687136	      0.00396572	      0.00039382	     50.97237726
      0.60802417	     -0.05614802	     -0.00036340	     -0.19755689	     -0.06343836	      0.88306977	     -0.00038500	     -0.21686098	      0.00386978	      0.00039893	     50.85087138
      0.60937837	     -0.05615365	     -0.00036412	     -0.19756153	     -0.06343319	      0.88307031	     -0.00038521	     -0.21685110	      0.00377386	      0.00040429	     50.89691576
      0.61073256	     -0.05616314	     -0.00036345	     -0.19757006	     -0.06342814	      0.88307086	     -0.00038540	     -0.21684181	      0.00367820	      0.00041000	     50.61957644
      0.61208676	     -0.05617770	     -0.00036478	     -0.19758363	     -0.06342323	      0.88307142	     -0.00038559	     -0.21683318	      0.00358209	      0.00041529	     50.70746509
      0.61344095	     -0.05619822	     -0.00036480	     -0.19760318	     -0.06341844	      0.88307199	     -0.00038576	     -0.21682534	      0.00348654	      0.00042073	     50.27152561
      0.61479515	     -0.05622474	     -0.00036657	     -0.19762870	     -0.06341378	      0.88307256	     -0.00038591	     -0.21681838	      0.00339025	      0.00042501	     50.42879774
      0.61614935	     -0.05625681	     -0.00036673	     -0.19765981	     -0.06340926	      0.88307314	     -0.00038605	     -0.21681240	      0.00329460	      0.00042861	     50.03302426
      0.61750354	     -0.05629364	     -0.00036830	     -0.19769565	     -0.06340486	      0.88307372	     -0.00038618	     -0.21680742	      0.00319854	      0.00043069	     50.08014416
      0.61885774	     -0.05633630	     -0.00036809	     -0.19773735	     -0.06340059	      0.88307430	     -0.00038629	     -0.21680351	      0.00310270	      0.00043094	     49.84733065
      0.62021193	     -0.05638352	     -0.00036904	     -0.19778361	     -0.06339646	      0.88307488	     -0.00038639	     -0.21680069	      0.00300703	      0.00042938	     49.73476043
      0.62156613	     -0.05643534	     -0.00036822	     -0.19783450	     -0.06339245	      0.88307546	     -0.00038647	     -0.21679897	      0.00291119	      0.00042512	     49.61109514
      0.62292032	     -0.05649090	     -0.00036849	     -0.19788910	     -0.06338857	      0.88307603	     -0.00038653	     -0.21679839	      0.00281577	      0.00041848	     49.50151672
      0.62427452	     -0.05654938	     -0.00036730	     -0.19794666	     -0.06338482	      0.88307660	     -0.00038658	     -0.21679891	      0.00272017	      0.00040854	     49.44694821
      0.62562872	     -0.05661186	     -0.00036735	     -0.19800820	     -0.06338121	      0.88307714	     -0.00038661	     -0.21680053	      0.00262519	      0.00039598	     49.33666395
      0.62698291	     -0.05667694	     -0.00036628	     -0.19807237	     -0.06337771	      0.88307767	     -0.00038663	     -0.21680323	      0.00253011	      0.00037998	     49.32457707
      0.62833711	     -0.05674487	     -0.00036633	     -0.19813937	     -0.06337435	      0.88307817	     -0.00038663	     -0.21680702	      0.00243569	      0.00036115	     49.26610075
      0.62969130	     -0.05681493	     -0.00036558	     -0.19820851	     -0.06337112	      0.88307864	     -0.00038662	     -0.21681187	      0.00234152	      0.00033924	     49.21301557
      0.63124469	     -0.05689967	     -0.00036620	     -0.19829219	     -0.06336756	      0.88307915	     -0.00038659	     -0.21681873	      0.00223396	      0.00031026	     49.37613928
      0.63261994	     -0.05697805	     -0.00036566	     -0.19836965	     -0.06336456	      0.88307956	     -0.00038655	     -0.21682597	      0.00213990	      0.00028216	     49.05615456
      0.63399518	     -0.05705894	     -0.00036745	     -0.19844960	     -0.06336168	      0.88307992	     -0.00038649	     -0.21683430	      0.00204588	      0.00025092	     49.37705082
      0.63537043	     -0.05714159	     -0.00036795	     -0.19853133	     -0.06335893	      0.88308024	     -0.00038643	     -0.21684372	      0.00195334	      0.00021781	     49.05977897
      0.63674567	     -0.05722603	     -0.00037080	     -0.19861483	     -0.06335631	      0.88308052	     -0.00038635	     -0.21685418	      0.00186095	      0.00018220	     49.41986261
      0.63812092	     -0.05731397	     -0.00037249	     -0.19870186	     -0.06335381	      0.88308075	     -0.00038625	     -0.21686569	      0.00177034	      0.00014540	     49.08753820
      0.63949616	     -0.05740447	     -0.00037638	     -0.19879143	     -0.06335144	      0.88308092	     -0.00038615	     -0.21687823	      0.00168009	      0.00010669	     49.46990853
      0.64087141	     -0.05749700	     -0.00037878	     -0.19888306	     -0.06334919	      0.88308104	     -0.00038603	     -0.21689181	      0.00159172	      0.00006718	     49.18797054
      0.64224665	     -0.05759146	     -0.00038308	     -0.19897661	     -0.06334706	      0.88308110	     -0.00038591	     -0.21690638	      0.00150430	      0.00002676	     49.42092532
      0.64362190	     -0.05768892	     -0.00038622	     -0.19907320	     -0.06334505	      0.88308111	     -0.00038577	     -0.21692193	      0.00141842	     -0.00001450	     49.38068379
      0.64499714	     -0.05778765	     -0.00039111	     -0.19917105	     -0.06334316	      0.88308106	     -0.00038562	     -0.21693843	      0.00133450	     -0.00005556	     49.39987095
      0.64637239	     -0.05788758	     -0.00039487	     -0.19927013	     -0.06334138	      0.88308096	     -0.00038546	     -0.21695581	      0.00125190	     -0.00009689	     49.48647850
      0.64774763	     -0.05798807	     -0.00039992	     -0.19936978	     -0.06333971	      0.88308080	     -0.00038529	     -0.21697403	      0.00117147	     -0.00013756	     49.52274935
      0.64912288	     -0.05808860	     -0.00040394	     -0.19946951	     -0.06333816	      0.88308058	     -0.00038510	     -0.21699302	      0.00109290	     -0.00017744	     49.48449149
      0.65049813	     -0.05819049	     -0.00040889	     -0.19957060	     -0.06333671	      0.88308031	     -0.00038491	     -0.21701272	      0.00101607	     -0.00021665	     49.69690761
      0.65187337	     -0.05829250	     -0.00041290	     -0.19967186	     -0.06333536	      0.88307999	     -0.00038470	     -0.21703310	      0.00094186	     -0.00025411	     49.48356610
      0.65324862	     -0.05839298	     -0.00041805	     -0.19977158	     -0.06333411	      0.88307961	     -0.00038449	     -0.21705411	      0.00086908	     -0.00029040	     49.74341774
      0.65500149	     -0.05852543	     -0.00042329	     -0.19990314	     -0.06333267	      0.88307906	     -0.00038419	     -0.21708183	      0.00078033	     -0.00033385	     49.34245240
      0.65626069	     -0.05861448	     -0.00042842	     -0.19999154	     -0.06333173	      0.88307863	     -0.00038396	     -0.21710231	      0.00071794	     -0.00036257	     49.66683105
      0.65751989	     -0.05870817	     -0.00043209	     -0.20008464	     -0.06333086	      0.88307815	     -0.00038372	     -0.21712319	      0.00065771	     -0.00039008	     49.68866468
      0.65911729	     -0.05882684	     -0.00043707	     -0.20020259	     -0.06332987	      0.88307750	     -0.00038341	     -0.21715031	      0.00058456	     -0.00042178	     49.54128718
      0.66071469	     -0.05894169	     -0.00044030	     -0.20031677	     -0.06332899	      0.88307681	     -0.00038307	     -0.21717805	      0.00051379	     -0.00045022	     49.59470938
      0.66208415	     -0.05904349	     -0.00044506	     -0.20041801	     -0.06332833	      0.88307617	     -0.00038276	     -0.21720224	      0.00045573	     -0.00047196	     49.69830732
      0.66345361	     -0.05914186	     -0.00044746	     -0.20051588	     -0.06332774	      0.88307551	     -0.00038244	     -0.21722684	      0.00040009	     -0.00049082	     49.45339967
      0.66482308	     -0.05924152	     -0.00045160	     -0.20061504	     -0.06332723	      0.88307483	     -0.00038210	     -0.21725177	      0.00034637	     -0.00050720	     49.49789636
      0.66619254	     -0.05933979	     -0.00045422	     -0.20071286	     -0.06332679	      0.88307413	     -0.00038174	     -0.21727704	      0.00029486	     -0.00052099	     49.36418496
      0.66784010	     -0.05946034	     -0.00045914	     -0.20083287	     -0.06332636	      0.88307326	     -0.00038129	     -0.21730778	      0.00023531	     -0.00053480	     49.59935597
      0.66919153	     -0.05955324	     -0.00046091	     -0.20092540	     -0.06332607	      0.88307253	     -0.00038090	     -0.21733331	      0.00018937	     -0.00054262	     49.13772441
      0.67054296	     -0.05964836	     -0.00046486	     -0.20102014	     -0.06332584	      0.88307179	     -0.00038049	     -0.21735899	      0.00014515	     -0.00054845	     49.05865531
      0.67189439	     -0.05974228	     -0.00046737	     -0.20111372	     -0.06332568	      0.88307105	     -0.00038006	     -0.21738485	      0.00010268	     -0.00055238	     48.99431252
      0.67359024	     -0.05985941	     -0.00047207	     -0.20123044	     -0.06332555	      0.88307011	     -0.00037949	     -0.21741753	      0.00005247	     -0.00055420	     48.86791978
      0.67484851	     -0.05994490	     -0.00047374	     -0.20131567	     -0.06332550	      0.88306941	     -0.00037905	     -0.21744189	      0.00001700	     -0.00055384	     48.72866971
      0.67610678	     -0.06002853	     -0.00047665	     -0.20139906	     -0.06332550	      0.88306871	     -0.00037858	     -0.21746632	     -0.00001644	     -0.00055133	     48.48694837
      0.67736506	     -0.06011164	     -0.00047896	     -0.20148195	     -0.06332554	      0.88306802	     -0.00037810	     -0.21749080	     -0.00004862	     -0.00054777	     48.41494702
      0.67906819	     -0.06022455	     -0.00048208	     -0.20159460	     -0.06332566	      0.88306710	     -0.00037742	     -0.21752399	     -0.00008874	     -0.00054032	     47.81193458
      0.68077132	     -0.06033225	     -0.00048448	     -0.20170207	     -0.06332585	      0.88306618	     -0.00037670	     -0.21755721	     -0.00012706	     -0.00053084	     47.88648123
      0.68214774	     -0.06042068	     -0.00048721	     -0.20179034	     -0.06332604	      0.88306546	     -0.00037609	     -0.21758402	     -0.00015509	     -0.00052107	     47.49555832
      0.68352416	     -0.06050392	     -0.00048885	     -0.20187345	     -0.06332627	      0.88306475	     -0.00037545	     -0.21761075	     -0.00018173	     -0.00051057	     47.45715600
      0.68518832	     -0.06060744	     -0.00049170	     -0.20197684	     -0.06332660	      0.88306391	     -0.00037464	     -0.21764288	     -0.00021114	     -0.00049688	     47.25583790
      0.68685248	     -0.06070059	     -0.00049273	     -0.20206992	     -0.06332697	      0.88306310	     -0.00037380	     -0.21767483	     -0.00023751	     -0.00048155	     46.88069289
      0.68812918	     -0.06077861	     -0.00049565	     -0.20214788	     -0.06332729	      0.88306249	     -0.00037312	     -0.21769912	     -0.00025602	     -0.00046900	     46.60764394
      0.68940588	     -0.06084959	     -0.00049675	     -0.20221884	     -0.06332763	      0.88306190	     -0.00037243	     -0.21772331	     -0.00027260	     -0.00045579	     46.24456295
      0.69068258	     -0.06092235	     -0.00049858	     -0.20229158	     -0.06332798	      0.88306133	     -0.00037171	     -0.21774730	     -0.00028798	     -0.00044296	     46.12143492
      0.69234869	     -0.06101549	     -0.00050051	     -0.20238474	     -0.06332848	      0.88306060	     -0.00037073	     -0.21777837	     -0.00030474	     -0.00042533	     45.38981649
      0.69401479	     -0.06110130	     -0.00050322	     -0.20247059	     -0.06332900	      0.88305991	     -0.00036972	     -0.21780906	     -0.00032022	     -0.00040797	     45.47430507
      0.69568090	     -0.06118754	     -0.00050459	     -0.20255691	     -0.06332954	      0.88305925	     -0.00036866	     -0.21783922	     -0.00033167	     -0.00038914	     44.50009814
      0.69698200	     -0.06124879	     -0.00050766	     -0.20261821	     -0.06332998	      0.88305875	     -0.00036781	     -0.21786241	     -0.00034014	     -0.00037486	     44.67569861
      0.69828309	     -0.06131017	     -0.00050939	     -0.20267967	     -0.06333043	      0.88305827	     -0.00036694	     -0.21788522	     -0.00034673	     -0.00036090	     44.43944399
      0.70004657	     -0.06138795	     -0.00051259	     -0.20275759	     -0.06333105	      0.88305765	     -0.00036571	     -0.21791544	     -0.00035280	     -0.00034158	     43.79631300
      0.70138013	     -0.06144020	     -0.00051393	     -0.20280997	     -0.06333152	      0.88305720	     -0.00036476	     -0.21793766	     -0.00035670	     -0.00032708	     43.77351893
      0.70271369	     -0.06148545	     -0.00051589	     -0.20285535	     -0.06333200	      0.88305678	     -0.00036378	     -0.21795931	     -0.00035882	     -0.00031204	     43.44899918
      0.70432087	     -0.06153821	     -0.00051765	     -0.20290829	     -0.06333257	      0.88305629	     -0.00036257	     -0.21798459	     -0.00036041	     -0.00029442	     43.27359594
      0.70573313	     -0.06158087	     -0.00051948	     -0.20295112	     -0.06333308	      0.88305589	     -0.00036148	     -0.21800613	     -0.00035984	     -0.00027813	     42.70668460
      0.70714538	     -0.06161778	     -0.00052068	     -0.20298822	     -0.06333359	      0.88305550	     -0.00036036	     -0.21802697	     -0.00035905	     -0.00026204	     42.63919285
      0.70853680	     -0.06165291	     -0.00052232	     -0.20302353	     -0.06333409	      0.88305515	     -0.00035923	     -0.21804674	     -0.00035726	     -0.00024649	     42.46965923
      0.70992822	     -0.06168229	     -0.00052404	     -0.20305311	     -0.06333458	      0.88305482	     -0.00035808	     -0.21806582	     -0.00035411	     -0.00023015	     41.98493646
      0.71131963	     -0.06170818	     -0.00052600	     -0.20307920	     -0.06333508	      0.88305451	     -0.00035691	     -0.21808415	     -0.00035101	     -0.00021438	     41.96488618
      0.71307449	     -0.06173986	     -0.00052758	     -0.20311115	     -0.06333569	      0.88305415	     -0.00035540	     -0.21810615	     -0.00034537	     -0.00019455	     41.45946014
      0.71443286	     -0.06175691	     -0.00052889	     -0.20312842	     -0.06333615	      0.88305390	     -0.00035421	     -0.21812234	     -0.00034078	     -0.00017894	     41.34222395
      0.71579123	     -0.06177164	     -0.00052990	     -0.20314336	     -0.06333661	      0.88305366	     -0.00035300	     -0.21813769	     -0.00033573	     -0.00016394	     41.29621099
      0.71724321	     -0.06178556	     -0.00053081	     -0.20315753	     -0.06333710	      0.88305344	     -0.00035168	     -0.21815317	     -0.00032975	     -0.00014869	     41.24975249
      0.71869519	     -0.06179613	     -0.00053160	     -0.20316837	     -0.06333757	      0.88305323	     -0.00035035	     -0.21816772	     -0.00032242	     -0.00013315	     40.76369800
      0.72014716	     -0.06179972	     -0.00053232	     -0.20317220	     -0.06333803	      0.88305305	     -0.00034900	     -0.21818128	     -0.00031551	     -0.00011824	     40.82515521
      0.72159914	     -0.06180218	     -0.00053283	     -0.20317493	     -0.06333849	      0.88305289	     -0.00034763	     -0.21819381	     -0.00030811	     -0.00010418	     40.85465183
      0.72300278	     -0.06180140	     -0.00053323	     -0.20317441	     -0.06333891	      0.88305275	     -0.00034629	     -0.21820500	     -0.00029994	     -0.00009053	     40.52530515
      0.72440641	     -0.06179552	     -0.00053362	     -0.20316879	     -0.06333933	      0.88305263	     -0.00034494	     -0.21821525	     -0.00029213	     -0.00007753	     40.61018339
      0.72580558	     -0.06178790	     -0.00053397	     -0.20316143	     -0.06333973	      0.88305254	     -0.00034358	     -0.21822452	     -0.00028398	     -0.00006537	     40.64550889
      0.72720475	     -0.06177674	     -0.00053435	     -0.20315054	     -0.06334012	      0.88305245	     -0.00034220	     -0.21823289	     -0.00027504	     -0.00005291	     40.34884004
      0.72860392	     -0.06176044	     -0.00053473	     -0.20313450	     -0.06334050	      0.88305239	     -0.00034082	     -0.21824031	     -0.00026668	     -0.00004122	     40.49896188
      0.73024349	     -0.06173816	     -0.00053518	     -0.20311253	     -0.06334093	      0.88305233	     -0.00033918	     -0.21824782	     -0.00025643	     -0.00002811	     40.50132230
      0.73171475	     -0.06171622	     -0.00053585	     -0.20309087	     -0.06334130	      0.88305230	     -0.00033770	     -0.21825344	     -0.00024723	     -0.00001649	     40.52759761
      0.73318601	     -0.06168570	     -0.00053629	     -0.20306062	     -0.06334166	      0.88305228	     -0.00033621	     -0.21825807	     -0.00023800	     -0.00000489	     40.51197905
      0.73465726	     -0.06165422	     -0.00053723	     -0.20302940	     -0.06334200	      0.88305228	     -0.00033472	     -0.21826164	     -0.00022866	      0.00000673	     40.39483758
      0.73612852	     -0.06161937	     -0.00053796	     -0.20299482	     -0.06334233	      0.88305230	     -0.00033322	     -0.21826420	     -0.00022039	      0.00001711	     40.78111716
      0.73759977	     -0.06157929	     -0.00053911	     -0.20295499	     -0.06334265	      0.88305234	     -0.00033171	     -0.21826574	     -0.00021141	      0.00002885	     40.49519104
      0.73907103	     -0.06153303	     -0.00054005	     -0.20290897	     -0.06334295	      0.88305239	     -0.00033020	     -0.21826622	     -0.00020464	      0.00003953	     41.01273797
      0.74054229	     -0.06148483	     -0.00054144	     -0.20286100	     -0.06334325	      0.88305245	     -0.00032869	     -0.21826559	     -0.00019813	      0.00005107	     40.84738926
      0.74201354	     -0.06142689	     -0.00054264	     -0.20280325	     -0.06334354	      0.88305254	     -0.00032718	     -0.21826385	     -0.00019477	      0.00006266	     41.32465804
      0.74348480	     -0.06136747	     -0.00054430	     -0.20274400	     -0.06334383	      0.88305264	     -0.00032566	     -0.21826093	     -0.00019387	      0.00007420	     41.78016214
      0.74531313	     -0.06128768	     -0.00054594	     -0.20266438	     -0.06334418	      0.88305279	     -0.00032378	     -0.21825578	     -0.00019640	      0.00008885	     42.12380078
      0.74670946	     -0.06122826	     -0.00054828	     -0.20260503	     -0.06334446	      0.88305292	     -0.00032235	     -0.21825074	     -0.00020249	      0.00009944	     42.90951548
      0.74810578	     -0.06116134	     -0.00054963	     -0.20253818	     -0.06334475	      0.88305306	     -0.00032092	     -0.21824491	     -0.00021091	      0.00011026	     43.40596498
      0.74950211	     -0.06109993	     -0.00055191	     -0.20247679	     -0.06334505	      0.88305322	     -0.00031949	     -0.21823828	     -0.00022208	      0.00012038	     43.95059586
      0.75124785	     -0.06102077	     -0.00055383	     -0.20239764	     -0.06334545	      0.88305344	     -0.00031771	     -0.21822920	     -0.00023974	      0.00013166	     44.80995302
      0.75259157	     -0.06096216	     -0.00055639	     -0.20233898	     -0.06334579	      0.88305363	     -0.00031635	     -0.21822161	     -0.00025568	      0.00013956	     45.48983622
      0.75393529	     -0.06090206	     -0.00055780	     -0.20227884	     -0.06334614	      0.88305382	     -0.00031499	     -0.21821362	     -0.00027352	      0.00014596	     46.42834753
      0.75527901	     -0.06084645	     -0.00055993	     -0.20222317	     -0.06334652	      0.88305402	     -0.00031363	     -0.21820531	     -0.00029201	      0.00015157	     47.05863282
      0.75662273	     -0.06078993	     -0.00056155	     -0.20216658	     -0.06334693	      0.88305423	     -0.00031229	     -0.21819675	     -0.00031165	      0.00015564	     47.97536265
      0.75874095	     -0.06070856	     -0.00056473	     -0.20208510	     -0.06334762	      0.88305456	     -0.00031018	     -0.21818290	     -0.00034252	      0.00015900	     49.19593548
      0.76009942	     -0.06064900	     -0.00056520	     -0.20202548	     -0.06334810	      0.88305478	     -0.00030884	     -0.21817383	     -0.00036230	      0.00016030	     50.13663026
      0.76145789	     -0.06059868	     -0.00056706	     -0.20197510	     -0.06334860	      0.88305499	     -0.00030751	     -0.21816456	     -0.00038108	      0.00015948	     50.99716373
      0.76281635	     -0.06054607	     -0.00056776	     -0.20192244	     -0.06334913	      0.88305521	     -0.00030619	     -0.21815524	     -0.00039878	      0.00015698	     51.99264844
      0.76464630	     -0.06048136	     -0.00056969	     -0.20185769	     -0.06334988	      0.88305549	     -0.00030442	     -0.21814254	     -0.00041994	      0.00015108	     53.22296987
      0.76597496	     -0.06042994	     -0.00056938	     -0.20180629	     -0.06335045	      0.88305569	     -0.00030315	     -0.21813329	     -0.00043298	      0.00014582	     54.05005599
      0.76730363	     -0.06038368	     -0.00057035	     -0.20176004	     -0.06335103	      0.88305588	     -0.00030189	     -0.21812394	     -0.00044414	      0.00013895	     54.94603139
      0.76863229	     -0.06033560	     -0.00057030	     -0.20171200	     -0.06335163	      0.88305606	     -0.00030064	     -0.21811452	     -0.00045303	      0.00013123	     55.74697493
      0.77027754	     -0.06027795	     -0.00057070	     -0.20165445	     -0.06335238	      0.88305626	     -0.00029910	     -0.21810275	     -0.00046115	      0.00012035	     56.66677936
      0.77192279	     -0.06021519	     -0.00056975	     -0.20159180	     -0.06335315	      0.88305645	     -0.00029757	     -0.21809080	     -0.00046650	      0.00010822	     57.80246923
      0.77333197	     -0.06016677	     -0.00057016	     -0.20154349	     -0.06335380	      0.88305660	     -0.00029628	     -0.21808034	     -0.00046880	      0.00009675	     58.61412799
      0.77474116	     -0.06011468	     -0.00056893	     -0.20149156	     -0.06335447	      0.88305673	     -0.00029500	     -0.21806975	     -0.00046905	      0.00008470	     59.35701476
      0.77615034	     -0.06006553	     -0.00056881	     -0.20144256	     -0.06335513	      0.88305684	     -0.00029373	     -0.21805899	     -0.00046744	      0.00007219	     59.91919786
      0.77755953	     -0.06001162	     -0.00056732	     -0.20138883	     -0.06335578	      0.88305693	     -0.00029247	     -0.21804806	     -0.00046473	      0.00005881	     60.81779360
      0.77930796	     -0.05995725	     -0.00056698	     -0.20133468	     -0.06335659	      0.88305702	     -0.00029092	     -0.21803417	     -0.00045894	      0.00004121	     61.25873513
      0.78053102	     -0.05990492	     -0.00056480	     -0.20128254	     -0.06335715	      0.88305706	     -0.00028985	     -0.21802445	     -0.00045422	      0.00002996	     61.79544001
      0.78175407	     -0.05985956	     -0.00056384	     -0.20123735	     -0.06335770	      0.88305709	     -0.00028879	     -0.21801441	     -0.00044876	      0.00001781	     62.30674695
      0.78343359	     -0.05979926	     -0.00056189	     -0.20117730	     -0.06335845	      0.88305710	     -0.00028734	     -0.21800042	     -0.00044009	      0.00000031	     62.79904481
      0.78489311	     -0.05974897	     -0.00056073	     -0.20112723	     -0.06335908	      0.88305709	     -0.00028610	     -0.21798815	     -0.00043172	     -0.00001455	     62.96757443
      0.78635262	     -0.05969303	     -0.00055815	     -0.20107153	     -0.06335971	      0.88305706	     -0.00028487	     -0.21797576	     -0.00042362	     -0.00002972	     63.60385191
      0.78781213	     -0.05964369	     -0.00055665	     -0.20102241	     -0.06336032	      0.88305701	     -0.00028365	     -0.21796318	     -0.00041480	     -0.00004418	     63.59466830
      0.78927165	     -0.05958776	     -0.00055347	     -0.20096673	     -0.06336092	      0.88305693	     -0.00028244	     -0.21795054	     -0.00040638	     -0.00005840	     63.86368556
      0.79073116	     -0.05953702	     -0.00055157	     -0.20091619	     -0.06336151	      0.88305684	     -0.00028124	     -0.21793769	     -0.00039795	     -0.00007183	     63.78784551
      0.79219068	     -0.05948105	     -0.00054784	     -0.20086045	     -0.06336208	      0.88305672	     -0.00028005	     -0.21792470	     -0.00039071	     -0.00008527	     64.32346119
      0.79365019	     -0.05943030	     -0.00054596	     -0.20080991	     -0.06336265	      0.88305659	     -0.00027888	     -0.21791149	     -0.00038338	     -0.00009776	     64.09655312
      0.79510970	     -0.05937278	     -0.00054162	     -0.20075260	     -0.06336320	      0.88305644	     -0.00027771	     -0.21789813	     -0.00037727	     -0.00010974	     64.39407508
      0.79641328	     -0.05932792	     -0.00053987	     -0.20070790	     -0.06336369	      0.88305629	     -0.00027668	     -0.21788600	     -0.00037222	     -0.00011990	     64.23328733
      0.79771686	     -0.05927844	     -0.00053643	     -0.20065859	     -0.06336417	      0.88305613	     -0.00027565	     -0.21787376	     -0.00036815	     -0.00012971	     64.37472939
      0.79902044	     -0.05923177	     -0.00053377	     -0.20061206	     -0.06336465	      0.88305595	     -0.00027463	     -0.21786138	     -0.00036480	     -0.00013905	     64.38606274
      0.80073479	     -0.05917079	     -0.00052927	     -0.20055127	     -0.06336527	      0.88305570	     -0.00027330	     -0.21784490	     -0.00036190	     -0.00015113	     64.61432504
      0.80244913	     -0.05911256	     -0.00052635	     -0.20049320	     -0.06336589	      0.88305543	     -0.00027198	     -0.21782822	     -0.00035966	     -0.00016123	     64.04314698
      0.80360681	     -0.05906432	     -0.00052208	     -0.20044506	     -0.06336631	      0.88305524	     -0.00027110	     -0.21781690	     -0.00035986	     -0.00016837	     64.60683185
      0.80476448	     -0.05902504	     -0.00051933	     -0.20040588	     -0.06336673	      0.88305505	     -0.00027022	     -0.21780545	     -0.00036008	     -0.00017512	     64.59329183
      0.80650360	     -0.05896345	     -0.00051434	     -0.20034442	     -0.06336735	      0.88305473	     -0.00026891	     -0.21778820	     -0.00036175	     -0.00018523	     64.81043042
      0.80824273	     -0.05890803	     -0.00051042	     -0.20028909	     -0.06336798	      0.88305440	     -0.00026760	     -0.21777078	     -0.00036425	     -0.00019419	     64.57521279
      0.80943650	     -0.05886176	     -0.00050592	     -0.20024290	     -0.06336842	      0.88305417	     -0.00026671	     -0.21775885	     -0.00036715	     -0.00020041	     64.96121009
      0.81063027	     -0.05882302	     -0.00050273	     -0.20020421	     -0.06336886	      0.88305392	     -0.00026582	     -0.21774683	     -0.00037012	     -0.00020635	     64.93779863
      0.81233869	     -0.05876473	     -0.00049714	     -0.20014600	     -0.06336950	      0.88305356	     -0.00026456	     -0.21772964	     -0.00037547	     -0.00021509	     65.20069446
      0.81404710	     -0.05871269	     -0.00049293	     -0.20009399	     -0.06337014	      0.88305319	     -0.00026330	     -0.21771238	     -0.00038116	     -0.00022293	     64.96360055
      0.81526071	     -0.05866801	     -0.00048781	     -0.20004936	     -0.06337061	      0.88305292	     -0.00026241	     -0.21770017	     -0.00038624	     -0.00022873	     65.42832820
      0.81647432	     -0.05863075	     -0.00048428	     -0.20001213	     -0.06337108	      0.88305263	     -0.00026152	     -0.21768792	     -0.00039127	     -0.00023433	     65.45290070
      0.81817076	     -0.05857544	     -0.00047818	     -0.19995685	     -0.06337175	      0.88305223	     -0.00026029	     -0.21767087	     -0.00039908	     -0.00024235	     65.73335801
      0.81961598	     -0.05853192	     -0.00047423	     -0.19991333	     -0.06337233	      0.88305188	     -0.00025924	     -0.21765633	     -0.00040598	     -0.00024818	     65.63245846
      0.82106120	     -0.05848519	     -0.00046822	     -0.19986662	     -0.06337293	      0.88305151	     -0.00025819	     -0.21764186	     -0.00041401	     -0.00025473	     66.17394125
      0.82250643	     -0.05844516	     -0.00046420	     -0.19982659	     -0.06337353	      0.88305114	     -0.00025714	     -0.21762742	     -0.00042166	     -0.00026031	     65.87247759
      0.82395165	     -0.05839702	     -0.00045757	     -0.19977846	     -0.06337415	      0.88305076	     -0.00025610	     -0.21761306	     -0.00043085	     -0.00026629	     66.54817726
      0.82519179	     -0.05836411	     -0.00045398	     -0.19974554	     -0.06337468	      0.88305043	     -0.00025521	     -0.21760074	     -0.00043827	     -0.00027049	     66.26437743
      0.82643194	     -0.05832588	     -0.00044881	     -0.19970730	     -0.06337523	      0.88305009	     -0.00025432	     -0.21758848	     -0.00044680	     -0.00027490	     66.63257295
      0.82798728	     -0.05828214	     -0.00044328	     -0.19966354	     -0.06337594	      0.88304966	     -0.00025321	     -0.21757314	     -0.00045748	     -0.00027961	     66.51822259
      0.82954263	     -0.05823317	     -0.00043692	     -0.19961454	     -0.06337666	      0.88304922	     -0.00025210	     -0.21755787	     -0.00046997	     -0.00028440	     67.28039652
      0.83084243	     -0.05819878	     -0.00043285	     -0.19958012	     -0.06337727	      0.88304885	     -0.00025118	     -0.21754511	     -0.00047991	     -0.00028716	     66.92475212
      0.83214223	     -0.05815898	     -0.00042763	     -0.19954029	     -0.06337791	      0.88304847	     -0.00025026	     -0.21753242	     -0.00049139	     -0.00029031	     67.41269313
      0.83344202	     -0.05812283	     -0.00042300	     -0.19950409	     -0.06337855	      0.88304809	     -0.00024935	     -0.21751975	     -0.00050292	     -0.00029277	     67.39969392
      0.83474182	     -0.05808502	     -0.00041779	     -0.19946623	     -0.06337921	      0.88304771	     -0.00024844	     -0.21750714	     -0.00051557	     -0.00029527	     67.77938971
      0.83636933	     -0.05804211	     -0.00041192	     -0.19942325	     -0.06338007	      0.88304723	     -0.00024731	     -0.21749146	     -0.00053147	     -0.00029743	     67.50744763
      0.83799684	     -0.05799252	     -0.00040515	     -0.19937359	     -0.06338095	      0.88304674	     -0.00024620	     -0.21747594	     -0.00054953	     -0.00029909	     68.28022192
      0.83929370	     -0.05795994	     -0.00040060	     -0.19934094	     -0.06338167	      0.88304635	     -0.00024531	     -0.21746358	     -0.00056405	     -0.00030001	     68.32198058
      0.84059055	     -0.05792400	     -0.00039502	     -0.19930493	     -0.06338241	      0.88304597	     -0.00024444	     -0.21745133	     -0.00057917	     -0.00030067	     68.62708504
      0.84188741	     -0.05789073	     -0.00038968	     -0.19927158	     -0.06338317	      0.88304558	     -0.00024357	     -0.21743920	     -0.00059459	     -0.00030091	     68.74184682
      0.84354624	     -0.05784889	     -0.00038239	     -0.19922965	     -0.06338417	      0.88304508	     -0.00024247	     -0.21742387	     -0.00061497	     -0.00030104	     69.07783988
      0.84499601	     -0.05781351	     -0.00037646	     -0.19919419	     -0.06338508	      0.88304464	     -0.00024153	     -0.21741067	     -0.00063278	     -0.00029993	     68.98018646
      0.84629316	     -0.05778035	     -0.00037054	     -0.19916095	     -0.06338591	      0.88304425	     -0.00024069	     -0.21739898	     -0.00064958	     -0.00029942	     69.51531070
      0.84759031	     -0.05775059	     -0.00036496	     -0.19913111	     -0.06338676	      0.88304386	     -0.00023986	     -0.21738742	     -0.00066571	     -0.00029788	     69.29426477
      0.84888746	     -0.05771865	     -0.00035912	     -0.19909909	     -0.06338764	      0.88304348	     -0.00023904	     -0.21737598	     -0.00068270	     -0.00029646	     69.66366285
      0.85064368	     -0.05768029	     -0.00035141	     -0.19906062	     -0.06338886	      0.88304296	     -0.00023795	     -0.21736068	     -0.00070506	     -0.00029366	     69.31365429
      0.85197388	     -0.05764622	     -0.00034547	     -0.19902645	     -0.06338981	      0.88304257	     -0.00023713	     -0.21734924	     -0.00072321	     -0.00029149	     69.95006978
      0.85330409	     -0.05761726	     -0.00033972	     -0.19899740	     -0.06339078	      0.88304218	     -0.00023632	     -0.21733790	     -0.00074066	     -0.00028868	     69.72828461
      0.85463429	     -0.05758619	     -0.00033384	     -0.19896623	     -0.06339178	      0.88304180	     -0.00023553	     -0.21732670	     -0.00075883	     -0.00028598	     70.00869751
      0.85596449	     -0.05755743	     -0.00032789	     -0.19893738	     -0.06339280	      0.88304142	     -0.00023474	     -0.21731563	     -0.00077666	     -0.00028266	     69.78616113
      0.85729470	     -0.05752752	     -0.00032194	     -0.19890735	     -0.06339384	      0.88304105	     -0.00023397	     -0.21730471	     -0.00079530	     -0.00027961	     70.05082256
      0.85862490	     -0.05749981	     -0.00031601	     -0.19887954	     -0.06339491	      0.88304068	     -0.00023320	     -0.21729393	     -0.00081353	     -0.00027594	     69.78670913
      0.85995510	     -0.05747150	     -0.00031014	     -0.19885112	     -0.06339601	      0.88304032	     -0.00023244	     -0.21728329	     -0.00083262	     -0.00027261	     70.00928249
      0.86161855	     -0.05743989	     -0.00030277	     -0.19881937	     -0.06339741	      0.88303987	     -0.00023151	     -0.21727021	     -0.00085585	     -0.00026785	     69.37695656
      0.86302042	     -0.05740613	     -0.00029657	     -0.19878548	     -0.06339863	      0.88303949	     -0.00023074	     -0.21725935	     -0.00087708	     -0.00026412	     69.97557592
      0.86442230	     -0.05737929	     -0.00029030	     -0.19875850	     -0.06339987	      0.88303913	     -0.00022998	     -0.21724856	     -0.00089759	     -0.00025975	     69.57898477
      0.86582417	     -0.05735046	     -0.00028438	     -0.19872952	     -0.06340115	      0.88303876	     -0.00022923	     -0.21723794	     -0.00091929	     -0.00025629	     69.94902501
      0.86722604	     -0.05732519	     -0.00027812	     -0.19870411	     -0.06340245	      0.88303841	     -0.00022848	     -0.21722748	     -0.00094023	     -0.00025199	     69.24533698
      0.86862792	     -0.05729464	     -0.00027219	     -0.19867340	     -0.06340378	      0.88303806	     -0.00022775	     -0.21721719	     -0.00096279	     -0.00024813	     69.67517131
      0.87002979	     -0.05727086	     -0.00026545	     -0.19864947	     -0.06340515	      0.88303771	     -0.00022703	     -0.21720700	     -0.00098535	     -0.00024435	     69.39375659
      0.87143167	     -0.05724295	     -0.00025934	     -0.19862140	     -0.06340655	      0.88303737	     -0.00022632	     -0.21719703	     -0.00100831	     -0.00023999	     69.22364431
      0.87283354	     -0.05721753	     -0.00025256	     -0.19859579	     -0.06340798	      0.88303704	     -0.00022561	     -0.21718720	     -0.00103236	     -0.00023594	     69.16460270
      0.87423541	     -0.05719273	     -0.00024673	     -0.19857081	     -0.06340944	      0.88303671	     -0.00022491	     -0.21717754	     -0.00105677	     -0.00023171	     69.09108413
      0.87563729	     -0.05716963	     -0.00024008	     -0.19854752	     -0.06341094	      0.88303639	     -0.00022422	     -0.21716810	     -0.00108168	     -0.00022729	     68.70067949
      0.87703916	     -0.05714427	     -0.00023449	     -0.19852195	     -0.06341247	      0.88303607	     -0.00022354	     -0.21715889	     -0.00110789	     -0.00022339	     69.01746393
      0.87844104	     -0.05712760	     -0.00022778	     -0.19850506	     -0.06341405	      0.88303576	     -0.00022287	     -0.21714991	     -0.00113428	     -0.00021970	     68.54503047
      0.87984291	     -0.05710955	     -0.00022269	     -0.19848676	     -0.06341566	      0.88303546	     -0.00022219	     -0.21714136	     -0.00116197	     -0.00021643	     68.69229744
      0.88124478	     -0.05709829	     -0.00021605	     -0.19847526	     -0.06341730	      0.88303516	     -0.00022153	     -0.21713325	     -0.00119071	     -0.00021447	     68.56371768
      0.88264666	     -0.05709198	     -0.00021142	     -0.19846867	     -0.06341899	      0.88303486	     -0.00022087	     -0.21712571	     -0.00122040	     -0.00021375	     68.70339717
      0.88404853	     -0.05709310	     -0.00020515	     -0.19846952	     -0.06342073	      0.88303456	     -0.00022021	     -0.21711890	     -0.00125093	     -0.00021457	     68.39117541
      0.88545041	     -0.05709720	     -0.00020140	     -0.19847329	     -0.06342250	      0.88303425	     -0.00021955	     -0.21711293	     -0.00128317	     -0.00021797	     69.04248094
      0.88669446	     -0.05711048	     -0.00019638	     -0.19848629	     -0.06342412	      0.88303398	     -0.00021897	     -0.21710841	     -0.00131181	     -0.00022270	     68.77209674
      0.88793852	     -0.05712608	     -0.00019282	     -0.19850159	     -0.06342577	      0.88303370	     -0.00021838	     -0.21710474	     -0.00134144	     -0.00022977	     69.09727741
      0.88946047	     -0.05715465	     -0.00018764	     -0.19852978	     -0.06342784	      0.88303334	     -0.00021767	     -0.21710142	     -0.00137820	     -0.00024179	     69.26816406
      0.89098243	     -0.05718700	     -0.00018368	     -0.19856173	     -0.06342996	      0.88303296	     -0.00021696	     -0.21709951	     -0.00141549	     -0.00025732	     69.71407957
      0.89232253	     -0.05722244	     -0.00017881	     -0.19859682	     -0.06343188	      0.88303261	     -0.00021632	     -0.21709896	     -0.00144836	     -0.00027394	     69.77225652
      0.89366263	     -0.05726196	     -0.00017541	     -0.19863598	     -0.06343384	      0.88303223	     -0.00021569	     -0.21709954	     -0.00148166	     -0.00029398	     70.42254617
      0.89500273	     -0.05730715	     -0.00017091	     -0.19868081	     -0.06343585	      0.88303182	     -0.00021505	     -0.21710124	     -0.00151431	     -0.00031667	     70.53254693
      0.89634283	     -0.05735541	     -0.00016727	     -0.19872870	     -0.06343790	      0.88303138	     -0.00021441	     -0.21710407	     -0.00154712	     -0.00034240	     71.14386150
      0.89795749	     -0.05742174	     -0.00016180	     -0.19879461	     -0.06344043	      0.88303080	     -0.00021364	     -0.21710897	     -0.00158535	     -0.00037664	     71.17952562
      0.89936958	     -0.05748345	     -0.00015865	     -0.19885592	     -0.06344270	      0.88303024	     -0.00021295	     -0.21711466	     -0.00161871	     -0.00040962	     72.07415186
      0.90078167	     -0.05755235	     -0.00015367	     -0.19892447	     -0.06344500	      0.88302964	     -0.00021226	     -0.21712163	     -0.00165061	     -0.00044529	     72.29205196
      0.90219376	     -0.05762532	     -0.00015086	     -0.19899706	     -0.06344736	      0.88302898	     -0.00021157	     -0.21712994	     -0.00168117	     -0.00048305	     72.87347703
      0.90360585	     -0.05770500	     -0.00014599	     -0.19907640	     -0.06344975	      0.88302827	     -0.00021086	     -0.21713956	     -0.00171049	     -0.00052332	     73.24297174
      0.90501794	     -0.05778699	     -0.00014325	     -0.19915804	     -0.06345219	      0.88302750	     -0.00021016	     -0.21715051	     -0.00173750	     -0.00056475	     73.60556390
      0.90643003	     -0.05787245	     -0.00013821	     -0.19924319	     -0.06345466	      0.88302668	     -0.00020944	     -0.21716268	     -0.00176302	     -0.00060807	     74.00393814
      0.90784212	     -0.05796224	     -0.00013563	     -0.19933266	     -0.06345716	      0.88302579	     -0.00020872	     -0.21717605	     -0.00178616	     -0.00065250	     74.60086003
      0.90925421	     -0.05805726	     -0.00013084	     -0.19942742	     -0.06345970	      0.88302483	     -0.00020800	     -0.21719056	     -0.00180695	     -0.00069793	     74.78155598
      0.91066630	     -0.05815495	     -0.00012870	     -0.19952483	     -0.06346227	      0.88302381	     -0.00020726	     -0.21720624	     -0.00182516	     -0.00074353	     75.19522308
      0.91207839	     -0.05825590	     -0.00012440	     -0.19962555	     -0.06346485	      0.88302273	     -0.00020652	     -0.21722300	     -0.00184082	     -0.00078939	     75.34685263
      0.91349048	     -0.05836238	     -0.00012284	     -0.19973179	     -0.06346746	      0.88302159	     -0.00020578	     -0.21724083	     -0.00185404	     -0.00083544	     75.95647997
      0.91490257	     -0.05847186	     -0.00011933	     -0.19984108	     -0.06347009	      0.88302037	     -0.00020502	     -0.21725974	     -0.00186357	     -0.00088044	     75.59921548
      0.91631466	     -0.05858292	     -0.00011856	     -0.19995194	     -0.06347273	      0.88301910	     -0.00020427	     -0.21727966	     -0.00187124	     -0.00092489	     76.31759265
      0.91772675	     -0.05869888	     -0.00011596	     -0.20006774	     -0.06347537	      0.88301776	     -0.00020350	     -0.21730057	     -0.00187546	     -0.00096828	     76.22994182
      0.91913884	     -0.05881868	     -0.00011580	     -0.20018739	     -0.06347802	      0.88301637	     -0.00020273	     -0.21732246	     -0.00187685	     -0.00100992	     76.37088704
      0.92055093	     -0.05894016	     -0.00011389	     -0.20030877	     -0.06348067	      0.88301491	     -0.00020195	     -0.21734530	     -0.00187555	     -0.00104982	     76.30978415
      0.92196302	     -0.05906540	     -0.00011370	     -0.20043391	     -0.06348332	      0.88301340	     -0.00020117	     -0.21736902	     -0.00187197	     -0.00108818	     76.66904399
      0.92337512	     -0.05919166	     -0.00011187	     -0.20056012	     -0.06348596	      0.88301184	     -0.00020037	     -0.21739361	     -0.00186487	     -0.00112351	     76.03493023
      0.92478721	     -0.05931775	     -0.00011188	     -0.20068616	     -0.06348858	      0.88301023	     -0.00019957	     -0.21741896	     -0.00185642	     -0.00115686	     76.48498173
      0.92619930	     -0.05944657	     -0.00011059	     -0.20081497	     -0.06349120	      0.88300857	     -0.00019876	     -0.21744502	     -0.00184515	     -0.00118782	     76.24944269
      0.92761139	     -0.05957594	     -0.00011103	     -0.20094434	     -0.06349379	      0.88300688	     -0.00019795	     -0.21747175	     -0.00183149	     -0.00121556	     76.03988727
      0.92902348	     -0.05970617	     -0.00011054	     -0.20107459	     -0.06349637	      0.88300514	     -0.00019712	     -0.21749908	     -0.00181630	     -0.00124066	     76.02655125
      0.93043557	     -0.05983596	     -0.00011119	     -0.20120442	     -0.06349892	      0.88300337	     -0.00019629	     -0.21752700	     -0.00179881	     -0.00126241	     75.78655422
      0.93184766	     -0.05996578	     -0.00011116	     -0.20133429	     -0.06350145	      0.88300158	     -0.00019545	     -0.21755542	     -0.00177956	     -0.00128090	     75.48379503
      0.93325975	     -0.06009520	     -0.00011208	     -0.20146378	     -0.06350395	      0.88299976	     -0.00019460	     -0.21758429	     -0.00175890	     -0.00129628	     75.48814326
      0.93499922	     -0.06025316	     -0.00011226	     -0.20162186	     -0.06350698	      0.88299749	     -0.00019355	     -0.21762040	     -0.00173116	     -0.00131100	     75.23040002
      0.93637372	     -0.06037937	     -0.00011410	     -0.20174816	     -0.06350935	      0.88299568	     -0.00019270	     -0.21764927	     -0.00170755	     -0.00131849	     74.97312523
      0.93774821	     -0.06050266	     -0.00011478	     -0.20187157	     -0.06351168	      0.88299387	     -0.00019185	     -0.21767847	     -0.00168229	     -0.00132269	     74.46068441
      0.93912271	     -0.06062676	     -0.00011661	     -0.20199579	     -0.06351397	      0.88299205	     -0.00019099	     -0.21770792	     -0.00165635	     -0.00132439	     74.53051344
      0.94083299	     -0.06078276	     -0.00011801	     -0.20215198	     -0.06351677	      0.88298978	     -0.00018991	     -0.21774494	     -0.00162107	     -0.00132176	     73.47941764
      0.94217257	     -0.06089865	     -0.00012041	     -0.20226799	     -0.06351893	      0.88298802	     -0.00018905	     -0.21777414	     -0.00159341	     -0.00131673	     73.88641860
      0.94351215	     -0.06101842	     -0.00012191	     -0.20238793	     -0.06352104	      0.88298626	     -0.00018819	     -0.21780347	     -0.00156358	     -0.00130870	     73.36452070
      0.94512745	     -0.06116116	     -0.00012484	     -0.20253087	     -0.06352354	      0.88298415	     -0.00018714	     -0.21783909	     -0.00152652	     -0.00129612	     73.25197645
      0.94674276	     -0.06130751	     -0.00012681	     -0.20267745	     -0.06352597	      0.88298207	     -0.00018608	     -0.21787489	     -0.00148716	     -0.00128026	     72.49155096
      0.94835806	     -0.06144621	     -0.00013115	     -0.20281638	     -0.06352834	      0.88298002	     -0.00018501	     -0.21791092	     -0.00144643	     -0.00126053	     72.32068932
      0.94960859	     -0.06155486	     -0.00013227	     -0.20292524	     -0.06353013	      0.88297845	     -0.00018417	     -0.21793887	     -0.00141350	     -0.00124366	     71.84839689
      0.95085912	     -0.06166381	     -0.00013492	     -0.20303439	     -0.06353188	      0.88297691	     -0.00018333	     -0.21796687	     -0.00137971	     -0.00122573	     71.74466916
      0.95246065	     -0.06180241	     -0.00013790	     -0.20317329	     -0.06353405	      0.88297497	     -0.00018224	     -0.21800279	     -0.00133405	     -0.00120040	     70.91903956
      0.95406218	     -0.06193619	     -0.00014182	     -0.20330736	     -0.06353615	      0.88297307	     -0.00018115	     -0.21803868	     -0.00128763	     -0.00117333	     71.02108099
      0.95564375	     -0.06206901	     -0.00014463	     -0.20344051	     -0.06353815	      0.88297123	     -0.00018006	     -0.21807403	     -0.00123923	     -0.00114512	     70.20138154
      0.95722532	     -0.06219548	     -0.00014996	     -0.20356729	     -0.06354007	      0.88296944	     -0.00017896	     -0.21810929	     -0.00118965	     -0.00111470	     69.93298547
      0.95857905	     -0.06230529	     -0.00015270	     -0.20367740	     -0.06354165	      0.88296795	     -0.00017802	     -0.21813938	     -0.00114592	     -0.00108814	     69.37632611
      0.95993277	     -0.06241340	     -0.00015705	     -0.20378580	     -0.06354317	      0.88296650	     -0.00017707	     -0.21816944	     -0.00110126	     -0.00106099	     69.16167812
      0.96156505	     -0.06254410	     -0.00016128	     -0.20391688	     -0.06354492	      0.88296479	     -0.00017591	     -0.21820554	     -0.00104567	     -0.00102765	     68.49234624
      0.96319734	     -0.06266768	     -0.00016719	     -0.20404084	     -0.06354659	      0.88296315	     -0.00017475	     -0.21824147	     -0.00098862	     -0.00099291	     68.08176314
      0.96457677	     -0.06277029	     -0.00017134	     -0.20414379	     -0.06354792	      0.88296180	     -0.00017377	     -0.21827159	     -0.00093957	     -0.00096378	     67.77316710
      0.96595620	     -0.06287028	     -0.00017698	     -0.20424411	     -0.06354918	      0.88296049	     -0.00017277	     -0.21830156	     -0.00088911	     -0.00093377	     67.28859478
      0.96767478	     -0.06299680	     -0.00018251	     -0.20437108	     -0.06355065	      0.88295891	     -0.00017153	     -0.21833861	     -0.00082508	     -0.00089656	     66.67865093
      0.96939337	     -0.06311495	     -0.00018930	     -0.20448969	     -0.06355201	      0.88295741	     -0.00017028	     -0.21837529	     -0.00075929	     -0.00085754	     65.97100738
      0.97069064	     -0.06319892	     -0.00019246	     -0.20457403	     -0.06355296	      0.88295631	     -0.00016933	     -0.21840256	     -0.00070900	     -0.00082775	     65.66954588
      0.97198791	     -0.06328080	     -0.00019710	     -0.20465628	     -0.06355385	      0.88295526	     -0.00016837	     -0.21842937	     -0.00065787	     -0.00079783	     65.48365993
      0.97374024	     -0.06338547	     -0.00020241	     -0.20476149	     -0.06355494	      0.88295390	     -0.00016708	     -0.21846478	     -0.00058667	     -0.00075602	     64.49047171
      0.97549256	     -0.06347760	     -0.00020866	     -0.20485415	     -0.06355591	      0.88295261	     -0.00016578	     -0.21849907	     -0.00051552	     -0.00071306	     64.66129514
      0.97685939	     -0.06354787	     -0.00021124	     -0.20492488	     -0.06355657	      0.88295166	     -0.00016476	     -0.21852487	     -0.00045811	     -0.00067834	     63.72664694
      0.97822623	     -0.06361081	     -0.00021532	     -0.20498826	     -0.06355716	      0.88295076	     -0.00016373	     -0.21854986	     -0.00040068	     -0.00064268	     63.35317092
      0.97959306	     -0.06367020	     -0.00021867	     -0.20504812	     -0.06355767	      0.88294990	     -0.00016271	     -0.21857396	     -0.00034248	     -0.00060586	     62.76666556
      0.98129609	     -0.06373800	     -0.00022357	     -0.20511650	     -0.06355819	      0.88294891	     -0.00016142	     -0.21860273	     -0.00026960	     -0.00055878	     62.29574925
      0.98279185	     -0.06379533	     -0.00022751	     -0.20517435	     -0.06355854	      0.88294811	     -0.00016029	     -0.21862680	     -0.00020493	     -0.00051649	     61.72562147
      0.98428761	     -0.06384445	     -0.00023193	     -0.20522399	     -0.06355880	      0.88294737	     -0.00015916	     -0.21864981	     -0.00013985	     -0.00047273	     61.14067057
      0.98578337	     -0.06389209	     -0.00023533	     -0.20527216	     -0.06355896	      0.88294669	     -0.00015803	     -0.21867167	     -0.00007441	     -0.00042800	     60.49616638
      0.98759350	     -0.06394369	     -0.00024000	     -0.20532442	     -0.06355903	      0.88294597	     -0.00015666	     -0.21869679	      0.00000493	     -0.00037275	     59.77922986
      0.98940364	     -0.06398974	     -0.00024442	     -0.20537112	     -0.06355895	      0.88294535	     -0.00015529	     -0.21872038	      0.00008490	     -0.00031523	     58.52417264
      0.99076885	     -0.06401562	     -0.00024917	     -0.20539748	     -0.06355879	      0.88294495	     -0.00015425	     -0.21873707	      0.00014404	     -0.00027134	     58.50441544
      0.99213406	     -0.06404152	     -0.00025300	     -0.20542387	     -0.06355855	      0.88294461	     -0.00015322	     -0.21875279	      0.00020353	     -0.00022720	     57.96675490
      0.99392675	     -0.06406952	     -0.00025912	     -0.20545252	     -0.06355812	      0.88294425	     -0.00015186	     -0.21877206	      0.00028138	     -0.00016821	     57.05133262
      0.99549735	     -0.06408604	     -0.00026333	     -0.20546961	     -0.06355762	      0.88294403	     -0.00015068	     -0.21878758	      0.00034803	     -0.00011638	     56.69297224
      0.99706794	     -0.06409897	     -0.00026935	     -0.20548309	     -0.06355702	      0.88294389	     -0.00014949	     -0.21880177	      0.00041427	     -0.00006345	     55.95386953
      0.99844961	     -0.06410407	     -0.00027291	     -0.20548870	     -0.06355641	      0.88294383	     -0.00014845	     -0.21881319	      0.00047172	     -0.00001661	     55.18122392
      0.99983128	     -0.06410435	     -0.00027769	     -0.20548946	     -0.06355572	      0.88294384	     -0.00014742	     -0.21882357	      0.00052752	      0.00002992	     54.87569283
      1.00159921	     -0.06409978	     -0.00028274	     -0.20548553	     -0.06355473	      0.88294395	     -0.00014609	     -0.21883534	      0.00059814	      0.00008997	     53.75936878
      1.00313741	     -0.06408742	     -0.00028842	     -0.20547368	     -0.06355376	      0.88294412	     -0.00014494	     -0.21884418	      0.00065659	      0.00014188	     53.71116547
      1.00467560	     -0.06407148	     -0.00029202	     -0.20545829	     -0.06355271	      0.88294438	     -0.00014380	     -0.21885173	      0.00071468	      0.00019431	     52.59166971
      1.00621380	     -0.06404653	     -0.00029759	     -0.20543386	     -0.06355156	      0.88294472	     -0.00014265	     -0.21885797	      0.00076986	      0.00024650	     52.31932114
      1.00775199	     -0.06401783	     -0.00030075	     -0.20540569	     -0.06355034	      0.88294514	     -0.00014151	     -0.21886285	      0.00082333	      0.00029800	     51.76262520
      1.00929019	     -0.06398394	     -0.00030648	     -0.20537229	     -0.06354903	      0.88294564	     -0.00014038	     -0.21886643	      0.00087530	      0.00035000	     51.03690559
      1.01082838	     -0.06394262	     -0.00030919	     -0.20533148	     -0.06354765	      0.88294622	     -0.00013924	     -0.21886871	      0.00092446	      0.00040045	     50.74252824
      1.01236658	     -0.06389842	     -0.00031510	     -0.20528774	     -0.06354619	      0.88294687	     -0.00013811	     -0.21886965	      0.00097240	      0.00045134	     50.00576827
      1.01372763	     -0.06385359	     -0.00031753	     -0.20524335	     -0.06354484	      0.88294752	     -0.00013712	     -0.21886941	      0.00101280	      0.00049527	     49.52876801
      1.01508869	     -0.06380468	     -0.00032177	     -0.20519483	     -0.06354343	      0.88294822	     -0.00013612	     -0.21886815	      0.00105156	      0.00053862	     49.12920171
      1.01672397	     -0.06374159	     -0.00032566	     -0.20513221	     -0.06354168	      0.88294914	     -0.00013493	     -0.21886527	      0.00109588	      0.00058971	     48.65319865
      1.01835925	     -0.06367295	     -0.00033068	     -0.20506401	     -0.06353985	      0.88295015	     -0.00013374	     -0.21886097	      0.00113774	      0.00063957	     48.18852779
      1.01999453	     -0.06359819	     -0.00033398	     -0.20498969	     -0.06353796	      0.88295124	     -0.00013256	     -0.21885520	      0.00117761	      0.00068985	     47.27990934
      1.02137068	     -0.06353020	     -0.00033859	     -0.20492203	     -0.06353631	      0.88295221	     -0.00013157	     -0.21884921	      0.00120831	      0.00073060	     47.18069774
      1.02274683	     -0.06346023	     -0.00034158	     -0.20485239	     -0.06353463	      0.88295325	     -0.00013057	     -0.21884219	      0.00123753	      0.00077024	     46.85261441
      1.02448709	     -0.06336712	     -0.00034666	     -0.20475966	     -0.06353245	      0.88295463	     -0.00012932	     -0.21883191	      0.00127173	      0.00081878	     46.54303522
      1.02595956	     -0.06328576	     -0.00034958	     -0.20467863	     -0.06353055	      0.88295586	     -0.00012827	     -0.21882198	      0.00129876	      0.00085918	     45.97617400
      1.02743203	     -0.06319789	     -0.00035379	     -0.20459105	     -0.06352862	      0.88295716	     -0.00012722	     -0.21881097	      0.00132313	      0.00089809	     45.70732265
      1.02890450	     -0.06310728	     -0.00035662	     -0.20450072	     -0.06352666	      0.88295851	     -0.00012617	     -0.21879882	      0.00134566	      0.00093638	     45.17803599
      1.03037697	     -0.06301538	     -0.00036044	     -0.20440907	     -0.06352466	      0.88295991	     -0.00012513	     -0.21878559	      0.00136506	      0.00097212	     45.23012394
      1.03184944	     -0.06292012	     -0.00036327	     -0.20431405	     -0.06352264	      0.88296137	     -0.00012409	     -0.21877138	      0.00138359	      0.00100789	     44.42244710
      1.03332191	     -0.06282459	     -0.00036701	     -0.20421872	     -0.06352059	      0.88296288	     -0.00012305	     -0.21875622	      0.00139834	      0.00104036	     44.60109994
      1.03479438	     -0.06272762	     -0.00036995	     -0.20412195	     -0.06351852	      0.88296444	     -0.00012202	     -0.21874023	      0.00141249	      0.00107252	     43.79546031
      1.03626685	     -0.06263100	     -0.00037378	     -0.20402549	     -0.06351643	      0.88296604	     -0.00012099	     -0.21872346	      0.00142287	      0.00110103	     44.00089412
      1.03773932	     -0.06253323	     -0.00037684	     -0.20392788	     -0.06351433	      0.88296768	     -0.00011997	     -0.21870600	      0.00143268	      0.00112878	     43.22042123
      1.03921180	     -0.06243518	     -0.00038081	     -0.20382995	     -0.06351222	      0.88296936	     -0.00011895	     -0.21868791	      0.00143896	      0.00115312	     43.33058556
      1.04068427	     -0.06233785	     -0.00038404	     -0.20373273	     -0.06351009	      0.88297108	     -0.00011794	     -0.21866928	      0.00144393	      0.00117530	     42.90379029
      1.04215674	     -0.06223917	     -0.00038815	     -0.20363412	     -0.06350797	      0.88297282	     -0.00011694	     -0.21865014	      0.00144648	      0.00119513	     42.69631327
      1.04362921	     -0.06214253	     -0.00039145	     -0.20353755	     -0.06350583	      0.88297459	     -0.00011594	     -0.21863055	      0.00144675	      0.00121194	     42.57585757
      1.04510168	     -0.06204555	     -0.00039553	     -0.20344061	     -0.06350371	      0.88297639	     -0.00011495	     -0.21861061	      0.00144526	      0.00122630	     42.29381487
      1.04657415	     -0.06194795	     -0.00039868	     -0.20334303	     -0.06350158	      0.88297820	     -0.00011397	     -0.21859032	      0.00144149	      0.00123806	     42.09636276
      1.04804662	     -0.06185163	     -0.00040259	     -0.20324670	     -0.06349946	      0.88298003	     -0.00011299	     -0.21856972	      0.00143519	      0.00124642	     42.22784562
      1.04951909	     -0.06175739	     -0.00040573	     -0.20315246	     -0.06349735	      0.88298187	     -0.00011202	     -0.21854892	      0.00142798	      0.00125312	     41.70483157
      1.05099156	     -0.06166007	     -0.00040934	     -0.20305510	     -0.06349526	      0.88298372	     -0.00011106	     -0.21852793	      0.00141755	      0.00125603	     41.93994492
      1.05246403	     -0.06156746	     -0.00041227	     -0.20296244	     -0.06349318	      0.88298557	     -0.00011011	     -0.21850673	      0.00140610	      0.00125692	     41.65151002
      1.05393650	     -0.06147334	     -0.00041552	     -0.20286825	     -0.06349112	      0.88298742	     -0.00010917	     -0.21848548	      0.00139220	      0.00125428	     41.75444390
      1.05540898	     -0.06138186	     -0.00041773	     -0.20277671	     -0.06348908	      0.88298927	     -0.00010824	     -0.21846412	      0.00137702	      0.00124994	     41.49935611
      1.05688145	     -0.06129118	     -0.00042025	     -0.20268594	     -0.06348706	      0.88299110	     -0.00010732	     -0.21844273	      0.00135919	      0.00124188	     41.80388868
      1.05835392	     -0.06120328	     -0.00042228	     -0.20259794	     -0.06348508	      0.88299292	     -0.00010641	     -0.21842135	      0.00134091	      0.00123269	     41.35340587
      1.05982639	     -0.06111333	     -0.00042466	     -0.20250787	     -0.06348312	      0.88299473	     -0.00010551	     -0.21840003	      0.00131963	      0.00122024	     41.74413395
      1.06129886	     -0.06103032	     -0.00042625	     -0.20242473	     -0.06348119	      0.88299652	     -0.00010462	     -0.21837876	      0.00129794	      0.00120621	     41.41856176
      1.06277133	     -0.06094565	     -0.00042827	     -0.20233991	     -0.06347930	      0.88299828	     -0.00010375	     -0.21835762	      0.00127356	      0.00118953	     41.82355974
      1.06424380	     -0.06086405	     -0.00042954	     -0.20225818	     -0.06347744	      0.88300002	     -0.00010288	     -0.21833661	      0.00124861	      0.00117151	     41.63000998
      1.06571627	     -0.06078386	     -0.00043164	     -0.20217782	     -0.06347562	      0.88300173	     -0.00010203	     -0.21831574	      0.00122160	      0.00115086	     41.97139723
      1.06718874	     -0.06070629	     -0.00043286	     -0.20210007	     -0.06347384	      0.88300341	     -0.00010120	     -0.21829507	      0.00119399	      0.00112925	     41.78605699
      1.06843186	     -0.06064126	     -0.00043449	     -0.20203489	     -0.06347237	      0.88300480	     -0.00010050	     -0.21827777	      0.00116896	      0.00110883	     42.18820441
      1.06967498	     -0.06057896	     -0.00043563	     -0.20197243	     -0.06347094	      0.88300616	     -0.00009982	     -0.21826063	      0.00114377	      0.00108793	     42.14208765
      1.07091810	     -0.06051703	     -0.00043681	     -0.20191032	     -0.06346953	      0.88300750	     -0.00009914	     -0.21824365	      0.00111710	      0.00106549	     42.44694832
      1.07265828	     -0.06043207	     -0.00043881	     -0.20182511	     -0.06346762	      0.88300933	     -0.00009822	     -0.21822019	      0.00107863	      0.00103292	     42.50612277
      1.07439846	     -0.06034412	     -0.00044084	     -0.20173687	     -0.06346578	      0.88301110	     -0.00009731	     -0.21819709	      0.00103635	      0.00099860	     43.25959145
      1.07580205	     -0.06027997	     -0.00044241	     -0.20167247	     -0.06346435	      0.88301248	     -0.00009660	     -0.21817863	      0.00100037	      0.00096979	     43.57251957
      1.07720564	     -0.06020964	     -0.00044414	     -0.20160187	     -0.06346297	      0.88301382	     -0.00009590	     -0.21816044	      0.00096147	      0.00094035	     44.13750067
      1.07860924	     -0.06014366	     -0.00044574	     -0.20153558	     -0.06346165	      0.88301512	     -0.00009521	     -0.21814241	      0.00091941	      0.00090997	     44.77540148
      1.08001283	     -0.06007682	     -0.00044722	     -0.20146840	     -0.06346039	      0.88301637	     -0.00009454	     -0.21812457	      0.00087386	      0.00087877	     45.62226504
      1.08171679	     -0.06000108	     -0.00044890	     -0.20139221	     -0.06345896	      0.88301784	     -0.00009375	     -0.21810317	      0.00081402	      0.00083992	     46.55843467
      1.08305231	     -0.05993588	     -0.00045020	     -0.20132662	     -0.06345790	      0.88301894	     -0.00009314	     -0.21808659	      0.00076285	      0.00080937	     47.59051692
      1.08438784	     -0.05987862	     -0.00045142	     -0.20126893	     -0.06345692	      0.88302000	     -0.00009255	     -0.21807016	      0.00070841	      0.00077753	     48.72216494
      1.08572337	     -0.05982207	     -0.00045259	     -0.20121194	     -0.06345601	      0.88302102	     -0.00009198	     -0.21805401	      0.00065117	      0.00074533	     49.80913957
      1.08735092	     -0.05975843	     -0.00045402	     -0.20114772	     -0.06345501	      0.88302220	     -0.00009129	     -0.21803472	      0.00057736	      0.00070491	     51.45326365
      1.08887490	     -0.05970023	     -0.00045554	     -0.20108894	     -0.06345419	      0.88302324	     -0.00009068	     -0.21801718	      0.00050542	      0.00066657	     52.97425842
      1.09039889	     -0.05964699	     -0.00045695	     -0.20103510	     -0.06345347	      0.88302423	     -0.00009008	     -0.21800010	      0.00043050	      0.00062763	     54.68939487
      1.09192287	     -0.05959098	     -0.00045797	     -0.20097848	     -0.06345287	      0.88302515	     -0.00008950	     -0.21798355	      0.00035322	      0.00058826	     56.76193497
      1.09319053	     -0.05955377	     -0.00045914	     -0.20094074	     -0.06345247	      0.88302588	     -0.00008903	     -0.21797013	      0.00028755	      0.00055503	     58.46592406
      1.09445819	     -0.05951240	     -0.00045987	     -0.20089884	     -0.06345215	      0.88302656	     -0.00008857	     -0.21795714	      0.00022097	      0.00052206	     60.21903044
      1.09572585	     -0.05947484	     -0.00046067	     -0.20086073	     -0.06345191	      0.88302720	     -0.00008813	     -0.21794449	      0.00015323	      0.00048868	     62.29210653
      1.09743946	     -0.05942678	     -0.00046145	     -0.20081195	     -0.06345173	      0.88302800	     -0.00008756	     -0.21792800	      0.00006147	      0.00044400	     64.85678694
      1.09915307	     -0.05938080	     -0.00046245	     -0.20076523	     -0.06345170	      0.88302872	     -0.00008701	     -0.21791220	     -0.00003166	      0.00039954	     68.05765631
      1.10052999	     -0.05934513	     -0.00046270	     -0.20072896	     -0.06345180	      0.88302925	     -0.00008658	     -0.21790001	     -0.00010605	      0.00036420	     70.75921537
      1.10190691	     -0.05931545	     -0.00046345	     -0.20069871	     -0.06345199	      0.88302973	     -0.00008617	     -0.21788830	     -0.00017952	      0.00032920	     73.31691076
      1.10328382	     -0.05928439	     -0.00046343	     -0.20066708	     -0.06345229	      0.88303016	     -0.00008578	     -0.21787709	     -0.00025206	      0.00029448	     76.32766173
      1.10466074	     -0.05925878	     -0.00046387	     -0.20064093	     -0.06345268	      0.88303054	     -0.00008540	     -0.21786637	     -0.00032254	      0.00026055	     79.08300467
      1.10603766	     -0.05923243	     -0.00046374	     -0.20061405	     -0.06345318	      0.88303087	     -0.00008503	     -0.21785615	     -0.00039110	      0.00022739	     82.16815318
      1.10773399	     -0.05920697	     -0.00046417	     -0.20058798	     -0.06345391	      0.88303123	     -0.00008460	     -0.21784424	     -0.00047179	      0.00018780	     85.81090918
      1.10910381	     -0.05918177	     -0.00046353	     -0.20056233	     -0.06345460	      0.88303146	     -0.00008427	     -0.21783516	     -0.00053380	      0.00015756	     89.06319997
      1.11047363	     -0.05916518	     -0.00046384	     -0.20054530	     -0.06345537	      0.88303166	     -0.00008395	     -0.21782649	     -0.00059262	      0.00012817	     92.25417650
      1.11184346	     -0.05914471	     -0.00046327	     -0.20052443	     -0.06345622	      0.88303181	     -0.00008365	     -0.21781829	     -0.00064750	      0.00010088	     95.20838179
      1.11321328	     -0.05912695	     -0.00046332	     -0.20050631	     -0.06345714	      0.88303193	     -0.00008336	     -0.21781044	     -0.00069929	      0.00007512	     98.45458456
      1.11495191	     -0.05910192	     -0.00046215	     -0.20048088	     -0.06345841	      0.88303204	     -0.00008300	     -0.21780099	     -0.00075960	      0.00004533	    102.49055589
      1.11618328	     -0.05908842	     -0.00046229	     -0.20046712	     -0.06345937	      0.88303208	     -0.00008277	     -0.21779455	     -0.00079873	      0.00002637	    104.96580063
      1.11741465	     -0.05907097	     -0.00046123	     -0.20044945	     -0.06346038	      0.88303210	     -0.00008254	     -0.21778833	     -0.00083512	      0.00000938	    107.61268883
      1.11902684	     -0.05905007	     -0.00046044	     -0.20042829	     -0.06346176	      0.88303210	     -0.00008226	     -0.21778043	     -0.00087869	     -0.00001007	    110.74158035
      1.12063903	     -0.05902352	     -0.00045860	     -0.20040154	     -0.06346321	      0.88303207	     -0.00008200	     -0.21777274	     -0.00091800	     -0.00002574	    113.78630644
      1.12205767	     -0.05900560	     -0.00045847	     -0.20038344	     -0.06346453	      0.88303203	     -0.00008178	     -0.21776601	     -0.00094971	     -0.00003689	    116.29413967
      1.12347632	     -0.05897880	     -0.00045639	     -0.20035653	     -0.06346590	      0.88303197	     -0.00008158	     -0.21775939	     -0.00097870	     -0.00004537	    118.78820233
      1.12489496	     -0.05895810	     -0.00045613	     -0.20033570	     -0.06346731	      0.88303190	     -0.00008138	     -0.21775270	     -0.00100512	     -0.00005096	    120.52537141
      1.12631361	     -0.05892858	     -0.00045390	     -0.20030610	     -0.06346875	      0.88303183	     -0.00008120	     -0.21774600	     -0.00103023	     -0.00005431	    123.05601211
      1.12773225	     -0.05890639	     -0.00045347	     -0.20028382	     -0.06347023	      0.88303175	     -0.00008103	     -0.21773919	     -0.00105296	     -0.00005488	    124.20521515
      1.12915090	     -0.05887288	     -0.00045052	     -0.20025026	     -0.06347174	      0.88303167	     -0.00008088	     -0.21773234	     -0.00107489	     -0.00005297	    126.15253076
      1.13056954	     -0.05884929	     -0.00045024	     -0.20022659	     -0.06347328	      0.88303160	     -0.00008074	     -0.21772531	     -0.00109557	     -0.00004883	    127.26200840
      1.13198819	     -0.05881372	     -0.00044704	     -0.20019100	     -0.06347485	      0.88303153	     -0.00008060	     -0.21771824	     -0.00111554	     -0.00004260	    128.79412526
      1.13340683	     -0.05878900	     -0.00044687	     -0.20016621	     -0.06347645	      0.88303148	     -0.00008048	     -0.21771095	     -0.00113455	     -0.00003433	    129.33839479
      1.13467961	     -0.05875530	     -0.00044401	     -0.20013249	     -0.06347790	      0.88303144	     -0.00008038	     -0.21770436	     -0.00115158	     -0.00002547	    130.53390006
      1.13595240	     -0.05872879	     -0.00044308	     -0.20010593	     -0.06347938	      0.88303142	     -0.00008030	     -0.21769760	     -0.00116816	     -0.00001541	    131.06493516
      1.13749353	     -0.05869019	     -0.00044036	     -0.20006730	     -0.06348119	      0.88303140	     -0.00008020	     -0.21768930	     -0.00118824	     -0.00000192	    131.88087654
      1.13903466	     -0.05865763	     -0.00043945	     -0.20003467	     -0.06348304	      0.88303141	     -0.00008012	     -0.21768078	     -0.00120809	      0.00001306	    131.92047948
      1.14027901	     -0.05862236	     -0.00043654	     -0.19999938	     -0.06348455	      0.88303143	     -0.00008006	     -0.21767384	     -0.00122482	      0.00002581	    132.80409212
      1.14152336	     -0.05859382	     -0.00043532	     -0.19997078	     -0.06348609	      0.88303147	     -0.00008001	     -0.21766676	     -0.00124162	      0.00003876	    133.09015617
      1.14308556	     -0.05855416	     -0.00043251	     -0.19993106	     -0.06348804	      0.88303155	     -0.00007996	     -0.21765778	     -0.00126279	      0.00005567	    133.10872866
      1.14464776	     -0.05851766	     -0.00043115	     -0.19989446	     -0.06349003	      0.88303165	     -0.00007993	     -0.21764866	     -0.00128531	      0.00007237	    133.70547291
      1.14597088	     -0.05848239	     -0.00042782	     -0.19985915	     -0.06349175	      0.88303175	     -0.00007991	     -0.21764089	     -0.00130419	      0.00008679	    133.63306292
      1.14729400	     -0.05845181	     -0.00042652	     -0.19982847	     -0.06349349	      0.88303188	     -0.00007990	     -0.21763303	     -0.00132409	      0.00010059	    133.84120168
      1.14861712	     -0.05841774	     -0.00042376	     -0.19979433	     -0.06349525	      0.88303202	     -0.00007990	     -0.21762517	     -0.00134406	      0.00011428	    133.75255175
      1.14994025	     -0.05838646	     -0.00042198	     -0.19976295	     -0.06349704	      0.88303218	     -0.00007990	     -0.21761726	     -0.00136492	      0.00012701	    133.93877445
      1.15158388	     -0.05834726	     -0.00041862	     -0.19972364	     -0.06349931	      0.88303240	     -0.00007992	     -0.21760746	     -0.00139053	      0.00014223	    133.10296782
      1.15303129	     -0.05831232	     -0.00041723	     -0.19968856	     -0.06350134	      0.88303262	     -0.00007995	     -0.21759882	     -0.00141474	      0.00015445	    133.58824316
      1.15447869	     -0.05827621	     -0.00041355	     -0.19965235	     -0.06350340	      0.88303285	     -0.00007998	     -0.21759020	     -0.00143908	      0.00016512	    133.80914523
      1.15592609	     -0.05824790	     -0.00041245	     -0.19962389	     -0.06350550	      0.88303309	     -0.00008002	     -0.21758162	     -0.00146313	      0.00017483	    133.06924226
      1.15737349	     -0.05820906	     -0.00040747	     -0.19958494	     -0.06350764	      0.88303335	     -0.00008007	     -0.21757316	     -0.00148847	      0.00018274	    133.57335092
      1.15865152	     -0.05818672	     -0.00040665	     -0.19956245	     -0.06350956	      0.88303359	     -0.00008012	     -0.21756568	     -0.00151037	      0.00018878	    132.87284745
      1.15992955	     -0.05815647	     -0.00040298	     -0.19953209	     -0.06351150	      0.88303383	     -0.00008017	     -0.21755834	     -0.00153287	      0.00019339	    132.82364191
      1.16146538	     -0.05812819	     -0.00040058	     -0.19950364	     -0.06351388	      0.88303413	     -0.00008024	     -0.21754959	     -0.00155999	      0.00019707	    132.34176549
      1.16300121	     -0.05809290	     -0.00039513	     -0.19946821	     -0.06351629	      0.88303444	     -0.00008032	     -0.21754107	     -0.00158741	      0.00019873	    132.05348495
      1.16419608	     -0.05807443	     -0.00039373	     -0.19944959	     -0.06351820	      0.88303468	     -0.00008038	     -0.21753452	     -0.00160882	      0.00019864	    131.47168158
      1.16539094	     -0.05805407	     -0.00039014	     -0.19942911	     -0.06352014	      0.88303491	     -0.00008044	     -0.21752819	     -0.00163054	      0.00019663	    131.22101748
      1.16701437	     -0.05803621	     -0.00038674	     -0.19941106	     -0.06352281	      0.88303523	     -0.00008054	     -0.21752003	     -0.00165975	      0.00019124	    130.21553054
      1.16836303	     -0.05802551	     -0.00038314	     -0.19940021	     -0.06352506	      0.88303548	     -0.00008061	     -0.21751385	     -0.00168465	      0.00018345	    130.02980249
      1.16971169	     -0.05802649	     -0.00038106	     -0.19940101	     -0.06352735	      0.88303572	     -0.00008070	     -0.21750836	     -0.00170849	      0.00017334	    128.69116260
      1.17106036	     -0.05803114	     -0.00037823	     -0.19940549	     -0.06352967	      0.88303595	     -0.00008078	     -0.21750375	     -0.00173288	      0.00015941	    128.37843478
      1.17276688	     -0.05805567	     -0.00037656	     -0.19942979	     -0.06353266	      0.88303620	     -0.00008089	     -0.21749934	     -0.00176203	      0.00013682	    126.62576791
      1.17394517	     -0.05807319	     -0.00037406	     -0.19944716	     -0.06353474	      0.88303635	     -0.00008097	     -0.21749739	     -0.00178233	      0.00011713	    126.47856678
      1.17512346	     -0.05810117	     -0.00037301	     -0.19947499	     -0.06353686	      0.88303648	     -0.00008105	     -0.21749632	     -0.00180125	      0.00009469	    125.38865764
      1.17667075	     -0.05814458	     -0.00037126	     -0.19951821	     -0.06353966	      0.88303660	     -0.00008117	     -0.21749641	     -0.00182552	      0.00005972	    124.55229389
      1.17821803	     -0.05820114	     -0.00037032	     -0.19957459	     -0.06354250	      0.88303666	     -0.00008128	     -0.21749825	     -0.00184700	      0.00001980	    122.12179087
      1.17976532	     -0.05825711	     -0.00036837	     -0.19963039	     -0.06354538	      0.88303665	     -0.00008140	     -0.21750195	     -0.00186850	     -0.00002619	    121.85889345
      1.18108065	     -0.05832131	     -0.00036824	     -0.19969444	     -0.06354785	      0.88303659	     -0.00008151	     -0.21750647	     -0.00188449	     -0.00006975	    120.25873442
      1.18239598	     -0.05838543	     -0.00036678	     -0.19975845	     -0.06355033	      0.88303647	     -0.00008162	     -0.21751243	     -0.00189919	     -0.00011739	    119.27101791
      1.18371131	     -0.05845976	     -0.00036626	     -0.19983266	     -0.06355284	      0.88303628	     -0.00008174	     -0.21751977	     -0.00191213	     -0.00016882	    117.75431519
      1.18543760	     -0.05856078	     -0.00036440	     -0.19993358	     -0.06355616	      0.88303593	     -0.00008190	     -0.21753158	     -0.00192681	     -0.00024190	    116.25248722
      1.18678403	     -0.05865277	     -0.00036437	     -0.20002548	     -0.06355876	      0.88303556	     -0.00008203	     -0.21754242	     -0.00193590	     -0.00030267	    114.31328566
      1.18813046	     -0.05874160	     -0.00036294	     -0.20011425	     -0.06356137	      0.88303511	     -0.00008217	     -0.21755479	     -0.00194328	     -0.00036644	    113.04420670
      1.18947689	     -0.05884055	     -0.00036255	     -0.20021315	     -0.06356399	      0.88303457	     -0.00008231	     -0.21756856	     -0.00194860	     -0.00043299	    111.38332652
      1.19113612	     -0.05896348	     -0.00036009	     -0.20033608	     -0.06356723	      0.88303378	     -0.00008250	     -0.21758751	     -0.00195265	     -0.00051839	    109.89648863
      1.19249936	     -0.05907587	     -0.00035953	     -0.20044846	     -0.06356989	      0.88303303	     -0.00008266	     -0.21760455	     -0.00195310	     -0.00058971	    107.64890102
      1.19386259	     -0.05918570	     -0.00035702	     -0.20055835	     -0.06357255	      0.88303218	     -0.00008283	     -0.21762301	     -0.00195156	     -0.00066259	    106.15876440
      1.19522582	     -0.05930399	     -0.00035558	     -0.20067668	     -0.06357521	      0.88303122	     -0.00008301	     -0.21764274	     -0.00194808	     -0.00073659	    104.55982372
      1.19686552	     -0.05944830	     -0.00035207	     -0.20082111	     -0.06357840	      0.88302994	     -0.00008323	     -0.21766820	     -0.00194002	     -0.00082563	    102.02050478
      1.19823155	     -0.05957266	     -0.00035056	     -0.20094556	     -0.06358104	      0.88302876	     -0.00008343	     -0.21769067	     -0.00193165	     -0.00089966	    100.64315291
      1.19959757	     -0.05969845	     -0.00034733	     -0.20107150	     -0.06358367	      0.88302748	     -0.00008365	     -0.21771426	     -0.00192062	     -0.00097335	     99.20408239
      1.20096360	     -0.05983107	     -0.00034522	     -0.20120427	     -0.06358629	      0.88302610	     -0.00008387	     -0.21773890	     -0.00190655	     -0.00104560	     97.09221874
      1.20232963	     -0.05996323	     -0.00034219	     -0.20133661	     -0.06358888	      0.88302463	     -0.00008410	     -0.21776455	     -0.00189081	     -0.00111689	     95.77335082
      1.20369566	     -0.06010104	     -0.00033964	     -0.20147463	     -0.06359145	      0.88302305	     -0.00008435	     -0.21779114	     -0.00187169	     -0.00118582	     93.57050847
      1.20506169	     -0.06023786	     -0.00033658	     -0.20161168	     -0.06359399	      0.88302139	     -0.00008460	     -0.21781860	     -0.00185093	     -0.00125294	     92.25719902
      1.20710437	     -0.06045316	     -0.00033268	     -0.20182736	     -0.06359774	      0.88301873	     -0.00008501	     -0.21786115	     -0.00181404	     -0.00134855	     88.98213537
      1.20839042	     -0.06057993	     -0.00032890	     -0.20195441	     -0.06360006	      0.88301696	     -0.00008528	     -0.21788875	     -0.00178885	     -0.00140488	     88.06319783
      1.20967647	     -0.06071611	     -0.00032617	     -0.20209087	     -0.06360234	      0.88301512	     -0.00008557	     -0.21791682	     -0.00176124	     -0.00145901	     86.59700334
      1.21127796	     -0.06088562	     -0.00032194	     -0.20226078	     -0.06360513	      0.88301273	     -0.00008594	     -0.21795251	     -0.00172324	     -0.00152172	     84.18151724
      1.21287945	     -0.06105357	     -0.00031832	     -0.20242914	     -0.06360786	      0.88301025	     -0.00008633	     -0.21798882	     -0.00168339	     -0.00157943	     82.74043486
      1.21448093	     -0.06122362	     -0.00031366	     -0.20259963	     -0.06361052	      0.88300767	     -0.00008674	     -0.21802562	     -0.00164073	     -0.00163244	     81.37368166
      1.21608242	     -0.06139443	     -0.00031070	     -0.20277090	     -0.06361311	      0.88300502	     -0.00008717	     -0.21806285	     -0.00159449	     -0.00167868	     78.95770633
      1.21744612	     -0.06153249	     -0.00030633	     -0.20290938	     -0.06361526	      0.88300271	     -0.00008755	     -0.21809485	     -0.00155421	     -0.00171427	     78.25846181
      1.21880983	     -0.06167835	     -0.00030388	     -0.20305565	     -0.06361735	      0.88300035	     -0.00008795	     -0.21812701	     -0.00151183	     -0.00174601	     77.04317420
      1.22017353	     -0.06182106	     -0.00030048	     -0.20319881	     -0.06361938	      0.88299795	     -0.00008836	     -0.21815938	     -0.00146749	     -0.00177329	     75.74072367
      1.22153723	     -0.06196335	     -0.00029737	     -0.20334154	     -0.06362135	      0.88299551	     -0.00008879	     -0.21819187	     -0.00142184	     -0.00179639	     74.67474419
      1.22308065	     -0.06212327	     -0.00029341	     -0.20350200	     -0.06362351	      0.88299272	     -0.00008928	     -0.21822871	     -0.00136852	     -0.00181780	     73.63616401
      1.22462407	     -0.06228402	     -0.00028965	     -0.20366330	     -0.06362558	      0.88298990	     -0.00008980	     -0.21826560	     -0.00131224	     -0.00183307	     71.78671524
      1.22616749	     -0.06243906	     -0.00028585	     -0.20381890	     -0.06362756	      0.88298707	     -0.00009033	     -0.21830254	     -0.00125544	     -0.00184339	     71.24388351
      1.22771091	     -0.06259996	     -0.00028260	     -0.20398037	     -0.06362945	      0.88298422	     -0.00009088	     -0.21833938	     -0.00119618	     -0.00184894	     70.32031208
      1.22925433	     -0.06275217	     -0.00027864	     -0.20413318	     -0.06363125	      0.88298136	     -0.00009144	     -0.21837622	     -0.00113465	     -0.00184917	     69.42942259
      1.23079775	     -0.06290737	     -0.00027551	     -0.20428900	     -0.06363295	      0.88297851	     -0.00009202	     -0.21841290	     -0.00107074	     -0.00184462	     68.34816965
      1.23246089	     -0.06306882	     -0.00027108	     -0.20445115	     -0.06363467	      0.88297545	     -0.00009267	     -0.21845241	     -0.00099944	     -0.00183503	     67.35707154
      1.23387236	     -0.06320583	     -0.00026800	     -0.20458876	     -0.06363604	      0.88297287	     -0.00009323	     -0.21848581	     -0.00093721	     -0.00182304	     66.66380540
      1.23528383	     -0.06333894	     -0.00026426	     -0.20472250	     -0.06363732	      0.88297031	     -0.00009380	     -0.21851908	     -0.00087326	     -0.00180825	     66.27621486
      1.23705228	     -0.06351335	     -0.00026072	     -0.20489770	     -0.06363879	      0.88296713	     -0.00009453	     -0.21856045	     -0.00078957	     -0.00178610	     65.08812672
      1.23856411	     -0.06364394	     -0.00025741	     -0.20502899	     -0.06363993	      0.88296444	     -0.00009517	     -0.21859575	     -0.00071634	     -0.00176244	     64.66347474
      1.24007595	     -0.06378383	     -0.00025500	     -0.20516959	     -0.06364095	      0.88296180	     -0.00009582	     -0.21863072	     -0.00064067	     -0.00173726	     64.11086543
      1.24158778	     -0.06392018	     -0.00025114	     -0.20530669	     -0.06364186	      0.88295919	     -0.00009648	     -0.21866555	     -0.00056293	     -0.00171066	     63.84315173
      1.24309962	     -0.06405809	     -0.00024831	     -0.20544537	     -0.06364265	      0.88295663	     -0.00009715	     -0.21870016	     -0.00048220	     -0.00168226	     62.96786516
      1.24461146	     -0.06418660	     -0.00024426	     -0.20557467	     -0.06364332	      0.88295411	     -0.00009784	     -0.21873445	     -0.00039969	     -0.00165264	     62.65934217
      1.24612329	     -0.06431644	     -0.00024112	     -0.20570532	     -0.06364386	      0.88295163	     -0.00009853	     -0.21876828	     -0.00031486	     -0.00162244	     62.33344924
      1.24775331	     -0.06445480	     -0.00023727	     -0.20584459	     -0.06364430	      0.88294901	     -0.00009929	     -0.21880426	     -0.00022014	     -0.00158932	     61.67286150
      1.24938332	     -0.06458865	     -0.00023435	     -0.20597936	     -0.06364458	      0.88294645	     -0.00010006	     -0.21883971	     -0.00012247	     -0.00155505	     61.01187799
      1.25101333	     -0.06471957	     -0.00023052	     -0.20611124	     -0.06364470	      0.88294394	     -0.00010084	     -0.21887455	     -0.00002269	     -0.00152159	     61.15269888
      1.25264335	     -0.06485047	     -0.00022797	     -0.20624312	     -0.06364465	      0.88294149	     -0.00010163	     -0.21890875	      0.00008174	     -0.00148680	     60.00638635
      1.25408555	     -0.06495693	     -0.00022492	     -0.20635047	     -0.06364446	      0.88293937	     -0.00010233	     -0.21893847	      0.00017544	     -0.00145664	     60.15017071
      1.25552775	     -0.06506376	     -0.00022258	     -0.20645821	     -0.06364414	      0.88293729	     -0.00010305	     -0.21896752	      0.00027204	     -0.00142653	     59.84097170
      1.25696995	     -0.06516394	     -0.00021977	     -0.20655932	     -0.06364368	      0.88293525	     -0.00010376	     -0.21899584	      0.00037049	     -0.00139696	     59.81776936
      1.25841215	     -0.06525719	     -0.00021700	     -0.20665354	     -0.06364307	      0.88293326	     -0.00010449	     -0.21902329	      0.00047207	     -0.00136598	     59.07005767
      1.25985435	     -0.06534186	     -0.00021389	     -0.20673919	     -0.06364232	      0.88293131	     -0.00010522	     -0.21904972	      0.00057445	     -0.00133544	     59.14092180
      1.26134482	     -0.06542359	     -0.00021041	     -0.20682197	     -0.06364138	      0.88292935	     -0.00010599	     -0.21907584	      0.00068315	     -0.00130273	     58.42052397
      1.26283530	     -0.06549438	     -0.00020675	     -0.20689381	     -0.06364028	      0.88292743	     -0.00010676	     -0.21910061	      0.00079260	     -0.00126932	     58.40799387
      1.26418927	     -0.06555556	     -0.00020335	     -0.20695597	     -0.06363914	      0.88292573	     -0.00010746	     -0.21912187	      0.00089343	     -0.00123866	     58.22282817
      1.26554323	     -0.06561017	     -0.00019966	     -0.20701158	     -0.06363786	      0.88292408	     -0.00010818	     -0.21914199	      0.00099601	     -0.00120650	     57.65989188
      1.26689720	     -0.06565916	     -0.00019563	     -0.20706158	     -0.06363644	      0.88292247	     -0.00010889	     -0.21916094	      0.00109890	     -0.00117393	     57.59257505
      1.26970942	     -0.06575252	     -0.00018785	     -0.20715705	     -0.06363305	      0.88291926	     -0.00011041	     -0.21919666	      0.00131715	     -0.00110334	     56.24893195
      1.27096655	     -0.06578369	     -0.00018517	     -0.20718915	     -0.06363133	      0.88291789	     -0.00011110	     -0.21921108	      0.00141416	     -0.00107121	     56.88797779
      1.27222367	     -0.06581311	     -0.00018286	     -0.20721952	     -0.06362949	      0.88291657	     -0.00011179	     -0.21922448	      0.00151322	     -0.00103779	     56.48057507
      1.27385905	     -0.06584642	     -0.00018019	     -0.20725405	     -0.06362691	      0.88291491	     -0.00011270	     -0.21924036	      0.00164209	     -0.00099422	     56.47063987
      1.27549443	     -0.06587308	     -0.00017776	     -0.20728195	     -0.06362412	      0.88291332	     -0.00011363	     -0.21925453	      0.00177305	     -0.00094857	     55.46491009
      1.27712981	     -0.06588778	     -0.00017591	     -0.20729787	     -0.06362111	      0.88291181	     -0.00011456	     -0.21926693	      0.00190271	     -0.00090249	     55.79722371
      1.27876519	     -0.06590255	     -0.00017421	     -0.20731387	     -0.06361790	      0.88291037	     -0.00011551	     -0.21927746	      0.00203354	     -0.00085589	     55.43953124
      1.28040057	     -0.06590142	     -0.00017298	     -0.20731396	     -0.06361446	      0.88290901	     -0.00011646	     -0.21928625	      0.00216448	     -0.00080717	     55.00903341
      1.28203594	     -0.06589675	     -0.00017180	     -0.20731050	     -0.06361082	      0.88290773	     -0.00011743	     -0.21929313	      0.00229507	     -0.00075816	     54.74949963
      1.28367132	     -0.06588128	     -0.00017092	     -0.20729624	     -0.06360696	      0.88290653	     -0.00011842	     -0.21929817	      0.00242470	     -0.00070893	     54.90423267
      1.28530670	     -0.06586055	     -0.00016984	     -0.20727672	     -0.06360289	      0.88290541	     -0.00011941	     -0.21930128	      0.00255499	     -0.00065731	     54.02328328
      1.28677826	     -0.06582993	     -0.00016932	     -0.20724716	     -0.06359904	      0.88290448	     -0.00012031	     -0.21930247	      0.00267024	     -0.00061088	     54.26155547
      1.28824982	     -0.06579526	     -0.00016836	     -0.20721357	     -0.06359503	      0.88290361	     -0.00012122	     -0.21930204	      0.00278523	     -0.00056389	     54.09550061
      1.28972138	     -0.06575397	     -0.00016773	     -0.20717332	     -0.06359085	      0.88290282	     -0.00012214	     -0.21930004	      0.00289874	     -0.00051691	     54.22503390
      1.29119294	     -0.06570594	     -0.00016689	     -0.20712634	     -0.06358650	      0.88290209	     -0.00012308	     -0.21929649	      0.00301213	     -0.00046841	     53.64547689
      1.29266449	     -0.06564892	     -0.00016627	     -0.20707035	     -0.06358198	      0.88290144	     -0.00012401	     -0.21929133	      0.00312308	     -0.00041985	     53.85260341
      1.29414759	     -0.06558709	     -0.00016552	     -0.20700954	     -0.06357727	      0.88290085	     -0.00012497	     -0.21928449	      0.00323368	     -0.00037066	     53.78386250
      1.29563068	     -0.06551807	     -0.00016493	     -0.20694153	     -0.06357239	      0.88290034	     -0.00012593	     -0.21927604	      0.00334311	     -0.00032024	     53.36234960
      1.29711377	     -0.06544003	     -0.00016430	     -0.20686447	     -0.06356735	      0.88289990	     -0.00012691	     -0.21926596	      0.00344983	     -0.00026957	     53.54095073
      1.29853468	     -0.06536143	     -0.00016374	     -0.20678680	     -0.06356238	      0.88289955	     -0.00012784	     -0.21925474	      0.00355022	     -0.00022105	     53.63506844
      1.29995559	     -0.06527667	     -0.00016332	     -0.20670295	     -0.06355726	      0.88289928	     -0.00012879	     -0.21924206	      0.00364929	     -0.00017134	     53.29213725
      1.30137650	     -0.06518494	     -0.00016296	     -0.20661209	     -0.06355201	      0.88289907	     -0.00012975	     -0.21922790	      0.00374543	     -0.00012174	     53.52226601
      1.30302334	     -0.06507560	     -0.00016264	     -0.20650374	     -0.06354575	      0.88289891	     -0.00013086	     -0.21920965	      0.00385435	     -0.00006413	     53.60740497
      1.30467018	     -0.06495520	     -0.00016213	     -0.20638430	     -0.06353932	      0.88289886	     -0.00013199	     -0.21918954	      0.00396013	     -0.00000612	     53.69200841
      1.30613312	     -0.06484694	     -0.00016211	     -0.20627685	     -0.06353346	      0.88289889	     -0.00013300	     -0.21917003	      0.00405139	      0.00004589	     53.69447093
      1.30759606	     -0.06472975	     -0.00016160	     -0.20616046	     -0.06352746	      0.88289899	     -0.00013402	     -0.21914912	      0.00414025	      0.00009803	     53.60583015
      1.30935790	     -0.06458564	     -0.00016135	     -0.20601727	     -0.06352008	      0.88289922	     -0.00013526	     -0.21912205	      0.00424336	      0.00015963	     53.81111524
      1.31111974	     -0.06443574	     -0.00016054	     -0.20586825	     -0.06351251	      0.88289955	     -0.00013651	     -0.21909303	      0.00434225	      0.00021978	     54.19228458
      1.31288158	     -0.06428586	     -0.00016146	     -0.20571920	     -0.06350478	      0.88289999	     -0.00013778	     -0.21906218	      0.00443832	      0.00028023	     53.77611087
      1.31430178	     -0.06415598	     -0.00016057	     -0.20558997	     -0.06349842	      0.88290043	     -0.00013882	     -0.21903611	      0.00451163	      0.00032723	     54.36718052
      1.31572197	     -0.06403129	     -0.00016150	     -0.20546589	     -0.06349197	      0.88290092	     -0.00013987	     -0.21900901	      0.00458302	      0.00037247	     54.68986566
      1.31750952	     -0.06387175	     -0.00016146	     -0.20530708	     -0.06348370	      0.88290164	     -0.00014121	     -0.21897373	      0.00466958	      0.00042666	     54.99738972
      1.31907002	     -0.06373284	     -0.00016381	     -0.20516875	     -0.06347635	      0.88290234	     -0.00014240	     -0.21894188	      0.00474242	      0.00047293	     55.04107928
      1.32063052	     -0.06359138	     -0.00016376	     -0.20502787	     -0.06346890	      0.88290311	     -0.00014360	     -0.21890919	      0.00481203	      0.00051584	     55.41665688
      1.32219102	     -0.06345371	     -0.00016691	     -0.20489071	     -0.06346134	      0.88290395	     -0.00014483	     -0.21887575	      0.00487938	      0.00055639	     55.57085140
      1.32375152	     -0.06331007	     -0.00016687	     -0.20474759	     -0.06345367	      0.88290485	     -0.00014607	     -0.21884168	      0.00494361	      0.00059399	     55.94733654
      1.32531202	     -0.06317229	     -0.00017088	     -0.20461026	     -0.06344591	      0.88290580	     -0.00014733	     -0.21880697	      0.00500517	      0.00062835	     56.50062107
      1.32664334	     -0.06305298	     -0.00017113	     -0.20449135	     -0.06343921	      0.88290666	     -0.00014842	     -0.21877698	      0.00505605	      0.00065530	     56.62856473
      1.32797466	     -0.06293472	     -0.00017363	     -0.20437345	     -0.06343245	      0.88290754	     -0.00014953	     -0.21874667	      0.00510501	      0.00068004	     56.91397211
      1.32960553	     -0.06279008	     -0.00017552	     -0.20422924	     -0.06342407	      0.88290868	     -0.00015091	     -0.21870917	      0.00516247	      0.00070696	     57.29761272
      1.33107527	     -0.06266129	     -0.00017811	     -0.20410080	     -0.06341645	      0.88290973	     -0.00015218	     -0.21867508	      0.00521197	      0.00072802	     57.65829958
      1.33254500	     -0.06253204	     -0.00017990	     -0.20397190	     -0.06340875	      0.88291082	     -0.00015346	     -0.21864073	      0.00525956	      0.00074692	     57.84375963
      1.33398998	     -0.06240681	     -0.00018226	     -0.20384698	     -0.06340112	      0.88291191	     -0.00015475	     -0.21860677	      0.00530373	      0.00076202	     58.38295814
      1.33543496	     -0.06228287	     -0.00018413	     -0.20372336	     -0.06339343	      0.88291302	     -0.00015606	     -0.21857268	      0.00534654	      0.00077532	     58.38709926
      1.33687994	     -0.06215969	     -0.00018631	     -0.20360046	     -0.06338567	      0.88291414	     -0.00015738	     -0.21853847	      0.00538629	      0.00078525	     59.01625822
      1.33832492	     -0.06203880	     -0.00018818	     -0.20347985	     -0.06337786	      0.88291529	     -0.00015874	     -0.21850420	      0.00542496	      0.00079362	     58.89271033
      1.33976990	     -0.06191696	     -0.00019026	     -0.20335826	     -0.06337000	      0.88291644	     -0.00016011	     -0.21846991	      0.00546052	      0.00079924	     59.47134429
      1.34135673	     -0.06178979	     -0.00019232	     -0.20323136	     -0.06336130	      0.88291771	     -0.00016165	     -0.21843223	      0.00549749	      0.00080263	     59.80108402
      1.34294357	     -0.06165935	     -0.00019466	     -0.20310116	     -0.06335255	      0.88291898	     -0.00016321	     -0.21839464	      0.00553192	      0.00080387	     60.13029560
      1.34453040	     -0.06153652	     -0.00019689	     -0.20297856	     -0.06334375	      0.88292026	     -0.00016481	     -0.21835711	      0.00556403	      0.00080307	     60.23629915
      1.34611724	     -0.06141225	     -0.00019895	     -0.20285451	     -0.06333489	      0.88292153	     -0.00016643	     -0.21831978	      0.00559376	      0.00080027	     60.38120335
      1.34770407	     -0.06129434	     -0.00020014	     -0.20273681	     -0.06332600	      0.88292280	     -0.00016809	     -0.21828260	      0.00562046	      0.00079519	     60.69680037
      1.34911388	     -0.06118823	     -0.00020181	     -0.20263086	     -0.06331806	      0.88292391	     -0.00016958	     -0.21824979	      0.00564239	      0.00078968	     60.93782043
      1.35052368	     -0.06108735	     -0.00020293	     -0.20253014	     -0.06331009	      0.88292502	     -0.00017110	     -0.21821716	      0.00566212	      0.00078264	     61.15274746
      1.35193349	     -0.06098808	     -0.00020412	     -0.20243102	     -0.06330209	      0.88292612	     -0.00017264	     -0.21818476	      0.00568020	      0.00077500	     61.24936177
      1.35334329	     -0.06089166	     -0.00020506	     -0.20233472	     -0.06329407	      0.88292721	     -0.00017421	     -0.21815260	      0.00569611	      0.00076670	     61.36990154
      1.35477451	     -0.06079596	     -0.00020653	     -0.20223914	     -0.06328591	      0.88292830	     -0.00017583	     -0.21812022	      0.00570997	      0.00075733	     61.67947130
      1.35620572	     -0.06070370	     -0.00020782	     -0.20214699	     -0.06327773	      0.88292938	     -0.00017747	     -0.21808813	      0.00572265	      0.00074841	     61.32839198
      1.35763693	     -0.06061038	     -0.00020949	     -0.20205375	     -0.06326953	      0.88293044	     -0.00017913	     -0.21805634	      0.00573237	      0.00073898	     61.72164783
      1.35903400	     -0.06052332	     -0.00021170	     -0.20196674	     -0.06326152	      0.88293147	     -0.00018078	     -0.21802558	      0.00574006	      0.00072941	     61.82562636
      1.36043107	     -0.06043784	     -0.00021464	     -0.20188130	     -0.06325349	      0.88293248	     -0.00018246	     -0.21799523	      0.00574640	      0.00072088	     61.53252218
      1.36182813	     -0.06035437	     -0.00021769	     -0.20179784	     -0.06324546	      0.88293348	     -0.00018416	     -0.21796525	      0.00575002	      0.00071230	     61.76079850
      1.36343672	     -0.06025945	     -0.00022169	     -0.20170292	     -0.06323621	      0.88293462	     -0.00018614	     -0.21793122	      0.00575198	      0.00070285	     61.81685241
      1.36504531	     -0.06017231	     -0.00022589	     -0.20161576	     -0.06322696	      0.88293574	     -0.00018816	     -0.21789772	      0.00575148	      0.00069456	     61.73148905
      1.36648670	     -0.06008886	     -0.00022959	     -0.20153228	     -0.06321867	      0.88293674	     -0.00018999	     -0.21786824	      0.00574872	      0.00068849	     61.65006821
      1.36792808	     -0.06001193	     -0.00023338	     -0.20145529	     -0.06321039	      0.88293773	     -0.00019185	     -0.21783907	      0.00574435	      0.00068361	     61.30847973
      1.36936947	     -0.05993432	     -0.00023705	     -0.20137762	     -0.06320211	      0.88293871	     -0.00019374	     -0.21781030	      0.00573713	      0.00067885	     61.56919108
      1.37081085	     -0.05986297	     -0.00024082	     -0.20130620	     -0.06319385	      0.88293969	     -0.00019565	     -0.21778186	      0.00572856	      0.00067567	     61.27118543
      1.37225224	     -0.05978831	     -0.00024437	     -0.20123145	     -0.06318560	      0.88294066	     -0.00019759	     -0.21775382	      0.00571764	      0.00067346	     61.19139472
      1.37369362	     -0.05971845	     -0.00024824	     -0.20116148	     -0.06317737	      0.88294163	     -0.00019955	     -0.21772608	      0.00570492	      0.00067286	     60.89556699
      1.37546810	     -0.05963119	     -0.00025257	     -0.20107407	     -0.06316726	      0.88294282	     -0.00020200	     -0.21769244	      0.00568580	      0.00067292	     61.03601655
      1.37672060	     -0.05957396	     -0.00025621	     -0.20101671	     -0.06316015	      0.88294367	     -0.00020376	     -0.21766893	      0.00567117	      0.00067559	     60.37454721
      1.37797310	     -0.05951541	     -0.00025927	     -0.20095803	     -0.06315305	      0.88294452	     -0.00020553	     -0.21764566	      0.00565435	      0.00067844	     60.41948903
      1.37960595	     -0.05944428	     -0.00026299	     -0.20088672	     -0.06314384	      0.88294563	     -0.00020787	     -0.21761570	      0.00563060	      0.00068298	     60.06149991
      1.38123879	     -0.05937055	     -0.00026639	     -0.20081278	     -0.06313467	      0.88294675	     -0.00021025	     -0.21758618	      0.00560450	      0.00068990	     59.74513238
      1.38255612	     -0.05931534	     -0.00026960	     -0.20075738	     -0.06312730	      0.88294766	     -0.00021219	     -0.21756260	      0.00558115	      0.00069587	     59.66958783
      1.38387346	     -0.05925983	     -0.00027255	     -0.20070168	     -0.06311996	      0.88294858	     -0.00021415	     -0.21753927	      0.00555666	      0.00070313	     59.47441615
      1.38551188	     -0.05919559	     -0.00027636	     -0.20063718	     -0.06311089	      0.88294974	     -0.00021662	     -0.21751063	      0.00552400	      0.00071261	     59.11574070
      1.38715031	     -0.05912669	     -0.00027938	     -0.20056800	     -0.06310186	      0.88295092	     -0.00021912	     -0.21748240	      0.00548911	      0.00072414	     58.88111227
      1.38832867	     -0.05908383	     -0.00028191	     -0.20052494	     -0.06309541	      0.88295178	     -0.00022094	     -0.21746229	      0.00546247	      0.00073275	     58.60303955
      1.38950703	     -0.05903939	     -0.00028424	     -0.20048028	     -0.06308899	      0.88295265	     -0.00022278	     -0.21744240	      0.00543467	      0.00074157	     58.51658077
      1.39114345	     -0.05898124	     -0.00028761	     -0.20042181	     -0.06308013	      0.88295387	     -0.00022536	     -0.21741515	      0.00539475	      0.00075477	     57.99254288
      1.39247665	     -0.05893280	     -0.00029027	     -0.20037308	     -0.06307296	      0.88295488	     -0.00022749	     -0.21739322	      0.00536002	      0.00076543	     58.08106575
      1.39380985	     -0.05888808	     -0.00029309	     -0.20032807	     -0.06306584	      0.88295591	     -0.00022964	     -0.21737155	      0.00532489	      0.00077713	     57.53215785
      1.39514305	     -0.05884284	     -0.00029585	     -0.20028254	     -0.06305876	      0.88295696	     -0.00023181	     -0.21735014	      0.00528776	      0.00078832	     57.53176983
      1.39678123	     -0.05879278	     -0.00029921	     -0.20023209	     -0.06305014	      0.88295826	     -0.00023451	     -0.21732419	      0.00524161	      0.00080262	     56.68459647
      1.39825527	     -0.05874268	     -0.00030197	     -0.20018164	     -0.06304245	      0.88295945	     -0.00023697	     -0.21730121	      0.00519738	      0.00081542	     56.84124995
      1.39972932	     -0.05870029	     -0.00030489	     -0.20013888	     -0.06303482	      0.88296066	     -0.00023946	     -0.21727849	      0.00515240	      0.00082808	     56.43681975
      1.40104035	     -0.05866105	     -0.00030730	     -0.20009929	     -0.06302809	      0.88296175	     -0.00024169	     -0.21725857	      0.00511100	      0.00083873	     56.44914282
      1.40235139	     -0.05862523	     -0.00030990	     -0.20006313	     -0.06302142	      0.88296286	     -0.00024395	     -0.21723893	      0.00506929	      0.00084964	     55.90100371
      1.40366242	     -0.05858779	     -0.00031235	     -0.20002533	     -0.06301480	      0.88296398	     -0.00024622	     -0.21721955	      0.00502601	      0.00085974	     55.85748874
      1.40525053	     -0.05854782	     -0.00031554	     -0.19998492	     -0.06300686	      0.88296536	     -0.00024901	     -0.21719640	      0.00497325	      0.00087189	     55.13264309
      1.40667628	     -0.05850970	     -0.00031834	     -0.19994640	     -0.06299980	      0.88296661	     -0.00025154	     -0.21717595	      0.00492378	      0.00088192	     55.27133729
      1.40810203	     -0.05847554	     -0.00032127	     -0.19991182	     -0.06299282	      0.88296787	     -0.00025410	     -0.21715580	      0.00487423	      0.00089206	     54.63567733
      1.40952777	     -0.05843831	     -0.00032374	     -0.19987416	     -0.06298591	      0.88296915	     -0.00025668	     -0.21713594	      0.00482277	      0.00090074	     54.79082996
      1.41095352	     -0.05840867	     -0.00032643	     -0.19984410	     -0.06297907	      0.88297044	     -0.00025929	     -0.21711636	      0.00477156	      0.00090980	     53.89785047
      1.41237927	     -0.05837042	     -0.00032836	     -0.19980542	     -0.06297230	      0.88297174	     -0.00026193	     -0.21709713	      0.00471797	      0.00091776	     54.11000037
      1.41380502	     -0.05834422	     -0.00033096	     -0.19977877	     -0.06296561	      0.88297306	     -0.00026459	     -0.21707810	      0.00466394	      0.00092492	     53.59562298
      1.41523076	     -0.05830733	     -0.00033271	     -0.19974143	     -0.06295900	      0.88297438	     -0.00026728	     -0.21705945	      0.00460865	      0.00093175	     53.49127329
      1.41649577	     -0.05828355	     -0.00033506	     -0.19971724	     -0.06295320	      0.88297556	     -0.00026968	     -0.21704305	      0.00455866	      0.00093700	     53.08797604
      1.41776077	     -0.05825470	     -0.00033678	     -0.19968797	     -0.06294747	      0.88297675	     -0.00027211	     -0.21702690	      0.00450753	      0.00094157	     52.99673683
      1.41930073	     -0.05822610	     -0.00033940	     -0.19965885	     -0.06294058	      0.88297821	     -0.00027510	     -0.21700748	      0.00444405	      0.00094619	     52.66353405
      1.42084068	     -0.05819014	     -0.00034122	     -0.19962235	     -0.06293378	      0.88297967	     -0.00027811	     -0.21698842	      0.00437877	      0.00095011	     52.61069433
      1.42207954	     -0.05816716	     -0.00034362	     -0.19959892	     -0.06292839	      0.88298084	     -0.00028056	     -0.21697322	      0.00432498	      0.00095254	     52.35461117
      1.42331839	     -0.05813990	     -0.00034554	     -0.19957120	     -0.06292307	      0.88298203	     -0.00028303	     -0.21695824	      0.00426946	      0.00095402	     52.46725679
      1.42486284	     -0.05811041	     -0.00034851	     -0.19954111	     -0.06291653	      0.88298350	     -0.00028614	     -0.21693981	      0.00419846	      0.00095521	     52.23768240
      1.42640729	     -0.05807810	     -0.00035071	     -0.19950817	     -0.06291010	      0.88298498	     -0.00028928	     -0.21692171	      0.00412374	      0.00095454	     52.80708766
      1.42770760	     -0.05805470	     -0.00035342	     -0.19948421	     -0.06290478	      0.88298622	     -0.00029194	     -0.21690669	      0.00405971	      0.00095391	     52.47963663
      1.42900791	     -0.05802809	     -0.00035517	     -0.19945704	     -0.06289955	      0.88298746	     -0.00029463	     -0.21689190	      0.00399296	      0.00095160	     52.83074884
      1.43030822	     -0.05800797	     -0.00035756	     -0.19943633	     -0.06289440	      0.88298869	     -0.00029734	     -0.21687734	      0.00392466	      0.00094830	     52.94065198
      1.43197195	     -0.05798058	     -0.00035978	     -0.19940818	     -0.06288794	      0.88299026	     -0.00030085	     -0.21685921	      0.00383474	      0.00094221	     53.31629932
      1.43323567	     -0.05796283	     -0.00036228	     -0.19938983	     -0.06288314	      0.88299145	     -0.00030353	     -0.21684573	      0.00376501	      0.00093719	     53.39292797
      1.43449940	     -0.05794506	     -0.00036385	     -0.19937146	     -0.06287843	      0.88299263	     -0.00030624	     -0.21683258	      0.00369394	      0.00093039	     53.82922794
      1.43612416	     -0.05792886	     -0.00036653	     -0.19935446	     -0.06287250	      0.88299414	     -0.00030975	     -0.21681621	      0.00360197	      0.00092034	     54.00435083
      1.43750016	     -0.05791262	     -0.00036779	     -0.19933756	     -0.06286760	      0.88299539	     -0.00031275	     -0.21680283	      0.00352304	      0.00091040	     54.55207137
      1.43887617	     -0.05790325	     -0.00037017	     -0.19932751	     -0.06286280	      0.88299664	     -0.00031578	     -0.21678990	      0.00344441	      0.00089951	     54.66537643
      1.44025218	     -0.05789017	     -0.00037135	     -0.19931376	     -0.06285812	      0.88299787	     -0.00031883	     -0.21677745	      0.00336571	      0.00088777	     55.02567626
      1.44162818	     -0.05788377	     -0.00037353	     -0.19930670	     -0.06285354	      0.88299908	     -0.00032191	     -0.21676542	      0.00328745	      0.00087489	     55.27691134
      1.44300419	     -0.05787410	     -0.00037460	     -0.19929638	     -0.06284907	      0.88300028	     -0.00032501	     -0.21675390	      0.00321000	      0.00086114	     55.61002542
      1.44438019	     -0.05787057	     -0.00037653	     -0.19929220	     -0.06284471	      0.88300145	     -0.00032814	     -0.21674279	      0.00313362	      0.00084651	     55.77992989
      1.44575620	     -0.05786303	     -0.00037748	     -0.19928403	     -0.06284045	      0.88300261	     -0.00033129	     -0.21673216	      0.00305832	      0.00083114	     56.05757357
      1.44741102	     -0.05786149	     -0.00038001	     -0.19928173	     -0.06283546	      0.88300397	     -0.00033512	     -0.21671988	      0.00296967	      0.00081163	     56.05145976
      1.44856777	     -0.05785587	     -0.00038021	     -0.19927561	     -0.06283206	      0.88300490	     -0.00033782	     -0.21671169	      0.00290826	      0.00079704	     56.51951088
      1.44972451	     -0.05785536	     -0.00038153	     -0.19927459	     -0.06282873	      0.88300581	     -0.00034053	     -0.21670378	      0.00284824	      0.00078187	     56.59413370
      1.45134849	     -0.05785657	     -0.00038290	     -0.19927512	     -0.06282417	      0.88300706	     -0.00034438	     -0.21669319	      0.00276549	      0.00075903	     56.86580134
      1.45297247	     -0.05786154	     -0.00038541	     -0.19927939	     -0.06281975	      0.88300827	     -0.00034825	     -0.21668327	      0.00268504	      0.00073472	     56.82051793
      1.45438282	     -0.05786458	     -0.00038687	     -0.19928185	     -0.06281601	      0.88300930	     -0.00035165	     -0.21667528	      0.00261662	      0.00071259	     57.10051924
      1.45579317	     -0.05788038	     -0.00039047	     -0.19929706	     -0.06281237	      0.88301028	     -0.00035508	     -0.21666790	      0.00255011	      0.00068869	     56.95551430
      1.45720352	     -0.05789241	     -0.00039252	     -0.19930852	     -0.06280882	      0.88301124	     -0.00035853	     -0.21666131	      0.00248474	      0.00066292	     57.33944545
      1.45861388	     -0.05791769	     -0.00039703	     -0.19933321	     -0.06280536	      0.88301215	     -0.00036201	     -0.21665546	      0.00242178	      0.00063622	     56.88477345
      1.46002423	     -0.05793669	     -0.00039949	     -0.19935166	     -0.06280199	      0.88301303	     -0.00036551	     -0.21665050	      0.00235943	      0.00060740	     57.38361899
      1.46125000	     -0.05796383	     -0.00040391	     -0.19937831	     -0.06279913	      0.88301376	     -0.00036858	     -0.21664683	      0.00230726	      0.00058149	     57.00116442
      1.46247576	     -0.05798807	     -0.00040707	     -0.19940207	     -0.06279633	      0.88301446	     -0.00037167	     -0.21664383	      0.00225572	      0.00055417	     57.13623451
      1.46401713	     -0.05802580	     -0.00041207	     -0.19943920	     -0.06279290	      0.88301528	     -0.00037558	     -0.21664098	      0.00219288	      0.00051859	     56.85040599
      1.46555849	     -0.05806236	     -0.00041590	     -0.19947519	     -0.06278957	      0.88301605	     -0.00037952	     -0.21663920	      0.00213092	      0.00048089	     57.19315787
      1.46680909	     -0.05809955	     -0.00042034	     -0.19951191	     -0.06278693	      0.88301664	     -0.00038274	     -0.21663851	      0.00208276	      0.00044998	     56.66452449
      1.46805969	     -0.05813398	     -0.00042355	     -0.19954589	     -0.06278436	      0.88301718	     -0.00038597	     -0.21663852	      0.00203479	      0.00041753	     56.82576726
      1.46961331	     -0.05818212	     -0.00042821	     -0.19959348	     -0.06278124	      0.88301779	     -0.00039001	     -0.21663945	      0.00197713	      0.00037654	     56.44230946
      1.47116693	     -0.05822619	     -0.00043157	     -0.19963703	     -0.06277822	      0.88301835	     -0.00039408	     -0.21664137	      0.00191966	      0.00033400	     56.92111540
      1.47240105	     -0.05826891	     -0.00043553	     -0.19967931	     -0.06277587	      0.88301874	     -0.00039733	     -0.21664355	      0.00187587	      0.00030053	     56.35884004
      1.47363516	     -0.05830812	     -0.00043810	     -0.19971812	     -0.06277359	      0.88301909	     -0.00040060	     -0.21664634	      0.00183185	      0.00026604	     56.52808238
      1.47518530	     -0.05836226	     -0.00044167	     -0.19977176	     -0.06277079	      0.88301947	     -0.00040472	     -0.21665066	      0.00177806	      0.00022285	     56.17090373
      1.47673543	     -0.05841367	     -0.00044409	     -0.19982267	     -0.06276807	      0.88301978	     -0.00040887	     -0.21665588	      0.00172423	      0.00017898	     56.62337476
      1.47801228	     -0.05846274	     -0.00044725	     -0.19987134	     -0.06276590	      0.88301998	     -0.00041230	     -0.21666083	      0.00168174	      0.00014368	     56.10210512
      1.47928914	     -0.05850931	     -0.00044926	     -0.19991752	     -0.06276378	      0.88302015	     -0.00041574	     -0.21666644	      0.00163920	      0.00010795	     56.32371979
      1.48084037	     -0.05857185	     -0.00045228	     -0.19997959	     -0.06276128	      0.88302028	     -0.00041995	     -0.21667406	      0.00158950	      0.00006535	     55.96976761
      1.48239160	     -0.05862774	     -0.00045380	     -0.20003504	     -0.06275885	      0.88302035	     -0.00042417	     -0.21668256	      0.00154033	      0.00002286	     56.52563750
      1.48369108	     -0.05868320	     -0.00045644	     -0.20009013	     -0.06275687	      0.88302036	     -0.00042773	     -0.21669022	      0.00150156	     -0.00001130	     56.02234790
      1.48499056	     -0.05873352	     -0.00045759	     -0.20014010	     -0.06275495	      0.88302032	     -0.00043129	     -0.21669843	      0.00146335	     -0.00004538	     56.26563414
      1.48629005	     -0.05878847	     -0.00045947	     -0.20019472	     -0.06275307	      0.88302024	     -0.00043487	     -0.21670713	      0.00142715	     -0.00007823	     56.03003313
      1.48758953	     -0.05884275	     -0.00046084	     -0.20024867	     -0.06275124	      0.88302012	     -0.00043846	     -0.21671633	      0.00139199	     -0.00011059	     56.19282775
      1.48916633	     -0.05891304	     -0.00046295	     -0.20031860	     -0.06274907	      0.88301991	     -0.00044284	     -0.21672814	      0.00135245	     -0.00014805	     55.76056515
      1.49074314	     -0.05897776	     -0.00046426	     -0.20038297	     -0.06274697	      0.88301965	     -0.00044723	     -0.21674065	      0.00131446	     -0.00018406	     56.13648853
      1.49213633	     -0.05904220	     -0.00046626	     -0.20044712	     -0.06274516	      0.88301937	     -0.00045113	     -0.21675214	      0.00128356	     -0.00021469	     55.97313529
      1.49352952	     -0.05910326	     -0.00046669	     -0.20050792	     -0.06274339	      0.88301905	     -0.00045503	     -0.21676411	      0.00125471	     -0.00024384	     56.05420412
      1.49492271	     -0.05916729	     -0.00046814	     -0.20057170	     -0.06274166	      0.88301869	     -0.00045895	     -0.21677649	      0.00122823	     -0.00027148	     55.83333961
      1.49631591	     -0.05922689	     -0.00046854	     -0.20063109	     -0.06273997	      0.88301830	     -0.00046288	     -0.21678923	      0.00120361	     -0.00029775	     55.96897124
      1.49770910	     -0.05929107	     -0.00046984	     -0.20069506	     -0.06273831	      0.88301786	     -0.00046683	     -0.21680225	      0.00118114	     -0.00032283	     55.92255581
      1.49910229	     -0.05935231	     -0.00047035	     -0.20075613	     -0.06273668	      0.88301740	     -0.00047078	     -0.21681558	      0.00116120	     -0.00034591	     55.72505713
      1.50049549	     -0.05941590	     -0.00047154	     -0.20081955	     -0.06273507	      0.88301690	     -0.00047474	     -0.21682915	      0.00114280	     -0.00036794	     55.78686715
      1.50244441	     -0.05950602	     -0.00047182	     -0.20090950	     -0.06273287	      0.88301615	     -0.00048030	     -0.21684869	      0.00112136	     -0.00039666	     55.38914887
      1.50359454	     -0.05955451	     -0.00047412	     -0.20095786	     -0.06273159	      0.88301569	     -0.00048358	     -0.21686039	      0.00110979	     -0.00041132	     55.46214686
      1.50474467	     -0.05960555	     -0.00047518	     -0.20100880	     -0.06273031	      0.88301521	     -0.00048688	     -0.21687224	      0.00109993	     -0.00042583	     55.49231629
      1.50635269	     -0.05967986	     -0.00047725	     -0.20108299	     -0.06272856	      0.88301451	     -0.00049149	     -0.21688912	      0.00108831	     -0.00044535	     55.54497380
      1.50796071	     -0.05975449	     -0.00047901	     -0.20115756	     -0.06272681	      0.88301378	     -0.00049611	     -0.21690635	      0.00108047	     -0.00046246	     54.83210365
      1.50956873	     -0.05982436	     -0.00048141	     -0.20122736	     -0.06272508	      0.88301302	     -0.00050074	     -0.21692384	      0.00107372	     -0.00047838	     55.08725133
      1.51117676	     -0.05989546	     -0.00048225	     -0.20129844	     -0.06272336	      0.88301224	     -0.00050538	     -0.21694147	      0.00106998	     -0.00049332	     54.93347688
      1.51258503	     -0.05996032	     -0.00048515	     -0.20136328	     -0.06272185	      0.88301154	     -0.00050945	     -0.21695703	      0.00106895	     -0.00050453	     54.64000077
      1.51399331	     -0.06002271	     -0.00048589	     -0.20142569	     -0.06272035	      0.88301082	     -0.00051352	     -0.21697276	      0.00106963	     -0.00051555	     54.55973366
      1.51540159	     -0.06008940	     -0.00048849	     -0.20149240	     -0.06271884	      0.88301009	     -0.00051761	     -0.21698861	      0.00107218	     -0.00052621	     54.45129236
      1.51712514	     -0.06016750	     -0.00048920	     -0.20157060	     -0.06271699	      0.88300917	     -0.00052261	     -0.21700825	      0.00107868	     -0.00053818	     53.80992023
      1.51836704	     -0.06022175	     -0.00049205	     -0.20162489	     -0.06271564	      0.88300849	     -0.00052622	     -0.21702242	      0.00108419	     -0.00054636	     53.94284223
      1.51960893	     -0.06027713	     -0.00049311	     -0.20168035	     -0.06271429	      0.88300781	     -0.00052984	     -0.21703658	      0.00109165	     -0.00055427	     53.74551783
      1.52123071	     -0.06035048	     -0.00049552	     -0.20175383	     -0.06271251	      0.88300690	     -0.00053456	     -0.21705514	      0.00110347	     -0.00056446	     53.48328968
      1.52285248	     -0.06042084	     -0.00049723	     -0.20182435	     -0.06271071	      0.88300598	     -0.00053930	     -0.21707368	      0.00111792	     -0.00057370	     53.09094762
      1.52447426	     -0.06049366	     -0.00050084	     -0.20189733	     -0.06270889	      0.88300504	     -0.00054404	     -0.21709219	      0.00113420	     -0.00058325	     52.99444595
      1.52582423	     -0.06055242	     -0.00050199	     -0.20195626	     -0.06270734	      0.88300425	     -0.00054800	     -0.21710757	      0.00114992	     -0.00059061	     52.63794978
      1.52717421	     -0.06061196	     -0.00050491	     -0.20201595	     -0.06270578	      0.88300345	     -0.00055196	     -0.21712293	      0.00116715	     -0.00059796	     52.30789243
      1.52852419	     -0.06067096	     -0.00050698	     -0.20207515	     -0.06270419	      0.88300264	     -0.00055592	     -0.21713823	      0.00118588	     -0.00060529	     52.00848952
      1.53017439	     -0.06074395	     -0.00051043	     -0.20214838	     -0.06270222	      0.88300163	     -0.00056077	     -0.21715689	      0.00121091	     -0.00061413	     51.53464420
      1.53182459	     -0.06081140	     -0.00051296	     -0.20221611	     -0.06270020	      0.88300061	     -0.00056562	     -0.21717542	      0.00123759	     -0.00062310	     51.42583101
      1.53329483	     -0.06087455	     -0.00051691	     -0.20227951	     -0.06269836	      0.88299969	     -0.00056994	     -0.21719169	      0.00126377	     -0.00062985	     50.82783194
      1.53476507	     -0.06093048	     -0.00051887	     -0.20233571	     -0.06269648	      0.88299876	     -0.00057427	     -0.21720776	      0.00129051	     -0.00063726	     50.94270329
      1.53623531	     -0.06099157	     -0.00052278	     -0.20239708	     -0.06269456	      0.88299782	     -0.00057860	     -0.21722353	      0.00131991	     -0.00064297	     50.17580210
      1.53770554	     -0.06104565	     -0.00052466	     -0.20245148	     -0.06269260	      0.88299687	     -0.00058293	     -0.21723905	      0.00134938	     -0.00064926	     50.30485643
      1.53917578	     -0.06110160	     -0.00052829	     -0.20250775	     -0.06269059	      0.88299591	     -0.00058726	     -0.21725422	      0.00138158	     -0.00065323	     49.37750553
      1.54064602	     -0.06114936	     -0.00052972	     -0.20255585	     -0.06268854	      0.88299494	     -0.00059158	     -0.21726900	      0.00141330	     -0.00065752	     49.58633050
      1.54211626	     -0.06119792	     -0.00053262	     -0.20260477	     -0.06268643	      0.88299398	     -0.00059590	     -0.21728327	      0.00144753	     -0.00065936	     48.69484087
      1.54343893	     -0.06123385	     -0.00053359	     -0.20264104	     -0.06268450	      0.88299310	     -0.00059979	     -0.21729563	      0.00147784	     -0.00066068	     48.75754934
      1.54476159	     -0.06126883	     -0.00053515	     -0.20267635	     -0.06268252	      0.88299223	     -0.00060367	     -0.21730745	      0.00150971	     -0.00065994	     48.19021991
      1.54608426	     -0.06129842	     -0.00053562	     -0.20270631	     -0.06268051	      0.88299136	     -0.00060754	     -0.21731868	      0.00154142	     -0.00065837	     48.04908639
      1.54767359	     -0.06133242	     -0.00053603	     -0.20274076	     -0.06267802	      0.88299031	     -0.00061219	     -0.21733134	      0.00158108	     -0.00065395	     47.19801979
      1.54926292	     -0.06135629	     -0.00053598	     -0.20276509	     -0.06267548	      0.88298928	     -0.00061683	     -0.21734305	      0.00162010	     -0.00064748	     47.15061082
      1.55085224	     -0.06138361	     -0.00053689	     -0.20279286	     -0.06267287	      0.88298826	     -0.00062146	     -0.21735369	      0.00166013	     -0.00063895	     46.61016875
      1.55227849	     -0.06139789	     -0.00053665	     -0.20280756	     -0.06267048	      0.88298735	     -0.00062561	     -0.21736248	      0.00169626	     -0.00062895	     46.30027491
      1.55370474	     -0.06141452	     -0.00053746	     -0.20282458	     -0.06266804	      0.88298646	     -0.00062974	     -0.21737041	      0.00173243	     -0.00061775	     46.07613532
      1.55527122	     -0.06142639	     -0.00053723	     -0.20283692	     -0.06266529	      0.88298551	     -0.00063428	     -0.21737826	      0.00177251	     -0.00060404	     45.84142351
      1.55683770	     -0.06143745	     -0.00053767	     -0.20284844	     -0.06266248	      0.88298457	     -0.00063880	     -0.21738509	      0.00181325	     -0.00058754	     45.23581654
      1.55819658	     -0.06144033	     -0.00053671	     -0.20285172	     -0.06266000	      0.88298379	     -0.00064271	     -0.21739021	      0.00184794	     -0.00057274	     45.20967608
      1.55955546	     -0.06144152	     -0.00053646	     -0.20285331	     -0.06265746	      0.88298302	     -0.00064661	     -0.21739455	      0.00188317	     -0.00055639	     44.80705747
      1.56091434	     -0.06143841	     -0.00053567	     -0.20285060	     -0.06265488	      0.88298227	     -0.00065050	     -0.21739808	      0.00191806	     -0.00053903	     44.53554931
      1.56258967	     -0.06143171	     -0.00053494	     -0.20284439	     -0.06265163	      0.88298139	     -0.00065528	     -0.21740134	      0.00196096	     -0.00051616	     44.05460942
      1.56409068	     -0.06141621	     -0.00053373	     -0.20282933	     -0.06264866	      0.88298063	     -0.00065955	     -0.21740319	      0.00199815	     -0.00049499	     44.12905365
      1.56559169	     -0.06140104	     -0.00053290	     -0.20281458	     -0.06264563	      0.88297990	     -0.00066380	     -0.21740399	      0.00203568	     -0.00047184	     43.59839790
      1.56709270	     -0.06137838	     -0.00053139	     -0.20279234	     -0.06264255	      0.88297921	     -0.00066804	     -0.21740379	      0.00207193	     -0.00044866	     43.57249816
      1.56859371	     -0.06135446	     -0.00053001	     -0.20276883	     -0.06263941	      0.88297856	     -0.00067226	     -0.21740255	      0.00210789	     -0.00042478	     43.30848185
      1.57009472	     -0.06132428	     -0.00052776	     -0.20273908	     -0.06263622	      0.88297794	     -0.00067645	     -0.21740029	      0.00214246	     -0.00040119	     43.45151274
      1.57159573	     -0.06129019	     -0.00052551	     -0.20270540	     -0.06263298	      0.88297736	     -0.00068063	     -0.21739700	      0.00217754	     -0.00037584	     42.78279757
      1.57309674	     -0.06124991	     -0.00052291	     -0.20266552	     -0.06262968	      0.88297681	     -0.00068479	     -0.21739266	      0.00221023	     -0.00035139	     43.09544810
      1.57459775	     -0.06120811	     -0.00052026	     -0.20262412	     -0.06262634	      0.88297630	     -0.00068893	     -0.21738727	      0.00224322	     -0.00032597	     42.67642062
      1.57587759	     -0.06116729	     -0.00051772	     -0.20258362	     -0.06262345	      0.88297590	     -0.00069244	     -0.21738187	      0.00226972	     -0.00030517	     42.88951856
      1.57715743	     -0.06112529	     -0.00051505	     -0.20254195	     -0.06262053	      0.88297552	     -0.00069593	     -0.21737572	      0.00229640	     -0.00028371	     42.60501715
      1.57843726	     -0.06107905	     -0.00051215	     -0.20249603	     -0.06261758	      0.88297517	     -0.00069941	     -0.21736882	      0.00232177	     -0.00026283	     42.70580513
      1.58037724	     -0.06100701	     -0.00050733	     -0.20242448	     -0.06261304	      0.88297469	     -0.00070464	     -0.21735696	      0.00235991	     -0.00023111	     42.24539071
      1.58201201	     -0.06093612	     -0.00050323	     -0.20235397	     -0.06260915	      0.88297434	     -0.00070902	     -0.21734566	      0.00238935	     -0.00020509	     42.72224436
      1.58332770	     -0.06088125	     -0.00049954	     -0.20229941	     -0.06260599	      0.88297408	     -0.00071251	     -0.21733568	      0.00241332	     -0.00018418	     42.45066070
      1.58464338	     -0.06082093	     -0.00049587	     -0.20223939	     -0.06260280	      0.88297385	     -0.00071599	     -0.21732497	      0.00243585	     -0.00016429	     42.64330618
      1.58627024	     -0.06074626	     -0.00049089	     -0.20216509	     -0.06259882	      0.88297360	     -0.00072026	     -0.21731071	      0.00246370	     -0.00014014	     42.32613670
      1.58789709	     -0.06066242	     -0.00048618	     -0.20208159	     -0.06259479	      0.88297339	     -0.00072450	     -0.21729536	      0.00248948	     -0.00011721	     42.68444769
      1.58926909	     -0.06059554	     -0.00048161	     -0.20201501	     -0.06259136	      0.88297324	     -0.00072804	     -0.21728150	      0.00251092	     -0.00009919	     42.69692222
      1.59064109	     -0.06052159	     -0.00047754	     -0.20194133	     -0.06258790	      0.88297312	     -0.00073156	     -0.21726693	      0.00253194	     -0.00008162	     42.63194748
      1.59201308	     -0.06044918	     -0.00047317	     -0.20186918	     -0.06258441	      0.88297302	     -0.00073506	     -0.21725162	      0.00255191	     -0.00006581	     42.80880948
      1.59338508	     -0.06037536	     -0.00046920	     -0.20179562	     -0.06258090	      0.88297294	     -0.00073853	     -0.21723566	      0.00257191	     -0.00005065	     42.63716916
      1.59475707	     -0.06029991	     -0.00046500	     -0.20172041	     -0.06257736	      0.88297288	     -0.00074198	     -0.21721907	      0.00259072	     -0.00003702	     42.83053487
      1.59630632	     -0.06021540	     -0.00046044	     -0.20163616	     -0.06257333	      0.88297283	     -0.00074583	     -0.21719964	      0.00261136	     -0.00002351	     42.99855688
      1.59785557	     -0.06013157	     -0.00045600	     -0.20155258	     -0.06256927	      0.88297281	     -0.00074966	     -0.21717960	      0.00263206	     -0.00001090	     42.70082051
      1.59940482	     -0.06004420	     -0.00045216	     -0.20146542	     -0.06256517	      0.88297280	     -0.00075345	     -0.21715899	      0.00265099	     -0.00000047	     43.10026823
      1.60069631	     -0.05997498	     -0.00044872	     -0.20139639	     -0.06256174	      0.88297280	     -0.00075659	     -0.21714139	      0.00266668	      0.00000643	     43.17043467
      1.60198780	     -0.05990425	     -0.00044555	     -0.20132583	     -0.06255828	      0.88297281	     -0.00075970	     -0.21712350	      0.00268229	      0.00001265	     43.06622687
      1.60327929	     -0.05983346	     -0.00044228	     -0.20125520	     -0.06255481	      0.88297283	     -0.00076278	     -0.21710531	      0.00269691	      0.00001714	     43.27275317
      1.60531054	     -0.05972453	     -0.00043742	     -0.20114650	     -0.06254931	      0.88297287	     -0.00076759	     -0.21707620	      0.00271983	      0.00002190	     43.08218149
      1.60709850	     -0.05962329	     -0.00043285	     -0.20104544	     -0.06254443	      0.88297291	     -0.00077176	     -0.21705012	      0.00273733	      0.00002275	     43.97344812
      1.60868789	     -0.05954250	     -0.00043000	     -0.20096480	     -0.06254007	      0.88297295	     -0.00077544	     -0.21702655	      0.00275450	      0.00002257	     43.28215050
      1.60992536	     -0.05947312	     -0.00042640	     -0.20089553	     -0.06253665	      0.88297298	     -0.00077827	     -0.21700808	      0.00276562	      0.00002004	     43.84630483
      1.61116282	     -0.05940752	     -0.00042375	     -0.20083003	     -0.06253322	      0.88297300	     -0.00078108	     -0.21698947	      0.00277735	      0.00001715	     43.77340640
      1.61240028	     -0.05934163	     -0.00042081	     -0.20076423	     -0.06252978	      0.88297302	     -0.00078386	     -0.21697075	      0.00278811	      0.00001261	     44.00811905
      1.61407443	     -0.05925492	     -0.00041694	     -0.20067764	     -0.06252510	      0.88297303	     -0.00078759	     -0.21694532	      0.00280272	      0.00000524	     43.84665245
      1.61574858	     -0.05916470	     -0.00041303	     -0.20058751	     -0.06252040	      0.88297304	     -0.00079127	     -0.21691978	      0.00281549	     -0.00000395	     44.30969119
      1.61742273	     -0.05908023	     -0.00040885	     -0.20050312	     -0.06251567	      0.88297302	     -0.00079491	     -0.21689408	      0.00282767	     -0.00001548	     44.53525297
      1.61883411	     -0.05900461	     -0.00040518	     -0.20042756	     -0.06251167	      0.88297299	     -0.00079793	     -0.21687238	      0.00283746	     -0.00002472	     44.55102044
      1.62024549	     -0.05893423	     -0.00040141	     -0.20035724	     -0.06250766	      0.88297295	     -0.00080093	     -0.21685062	      0.00284621	     -0.00003555	     44.77215694
      1.62165687	     -0.05886351	     -0.00039770	     -0.20028656	     -0.06250364	      0.88297289	     -0.00080389	     -0.21682889	      0.00285389	     -0.00004841	     45.28501806
      1.62306825	     -0.05879573	     -0.00039364	     -0.20021881	     -0.06249961	      0.88297281	     -0.00080682	     -0.21680720	      0.00286186	     -0.00006101	     45.08525272
      1.62447962	     -0.05872472	     -0.00039005	     -0.20014781	     -0.06249556	      0.88297272	     -0.00080972	     -0.21678556	      0.00286786	     -0.00007515	     45.66898998
      1.62589100	     -0.05866034	     -0.00038593	     -0.20008344	     -0.06249151	      0.88297260	     -0.00081258	     -0.21676393	      0.00287375	     -0.00008971	     45.70070242
      1.62730238	     -0.05859291	     -0.00038244	     -0.20001600	     -0.06248745	      0.88297246	     -0.00081541	     -0.21674243	      0.00287853	     -0.00010455	     45.99576677
      1.62871376	     -0.05852869	     -0.00037816	     -0.19995176	     -0.06248339	      0.88297231	     -0.00081821	     -0.21672099	      0.00288229	     -0.00012026	     46.36641193
      1.63012514	     -0.05846709	     -0.00037471	     -0.19989012	     -0.06247932	      0.88297212	     -0.00082097	     -0.21669965	      0.00288566	     -0.00013601	     46.59935440
      1.63182426	     -0.05839645	     -0.00036938	     -0.19981944	     -0.06247441	      0.88297188	     -0.00082425	     -0.21667422	      0.00288905	     -0.00015543	     46.70276029
      1.63304907	     -0.05834066	     -0.00036699	     -0.19976358	     -0.06247087	      0.88297168	     -0.00082658	     -0.21665600	      0.00289037	     -0.00016921	     47.20347524
      1.63427388	     -0.05829057	     -0.00036345	     -0.19971344	     -0.06246733	      0.88297146	     -0.00082890	     -0.21663786	      0.00289142	     -0.00018356	     47.54932749
      1.63590641	     -0.05822570	     -0.00035972	     -0.19964848	     -0.06246261	      0.88297115	     -0.00083194	     -0.21661390	      0.00289266	     -0.00020237	     47.76227705
      1.63753895	     -0.05815957	     -0.00035478	     -0.19958226	     -0.06245789	      0.88297080	     -0.00083494	     -0.21659018	      0.00289241	     -0.00022136	     48.42619676
      1.63889235	     -0.05810990	     -0.00035272	     -0.19953248	     -0.06245397	      0.88297049	     -0.00083739	     -0.21657066	      0.00289215	     -0.00023684	     48.73741579
      1.64024576	     -0.05805738	     -0.00034860	     -0.19947987	     -0.06245006	      0.88297016	     -0.00083981	     -0.21655134	      0.00289148	     -0.00025179	     48.97576450
      1.64159917	     -0.05800814	     -0.00034628	     -0.19943051	     -0.06244615	      0.88296981	     -0.00084221	     -0.21653216	      0.00289005	     -0.00026683	     49.49026116
      1.64295257	     -0.05795930	     -0.00034262	     -0.19938156	     -0.06244224	      0.88296944	     -0.00084458	     -0.21651318	      0.00288850	     -0.00028139	     49.76817620
      1.64463386	     -0.05790129	     -0.00033996	     -0.19932337	     -0.06243738	      0.88296895	     -0.00084748	     -0.21648984	      0.00288602	     -0.00029878	     50.16312729
      1.64582554	     -0.05785908	     -0.00033644	     -0.19928106	     -0.06243394	      0.88296859	     -0.00084951	     -0.21647348	      0.00288365	     -0.00031022	     50.54298559
      1.64701723	     -0.05781931	     -0.00033434	     -0.19924116	     -0.06243051	      0.88296821	     -0.00085153	     -0.21645725	      0.00288092	     -0.00032169	     51.03623795
      1.64859311	     -0.05776808	     -0.00033071	     -0.19918978	     -0.06242597	      0.88296769	     -0.00085415	     -0.21643604	      0.00287750	     -0.00033566	     51.27588441
      1.65016900	     -0.05771612	     -0.00032815	     -0.19913763	     -0.06242144	      0.88296715	     -0.00085675	     -0.21641507	      0.00287267	     -0.00034916	     52.19764621
      1.65153627	     -0.05767394	     -0.00032470	     -0.19909531	     -0.06241752	      0.88296667	     -0.00085897	     -0.21639707	      0.00286926	     -0.00035922	     52.19325433
      1.65290355	     -0.05763204	     -0.00032291	     -0.19905323	     -0.06241360	      0.88296617	     -0.00086117	     -0.21637925	      0.00286453	     -0.00036932	     52.96181294
      1.65427082	     -0.05759115	     -0.00031982	     -0.19901218	     -0.06240968	      0.88296566	     -0.00086334	     -0.21636163	      0.00286056	     -0.00037773	     52.98127817
      1.65563810	     -0.05754942	     -0.00031813	     -0.19897027	     -0.06240577	      0.88296514	     -0.00086548	     -0.21634419	      0.00285541	     -0.00038564	     53.69724339
      1.65700537	     -0.05751047	     -0.00031545	     -0.19893115	     -0.06240187	      0.88296461	     -0.00086760	     -0.21632692	      0.00285031	     -0.00039271	     54.05988869
      1.65837265	     -0.05747158	     -0.00031414	     -0.19889207	     -0.06239798	      0.88296406	     -0.00086970	     -0.21630984	      0.00284508	     -0.00039843	     54.39147822
      1.65973992	     -0.05743390	     -0.00031210	     -0.19885419	     -0.06239409	      0.88296352	     -0.00087178	     -0.21629293	      0.00283904	     -0.00040351	     54.92816233
      1.66110720	     -0.05739652	     -0.00031096	     -0.19881662	     -0.06239022	      0.88296296	     -0.00087383	     -0.21627621	      0.00283321	     -0.00040700	     55.15028325
      1.66247448	     -0.05735892	     -0.00030928	     -0.19877882	     -0.06238635	      0.88296240	     -0.00087585	     -0.21625965	      0.00282646	     -0.00040984	     55.70432247
      1.66431243	     -0.05731613	     -0.00030844	     -0.19873573	     -0.06238116	      0.88296165	     -0.00087854	     -0.21623764	      0.00281785	     -0.00041205	     55.78257813
      1.66556000	     -0.05727941	     -0.00030656	     -0.19869884	     -0.06237765	      0.88296113	     -0.00088034	     -0.21622295	      0.00281077	     -0.00041142	     56.38535791
      1.66680757	     -0.05724864	     -0.00030620	     -0.19866786	     -0.06237415	      0.88296062	     -0.00088213	     -0.21620835	      0.00280394	     -0.00041086	     56.80572891
      1.66835305	     -0.05721246	     -0.00030476	     -0.19863145	     -0.06236982	      0.88295999	     -0.00088431	     -0.21619048	      0.00279529	     -0.00040944	     57.22892686
      1.66989853	     -0.05717615	     -0.00030518	     -0.19859489	     -0.06236551	      0.88295936	     -0.00088646	     -0.21617291	      0.00278660	     -0.00040677	     57.57913984
      1.67127959	     -0.05714285	     -0.00030376	     -0.19856137	     -0.06236166	      0.88295880	     -0.00088836	     -0.21615738	      0.00277873	     -0.00040281	     57.69675433
      1.67266064	     -0.05711289	     -0.00030482	     -0.19853117	     -0.06235783	      0.88295824	     -0.00089024	     -0.21614203	      0.00277012	     -0.00039885	     58.26737883
      1.67404169	     -0.05708260	     -0.00030374	     -0.19850067	     -0.06235401	      0.88295770	     -0.00089209	     -0.21612688	      0.00276219	     -0.00039336	     58.04971376
      1.67542275	     -0.05705169	     -0.00030504	     -0.19846951	     -0.06235020	      0.88295716	     -0.00089392	     -0.21611188	      0.00275301	     -0.00038738	     58.65068726
      1.67680380	     -0.05702332	     -0.00030430	     -0.19844092	     -0.06234641	      0.88295663	     -0.00089573	     -0.21609704	      0.00274383	     -0.00038088	     58.74657717
      1.67818486	     -0.05699535	     -0.00030590	     -0.19841270	     -0.06234262	      0.88295611	     -0.00089751	     -0.21608239	      0.00273456	     -0.00037321	     58.79681302
      1.67956591	     -0.05696631	     -0.00030569	     -0.19838343	     -0.06233886	      0.88295560	     -0.00089927	     -0.21606789	      0.00272438	     -0.00036510	     59.02135924
      1.68094697	     -0.05694021	     -0.00030759	     -0.19835706	     -0.06233510	      0.88295510	     -0.00090101	     -0.21605354	      0.00271373	     -0.00035666	     59.31682017
      1.68232802	     -0.05691400	     -0.00030767	     -0.19833061	     -0.06233136	      0.88295461	     -0.00090272	     -0.21603939	      0.00270308	     -0.00034731	     59.10551101
      1.68370908	     -0.05688780	     -0.00030986	     -0.19830413	     -0.06232763	      0.88295414	     -0.00090441	     -0.21602539	      0.00269106	     -0.00033801	     59.55169092
      1.68509013	     -0.05686361	     -0.00031021	     -0.19827969	     -0.06232393	      0.88295368	     -0.00090608	     -0.21601156	      0.00267927	     -0.00032777	     59.24581296
      1.68647119	     -0.05683930	     -0.00031272	     -0.19825509	     -0.06232024	      0.88295323	     -0.00090773	     -0.21599791	      0.00266610	     -0.00031753	     59.60774502
      1.68785224	     -0.05681589	     -0.00031325	     -0.19823141	     -0.06231656	      0.88295280	     -0.00090935	     -0.21598444	      0.00265272	     -0.00030678	     59.40508680
      1.68923330	     -0.05679406	     -0.00031590	     -0.19820928	     -0.06231291	      0.88295239	     -0.00091095	     -0.21597113	      0.00263822	     -0.00029585	     59.60101199
      1.69061435	     -0.05677095	     -0.00031662	     -0.19818589	     -0.06230928	      0.88295199	     -0.00091253	     -0.21595801	      0.00262328	     -0.00028433	     59.32845506
      1.69199540	     -0.05674826	     -0.00031970	     -0.19816288	     -0.06230566	      0.88295160	     -0.00091409	     -0.21594505	      0.00260729	     -0.00027224	     59.37799236
      1.69337646	     -0.05672737	     -0.00032062	     -0.19814169	     -0.06230207	      0.88295123	     -0.00091562	     -0.21593231	      0.00259032	     -0.00025996	     59.26230306
      1.69475751	     -0.05670701	     -0.00032372	     -0.19812100	     -0.06229851	      0.88295088	     -0.00091713	     -0.21591979	      0.00257252	     -0.00024723	     59.26328341
      1.69613857	     -0.05668757	     -0.00032470	     -0.19810125	     -0.06229497	      0.88295055	     -0.00091862	     -0.21590748	      0.00255391	     -0.00023413	     58.99524429
      1.69751962	     -0.05666804	     -0.00032805	     -0.19808136	     -0.06229146	      0.88295024	     -0.00092009	     -0.21589538	      0.00253421	     -0.00022067	     59.00995832
      1.69890068	     -0.05664882	     -0.00032916	     -0.19806182	     -0.06228797	      0.88294994	     -0.00092154	     -0.21588346	      0.00251390	     -0.00020663	     58.62886047
      1.70028173	     -0.05663082	     -0.00033268	     -0.19804345	     -0.06228451	      0.88294967	     -0.00092297	     -0.21587173	      0.00249212	     -0.00019259	     58.80423516
      1.70166279	     -0.05661316	     -0.00033383	     -0.19802545	     -0.06228109	      0.88294941	     -0.00092437	     -0.21586021	      0.00246996	     -0.00017817	     58.36837673
      1.70304384	     -0.05659627	     -0.00033739	     -0.19800817	     -0.06227769	      0.88294917	     -0.00092576	     -0.21584887	      0.00244659	     -0.00016352	     58.33687241
      1.70442490	     -0.05657933	     -0.00033857	     -0.19799087	     -0.06227433	      0.88294896	     -0.00092712	     -0.21583774	      0.00242246	     -0.00014857	     57.97841310
      1.70580595	     -0.05656432	     -0.00034230	     -0.19797545	     -0.06227100	      0.88294876	     -0.00092847	     -0.21582679	      0.00239690	     -0.00013401	     58.12472863
      1.70704629	     -0.05655005	     -0.00034348	     -0.19796085	     -0.06226804	      0.88294861	     -0.00092966	     -0.21581714	      0.00237396	     -0.00012011	     57.54875303
      1.70828664	     -0.05653676	     -0.00034625	     -0.19794719	     -0.06226511	      0.88294847	     -0.00093084	     -0.21580765	      0.00234954	     -0.00010675	     57.58068149
      1.70979123	     -0.05652191	     -0.00034855	     -0.19793190	     -0.06226160	      0.88294832	     -0.00093225	     -0.21579636	      0.00231963	     -0.00009008	     57.03178253
      1.71129583	     -0.05650720	     -0.00035239	     -0.19791672	     -0.06225813	      0.88294819	     -0.00093364	     -0.21578530	      0.00228759	     -0.00007405	     57.29242862
      1.71252750	     -0.05649462	     -0.00035400	     -0.19790378	     -0.06225533	      0.88294811	     -0.00093476	     -0.21577644	      0.00226166	     -0.00005996	     56.59264210
      1.71375917	     -0.05648377	     -0.00035704	     -0.19789253	     -0.06225256	      0.88294805	     -0.00093586	     -0.21576775	      0.00223414	     -0.00004668	     56.59180695
      1.71526809	     -0.05647205	     -0.00035983	     -0.19788033	     -0.06224922	      0.88294799	     -0.00093720	     -0.21575738	      0.00220018	     -0.00003004	     55.99601583
      1.71677701	     -0.05645823	     -0.00036387	     -0.19786599	     -0.06224593	      0.88294795	     -0.00093852	     -0.21574728	      0.00216410	     -0.00001409	     56.21755541
      1.71809587	     -0.05645004	     -0.00036591	     -0.19785738	     -0.06224309	      0.88294795	     -0.00093966	     -0.21573865	      0.00213269	      0.00000049	     55.54536418
      1.71941474	     -0.05644010	     -0.00036961	     -0.19784698	     -0.06224030	      0.88294796	     -0.00094078	     -0.21573025	      0.00209993	      0.00001445	     55.44755335
      1.72073361	     -0.05643245	     -0.00037207	     -0.19783888	     -0.06223755	      0.88294798	     -0.00094189	     -0.21572206	      0.00206666	      0.00002839	     55.02988313
      1.72205247	     -0.05642407	     -0.00037558	     -0.19783004	     -0.06223485	      0.88294803	     -0.00094299	     -0.21571409	      0.00203245	      0.00004213	     54.85501240
      1.72364587	     -0.05641764	     -0.00037870	     -0.19782305	     -0.06223164	      0.88294811	     -0.00094430	     -0.21570472	      0.00199016	      0.00005819	     54.50124346
      1.72492930	     -0.05640892	     -0.00038248	     -0.19781385	     -0.06222911	      0.88294819	     -0.00094534	     -0.21569744	      0.00195542	      0.00007127	     54.28896683
      1.72621273	     -0.05640452	     -0.00038509	     -0.19780899	     -0.06222663	      0.88294829	     -0.00094637	     -0.21569031	      0.00192021	      0.00008397	     53.87657921
      1.72749615	     -0.05639930	     -0.00038853	     -0.19780329	     -0.06222418	      0.88294841	     -0.00094739	     -0.21568341	      0.00188423	      0.00009632	     53.67179637
      1.72914703	     -0.05639644	     -0.00039213	     -0.19779982	     -0.06222111	      0.88294858	     -0.00094869	     -0.21567482	      0.00183704	      0.00011137	     53.36708423
      1.73045257	     -0.05639039	     -0.00039596	     -0.19779326	     -0.06221874	      0.88294873	     -0.00094971	     -0.21566829	      0.00179921	      0.00012334	     53.09445855
      1.73175812	     -0.05638793	     -0.00039879	     -0.19779031	     -0.06221641	      0.88294890	     -0.00095072	     -0.21566194	      0.00176111	      0.00013500	     52.61290772
      1.73306366	     -0.05638677	     -0.00040240	     -0.19778864	     -0.06221414	      0.88294909	     -0.00095172	     -0.21565582	      0.00172193	      0.00014569	     52.54839147
      1.73436920	     -0.05638612	     -0.00040547	     -0.19778748	     -0.06221192	      0.88294928	     -0.00095271	     -0.21564994	      0.00168285	      0.00015646	     52.04455638
      1.73567475	     -0.05638627	     -0.00040908	     -0.19778712	     -0.06220975	      0.88294949	     -0.00095369	     -0.21564429	      0.00164271	      0.00016635	     51.92842915
      1.73727979	     -0.05639204	     -0.00041314	     -0.19779226	     -0.06220715	      0.88294977	     -0.00095489	     -0.21563775	      0.00159355	      0.00017827	     51.13071089
      1.73888483	     -0.05640370	     -0.00041882	     -0.19780324	     -0.06220463	      0.88295007	     -0.00095608	     -0.21563177	      0.00154221	      0.00018832	     51.41204649
      1.74005028	     -0.05641263	     -0.00042144	     -0.19781171	     -0.06220286	      0.88295029	     -0.00095694	     -0.21562792	      0.00150559	      0.00019605	     50.66731023
      1.74121573	     -0.05642519	     -0.00042532	     -0.19782379	     -0.06220112	      0.88295052	     -0.00095780	     -0.21562442	      0.00146806	      0.00020202	     50.55084789
      1.74280528	     -0.05645360	     -0.00043027	     -0.19785154	     -0.06219883	      0.88295085	     -0.00095896	     -0.21562041	      0.00141676	      0.00020775	     50.18851813
      1.74439483	     -0.05648488	     -0.00043625	     -0.19788215	     -0.06219662	      0.88295118	     -0.00096011	     -0.21561746	      0.00136518	      0.00021100	     49.93146961
      1.74573258	     -0.05651402	     -0.00044006	     -0.19791074	     -0.06219482	      0.88295146	     -0.00096107	     -0.21561576	      0.00132178	      0.00021225	     49.46315723
      1.74707032	     -0.05654731	     -0.00044538	     -0.19794345	     -0.06219308	      0.88295175	     -0.00096204	     -0.21561477	      0.00127764	      0.00021052	     49.55514239
      1.74840807	     -0.05658421	     -0.00044956	     -0.19797979	     -0.06219140	      0.88295203	     -0.00096300	     -0.21561453	      0.00123412	      0.00020736	     48.96515534
      1.74974581	     -0.05662252	     -0.00045495	     -0.19801752	     -0.06218978	      0.88295230	     -0.00096396	     -0.21561506	      0.00118943	      0.00020160	     49.07728719
      1.75108356	     -0.05666545	     -0.00045948	     -0.19805989	     -0.06218822	      0.88295257	     -0.00096491	     -0.21561634	      0.00114475	      0.00019367	     48.79823979
      1.75274669	     -0.05672065	     -0.00046658	     -0.19811435	     -0.06218637	      0.88295288	     -0.00096610	     -0.21561903	      0.00108842	      0.00018068	     48.82404305
      1.75395731	     -0.05676477	     -0.00047032	     -0.19815796	     -0.06218507	      0.88295309	     -0.00096696	     -0.21562170	      0.00104713	      0.00016917	     48.53017435
      1.75516793	     -0.05680932	     -0.00047535	     -0.19820198	     -0.06218383	      0.88295329	     -0.00096782	     -0.21562502	      0.00100539	      0.00015592	     48.53404559
      1.75671833	     -0.05687248	     -0.00048102	     -0.19826446	     -0.06218231	      0.88295351	     -0.00096892	     -0.21563017	      0.00095168	      0.00013628	     48.39548556
      1.75826872	     -0.05693719	     -0.00048776	     -0.19832848	     -0.06218088	      0.88295371	     -0.00097003	     -0.21563643	      0.00089787	      0.00011438	     48.39312038
      1.75981912	     -0.05700659	     -0.00049250	     -0.19839722	     -0.06217953	      0.88295387	     -0.00097113	     -0.21564376	      0.00084417	      0.00008984	     48.12891430
      1.76094622	     -0.05706059	     -0.00049793	     -0.19845072	     -0.06217860	      0.88295396	     -0.00097194	     -0.21564979	      0.00080510	      0.00007014	     48.39337449
      1.76207332	     -0.05711581	     -0.00050196	     -0.19850546	     -0.06217771	      0.88295402	     -0.00097274	     -0.21565641	      0.00076687	      0.00004970	     48.23626115
      1.76356775	     -0.05719191	     -0.00050761	     -0.19858093	     -0.06217661	      0.88295408	     -0.00097381	     -0.21566607	      0.00071654	      0.00002043	     48.35795907
      1.76506218	     -0.05727147	     -0.00051278	     -0.19865989	     -0.06217557	      0.88295409	     -0.00097489	     -0.21567672	      0.00066841	     -0.00000963	     47.86644531
      1.76655661	     -0.05734980	     -0.00051846	     -0.19873763	     -0.06217461	      0.88295405	     -0.00097596	     -0.21568832	      0.00062067	     -0.00004105	     48.13204651
      1.76805104	     -0.05743316	     -0.00052298	     -0.19882043	     -0.06217372	      0.88295396	     -0.00097705	     -0.21570078	      0.00057513	     -0.00007325	     47.94086093
      1.76954547	     -0.05751923	     -0.00052910	     -0.19890594	     -0.06217289	      0.88295383	     -0.00097813	     -0.21571415	      0.00053125	     -0.00010630	     48.23731184
      1.77073621	     -0.05758927	     -0.00053231	     -0.19897558	     -0.06217228	      0.88295369	     -0.00097900	     -0.21572543	      0.00049851	     -0.00013204	     47.77012775
      1.77192695	     -0.05765985	     -0.00053663	     -0.19904576	     -0.06217170	      0.88295351	     -0.00097987	     -0.21573724	      0.00046652	     -0.00015821	     47.86554180
      1.77348452	     -0.05775363	     -0.00054148	     -0.19913906	     -0.06217101	      0.88295324	     -0.00098102	     -0.21575342	      0.00042739	     -0.00019157	     47.53444713
      1.77504209	     -0.05784734	     -0.00054691	     -0.19923229	     -0.06217037	      0.88295292	     -0.00098218	     -0.21577034	      0.00038965	     -0.00022484	     47.89212331
      1.77638493	     -0.05792778	     -0.00055028	     -0.19931236	     -0.06216987	      0.88295260	     -0.00098318	     -0.21578548	      0.00036033	     -0.00025139	     47.26110594
      1.77772777	     -0.05800930	     -0.00055473	     -0.19939352	     -0.06216940	      0.88295224	     -0.00098418	     -0.21580108	      0.00033163	     -0.00027809	     47.47139035
      1.77907061	     -0.05809181	     -0.00055808	     -0.19947571	     -0.06216897	      0.88295185	     -0.00098519	     -0.21581716	      0.00030563	     -0.00030305	     47.01160772
      1.78041345	     -0.05817257	     -0.00056204	     -0.19955615	     -0.06216858	      0.88295143	     -0.00098621	     -0.21583363	      0.00028064	     -0.00032723	     47.10499097
      1.78210739	     -0.05827706	     -0.00056585	     -0.19966029	     -0.06216813	      0.88295085	     -0.00098751	     -0.21585492	      0.00025238	     -0.00035564	     46.60260255
      1.78343919	     -0.05835545	     -0.00057030	     -0.19973841	     -0.06216781	      0.88295036	     -0.00098854	     -0.21587205	      0.00023156	     -0.00037623	     46.70689869
      1.78477099	     -0.05843578	     -0.00057315	     -0.19981849	     -0.06216751	      0.88294985	     -0.00098957	     -0.21588946	      0.00021253	     -0.00039557	     46.48823300
      1.78610280	     -0.05851471	     -0.00057683	     -0.19989719	     -0.06216724	      0.88294931	     -0.00099061	     -0.21590715	      0.00019549	     -0.00041285	     46.21407481
      1.78743460	     -0.05859281	     -0.00057973	     -0.19997509	     -0.06216699	      0.88294875	     -0.00099166	     -0.21592504	      0.00017960	     -0.00042880	     46.11128883
      1.78925720	     -0.05870036	     -0.00058458	     -0.20008238	     -0.06216668	      0.88294795	     -0.00099312	     -0.21594985	      0.00016119	     -0.00044748	     45.60084323
      1.79068222	     -0.05877797	     -0.00058639	     -0.20015983	     -0.06216646	      0.88294730	     -0.00099426	     -0.21596938	      0.00014781	     -0.00046003	     45.60443143
      1.79210724	     -0.05885809	     -0.00059005	     -0.20023979	     -0.06216626	      0.88294664	     -0.00099542	     -0.21598897	      0.00013681	     -0.00046954	     45.34605281
      1.79353227	     -0.05893790	     -0.00059127	     -0.20031948	     -0.06216607	      0.88294597	     -0.00099659	     -0.21600862	      0.00012707	     -0.00047768	     45.12149167
      1.79495729	     -0.05901485	     -0.00059452	     -0.20039631	     -0.06216590	      0.88294528	     -0.00099777	     -0.21602835	      0.00011921	     -0.00048327	     44.87942997
      1.79638231	     -0.05909132	     -0.00059535	     -0.20047270	     -0.06216573	      0.88294459	     -0.00099896	     -0.21604806	      0.00011285	     -0.00048690	     44.48631495
      1.79780733	     -0.05916709	     -0.00059844	     -0.20054838	     -0.06216557	      0.88294389	     -0.00100016	     -0.21606780	      0.00010781	     -0.00048847	     44.36817602
      1.79923235	     -0.05924128	     -0.00059911	     -0.20062253	     -0.06216542	      0.88294320	     -0.00100137	     -0.21608752	      0.00010422	     -0.00048835	     44.04891087
      1.80065737	     -0.05931451	     -0.00060206	     -0.20069569	     -0.06216528	      0.88294250	     -0.00100260	     -0.21610723	      0.00010235	     -0.00048604	     43.76440878
      1.80208239	     -0.05938447	     -0.00060306	     -0.20076563	     -0.06216513	      0.88294181	     -0.00100384	     -0.21612689	      0.00010145	     -0.00048226	     43.54566109
      1.80350742	     -0.05945238	     -0.00060607	     -0.20083351	     -0.06216499	      0.88294113	     -0.00100509	     -0.21614652	      0.00010225	     -0.00047642	     43.26858088
      1.80493244	     -0.05951858	     -0.00060678	     -0.20089971	     -0.06216484	      0.88294046	     -0.00100635	     -0.21616604	      0.00010437	     -0.00046905	     42.86745594
      1.80635746	     -0.05958313	     -0.00060951	     -0.20096426	     -0.06216469	      0.88293979	     -0.00100763	     -0.21618545	      0.00010755	     -0.00046027	     42.77333685
      1.80778248	     -0.05964639	     -0.00061010	     -0.20102755	     -0.06216453	      0.88293914	     -0.00100892	     -0.21620467	      0.00011191	     -0.00045074	     42.54640173
      1.80920750	     -0.05970639	     -0.00061249	     -0.20108759	     -0.06216437	      0.88293851	     -0.00101022	     -0.21622370	      0.00011817	     -0.00043900	     42.10371746
      1.81063252	     -0.05976343	     -0.00061302	     -0.20114468	     -0.06216420	      0.88293789	     -0.00101154	     -0.21624248	      0.00012485	     -0.00042689	     41.98522013
      1.81205755	     -0.05982030	     -0.00061521	     -0.20120160	     -0.06216401	      0.88293729	     -0.00101287	     -0.21626098	      0.00013311	     -0.00041366	     41.71278495
      1.81348257	     -0.05987436	     -0.00061569	     -0.20125574	     -0.06216382	      0.88293671	     -0.00101421	     -0.21627919	      0.00014219	     -0.00039994	     41.50472478
      1.81490759	     -0.05992731	     -0.00061763	     -0.20130876	     -0.06216361	      0.88293615	     -0.00101557	     -0.21629711	      0.00015276	     -0.00038527	     41.18253502
      1.81633261	     -0.05997598	     -0.00061812	     -0.20135753	     -0.06216338	      0.88293562	     -0.00101694	     -0.21631469	      0.00016385	     -0.00037056	     41.08087015
      1.81806779	     -0.06004189	     -0.00062094	     -0.20142353	     -0.06216308	      0.88293499	     -0.00101863	     -0.21633561	      0.00017919	     -0.00035245	     40.79293518
      1.81928706	     -0.06007831	     -0.00062065	     -0.20146007	     -0.06216286	      0.88293457	     -0.00101983	     -0.21635017	      0.00019080	     -0.00033862	     40.48301954
      1.82050633	     -0.06011658	     -0.00062207	     -0.20149843	     -0.06216262	      0.88293416	     -0.00102104	     -0.21636437	      0.00020294	     -0.00032560	     40.43084047
      1.82216103	     -0.06017100	     -0.00062318	     -0.20155300	     -0.06216227	      0.88293364	     -0.00102270	     -0.21638324	      0.00022079	     -0.00030890	     40.23774241
      1.82381572	     -0.06021875	     -0.00062521	     -0.20160090	     -0.06216189	      0.88293314	     -0.00102438	     -0.21640167	      0.00024017	     -0.00029206	     39.98601602
      1.82526835	     -0.06025927	     -0.00062552	     -0.20164159	     -0.06216152	      0.88293273	     -0.00102587	     -0.21641739	      0.00025774	     -0.00027843	     39.93615302
      1.82672097	     -0.06029594	     -0.00062747	     -0.20167840	     -0.06216114	      0.88293233	     -0.00102737	     -0.21643266	      0.00027671	     -0.00026460	     39.67933947
      1.82817360	     -0.06032883	     -0.00062774	     -0.20171148	     -0.06216072	      0.88293196	     -0.00102889	     -0.21644740	      0.00029592	     -0.00025173	     39.64050736
      1.82962622	     -0.06035996	     -0.00062960	     -0.20174278	     -0.06216028	      0.88293160	     -0.00103042	     -0.21646158	      0.00031647	     -0.00023863	     39.30352294
      1.83107885	     -0.06038412	     -0.00062977	     -0.20176714	     -0.06215980	      0.88293126	     -0.00103197	     -0.21647516	      0.00033694	     -0.00022585	     39.27923133
      1.83253147	     -0.06040914	     -0.00063149	     -0.20179234	     -0.06215930	      0.88293095	     -0.00103354	     -0.21648807	      0.00035769	     -0.00021398	     39.40492216
      1.83398410	     -0.06042863	     -0.00063148	     -0.20181205	     -0.06215876	      0.88293064	     -0.00103511	     -0.21650038	      0.00037991	     -0.00020106	     38.91482734
      1.83543672	     -0.06044684	     -0.00063321	     -0.20183045	     -0.06215819	      0.88293036	     -0.00103671	     -0.21651203	      0.00040129	     -0.00018947	     39.17253643
      1.83688935	     -0.06046373	     -0.00063309	     -0.20184758	     -0.06215759	      0.88293009	     -0.00103831	     -0.21652308	      0.00042429	     -0.00017740	     38.68331913
      1.83834198	     -0.06047531	     -0.00063449	     -0.20185937	     -0.06215696	      0.88292984	     -0.00103993	     -0.21653350	      0.00044660	     -0.00016577	     38.86613099
      1.83979460	     -0.06048705	     -0.00063404	     -0.20187135	     -0.06215630	      0.88292961	     -0.00104157	     -0.21654325	      0.00046940	     -0.00015487	     38.87004344
      1.84124723	     -0.06049609	     -0.00063518	     -0.20188063	     -0.06215560	      0.88292940	     -0.00104322	     -0.21655239	      0.00049322	     -0.00014336	     38.57339223
      1.84269985	     -0.06050041	     -0.00063475	     -0.20188520	     -0.06215486	      0.88292919	     -0.00104489	     -0.21656088	      0.00051663	     -0.00013240	     38.64733869
      1.84415248	     -0.06050558	     -0.00063611	     -0.20189060	     -0.06215410	      0.88292901	     -0.00104657	     -0.21656868	      0.00054013	     -0.00012235	     38.86095438
      1.84560510	     -0.06050509	     -0.00063592	     -0.20189038	     -0.06215329	      0.88292884	     -0.00104826	     -0.21657585	      0.00056497	     -0.00011102	     38.43634355
      1.84705773	     -0.06050306	     -0.00063734	     -0.20188859	     -0.06215246	      0.88292869	     -0.00104997	     -0.21658230	      0.00058871	     -0.00010118	     38.81503166
      1.84851035	     -0.06049845	     -0.00063705	     -0.20188426	     -0.06215158	      0.88292855	     -0.00105170	     -0.21658808	      0.00061407	     -0.00009029	     38.35957312
      1.84996298	     -0.06048834	     -0.00063842	     -0.20187440	     -0.06215067	      0.88292842	     -0.00105344	     -0.21659314	      0.00063831	     -0.00008013	     38.67816096
      1.85141560	     -0.06047914	     -0.00063822	     -0.20186548	     -0.06214973	      0.88292832	     -0.00105520	     -0.21659744	      0.00066331	     -0.00007001	     38.57465477
      1.85286823	     -0.06046353	     -0.00063979	     -0.20185013	     -0.06214875	      0.88292822	     -0.00105697	     -0.21660104	      0.00068812	     -0.00005972	     38.63041773
      1.85432085	     -0.06044605	     -0.00063986	     -0.20183292	     -0.06214773	      0.88292814	     -0.00105876	     -0.21660387	      0.00071321	     -0.00004877	     38.48236027
      1.85577348	     -0.06042562	     -0.00064147	     -0.20181276	     -0.06214667	      0.88292808	     -0.00106056	     -0.21660594	      0.00073749	     -0.00003854	     38.77558862
      1.85722610	     -0.06040348	     -0.00064161	     -0.20179090	     -0.06214559	      0.88292803	     -0.00106237	     -0.21660727	      0.00076279	     -0.00002711	     38.37860118
      1.85867873	     -0.06037455	     -0.00064325	     -0.20176223	     -0.06214446	      0.88292800	     -0.00106421	     -0.21660783	      0.00078669	     -0.00001596	     38.70266057
      1.86013135	     -0.06034677	     -0.00064342	     -0.20173473	     -0.06214330	      0.88292799	     -0.00106605	     -0.21660758	      0.00081091	     -0.00000455	     38.63427068
      1.86158398	     -0.06031311	     -0.00064505	     -0.20170133	     -0.06214210	      0.88292799	     -0.00106792	     -0.21660660	      0.00083460	      0.00000706	     38.72782710
      1.86303660	     -0.06027703	     -0.00064522	     -0.20166553	     -0.06214087	      0.88292801	     -0.00106979	     -0.21660480	      0.00085829	      0.00001962	     38.57975971
      1.86448923	     -0.06023790	     -0.00064679	     -0.20162666	     -0.06213961	      0.88292804	     -0.00107168	     -0.21660220	      0.00088062	      0.00003137	     38.97691091
      1.86594185	     -0.06019681	     -0.00064683	     -0.20158585	     -0.06213832	      0.88292810	     -0.00107359	     -0.21659882	      0.00090384	      0.00004461	     38.56146236
      1.86739448	     -0.06014927	     -0.00064834	     -0.20153856	     -0.06213699	      0.88292817	     -0.00107550	     -0.21659465	      0.00092515	      0.00005736	     38.97016564
      1.86884710	     -0.06010423	     -0.00064819	     -0.20149379	     -0.06213563	      0.88292827	     -0.00107743	     -0.21658965	      0.00094665	      0.00007043	     38.85554957
      1.87029973	     -0.06005116	     -0.00064953	     -0.20144097	     -0.06213424	      0.88292838	     -0.00107938	     -0.21658390	      0.00096718	      0.00008407	     38.96180999
      1.87175236	     -0.05999853	     -0.00064910	     -0.20138860	     -0.06213282	      0.88292851	     -0.00108133	     -0.21657733	      0.00098705	      0.00009780	     38.95567244
      1.87320498	     -0.05994234	     -0.00065025	     -0.20133264	     -0.06213137	      0.88292866	     -0.00108330	     -0.21657001	      0.00100572	      0.00011121	     39.23158546
      1.87465761	     -0.05988829	     -0.00064967	     -0.20127885	     -0.06212990	      0.88292883	     -0.00108528	     -0.21656196	      0.00102422	      0.00012519	     39.07119611
      1.87611023	     -0.05982914	     -0.00065070	     -0.20121992	     -0.06212840	      0.88292903	     -0.00108726	     -0.21655329	      0.00104133	      0.00013853	     39.28564708
      1.87756286	     -0.05977099	     -0.00064977	     -0.20116201	     -0.06212687	      0.88292924	     -0.00108926	     -0.21654396	      0.00105814	      0.00015215	     39.14239306
      1.87901548	     -0.05971090	     -0.00065072	     -0.20110213	     -0.06212532	      0.88292947	     -0.00109127	     -0.21653403	      0.00107314	      0.00016431	     39.61358163
      1.88026053	     -0.05965998	     -0.00064984	     -0.20105140	     -0.06212398	      0.88292968	     -0.00109300	     -0.21652509	      0.00108636	      0.00017499	     39.39402515
      1.88150558	     -0.05960778	     -0.00064992	     -0.20099937	     -0.06212262	      0.88292990	     -0.00109473	     -0.21651577	      0.00109823	      0.00018446	     39.64796919
      1.88312240	     -0.05954113	     -0.00064931	     -0.20093295	     -0.06212083	      0.88293021	     -0.00109699	     -0.21650317	      0.00111345	      0.00019614	     39.55841354
      1.88473923	     -0.05947112	     -0.00064940	     -0.20086314	     -0.06211902	      0.88293054	     -0.00109926	     -0.21649001	      0.00112652	      0.00020594	     40.14323160
      1.88600812	     -0.05941875	     -0.00064844	     -0.20081094	     -0.06211758	      0.88293080	     -0.00110105	     -0.21647933	      0.00113714	      0.00021335	     39.92501468
      1.88727701	     -0.05936420	     -0.00064819	     -0.20075653	     -0.06211613	      0.88293108	     -0.00110285	     -0.21646835	      0.00114616	      0.00021912	     40.25112811
      1.88887897	     -0.05929684	     -0.00064717	     -0.20068936	     -0.06211429	      0.88293143	     -0.00110512	     -0.21645412	      0.00115726	      0.00022533	     40.19649126
      1.89048093	     -0.05922495	     -0.00064677	     -0.20061763	     -0.06211243	      0.88293180	     -0.00110740	     -0.21643948	      0.00116611	      0.00022951	     40.79796029
      1.89187691	     -0.05916747	     -0.00064518	     -0.20056030	     -0.06211080	      0.88293212	     -0.00110939	     -0.21642637	      0.00117350	      0.00023157	     40.83560864
      1.89327290	     -0.05910665	     -0.00064471	     -0.20049960	     -0.06210915	      0.88293244	     -0.00111138	     -0.21641306	      0.00117981	      0.00023237	     41.06018252
      1.89466889	     -0.05904718	     -0.00064305	     -0.20044026	     -0.06210750	      0.88293277	     -0.00111338	     -0.21639950	      0.00118515	      0.00023163	     41.28318382
      1.89606488	     -0.05898948	     -0.00064232	     -0.20038265	     -0.06210584	      0.88293309	     -0.00111538	     -0.21638575	      0.00118950	      0.00022900	     41.68537606
      1.89746086	     -0.05893204	     -0.00064060	     -0.20032533	     -0.06210418	      0.88293341	     -0.00111739	     -0.21637189	      0.00119380	      0.00022542	     41.71319042
      1.89885685	     -0.05887465	     -0.00063962	     -0.20026803	     -0.06210251	      0.88293372	     -0.00111939	     -0.21635790	      0.00119697	      0.00021984	     42.16812346
      1.90025284	     -0.05882081	     -0.00063775	     -0.20021429	     -0.06210084	      0.88293402	     -0.00112140	     -0.21634384	      0.00120038	      0.00021303	     42.26860642
      1.90164882	     -0.05876607	     -0.00063649	     -0.20015964	     -0.06209916	      0.88293431	     -0.00112341	     -0.21632974	      0.00120323	      0.00020463	     42.66685285
      1.90341106	     -0.05870217	     -0.00063361	     -0.20009586	     -0.06209704	      0.88293466	     -0.00112595	     -0.21631186	      0.00120730	      0.00019208	     42.81443656
      1.90468234	     -0.05865119	     -0.00063283	     -0.20004496	     -0.06209550	      0.88293490	     -0.00112778	     -0.21629898	      0.00121002	      0.00018230	     43.19377023
      1.90595362	     -0.05860535	     -0.00063074	     -0.19999921	     -0.06209396	      0.88293512	     -0.00112961	     -0.21628603	      0.00121288	      0.00017099	     43.46365754
      1.90722490	     -0.05855895	     -0.00062918	     -0.19995290	     -0.06209242	      0.88293533	     -0.00113144	     -0.21627310	      0.00121623	      0.00015927	     43.59726933
      1.90849619	     -0.05851347	     -0.00062728	     -0.19990750	     -0.06209087	      0.88293553	     -0.00113326	     -0.21626015	      0.00121932	      0.00014638	     43.93352956
      1.91014131	     -0.05845720	     -0.00062495	     -0.19985135	     -0.06208886	      0.88293575	     -0.00113563	     -0.21624343	      0.00122444	      0.00012920	     43.84274630
      1.91178642	     -0.05839786	     -0.00062229	     -0.19979212	     -0.06208684	      0.88293595	     -0.00113798	     -0.21622671	      0.00122890	      0.00011111	     44.31562902
      1.91343154	     -0.05834277	     -0.00062044	     -0.19973714	     -0.06208482	      0.88293612	     -0.00114034	     -0.21620995	      0.00123412	      0.00009238	     44.48797004
      1.91480847	     -0.05829591	     -0.00061757	     -0.19969038	     -0.06208311	      0.88293623	     -0.00114230	     -0.21619593	      0.00123829	      0.00007603	     44.90117703
      1.91618540	     -0.05825092	     -0.00061604	     -0.19964548	     -0.06208141	      0.88293633	     -0.00114426	     -0.21618195	      0.00124325	      0.00005966	     45.00638157
      1.91756233	     -0.05820492	     -0.00061322	     -0.19959958	     -0.06207969	      0.88293640	     -0.00114622	     -0.21616797	      0.00124800	      0.00004249	     45.35815636
      1.91907777	     -0.05815838	     -0.00061130	     -0.19955313	     -0.06207779	      0.88293645	     -0.00114837	     -0.21615261	      0.00125412	      0.00002387	     45.28590861
      1.92059321	     -0.05811030	     -0.00060797	     -0.19950516	     -0.06207589	      0.88293647	     -0.00115051	     -0.21613729	      0.00125939	      0.00000466	     45.79004148
      1.92210865	     -0.05806373	     -0.00060674	     -0.19945868	     -0.06207398	      0.88293646	     -0.00115264	     -0.21612197	      0.00126558	     -0.00001344	     45.70012756
      1.92362410	     -0.05801203	     -0.00060208	     -0.19940710	     -0.06207205	      0.88293643	     -0.00115476	     -0.21610669	      0.00127080	     -0.00003248	     46.26855714
      1.92492124	     -0.05797809	     -0.00060182	     -0.19937320	     -0.06207040	      0.88293638	     -0.00115657	     -0.21609357	      0.00127599	     -0.00004779	     46.10899046
      1.92621838	     -0.05793694	     -0.00059847	     -0.19933215	     -0.06206874	      0.88293631	     -0.00115837	     -0.21608054	      0.00128082	     -0.00006311	     46.24737665
      1.92751553	     -0.05790011	     -0.00059675	     -0.19929538	     -0.06206708	      0.88293621	     -0.00116017	     -0.21606749	      0.00128528	     -0.00007847	     46.45684942
      1.92881267	     -0.05786187	     -0.00059410	     -0.19925721	     -0.06206541	      0.88293610	     -0.00116196	     -0.21605450	      0.00129007	     -0.00009293	     46.42024427
      1.93010982	     -0.05782500	     -0.00059200	     -0.19922040	     -0.06206373	      0.88293597	     -0.00116374	     -0.21604151	      0.00129418	     -0.00010735	     46.66299873
      1.93185253	     -0.05777840	     -0.00058857	     -0.19917389	     -0.06206147	      0.88293577	     -0.00116611	     -0.21602415	      0.00130045	     -0.00012548	     46.31196734
      1.93331229	     -0.05773529	     -0.00058677	     -0.19913081	     -0.06205957	      0.88293558	     -0.00116809	     -0.21600966	      0.00130430	     -0.00013988	     46.82539244
      1.93477205	     -0.05769468	     -0.00058342	     -0.19909027	     -0.06205767	      0.88293536	     -0.00117005	     -0.21599516	      0.00130849	     -0.00015387	     46.92934866
      1.93623180	     -0.05765712	     -0.00058208	     -0.19905273	     -0.06205575	      0.88293513	     -0.00117200	     -0.21598072	      0.00131268	     -0.00016689	     47.00471378
      1.93769156	     -0.05761857	     -0.00057826	     -0.19901425	     -0.06205383	      0.88293487	     -0.00117394	     -0.21596641	      0.00131685	     -0.00017929	     46.96543625
      1.93915132	     -0.05758076	     -0.00057765	     -0.19897644	     -0.06205191	      0.88293460	     -0.00117586	     -0.21595215	      0.00132056	     -0.00019114	     47.29156111
      1.94037200	     -0.05754994	     -0.00057412	     -0.19894567	     -0.06205029	      0.88293436	     -0.00117746	     -0.21594027	      0.00132383	     -0.00020058	     47.24946612
      1.94159268	     -0.05751921	     -0.00057267	     -0.19891495	     -0.06204868	      0.88293411	     -0.00117904	     -0.21592845	      0.00132699	     -0.00020941	     47.32768571
      1.94311831	     -0.05748259	     -0.00056973	     -0.19887835	     -0.06204665	      0.88293379	     -0.00118101	     -0.21591373	      0.00133067	     -0.00022003	     47.42769776
      1.94464394	     -0.05744469	     -0.00056791	     -0.19884045	     -0.06204462	      0.88293344	     -0.00118296	     -0.21589911	      0.00133424	     -0.00022988	     47.52516729
      1.94616956	     -0.05740697	     -0.00056416	     -0.19880276	     -0.06204258	      0.88293309	     -0.00118489	     -0.21588452	      0.00133783	     -0.00023842	     47.40899828
      1.94749517	     -0.05737645	     -0.00056354	     -0.19877221	     -0.06204080	      0.88293277	     -0.00118656	     -0.21587190	      0.00134033	     -0.00024601	     47.69915635
      1.94882078	     -0.05734521	     -0.00056055	     -0.19874098	     -0.06203902	      0.88293243	     -0.00118821	     -0.21585935	      0.00134310	     -0.00025295	     47.60563928
      1.95014639	     -0.05731528	     -0.00055923	     -0.19871102	     -0.06203724	      0.88293209	     -0.00118984	     -0.21584684	      0.00134536	     -0.00025962	     47.78136401
      1.95175714	     -0.05727959	     -0.00055570	     -0.19867533	     -0.06203507	      0.88293167	     -0.00119181	     -0.21583175	      0.00134813	     -0.00026731	     47.67284768
      1.95301423	     -0.05724914	     -0.00055488	     -0.19864483	     -0.06203338	      0.88293133	     -0.00119332	     -0.21582000	      0.00134975	     -0.00027214	     47.84987725
      1.95427132	     -0.05722107	     -0.00055221	     -0.19861673	     -0.06203168	      0.88293099	     -0.00119483	     -0.21580826	      0.00135109	     -0.00027725	     47.94161005
      1.95580647	     -0.05718738	     -0.00055023	     -0.19858299	     -0.06202960	      0.88293056	     -0.00119665	     -0.21579401	      0.00135224	     -0.00028333	     48.14589309
      1.95734162	     -0.05715590	     -0.00054689	     -0.19855146	     -0.06202753	      0.88293012	     -0.00119844	     -0.21577982	      0.00135320	     -0.00028877	     48.07011368
      1.95866864	     -0.05712516	     -0.00054623	     -0.19852065	     -0.06202573	      0.88292973	     -0.00119998	     -0.21576767	      0.00135341	     -0.00029289	     48.29167522
      1.95999565	     -0.05709870	     -0.00054365	     -0.19849413	     -0.06202394	      0.88292934	     -0.00120149	     -0.21575559	      0.00135340	     -0.00029715	     48.30697890
      1.96132266	     -0.05707175	     -0.00054254	     -0.19846710	     -0.06202214	      0.88292894	     -0.00120299	     -0.21574365	      0.00135301	     -0.00030117	     48.45350733
      1.96264968	     -0.05704550	     -0.00054035	     -0.19844078	     -0.06202035	      0.88292854	     -0.00120447	     -0.21573179	      0.00135246	     -0.00030473	     48.44887151
      1.96397669	     -0.05701908	     -0.00053906	     -0.19841425	     -0.06201855	      0.88292813	     -0.00120594	     -0.21572004	      0.00135137	     -0.00030815	     48.64956220
      1.96561481	     -0.05698912	     -0.00053649	     -0.19838419	     -0.06201634	      0.88292763	     -0.00120772	     -0.21570563	      0.00134962	     -0.00031231	     48.80268377
      1.96725294	     -0.05695709	     -0.00053585	     -0.19835201	     -0.06201413	      0.88292711	     -0.00120947	     -0.21569140	      0.00134798	     -0.00031532	     48.81105711
      1.96842063	     -0.05693463	     -0.00053292	     -0.19832948	     -0.06201256	      0.88292674	     -0.00121071	     -0.21568131	      0.00134610	     -0.00031776	     48.95289175
      1.96958833	     -0.05691343	     -0.00053183	     -0.19830818	     -0.06201099	      0.88292637	     -0.00121193	     -0.21567129	      0.00134439	     -0.00031971	     49.02810160
      1.97115119	     -0.05688606	     -0.00052949	     -0.19828068	     -0.06200889	      0.88292587	     -0.00121354	     -0.21565799	      0.00134144	     -0.00032269	     49.30512356
      1.97271404	     -0.05686052	     -0.00052810	     -0.19825500	     -0.06200679	      0.88292536	     -0.00121512	     -0.21564484	      0.00133930	     -0.00032439	     48.92956842
      1.97427690	     -0.05683022	     -0.00052477	     -0.19822458	     -0.06200470	      0.88292485	     -0.00121668	     -0.21563184	      0.00133560	     -0.00032627	     49.34201677
      1.97551512	     -0.05680925	     -0.00052443	     -0.19820346	     -0.06200305	      0.88292445	     -0.00121790	     -0.21562157	      0.00133283	     -0.00032760	     49.51821508
      1.97675335	     -0.05678859	     -0.00052223	     -0.19818270	     -0.06200140	      0.88292404	     -0.00121911	     -0.21561137	      0.00133000	     -0.00032880	     49.57155511
      1.97826803	     -0.05676380	     -0.00052084	     -0.19815775	     -0.06199939	      0.88292354	     -0.00122056	     -0.21559903	      0.00132625	     -0.00033028	     49.73222121
      1.97978272	     -0.05673800	     -0.00051766	     -0.19813181	     -0.06199738	      0.88292304	     -0.00122199	     -0.21558679	      0.00132257	     -0.00033095	     49.63900485
      1.98129740	     -0.05671438	     -0.00051711	     -0.19810801	     -0.06199538	      0.88292254	     -0.00122339	     -0.21557465	      0.00131783	     -0.00033207	     50.16043064
      1.98248756	     -0.05669408	     -0.00051391	     -0.19808762	     -0.06199382	      0.88292215	     -0.00122448	     -0.21556520	      0.00131473	     -0.00033225	     49.91698571
      1.98367772	     -0.05667508	     -0.00051283	     -0.19806848	     -0.06199226	      0.88292175	     -0.00122556	     -0.21555581	      0.00131088	     -0.00033274	     50.12147759
      1.98521459	     -0.05665134	     -0.00051047	     -0.19804458	     -0.06199024	      0.88292124	     -0.00122692	     -0.21554383	      0.00130615	     -0.00033275	     50.01162509
      1.98654812	     -0.05663088	     -0.00050933	     -0.19802395	     -0.06198851	      0.88292079	     -0.00122809	     -0.21553356	      0.00130109	     -0.00033304	     50.37140854
      1.98788164	     -0.05661103	     -0.00050730	     -0.19800395	     -0.06198677	      0.88292035	     -0.00122925	     -0.21552340	      0.00129667	     -0.00033235	     50.11944738
      1.98921516	     -0.05659024	     -0.00050610	     -0.19798300	     -0.06198505	      0.88291991	     -0.00123038	     -0.21551334	      0.00129119	     -0.00033190	     50.42657794
      1.99100103	     -0.05656470	     -0.00050306	     -0.19795726	     -0.06198275	      0.88291932	     -0.00123188	     -0.21550004	      0.00128411	     -0.00033075	     50.26120888
      1.99210300	     -0.05654859	     -0.00050284	     -0.19794100	     -0.06198134	      0.88291895	     -0.00123279	     -0.21549193	      0.00127901	     -0.00033016	     50.54986509
      1.99320497	     -0.05653304	     -0.00050147	     -0.19792531	     -0.06197993	      0.88291859	     -0.00123368	     -0.21548391	      0.00127409	     -0.00032910	     50.50921767
      1.99480466	     -0.05651146	     -0.00049996	     -0.19790352	     -0.06197790	      0.88291806	     -0.00123497	     -0.21547240	      0.00126612	     -0.00032785	     50.71068644
      1.99618795	     -0.05649344	     -0.00049837	     -0.19788533	     -0.06197615	      0.88291761	     -0.00123606	     -0.21546260	      0.00125959	     -0.00032589	     50.38689601
      1.99757123	     -0.05647363	     -0.00049730	     -0.19786533	     -0.06197441	      0.88291716	     -0.00123713	     -0.21545293	      0.00125181	     -0.00032416	     50.69145372
      1.99905201	     -0.05645630	     -0.00049561	     -0.19784780	     -0.06197257	      0.88291668	     -0.00123826	     -0.21544269	      0.00124329	     -0.00032252	     50.73739817
      2.00053279	     -0.05643774	     -0.00049469	     -0.19782903	     -0.06197073	      0.88291621	     -0.00123937	     -0.21543263	      0.00123500	     -0.00031999	     50.46125101
      2.00201357	     -0.05641822	     -0.00049257	     -0.19780931	     -0.06196891	      0.88291573	     -0.00124046	     -0.21542270	      0.00122546	     -0.00031754	     50.60705554
      2.00332856	     -0.05640343	     -0.00049232	     -0.19779431	     -0.06196730	      0.88291532	     -0.00124142	     -0.21541397	      0.00121658	     -0.00031560	     50.83401110
      2.00464355	     -0.05638806	     -0.00049049	     -0.19777877	     -0.06196571	      0.88291490	     -0.00124235	     -0.21540538	      0.00120796	     -0.00031299	     50.55924436
      2.00595854	     -0.05637246	     -0.00048995	     -0.19776297	     -0.06196413	      0.88291449	     -0.00124327	     -0.21539690	      0.00119831	     -0.00031073	     50.78651576
      2.00727353	     -0.05635844	     -0.00048849	     -0.19774875	     -0.06196256	      0.88291409	     -0.00124418	     -0.21538853	      0.00118886	     -0.00030798	     50.57443850
      2.00858852	     -0.05634400	     -0.00048785	     -0.19773409	     -0.06196100	      0.88291368	     -0.00124506	     -0.21538029	      0.00117857	     -0.00030537	     50.71165316
      2.01035124	     -0.05632650	     -0.00048572	     -0.19771634	     -0.06195894	      0.88291315	     -0.00124623	     -0.21536944	      0.00116487	     -0.00030134	     50.33437861
      2.01145943	     -0.05631492	     -0.00048581	     -0.19770456	     -0.06195765	      0.88291282	     -0.00124695	     -0.21536273	      0.00115518	     -0.00029911	     50.64627269
      2.01256761	     -0.05630461	     -0.00048489	     -0.19769407	     -0.06195638	      0.88291249	     -0.00124765	     -0.21535613	      0.00114581	     -0.00029641	     50.52343120
      2.01408920	     -0.05629258	     -0.00048407	     -0.19768178	     -0.06195464	      0.88291204	     -0.00124860	     -0.21534725	      0.00113207	     -0.00029325	     50.61707359
      2.01561079	     -0.05628436	     -0.00048292	     -0.19767332	     -0.06195293	      0.88291160	     -0.00124953	     -0.21533867	      0.00111887	     -0.00028951	     49.99840679
      2.01713238	     -0.05627536	     -0.00048262	     -0.19766404	     -0.06195124	      0.88291116	     -0.00125043	     -0.21533045	      0.00110393	     -0.00028629	     50.30354511
      2.01849346	     -0.05627349	     -0.00048119	     -0.19766194	     -0.06194975	      0.88291077	     -0.00125122	     -0.21532343	      0.00109075	     -0.00028381	     50.11178477
      2.01985454	     -0.05627672	     -0.00048117	     -0.19766492	     -0.06194827	      0.88291038	     -0.00125199	     -0.21531687	      0.00107691	     -0.00028271	     50.33034979
      2.02121562	     -0.05628516	     -0.00047994	     -0.19767313	     -0.06194681	      0.88291000	     -0.00125274	     -0.21531087	      0.00106402	     -0.00028170	     49.76328566
      2.02257669	     -0.05629620	     -0.00048026	     -0.19768390	     -0.06194538	      0.88290962	     -0.00125348	     -0.21530550	      0.00105014	     -0.00028240	     50.03009468
      2.02393777	     -0.05631409	     -0.00047920	     -0.19770156	     -0.06194396	      0.88290923	     -0.00125420	     -0.21530080	      0.00103684	     -0.00028456	     49.76551490
      2.02529885	     -0.05633345	     -0.00047951	     -0.19772067	     -0.06194255	      0.88290884	     -0.00125489	     -0.21529683	      0.00102384	     -0.00028790	     49.66767561
      2.02665993	     -0.05635617	     -0.00047854	     -0.19774316	     -0.06194117	      0.88290845	     -0.00125557	     -0.21529353	      0.00101072	     -0.00029324	     49.58148289
      2.02802101	     -0.05638152	     -0.00047887	     -0.19776827	     -0.06193980	      0.88290804	     -0.00125624	     -0.21529093	      0.00099857	     -0.00029943	     49.26831941
      2.02938208	     -0.05640863	     -0.00047814	     -0.19779515	     -0.06193845	      0.88290763	     -0.00125688	     -0.21528900	      0.00098614	     -0.00030741	     49.21587627
      2.03074316	     -0.05644104	     -0.00047859	     -0.19782732	     -0.06193712	      0.88290720	     -0.00125751	     -0.21528778	      0.00097415	     -0.00031718	     49.17006322
      2.03210424	     -0.05647574	     -0.00047804	     -0.19786181	     -0.06193580	      0.88290677	     -0.00125811	     -0.21528730	      0.00096312	     -0.00032798	     48.71565544
      2.03346532	     -0.05651225	     -0.00047865	     -0.19789809	     -0.06193450	      0.88290631	     -0.00125870	     -0.21528752	      0.00095184	     -0.00034061	     48.81146606
      2.03511196	     -0.05656181	     -0.00047791	     -0.19794741	     -0.06193294	      0.88290574	     -0.00125939	     -0.21528875	      0.00093981	     -0.00035734	     48.13004147
      2.03626380	     -0.05659659	     -0.00047924	     -0.19798199	     -0.06193186	      0.88290532	     -0.00125985	     -0.21529022	      0.00093101	     -0.00037046	     48.36860822
      2.03741564	     -0.05663552	     -0.00047942	     -0.19802074	     -0.06193079	      0.88290488	     -0.00126031	     -0.21529218	      0.00092320	     -0.00038415	     48.09600115
      2.03896665	     -0.05668984	     -0.00048038	     -0.19807483	     -0.06192937	      0.88290427	     -0.00126090	     -0.21529566	      0.00091303	     -0.00040410	     47.96480268
      2.04051767	     -0.05675099	     -0.00048083	     -0.19813576	     -0.06192796	      0.88290363	     -0.00126146	     -0.21530001	      0.00090396	     -0.00042517	     47.50707722
      2.04206868	     -0.05680822	     -0.00048268	     -0.19819275	     -0.06192657	      0.88290295	     -0.00126201	     -0.21530530	      0.00089551	     -0.00044649	     47.38757082
      2.04344671	     -0.05686432	     -0.00048254	     -0.19824868	     -0.06192534	      0.88290232	     -0.00126247	     -0.21531070	      0.00088874	     -0.00046675	     46.97541150
      2.04482474	     -0.05692243	     -0.00048479	     -0.19830658	     -0.06192412	      0.88290167	     -0.00126292	     -0.21531675	      0.00088271	     -0.00048704	     46.87860876
      2.04620277	     -0.05698159	     -0.00048488	     -0.19836559	     -0.06192290	      0.88290098	     -0.00126334	     -0.21532344	      0.00087744	     -0.00050776	     46.45836679
      2.04758080	     -0.05704404	     -0.00048743	     -0.19842785	     -0.06192170	      0.88290027	     -0.00126375	     -0.21533073	      0.00087278	     -0.00052851	     46.35857532
      2.04895883	     -0.05710662	     -0.00048791	     -0.19849029	     -0.06192050	      0.88289953	     -0.00126415	     -0.21533863	      0.00086918	     -0.00054868	     45.79935361
      2.05033686	     -0.05717144	     -0.00049091	     -0.19855492	     -0.06191930	      0.88289876	     -0.00126452	     -0.21534712	      0.00086594	     -0.00056851	     45.76375252
      2.05171490	     -0.05723948	     -0.00049188	     -0.19862282	     -0.06191811	      0.88289796	     -0.00126488	     -0.21535618	      0.00086350	     -0.00058813	     45.37511761
      2.05309293	     -0.05730859	     -0.00049520	     -0.19869176	     -0.06191692	      0.88289714	     -0.00126522	     -0.21536583	      0.00086230	     -0.00060630	     44.99889738
      2.05447096	     -0.05737698	     -0.00049659	     -0.19876002	     -0.06191573	      0.88289629	     -0.00126555	     -0.21537600	      0.00086131	     -0.00062390	     44.73951094
      2.05584899	     -0.05744867	     -0.00050011	     -0.19883156	     -0.06191455	      0.88289542	     -0.00126585	     -0.21538666	      0.00086105	     -0.00064069	     44.62727532
      2.05722702	     -0.05752017	     -0.00050192	     -0.19890295	     -0.06191336	      0.88289452	     -0.00126614	     -0.21539782	      0.00086205	     -0.00065589	     44.04544775
      2.05860505	     -0.05759190	     -0.00050580	     -0.19897453	     -0.06191217	      0.88289361	     -0.00126642	     -0.21540944	      0.00086291	     -0.00067028	     44.08548023
      2.05998308	     -0.05766657	     -0.00050802	     -0.19904909	     -0.06191098	      0.88289268	     -0.00126667	     -0.21542149	      0.00086515	     -0.00068290	     43.52053098
      2.06136112	     -0.05773994	     -0.00051187	     -0.19912233	     -0.06190979	      0.88289173	     -0.00126691	     -0.21543399	      0.00086755	     -0.00069427	     43.43188216
      2.06273915	     -0.05781410	     -0.00051408	     -0.19919640	     -0.06190859	      0.88289076	     -0.00126713	     -0.21544684	      0.00087063	     -0.00070439	     43.11127579
      2.06411718	     -0.05788869	     -0.00051771	     -0.19927089	     -0.06190739	      0.88288979	     -0.00126734	     -0.21546007	      0.00087444	     -0.00071283	     42.87560258
      2.06549521	     -0.05796357	     -0.00052010	     -0.19934568	     -0.06190618	      0.88288880	     -0.00126753	     -0.21547361	      0.00087841	     -0.00072032	     42.69570031
      2.06687324	     -0.05803819	     -0.00052373	     -0.19942021	     -0.06190497	      0.88288780	     -0.00126770	     -0.21548746	      0.00088349	     -0.00072563	     42.29704756
      2.06825127	     -0.05811090	     -0.00052678	     -0.19949284	     -0.06190375	      0.88288680	     -0.00126785	     -0.21550158	      0.00088824	     -0.00072973	     42.22135412
      2.06970079	     -0.05819023	     -0.00053111	     -0.19957207	     -0.06190245	      0.88288574	     -0.00126800	     -0.21551671	      0.00089346	     -0.00073276	     42.18359134
      2.07115030	     -0.05826826	     -0.00053424	     -0.19965002	     -0.06190115	      0.88288468	     -0.00126813	     -0.21553213	      0.00089960	     -0.00073333	     41.62554041
      2.07259982	     -0.05834342	     -0.00053894	     -0.19972508	     -0.06189985	      0.88288361	     -0.00126824	     -0.21554776	      0.00090460	     -0.00073242	     41.83596755
      2.07404933	     -0.05842057	     -0.00054174	     -0.19980215	     -0.06189853	      0.88288255	     -0.00126833	     -0.21556352	      0.00090960	     -0.00073034	     41.73261450
      2.07549885	     -0.05849634	     -0.00054668	     -0.19987780	     -0.06189721	      0.88288150	     -0.00126840	     -0.21557947	      0.00091490	     -0.00072598	     41.53152585
      2.07694836	     -0.05856859	     -0.00054876	     -0.19994999	     -0.06189588	      0.88288045	     -0.00126846	     -0.21559551	      0.00091925	     -0.00072038	     41.48778863
      2.07819386	     -0.05863279	     -0.00055274	     -0.20001409	     -0.06189473	      0.88287956	     -0.00126850	     -0.21560934	      0.00092252	     -0.00071488	     41.73113580
      2.07943935	     -0.05869585	     -0.00055502	     -0.20007709	     -0.06189358	      0.88287867	     -0.00126852	     -0.21562325	      0.00092619	     -0.00070795	     41.55224222
      2.08068485	     -0.05875937	     -0.00055814	     -0.20014052	     -0.06189243	      0.88287779	     -0.00126853	     -0.21563723	      0.00092925	     -0.00070064	     41.72548225
      2.08225143	     -0.05884075	     -0.00056155	     -0.20022180	     -0.06189097	      0.88287670	     -0.00126853	     -0.21565495	      0.00093388	     -0.00068991	     41.48544470
      2.08381801	     -0.05892049	     -0.00056585	     -0.20030143	     -0.06188950	      0.88287563	     -0.00126851	     -0.21567282	      0.00093785	     -0.00067837	     41.86397763
      2.08538459	     -0.05900178	     -0.00056874	     -0.20038265	     -0.06188803	      0.88287458	     -0.00126847	     -0.21569086	      0.00094334	     -0.00066563	     41.59124210
      2.08663425	     -0.05906431	     -0.00057318	     -0.20044509	     -0.06188685	      0.88287375	     -0.00126843	     -0.21570540	      0.00094759	     -0.00065510	     41.94470819
      2.08788392	     -0.05913027	     -0.00057632	     -0.20051099	     -0.06188566	      0.88287294	     -0.00126838	     -0.21572007	      0.00095311	     -0.00064394	     41.88940977
      2.08939852	     -0.05920904	     -0.00058103	     -0.20058968	     -0.06188421	      0.88287198	     -0.00126830	     -0.21573809	      0.00096087	     -0.00063004	     41.99069985
      2.09091312	     -0.05928723	     -0.00058487	     -0.20066782	     -0.06188275	      0.88287103	     -0.00126820	     -0.21575627	      0.00097064	     -0.00061518	     41.79936233
      2.09242772	     -0.05936634	     -0.00059019	     -0.20074689	     -0.06188127	      0.88287011	     -0.00126808	     -0.21577456	      0.00098137	     -0.00060049	     42.22753403
      2.09394232	     -0.05944227	     -0.00059326	     -0.20082283	     -0.06187977	      0.88286922	     -0.00126795	     -0.21579298	      0.00099522	     -0.00058452	     41.85275559
      2.09511700	     -0.05950299	     -0.00059767	     -0.20088353	     -0.06187860	      0.88286854	     -0.00126784	     -0.21580728	      0.00100657	     -0.00057273	     42.17622464
      2.09629167	     -0.05956281	     -0.00060088	     -0.20094338	     -0.06187741	      0.88286787	     -0.00126772	     -0.21582165	      0.00101988	     -0.00056018	     42.03679924
      2.09772117	     -0.05963533	     -0.00060527	     -0.20101594	     -0.06187594	      0.88286708	     -0.00126756	     -0.21583915	      0.00103722	     -0.00054530	     42.19207538
      2.09915066	     -0.05970643	     -0.00060933	     -0.20108711	     -0.06187444	      0.88286631	     -0.00126739	     -0.21585664	      0.00105725	     -0.00052945	     41.84578685
      2.10058016	     -0.05977372	     -0.00061381	     -0.20115447	     -0.06187292	      0.88286557	     -0.00126720	     -0.21587406	      0.00107817	     -0.00051352	     42.03973234
      2.10200965	     -0.05984239	     -0.00061783	     -0.20122324	     -0.06187136	      0.88286484	     -0.00126700	     -0.21589134	      0.00110081	     -0.00049795	     42.11796729
      2.10343915	     -0.05990646	     -0.00062214	     -0.20128744	     -0.06186977	      0.88286414	     -0.00126678	     -0.21590850	      0.00112593	     -0.00048102	     41.78742888
      2.10486864	     -0.05996695	     -0.00062597	     -0.20134807	     -0.06186814	      0.88286347	     -0.00126656	     -0.21592539	      0.00115165	     -0.00046460	     41.95733971
      2.10647760	     -0.06003204	     -0.00063044	     -0.20141334	     -0.06186626	      0.88286274	     -0.00126629	     -0.21594402	      0.00118323	     -0.00044528	     41.60351924
      2.10808657	     -0.06008732	     -0.00063422	     -0.20146884	     -0.06186433	      0.88286204	     -0.00126600	     -0.21596208	      0.00121550	     -0.00042537	     41.79218196
      2.10943476	     -0.06013360	     -0.00063819	     -0.20151528	     -0.06186267	      0.88286147	     -0.00126574	     -0.21597665	      0.00124386	     -0.00040836	     41.73389554
      2.11078296	     -0.06017352	     -0.00064137	     -0.20155540	     -0.06186098	      0.88286094	     -0.00126548	     -0.21599075	      0.00127343	     -0.00038996	     41.44349191
      2.11213115	     -0.06021081	     -0.00064517	     -0.20159289	     -0.06185924	      0.88286042	     -0.00126521	     -0.21600427	      0.00130298	     -0.00037133	     41.52510465
      2.11367073	     -0.06025060	     -0.00064899	     -0.20163293	     -0.06185721	      0.88285987	     -0.00126488	     -0.21601903	      0.00133810	     -0.00034858	     41.13697997
      2.11521031	     -0.06028776	     -0.00065366	     -0.20167030	     -0.06185512	      0.88285935	     -0.00126454	     -0.21603302	      0.00137270	     -0.00032529	     41.36953826
      2.11674988	     -0.06031766	     -0.00065705	     -0.20170047	     -0.06185298	      0.88285887	     -0.00126419	     -0.21604626	      0.00140866	     -0.00029988	     40.92695346
      2.11811132	     -0.06034211	     -0.00066148	     -0.20172512	     -0.06185104	      0.88285847	     -0.00126387	     -0.21605730	      0.00143986	     -0.00027740	     41.07868063
      2.11947275	     -0.06036649	     -0.00066481	     -0.20174973	     -0.06184906	      0.88285811	     -0.00126354	     -0.21606770	      0.00147177	     -0.00025384	     40.83338929
      2.12083419	     -0.06038600	     -0.00066928	     -0.20176944	     -0.06184703	      0.88285778	     -0.00126320	     -0.21607753	      0.00150348	     -0.00022961	     40.76460017
      2.12219562	     -0.06040307	     -0.00067307	     -0.20178673	     -0.06184497	      0.88285749	     -0.00126285	     -0.21608671	      0.00153522	     -0.00020461	     40.62813312
      2.12383633	     -0.06042100	     -0.00067831	     -0.20180491	     -0.06184242	      0.88285718	     -0.00126241	     -0.21609691	      0.00157273	     -0.00017437	     40.81128682
      2.12547703	     -0.06043575	     -0.00068243	     -0.20181993	     -0.06183980	      0.88285692	     -0.00126197	     -0.21610620	      0.00161159	     -0.00014186	     40.01914378
      2.12674143	     -0.06043977	     -0.00068703	     -0.20182412	     -0.06183775	      0.88285675	     -0.00126162	     -0.21611271	      0.00163964	     -0.00011712	     40.45473657
      2.12800582	     -0.06044544	     -0.00069037	     -0.20183000	     -0.06183566	      0.88285662	     -0.00126126	     -0.21611860	      0.00166843	     -0.00009177	     40.29097448
      2.12955107	     -0.06044788	     -0.00069517	     -0.20183267	     -0.06183305	      0.88285650	     -0.00126081	     -0.21612507	      0.00170309	     -0.00006055	     40.24163551
      2.13109631	     -0.06044627	     -0.00069930	     -0.20183130	     -0.06183039	      0.88285644	     -0.00126035	     -0.21613066	      0.00173761	     -0.00002866	     40.00601105
      2.13264155	     -0.06044285	     -0.00070456	     -0.20182809	     -0.06182768	      0.88285642	     -0.00125988	     -0.21613536	      0.00177087	      0.00000294	     40.29424671
      2.13418679	     -0.06043240	     -0.00070770	     -0.20181789	     -0.06182492	      0.88285645	     -0.00125940	     -0.21613921	      0.00180474	      0.00003583	     39.87464442
      2.13546680	     -0.06042096	     -0.00071225	     -0.20180662	     -0.06182259	      0.88285651	     -0.00125899	     -0.21614172	      0.00183162	      0.00006247	     40.08909321
      2.13674681	     -0.06040938	     -0.00071515	     -0.20179523	     -0.06182023	      0.88285661	     -0.00125857	     -0.21614363	      0.00185864	      0.00008921	     39.98816245
      2.13802682	     -0.06039379	     -0.00071864	     -0.20177982	     -0.06181784	      0.88285674	     -0.00125815	     -0.21614496	      0.00188521	      0.00011588	     39.99140226
      2.13973713	     -0.06037263	     -0.00072261	     -0.20175891	     -0.06181458	      0.88285697	     -0.00125757	     -0.21614578	      0.00192025	      0.00015106	     39.90912114
      2.14144743	     -0.06034142	     -0.00072733	     -0.20172793	     -0.06181127	      0.88285725	     -0.00125698	     -0.21614557	      0.00195485	      0.00018700	     39.73314359
      2.14277077	     -0.06031498	     -0.00072971	     -0.20170168	     -0.06180866	      0.88285752	     -0.00125652	     -0.21614465	      0.00198071	      0.00021437	     39.83828133
      2.14409411	     -0.06028786	     -0.00073309	     -0.20167474	     -0.06180603	      0.88285782	     -0.00125604	     -0.21614308	      0.00200617	      0.00024091	     39.99494812
      2.14541745	     -0.06025745	     -0.00073560	     -0.20164452	     -0.06180335	      0.88285816	     -0.00125556	     -0.21614091	      0.00203180	      0.00026761	     39.82309269
      2.14674079	     -0.06022368	     -0.00073848	     -0.20161092	     -0.06180065	      0.88285853	     -0.00125506	     -0.21613809	      0.00205647	      0.00029357	     39.96947879
      2.14836813	     -0.06017994	     -0.00074141	     -0.20156741	     -0.06179728	      0.88285903	     -0.00125445	     -0.21613373	      0.00208706	      0.00032552	     39.64161403
      2.14999546	     -0.06013293	     -0.00074523	     -0.20152060	     -0.06179386	      0.88285959	     -0.00125382	     -0.21612839	      0.00211563	      0.00035629	     40.07067603
      2.15134373	     -0.06008706	     -0.00074695	     -0.20147491	     -0.06179099	      0.88286009	     -0.00125328	     -0.21612326	      0.00213981	      0.00038265	     39.73730655
      2.15269200	     -0.06004035	     -0.00074981	     -0.20142836	     -0.06178809	      0.88286062	     -0.00125274	     -0.21611740	      0.00216276	      0.00040761	     39.87545231
      2.15404027	     -0.05999329	     -0.00075178	     -0.20138147	     -0.06178516	      0.88286118	     -0.00125219	     -0.21611088	      0.00218535	      0.00043172	     39.89716769
      2.15594704	     -0.05992682	     -0.00075607	     -0.20131520	     -0.06178096	      0.88286204	     -0.00125140	     -0.21610062	      0.00221650	      0.00046436	     39.90229149
      2.15710224	     -0.05988123	     -0.00075708	     -0.20126976	     -0.06177839	      0.88286259	     -0.00125092	     -0.21609389	      0.00223485	      0.00048410	     39.81514403
      2.15825745	     -0.05983759	     -0.00075936	     -0.20122623	     -0.06177580	      0.88286316	     -0.00125042	     -0.21608672	      0.00225258	      0.00050250	     39.89422932
      2.16002302	     -0.05977230	     -0.00076233	     -0.20116113	     -0.06177180	      0.88286407	     -0.00124966	     -0.21607508	      0.00227920	      0.00052913	     39.80453174
      2.16158638	     -0.05971186	     -0.00076565	     -0.20110083	     -0.06176822	      0.88286491	     -0.00124898	     -0.21606418	      0.00230193	      0.00055148	     39.76413384
      2.16314975	     -0.05965039	     -0.00076771	     -0.20103952	     -0.06176460	      0.88286579	     -0.00124828	     -0.21605271	      0.00232346	      0.00057148	     39.90443472
      2.16471312	     -0.05958946	     -0.00077181	     -0.20097870	     -0.06176095	      0.88286670	     -0.00124758	     -0.21604071	      0.00234482	      0.00059068	     39.77659160
      2.16595771	     -0.05954073	     -0.00077289	     -0.20093009	     -0.06175802	      0.88286744	     -0.00124701	     -0.21603082	      0.00236100	      0.00060411	     39.77925176
      2.16720231	     -0.05949180	     -0.00077562	     -0.20088125	     -0.06175507	      0.88286820	     -0.00124644	     -0.21602067	      0.00237671	      0.00061612	     39.85262531
      2.16879143	     -0.05943132	     -0.00077815	     -0.20082090	     -0.06175128	      0.88286919	     -0.00124570	     -0.21600734	      0.00239630	      0.00062958	     39.74835422
      2.17038055	     -0.05936802	     -0.00078184	     -0.20075769	     -0.06174746	      0.88287020	     -0.00124495	     -0.21599369	      0.00241506	      0.00064146	     39.69057577
      2.17196967	     -0.05930402	     -0.00078321	     -0.20069382	     -0.06174361	      0.88287123	     -0.00124420	     -0.21597967	      0.00243249	      0.00065075	     39.78088676
      2.17320832	     -0.05925571	     -0.00078707	     -0.20064556	     -0.06174059	      0.88287204	     -0.00124360	     -0.21596850	      0.00244573	      0.00065694	     39.80593618
      2.17444697	     -0.05920697	     -0.00078915	     -0.20059688	     -0.06173755	      0.88287286	     -0.00124300	     -0.21595717	      0.00245835	      0.00066165	     39.79489661
      2.17612637	     -0.05914338	     -0.00079394	     -0.20053335	     -0.06173341	      0.88287397	     -0.00124219	     -0.21594155	      0.00247460	      0.00066626	     39.77710230
      2.17743160	     -0.05908992	     -0.00079654	     -0.20047995	     -0.06173017	      0.88287484	     -0.00124155	     -0.21592926	      0.00248638	      0.00066932	     39.71149768
      2.17873683	     -0.05903943	     -0.00080042	     -0.20042949	     -0.06172692	      0.88287572	     -0.00124090	     -0.21591678	      0.00249691	      0.00067068	     39.89738368
      2.18004206	     -0.05898855	     -0.00080337	     -0.20037865	     -0.06172365	      0.88287660	     -0.00124026	     -0.21590420	      0.00250716	      0.00067158	     39.74157783
      2.18134729	     -0.05893725	     -0.00080677	     -0.20032737	     -0.06172037	      0.88287747	     -0.00123961	     -0.21589147	      0.00251597	      0.00067109	     39.91207463
      2.18293423	     -0.05887452	     -0.00081024	     -0.20026469	     -0.06171637	      0.88287854	     -0.00123881	     -0.21587582	      0.00252633	      0.00066986	     39.64169248
      2.18452117	     -0.05880830	     -0.00081416	     -0.20019849	     -0.06171236	      0.88287960	     -0.00123801	     -0.21585983	      0.00253408	      0.00066680	     40.12043690
      2.18586792	     -0.05874282	     -0.00081573	     -0.20013305	     -0.06170894	      0.88288049	     -0.00123733	     -0.21584595	      0.00254059	      0.00066488	     39.85803692
      2.18721467	     -0.05867312	     -0.00081790	     -0.20006336	     -0.06170551	      0.88288139	     -0.00123664	     -0.21583151	      0.00254536	      0.00066168	     40.08519128
      2.18856142	     -0.05860000	     -0.00081869	     -0.19999028	     -0.06170208	      0.88288228	     -0.00123595	     -0.21581650	      0.00254907	      0.00065806	     40.19222127
      2.19035236	     -0.05850045	     -0.00082084	     -0.19989075	     -0.06169752	      0.88288345	     -0.00123502	     -0.21579563	      0.00255204	      0.00065296	     40.35576438
      2.19151159	     -0.05843042	     -0.00082027	     -0.19982075	     -0.06169456	      0.88288421	     -0.00123442	     -0.21578163	      0.00255276	      0.00065046	     40.29750491
      2.19267082	     -0.05836209	     -0.00082089	     -0.19975242	     -0.06169160	      0.88288496	     -0.00123382	     -0.21576722	      0.00255216	      0.00064737	     40.45836355
      2.19434991	     -0.05826409	     -0.00082093	     -0.19965441	     -0.06168731	      0.88288604	     -0.00123293	     -0.21574577	      0.00254977	      0.00064306	     40.47338658
      2.19602901	     -0.05816689	     -0.00082182	     -0.19955717	     -0.06168304	      0.88288712	     -0.00123205	     -0.21572384	      0.00254507	      0.00063872	     40.61431881
      2.19725748	     -0.05809423	     -0.00082061	     -0.19948449	     -0.06167991	      0.88288790	     -0.00123139	     -0.21570751	      0.00254029	      0.00063571	     40.65801791
      2.19848594	     -0.05802503	     -0.00082054	     -0.19941524	     -0.06167680	      0.88288868	     -0.00123074	     -0.21569100	      0.00253424	      0.00063183	     40.90735526
      2.20000648	     -0.05794151	     -0.00081957	     -0.19933167	     -0.06167295	      0.88288964	     -0.00122992	     -0.21567044	      0.00252617	      0.00062677	     40.84097702
      2.20152702	     -0.05785810	     -0.00081935	     -0.19924817	     -0.06166912	      0.88289058	     -0.00122910	     -0.21564975	      0.00251593	      0.00062030	     41.36246360
      2.20304755	     -0.05777220	     -0.00081698	     -0.19916221	     -0.06166530	      0.88289152	     -0.00122827	     -0.21562893	      0.00250535	      0.00061327	     41.33161381
      2.20425939	     -0.05770626	     -0.00081697	     -0.19909618	     -0.06166227	      0.88289226	     -0.00122760	     -0.21561225	      0.00249577	      0.00060699	     41.55091450
      2.20547123	     -0.05764058	     -0.00081532	     -0.19903043	     -0.06165925	      0.88289299	     -0.00122693	     -0.21559555	      0.00248586	      0.00059992	     41.57580694
      2.20668306	     -0.05757665	     -0.00081406	     -0.19896641	     -0.06165624	      0.88289371	     -0.00122625	     -0.21557884	      0.00247496	      0.00059154	     41.84732208
      2.20829820	     -0.05749640	     -0.00081186	     -0.19888605	     -0.06165226	      0.88289466	     -0.00122535	     -0.21555666	      0.00246029	      0.00057938	     41.79420928
      2.20991334	     -0.05742125	     -0.00081087	     -0.19881074	     -0.06164830	      0.88289559	     -0.00122443	     -0.21553470	      0.00244380	      0.00056495	     42.39688514
      2.21132843	     -0.05736066	     -0.00080872	     -0.19875004	     -0.06164485	      0.88289637	     -0.00122362	     -0.21551579	      0.00242979	      0.00055105	     42.31406571
      2.21274352	     -0.05730348	     -0.00080855	     -0.19869269	     -0.06164142	      0.88289714	     -0.00122281	     -0.21549722	      0.00241499	      0.00053536	     42.62960744
      2.21415861	     -0.05725029	     -0.00080597	     -0.19863939	     -0.06163801	      0.88289789	     -0.00122198	     -0.21547905	      0.00240033	      0.00051813	     42.61783091
      2.21538383	     -0.05720489	     -0.00080580	     -0.19859385	     -0.06163508	      0.88289851	     -0.00122126	     -0.21546362	      0.00238703	      0.00050151	     43.02470235
      2.21660905	     -0.05716400	     -0.00080415	     -0.19855285	     -0.06163216	      0.88289912	     -0.00122053	     -0.21544849	      0.00237415	      0.00048385	     43.08597289
      2.21783427	     -0.05712346	     -0.00080358	     -0.19851217	     -0.06162926	      0.88289970	     -0.00121979	     -0.21543368	      0.00236106	      0.00046484	     43.31289095
      2.21955490	     -0.05707413	     -0.00080230	     -0.19846266	     -0.06162522	      0.88290047	     -0.00121875	     -0.21541344	      0.00234295	      0.00043605	     43.43186461
      2.22107056	     -0.05702734	     -0.00080208	     -0.19841570	     -0.06162168	      0.88290112	     -0.00121781	     -0.21539620	      0.00232712	      0.00040985	     43.63616164
      2.22240102	     -0.05699249	     -0.00080045	     -0.19838072	     -0.06161859	      0.88290164	     -0.00121698	     -0.21538139	      0.00231307	      0.00038491	     43.89759990
      2.22373147	     -0.05695689	     -0.00079997	     -0.19834497	     -0.06161552	      0.88290214	     -0.00121614	     -0.21536697	      0.00229951	      0.00035914	     44.08834799
      2.22506193	     -0.05692501	     -0.00079836	     -0.19831297	     -0.06161247	      0.88290260	     -0.00121529	     -0.21535287	      0.00228621	      0.00033244	     44.15839823
      2.22639239	     -0.05689342	     -0.00079748	     -0.19828125	     -0.06160944	      0.88290302	     -0.00121443	     -0.21533911	      0.00227297	      0.00030489	     44.38821044
      2.22804243	     -0.05685996	     -0.00079512	     -0.19824764	     -0.06160570	      0.88290350	     -0.00121335	     -0.21532246	      0.00225656	      0.00026916	     44.71963683
      2.22945929	     -0.05682853	     -0.00079451	     -0.19821609	     -0.06160251	      0.88290386	     -0.00121240	     -0.21530859	      0.00224348	      0.00023902	     44.63031543
      2.23087614	     -0.05680099	     -0.00079159	     -0.19818844	     -0.06159935	      0.88290418	     -0.00121144	     -0.21529504	      0.00223016	      0.00020779	     44.73458188
      2.23229300	     -0.05677501	     -0.00079155	     -0.19816231	     -0.06159620	      0.88290445	     -0.00121047	     -0.21528182	      0.00221706	      0.00017627	     45.05051241
      2.23353091	     -0.05675490	     -0.00078891	     -0.19814212	     -0.06159346	      0.88290465	     -0.00120961	     -0.21527054	      0.00220590	      0.00014838	     45.08800221
      2.23476881	     -0.05673511	     -0.00078813	     -0.19812223	     -0.06159073	      0.88290481	     -0.00120874	     -0.21525953	      0.00219523	      0.00012101	     45.11500903
      2.23600672	     -0.05671669	     -0.00078639	     -0.19810371	     -0.06158802	      0.88290495	     -0.00120785	     -0.21524877	      0.00218442	      0.00009337	     45.27887899
      2.23763857	     -0.05669547	     -0.00078477	     -0.19808237	     -0.06158447	      0.88290507	     -0.00120667	     -0.21523497	      0.00217120	      0.00005779	     45.10358507
      2.23927042	     -0.05667150	     -0.00078165	     -0.19805829	     -0.06158094	      0.88290514	     -0.00120547	     -0.21522158	      0.00215751	      0.00002289	     45.39583327
      2.24052022	     -0.05665626	     -0.00078118	     -0.19804294	     -0.06157825	      0.88290515	     -0.00120453	     -0.21521152	      0.00214751	     -0.00000327	     45.51999982
      2.24177002	     -0.05664169	     -0.00077889	     -0.19802830	     -0.06157557	      0.88290513	     -0.00120358	     -0.21520167	      0.00213783	     -0.00002871	     45.50519371
      2.24301981	     -0.05662660	     -0.00077763	     -0.19801312	     -0.06157290	      0.88290508	     -0.00120262	     -0.21519204	      0.00212826	     -0.00005341	     45.57961583
      2.24463302	     -0.05661099	     -0.00077523	     -0.19799740	     -0.06156948	      0.88290497	     -0.00120137	     -0.21517987	      0.00211618	     -0.00008422	     45.53242320
      2.24624623	     -0.05659118	     -0.00077424	     -0.19797746	     -0.06156608	      0.88290481	     -0.00120009	     -0.21516803	      0.00210440	     -0.00011250	     45.47679001
      2.24744620	     -0.05657851	     -0.00077179	     -0.19796472	     -0.06156356	      0.88290466	     -0.00119912	     -0.21515937	      0.00209512	     -0.00013304	     45.65672752
      2.24864616	     -0.05656526	     -0.00077065	     -0.19795139	     -0.06156105	      0.88290449	     -0.00119814	     -0.21515087	      0.00208623	     -0.00015239	     45.69423694
      2.25019704	     -0.05655064	     -0.00076835	     -0.19793666	     -0.06155782	      0.88290423	     -0.00119686	     -0.21514006	      0.00207451	     -0.00017619	     45.71935042
      2.25174791	     -0.05653485	     -0.00076689	     -0.19792074	     -0.06155461	      0.88290394	     -0.00119555	     -0.21512948	      0.00206249	     -0.00019799	     45.73568612
      2.25307392	     -0.05651886	     -0.00076401	     -0.19790467	     -0.06155189	      0.88290367	     -0.00119442	     -0.21512053	      0.00205151	     -0.00021498	     45.77939808
      2.25439993	     -0.05650443	     -0.00076257	     -0.19789013	     -0.06154917	      0.88290337	     -0.00119327	     -0.21511163	      0.00203943	     -0.00023106	     46.08758249
      2.25572594	     -0.05648972	     -0.00076011	     -0.19787530	     -0.06154648	      0.88290306	     -0.00119211	     -0.21510282	      0.00202692	     -0.00024554	     46.07166825
      2.25705195	     -0.05647537	     -0.00075848	     -0.19786081	     -0.06154380	      0.88290272	     -0.00119093	     -0.21509405	      0.00201284	     -0.00025930	     46.41595558
      2.25837796	     -0.05646115	     -0.00075602	     -0.19784646	     -0.06154114	      0.88290237	     -0.00118973	     -0.21508535	      0.00199825	     -0.00027136	     46.37372990
      2.25970397	     -0.05644633	     -0.00075416	     -0.19783148	     -0.06153850	      0.88290200	     -0.00118852	     -0.21507671	      0.00198179	     -0.00028277	     46.80825295
      2.26153698	     -0.05642888	     -0.00075029	     -0.19781381	     -0.06153489	      0.88290147	     -0.00118681	     -0.21506490	      0.00195793	     -0.00029668	     46.86250244
      2.26260755	     -0.05641805	     -0.00074943	     -0.19780282	     -0.06153280	      0.88290115	     -0.00118580	     -0.21505808	      0.00194224	     -0.00030447	     47.44886712
      2.26367812	     -0.05640794	     -0.00074752	     -0.19779255	     -0.06153073	      0.88290082	     -0.00118477	     -0.21505133	      0.00192641	     -0.00031136	     47.66052582
      2.26524419	     -0.05639502	     -0.00074500	     -0.19777939	     -0.06152773	      0.88290032	     -0.00118325	     -0.21504156	      0.00190167	     -0.00032115	     48.24962466
      2.26662454	     -0.05638425	     -0.00074257	     -0.19776839	     -0.06152512	      0.88289988	     -0.00118189	     -0.21503312	      0.00187948	     -0.00032844	     48.36943134
      2.26800489	     -0.05637226	     -0.00074044	     -0.19775616	     -0.06152255	      0.88289942	     -0.00118051	     -0.21502481	      0.00185565	     -0.00033547	     49.03999532
      2.26943303	     -0.05636415	     -0.00073789	     -0.19774779	     -0.06151991	      0.88289893	     -0.00117906	     -0.21501635	      0.00183044	     -0.00034262	     49.62149609
      2.27086116	     -0.05635558	     -0.00073571	     -0.19773896	     -0.06151732	      0.88289844	     -0.00117758	     -0.21500810	      0.00180543	     -0.00034860	     49.85861503
      2.27228930	     -0.05634641	     -0.00073308	     -0.19772952	     -0.06151476	      0.88289794	     -0.00117609	     -0.21500002	      0.00177937	     -0.00035448	     50.55701239
      2.27371743	     -0.05634127	     -0.00073111	     -0.19772410	     -0.06151224	      0.88289743	     -0.00117457	     -0.21499212	      0.00175315	     -0.00036073	     51.39393832
      2.27514557	     -0.05633544	     -0.00072819	     -0.19771802	     -0.06150975	      0.88289691	     -0.00117302	     -0.21498445	      0.00172822	     -0.00036553	     51.50167482
      2.27657370	     -0.05633021	     -0.00072663	     -0.19771251	     -0.06150730	      0.88289638	     -0.00117146	     -0.21497697	      0.00170246	     -0.00037109	     52.52398800
      2.27800184	     -0.05632823	     -0.00072327	     -0.19771028	     -0.06150489	      0.88289585	     -0.00116987	     -0.21496973	      0.00167852	     -0.00037587	     52.64811010
      2.27924451	     -0.05632384	     -0.00072212	     -0.19770565	     -0.06150281	      0.88289538	     -0.00116846	     -0.21496361	      0.00165743	     -0.00038021	     53.49608222
      2.28048719	     -0.05632333	     -0.00071964	     -0.19770492	     -0.06150077	      0.88289490	     -0.00116704	     -0.21495763	      0.00163768	     -0.00038415	     53.83743699
      2.28172986	     -0.05632179	     -0.00071790	     -0.19770317	     -0.06149874	      0.88289442	     -0.00116560	     -0.21495184	      0.00161863	     -0.00038792	     54.36987518
      2.28339088	     -0.05632440	     -0.00071487	     -0.19770551	     -0.06149607	      0.88289378	     -0.00116365	     -0.21494433	      0.00159471	     -0.00039293	     54.97222318
      2.28505189	     -0.05632175	     -0.00071343	     -0.19770258	     -0.06149344	      0.88289312	     -0.00116166	     -0.21493714	      0.00157290	     -0.00039652	     55.58972641
      2.28622346	     -0.05632235	     -0.00071034	     -0.19770303	     -0.06149161	      0.88289265	     -0.00116023	     -0.21493220	      0.00155859	     -0.00039930	     55.91168666
      2.28739502	     -0.05632349	     -0.00070894	     -0.19770401	     -0.06148979	      0.88289219	     -0.00115879	     -0.21492740	      0.00154549	     -0.00040162	     56.28469440
      2.28902172	     -0.05632511	     -0.00070599	     -0.19770542	     -0.06148729	      0.88289153	     -0.00115676	     -0.21492093	      0.00152878	     -0.00040483	     56.87456191
      2.29064841	     -0.05632765	     -0.00070475	     -0.19770775	     -0.06148482	      0.88289087	     -0.00115470	     -0.21491469	      0.00151486	     -0.00040649	     57.02179192
      2.29181759	     -0.05632804	     -0.00070175	     -0.19770804	     -0.06148305	      0.88289039	     -0.00115319	     -0.21491031	      0.00150528	     -0.00040795	     57.45620403
      2.29298676	     -0.05632883	     -0.00070039	     -0.19770870	     -0.06148130	      0.88288992	     -0.00115167	     -0.21490601	      0.00149716	     -0.00040861	     57.65831591
      2.29445872	     -0.05633051	     -0.00069793	     -0.19771025	     -0.06147910	      0.88288931	     -0.00114973	     -0.21490069	      0.00148766	     -0.00040958	     58.09234631
      2.29593068	     -0.05633274	     -0.00069615	     -0.19771234	     -0.06147692	      0.88288871	     -0.00114775	     -0.21489550	      0.00148034	     -0.00040913	     57.85202300
      2.29740264	     -0.05633148	     -0.00069352	     -0.19771096	     -0.06147474	      0.88288811	     -0.00114575	     -0.21489041	      0.00147301	     -0.00040841	     58.33632804
      2.29887460	     -0.05633549	     -0.00069245	     -0.19771484	     -0.06147258	      0.88288751	     -0.00114372	     -0.21488540	      0.00146666	     -0.00040762	     58.68998210
      2.30017631	     -0.05633832	     -0.00068984	     -0.19771759	     -0.06147067	      0.88288698	     -0.00114190	     -0.21488113	      0.00146248	     -0.00040573	     58.43508223
      2.30147802	     -0.05634468	     -0.00068903	     -0.19772384	     -0.06146877	      0.88288645	     -0.00114005	     -0.21487703	      0.00145804	     -0.00040405	     58.74532986
      2.30309776	     -0.05635635	     -0.00068627	     -0.19773541	     -0.06146641	      0.88288580	     -0.00113772	     -0.21487231	      0.00145384	     -0.00040138	     58.55518432
      2.30424655	     -0.05636858	     -0.00068612	     -0.19774754	     -0.06146474	      0.88288534	     -0.00113604	     -0.21486926	      0.00145074	     -0.00039981	     58.77946373
      2.30539534	     -0.05638198	     -0.00068467	     -0.19776087	     -0.06146308	      0.88288488	     -0.00113435	     -0.21486651	      0.00144851	     -0.00039774	     58.61503096
      2.30682072	     -0.05640292	     -0.00068332	     -0.19778171	     -0.06146102	      0.88288432	     -0.00113222	     -0.21486355	      0.00144562	     -0.00039601	     58.71855607
      2.30824610	     -0.05642759	     -0.00068138	     -0.19780630	     -0.06145896	      0.88288375	     -0.00113005	     -0.21486116	      0.00144410	     -0.00039403	     58.16898598
      2.30967149	     -0.05645219	     -0.00067976	     -0.19783082	     -0.06145690	      0.88288319	     -0.00112786	     -0.21485935	      0.00144211	     -0.00039294	     58.40452518
      2.31109687	     -0.05648331	     -0.00067718	     -0.19786189	     -0.06145485	      0.88288263	     -0.00112563	     -0.21485809	      0.00144074	     -0.00039334	     58.34724879
      2.31252225	     -0.05651460	     -0.00067524	     -0.19789311	     -0.06145279	      0.88288207	     -0.00112338	     -0.21485747	      0.00144081	     -0.00039369	     57.87718527
      2.31394763	     -0.05654805	     -0.00067210	     -0.19792653	     -0.06145074	      0.88288151	     -0.00112109	     -0.21485743	      0.00144054	     -0.00039606	     57.91884808
      2.31537301	     -0.05658512	     -0.00067034	     -0.19796355	     -0.06144869	      0.88288094	     -0.00111877	     -0.21485799	      0.00144161	     -0.00039931	     57.60878865
      2.31679839	     -0.05662361	     -0.00066680	     -0.19800202	     -0.06144663	      0.88288037	     -0.00111641	     -0.21485914	      0.00144268	     -0.00040432	     57.48070447
      2.31822378	     -0.05666510	     -0.00066557	     -0.19804347	     -0.06144457	      0.88287979	     -0.00111403	     -0.21486089	      0.00144515	     -0.00040993	     57.00179440
      2.31964916	     -0.05670499	     -0.00066149	     -0.19808337	     -0.06144251	      0.88287920	     -0.00111161	     -0.21486321	      0.00144753	     -0.00041690	     56.78820918
      2.32083684	     -0.05674263	     -0.00066068	     -0.19812098	     -0.06144079	      0.88287870	     -0.00110957	     -0.21486554	      0.00144984	     -0.00042403	     56.78999834
      2.32202453	     -0.05678060	     -0.00065823	     -0.19815895	     -0.06143907	      0.88287819	     -0.00110751	     -0.21486830	      0.00145310	     -0.00043154	     56.37652498
      2.32321221	     -0.05682062	     -0.00065651	     -0.19819896	     -0.06143734	      0.88287768	     -0.00110543	     -0.21487144	      0.00145636	     -0.00044029	     56.23530263
      2.32478565	     -0.05687578	     -0.00065390	     -0.19825413	     -0.06143504	      0.88287697	     -0.00110264	     -0.21487624	      0.00146201	     -0.00045269	     55.56659202
      2.32635908	     -0.05692914	     -0.00065209	     -0.19830750	     -0.06143274	      0.88287625	     -0.00109982	     -0.21488168	      0.00146746	     -0.00046665	     55.70303100
      2.32793252	     -0.05698696	     -0.00064905	     -0.19836535	     -0.06143042	      0.88287550	     -0.00109696	     -0.21488768	      0.00147477	     -0.00048146	     54.87124215
      2.32909877	     -0.05702863	     -0.00064855	     -0.19840702	     -0.06142870	      0.88287494	     -0.00109481	     -0.21489250	      0.00147998	     -0.00049335	     54.94218384
      2.33026503	     -0.05707201	     -0.00064695	     -0.19845043	     -0.06142697	      0.88287435	     -0.00109265	     -0.21489761	      0.00148610	     -0.00050528	     54.51974375
      2.33175705	     -0.05712918	     -0.00064563	     -0.19850762	     -0.06142475	      0.88287359	     -0.00108986	     -0.21490457	      0.00149397	     -0.00052165	     54.33510270
      2.33324908	     -0.05718914	     -0.00064396	     -0.19856763	     -0.06142251	      0.88287280	     -0.00108704	     -0.21491202	      0.00150357	     -0.00053764	     53.35959166
      2.33474111	     -0.05724596	     -0.00064359	     -0.19862448	     -0.06142026	      0.88287198	     -0.00108419	     -0.21491994	      0.00151250	     -0.00055421	     53.48344058
      2.33623314	     -0.05730691	     -0.00064157	     -0.19868549	     -0.06141800	      0.88287114	     -0.00108131	     -0.21492824	      0.00152262	     -0.00057102	     52.94125087
      2.33751321	     -0.05736045	     -0.00064185	     -0.19873907	     -0.06141604	      0.88287040	     -0.00107881	     -0.21493571	      0.00153174	     -0.00058547	     52.80465367
      2.33879329	     -0.05741367	     -0.00064045	     -0.19879236	     -0.06141408	      0.88286964	     -0.00107630	     -0.21494349	      0.00154162	     -0.00059962	     52.30000352
      2.34007336	     -0.05746753	     -0.00064022	     -0.19884627	     -0.06141210	      0.88286887	     -0.00107376	     -0.21495153	      0.00155173	     -0.00061369	     52.11264882
      2.34180216	     -0.05754257	     -0.00063867	     -0.19892142	     -0.06140940	      0.88286779	     -0.00107031	     -0.21496285	      0.00156625	     -0.00063252	     51.64121633
      2.34302048	     -0.05759723	     -0.00063925	     -0.19897614	     -0.06140749	      0.88286701	     -0.00106785	     -0.21497112	      0.00157711	     -0.00064472	     51.31665959
      2.34423879	     -0.05765179	     -0.00063845	     -0.19903078	     -0.06140556	      0.88286622	     -0.00106537	     -0.21497966	      0.00158866	     -0.00065669	     50.88346371
      2.34545710	     -0.05770795	     -0.00063827	     -0.19908703	     -0.06140362	      0.88286541	     -0.00106288	     -0.21498845	      0.00160034	     -0.00066874	     50.72042947
      2.34709693	     -0.05778597	     -0.00063767	     -0.19916518	     -0.06140098	      0.88286430	     -0.00105950	     -0.21500070	      0.00161772	     -0.00068376	     49.95216239
      2.34873676	     -0.05786163	     -0.00063805	     -0.19924097	     -0.06139831	      0.88286317	     -0.00105608	     -0.21501337	      0.00163496	     -0.00069801	     50.08716984
      2.35008438	     -0.05792834	     -0.00063682	     -0.19930783	     -0.06139610	      0.88286222	     -0.00105325	     -0.21502408	      0.00165068	     -0.00070913	     49.43481355
      2.35143199	     -0.05799404	     -0.00063729	     -0.19937365	     -0.06139386	      0.88286126	     -0.00105039	     -0.21503509	      0.00166703	     -0.00071917	     49.11372537
      2.35277961	     -0.05805993	     -0.00063643	     -0.19943971	     -0.06139160	      0.88286028	     -0.00104752	     -0.21504636	      0.00168400	     -0.00072876	     48.74515407
      2.35412722	     -0.05812703	     -0.00063678	     -0.19950696	     -0.06138932	      0.88285930	     -0.00104462	     -0.21505788	      0.00170179	     -0.00073760	     48.46647163
      2.35585124	     -0.05821413	     -0.00063544	     -0.19959429	     -0.06138637	      0.88285802	     -0.00104089	     -0.21507304	      0.00172575	     -0.00074830	     47.93440911
      2.35703855	     -0.05827233	     -0.00063654	     -0.19965263	     -0.06138431	      0.88285712	     -0.00103829	     -0.21508368	      0.00174308	     -0.00075381	     47.62121257
      2.35822586	     -0.05833290	     -0.00063606	     -0.19971337	     -0.06138223	      0.88285622	     -0.00103568	     -0.21509448	      0.00176096	     -0.00075940	     47.35622813
      2.35977417	     -0.05841231	     -0.00063613	     -0.19979301	     -0.06137948	      0.88285504	     -0.00103226	     -0.21510884	      0.00178536	     -0.00076642	     47.03910606
      2.36132247	     -0.05849154	     -0.00063567	     -0.19987249	     -0.06137670	      0.88285385	     -0.00102880	     -0.21512348	      0.00181129	     -0.00077204	     46.41704953
      2.36287078	     -0.05857123	     -0.00063669	     -0.19995242	     -0.06137388	      0.88285265	     -0.00102532	     -0.21513843	      0.00183785	     -0.00077686	     46.26755517
      2.36422665	     -0.05864233	     -0.00063577	     -0.20002377	     -0.06137137	      0.88285160	     -0.00102224	     -0.21515174	      0.00186206	     -0.00078073	     45.89524251
      2.36558251	     -0.05871328	     -0.00063663	     -0.20009495	     -0.06136883	      0.88285054	     -0.00101915	     -0.21516526	      0.00188767	     -0.00078334	     45.43240318
      2.36693838	     -0.05878270	     -0.00063618	     -0.20016463	     -0.06136625	      0.88284947	     -0.00101603	     -0.21517894	      0.00191364	     -0.00078551	     45.20401067
      2.36829424	     -0.05885309	     -0.00063671	     -0.20023529	     -0.06136364	      0.88284841	     -0.00101290	     -0.21519274	      0.00194054	     -0.00078719	     44.97014401
      2.36965011	     -0.05892272	     -0.00063640	     -0.20030521	     -0.06136099	      0.88284734	     -0.00100974	     -0.21520665	      0.00196874	     -0.00078775	     44.45269713
      2.37100598	     -0.05899262	     -0.00063682	     -0.20037539	     -0.06135830	      0.88284627	     -0.00100657	     -0.21522064	      0.00199711	     -0.00078810	     44.34748316
      2.37236184	     -0.05906180	     -0.00063636	     -0.20044487	     -0.06135557	      0.88284520	     -0.00100337	     -0.21523471	      0.00202702	     -0.00078717	     43.80775521
      2.37371771	     -0.05912957	     -0.00063611	     -0.20051296	     -0.06135280	      0.88284414	     -0.00100016	     -0.21524883	      0.00205699	     -0.00078605	     43.70207902
      2.37507357	     -0.05919873	     -0.00063540	     -0.20058245	     -0.06134999	      0.88284307	     -0.00099692	     -0.21526296	      0.00208831	     -0.00078392	     43.22870983
      2.37642944	     -0.05926472	     -0.00063501	     -0.20064877	     -0.06134714	      0.88284201	     -0.00099366	     -0.21527710	      0.00212011	     -0.00078113	     42.99916093
      2.37812425	     -0.05934893	     -0.00063419	     -0.20073342	     -0.06134351	      0.88284069	     -0.00098957	     -0.21529472	      0.00216046	     -0.00077748	     42.86928766
      2.37981906	     -0.05942825	     -0.00063432	     -0.20081318	     -0.06133981	      0.88283938	     -0.00098544	     -0.21531230	      0.00220352	     -0.00077114	     41.86081372
      2.38109765	     -0.05948759	     -0.00063395	     -0.20087286	     -0.06133698	      0.88283839	     -0.00098231	     -0.21532550	      0.00223498	     -0.00076671	     42.08201289
      2.38237623	     -0.05954457	     -0.00063422	     -0.20093018	     -0.06133410	      0.88283742	     -0.00097916	     -0.21533866	      0.00226804	     -0.00076113	     41.77180264
      2.38406361	     -0.05962324	     -0.00063409	     -0.20100933	     -0.06133023	      0.88283614	     -0.00097498	     -0.21535582	      0.00231251	     -0.00075355	     41.34564745
      2.38575098	     -0.05969285	     -0.00063495	     -0.20107940	     -0.06132629	      0.88283488	     -0.00097077	     -0.21537277	      0.00235818	     -0.00074350	     40.83854063
      2.38705177	     -0.05974406	     -0.00063439	     -0.20113100	     -0.06132320	      0.88283392	     -0.00096751	     -0.21538558	      0.00239350	     -0.00073517	     40.74956721
      2.38835256	     -0.05979583	     -0.00063482	     -0.20118314	     -0.06132007	      0.88283296	     -0.00096423	     -0.21539814	      0.00242940	     -0.00072672	     40.67935591
      2.39006579	     -0.05986115	     -0.00063430	     -0.20124899	     -0.06131586	      0.88283173	     -0.00095989	     -0.21541431	      0.00247832	     -0.00071420	     40.07099604
      2.39144379	     -0.05990947	     -0.00063521	     -0.20129771	     -0.06131242	      0.88283075	     -0.00095638	     -0.21542689	      0.00251733	     -0.00070368	     40.23423102
      2.39282178	     -0.05995186	     -0.00063452	     -0.20134054	     -0.06130892	      0.88282979	     -0.00095286	     -0.21543905	      0.00255774	     -0.00069184	     39.81548784
      2.39448021	     -0.06000235	     -0.00063577	     -0.20139154	     -0.06130464	      0.88282866	     -0.00094859	     -0.21545293	      0.00260666	     -0.00067689	     39.58777300
      2.39569822	     -0.06003131	     -0.00063502	     -0.20142089	     -0.06130144	      0.88282784	     -0.00094545	     -0.21546266	      0.00264301	     -0.00066407	     39.30970466
      2.39691623	     -0.06006081	     -0.00063581	     -0.20145077	     -0.06129820	      0.88282704	     -0.00094229	     -0.21547188	      0.00267944	     -0.00065120	     39.23980858
      2.39854355	     -0.06010051	     -0.00063654	     -0.20149098	     -0.06129380	      0.88282599	     -0.00093805	     -0.21548349	      0.00272860	     -0.00063308	     39.02808048
      2.40017087	     -0.06013132	     -0.00063841	     -0.20152228	     -0.06128932	      0.88282498	     -0.00093380	     -0.21549433	      0.00277828	     -0.00061274	     38.78564430
      2.40148802	     -0.06015805	     -0.00063924	     -0.20154943	     -0.06128564	      0.88282418	     -0.00093034	     -0.21550245	      0.00281853	     -0.00059567	     38.61755121
      2.40280516	     -0.06017842	     -0.00064097	     -0.20157019	     -0.06128190	      0.88282341	     -0.00092687	     -0.21551008	      0.00285905	     -0.00057708	     38.42578932
      2.40434890	     -0.06020422	     -0.00064262	     -0.20159646	     -0.06127745	      0.88282254	     -0.00092278	     -0.21551827	      0.00290624	     -0.00055498	     38.37042126
      2.40589263	     -0.06022284	     -0.00064477	     -0.20161555	     -0.06127292	      0.88282170	     -0.00091868	     -0.21552575	      0.00295407	     -0.00053080	     38.01049887
      2.40725313	     -0.06023941	     -0.00064620	     -0.20163253	     -0.06126888	      0.88282099	     -0.00091506	     -0.21553166	      0.00299559	     -0.00050932	     38.02306164
      2.40861363	     -0.06025053	     -0.00064802	     -0.20164407	     -0.06126477	      0.88282031	     -0.00091142	     -0.21553700	      0.00303754	     -0.00048646	     37.79199399
      2.41019954	     -0.06026513	     -0.00064982	     -0.20165915	     -0.06125992	      0.88281956	     -0.00090716	     -0.21554240	      0.00308607	     -0.00045959	     37.65418726
      2.41178544	     -0.06027098	     -0.00065196	     -0.20166548	     -0.06125498	      0.88281886	     -0.00090289	     -0.21554700	      0.00313478	     -0.00043087	     37.36125646
      2.41337135	     -0.06027527	     -0.00065348	     -0.20167025	     -0.06124997	      0.88281820	     -0.00089860	     -0.21555072	      0.00318279	     -0.00040208	     37.36181718
      2.41495725	     -0.06027731	     -0.00065589	     -0.20167276	     -0.06124489	      0.88281758	     -0.00089430	     -0.21555360	      0.00323098	     -0.00037249	     37.16180199
      2.41654316	     -0.06027312	     -0.00065634	     -0.20166906	     -0.06123973	      0.88281702	     -0.00088998	     -0.21555562	      0.00327854	     -0.00034242	     37.13106905
      2.41791441	     -0.06026941	     -0.00065894	     -0.20166573	     -0.06123520	      0.88281656	     -0.00088623	     -0.21555663	      0.00331926	     -0.00031641	     37.23478222
      2.41928566	     -0.06026126	     -0.00065911	     -0.20165801	     -0.06123062	      0.88281615	     -0.00088247	     -0.21555704	      0.00336020	     -0.00028998	     37.01863127
      2.42065691	     -0.06025054	     -0.00066087	     -0.20164768	     -0.06122599	      0.88281577	     -0.00087870	     -0.21555678	      0.00340059	     -0.00026335	     36.98577122
      2.42202816	     -0.06023795	     -0.00066139	     -0.20163550	     -0.06122130	      0.88281543	     -0.00087492	     -0.21555587	      0.00344045	     -0.00023696	     37.02153278
      2.42339941	     -0.06022214	     -0.00066267	     -0.20162008	     -0.06121655	      0.88281512	     -0.00087113	     -0.21555432	      0.00348013	     -0.00021044	     36.95321247
      2.42477066	     -0.06020325	     -0.00066327	     -0.20160158	     -0.06121175	      0.88281485	     -0.00086733	     -0.21555211	      0.00351937	     -0.00018377	     36.86801432
      2.42614191	     -0.06018298	     -0.00066435	     -0.20158170	     -0.06120690	      0.88281462	     -0.00086351	     -0.21554924	      0.00355778	     -0.00015753	     36.99108827
      2.42799470	     -0.06015570	     -0.00066486	     -0.20155494	     -0.06120026	      0.88281436	     -0.00085835	     -0.21554447	      0.00360973	     -0.00012269	     36.71489886
      2.42939858	     -0.06012085	     -0.00066636	     -0.20152045	     -0.06119517	      0.88281420	     -0.00085443	     -0.21554002	      0.00364770	     -0.00009478	     36.91006516
      2.43080246	     -0.06009193	     -0.00066629	     -0.20149192	     -0.06119002	      0.88281409	     -0.00085049	     -0.21553480	      0.00368574	     -0.00006842	     36.90014458
      2.43220634	     -0.06005971	     -0.00066767	     -0.20146006	     -0.06118482	      0.88281401	     -0.00084655	     -0.21552898	      0.00372329	     -0.00004270	     37.01829246
      2.43361022	     -0.06002587	     -0.00066773	     -0.20142659	     -0.06117957	      0.88281397	     -0.00084260	     -0.21552250	      0.00376048	     -0.00001762	     37.08501016
      2.43501410	     -0.05998812	     -0.00066884	     -0.20138920	     -0.06117426	      0.88281396	     -0.00083864	     -0.21551540	      0.00379752	      0.00000744	     37.03764077
      2.43641798	     -0.05994656	     -0.00066900	     -0.20134800	     -0.06116890	      0.88281399	     -0.00083468	     -0.21550761	      0.00383382	      0.00003205	     37.11830261
      2.43785989	     -0.05990390	     -0.00067005	     -0.20130568	     -0.06116335	      0.88281405	     -0.00083060	     -0.21549888	      0.00387039	      0.00005655	     37.31630231
      2.43930179	     -0.05985602	     -0.00067024	     -0.20125816	     -0.06115774	      0.88281415	     -0.00082651	     -0.21548949	      0.00390708	      0.00008157	     37.11950408
      2.44074370	     -0.05980752	     -0.00067141	     -0.20120999	     -0.06115208	      0.88281429	     -0.00082241	     -0.21547937	      0.00394217	      0.00010526	     37.49199814
      2.44218561	     -0.05975838	     -0.00067166	     -0.20116120	     -0.06114637	      0.88281446	     -0.00081831	     -0.21546862	      0.00397791	      0.00012969	     37.15870311
      2.44362751	     -0.05970519	     -0.00067295	     -0.20110832	     -0.06114061	      0.88281466	     -0.00081420	     -0.21545727	      0.00401184	      0.00015295	     37.51461177
      2.44506942	     -0.05965529	     -0.00067311	     -0.20105875	     -0.06113480	      0.88281490	     -0.00081009	     -0.21544530	      0.00404591	      0.00017582	     37.41845876
      2.44651132	     -0.05960151	     -0.00067447	     -0.20100527	     -0.06112895	      0.88281517	     -0.00080597	     -0.21543285	      0.00407919	      0.00019838	     37.49174491
      2.44795323	     -0.05954757	     -0.00067451	     -0.20095163	     -0.06112304	      0.88281547	     -0.00080184	     -0.21541990	      0.00411164	      0.00021980	     37.65246321
      2.44939513	     -0.05949645	     -0.00067589	     -0.20090080	     -0.06111709	      0.88281580	     -0.00079771	     -0.21540648	      0.00414379	      0.00024034	     37.72684422
      2.45083704	     -0.05944116	     -0.00067578	     -0.20084581	     -0.06111109	      0.88281616	     -0.00079357	     -0.21539272	      0.00417565	      0.00026055	     37.65084599
      2.45227895	     -0.05938805	     -0.00067726	     -0.20079297	     -0.06110505	      0.88281655	     -0.00078943	     -0.21537854	      0.00420620	      0.00027868	     38.05218899
      2.45372085	     -0.05933431	     -0.00067680	     -0.20073954	     -0.06109896	      0.88281697	     -0.00078528	     -0.21536406	      0.00423760	      0.00029686	     37.68111647
      2.45516276	     -0.05927683	     -0.00067830	     -0.20068231	     -0.06109283	      0.88281741	     -0.00078113	     -0.21534923	      0.00426726	      0.00031332	     38.11669378
      2.45660466	     -0.05921795	     -0.00067733	     -0.20062373	     -0.06108665	      0.88281787	     -0.00077698	     -0.21533398	      0.00429701	      0.00032854	     38.14550963
      2.45804657	     -0.05915012	     -0.00067836	     -0.20055617	     -0.06108044	      0.88281836	     -0.00077282	     -0.21531821	      0.00432647	      0.00034375	     38.19310744
      2.45948847	     -0.05907096	     -0.00067578	     -0.20047732	     -0.06107418	      0.88281886	     -0.00076865	     -0.21530161	      0.00435474	      0.00035793	     38.42249830
      2.46093038	     -0.05898080	     -0.00067565	     -0.20038743	     -0.06106788	      0.88281939	     -0.00076449	     -0.21528397	      0.00438279	      0.00037294	     38.40761390
      2.46237229	     -0.05888019	     -0.00067211	     -0.20028712	     -0.06106154	      0.88281994	     -0.00076032	     -0.21526515	      0.00440915	      0.00038842	     38.56182456
      2.46355944	     -0.05879388	     -0.00067176	     -0.20020101	     -0.06105629	      0.88282041	     -0.00075688	     -0.21524872	      0.00442962	      0.00040149	     38.83109011
      2.46474660	     -0.05870210	     -0.00066975	     -0.20010944	     -0.06105102	      0.88282089	     -0.00075344	     -0.21523148	      0.00444946	      0.00041598	     38.80042540
      2.46593376	     -0.05860714	     -0.00066807	     -0.20001467	     -0.06104573	      0.88282139	     -0.00075000	     -0.21521345	      0.00446765	      0.00043101	     38.98787096
      2.46752925	     -0.05847482	     -0.00066547	     -0.19988260	     -0.06103858	      0.88282210	     -0.00074538	     -0.21518804	      0.00449061	      0.00045329	     38.90260457
      2.46912474	     -0.05833535	     -0.00066326	     -0.19974331	     -0.06103140	      0.88282284	     -0.00074076	     -0.21516134	      0.00451018	      0.00047739	     39.34360822
      2.47052635	     -0.05821460	     -0.00066103	     -0.19962272	     -0.06102507	      0.88282353	     -0.00073669	     -0.21513692	      0.00452559	      0.00049986	     39.42477956
      2.47192796	     -0.05808975	     -0.00065937	     -0.19949799	     -0.06101872	      0.88282424	     -0.00073263	     -0.21511177	      0.00453928	      0.00052426	     39.39732858
      2.47332957	     -0.05796086	     -0.00065724	     -0.19936920	     -0.06101235	      0.88282500	     -0.00072856	     -0.21508586	      0.00455027	      0.00054976	     39.68930852
      2.47473118	     -0.05783214	     -0.00065573	     -0.19924055	     -0.06100596	      0.88282578	     -0.00072449	     -0.21505924	      0.00455901	      0.00057586	     40.04419008
      2.47613279	     -0.05770342	     -0.00065400	     -0.19911187	     -0.06099957	      0.88282661	     -0.00072042	     -0.21503207	      0.00456641	      0.00060396	     39.88956462
      2.47753440	     -0.05757456	     -0.00065300	     -0.19898302	     -0.06099316	      0.88282748	     -0.00071636	     -0.21500447	      0.00457061	      0.00063217	     40.31608922
      2.47902739	     -0.05744404	     -0.00065142	     -0.19885249	     -0.06098634	      0.88282844	     -0.00071202	     -0.21497471	      0.00457313	      0.00066247	     40.49566578
      2.48052039	     -0.05730893	     -0.00065076	     -0.19871733	     -0.06097951	      0.88282946	     -0.00070769	     -0.21494473	      0.00457328	      0.00069338	     40.76277928
      2.48201338	     -0.05718256	     -0.00064880	     -0.19859092	     -0.06097268	      0.88283051	     -0.00070336	     -0.21491451	      0.00457127	      0.00072360	     40.89601872
      2.48333224	     -0.05706372	     -0.00064845	     -0.19847200	     -0.06096666	      0.88283149	     -0.00069953	     -0.21488776	      0.00456758	      0.00075048	     41.19908905
      2.48465110	     -0.05694904	     -0.00064675	     -0.19835724	     -0.06096064	      0.88283249	     -0.00069570	     -0.21486084	      0.00456227	      0.00077609	     41.38584910
      2.48596996	     -0.05683703	     -0.00064649	     -0.19824512	     -0.06095462	      0.88283353	     -0.00069188	     -0.21483390	      0.00455536	      0.00080087	     41.66775655
      2.48728882	     -0.05672761	     -0.00064577	     -0.19813557	     -0.06094862	      0.88283461	     -0.00068805	     -0.21480703	      0.00454706	      0.00082472	     41.82766878
      2.48860768	     -0.05661996	     -0.00064579	     -0.19802776	     -0.06094263	      0.88283571	     -0.00068423	     -0.21478026	      0.00453707	      0.00084709	     42.18857651
      2.49043489	     -0.05647711	     -0.00064490	     -0.19788470	     -0.06093436	      0.88283728	     -0.00067894	     -0.21474340	      0.00452130	      0.00087568	     42.39229108
      2.49158481	     -0.05638983	     -0.00064560	     -0.19779724	     -0.06092916	      0.88283830	     -0.00067561	     -0.21472040	      0.00450977	      0.00089178	     42.76851565
      2.49273474	     -0.05630458	     -0.00064502	     -0.19771184	     -0.06092398	      0.88283933	     -0.00067228	     -0.21469759	      0.00449757	      0.00090652	     42.91111066
      2.49437263	     -0.05618848	     -0.00064441	     -0.19759550	     -0.06091663	      0.88284083	     -0.00066754	     -0.21466541	      0.00447849	      0.00092404	     43.32203184
      2.49601053	     -0.05607249	     -0.00064233	     -0.19747927	     -0.06090931	      0.88284236	     -0.00066281	     -0.21463366	      0.00445824	      0.00093806	     43.46531705
      2.49727443	     -0.05598615	     -0.00064222	     -0.19739272	     -0.06090369	      0.88284355	     -0.00065916	     -0.21460940	      0.00444135	      0.00094595	     43.88225159
      2.49853834	     -0.05590377	     -0.00064065	     -0.19731014	     -0.06089809	      0.88284475	     -0.00065551	     -0.21458544	      0.00442397	      0.00095105	     44.04894146
      2.50006810	     -0.05580936	     -0.00064009	     -0.19721547	     -0.06089134	      0.88284621	     -0.00065110	     -0.21455685	      0.00440189	      0.00095347	     44.38837691
      2.50134914	     -0.05573167	     -0.00063850	     -0.19713756	     -0.06088571	      0.88284743	     -0.00064741	     -0.21453337	      0.00438280	      0.00095292	     44.49145745
      2.50263018	     -0.05565945	     -0.00063781	     -0.19706511	     -0.06088011	      0.88284865	     -0.00064372	     -0.21451032	      0.00436262	      0.00094896	     44.91414658
      2.50391122	     -0.05559208	     -0.00063625	     -0.19699751	     -0.06087453	      0.88284986	     -0.00064004	     -0.21448779	      0.00434245	      0.00094258	     44.96137166
      2.50519227	     -0.05552836	     -0.00063521	     -0.19693355	     -0.06086898	      0.88285106	     -0.00063635	     -0.21446577	      0.00432129	      0.00093283	     45.34374041
      2.50675083	     -0.05545716	     -0.00063347	     -0.19686205	     -0.06086227	      0.88285250	     -0.00063188	     -0.21443974	      0.00429584	      0.00091759	     45.26384287
      2.50830939	     -0.05538486	     -0.00063248	     -0.19678944	     -0.06085559	      0.88285392	     -0.00062741	     -0.21441450	      0.00426877	      0.00089782	     45.95676749
      2.50950787	     -0.05533421	     -0.00063061	     -0.19673857	     -0.06085049	      0.88285498	     -0.00062397	     -0.21439553	      0.00424841	      0.00088073	     45.90846533
      2.51070634	     -0.05528585	     -0.00062970	     -0.19668998	     -0.06084541	      0.88285603	     -0.00062054	     -0.21437697	      0.00422727	      0.00086081	     46.26371285
      2.51216275	     -0.05523213	     -0.00062822	     -0.19663596	     -0.06083927	      0.88285726	     -0.00061638	     -0.21435503	      0.00420180	      0.00083438	     46.26660359
      2.51361915	     -0.05518006	     -0.00062732	     -0.19658359	     -0.06083317	      0.88285846	     -0.00061222	     -0.21433375	      0.00417505	      0.00080470	     46.82832049
      2.51490665	     -0.05513962	     -0.00062604	     -0.19654288	     -0.06082781	      0.88285947	     -0.00060854	     -0.21431548	      0.00415193	      0.00077715	     46.67965333
      2.51619415	     -0.05509964	     -0.00062526	     -0.19650262	     -0.06082248	      0.88286046	     -0.00060487	     -0.21429774	      0.00412764	      0.00074736	     47.09140070
      2.51775986	     -0.05505733	     -0.00062375	     -0.19645998	     -0.06081604	      0.88286160	     -0.00060041	     -0.21427685	      0.00409834	      0.00070954	     47.02318028
      2.51899209	     -0.05502256	     -0.00062299	     -0.19642494	     -0.06081101	      0.88286245	     -0.00059691	     -0.21426094	      0.00407418	      0.00067809	     47.50339465
      2.52022431	     -0.05499305	     -0.00062183	     -0.19639516	     -0.06080600	      0.88286327	     -0.00059341	     -0.21424545	      0.00405035	      0.00064619	     47.49753341
      2.52145653	     -0.05496404	     -0.00062080	     -0.19636587	     -0.06080103	      0.88286404	     -0.00058991	     -0.21423040	      0.00402582	      0.00061326	     47.76937734
      2.52318126	     -0.05492898	     -0.00061909	     -0.19633042	     -0.06079411	      0.88286506	     -0.00058502	     -0.21421008	      0.00399158	      0.00056670	     47.69359913
      2.52441463	     -0.05490436	     -0.00061802	     -0.19630553	     -0.06078920	      0.88286574	     -0.00058153	     -0.21419607	      0.00396597	      0.00053268	     48.19082883
      2.52564799	     -0.05488303	     -0.00061665	     -0.19628391	     -0.06078433	      0.88286637	     -0.00057804	     -0.21418250	      0.00394082	      0.00049909	     48.16240156
      2.52688135	     -0.05486306	     -0.00061534	     -0.19626366	     -0.06077948	      0.88286697	     -0.00057455	     -0.21416936	      0.00391506	      0.00046525	     48.41274408
      2.52867291	     -0.05483996	     -0.00061333	     -0.19624015	     -0.06077250	      0.88286776	     -0.00056950	     -0.21415107	      0.00387790	      0.00041692	     48.30383924
      2.52987595	     -0.05482182	     -0.00061200	     -0.19622172	     -0.06076785	      0.88286824	     -0.00056611	     -0.21413928	      0.00385197	      0.00038466	     48.78069826
      2.53107899	     -0.05480946	     -0.00061059	     -0.19620909	     -0.06076324	      0.88286869	     -0.00056272	     -0.21412786	      0.00382655	      0.00035341	     48.77345059
      2.53259610	     -0.05479283	     -0.00060873	     -0.19619210	     -0.06075745	      0.88286919	     -0.00055845	     -0.21411402	      0.00379393	      0.00031471	     49.04987827
      2.53411321	     -0.05478425	     -0.00060682	     -0.19618316	     -0.06075172	      0.88286964	     -0.00055419	     -0.21410073	      0.00376146	      0.00027736	     48.99501923
      2.53547744	     -0.05476855	     -0.00060502	     -0.19616716	     -0.06074661	      0.88287000	     -0.00055036	     -0.21408932	      0.00373194	      0.00024595	     49.21312077
      2.53684167	     -0.05476226	     -0.00060342	     -0.19616054	     -0.06074154	      0.88287031	     -0.00054653	     -0.21407829	      0.00370235	      0.00021549	     49.23225709
      2.53820590	     -0.05475430	     -0.00060148	     -0.19615226	     -0.06073651	      0.88287059	     -0.00054271	     -0.21406775	      0.00367241	      0.00018632	     49.58915424
      2.53957013	     -0.05475247	     -0.00059994	     -0.19615010	     -0.06073152	      0.88287082	     -0.00053889	     -0.21405765	      0.00364289	      0.00015914	     49.36967225
      2.54093436	     -0.05474577	     -0.00059784	     -0.19614309	     -0.06072657	      0.88287102	     -0.00053508	     -0.21404801	      0.00361287	      0.00013372	     49.65025224
      2.54229859	     -0.05474898	     -0.00059645	     -0.19614596	     -0.06072166	      0.88287119	     -0.00053126	     -0.21403877	      0.00358283	      0.00010996	     49.58349341
      2.54366282	     -0.05474607	     -0.00059426	     -0.19614274	     -0.06071680	      0.88287132	     -0.00052746	     -0.21403004	      0.00355257	      0.00008793	     49.87127360
      2.54488169	     -0.05475239	     -0.00059304	     -0.19614876	     -0.06071248	      0.88287142	     -0.00052406	     -0.21402256	      0.00352574	      0.00006999	     49.69426537
      2.54610056	     -0.05475493	     -0.00059128	     -0.19615102	     -0.06070820	      0.88287149	     -0.00052066	     -0.21401548	      0.00349856	      0.00005329	     49.87808575
      2.54759742	     -0.05476635	     -0.00058966	     -0.19616208	     -0.06070299	      0.88287156	     -0.00051649	     -0.21400724	      0.00346534	      0.00003460	     49.81466172
      2.54909427	     -0.05477334	     -0.00058747	     -0.19616873	     -0.06069783	      0.88287160	     -0.00051233	     -0.21399963	      0.00343194	      0.00001789	     49.99038255
      2.55024783	     -0.05478565	     -0.00058672	     -0.19618075	     -0.06069388	      0.88287161	     -0.00050912	     -0.21399411	      0.00340637	      0.00000673	     49.83583371
      2.55140139	     -0.05479733	     -0.00058533	     -0.19619216	     -0.06068997	      0.88287161	     -0.00050591	     -0.21398895	      0.00338051	     -0.00000400	     50.00343705
      2.55289561	     -0.05481740	     -0.00058397	     -0.19621187	     -0.06068494	      0.88287160	     -0.00050176	     -0.21398280	      0.00334761	     -0.00001615	     49.83244604
      2.55418766	     -0.05483497	     -0.00058251	     -0.19622914	     -0.06068064	      0.88287157	     -0.00049817	     -0.21397795	      0.00331862	     -0.00002605	     50.11302925
      2.55547971	     -0.05485622	     -0.00058143	     -0.19625009	     -0.06067637	      0.88287153	     -0.00049458	     -0.21397352	      0.00329060	     -0.00003419	     49.81554292
      2.55677176	     -0.05487617	     -0.00058007	     -0.19626975	     -0.06067213	      0.88287148	     -0.00049099	     -0.21396948	      0.00326202	     -0.00004191	     50.03520913
      2.55854277	     -0.05491014	     -0.00057874	     -0.19630330	     -0.06066639	      0.88287140	     -0.00048608	     -0.21396453	      0.00322395	     -0.00005077	     49.71774384
      2.55958161	     -0.05492644	     -0.00057734	     -0.19631938	     -0.06066305	      0.88287135	     -0.00048320	     -0.21396193	      0.00320119	     -0.00005569	     50.01332135
      2.56062044	     -0.05494572	     -0.00057637	     -0.19633843	     -0.06065974	      0.88287129	     -0.00048031	     -0.21395951	      0.00317909	     -0.00005970	     49.92796733
      2.56216729	     -0.05497510	     -0.00057479	     -0.19636748	     -0.06065485	      0.88287119	     -0.00047602	     -0.21395622	      0.00314611	     -0.00006527	     50.00703722
      2.56355538	     -0.05500278	     -0.00057341	     -0.19639487	     -0.06065050	      0.88287110	     -0.00047218	     -0.21395359	      0.00311746	     -0.00006891	     49.65800512
      2.56494347	     -0.05502764	     -0.00057185	     -0.19641943	     -0.06064619	      0.88287100	     -0.00046833	     -0.21395121	      0.00308832	     -0.00007205	     49.86333116
      2.56637010	     -0.05505784	     -0.00057042	     -0.19644933	     -0.06064181	      0.88287089	     -0.00046437	     -0.21394898	      0.00305886	     -0.00007492	     49.84654152
      2.56779674	     -0.05508625	     -0.00056881	     -0.19647746	     -0.06063746	      0.88287078	     -0.00046041	     -0.21394701	      0.00303041	     -0.00007638	     49.48835001
      2.56922337	     -0.05511473	     -0.00056758	     -0.19650565	     -0.06063316	      0.88287067	     -0.00045646	     -0.21394522	      0.00300148	     -0.00007740	     49.56362250
      2.57065001	     -0.05514312	     -0.00056575	     -0.19653376	     -0.06062890	      0.88287056	     -0.00045250	     -0.21394361	      0.00297268	     -0.00007853	     49.81932992
      2.57193078	     -0.05517105	     -0.00056477	     -0.19656144	     -0.06062511	      0.88287046	     -0.00044895	     -0.21394232	      0.00294807	     -0.00007798	     49.33410219
      2.57321155	     -0.05519592	     -0.00056313	     -0.19658607	     -0.06062135	      0.88287036	     -0.00044540	     -0.21394116	      0.00292279	     -0.00007802	     49.54560640
      2.57449232	     -0.05522408	     -0.00056196	     -0.19661399	     -0.06061762	      0.88287026	     -0.00044185	     -0.21394012	      0.00289846	     -0.00007723	     49.23777283
      2.57577310	     -0.05524997	     -0.00056041	     -0.19663964	     -0.06061393	      0.88287017	     -0.00043829	     -0.21393921	      0.00287374	     -0.00007666	     49.36278459
      2.57705387	     -0.05527758	     -0.00055909	     -0.19666702	     -0.06061026	      0.88287007	     -0.00043474	     -0.21393840	      0.00284986	     -0.00007534	     49.07268722
      2.57833464	     -0.05530367	     -0.00055752	     -0.19669288	     -0.06060663	      0.88286997	     -0.00043119	     -0.21393769	      0.00282562	     -0.00007431	     49.16831755
      2.57988914	     -0.05533858	     -0.00055579	     -0.19672752	     -0.06060226	      0.88286986	     -0.00042687	     -0.21393698	      0.00279739	     -0.00007234	     48.64303259
      2.58144364	     -0.05536594	     -0.00055347	     -0.19675461	     -0.06059793	      0.88286975	     -0.00042256	     -0.21393642	      0.00276839	     -0.00007035	     48.97742935
      2.58269288	     -0.05539662	     -0.00055228	     -0.19678508	     -0.06059449	      0.88286966	     -0.00041909	     -0.21393601	      0.00274573	     -0.00006888	     48.73350380
      2.58394212	     -0.05542098	     -0.00055026	     -0.19680924	     -0.06059107	      0.88286958	     -0.00041562	     -0.21393574	      0.00272333	     -0.00006724	     48.66891983
      2.58519136	     -0.05544958	     -0.00054865	     -0.19683764	     -0.06058768	      0.88286949	     -0.00041215	     -0.21393557	      0.00270106	     -0.00006585	     48.54799751
      2.58691402	     -0.05548718	     -0.00054568	     -0.19687498	     -0.06058305	      0.88286938	     -0.00040737	     -0.21393561	      0.00267060	     -0.00006445	     48.55520300
      2.58816594	     -0.05552006	     -0.00054426	     -0.19690766	     -0.06057972	      0.88286930	     -0.00040389	     -0.21393581	      0.00264900	     -0.00006315	     48.22500459
      2.58941787	     -0.05554982	     -0.00054185	     -0.19693723	     -0.06057642	      0.88286922	     -0.00040041	     -0.21393625	      0.00262733	     -0.00006264	     48.25375439
      2.59095230	     -0.05559645	     -0.00053968	     -0.19698364	     -0.06057241	      0.88286913	     -0.00039614	     -0.21393711	      0.00260137	     -0.00006267	     47.95892934
      2.59231859	     -0.05563165	     -0.00053655	     -0.19701865	     -0.06056887	      0.88286904	     -0.00039234	     -0.21393834	      0.00257848	     -0.00006282	     47.97450123
      2.59368488	     -0.05567828	     -0.00053454	     -0.19706509	     -0.06056536	      0.88286895	     -0.00038853	     -0.21393991	      0.00255584	     -0.00006433	     47.80566765
      2.59505117	     -0.05572003	     -0.00053075	     -0.19710669	     -0.06056189	      0.88286886	     -0.00038473	     -0.21394200	      0.00253410	     -0.00006605	     47.61550773
      2.59641746	     -0.05576814	     -0.00052820	     -0.19715463	     -0.06055844	      0.88286877	     -0.00038092	     -0.21394449	      0.00251235	     -0.00006880	     47.47397731
      2.59778376	     -0.05581284	     -0.00052357	     -0.19719920	     -0.06055502	      0.88286868	     -0.00037711	     -0.21394746	      0.00249099	     -0.00007270	     47.61037335
      2.59915005	     -0.05586605	     -0.00052040	     -0.19725227	     -0.06055163	      0.88286857	     -0.00037329	     -0.21395088	      0.00247082	     -0.00007692	     47.07168746
      2.60051634	     -0.05591116	     -0.00051490	     -0.19729729	     -0.06054827	      0.88286846	     -0.00036947	     -0.21395480	      0.00245023	     -0.00008255	     47.40029112
      2.60188263	     -0.05596868	     -0.00051106	     -0.19735470	     -0.06054494	      0.88286835	     -0.00036565	     -0.21395913	      0.00243105	     -0.00008865	     46.85855796
      2.60324892	     -0.05601714	     -0.00050476	     -0.19740310	     -0.06054163	      0.88286822	     -0.00036183	     -0.21396403	      0.00241186	     -0.00009574	     47.03584055
      2.60461521	     -0.05607625	     -0.00050012	     -0.19746213	     -0.06053835	      0.88286809	     -0.00035800	     -0.21396934	      0.00239341	     -0.00010395	     46.71760743
      2.60598151	     -0.05612706	     -0.00049282	     -0.19751291	     -0.06053509	      0.88286794	     -0.00035417	     -0.21397518	      0.00237572	     -0.00011276	     46.71965514
      2.60734780	     -0.05618759	     -0.00048742	     -0.19757339	     -0.06053185	      0.88286778	     -0.00035034	     -0.21398139	      0.00235840	     -0.00012279	     46.47680774
      2.60871409	     -0.05623952	     -0.00047932	     -0.19762533	     -0.06052864	      0.88286760	     -0.00034650	     -0.21398810	      0.00234206	     -0.00013327	     46.42966539
      2.61008038	     -0.05629960	     -0.00047316	     -0.19768539	     -0.06052545	      0.88286741	     -0.00034267	     -0.21399516	      0.00232610	     -0.00014494	     46.19902783
      2.61144667	     -0.05635306	     -0.00046456	     -0.19773889	     -0.06052229	      0.88286721	     -0.00033883	     -0.21400263	      0.00231102	     -0.00015722	     46.19996754
      2.61281296	     -0.05641373	     -0.00045820	     -0.19779957	     -0.06051914	      0.88286698	     -0.00033499	     -0.21401046	      0.00229688	     -0.00017013	     45.78613846
      2.61417926	     -0.05646526	     -0.00044939	     -0.19785116	     -0.06051601	      0.88286674	     -0.00033115	     -0.21401869	      0.00228298	     -0.00018405	     46.00527938
      2.61554555	     -0.05652655	     -0.00044276	     -0.19791248	     -0.06051290	      0.88286648	     -0.00032731	     -0.21402718	      0.00227048	     -0.00019844	     45.56510697
      2.61691184	     -0.05657820	     -0.00043406	     -0.19796422	     -0.06050981	      0.88286620	     -0.00032348	     -0.21403603	      0.00225838	     -0.00021356	     45.68404894
      2.61827813	     -0.05663861	     -0.00042749	     -0.19802467	     -0.06050673	      0.88286590	     -0.00031964	     -0.21404507	      0.00224757	     -0.00022890	     45.24977325
      2.61964442	     -0.05668935	     -0.00041909	     -0.19807551	     -0.06050366	      0.88286557	     -0.00031581	     -0.21405439	      0.00223729	     -0.00024458	     45.32028064
      2.62101071	     -0.05674755	     -0.00041281	     -0.19813378	     -0.06050061	      0.88286523	     -0.00031198	     -0.21406383	      0.00222792	     -0.00026074	     45.07101888
      2.62237701	     -0.05679960	     -0.00040499	     -0.19818593	     -0.06049758	      0.88286486	     -0.00030815	     -0.21407350	      0.00221960	     -0.00027679	     44.98728722
      2.62374330	     -0.05685763	     -0.00039927	     -0.19824403	     -0.06049455	      0.88286447	     -0.00030433	     -0.21408329	      0.00221202	     -0.00029300	     44.76861361
      2.62510959	     -0.05690852	     -0.00039210	     -0.19829504	     -0.06049153	      0.88286406	     -0.00030051	     -0.21409327	      0.00220534	     -0.00030912	     44.73890282
      2.62647588	     -0.05696621	     -0.00038680	     -0.19835282	     -0.06048852	      0.88286363	     -0.00029670	     -0.21410330	      0.00219964	     -0.00032508	     44.46393355
      2.62784217	     -0.05701660	     -0.00038033	     -0.19840333	     -0.06048552	      0.88286317	     -0.00029289	     -0.21411348	      0.00219473	     -0.00034061	     44.37501362
      2.62920846	     -0.05707235	     -0.00037549	     -0.19845917	     -0.06048252	      0.88286270	     -0.00028909	     -0.21412371	      0.00219083	     -0.00035559	     44.06833573
      2.63057476	     -0.05712298	     -0.00036958	     -0.19850993	     -0.06047953	      0.88286220	     -0.00028529	     -0.21413403	      0.00218729	     -0.00037035	     44.14075549
      2.63194105	     -0.05717667	     -0.00036498	     -0.19856375	     -0.06047655	      0.88286168	     -0.00028150	     -0.21414438	      0.00218496	     -0.00038434	     43.81054529
      2.63330734	     -0.05722557	     -0.00035947	     -0.19861279	     -0.06047356	      0.88286115	     -0.00027772	     -0.21415474	      0.00218307	     -0.00039763	     43.76133950
      2.63467363	     -0.05727704	     -0.00035511	     -0.19866439	     -0.06047058	      0.88286060	     -0.00027394	     -0.21416508	      0.00218198	     -0.00041002	     43.51824518
      2.63603992	     -0.05732447	     -0.00034992	     -0.19871197	     -0.06046760	      0.88286003	     -0.00027017	     -0.21417540	      0.00218131	     -0.00042161	     43.49937620
      2.63740621	     -0.05737285	     -0.00034555	     -0.19876050	     -0.06046462	      0.88285945	     -0.00026641	     -0.21418565	      0.00218145	     -0.00043220	     43.24277104
      2.63877251	     -0.05741686	     -0.00034062	     -0.19880468	     -0.06046164	      0.88285885	     -0.00026265	     -0.21419579	      0.00218214	     -0.00044147	     43.11927643
      2.64013880	     -0.05746202	     -0.00033638	     -0.19885000	     -0.06045866	      0.88285824	     -0.00025889	     -0.21420581	      0.00218321	     -0.00044985	     43.01466175
      2.64199748	     -0.05751634	     -0.00032956	     -0.19890457	     -0.06045460	      0.88285739	     -0.00025380	     -0.21421927	      0.00218543	     -0.00045972	     43.07993957
      2.64314515	     -0.05755577	     -0.00032681	     -0.19894413	     -0.06045209	      0.88285686	     -0.00025066	     -0.21422741	      0.00218762	     -0.00046428	     42.70495895
      2.64429282	     -0.05758785	     -0.00032301	     -0.19897638	     -0.06044957	      0.88285633	     -0.00024752	     -0.21423548	      0.00218998	     -0.00046816	     42.61867496
      2.64587425	     -0.05763466	     -0.00031828	     -0.19902340	     -0.06044611	      0.88285559	     -0.00024321	     -0.21424639	      0.00219349	     -0.00047272	     42.59202456
      2.64745568	     -0.05767724	     -0.00031315	     -0.19906622	     -0.06044264	      0.88285484	     -0.00023890	     -0.21425712	      0.00219855	     -0.00047488	     42.05463698
      2.64903711	     -0.05771748	     -0.00030904	     -0.19910669	     -0.06043916	      0.88285408	     -0.00023459	     -0.21426756	      0.00220304	     -0.00047573	     42.15289540
      2.65033989	     -0.05774860	     -0.00030432	     -0.19913802	     -0.06043628	      0.88285346	     -0.00023105	     -0.21427594	      0.00220733	     -0.00047550	     42.17048523
      2.65164266	     -0.05778068	     -0.00030096	     -0.19917029	     -0.06043340	      0.88285285	     -0.00022752	     -0.21428415	      0.00221235	     -0.00047396	     41.91956708
      2.65294544	     -0.05780923	     -0.00029698	     -0.19919906	     -0.06043052	      0.88285223	     -0.00022398	     -0.21429220	      0.00221751	     -0.00047148	     41.85237029
      2.65456909	     -0.05784667	     -0.00029296	     -0.19923675	     -0.06042691	      0.88285147	     -0.00021959	     -0.21430202	      0.00222430	     -0.00046740	     41.77600189
      2.65599251	     -0.05787830	     -0.00028861	     -0.19926862	     -0.06042374	      0.88285081	     -0.00021574	     -0.21431049	      0.00223092	     -0.00046250	     41.63078232
      2.65741592	     -0.05790989	     -0.00028553	     -0.19930043	     -0.06042056	      0.88285015	     -0.00021189	     -0.21431883	      0.00223799	     -0.00045667	     41.41106607
      2.65883934	     -0.05793774	     -0.00028104	     -0.19932853	     -0.06041737	      0.88284951	     -0.00020805	     -0.21432702	      0.00224537	     -0.00045022	     41.34672316
      2.66026276	     -0.05796831	     -0.00027808	     -0.19935934	     -0.06041417	      0.88284887	     -0.00020421	     -0.21433504	      0.00225331	     -0.00044292	     41.11227326
      2.66168618	     -0.05799053	     -0.00027338	     -0.19938183	     -0.06041096	      0.88284825	     -0.00020038	     -0.21434288	      0.00226101	     -0.00043552	     41.31300442
      2.66310960	     -0.05801919	     -0.00027057	     -0.19941072	     -0.06040773	      0.88284763	     -0.00019655	     -0.21435044	      0.00226996	     -0.00042689	     40.86553457
      2.66453302	     -0.05803771	     -0.00026585	     -0.19942951	     -0.06040449	      0.88284703	     -0.00019272	     -0.21435781	      0.00227830	     -0.00041828	     41.08882079
      2.66595644	     -0.05806283	     -0.00026334	     -0.19945488	     -0.06040125	      0.88284644	     -0.00018890	     -0.21436486	      0.00228770	     -0.00040884	     40.67310702
      2.66737986	     -0.05807542	     -0.00025841	     -0.19946775	     -0.06039798	      0.88284587	     -0.00018508	     -0.21437164	      0.00229649	     -0.00039925	     40.90778083
      2.66864562	     -0.05809427	     -0.00025618	     -0.19948682	     -0.06039507	      0.88284537	     -0.00018169	     -0.21437735	      0.00230504	     -0.00039012	     40.57796075
      2.66991139	     -0.05810567	     -0.00025254	     -0.19949846	     -0.06039215	      0.88284488	     -0.00017831	     -0.21438283	      0.00231319	     -0.00038108	     40.64301179
      2.67117715	     -0.05811879	     -0.00024974	     -0.19951182	     -0.06038921	      0.88284440	     -0.00017492	     -0.21438803	      0.00232186	     -0.00037142	     40.42277962
      2.67244292	     -0.05812936	     -0.00024671	     -0.19952262	     -0.06038627	      0.88284394	     -0.00017154	     -0.21439295	      0.00233013	     -0.00036206	     40.47564956
      2.67397565	     -0.05814306	     -0.00024343	     -0.19953660	     -0.06038269	      0.88284339	     -0.00016746	     -0.21439857	      0.00234100	     -0.00035007	     40.06653763
      2.67550837	     -0.05815012	     -0.00024006	     -0.19954394	     -0.06037910	      0.88284286	     -0.00016338	     -0.21440381	      0.00235100	     -0.00033813	     40.25808811
      2.67704110	     -0.05816114	     -0.00023726	     -0.19955522	     -0.06037548	      0.88284235	     -0.00015931	     -0.21440859	      0.00236120	     -0.00032681	     40.24696832
      2.67857382	     -0.05816539	     -0.00023398	     -0.19955976	     -0.06037186	      0.88284186	     -0.00015525	     -0.21441303	      0.00237200	     -0.00031465	     40.11496330
      2.67982557	     -0.05817425	     -0.00023217	     -0.19956884	     -0.06036888	      0.88284148	     -0.00015194	     -0.21441632	      0.00238048	     -0.00030559	     40.03634019
      2.68107731	     -0.05817575	     -0.00022983	     -0.19957056	     -0.06036590	      0.88284110	     -0.00014863	     -0.21441939	      0.00238923	     -0.00029642	     39.98114277
      2.68260822	     -0.05817953	     -0.00022767	     -0.19957460	     -0.06036223	      0.88284065	     -0.00014460	     -0.21442273	      0.00239973	     -0.00028573	     39.93590550
      2.68412787	     -0.05817896	     -0.00022537	     -0.19957430	     -0.06035858	      0.88284023	     -0.00014061	     -0.21442570	      0.00241038	     -0.00027532	     39.84038751
      2.68542505	     -0.05817870	     -0.00022396	     -0.19957425	     -0.06035544	      0.88283988	     -0.00013720	     -0.21442786	      0.00241941	     -0.00026642	     39.72326713
      2.68672224	     -0.05817491	     -0.00022237	     -0.19957068	     -0.06035230	      0.88283954	     -0.00013381	     -0.21442969	      0.00242804	     -0.00025825	     39.88933715
      2.68801942	     -0.05817134	     -0.00022115	     -0.19956732	     -0.06034914	      0.88283921	     -0.00013042	     -0.21443118	      0.00243730	     -0.00024976	     39.66994490
      2.68931660	     -0.05816420	     -0.00021993	     -0.19956039	     -0.06034598	      0.88283889	     -0.00012704	     -0.21443230	      0.00244589	     -0.00024193	     39.81229091
      2.69092371	     -0.05815606	     -0.00021868	     -0.19955250	     -0.06034204	      0.88283851	     -0.00012287	     -0.21443316	      0.00245734	     -0.00023195	     39.43301037
      2.69253083	     -0.05813966	     -0.00021752	     -0.19953635	     -0.06033808	      0.88283814	     -0.00011871	     -0.21443340	      0.00246739	     -0.00022254	     39.81983216
      2.69373210	     -0.05812800	     -0.00021682	     -0.19952487	     -0.06033511	      0.88283788	     -0.00011560	     -0.21443311	      0.00247556	     -0.00021491	     39.59338281
      2.69493338	     -0.05811113	     -0.00021588	     -0.19950819	     -0.06033213	      0.88283762	     -0.00011251	     -0.21443240	      0.00248306	     -0.00020798	     39.74672628
      2.69648209	     -0.05808557	     -0.00021446	     -0.19948287	     -0.06032828	      0.88283731	     -0.00010853	     -0.21443076	      0.00249317	     -0.00019854	     39.55060985
      2.69803080	     -0.05804856	     -0.00021260	     -0.19944610	     -0.06032441	      0.88283701	     -0.00010457	     -0.21442816	      0.00250195	     -0.00018941	     39.96945580
      2.69931907	     -0.05801463	     -0.00021073	     -0.19941238	     -0.06032118	      0.88283677	     -0.00010128	     -0.21442514	      0.00251003	     -0.00018056	     39.64359375
      2.70060733	     -0.05797089	     -0.00020857	     -0.19936884	     -0.06031795	      0.88283654	     -0.00009800	     -0.21442128	      0.00251679	     -0.00017188	     39.88839877
      2.70217627	     -0.05791338	     -0.00020558	     -0.19931158	     -0.06031399	      0.88283628	     -0.00009402	     -0.21441533	      0.00252516	     -0.00015999	     39.67285362
      2.70354170	     -0.05785492	     -0.00020292	     -0.19925331	     -0.06031054	      0.88283607	     -0.00009057	     -0.21440902	      0.00253080	     -0.00014911	     40.04599587
      2.70490714	     -0.05779193	     -0.00019996	     -0.19919052	     -0.06030708	      0.88283588	     -0.00008713	     -0.21440166	      0.00253639	     -0.00013683	     39.95368059
      2.70627257	     -0.05772311	     -0.00019713	     -0.19912187	     -0.06030361	      0.88283570	     -0.00008370	     -0.21439323	      0.00254088	     -0.00012358	     40.08759919
      2.70763800	     -0.05765155	     -0.00019437	     -0.19905047	     -0.06030014	      0.88283554	     -0.00008028	     -0.21438378	      0.00254461	     -0.00010892	     40.07619838
      2.70900344	     -0.05757475	     -0.00019194	     -0.19897380	     -0.06029666	      0.88283540	     -0.00007687	     -0.21437337	      0.00254688	     -0.00009318	     40.33235044
      2.71067179	     -0.05748577	     -0.00018929	     -0.19888496	     -0.06029241	      0.88283526	     -0.00007272	     -0.21435945	      0.00254863	     -0.00007212	     40.25823428
      2.71195084	     -0.05740670	     -0.00018756	     -0.19880597	     -0.06028915	      0.88283518	     -0.00006955	     -0.21434806	      0.00254832	     -0.00005394	     40.49369350
      2.71322988	     -0.05733287	     -0.00018576	     -0.19873220	     -0.06028590	      0.88283513	     -0.00006639	     -0.21433598	      0.00254689	     -0.00003535	     40.68990157
      2.71477305	     -0.05723951	     -0.00018351	     -0.19863891	     -0.06028197	      0.88283509	     -0.00006258	     -0.21432069	      0.00254403	     -0.00001114	     40.71774218
      2.71631621	     -0.05714568	     -0.00018142	     -0.19854511	     -0.06027805	      0.88283509	     -0.00005879	     -0.21430462	      0.00253856	      0.00001397	     41.12327715
      2.71760479	     -0.05706277	     -0.00017988	     -0.19846220	     -0.06027478	      0.88283512	     -0.00005563	     -0.21429065	      0.00253287	      0.00003682	     41.28774670
      2.71889337	     -0.05698453	     -0.00017862	     -0.19838395	     -0.06027152	      0.88283519	     -0.00005248	     -0.21427622	      0.00252556	      0.00005993	     41.48568680
      2.72018195	     -0.05690108	     -0.00017706	     -0.19830048	     -0.06026827	      0.88283528	     -0.00004933	     -0.21426143	      0.00251663	      0.00008382	     41.76488799
      2.72180608	     -0.05679910	     -0.00017512	     -0.19819844	     -0.06026419	      0.88283544	     -0.00004538	     -0.21424220	      0.00250313	      0.00011473	     42.01119803
      2.72316592	     -0.05670576	     -0.00017278	     -0.19810504	     -0.06026080	      0.88283561	     -0.00004207	     -0.21422569	      0.00248967	      0.00014151	     42.37651837
      2.72452575	     -0.05661721	     -0.00017109	     -0.19801641	     -0.06025742	      0.88283582	     -0.00003878	     -0.21420873	      0.00247423	      0.00016831	     42.76160710
      2.72588559	     -0.05652601	     -0.00016882	     -0.19792511	     -0.06025407	      0.88283607	     -0.00003549	     -0.21419146	      0.00245722	      0.00019550	     43.10072198
      2.72724542	     -0.05643866	     -0.00016746	     -0.19783763	     -0.06025074	      0.88283636	     -0.00003221	     -0.21417394	      0.00243852	      0.00022274	     43.34391078
      2.72860526	     -0.05634892	     -0.00016527	     -0.19774776	     -0.06024744	      0.88283668	     -0.00002894	     -0.21415627	      0.00241779	      0.00024932	     43.90462294
      2.72996509	     -0.05626667	     -0.00016405	     -0.19766535	     -0.06024417	      0.88283703	     -0.00002567	     -0.21413848	      0.00239605	      0.00027542	     44.14599074
      2.73132493	     -0.05618035	     -0.00016225	     -0.19757885	     -0.06024092	      0.88283743	     -0.00002241	     -0.21412069	      0.00237266	      0.00030038	     44.74014954
      2.73268476	     -0.05610040	     -0.00016132	     -0.19749871	     -0.06023771	      0.88283785	     -0.00001916	     -0.21410282	      0.00234855	      0.00032448	     45.01525841
      2.73404460	     -0.05601480	     -0.00015927	     -0.19741293	     -0.06023454	      0.88283831	     -0.00001592	     -0.21408498	      0.00232324	      0.00034753	     45.48138134
      2.73540443	     -0.05593416	     -0.00015823	     -0.19733207	     -0.06023140	      0.88283880	     -0.00001268	     -0.21406706	      0.00229691	      0.00036900	     45.96837717
      2.73676427	     -0.05585149	     -0.00015627	     -0.19724920	     -0.06022829	      0.88283931	     -0.00000946	     -0.21404913	      0.00227000	      0.00038911	     46.43586223
      2.73812410	     -0.05577178	     -0.00015532	     -0.19716927	     -0.06022522	      0.88283985	     -0.00000624	     -0.21403117	      0.00224249	      0.00040787	     46.77512545
      2.73948394	     -0.05568719	     -0.00015304	     -0.19708446	     -0.06022219	      0.88284042	     -0.00000303	     -0.21401318	      0.00221406	      0.00042484	     47.39846808
      2.74084377	     -0.05560812	     -0.00015188	     -0.19700517	     -0.06021920	      0.88284101	      0.00000018	     -0.21399510	      0.00218540	      0.00044019	     47.75212735
      2.74220361	     -0.05552416	     -0.00014974	     -0.19692098	     -0.06021625	      0.88284162	      0.00000337	     -0.21397700	      0.00215608	      0.00045376	     48.33519565
      2.74356344	     -0.05544633	     -0.00014914	     -0.19684289	     -0.06021334	      0.88284224	      0.00000656	     -0.21395881	      0.00212650	      0.00046573	     48.69272494
      2.74492328	     -0.05536170	     -0.00014711	     -0.19675803	     -0.06021047	      0.88284288	      0.00000973	     -0.21394063	      0.00209617	      0.00047592	     49.29162670
      2.74628311	     -0.05528310	     -0.00014671	     -0.19667915	     -0.06020764	      0.88284354	      0.00001290	     -0.21392231	      0.00206558	      0.00048479	     49.59777570
      2.74764295	     -0.05519840	     -0.00014486	     -0.19659420	     -0.06020485	      0.88284420	      0.00001606	     -0.21390399	      0.00203411	      0.00049198	     50.20046140
      2.74900278	     -0.05512200	     -0.00014479	     -0.19651750	     -0.06020210	      0.88284487	      0.00001922	     -0.21388557	      0.00200198	      0.00049732	     50.66701479
      2.75036262	     -0.05503930	     -0.00014286	     -0.19643453	     -0.06019940	      0.88284555	      0.00002236	     -0.21386721	      0.00196951	      0.00050147	     51.06277572
      2.75172245	     -0.05496313	     -0.00014325	     -0.19635805	     -0.06019675	      0.88284624	      0.00002549	     -0.21384881	      0.00193592	      0.00050374	     51.61449017
      2.75308229	     -0.05488327	     -0.00014146	     -0.19627789	     -0.06019414	      0.88284692	      0.00002862	     -0.21383048	      0.00190194	      0.00050474	     52.07702557
      2.75444212	     -0.05481209	     -0.00014231	     -0.19620636	     -0.06019158	      0.88284761	      0.00003174	     -0.21381222	      0.00186723	      0.00050435	     52.40122910
      2.75580196	     -0.05473458	     -0.00014040	     -0.19612855	     -0.06018906	      0.88284829	      0.00003485	     -0.21379414	      0.00183135	      0.00050199	     53.15275676
      2.75697677	     -0.05467714	     -0.00014135	     -0.19607079	     -0.06018693	      0.88284888	      0.00003753	     -0.21377864	      0.00180046	      0.00049931	     53.25621149
      2.75815158	     -0.05461750	     -0.00014091	     -0.19601086	     -0.06018483	      0.88284946	      0.00004021	     -0.21376336	      0.00176859	      0.00049501	     53.78706839
      2.75960370	     -0.05454994	     -0.00014142	     -0.19594290	     -0.06018229	      0.88285018	      0.00004350	     -0.21374478	      0.00172918	      0.00048859	     54.04104836
      2.76105583	     -0.05448144	     -0.00014106	     -0.19587401	     -0.06017981	      0.88285088	      0.00004679	     -0.21372656	      0.00168843	      0.00047976	     54.91020773
      2.76233427	     -0.05442711	     -0.00014222	     -0.19581930	     -0.06017767	      0.88285149	      0.00004968	     -0.21371081	      0.00165329	      0.00047182	     54.86976395
      2.76361271	     -0.05437162	     -0.00014223	     -0.19576346	     -0.06017558	      0.88285209	      0.00005257	     -0.21369539	      0.00161696	      0.00046177	     55.51841430
      2.76489116	     -0.05432146	     -0.00014328	     -0.19571292	     -0.06017354	      0.88285267	      0.00005544	     -0.21368030	      0.00158108	      0.00045113	     55.65500523
      2.76616960	     -0.05426958	     -0.00014375	     -0.19566067	     -0.06017154	      0.88285324	      0.00005831	     -0.21366553	      0.00154443	      0.00043906	     56.23071010
      2.76744804	     -0.05422112	     -0.00014492	     -0.19561182	     -0.06016959	      0.88285379	      0.00006118	     -0.21365106	      0.00150824	      0.00042671	     56.36277630
      2.76872649	     -0.05417281	     -0.00014579	     -0.19556313	     -0.06016769	      0.88285433	      0.00006404	     -0.21363689	      0.00147133	      0.00041326	     56.88218686
      2.77000493	     -0.05412838	     -0.00014724	     -0.19551830	     -0.06016583	      0.88285485	      0.00006689	     -0.21362304	      0.00143480	      0.00039973	     56.99335985
      2.77128337	     -0.05408481	     -0.00014853	     -0.19547434	     -0.06016402	      0.88285535	      0.00006974	     -0.21360953	      0.00139757	      0.00038529	     57.47136186
      2.77282235	     -0.05403839	     -0.00015064	     -0.19542743	     -0.06016190	      0.88285593	      0.00007316	     -0.21359374	      0.00135340	      0.00036794	     57.36830111
      2.77436133	     -0.05398715	     -0.00015214	     -0.19537571	     -0.06015985	      0.88285648	      0.00007657	     -0.21357848	      0.00130785	      0.00035003	     58.12936689
      2.77556917	     -0.05395679	     -0.00015432	     -0.19534494	     -0.06015830	      0.88285690	      0.00007924	     -0.21356680	      0.00127235	      0.00033583	     58.17694405
      2.77677702	     -0.05392292	     -0.00015563	     -0.19531069	     -0.06015678	      0.88285730	      0.00008191	     -0.21355549	      0.00123647	      0.00032138	     58.48238169
      2.77827773	     -0.05388971	     -0.00015809	     -0.19527698	     -0.06015496	      0.88285776	      0.00008522	     -0.21354188	      0.00119178	      0.00030327	     58.58220109
      2.77977844	     -0.05385298	     -0.00015934	     -0.19523978	     -0.06015320	      0.88285821	      0.00008852	     -0.21352891	      0.00114660	      0.00028501	     58.92467602
      2.78086999	     -0.05383319	     -0.00016154	     -0.19521961	     -0.06015197	      0.88285851	      0.00009092	     -0.21351977	      0.00111366	      0.00027210	     58.91065558
      2.78196154	     -0.05381232	     -0.00016294	     -0.19519838	     -0.06015077	      0.88285880	      0.00009331	     -0.21351095	      0.00108037	      0.00025865	     59.16626238
      2.78354323	     -0.05378686	     -0.00016547	     -0.19517239	     -0.06014910	      0.88285919	      0.00009678	     -0.21349871	      0.00103231	      0.00023946	     59.19017831
      2.78478028	     -0.05376791	     -0.00016717	     -0.19515302	     -0.06014785	      0.88285948	      0.00009948	     -0.21348958	      0.00099404	      0.00022402	     59.53729115
      2.78601734	     -0.05375189	     -0.00016928	     -0.19513659	     -0.06014664	      0.88285975	      0.00010218	     -0.21348084	      0.00095629	      0.00020938	     59.38434763
      2.78725440	     -0.05373671	     -0.00017123	     -0.19512099	     -0.06014548	      0.88286000	      0.00010487	     -0.21347248	      0.00091778	      0.00019435	     59.65247309
      2.78895479	     -0.05372314	     -0.00017398	     -0.19510685	     -0.06014397	      0.88286031	      0.00010857	     -0.21346164	      0.00086539	      0.00017433	     59.31530616
      2.79028533	     -0.05370955	     -0.00017541	     -0.19509281	     -0.06014284	      0.88286053	      0.00011146	     -0.21345370	      0.00082321	      0.00015857	     59.84565706
      2.79161587	     -0.05370473	     -0.00017733	     -0.19508754	     -0.06014178	      0.88286073	      0.00011434	     -0.21344618	      0.00078169	      0.00014315	     59.63966361
      2.79294641	     -0.05369786	     -0.00017848	     -0.19508023	     -0.06014076	      0.88286091	      0.00011721	     -0.21343915	      0.00073965	      0.00012745	     59.89116835
      2.79427696	     -0.05369789	     -0.00018028	     -0.19507983	     -0.06013981	      0.88286107	      0.00012008	     -0.21343258	      0.00069813	      0.00011211	     59.58225250
      2.79560750	     -0.05369441	     -0.00018139	     -0.19507591	     -0.06013891	      0.88286121	      0.00012294	     -0.21342650	      0.00065611	      0.00009652	     59.84685121
      2.79693804	     -0.05370027	     -0.00018336	     -0.19508132	     -0.06013806	      0.88286133	      0.00012580	     -0.21342085	      0.00061448	      0.00008085	     59.66595079
      2.79826858	     -0.05370270	     -0.00018465	     -0.19508332	     -0.06013727	      0.88286143	      0.00012864	     -0.21341573	      0.00057293	      0.00006528	     59.72841644
      2.79959912	     -0.05371375	     -0.00018680	     -0.19509392	     -0.06013654	      0.88286150	      0.00013148	     -0.21341107	      0.00053140	      0.00004938	     59.61891975
      2.80092966	     -0.05372138	     -0.00018819	     -0.19510112	     -0.06013586	      0.88286156	      0.00013432	     -0.21340694	      0.00049036	      0.00003387	     59.51357668
      2.80226020	     -0.05373741	     -0.00019042	     -0.19511670	     -0.06013523	      0.88286159	      0.00013714	     -0.21340326	      0.00044912	      0.00001797	     59.44099663
      2.80359075	     -0.05374964	     -0.00019176	     -0.19512851	     -0.06013466	      0.88286161	      0.00013996	     -0.21340012	      0.00040838	      0.00000227	     59.39176471
      2.80492129	     -0.05377007	     -0.00019396	     -0.19514850	     -0.06013415	      0.88286160	      0.00014276	     -0.21339744	      0.00036780	     -0.00001346	     59.16515155
      2.80625183	     -0.05378704	     -0.00019537	     -0.19516505	     -0.06013368	      0.88286157	      0.00014556	     -0.21339528	      0.00032734	     -0.00002929	     59.25844052
      2.80758237	     -0.05381310	     -0.00019767	     -0.19519068	     -0.06013327	      0.88286152	      0.00014836	     -0.21339358	      0.00028751	     -0.00004485	     58.85376334
      2.80891291	     -0.05383366	     -0.00019913	     -0.19521083	     -0.06013292	      0.88286145	      0.00015114	     -0.21339240	      0.00024750	     -0.00006062	     59.00367795
      2.81024345	     -0.05386483	     -0.00020151	     -0.19524157	     -0.06013262	      0.88286136	      0.00015391	     -0.21339165	      0.00020830	     -0.00007598	     58.50104892
      2.81157399	     -0.05388935	     -0.00020312	     -0.19526569	     -0.06013236	      0.88286125	      0.00015668	     -0.21339143	      0.00016896	     -0.00009127	     58.57526281
      2.81290454	     -0.05392364	     -0.00020553	     -0.19529956	     -0.06013217	      0.88286112	      0.00015943	     -0.21339161	      0.00013004	     -0.00010654	     58.25207968
      2.81423508	     -0.05395254	     -0.00020712	     -0.19532806	     -0.06013202	      0.88286097	      0.00016218	     -0.21339230	      0.00009139	     -0.00012158	     58.25269448
      2.81556562	     -0.05399088	     -0.00020947	     -0.19536599	     -0.06013192	      0.88286079	      0.00016492	     -0.21339337	      0.00005301	     -0.00013677	     57.94630374
      2.81689616	     -0.05402247	     -0.00021096	     -0.19539720	     -0.06013188	      0.88286060	      0.00016765	     -0.21339492	      0.00001528	     -0.00015127	     57.73103075
      2.81822670	     -0.05406100	     -0.00021310	     -0.19543533	     -0.06013188	      0.88286039	      0.00017037	     -0.21339679	     -0.00002249	     -0.00016579	     57.49480490
      2.81955724	     -0.05409445	     -0.00021447	     -0.19546841	     -0.06013194	      0.88286016	      0.00017307	     -0.21339905	     -0.00005989	     -0.00018014	     57.53761065
      2.82088779	     -0.05413540	     -0.00021637	     -0.19550898	     -0.06013204	      0.88285991	      0.00017577	     -0.21340161	     -0.00009663	     -0.00019407	     57.07226634
      2.82221833	     -0.05417001	     -0.00021762	     -0.19554322	     -0.06013219	      0.88285964	      0.00017846	     -0.21340451	     -0.00013333	     -0.00020781	     57.14704663
      2.82354887	     -0.05421163	     -0.00021926	     -0.19558448	     -0.06013240	      0.88285936	      0.00018114	     -0.21340766	     -0.00016928	     -0.00022104	     56.64873840
      2.82487941	     -0.05424760	     -0.00022040	     -0.19562010	     -0.06013264	      0.88285906	      0.00018381	     -0.21341110	     -0.00020519	     -0.00023403	     56.71186871
      2.82620995	     -0.05428984	     -0.00022182	     -0.19566199	     -0.06013294	      0.88285874	      0.00018647	     -0.21341477	     -0.00024028	     -0.00024633	     56.18183401
      2.82754049	     -0.05432519	     -0.00022285	     -0.19569700	     -0.06013328	      0.88285840	      0.00018912	     -0.21341870	     -0.00027538	     -0.00025834	     56.29686920
      2.82887103	     -0.05436854	     -0.00022395	     -0.19574002	     -0.06013367	      0.88285805	      0.00019176	     -0.21342280	     -0.00030984	     -0.00027010	     55.91617667
      2.83020158	     -0.05440553	     -0.00022491	     -0.19577667	     -0.06013411	      0.88285768	      0.00019439	     -0.21342714	     -0.00034372	     -0.00028106	     55.79372902
      2.83153212	     -0.05444934	     -0.00022579	     -0.19582016	     -0.06013459	      0.88285730	      0.00019701	     -0.21343164	     -0.00037735	     -0.00029185	     55.50224562
      2.83286266	     -0.05448681	     -0.00022671	     -0.19585731	     -0.06013511	      0.88285691	      0.00019962	     -0.21343638	     -0.00041038	     -0.00030200	     55.42884896
      2.83419320	     -0.05453002	     -0.00022729	     -0.19590022	     -0.06013568	      0.88285650	      0.00020222	     -0.21344124	     -0.00044286	     -0.00031161	     55.03494432
      2.83552374	     -0.05456822	     -0.00022814	     -0.19593811	     -0.06013629	      0.88285608	      0.00020481	     -0.21344631	     -0.00047522	     -0.00032102	     55.16449180
      2.83685428	     -0.05461274	     -0.00022863	     -0.19598233	     -0.06013694	      0.88285564	      0.00020739	     -0.21345150	     -0.00050641	     -0.00032942	     54.56415371
      2.83818483	     -0.05465115	     -0.00022958	     -0.19602045	     -0.06013764	      0.88285520	      0.00020997	     -0.21345689	     -0.00053785	     -0.00033763	     54.76940252
      2.83951537	     -0.05469535	     -0.00022999	     -0.19606435	     -0.06013837	      0.88285475	      0.00021253	     -0.21346239	     -0.00056819	     -0.00034506	     54.27683608
      2.84084591	     -0.05473512	     -0.00023097	     -0.19610383	     -0.06013915	      0.88285428	      0.00021508	     -0.21346806	     -0.00059857	     -0.00035222	     54.42515054
      2.84217645	     -0.05477917	     -0.00023131	     -0.19614761	     -0.06013997	      0.88285381	      0.00021762	     -0.21347386	     -0.00062788	     -0.00035848	     53.89456370
      2.84350699	     -0.05481795	     -0.00023229	     -0.19618611	     -0.06014082	      0.88285333	      0.00022015	     -0.21347980	     -0.00065717	     -0.00036421	     53.98001893
      2.84483753	     -0.05486201	     -0.00023257	     -0.19622990	     -0.06014172	      0.88285284	      0.00022267	     -0.21348583	     -0.00068583	     -0.00036948	     53.68023026
      2.84616807	     -0.05490152	     -0.00023359	     -0.19626914	     -0.06014265	      0.88285235	      0.00022518	     -0.21349202	     -0.00071399	     -0.00037397	     53.65985773
      2.84749862	     -0.05494550	     -0.00023376	     -0.19631285	     -0.06014362	      0.88285185	      0.00022768	     -0.21349830	     -0.00074189	     -0.00037826	     53.46929998
      2.84882916	     -0.05498530	     -0.00023476	     -0.19635239	     -0.06014462	      0.88285134	      0.00023017	     -0.21350471	     -0.00076894	     -0.00038135	     53.26017309
      2.85015970	     -0.05502686	     -0.00023485	     -0.19639371	     -0.06014566	      0.88285083	      0.00023265	     -0.21351120	     -0.00079612	     -0.00038414	     53.16100430
      2.85149024	     -0.05506655	     -0.00023580	     -0.19643314	     -0.06014674	      0.88285032	      0.00023512	     -0.21351778	     -0.00082297	     -0.00038648	     53.25240685
      2.85282078	     -0.05510882	     -0.00023585	     -0.19647516	     -0.06014785	      0.88284980	      0.00023758	     -0.21352444	     -0.00084924	     -0.00038805	     52.94457129
      2.85415132	     -0.05514882	     -0.00023680	     -0.19651491	     -0.06014900	      0.88284929	      0.00024004	     -0.21353120	     -0.00087581	     -0.00038951	     53.15735494
      2.85548186	     -0.05519275	     -0.00023693	     -0.19655861	     -0.06015018	      0.88284877	      0.00024248	     -0.21353807	     -0.00090144	     -0.00038997	     52.72730553
      2.85681241	     -0.05523559	     -0.00023805	     -0.19660119	     -0.06015140	      0.88284825	      0.00024491	     -0.21354511	     -0.00092773	     -0.00039063	     53.06406706
      2.85814295	     -0.05528324	     -0.00023836	     -0.19664860	     -0.06015265	      0.88284773	      0.00024734	     -0.21355237	     -0.00095307	     -0.00039078	     52.75463053
      2.85947349	     -0.05532946	     -0.00023946	     -0.19669456	     -0.06015394	      0.88284721	      0.00024975	     -0.21355989	     -0.00097868	     -0.00039112	     53.00534583
      2.86080403	     -0.05538078	     -0.00023976	     -0.19674565	     -0.06015525	      0.88284669	      0.00025216	     -0.21356768	     -0.00100366	     -0.00039153	     52.88386462
      2.86213457	     -0.05543286	     -0.00024092	     -0.19679749	     -0.06015661	      0.88284617	      0.00025455	     -0.21357582	     -0.00102839	     -0.00039208	     53.02167327
      2.86346511	     -0.05548870	     -0.00024128	     -0.19685310	     -0.06015799	      0.88284564	      0.00025694	     -0.21358435	     -0.00105270	     -0.00039296	     52.99220311
      2.86479566	     -0.05554701	     -0.00024231	     -0.19691117	     -0.06015941	      0.88284512	      0.00025932	     -0.21359328	     -0.00107663	     -0.00039416	     53.13243029
      2.86612620	     -0.05560758	     -0.00024247	     -0.19697153	     -0.06016086	      0.88284459	      0.00026170	     -0.21360269	     -0.00109992	     -0.00039556	     53.04932691
      2.86745674	     -0.05566841	     -0.00024303	     -0.19703215	     -0.06016233	      0.88284407	      0.00026406	     -0.21361256	     -0.00112307	     -0.00039771	     53.35931681
      2.86878728	     -0.05573292	     -0.00024258	     -0.19709647	     -0.06016384	      0.88284354	      0.00026642	     -0.21362289	     -0.00114532	     -0.00040032	     53.35129751
      2.87011782	     -0.05579612	     -0.00024235	     -0.19715949	     -0.06016538	      0.88284300	      0.00026877	     -0.21363368	     -0.00116716	     -0.00040358	     53.59752449
      2.87144836	     -0.05586172	     -0.00024096	     -0.19722494	     -0.06016695	      0.88284246	      0.00027112	     -0.21364487	     -0.00118819	     -0.00040733	     53.60475811
      2.87277890	     -0.05592497	     -0.00023963	     -0.19728805	     -0.06016854	      0.88284192	      0.00027346	     -0.21365647	     -0.00120871	     -0.00041163	     53.80747843
      2.87410945	     -0.05599013	     -0.00023734	     -0.19735309	     -0.06017017	      0.88284137	      0.00027579	     -0.21366840	     -0.00122852	     -0.00041657	     53.91280180
      2.87571807	     -0.05606842	     -0.00023492	     -0.19743124	     -0.06017216	      0.88284069	      0.00027861	     -0.21368333	     -0.00125189	     -0.00042405	     54.48233513
      2.87701725	     -0.05613506	     -0.00023176	     -0.19749781	     -0.06017380	      0.88284014	      0.00028087	     -0.21369574	     -0.00126913	     -0.00042996	     54.23160055
      2.87831644	     -0.05619907	     -0.00022943	     -0.19756174	     -0.06017546	      0.88283957	      0.00028314	     -0.21370851	     -0.00128592	     -0.00043695	     54.52993644
      2.87961563	     -0.05626584	     -0.00022611	     -0.19762845	     -0.06017714	      0.88283900	      0.00028539	     -0.21372157	     -0.00130197	     -0.00044504	     54.75358899
      2.88091481	     -0.05633129	     -0.00022332	     -0.19769384	     -0.06017884	      0.88283842	      0.00028765	     -0.21373496	     -0.00131665	     -0.00045332	     54.85044565
      2.88221400	     -0.05639631	     -0.00021986	     -0.19775883	     -0.06018056	      0.88283782	      0.00028989	     -0.21374862	     -0.00133080	     -0.00046263	     55.15435743
      2.88389261	     -0.05648046	     -0.00021598	     -0.19784294	     -0.06018281	      0.88283703	      0.00029279	     -0.21376661	     -0.00134667	     -0.00047495	     55.04287805
      2.88519380	     -0.05654340	     -0.00021213	     -0.19790588	     -0.06018457	      0.88283641	      0.00029502	     -0.21378077	     -0.00135888	     -0.00048513	     55.55971766
      2.88649499	     -0.05660630	     -0.00020937	     -0.19796877	     -0.06018634	      0.88283577	      0.00029725	     -0.21379511	     -0.00136938	     -0.00049542	     55.75870068
      2.88779618	     -0.05667008	     -0.00020592	     -0.19803256	     -0.06018813	      0.88283512	      0.00029947	     -0.21380960	     -0.00137898	     -0.00050624	     55.97873631
      2.88950913	     -0.05675425	     -0.00020289	     -0.19811673	     -0.06019050	      0.88283424	      0.00030239	     -0.21382898	     -0.00139005	     -0.00052106	     56.39910728
      2.89078513	     -0.05681557	     -0.00019922	     -0.19817809	     -0.06019228	      0.88283357	      0.00030455	     -0.21384356	     -0.00139683	     -0.00053137	     56.36337142
      2.89206113	     -0.05687713	     -0.00019738	     -0.19823966	     -0.06019407	      0.88283288	      0.00030671	     -0.21385826	     -0.00140279	     -0.00054203	     56.69291274
      2.89361801	     -0.05695089	     -0.00019355	     -0.19831350	     -0.06019626	      0.88283203	      0.00030933	     -0.21387634	     -0.00140884	     -0.00055522	     56.98288666
      2.89497209	     -0.05701481	     -0.00019225	     -0.19837744	     -0.06019817	      0.88283127	      0.00031160	     -0.21389216	     -0.00141244	     -0.00056555	     57.13031089
      2.89632616	     -0.05707715	     -0.00018874	     -0.19843987	     -0.06020008	      0.88283050	      0.00031386	     -0.21390804	     -0.00141551	     -0.00057629	     57.40152120
      2.89768024	     -0.05713895	     -0.00018739	     -0.19850173	     -0.06020200	      0.88282971	      0.00031612	     -0.21392396	     -0.00141679	     -0.00058572	     57.41369676
      2.89903432	     -0.05719714	     -0.00018423	     -0.19856002	     -0.06020392	      0.88282891	      0.00031836	     -0.21393988	     -0.00141769	     -0.00059487	     57.73215562
      2.90038839	     -0.05725692	     -0.00018299	     -0.19861987	     -0.06020584	      0.88282810	      0.00032060	     -0.21395575	     -0.00141743	     -0.00060339	     58.06764553
      2.90174247	     -0.05731346	     -0.00018022	     -0.19867652	     -0.06020776	      0.88282728	      0.00032283	     -0.21397160	     -0.00141587	     -0.00061068	     58.06503107
      2.90309654	     -0.05736881	     -0.00017892	     -0.19873197	     -0.06020967	      0.88282645	      0.00032504	     -0.21398735	     -0.00141399	     -0.00061741	     58.53411074
      2.90445062	     -0.05742264	     -0.00017626	     -0.19878594	     -0.06021158	      0.88282561	      0.00032725	     -0.21400301	     -0.00141046	     -0.00062241	     58.36340934
      2.90580470	     -0.05747406	     -0.00017483	     -0.19883748	     -0.06021349	      0.88282476	      0.00032945	     -0.21401853	     -0.00140691	     -0.00062664	     58.86858997
      2.90746705	     -0.05753679	     -0.00017115	     -0.19890040	     -0.06021583	      0.88282372	      0.00033214	     -0.21403743	     -0.00140087	     -0.00063033	     58.93279548
      2.90867434	     -0.05758172	     -0.00017063	     -0.19894544	     -0.06021751	      0.88282296	      0.00033409	     -0.21405102	     -0.00139583	     -0.00063179	     59.28245159
      2.90988163	     -0.05762364	     -0.00016826	     -0.19898752	     -0.06021920	      0.88282219	      0.00033603	     -0.21406451	     -0.00138993	     -0.00063229	     59.34493954
      2.91146885	     -0.05767904	     -0.00016639	     -0.19904311	     -0.06022140	      0.88282119	      0.00033856	     -0.21408202	     -0.00138138	     -0.00063179	     59.68468452
      2.91305607	     -0.05773158	     -0.00016280	     -0.19909589	     -0.06022358	      0.88282019	      0.00034109	     -0.21409932	     -0.00137124	     -0.00062920	     59.52099811
      2.91426255	     -0.05776918	     -0.00016224	     -0.19913362	     -0.06022523	      0.88281943	      0.00034300	     -0.21411231	     -0.00136335	     -0.00062630	     60.01865828
      2.91546904	     -0.05780849	     -0.00016006	     -0.19917311	     -0.06022687	      0.88281868	      0.00034490	     -0.21412517	     -0.00135460	     -0.00062278	     60.17978978
      2.91700453	     -0.05785820	     -0.00015850	     -0.19922304	     -0.06022894	      0.88281772	      0.00034731	     -0.21414142	     -0.00134204	     -0.00061668	     60.16326957
      2.91854002	     -0.05790366	     -0.00015550	     -0.19926875	     -0.06023099	      0.88281678	      0.00034971	     -0.21415751	     -0.00132919	     -0.00060950	     60.60309041
      2.92007551	     -0.05795061	     -0.00015491	     -0.19931593	     -0.06023302	      0.88281585	      0.00035210	     -0.21417341	     -0.00131449	     -0.00060060	     60.57861607
      2.92127876	     -0.05798351	     -0.00015185	     -0.19934906	     -0.06023460	      0.88281514	      0.00035396	     -0.21418577	     -0.00130284	     -0.00059289	     60.80636695
      2.92248202	     -0.05801666	     -0.00015066	     -0.19938241	     -0.06023616	      0.88281443	      0.00035582	     -0.21419802	     -0.00129024	     -0.00058422	     60.91341859
      2.92400755	     -0.05805812	     -0.00014804	     -0.19942415	     -0.06023811	      0.88281355	      0.00035816	     -0.21421337	     -0.00127347	     -0.00057239	     61.07404295
      2.92553308	     -0.05809748	     -0.00014648	     -0.19946378	     -0.06024004	      0.88281268	      0.00036049	     -0.21422856	     -0.00125555	     -0.00055947	     61.16308433
      2.92705861	     -0.05813255	     -0.00014291	     -0.19949918	     -0.06024194	      0.88281184	      0.00036281	     -0.21424351	     -0.00123642	     -0.00054495	     61.09722709
      2.92828671	     -0.05816205	     -0.00014214	     -0.19952890	     -0.06024345	      0.88281118	      0.00036466	     -0.21425536	     -0.00122083	     -0.00053346	     61.49899282
      2.92951481	     -0.05819010	     -0.00013979	     -0.19955722	     -0.06024494	      0.88281053	      0.00036651	     -0.21426707	     -0.00120390	     -0.00052105	     61.40362274
      2.93074290	     -0.05821751	     -0.00013813	     -0.19958488	     -0.06024641	      0.88280990	      0.00036836	     -0.21427864	     -0.00118670	     -0.00050864	     61.59896007
      2.93246914	     -0.05825529	     -0.00013524	     -0.19962306	     -0.06024844	      0.88280903	      0.00037093	     -0.21429466	     -0.00116066	     -0.00049026	     61.25390696
      2.93419537	     -0.05828535	     -0.00013358	     -0.19965348	     -0.06025042	      0.88280820	      0.00037349	     -0.21431036	     -0.00113479	     -0.00047154	     62.09252552
      2.93535325	     -0.05830958	     -0.00013071	     -0.19967800	     -0.06025172	      0.88280767	      0.00037520	     -0.21432063	     -0.00111590	     -0.00045886	     61.71524699
      2.93651114	     -0.05833001	     -0.00012913	     -0.19969869	     -0.06025300	      0.88280714	      0.00037690	     -0.21433077	     -0.00109674	     -0.00044591	     61.71899683
      2.93810949	     -0.05835839	     -0.00012628	     -0.19972747	     -0.06025473	      0.88280644	      0.00037923	     -0.21434448	     -0.00106990	     -0.00042856	     61.88277848
      2.93970785	     -0.05838414	     -0.00012397	     -0.19975361	     -0.06025642	      0.88280577	      0.00038155	     -0.21435786	     -0.00104119	     -0.00041050	     61.33445162
      2.94130621	     -0.05840515	     -0.00012041	     -0.19977502	     -0.06025806	      0.88280513	      0.00038385	     -0.21437090	     -0.00101308	     -0.00039328	     61.77050389
      2.94266111	     -0.05842650	     -0.00011976	     -0.19979670	     -0.06025942	      0.88280461	      0.00038579	     -0.21438165	     -0.00098783	     -0.00037872	     61.66017654
      2.94401601	     -0.05844304	     -0.00011677	     -0.19981359	     -0.06026074	      0.88280410	      0.00038772	     -0.21439217	     -0.00096257	     -0.00036490	     61.76729252
      2.94537091	     -0.05846097	     -0.00011577	     -0.19983186	     -0.06026203	      0.88280362	      0.00038963	     -0.21440241	     -0.00093623	     -0.00035083	     61.51657463
      2.94672581	     -0.05847554	     -0.00011334	     -0.19984678	     -0.06026328	      0.88280315	      0.00039154	     -0.21441238	     -0.00091018	     -0.00033752	     61.67146867
      2.94808071	     -0.05849069	     -0.00011220	     -0.19986227	     -0.06026449	      0.88280270	      0.00039343	     -0.21442208	     -0.00088331	     -0.00032432	     61.49917740
      2.94943561	     -0.05850226	     -0.00011011	     -0.19987420	     -0.06026567	      0.88280227	      0.00039530	     -0.21443149	     -0.00085636	     -0.00031146	     61.49376994
      2.95094882	     -0.05851504	     -0.00010883	     -0.19988736	     -0.06026694	      0.88280181	      0.00039738	     -0.21444161	     -0.00082613	     -0.00029783	     61.56946278
      2.95246204	     -0.05852535	     -0.00010629	     -0.19989808	     -0.06026817	      0.88280137	      0.00039944	     -0.21445132	     -0.00079507	     -0.00028392	     61.22702388
      2.95397526	     -0.05853513	     -0.00010583	     -0.19990824	     -0.06026935	      0.88280095	      0.00040149	     -0.21446063	     -0.00076431	     -0.00027111	     61.32204031
      2.95548848	     -0.05853879	     -0.00010214	     -0.19991234	     -0.06027048	      0.88280055	      0.00040352	     -0.21446949	     -0.00073268	     -0.00025790	     60.96654250
      2.95664776	     -0.05854499	     -0.00010271	     -0.19991881	     -0.06027132	      0.88280026	      0.00040506	     -0.21447595	     -0.00070883	     -0.00024890	     61.14923192
      2.95780704	     -0.05854768	     -0.00010156	     -0.19992181	     -0.06027213	      0.88279998	      0.00040659	     -0.21448218	     -0.00068422	     -0.00023969	     60.94061674
      2.95926216	     -0.05855150	     -0.00010109	     -0.19992600	     -0.06027310	      0.88279964	      0.00040850	     -0.21448965	     -0.00065362	     -0.00022915	     61.01687944
      2.96071728	     -0.05855443	     -0.00010053	     -0.19992931	     -0.06027403	      0.88279931	      0.00041039	     -0.21449675	     -0.00062177	     -0.00021831	     60.39349844
      2.96217239	     -0.05855253	     -0.00010079	     -0.19992777	     -0.06027491	      0.88279900	      0.00041226	     -0.21450345	     -0.00059070	     -0.00020806	     60.62504171
      2.96362751	     -0.05855246	     -0.00010077	     -0.19992806	     -0.06027575	      0.88279870	      0.00041412	     -0.21450969	     -0.00055920	     -0.00019856	     60.62506990
      2.96508263	     -0.05855131	     -0.00010174	     -0.19992727	     -0.06027654	      0.88279842	      0.00041596	     -0.21451554	     -0.00052657	     -0.00018846	     60.05895642
      2.96653774	     -0.05854530	     -0.00010198	     -0.19992162	     -0.06027728	      0.88279815	      0.00041778	     -0.21452096	     -0.00049471	     -0.00017868	     60.17301485
      2.96799286	     -0.05854185	     -0.00010360	     -0.19991852	     -0.06027798	      0.88279790	      0.00041959	     -0.21452590	     -0.00046274	     -0.00016947	     60.29463955
      2.96944798	     -0.05853551	     -0.00010401	     -0.19991255	     -0.06027862	      0.88279766	      0.00042139	     -0.21453044	     -0.00042953	     -0.00015897	     59.54976534
      2.97090309	     -0.05852609	     -0.00010617	     -0.19990346	     -0.06027923	      0.88279744	      0.00042317	     -0.21453453	     -0.00039759	     -0.00014898	     59.88691631
      2.97235821	     -0.05851784	     -0.00010644	     -0.19989557	     -0.06027978	      0.88279723	      0.00042493	     -0.21453815	     -0.00036468	     -0.00013841	     59.37889305
      2.97365392	     -0.05850874	     -0.00010859	     -0.19988677	     -0.06028024	      0.88279706	      0.00042649	     -0.21454101	     -0.00033603	     -0.00012908	     59.46205137
      2.97494964	     -0.05849865	     -0.00010931	     -0.19987700	     -0.06028065	      0.88279690	      0.00042804	     -0.21454353	     -0.00030673	     -0.00011888	     58.98160281
      2.97624536	     -0.05848669	     -0.00011080	     -0.19986534	     -0.06028103	      0.88279675	      0.00042957	     -0.21454568	     -0.00027817	     -0.00010884	     59.02301716
      2.97788711	     -0.05847258	     -0.00011196	     -0.19985164	     -0.06028146	      0.88279658	      0.00043151	     -0.21454791	     -0.00024118	     -0.00009530	     58.33106736
      2.97952886	     -0.05845282	     -0.00011422	     -0.19983224	     -0.06028182	      0.88279643	      0.00043342	     -0.21454958	     -0.00020571	     -0.00008185	     58.77098495
      2.98071071	     -0.05844036	     -0.00011452	     -0.19982008	     -0.06028205	      0.88279634	      0.00043479	     -0.21455042	     -0.00017925	     -0.00007142	     58.18289897
      2.98189255	     -0.05842596	     -0.00011566	     -0.19980596	     -0.06028225	      0.88279627	      0.00043615	     -0.21455097	     -0.00015348	     -0.00006134	     58.13570888
      2.98352041	     -0.05840636	     -0.00011685	     -0.19978675	     -0.06028247	      0.88279618	      0.00043801	     -0.21455128	     -0.00011768	     -0.00004688	     57.63763364
      2.98489982	     -0.05838586	     -0.00011797	     -0.19976656	     -0.06028261	      0.88279612	      0.00043957	     -0.21455113	     -0.00008837	     -0.00003488	     57.77485716
      2.98627923	     -0.05836793	     -0.00011902	     -0.19974895	     -0.06028271	      0.88279608	      0.00044112	     -0.21455059	     -0.00005836	     -0.00002196	     57.18551571
      2.98765864	     -0.05834703	     -0.00012014	     -0.19972836	     -0.06028277	      0.88279606	      0.00044266	     -0.21454969	     -0.00002964	     -0.00000965	     57.31220600
      2.98903805	     -0.05832757	     -0.00012131	     -0.19970922	     -0.06028279	      0.88279606	      0.00044419	     -0.21454845	     -0.00000029	      0.00000340	     56.71513306
      2.99041746	     -0.05830400	     -0.00012233	     -0.19968595	     -0.06028277	      0.88279607	      0.00044571	     -0.21454689	      0.00002773	      0.00001586	     56.83984152
      2.99179687	     -0.05828512	     -0.00012367	     -0.19966737	     -0.06028272	      0.88279610	      0.00044722	     -0.21454499	      0.00005612	      0.00002869	     56.35046374
      2.99317628	     -0.05826141	     -0.00012470	     -0.19964395	     -0.06028262	      0.88279615	      0.00044872	     -0.21454285	      0.00008365	      0.00004130	     56.26583650
      2.99465842	     -0.05824025	     -0.00012622	     -0.19962310	     -0.06028247	      0.88279622	      0.00045032	     -0.21454019	      0.00011261	      0.00005415	     56.16031010
      2.99614055	     -0.05821393	     -0.00012699	     -0.19959709	     -0.06028229	      0.88279631	      0.00045191	     -0.21453727	      0.00014190	      0.00006754	     55.56650431
      2.99762269	     -0.05819113	     -0.00012898	     -0.19957457	     -0.06028206	      0.88279642	      0.00045348	     -0.21453402	      0.00016971	      0.00008006	     55.55561548
      2.99910483	     -0.05816145	     -0.00012893	     -0.19954520	     -0.06028178	      0.88279655	      0.00045505	     -0.21453054	      0.00019725	      0.00009209	     55.54567486
      3.00031321	     -0.05814576	     -0.00013105	     -0.19952973	     -0.06028153	      0.88279666	      0.00045632	     -0.21452746	      0.00021939	      0.00010136	     55.26696188
      3.00152158	     -0.05812297	     -0.00013150	     -0.19950718	     -0.06028125	      0.88279679	      0.00045758	     -0.21452426	      0.00024119	      0.00011042	     55.13285925
      3.00308656	     -0.05809857	     -0.00013317	     -0.19948306	     -0.06028085	      0.88279697	      0.00045920	     -0.21451984	      0.00026855	      0.00012106	     55.07770509
      3.00465153	     -0.05806535	     -0.00013308	     -0.19945015	     -0.06028041	      0.88279717	      0.00046081	     -0.21451519	      0.00029608	      0.00013190	     54.58415586
      3.00596806	     -0.05804103	     -0.00013495	     -0.19942605	     -0.06028001	      0.88279735	      0.00046216	     -0.21451093	      0.00031784	      0.00014004	     54.67465132
      3.00728458	     -0.05800998	     -0.00013448	     -0.19939525	     -0.06027958	      0.88279754	      0.00046349	     -0.21450644	      0.00033959	      0.00014795	     54.56364732
      3.00860110	     -0.05798310	     -0.00013556	     -0.19936860	     -0.06027911	      0.88279774	      0.00046482	     -0.21450164	      0.00036078	      0.00015550	     54.39972949
      3.01019982	     -0.05794472	     -0.00013488	     -0.19933052	     -0.06027852	      0.88279800	      0.00046641	     -0.21449552	      0.00038559	      0.00016386	     54.42146883
      3.01143966	     -0.05792030	     -0.00013643	     -0.19930628	     -0.06027803	      0.88279820	      0.00046764	     -0.21449051	      0.00040461	      0.00017079	     54.10198349
      3.01267950	     -0.05789311	     -0.00013629	     -0.19927930	     -0.06027752	      0.88279842	      0.00046886	     -0.21448537	      0.00042288	      0.00017675	     54.12324812
      3.01417271	     -0.05786445	     -0.00013734	     -0.19925087	     -0.06027687	      0.88279869	      0.00047032	     -0.21447905	      0.00044449	      0.00018322	     53.97390264
      3.01566592	     -0.05783147	     -0.00013695	     -0.19921813	     -0.06027619	      0.88279897	      0.00047177	     -0.21447259	      0.00046558	      0.00018938	     53.90096254
      3.01700737	     -0.05780448	     -0.00013815	     -0.19919133	     -0.06027555	      0.88279922	      0.00047306	     -0.21446661	      0.00048410	      0.00019437	     53.75733943
      3.01834881	     -0.05777052	     -0.00013727	     -0.19915760	     -0.06027489	      0.88279949	      0.00047433	     -0.21446044	      0.00050191	      0.00019868	     53.90524161
      3.01969026	     -0.05773972	     -0.00013772	     -0.19912699	     -0.06027420	      0.88279976	      0.00047560	     -0.21445399	      0.00051975	      0.00020294	     53.66341530
      3.02103171	     -0.05770473	     -0.00013684	     -0.19909221	     -0.06027350	      0.88280003	      0.00047686	     -0.21444731	      0.00053653	      0.00020636	     53.85157052
      3.02237315	     -0.05767495	     -0.00013735	     -0.19906261	     -0.06027276	      0.88280031	      0.00047810	     -0.21444043	      0.00055365	      0.00021018	     53.42781855
      3.02371460	     -0.05764232	     -0.00013698	     -0.19903017	     -0.06027201	      0.88280059	      0.00047934	     -0.21443345	      0.00056948	      0.00021321	     53.64290554
      3.02540555	     -0.05761198	     -0.00013829	     -0.19900002	     -0.06027103	      0.88280096	      0.00048088	     -0.21442454	      0.00058936	      0.00021620	     53.49586257
      3.02659480	     -0.05758240	     -0.00013720	     -0.19897061	     -0.06027032	      0.88280122	      0.00048195	     -0.21441831	      0.00060314	      0.00021820	     53.48048760
      3.02778405	     -0.05755826	     -0.00013760	     -0.19894662	     -0.06026960	      0.88280148	      0.00048302	     -0.21441197	      0.00061650	      0.00021942	     53.49556194
      3.02935110	     -0.05752354	     -0.00013705	     -0.19891211	     -0.06026862	      0.88280182	      0.00048441	     -0.21440354	      0.00063425	      0.00022084	     53.28236557
      3.03091815	     -0.05749431	     -0.00013796	     -0.19888304	     -0.06026761	      0.88280217	      0.00048578	     -0.21439496	      0.00065081	      0.00022107	     53.54557186
      3.03225697	     -0.05746431	     -0.00013683	     -0.19885322	     -0.06026673	      0.88280246	      0.00048694	     -0.21438766	      0.00066561	      0.00022151	     53.28905455
      3.03359579	     -0.05744274	     -0.00013792	     -0.19883179	     -0.06026583	      0.88280276	      0.00048809	     -0.21438031	      0.00067953	      0.00022051	     53.38624195
      3.03493462	     -0.05741616	     -0.00013710	     -0.19880537	     -0.06026491	      0.88280305	      0.00048923	     -0.21437301	      0.00069401	      0.00021969	     53.12928422
      3.03627344	     -0.05739241	     -0.00013782	     -0.19878176	     -0.06026397	      0.88280335	      0.00049035	     -0.21436567	      0.00070765	      0.00021802	     53.23849601
      3.03761226	     -0.05736786	     -0.00013727	     -0.19875736	     -0.06026301	      0.88280364	      0.00049146	     -0.21435833	      0.00072121	      0.00021578	     53.26642583
      3.03923852	     -0.05734513	     -0.00013866	     -0.19873478	     -0.06026183	      0.88280399	      0.00049280	     -0.21434944	      0.00073771	      0.00021277	     52.95148259
      3.04038693	     -0.05732449	     -0.00013781	     -0.19871428	     -0.06026097	      0.88280423	      0.00049373	     -0.21434324	      0.00074845	      0.00020982	     53.22272102
      3.04153534	     -0.05730868	     -0.00013845	     -0.19869858	     -0.06026011	      0.88280447	      0.00049466	     -0.21433707	      0.00075955	      0.00020699	     53.08346646
      3.04299674	     -0.05728848	     -0.00013866	     -0.19867851	     -0.06025899	      0.88280477	      0.00049582	     -0.21432930	      0.00077282	      0.00020228	     53.25552214
      3.04445814	     -0.05727067	     -0.00013933	     -0.19866083	     -0.06025785	      0.88280506	      0.00049697	     -0.21432160	      0.00078671	      0.00019777	     52.76463937
      3.04591954	     -0.05724491	     -0.00013892	     -0.19863522	     -0.06025669	      0.88280535	      0.00049810	     -0.21431394	      0.00079912	      0.00019253	     53.13969943
      3.04738095	     -0.05722722	     -0.00013981	     -0.19861765	     -0.06025551	      0.88280562	      0.00049922	     -0.21430617	      0.00081142	      0.00018653	     53.17683429
      3.04884235	     -0.05720374	     -0.00013867	     -0.19859432	     -0.06025432	      0.88280589	      0.00050033	     -0.21429847	      0.00082385	      0.00018062	     53.02330916
      3.05004824	     -0.05718949	     -0.00013985	     -0.19858015	     -0.06025332	      0.88280611	      0.00050123	     -0.21429207	      0.00083322	      0.00017541	     53.12328451
      3.05125414	     -0.05717308	     -0.00013948	     -0.19856384	     -0.06025231	      0.88280631	      0.00050212	     -0.21428571	      0.00084234	      0.00016963	     53.30360531
      3.05271007	     -0.05715776	     -0.00014007	     -0.19854863	     -0.06025108	      0.88280656	      0.00050318	     -0.21427809	      0.00085356	      0.00016279	     53.10335650
      3.05416601	     -0.05713904	     -0.00013963	     -0.19853003	     -0.06024983	      0.88280679	      0.00050422	     -0.21427055	      0.00086360	      0.00015508	     53.53504367
      3.05545800	     -0.05712832	     -0.00014049	     -0.19851939	     -0.06024870	      0.88280698	      0.00050514	     -0.21426392	      0.00087330	      0.00014883	     53.17922498
      3.05675000	     -0.05711336	     -0.00014023	     -0.19850454	     -0.06024757	      0.88280717	      0.00050604	     -0.21425738	      0.00088198	      0.00014187	     53.48023624
[truncated: 262,175 more chars]
